# Supplementary material for: Allosteric Coupling Between Drug Binding and the Aromatic Cassette in the Pore Domain of the hERG1 Channel: Implications for a State-Dependent Blockade
Source: Front Pharmacol. 2020 Jun 30;11:914. doi: 10.3389/fphar.2020.00914 (PMC7338687; doi:10.3389/fphar.2020.00914)
Supplement: Supplementary file 1 [file DataSheet_1.zip]

Archive with 218 entries (204 files):
- receptor_drugs/
- receptor_drugs/receptor_structures/
- receptor_drugs/receptor_structures/state1_M651T.pdb
- receptor_drugs/receptor_structures/state1_WT_hERG1.pdb
- receptor_drugs/receptor_structures/state2_WT_hERG1.pdb
- receptor_drugs/receptor_structures/state3_M651T.pdb
- receptor_drugs/receptor_structures/state3_WT_hERG1.pdb
- receptor_drugs/receptor_structures/state4_WT_hERG1.pdb
- receptor_drugs/state1-wt-pd/
- receptor_drugs/state1-wt-pd/charged/
- receptor_drugs/state1-wt-pd/charged/dofetilide_1.pdb
- receptor_drugs/state1-wt-pd/charged/dofetilide_2.pdb
- receptor_drugs/state1-wt-pd/charged/dofetilide_3.pdb
- receptor_drugs/state1-wt-pd/charged/dofetilide_4.pdb
- receptor_drugs/state1-wt-pd/charged/dofetilide_5.pdb
- receptor_drugs/state1-wt-pd/charged/ivabradine_1.pdb
- receptor_drugs/state1-wt-pd/charged/ivabradine_10.pdb
- receptor_drugs/state1-wt-pd/charged/ivabradine_2.pdb
- receptor_drugs/state1-wt-pd/charged/ivabradine_3.pdb
- receptor_drugs/state1-wt-pd/charged/ivabradine_4.pdb
- receptor_drugs/state1-wt-pd/charged/ivabradine_5.pdb
- receptor_drugs/state1-wt-pd/charged/ivabradine_6.pdb
- receptor_drugs/state1-wt-pd/charged/ivabradine_7.pdb
- receptor_drugs/state1-wt-pd/charged/ivabradine_8.pdb
- receptor_drugs/state1-wt-pd/charged/ivabradine_9.pdb
- receptor_drugs/state1-wt-pd/charged_iva-5_1.pdb
- receptor_drugs/state1-wt-pd/charged_iva-6_1.pdb
- receptor_drugs/state1-wt-pd/charged_iva-lowestscore_1.pdb
- receptor_drugs/state1-wt-pd/frame0_state1_WT_hERG.pdb
- receptor_drugs/state1-wt-pd/neutral/
- receptor_drugs/state1-wt-pd/neutral/dofetilide_1.pdb
- receptor_drugs/state1-wt-pd/neutral/dofetilide_10.pdb
- receptor_drugs/state1-wt-pd/neutral/dofetilide_2.pdb
- receptor_drugs/state1-wt-pd/neutral/dofetilide_3.pdb
- receptor_drugs/state1-wt-pd/neutral/dofetilide_4.pdb
- receptor_drugs/state1-wt-pd/neutral/dofetilide_5.pdb
- receptor_drugs/state1-wt-pd/neutral/dofetilide_6.pdb
- receptor_drugs/state1-wt-pd/neutral/dofetilide_7.pdb
- receptor_drugs/state1-wt-pd/neutral/dofetilide_8.pdb
- receptor_drugs/state1-wt-pd/neutral/dofetilide_9.pdb
- receptor_drugs/state1-wt-pd/neutral/ivabradine_1.pdb
- receptor_drugs/state1-wt-pd/neutral/ivabradine_10.pdb
- receptor_drugs/state1-wt-pd/neutral/ivabradine_2.pdb
- receptor_drugs/state1-wt-pd/neutral/ivabradine_3.pdb
- receptor_drugs/state1-wt-pd/neutral/ivabradine_4.pdb
- receptor_drugs/state1-wt-pd/neutral/ivabradine_5.pdb
- receptor_drugs/state1-wt-pd/neutral/ivabradine_6.pdb
- receptor_drugs/state1-wt-pd/neutral/ivabradine_7.pdb
- receptor_drugs/state1-wt-pd/neutral/ivabradine_8.pdb
- receptor_drugs/state1-wt-pd/neutral/ivabradine_9.pdb
- receptor_drugs/state1-wt-pd/neutral_dofetilide-3.pdb
- receptor_drugs/state1-wt-pd/neutral_dofetilide-5.pdb
- receptor_drugs/state1-wt-pd/neutral_dofetilide-lowestscore.pdb
- receptor_drugs/state2-lipid/
- receptor_drugs/state2-lipid/frame30972_state2_WT_hERG.pdb
- receptor_drugs/state2-lipid/side1/
- receptor_drugs/state2-lipid/side1/dofetilide_1.pdb
- receptor_drugs/state2-lipid/side1/dofetilide_10.pdb
- receptor_drugs/state2-lipid/side1/dofetilide_11.pdb
- receptor_drugs/state2-lipid/side1/dofetilide_12.pdb
- receptor_drugs/state2-lipid/side1/dofetilide_13.pdb
- receptor_drugs/state2-lipid/side1/dofetilide_14.pdb
- receptor_drugs/state2-lipid/side1/dofetilide_15.pdb
- receptor_drugs/state2-lipid/side1/dofetilide_16.pdb
- receptor_drugs/state2-lipid/side1/dofetilide_17.pdb
- receptor_drugs/state2-lipid/side1/dofetilide_18.pdb
- receptor_drugs/state2-lipid/side1/dofetilide_2.pdb
- receptor_drugs/state2-lipid/side1/dofetilide_3.pdb
- receptor_drugs/state2-lipid/side1/dofetilide_4.pdb
- receptor_drugs/state2-lipid/side1/dofetilide_5.pdb
- receptor_drugs/state2-lipid/side1/dofetilide_6.pdb
- receptor_drugs/state2-lipid/side1/dofetilide_7.pdb
- receptor_drugs/state2-lipid/side1/dofetilide_8.pdb
- receptor_drugs/state2-lipid/side1/dofetilide_9.pdb
- receptor_drugs/state2-lipid/side1/ivabradine_1.pdb
- receptor_drugs/state2-lipid/side1/ivabradine_10.pdb
- receptor_drugs/state2-lipid/side1/ivabradine_11.pdb
- receptor_drugs/state2-lipid/side1/ivabradine_12.pdb
- receptor_drugs/state2-lipid/side1/ivabradine_13.pdb
- receptor_drugs/state2-lipid/side1/ivabradine_14.pdb
- receptor_drugs/state2-lipid/side1/ivabradine_15.pdb
- receptor_drugs/state2-lipid/side1/ivabradine_16.pdb
- receptor_drugs/state2-lipid/side1/ivabradine_17.pdb
- receptor_drugs/state2-lipid/side1/ivabradine_18.pdb
- receptor_drugs/state2-lipid/side1/ivabradine_2.pdb
- receptor_drugs/state2-lipid/side1/ivabradine_3.pdb
- receptor_drugs/state2-lipid/side1/ivabradine_4.pdb
- receptor_drugs/state2-lipid/side1/ivabradine_5.pdb
- receptor_drugs/state2-lipid/side1/ivabradine_6.pdb
- receptor_drugs/state2-lipid/side1/ivabradine_7.pdb
- receptor_drugs/state2-lipid/side1/ivabradine_8.pdb
- receptor_drugs/state2-lipid/side1/ivabradine_9.pdb
- receptor_drugs/state2-lipid/side2/
- receptor_drugs/state2-lipid/side2/dofetilide_1.pdb
- receptor_drugs/state2-lipid/side2/dofetilide_10.pdb
- receptor_drugs/state2-lipid/side2/dofetilide_11.pdb
- receptor_drugs/state2-lipid/side2/dofetilide_12.pdb
- receptor_drugs/state2-lipid/side2/dofetilide_2.pdb
- receptor_drugs/state2-lipid/side2/dofetilide_3.pdb
- receptor_drugs/state2-lipid/side2/dofetilide_4.pdb
- receptor_drugs/state2-lipid/side2/dofetilide_5.pdb
- receptor_drugs/state2-lipid/side2/dofetilide_6.pdb
- receptor_drugs/state2-lipid/side2/dofetilide_7.pdb
- receptor_drugs/state2-lipid/side2/dofetilide_8.pdb
- receptor_drugs/state2-lipid/side2/dofetilide_9.pdb
- receptor_drugs/state2-lipid/side2/ivabradine_1.pdb
- receptor_drugs/state2-lipid/side2/ivabradine_2.pdb
- receptor_drugs/state2-lipid/side2/ivabradine_3.pdb
- receptor_drugs/state2-lipid/side2/ivabradine_4.pdb
- receptor_drugs/state2-lipid/side2/ivabradine_5.pdb
- receptor_drugs/state2-lipid/side2/ivabradine_6.pdb
- receptor_drugs/state2-lipid/side2/ivabradine_7.pdb
- receptor_drugs/state2-lipid/side2/ivabradine_8.pdb
- receptor_drugs/state2-lipid/side3/
- receptor_drugs/state2-lipid/side3/dofetilide_1.pdb
- receptor_drugs/state2-lipid/side3/dofetilide_2.pdb
- receptor_drugs/state2-lipid/side3/dofetilide_3.pdb
- receptor_drugs/state2-lipid/side3/dofetilide_4.pdb
- receptor_drugs/state2-lipid/side3/dofetilide_5.pdb
- receptor_drugs/state2-lipid/side3/dofetilide_6.pdb
- receptor_drugs/state2-lipid/side3/dofetilide_7.pdb
- receptor_drugs/state2-lipid/side3/ivabradine_1.pdb
- receptor_drugs/state2-lipid/side3/ivabradine_2.pdb
- receptor_drugs/state2-lipid/side3/ivabradine_3.pdb
- receptor_drugs/state2-lipid/side3/ivabradine_4.pdb
- receptor_drugs/state2-lipid/side3/ivabradine_5.pdb
- receptor_drugs/state2-lipid/side3/ivabradine_6.pdb
- receptor_drugs/state2-lipid/side3/ivabradine_7.pdb
- receptor_drugs/state2-lipid/side3/ivabradine_8.pdb
- receptor_drugs/state2-lipid/side3/ivabradine_9.pdb
- receptor_drugs/state2-lipid/side4/
- receptor_drugs/state2-lipid/side4/dofetilide_1.pdb
- receptor_drugs/state2-lipid/side4/dofetilide_2.pdb
- receptor_drugs/state2-lipid/side4/dofetilide_3.pdb
- receptor_drugs/state2-lipid/side4/dofetilide_4.pdb
- receptor_drugs/state2-lipid/side4/ivabradine_1.pdb
- receptor_drugs/state2-lipid/side4/ivabradine_10.pdb
- receptor_drugs/state2-lipid/side4/ivabradine_11.pdb
- receptor_drugs/state2-lipid/side4/ivabradine_12.pdb
- receptor_drugs/state2-lipid/side4/ivabradine_13.pdb
- receptor_drugs/state2-lipid/side4/ivabradine_14.pdb
- receptor_drugs/state2-lipid/side4/ivabradine_15.pdb
- receptor_drugs/state2-lipid/side4/ivabradine_16.pdb
- receptor_drugs/state2-lipid/side4/ivabradine_2.pdb
- receptor_drugs/state2-lipid/side4/ivabradine_3.pdb
- receptor_drugs/state2-lipid/side4/ivabradine_4.pdb
- receptor_drugs/state2-lipid/side4/ivabradine_5.pdb
- receptor_drugs/state2-lipid/side4/ivabradine_6.pdb
- receptor_drugs/state2-lipid/side4/ivabradine_7.pdb
- receptor_drugs/state2-lipid/side4/ivabradine_8.pdb
- receptor_drugs/state2-lipid/side4/ivabradine_9.pdb
- receptor_drugs/state2-M651T/
- receptor_drugs/state2-M651T/dofetilide_1.pdb
- receptor_drugs/state2-M651T/dofetilide_10.pdb
- receptor_drugs/state2-M651T/dofetilide_11.pdb
- receptor_drugs/state2-M651T/dofetilide_12.pdb
- receptor_drugs/state2-M651T/dofetilide_13.pdb
- receptor_drugs/state2-M651T/dofetilide_14.pdb
- receptor_drugs/state2-M651T/dofetilide_15.pdb
- receptor_drugs/state2-M651T/dofetilide_2.pdb
- receptor_drugs/state2-M651T/dofetilide_3.pdb
- receptor_drugs/state2-M651T/dofetilide_4.pdb
- receptor_drugs/state2-M651T/dofetilide_5.pdb
- receptor_drugs/state2-M651T/dofetilide_6.pdb
- receptor_drugs/state2-M651T/dofetilide_7.pdb
- receptor_drugs/state2-M651T/dofetilide_8.pdb
- receptor_drugs/state2-M651T/dofetilide_9.pdb
- receptor_drugs/state2-M651T/ivabradine_1.pdb
- receptor_drugs/state2-M651T/ivabradine_10.pdb
- receptor_drugs/state2-M651T/ivabradine_11.pdb
- receptor_drugs/state2-M651T/ivabradine_12.pdb
- receptor_drugs/state2-M651T/ivabradine_13.pdb
- receptor_drugs/state2-M651T/ivabradine_14.pdb
- receptor_drugs/state2-M651T/ivabradine_15.pdb
- receptor_drugs/state2-M651T/ivabradine_16.pdb
- receptor_drugs/state2-M651T/ivabradine_17.pdb
- receptor_drugs/state2-M651T/ivabradine_18.pdb
- receptor_drugs/state2-M651T/ivabradine_2.pdb
- receptor_drugs/state2-M651T/ivabradine_3.pdb
- receptor_drugs/state2-M651T/ivabradine_4.pdb
- receptor_drugs/state2-M651T/ivabradine_5.pdb
- receptor_drugs/state2-M651T/ivabradine_6.pdb
- receptor_drugs/state2-M651T/ivabradine_7.pdb
- receptor_drugs/state2-M651T/ivabradine_8.pdb
- receptor_drugs/state2-M651T/ivabradine_9.pdb
- receptor_drugs/state2-M651T/State2-M651T.pdb
- receptor_drugs/state2-wt-pd/
- receptor_drugs/state2-wt-pd/charged/
- receptor_drugs/state2-wt-pd/charged-dofetilide-6_273_1_1.pdb
- receptor_drugs/state2-wt-pd/charged-dofetilide-8_1.pdb
- receptor_drugs/state2-wt-pd/charged-dofetilide-8_182_1_1.pdb
- receptor_drugs/state2-wt-pd/charged/dofetilide_1.pdb
- receptor_drugs/state2-wt-pd/charged/dofetilide_2.pdb
- receptor_drugs/state2-wt-pd/charged/dofetilide_3.pdb
- receptor_drugs/state2-wt-pd/charged/dofetilide_4.pdb
- receptor_drugs/state2-wt-pd/charged/dofetilide_5.pdb
- receptor_drugs/state2-wt-pd/frame30972_state2_WT_hERG.pdb
- receptor_drugs/state2-wt-pd/neutral/
- receptor_drugs/state2-wt-pd/neutral-iva-4_9_1.pdb
- receptor_drugs/state2-wt-pd/neutral-iva-4_9_6_1.pdb
- receptor_drugs/state2-wt-pd/neutral-iva-5_1.pdb
- receptor_drugs/state2-wt-pd/neutral/dofetilide_1.pdb
- receptor_drugs/state2-wt-pd/neutral/dofetilide_10.pdb
- receptor_drugs/state2-wt-pd/neutral/dofetilide_2.pdb
- receptor_drugs/state2-wt-pd/neutral/dofetilide_3.pdb
- receptor_drugs/state2-wt-pd/neutral/dofetilide_4.pdb
- receptor_drugs/state2-wt-pd/neutral/dofetilide_5.pdb
- receptor_drugs/state2-wt-pd/neutral/dofetilide_6.pdb
- receptor_drugs/state2-wt-pd/neutral/dofetilide_7.pdb
- receptor_drugs/state2-wt-pd/neutral/dofetilide_8.pdb
- receptor_drugs/state2-wt-pd/neutral/dofetilide_9.pdb
- receptor_drugs/state2-wt-pd/neutral/ivabradine_1.pdb
- receptor_drugs/state2-wt-pd/neutral/ivabradine_2.pdb
- receptor_drugs/state2-wt-pd/neutral/ivabradine_3.pdb
- receptor_drugs/state2-wt-pd/neutral/ivabradine_4.pdb
- receptor_drugs/state2-wt-pd/neutral/ivabradine_5.pdb
- receptor_drugs/state2-wt-pd/neutral/ivabradine_6.pdb
- receptor_drugs/state2-wt-pd/neutral/ivabradine_7.pdb
