# Supplementary material for: Allosteric Coupling Between Drug Binding and the Aromatic Cassette in the Pore Domain of the hERG1 Channel: Implications for a State-Dependent Blockade
Source: Front Pharmacol. 2020 Jun 30;11:914. doi: 10.3389/fphar.2020.00914 (PMC7338687; doi:10.3389/fphar.2020.00914)
Supplement: Supplementary file 1 [file DataSheet_1.zip › receptor_drugs/receptor_structures/state1_M651T.pdb]

CRYST1  131.632  131.632  150.954  90.00  90.00  90.00 P 1           1
ATOM      1  N   TRP P 398       4.336 -48.745 -15.055  0.00  0.00      PROA  
ATOM      2  HT1 TRP P 398       4.019 -49.735 -15.077  0.00  0.00      PROA  
ATOM      3  HT2 TRP P 398       4.351 -48.440 -14.061  0.00  0.00      PROA  
ATOM      4  HT3 TRP P 398       5.297 -48.650 -15.440  0.00  0.00      PROA  
ATOM      5  CA  TRP P 398       3.414 -47.895 -15.885  0.00  0.00      PROA  
ATOM      6  HA  TRP P 398       3.675 -48.199 -16.888  0.00  0.00      PROA  
ATOM      7  CB  TRP P 398       1.915 -48.315 -15.616  0.00  0.00      PROA  
ATOM      8  HB1 TRP P 398       1.689 -49.387 -15.801  0.00  0.00      PROA  
ATOM      9  HB2 TRP P 398       1.337 -47.809 -16.418  0.00  0.00      PROA  
ATOM     10  CG  TRP P 398       1.296 -47.826 -14.298  0.00  0.00      PROA  
ATOM     11  CD1 TRP P 398       0.659 -46.579 -14.238  0.00  0.00      PROA  
ATOM     12  HD1 TRP P 398       0.494 -45.839 -15.007  0.00  0.00      PROA  
ATOM     13  NE1 TRP P 398       0.088 -46.460 -13.003  0.00  0.00      PROA  
ATOM     14  HE1 TRP P 398      -0.558 -45.875 -12.565  0.00  0.00      PROA  
ATOM     15  CE2 TRP P 398       0.317 -47.475 -12.177  0.00  0.00      PROA  
ATOM     16  CD2 TRP P 398       1.086 -48.407 -12.966  0.00  0.00      PROA  
ATOM     17  CE3 TRP P 398       1.547 -49.646 -12.418  0.00  0.00      PROA  
ATOM     18  HE3 TRP P 398       2.172 -50.312 -12.995  0.00  0.00      PROA  
ATOM     19  CZ3 TRP P 398       1.108 -49.844 -11.084  0.00  0.00      PROA  
ATOM     20  HZ3 TRP P 398       1.312 -50.774 -10.573  0.00  0.00      PROA  
ATOM     21  CZ2 TRP P 398      -0.051 -47.689 -10.871  0.00  0.00      PROA  
ATOM     22  HZ2 TRP P 398      -0.656 -47.127 -10.175  0.00  0.00      PROA  
ATOM     23  CH2 TRP P 398       0.299 -48.950 -10.369  0.00  0.00      PROA  
ATOM     24  HH2 TRP P 398      -0.036 -49.039  -9.346  0.00  0.00      PROA  
ATOM     25  C   TRP P 398       3.730 -46.446 -15.814  0.00  0.00      PROA  
ATOM     26  O   TRP P 398       4.574 -46.052 -14.975  0.00  0.00      PROA  
ATOM     27  N   THR P 399       3.145 -45.577 -16.688  0.00  0.00      PROA  
ATOM     28  HN  THR P 399       2.507 -45.892 -17.387  0.00  0.00      PROA  
ATOM     29  CA  THR P 399       3.458 -44.119 -16.685  0.00  0.00      PROA  
ATOM     30  HA  THR P 399       4.119 -43.975 -15.843  0.00  0.00      PROA  
ATOM     31  CB  THR P 399       4.100 -43.559 -18.005  0.00  0.00      PROA  
ATOM     32  HB  THR P 399       3.486 -43.961 -18.840  0.00  0.00      PROA  
ATOM     33  OG1 THR P 399       5.453 -44.011 -18.065  0.00  0.00      PROA  
ATOM     34  HG1 THR P 399       5.362 -44.955 -17.917  0.00  0.00      PROA  
ATOM     35  CG2 THR P 399       4.215 -42.016 -18.199  0.00  0.00      PROA  
ATOM     36 HG21 THR P 399       4.654 -41.567 -17.282  0.00  0.00      PROA  
ATOM     37 HG22 THR P 399       3.194 -41.585 -18.271  0.00  0.00      PROA  
ATOM     38 HG23 THR P 399       4.764 -41.822 -19.145  0.00  0.00      PROA  
ATOM     39  C   THR P 399       2.160 -43.373 -16.421  0.00  0.00      PROA  
ATOM     40  O   THR P 399       1.078 -43.769 -16.754  0.00  0.00      PROA  
ATOM     41  N   ILE P 400       2.288 -42.204 -15.660  0.00  0.00      PROA  
ATOM     42  HN  ILE P 400       3.204 -41.932 -15.377  0.00  0.00      PROA  
ATOM     43  CA  ILE P 400       1.151 -41.368 -15.228  0.00  0.00      PROA  
ATOM     44  HA  ILE P 400       0.212 -41.785 -15.561  0.00  0.00      PROA  
ATOM     45  CB  ILE P 400       1.159 -41.341 -13.671  0.00  0.00      PROA  
ATOM     46  HB  ILE P 400       2.150 -41.011 -13.293  0.00  0.00      PROA  
ATOM     47  CG2 ILE P 400       0.014 -40.414 -13.263  0.00  0.00      PROA  
ATOM     48 HG21 ILE P 400       0.181 -39.351 -13.537  0.00  0.00      PROA  
ATOM     49 HG22 ILE P 400      -0.088 -40.401 -12.156  0.00  0.00      PROA  
ATOM     50 HG23 ILE P 400      -0.983 -40.738 -13.630  0.00  0.00      PROA  
ATOM     51  CG1 ILE P 400       0.917 -42.765 -13.125  0.00  0.00      PROA  
ATOM     52 HG11 ILE P 400       1.641 -43.532 -13.473  0.00  0.00      PROA  
ATOM     53 HG12 ILE P 400      -0.039 -43.114 -13.571  0.00  0.00      PROA  
ATOM     54  CD  ILE P 400       1.037 -42.737 -11.624  0.00  0.00      PROA  
ATOM     55  HD1 ILE P 400       0.144 -42.267 -11.159  0.00  0.00      PROA  
ATOM     56  HD2 ILE P 400       1.934 -42.157 -11.317  0.00  0.00      PROA  
ATOM     57  HD3 ILE P 400       1.102 -43.763 -11.202  0.00  0.00      PROA  
ATOM     58  C   ILE P 400       1.193 -39.948 -15.879  0.00  0.00      PROA  
ATOM     59  O   ILE P 400       2.225 -39.317 -15.984  0.00  0.00      PROA  
ATOM     60  N   LEU P 401       0.036 -39.414 -16.247  0.00  0.00      PROA  
ATOM     61  HN  LEU P 401      -0.802 -39.953 -16.238  0.00  0.00      PROA  
ATOM     62  CA  LEU P 401      -0.149 -38.057 -16.695  0.00  0.00      PROA  
ATOM     63  HA  LEU P 401       0.834 -37.779 -17.044  0.00  0.00      PROA  
ATOM     64  CB  LEU P 401      -1.136 -38.056 -17.905  0.00  0.00      PROA  
ATOM     65  HB1 LEU P 401      -1.484 -37.022 -18.118  0.00  0.00      PROA  
ATOM     66  HB2 LEU P 401      -2.022 -38.685 -17.676  0.00  0.00      PROA  
ATOM     67  CG  LEU P 401      -0.615 -38.704 -19.228  0.00  0.00      PROA  
ATOM     68  HG  LEU P 401      -0.150 -39.682 -18.980  0.00  0.00      PROA  
ATOM     69  CD1 LEU P 401      -1.761 -39.018 -20.167  0.00  0.00      PROA  
ATOM     70 HD11 LEU P 401      -2.323 -38.076 -20.344  0.00  0.00      PROA  
ATOM     71 HD12 LEU P 401      -2.455 -39.690 -19.619  0.00  0.00      PROA  
ATOM     72 HD13 LEU P 401      -1.484 -39.332 -21.197  0.00  0.00      PROA  
ATOM     73  CD2 LEU P 401       0.513 -37.923 -19.986  0.00  0.00      PROA  
ATOM     74 HD21 LEU P 401       0.583 -38.220 -21.054  0.00  0.00      PROA  
ATOM     75 HD22 LEU P 401       1.465 -38.062 -19.429  0.00  0.00      PROA  
ATOM     76 HD23 LEU P 401       0.103 -36.892 -19.945  0.00  0.00      PROA  
ATOM     77  C   LEU P 401      -0.668 -37.103 -15.686  0.00  0.00      PROA  
ATOM     78  O   LEU P 401      -1.345 -37.513 -14.704  0.00  0.00      PROA  
ATOM     79  N   HSD P 402      -0.418 -35.740 -15.780  0.00  0.00      PROA  
ATOM     80  HN  HSD P 402       0.139 -35.415 -16.541  0.00  0.00      PROA  
ATOM     81  CA  HSD P 402      -0.910 -34.729 -14.930  0.00  0.00      PROA  
ATOM     82  HA  HSD P 402      -0.663 -35.141 -13.963  0.00  0.00      PROA  
ATOM     83  CB  HSD P 402      -0.075 -33.462 -15.046  0.00  0.00      PROA  
ATOM     84  HB1 HSD P 402      -0.399 -32.943 -15.973  0.00  0.00      PROA  
ATOM     85  HB2 HSD P 402       1.028 -33.556 -15.144  0.00  0.00      PROA  
ATOM     86  ND1 HSD P 402      -1.098 -31.378 -13.945  0.00  0.00      PROA  
ATOM     87  HD1 HSD P 402      -1.644 -30.997 -14.691  0.00  0.00      PROA  
ATOM     88  CG  HSD P 402      -0.338 -32.561 -13.879  0.00  0.00      PROA  
ATOM     89  CE1 HSD P 402      -0.946 -30.725 -12.772  0.00  0.00      PROA  
ATOM     90  HE1 HSD P 402      -1.390 -29.754 -12.550  0.00  0.00      PROA  
ATOM     91  NE2 HSD P 402      -0.125 -31.396 -11.980  0.00  0.00      PROA  
ATOM     92  CD2 HSD P 402       0.305 -32.542 -12.632  0.00  0.00      PROA  
ATOM     93  HD2 HSD P 402       1.168 -33.137 -12.357  0.00  0.00      PROA  
ATOM     94  C   HSD P 402      -2.414 -34.554 -15.061  0.00  0.00      PROA  
ATOM     95  O   HSD P 402      -3.100 -34.085 -14.123  0.00  0.00      PROA  
ATOM     96  N   TYR P 403      -2.890 -34.805 -16.295  0.00  0.00      PROA  
ATOM     97  HN  TYR P 403      -2.273 -35.006 -17.052  0.00  0.00      PROA  
ATOM     98  CA  TYR P 403      -4.279 -34.622 -16.592  0.00  0.00      PROA  
ATOM     99  HA  TYR P 403      -4.639 -33.879 -15.896  0.00  0.00      PROA  
ATOM    100  CB  TYR P 403      -4.423 -33.885 -17.951  0.00  0.00      PROA  
ATOM    101  HB1 TYR P 403      -4.065 -32.834 -17.930  0.00  0.00      PROA  
ATOM    102  HB2 TYR P 403      -5.517 -33.771 -18.103  0.00  0.00      PROA  
ATOM    103  CG  TYR P 403      -3.851 -34.763 -19.064  0.00  0.00      PROA  
ATOM    104  CD1 TYR P 403      -4.657 -35.646 -19.795  0.00  0.00      PROA  
ATOM    105  HD1 TYR P 403      -5.584 -35.993 -19.363  0.00  0.00      PROA  
ATOM    106  CE1 TYR P 403      -4.311 -36.332 -20.961  0.00  0.00      PROA  
ATOM    107  HE1 TYR P 403      -4.954 -37.104 -21.358  0.00  0.00      PROA  
ATOM    108  CZ  TYR P 403      -3.094 -35.988 -21.550  0.00  0.00      PROA  
ATOM    109  OH  TYR P 403      -2.743 -36.788 -22.658  0.00  0.00      PROA  
ATOM    110  HH  TYR P 403      -1.801 -36.647 -22.780  0.00  0.00      PROA  
ATOM    111  CD2 TYR P 403      -2.554 -34.521 -19.663  0.00  0.00      PROA  
ATOM    112  HD2 TYR P 403      -1.981 -33.794 -19.107  0.00  0.00      PROA  
ATOM    113  CE2 TYR P 403      -2.192 -35.186 -20.813  0.00  0.00      PROA  
ATOM    114  HE2 TYR P 403      -1.145 -35.080 -21.055  0.00  0.00      PROA  
ATOM    115  C   TYR P 403      -5.151 -35.895 -16.376  0.00  0.00      PROA  
ATOM    116  O   TYR P 403      -6.358 -35.836 -16.710  0.00  0.00      PROA  
ATOM    117  N   SER P 404      -4.579 -36.954 -15.759  0.00  0.00      PROA  
ATOM    118  HN  SER P 404      -3.620 -36.821 -15.521  0.00  0.00      PROA  
ATOM    119  CA  SER P 404      -5.431 -37.972 -15.074  0.00  0.00      PROA  
ATOM    120  HA  SER P 404      -6.015 -38.319 -15.914  0.00  0.00      PROA  
ATOM    121  CB  SER P 404      -4.616 -39.156 -14.483  0.00  0.00      PROA  
ATOM    122  HB1 SER P 404      -4.011 -38.545 -13.779  0.00  0.00      PROA  
ATOM    123  HB2 SER P 404      -3.986 -39.645 -15.257  0.00  0.00      PROA  
ATOM    124  OG  SER P 404      -5.329 -40.204 -13.871  0.00  0.00      PROA  
ATOM    125  HG1 SER P 404      -5.373 -40.919 -14.510  0.00  0.00      PROA  
ATOM    126  C   SER P 404      -6.363 -37.356 -13.915  0.00  0.00      PROA  
ATOM    127  O   SER P 404      -5.845 -36.531 -13.126  0.00  0.00      PROA  
ATOM    128  N   PRO P 405      -7.729 -37.628 -13.768  0.00  0.00      PROA  
ATOM    129  CD  PRO P 405      -8.508 -38.271 -14.781  0.00  0.00      PROA  
ATOM    130  HD1 PRO P 405      -7.992 -39.106 -15.301  0.00  0.00      PROA  
ATOM    131  HD2 PRO P 405      -8.740 -37.486 -15.532  0.00  0.00      PROA  
ATOM    132  CA  PRO P 405      -8.466 -37.251 -12.592  0.00  0.00      PROA  
ATOM    133  HA  PRO P 405      -8.335 -36.192 -12.429  0.00  0.00      PROA  
ATOM    134  CB  PRO P 405      -9.885 -37.585 -13.026  0.00  0.00      PROA  
ATOM    135  HB1 PRO P 405     -10.330 -36.693 -13.515  0.00  0.00      PROA  
ATOM    136  HB2 PRO P 405     -10.468 -38.074 -12.216  0.00  0.00      PROA  
ATOM    137  CG  PRO P 405      -9.714 -38.724 -14.057  0.00  0.00      PROA  
ATOM    138  HG1 PRO P 405      -9.571 -39.706 -13.559  0.00  0.00      PROA  
ATOM    139  HG2 PRO P 405     -10.534 -38.868 -14.793  0.00  0.00      PROA  
ATOM    140  C   PRO P 405      -8.000 -37.971 -11.321  0.00  0.00      PROA  
ATOM    141  O   PRO P 405      -8.317 -37.574 -10.246  0.00  0.00      PROA  
ATOM    142  N   PHE P 406      -7.247 -39.092 -11.468  0.00  0.00      PROA  
ATOM    143  HN  PHE P 406      -7.053 -39.485 -12.363  0.00  0.00      PROA  
ATOM    144  CA  PHE P 406      -6.617 -39.747 -10.287  0.00  0.00      PROA  
ATOM    145  HA  PHE P 406      -7.301 -39.617  -9.462  0.00  0.00      PROA  
ATOM    146  CB  PHE P 406      -6.351 -41.222 -10.533  0.00  0.00      PROA  
ATOM    147  HB1 PHE P 406      -5.755 -41.756  -9.762  0.00  0.00      PROA  
ATOM    148  HB2 PHE P 406      -5.741 -41.325 -11.455  0.00  0.00      PROA  
ATOM    149  CG  PHE P 406      -7.658 -41.805 -10.813  0.00  0.00      PROA  
ATOM    150  CD1 PHE P 406      -8.157 -42.152 -12.038  0.00  0.00      PROA  
ATOM    151  HD1 PHE P 406      -7.544 -41.976 -12.909  0.00  0.00      PROA  
ATOM    152  CE1 PHE P 406      -9.497 -42.637 -12.191  0.00  0.00      PROA  
ATOM    153  HE1 PHE P 406      -9.842 -42.744 -13.208  0.00  0.00      PROA  
ATOM    154  CZ  PHE P 406     -10.349 -42.673 -11.069  0.00  0.00      PROA  
ATOM    155  HZ  PHE P 406     -11.360 -43.050 -11.112  0.00  0.00      PROA  
ATOM    156  CD2 PHE P 406      -8.488 -42.050  -9.692  0.00  0.00      PROA  
ATOM    157  HD2 PHE P 406      -8.112 -41.803  -8.710  0.00  0.00      PROA  
ATOM    158  CE2 PHE P 406      -9.863 -42.351  -9.799  0.00  0.00      PROA  
ATOM    159  HE2 PHE P 406     -10.489 -42.525  -8.936  0.00  0.00      PROA  
ATOM    160  C   PHE P 406      -5.376 -39.118  -9.779  0.00  0.00      PROA  
ATOM    161  O   PHE P 406      -5.177 -39.142  -8.541  0.00  0.00      PROA  
ATOM    162  N   LYS P 407      -4.554 -38.479 -10.601  0.00  0.00      PROA  
ATOM    163  HN  LYS P 407      -4.633 -38.604 -11.587  0.00  0.00      PROA  
ATOM    164  CA  LYS P 407      -3.514 -37.627 -10.123  0.00  0.00      PROA  
ATOM    165  HA  LYS P 407      -2.998 -38.246  -9.404  0.00  0.00      PROA  
ATOM    166  CB  LYS P 407      -2.626 -37.429 -11.394  0.00  0.00      PROA  
ATOM    167  HB1 LYS P 407      -3.230 -37.089 -12.263  0.00  0.00      PROA  
ATOM    168  HB2 LYS P 407      -2.292 -38.459 -11.644  0.00  0.00      PROA  
ATOM    169  CG  LYS P 407      -1.419 -36.481 -11.288  0.00  0.00      PROA  
ATOM    170  HG1 LYS P 407      -1.769 -35.508 -10.882  0.00  0.00      PROA  
ATOM    171  HG2 LYS P 407      -1.021 -36.395 -12.322  0.00  0.00      PROA  
ATOM    172  CD  LYS P 407      -0.192 -36.973 -10.387  0.00  0.00      PROA  
ATOM    173  HD1 LYS P 407       0.022 -37.969 -10.829  0.00  0.00      PROA  
ATOM    174  HD2 LYS P 407      -0.468 -37.016  -9.311  0.00  0.00      PROA  
ATOM    175  CE  LYS P 407       1.032 -35.975 -10.492  0.00  0.00      PROA  
ATOM    176  HE1 LYS P 407       1.013 -35.224 -11.310  0.00  0.00      PROA  
ATOM    177  HE2 LYS P 407       1.923 -36.592 -10.734  0.00  0.00      PROA  
ATOM    178  NZ  LYS P 407       1.267 -35.221  -9.259  0.00  0.00      PROA  
ATOM    179  HZ1 LYS P 407       1.598 -35.906  -8.550  0.00  0.00      PROA  
ATOM    180  HZ2 LYS P 407       0.478 -34.647  -8.898  0.00  0.00      PROA  
ATOM    181  HZ3 LYS P 407       2.065 -34.554  -9.267  0.00  0.00      PROA  
ATOM    182  C   LYS P 407      -4.067 -36.290  -9.563  0.00  0.00      PROA  
ATOM    183  O   LYS P 407      -3.660 -35.782  -8.588  0.00  0.00      PROA  
ATOM    184  N   ALA P 408      -5.112 -35.773 -10.233  0.00  0.00      PROA  
ATOM    185  HN  ALA P 408      -5.494 -36.168 -11.065  0.00  0.00      PROA  
ATOM    186  CA  ALA P 408      -5.864 -34.574  -9.793  0.00  0.00      PROA  
ATOM    187  HA  ALA P 408      -5.188 -33.753  -9.603  0.00  0.00      PROA  
ATOM    188  CB  ALA P 408      -6.875 -34.117 -10.861  0.00  0.00      PROA  
ATOM    189  HB1 ALA P 408      -6.440 -34.025 -11.879  0.00  0.00      PROA  
ATOM    190  HB2 ALA P 408      -7.186 -33.064 -10.694  0.00  0.00      PROA  
ATOM    191  HB3 ALA P 408      -7.855 -34.637 -10.900  0.00  0.00      PROA  
ATOM    192  C   ALA P 408      -6.442 -34.750  -8.426  0.00  0.00      PROA  
ATOM    193  O   ALA P 408      -6.507 -33.796  -7.594  0.00  0.00      PROA  
ATOM    194  N   VAL P 409      -6.880 -35.997  -8.007  0.00  0.00      PROA  
ATOM    195  HN  VAL P 409      -6.835 -36.712  -8.700  0.00  0.00      PROA  
ATOM    196  CA  VAL P 409      -7.337 -36.361  -6.714  0.00  0.00      PROA  
ATOM    197  HA  VAL P 409      -7.864 -35.504  -6.320  0.00  0.00      PROA  
ATOM    198  CB  VAL P 409      -8.238 -37.577  -6.703  0.00  0.00      PROA  
ATOM    199  HB  VAL P 409      -7.879 -38.284  -7.482  0.00  0.00      PROA  
ATOM    200  CG1 VAL P 409      -8.445 -38.376  -5.379  0.00  0.00      PROA  
ATOM    201 HG11 VAL P 409      -8.798 -37.717  -4.557  0.00  0.00      PROA  
ATOM    202 HG12 VAL P 409      -7.444 -38.646  -4.980  0.00  0.00      PROA  
ATOM    203 HG13 VAL P 409      -9.089 -39.277  -5.467  0.00  0.00      PROA  
ATOM    204  CG2 VAL P 409      -9.554 -37.039  -7.162  0.00  0.00      PROA  
ATOM    205 HG21 VAL P 409      -9.491 -36.669  -8.208  0.00  0.00      PROA  
ATOM    206 HG22 VAL P 409      -9.862 -36.121  -6.619  0.00  0.00      PROA  
ATOM    207 HG23 VAL P 409     -10.350 -37.815  -7.164  0.00  0.00      PROA  
ATOM    208  C   VAL P 409      -6.135 -36.497  -5.725  0.00  0.00      PROA  
ATOM    209  O   VAL P 409      -6.256 -35.974  -4.641  0.00  0.00      PROA  
ATOM    210  N   TRP P 410      -4.944 -37.012  -6.147  0.00  0.00      PROA  
ATOM    211  HN  TRP P 410      -4.947 -37.263  -7.111  0.00  0.00      PROA  
ATOM    212  CA  TRP P 410      -3.775 -37.295  -5.414  0.00  0.00      PROA  
ATOM    213  HA  TRP P 410      -4.095 -37.812  -4.521  0.00  0.00      PROA  
ATOM    214  CB  TRP P 410      -2.766 -38.114  -6.154  0.00  0.00      PROA  
ATOM    215  HB1 TRP P 410      -2.511 -37.685  -7.147  0.00  0.00      PROA  
ATOM    216  HB2 TRP P 410      -3.270 -39.047  -6.485  0.00  0.00      PROA  
ATOM    217  CG  TRP P 410      -1.541 -38.550  -5.532  0.00  0.00      PROA  
ATOM    218  CD1 TRP P 410      -0.352 -37.934  -5.545  0.00  0.00      PROA  
ATOM    219  HD1 TRP P 410      -0.126 -37.056  -6.131  0.00  0.00      PROA  
ATOM    220  NE1 TRP P 410       0.476 -38.472  -4.652  0.00  0.00      PROA  
ATOM    221  HE1 TRP P 410       1.367 -38.150  -4.418  0.00  0.00      PROA  
ATOM    222  CE2 TRP P 410      -0.089 -39.492  -4.037  0.00  0.00      PROA  
ATOM    223  CD2 TRP P 410      -1.429 -39.500  -4.493  0.00  0.00      PROA  
ATOM    224  CE3 TRP P 410      -2.247 -40.511  -4.003  0.00  0.00      PROA  
ATOM    225  HE3 TRP P 410      -3.261 -40.581  -4.370  0.00  0.00      PROA  
ATOM    226  CZ3 TRP P 410      -1.923 -41.169  -2.820  0.00  0.00      PROA  
ATOM    227  HZ3 TRP P 410      -2.596 -41.785  -2.241  0.00  0.00      PROA  
ATOM    228  CZ2 TRP P 410       0.387 -40.364  -3.061  0.00  0.00      PROA  
ATOM    229  HZ2 TRP P 410       1.390 -40.333  -2.662  0.00  0.00      PROA  
ATOM    230  CH2 TRP P 410      -0.563 -41.194  -2.483  0.00  0.00      PROA  
ATOM    231  HH2 TRP P 410      -0.295 -41.856  -1.673  0.00  0.00      PROA  
ATOM    232  C   TRP P 410      -3.203 -36.066  -4.888  0.00  0.00      PROA  
ATOM    233  O   TRP P 410      -2.972 -35.963  -3.673  0.00  0.00      PROA  
ATOM    234  N   ASP P 411      -3.040 -35.002  -5.756  0.00  0.00      PROA  
ATOM    235  HN  ASP P 411      -3.337 -35.125  -6.700  0.00  0.00      PROA  
ATOM    236  CA  ASP P 411      -2.303 -33.864  -5.330  0.00  0.00      PROA  
ATOM    237  HA  ASP P 411      -1.514 -34.306  -4.741  0.00  0.00      PROA  
ATOM    238  CB  ASP P 411      -1.855 -32.961  -6.519  0.00  0.00      PROA  
ATOM    239  HB1 ASP P 411      -1.384 -31.996  -6.231  0.00  0.00      PROA  
ATOM    240  HB2 ASP P 411      -2.809 -32.747  -7.046  0.00  0.00      PROA  
ATOM    241  CG  ASP P 411      -0.896 -33.736  -7.383  0.00  0.00      PROA  
ATOM    242  OD1 ASP P 411      -0.078 -34.491  -6.823  0.00  0.00      PROA  
ATOM    243  OD2 ASP P 411      -0.767 -33.386  -8.625  0.00  0.00      PROA  
ATOM    244  C   ASP P 411      -3.022 -33.074  -4.312  0.00  0.00      PROA  
ATOM    245  O   ASP P 411      -2.406 -32.507  -3.357  0.00  0.00      PROA  
ATOM    246  N   TRP P 412      -4.341 -32.873  -4.450  0.00  0.00      PROA  
ATOM    247  HN  TRP P 412      -4.797 -33.104  -5.306  0.00  0.00      PROA  
ATOM    248  CA  TRP P 412      -5.302 -32.393  -3.480  0.00  0.00      PROA  
ATOM    249  HA  TRP P 412      -4.960 -31.451  -3.078  0.00  0.00      PROA  
ATOM    250  CB  TRP P 412      -6.778 -32.143  -4.065  0.00  0.00      PROA  
ATOM    251  HB1 TRP P 412      -7.589 -32.135  -3.306  0.00  0.00      PROA  
ATOM    252  HB2 TRP P 412      -6.915 -32.932  -4.834  0.00  0.00      PROA  
ATOM    253  CG  TRP P 412      -7.005 -30.856  -4.728  0.00  0.00      PROA  
ATOM    254  CD1 TRP P 412      -7.109 -30.544  -6.096  0.00  0.00      PROA  
ATOM    255  HD1 TRP P 412      -7.057 -31.222  -6.935  0.00  0.00      PROA  
ATOM    256  NE1 TRP P 412      -7.538 -29.222  -6.142  0.00  0.00      PROA  
ATOM    257  HE1 TRP P 412      -7.535 -28.726  -6.983  0.00  0.00      PROA  
ATOM    258  CE2 TRP P 412      -7.667 -28.652  -4.927  0.00  0.00      PROA  
ATOM    259  CD2 TRP P 412      -7.234 -29.642  -4.006  0.00  0.00      PROA  
ATOM    260  CE3 TRP P 412      -7.288 -29.267  -2.619  0.00  0.00      PROA  
ATOM    261  HE3 TRP P 412      -6.955 -29.961  -1.861  0.00  0.00      PROA  
ATOM    262  CZ3 TRP P 412      -7.641 -27.915  -2.276  0.00  0.00      PROA  
ATOM    263  HZ3 TRP P 412      -7.740 -27.671  -1.229  0.00  0.00      PROA  
ATOM    264  CZ2 TRP P 412      -8.030 -27.342  -4.583  0.00  0.00      PROA  
ATOM    265  HZ2 TRP P 412      -8.434 -26.582  -5.234  0.00  0.00      PROA  
ATOM    266  CH2 TRP P 412      -7.989 -26.975  -3.225  0.00  0.00      PROA  
ATOM    267  HH2 TRP P 412      -8.179 -25.938  -2.993  0.00  0.00      PROA  
ATOM    268  C   TRP P 412      -5.422 -33.213  -2.193  0.00  0.00      PROA  
ATOM    269  O   TRP P 412      -5.717 -32.730  -1.063  0.00  0.00      PROA  
ATOM    270  N   LEU P 413      -5.334 -34.535  -2.247  0.00  0.00      PROA  
ATOM    271  HN  LEU P 413      -5.240 -35.047  -3.098  0.00  0.00      PROA  
ATOM    272  CA  LEU P 413      -5.318 -35.354  -1.029  0.00  0.00      PROA  
ATOM    273  HA  LEU P 413      -6.147 -34.968  -0.454  0.00  0.00      PROA  
ATOM    274  CB  LEU P 413      -5.517 -36.845  -1.466  0.00  0.00      PROA  
ATOM    275  HB1 LEU P 413      -4.828 -37.130  -2.289  0.00  0.00      PROA  
ATOM    276  HB2 LEU P 413      -6.497 -36.954  -1.976  0.00  0.00      PROA  
ATOM    277  CG  LEU P 413      -5.365 -37.947  -0.403  0.00  0.00      PROA  
ATOM    278  HG  LEU P 413      -4.527 -37.768   0.305  0.00  0.00      PROA  
ATOM    279  CD1 LEU P 413      -6.612 -37.929   0.475  0.00  0.00      PROA  
ATOM    280 HD11 LEU P 413      -6.665 -38.852   1.092  0.00  0.00      PROA  
ATOM    281 HD12 LEU P 413      -7.576 -37.964  -0.075  0.00  0.00      PROA  
ATOM    282 HD13 LEU P 413      -6.629 -37.070   1.179  0.00  0.00      PROA  
ATOM    283  CD2 LEU P 413      -4.988 -39.338  -1.024  0.00  0.00      PROA  
ATOM    284 HD21 LEU P 413      -5.782 -39.564  -1.768  0.00  0.00      PROA  
ATOM    285 HD22 LEU P 413      -4.990 -40.182  -0.301  0.00  0.00      PROA  
ATOM    286 HD23 LEU P 413      -4.028 -39.323  -1.582  0.00  0.00      PROA  
ATOM    287  C   LEU P 413      -4.079 -35.148  -0.218  0.00  0.00      PROA  
ATOM    288  O   LEU P 413      -4.184 -34.946   0.987  0.00  0.00      PROA  
ATOM    289  N   ILE P 414      -2.881 -35.108  -0.850  0.00  0.00      PROA  
ATOM    290  HN  ILE P 414      -2.870 -35.300  -1.828  0.00  0.00      PROA  
ATOM    291  CA  ILE P 414      -1.700 -34.796  -0.157  0.00  0.00      PROA  
ATOM    292  HA  ILE P 414      -1.679 -35.548   0.618  0.00  0.00      PROA  
ATOM    293  CB  ILE P 414      -0.531 -34.865  -1.170  0.00  0.00      PROA  
ATOM    294  HB  ILE P 414      -0.842 -34.177  -1.984  0.00  0.00      PROA  
ATOM    295  CG2 ILE P 414       0.763 -34.218  -0.608  0.00  0.00      PROA  
ATOM    296 HG21 ILE P 414       0.672 -33.111  -0.609  0.00  0.00      PROA  
ATOM    297 HG22 ILE P 414       1.583 -34.552  -1.278  0.00  0.00      PROA  
ATOM    298 HG23 ILE P 414       1.045 -34.603   0.396  0.00  0.00      PROA  
ATOM    299  CG1 ILE P 414      -0.452 -36.308  -1.698  0.00  0.00      PROA  
ATOM    300 HG11 ILE P 414       0.119 -36.314  -2.651  0.00  0.00      PROA  
ATOM    301 HG12 ILE P 414      -1.466 -36.645  -2.000  0.00  0.00      PROA  
ATOM    302  CD  ILE P 414       0.141 -37.376  -0.715  0.00  0.00      PROA  
ATOM    303  HD1 ILE P 414       0.192 -38.319  -1.300  0.00  0.00      PROA  
ATOM    304  HD2 ILE P 414      -0.508 -37.464   0.183  0.00  0.00      PROA  
ATOM    305  HD3 ILE P 414       1.132 -37.137  -0.273  0.00  0.00      PROA  
ATOM    306  C   ILE P 414      -1.754 -33.398   0.551  0.00  0.00      PROA  
ATOM    307  O   ILE P 414      -1.312 -33.282   1.688  0.00  0.00      PROA  
ATOM    308  N   LEU P 415      -2.337 -32.359  -0.067  0.00  0.00      PROA  
ATOM    309  HN  LEU P 415      -2.694 -32.612  -0.962  0.00  0.00      PROA  
ATOM    310  CA  LEU P 415      -2.521 -31.056   0.588  0.00  0.00      PROA  
ATOM    311  HA  LEU P 415      -1.575 -30.552   0.722  0.00  0.00      PROA  
ATOM    312  CB  LEU P 415      -3.321 -30.181  -0.330  0.00  0.00      PROA  
ATOM    313  HB1 LEU P 415      -4.273 -30.690  -0.596  0.00  0.00      PROA  
ATOM    314  HB2 LEU P 415      -2.848 -30.163  -1.335  0.00  0.00      PROA  
ATOM    315  CG  LEU P 415      -3.604 -28.678   0.040  0.00  0.00      PROA  
ATOM    316  HG  LEU P 415      -4.439 -28.658   0.773  0.00  0.00      PROA  
ATOM    317  CD1 LEU P 415      -2.325 -27.984   0.613  0.00  0.00      PROA  
ATOM    318 HD11 LEU P 415      -2.030 -28.416   1.594  0.00  0.00      PROA  
ATOM    319 HD12 LEU P 415      -2.668 -26.950   0.829  0.00  0.00      PROA  
ATOM    320 HD13 LEU P 415      -1.397 -27.983   0.002  0.00  0.00      PROA  
ATOM    321  CD2 LEU P 415      -4.120 -28.033  -1.257  0.00  0.00      PROA  
ATOM    322 HD21 LEU P 415      -3.234 -27.617  -1.782  0.00  0.00      PROA  
ATOM    323 HD22 LEU P 415      -4.820 -27.232  -0.936  0.00  0.00      PROA  
ATOM    324 HD23 LEU P 415      -4.544 -28.823  -1.913  0.00  0.00      PROA  
ATOM    325  C   LEU P 415      -3.170 -31.154   1.960  0.00  0.00      PROA  
ATOM    326  O   LEU P 415      -2.567 -30.676   2.921  0.00  0.00      PROA  
ATOM    327  N   LEU P 416      -4.409 -31.698   2.095  0.00  0.00      PROA  
ATOM    328  HN  LEU P 416      -4.889 -31.999   1.274  0.00  0.00      PROA  
ATOM    329  CA  LEU P 416      -5.086 -31.875   3.363  0.00  0.00      PROA  
ATOM    330  HA  LEU P 416      -5.263 -30.888   3.763  0.00  0.00      PROA  
ATOM    331  CB  LEU P 416      -6.340 -32.756   3.154  0.00  0.00      PROA  
ATOM    332  HB1 LEU P 416      -6.849 -33.049   4.097  0.00  0.00      PROA  
ATOM    333  HB2 LEU P 416      -6.005 -33.679   2.635  0.00  0.00      PROA  
ATOM    334  CG  LEU P 416      -7.355 -32.221   2.071  0.00  0.00      PROA  
ATOM    335  HG  LEU P 416      -6.744 -32.031   1.163  0.00  0.00      PROA  
ATOM    336  CD1 LEU P 416      -8.493 -33.199   1.661  0.00  0.00      PROA  
ATOM    337 HD11 LEU P 416      -9.219 -32.743   0.954  0.00  0.00      PROA  
ATOM    338 HD12 LEU P 416      -8.993 -33.622   2.558  0.00  0.00      PROA  
ATOM    339 HD13 LEU P 416      -8.096 -34.091   1.130  0.00  0.00      PROA  
ATOM    340  CD2 LEU P 416      -8.072 -30.994   2.540  0.00  0.00      PROA  
ATOM    341 HD21 LEU P 416      -8.595 -30.562   1.659  0.00  0.00      PROA  
ATOM    342 HD22 LEU P 416      -7.370 -30.189   2.845  0.00  0.00      PROA  
ATOM    343 HD23 LEU P 416      -8.847 -31.143   3.322  0.00  0.00      PROA  
ATOM    344  C   LEU P 416      -4.145 -32.608   4.347  0.00  0.00      PROA  
ATOM    345  O   LEU P 416      -4.057 -32.221   5.512  0.00  0.00      PROA  
ATOM    346  N   LEU P 417      -3.513 -33.688   3.933  0.00  0.00      PROA  
ATOM    347  HN  LEU P 417      -3.491 -33.942   2.970  0.00  0.00      PROA  
ATOM    348  CA  LEU P 417      -2.425 -34.319   4.705  0.00  0.00      PROA  
ATOM    349  HA  LEU P 417      -2.929 -34.617   5.612  0.00  0.00      PROA  
ATOM    350  CB  LEU P 417      -1.807 -35.624   4.116  0.00  0.00      PROA  
ATOM    351  HB1 LEU P 417      -0.990 -35.974   4.782  0.00  0.00      PROA  
ATOM    352  HB2 LEU P 417      -1.388 -35.369   3.119  0.00  0.00      PROA  
ATOM    353  CG  LEU P 417      -2.772 -36.771   3.831  0.00  0.00      PROA  
ATOM    354  HG  LEU P 417      -3.584 -36.333   3.212  0.00  0.00      PROA  
ATOM    355  CD1 LEU P 417      -1.928 -37.699   3.036  0.00  0.00      PROA  
ATOM    356 HD11 LEU P 417      -1.361 -38.320   3.762  0.00  0.00      PROA  
ATOM    357 HD12 LEU P 417      -1.290 -37.232   2.255  0.00  0.00      PROA  
ATOM    358 HD13 LEU P 417      -2.479 -38.426   2.403  0.00  0.00      PROA  
ATOM    359  CD2 LEU P 417      -3.359 -37.273   5.029  0.00  0.00      PROA  
ATOM    360 HD21 LEU P 417      -3.913 -36.515   5.625  0.00  0.00      PROA  
ATOM    361 HD22 LEU P 417      -2.599 -37.752   5.683  0.00  0.00      PROA  
ATOM    362 HD23 LEU P 417      -4.045 -38.110   4.780  0.00  0.00      PROA  
ATOM    363  C   LEU P 417      -1.241 -33.490   5.216  0.00  0.00      PROA  
ATOM    364  O   LEU P 417      -0.809 -33.714   6.319  0.00  0.00      PROA  
ATOM    365  N   VAL P 418      -0.695 -32.616   4.334  0.00  0.00      PROA  
ATOM    366  HN  VAL P 418      -1.083 -32.664   3.417  0.00  0.00      PROA  
ATOM    367  CA  VAL P 418       0.394 -31.651   4.514  0.00  0.00      PROA  
ATOM    368  HA  VAL P 418       1.105 -32.319   4.978  0.00  0.00      PROA  
ATOM    369  CB  VAL P 418       0.862 -31.136   3.197  0.00  0.00      PROA  
ATOM    370  HB  VAL P 418       0.105 -30.907   2.416  0.00  0.00      PROA  
ATOM    371  CG1 VAL P 418       1.784 -29.881   3.326  0.00  0.00      PROA  
ATOM    372 HG11 VAL P 418       2.077 -29.501   2.324  0.00  0.00      PROA  
ATOM    373 HG12 VAL P 418       2.702 -30.022   3.935  0.00  0.00      PROA  
ATOM    374 HG13 VAL P 418       1.255 -29.036   3.816  0.00  0.00      PROA  
ATOM    375  CG2 VAL P 418       1.735 -32.246   2.524  0.00  0.00      PROA  
ATOM    376 HG21 VAL P 418       1.935 -31.960   1.469  0.00  0.00      PROA  
ATOM    377 HG22 VAL P 418       1.083 -33.132   2.366  0.00  0.00      PROA  
ATOM    378 HG23 VAL P 418       2.648 -32.378   3.144  0.00  0.00      PROA  
ATOM    379  C   VAL P 418      -0.079 -30.625   5.613  0.00  0.00      PROA  
ATOM    380  O   VAL P 418       0.631 -30.474   6.578  0.00  0.00      PROA  
ATOM    381  N   ILE P 419      -1.272 -30.033   5.456  0.00  0.00      PROA  
ATOM    382  HN  ILE P 419      -1.834 -30.276   4.669  0.00  0.00      PROA  
ATOM    383  CA  ILE P 419      -1.860 -29.005   6.355  0.00  0.00      PROA  
ATOM    384  HA  ILE P 419      -1.123 -28.217   6.408  0.00  0.00      PROA  
ATOM    385  CB  ILE P 419      -3.092 -28.368   5.766  0.00  0.00      PROA  
ATOM    386  HB  ILE P 419      -3.873 -29.151   5.655  0.00  0.00      PROA  
ATOM    387  CG2 ILE P 419      -3.473 -27.389   6.864  0.00  0.00      PROA  
ATOM    388 HG21 ILE P 419      -3.845 -27.971   7.734  0.00  0.00      PROA  
ATOM    389 HG22 ILE P 419      -4.345 -26.710   6.749  0.00  0.00      PROA  
ATOM    390 HG23 ILE P 419      -2.673 -26.655   7.100  0.00  0.00      PROA  
ATOM    391  CG1 ILE P 419      -2.751 -27.699   4.428  0.00  0.00      PROA  
ATOM    392 HG11 ILE P 419      -2.032 -28.285   3.816  0.00  0.00      PROA  
ATOM    393 HG12 ILE P 419      -2.181 -26.758   4.579  0.00  0.00      PROA  
ATOM    394  CD  ILE P 419      -3.996 -27.311   3.606  0.00  0.00      PROA  
ATOM    395  HD1 ILE P 419      -4.549 -28.249   3.384  0.00  0.00      PROA  
ATOM    396  HD2 ILE P 419      -3.603 -26.846   2.677  0.00  0.00      PROA  
ATOM    397  HD3 ILE P 419      -4.664 -26.584   4.117  0.00  0.00      PROA  
ATOM    398  C   ILE P 419      -2.116 -29.772   7.714  0.00  0.00      PROA  
ATOM    399  O   ILE P 419      -1.753 -29.316   8.826  0.00  0.00      PROA  
ATOM    400  N   TYR P 420      -2.738 -30.989   7.741  0.00  0.00      PROA  
ATOM    401  HN  TYR P 420      -2.948 -31.407   6.861  0.00  0.00      PROA  
ATOM    402  CA  TYR P 420      -2.887 -31.965   8.876  0.00  0.00      PROA  
ATOM    403  HA  TYR P 420      -3.630 -31.412   9.431  0.00  0.00      PROA  
ATOM    404  CB  TYR P 420      -3.671 -33.299   8.460  0.00  0.00      PROA  
ATOM    405  HB1 TYR P 420      -3.038 -33.615   7.603  0.00  0.00      PROA  
ATOM    406  HB2 TYR P 420      -4.691 -32.978   8.157  0.00  0.00      PROA  
ATOM    407  CG  TYR P 420      -3.785 -34.431   9.458  0.00  0.00      PROA  
ATOM    408  CD1 TYR P 420      -3.786 -35.761   9.005  0.00  0.00      PROA  
ATOM    409  HD1 TYR P 420      -3.689 -35.905   7.939  0.00  0.00      PROA  
ATOM    410  CE1 TYR P 420      -3.673 -36.782   9.988  0.00  0.00      PROA  
ATOM    411  HE1 TYR P 420      -3.515 -37.781   9.608  0.00  0.00      PROA  
ATOM    412  CZ  TYR P 420      -3.690 -36.564  11.357  0.00  0.00      PROA  
ATOM    413  OH  TYR P 420      -3.540 -37.674  12.197  0.00  0.00      PROA  
ATOM    414  HH  TYR P 420      -3.545 -37.363  13.105  0.00  0.00      PROA  
ATOM    415  CD2 TYR P 420      -3.902 -34.170  10.817  0.00  0.00      PROA  
ATOM    416  HD2 TYR P 420      -3.894 -33.136  11.127  0.00  0.00      PROA  
ATOM    417  CE2 TYR P 420      -3.781 -35.228  11.782  0.00  0.00      PROA  
ATOM    418  HE2 TYR P 420      -3.627 -34.965  12.819  0.00  0.00      PROA  
ATOM    419  C   TYR P 420      -1.705 -32.143   9.695  0.00  0.00      PROA  
ATOM    420  O   TYR P 420      -1.690 -31.776  10.912  0.00  0.00      PROA  
ATOM    421  N   THR P 421      -0.597 -32.621   9.093  0.00  0.00      PROA  
ATOM    422  HN  THR P 421      -0.698 -33.121   8.237  0.00  0.00      PROA  
ATOM    423  CA  THR P 421       0.659 -32.678   9.856  0.00  0.00      PROA  
ATOM    424  HA  THR P 421       0.440 -33.301  10.710  0.00  0.00      PROA  
ATOM    425  CB  THR P 421       1.700 -33.532   9.187  0.00  0.00      PROA  
ATOM    426  HB  THR P 421       1.280 -34.552   9.057  0.00  0.00      PROA  
ATOM    427  OG1 THR P 421       2.900 -33.604   9.966  0.00  0.00      PROA  
ATOM    428  HG1 THR P 421       2.665 -33.886  10.853  0.00  0.00      PROA  
ATOM    429  CG2 THR P 421       2.092 -33.110   7.820  0.00  0.00      PROA  
ATOM    430 HG21 THR P 421       2.918 -33.726   7.404  0.00  0.00      PROA  
ATOM    431 HG22 THR P 421       2.461 -32.062   7.830  0.00  0.00      PROA  
ATOM    432 HG23 THR P 421       1.169 -33.067   7.203  0.00  0.00      PROA  
ATOM    433  C   THR P 421       1.266 -31.375  10.265  0.00  0.00      PROA  
ATOM    434  O   THR P 421       1.844 -31.186  11.318  0.00  0.00      PROA  
ATOM    435  N   ALA P 422       1.197 -30.402   9.388  0.00  0.00      PROA  
ATOM    436  HN  ALA P 422       0.769 -30.489   8.492  0.00  0.00      PROA  
ATOM    437  CA  ALA P 422       1.745 -29.119   9.727  0.00  0.00      PROA  
ATOM    438  HA  ALA P 422       2.789 -29.287   9.945  0.00  0.00      PROA  
ATOM    439  CB  ALA P 422       1.821 -28.333   8.471  0.00  0.00      PROA  
ATOM    440  HB1 ALA P 422       0.755 -28.170   8.205  0.00  0.00      PROA  
ATOM    441  HB2 ALA P 422       2.304 -28.973   7.701  0.00  0.00      PROA  
ATOM    442  HB3 ALA P 422       2.375 -27.385   8.642  0.00  0.00      PROA  
ATOM    443  C   ALA P 422       1.127 -28.362  10.873  0.00  0.00      PROA  
ATOM    444  O   ALA P 422       1.773 -27.629  11.603  0.00  0.00      PROA  
ATOM    445  N   VAL P 423      -0.169 -28.382  11.058  0.00  0.00      PROA  
ATOM    446  HN  VAL P 423      -0.692 -28.785  10.311  0.00  0.00      PROA  
ATOM    447  CA  VAL P 423      -0.820 -27.886  12.272  0.00  0.00      PROA  
ATOM    448  HA  VAL P 423      -0.370 -26.924  12.467  0.00  0.00      PROA  
ATOM    449  CB  VAL P 423      -2.384 -27.643  12.159  0.00  0.00      PROA  
ATOM    450  HB  VAL P 423      -2.505 -27.004  11.259  0.00  0.00      PROA  
ATOM    451  CG1 VAL P 423      -3.149 -28.988  11.857  0.00  0.00      PROA  
ATOM    452 HG11 VAL P 423      -4.184 -28.894  11.464  0.00  0.00      PROA  
ATOM    453 HG12 VAL P 423      -3.144 -29.698  12.712  0.00  0.00      PROA  
ATOM    454 HG13 VAL P 423      -2.567 -29.484  11.052  0.00  0.00      PROA  
ATOM    455  CG2 VAL P 423      -2.836 -26.954  13.407  0.00  0.00      PROA  
ATOM    456 HG21 VAL P 423      -2.564 -27.502  14.335  0.00  0.00      PROA  
ATOM    457 HG22 VAL P 423      -3.940 -26.841  13.460  0.00  0.00      PROA  
ATOM    458 HG23 VAL P 423      -2.553 -25.891  13.253  0.00  0.00      PROA  
ATOM    459  C   VAL P 423      -0.474 -28.771  13.447  0.00  0.00      PROA  
ATOM    460  O   VAL P 423      -0.210 -28.257  14.548  0.00  0.00      PROA  
ATOM    461  N   PHE P 424      -0.387 -30.123  13.351  0.00  0.00      PROA  
ATOM    462  HN  PHE P 424      -0.518 -30.553  12.462  0.00  0.00      PROA  
ATOM    463  CA  PHE P 424      -0.159 -30.956  14.542  0.00  0.00      PROA  
ATOM    464  HA  PHE P 424      -0.784 -30.637  15.363  0.00  0.00      PROA  
ATOM    465  CB  PHE P 424      -0.662 -32.430  14.299  0.00  0.00      PROA  
ATOM    466  HB1 PHE P 424      -0.034 -32.813  13.467  0.00  0.00      PROA  
ATOM    467  HB2 PHE P 424      -1.716 -32.428  13.948  0.00  0.00      PROA  
ATOM    468  CG  PHE P 424      -0.580 -33.451  15.467  0.00  0.00      PROA  
ATOM    469  CD1 PHE P 424      -0.985 -33.128  16.728  0.00  0.00      PROA  
ATOM    470  HD1 PHE P 424      -1.455 -32.189  16.981  0.00  0.00      PROA  
ATOM    471  CE1 PHE P 424      -0.711 -33.923  17.864  0.00  0.00      PROA  
ATOM    472  HE1 PHE P 424      -1.070 -33.622  18.837  0.00  0.00      PROA  
ATOM    473  CZ  PHE P 424      -0.070 -35.137  17.666  0.00  0.00      PROA  
ATOM    474  HZ  PHE P 424       0.203 -35.744  18.517  0.00  0.00      PROA  
ATOM    475  CD2 PHE P 424       0.121 -34.573  15.253  0.00  0.00      PROA  
ATOM    476  HD2 PHE P 424       0.479 -34.967  14.313  0.00  0.00      PROA  
ATOM    477  CE2 PHE P 424       0.434 -35.419  16.399  0.00  0.00      PROA  
ATOM    478  HE2 PHE P 424       0.995 -36.331  16.257  0.00  0.00      PROA  
ATOM    479  C   PHE P 424       1.272 -30.942  15.103  0.00  0.00      PROA  
ATOM    480  O   PHE P 424       1.466 -31.102  16.346  0.00  0.00      PROA  
ATOM    481  N   THR P 425       2.313 -30.771  14.223  0.00  0.00      PROA  
ATOM    482  HN  THR P 425       2.090 -30.971  13.272  0.00  0.00      PROA  
ATOM    483  CA  THR P 425       3.662 -30.807  14.602  0.00  0.00      PROA  
ATOM    484  HA  THR P 425       3.791 -31.760  15.093  0.00  0.00      PROA  
ATOM    485  CB  THR P 425       4.691 -30.878  13.471  0.00  0.00      PROA  
ATOM    486  HB  THR P 425       5.669 -30.379  13.642  0.00  0.00      PROA  
ATOM    487  OG1 THR P 425       4.155 -30.371  12.307  0.00  0.00      PROA  
ATOM    488  HG1 THR P 425       3.456 -30.908  11.926  0.00  0.00      PROA  
ATOM    489  CG2 THR P 425       4.952 -32.318  13.129  0.00  0.00      PROA  
ATOM    490 HG21 THR P 425       4.057 -32.966  13.246  0.00  0.00      PROA  
ATOM    491 HG22 THR P 425       5.658 -32.776  13.854  0.00  0.00      PROA  
ATOM    492 HG23 THR P 425       5.447 -32.388  12.137  0.00  0.00      PROA  
ATOM    493  C   THR P 425       4.161 -29.738  15.572  0.00  0.00      PROA  
ATOM    494  O   THR P 425       4.919 -30.125  16.488  0.00  0.00      PROA  
ATOM    495  N   PRO P 426       3.810 -28.450  15.498  0.00  0.00      PROA  
ATOM    496  CD  PRO P 426       3.427 -27.711  14.280  0.00  0.00      PROA  
ATOM    497  HD1 PRO P 426       2.532 -28.231  13.875  0.00  0.00      PROA  
ATOM    498  HD2 PRO P 426       4.256 -27.663  13.542  0.00  0.00      PROA  
ATOM    499  CA  PRO P 426       4.127 -27.438  16.589  0.00  0.00      PROA  
ATOM    500  HA  PRO P 426       5.125 -27.636  16.953  0.00  0.00      PROA  
ATOM    501  CB  PRO P 426       3.867 -26.093  16.021  0.00  0.00      PROA  
ATOM    502  HB1 PRO P 426       4.823 -25.557  15.840  0.00  0.00      PROA  
ATOM    503  HB2 PRO P 426       3.355 -25.379  16.701  0.00  0.00      PROA  
ATOM    504  CG  PRO P 426       2.988 -26.338  14.803  0.00  0.00      PROA  
ATOM    505  HG1 PRO P 426       1.893 -26.308  14.985  0.00  0.00      PROA  
ATOM    506  HG2 PRO P 426       3.208 -25.532  14.070  0.00  0.00      PROA  
ATOM    507  C   PRO P 426       3.292 -27.712  17.827  0.00  0.00      PROA  
ATOM    508  O   PRO P 426       3.832 -27.468  18.935  0.00  0.00      PROA  
ATOM    509  N   TYR P 427       2.013 -28.095  17.782  0.00  0.00      PROA  
ATOM    510  HN  TYR P 427       1.601 -28.125  16.875  0.00  0.00      PROA  
ATOM    511  CA  TYR P 427       1.266 -28.487  18.952  0.00  0.00      PROA  
ATOM    512  HA  TYR P 427       1.196 -27.638  19.615  0.00  0.00      PROA  
ATOM    513  CB  TYR P 427      -0.287 -28.938  18.620  0.00  0.00      PROA  
ATOM    514  HB1 TYR P 427      -0.382 -29.701  17.817  0.00  0.00      PROA  
ATOM    515  HB2 TYR P 427      -0.749 -28.027  18.182  0.00  0.00      PROA  
ATOM    516  CG  TYR P 427      -1.244 -29.253  19.799  0.00  0.00      PROA  
ATOM    517  CD1 TYR P 427      -1.209 -30.564  20.387  0.00  0.00      PROA  
ATOM    518  HD1 TYR P 427      -0.623 -31.302  19.859  0.00  0.00      PROA  
ATOM    519  CE1 TYR P 427      -1.923 -30.884  21.563  0.00  0.00      PROA  
ATOM    520  HE1 TYR P 427      -1.985 -31.863  22.014  0.00  0.00      PROA  
ATOM    521  CZ  TYR P 427      -2.663 -29.837  22.110  0.00  0.00      PROA  
ATOM    522  OH  TYR P 427      -3.238 -29.999  23.393  0.00  0.00      PROA  
ATOM    523  HH  TYR P 427      -2.827 -30.752  23.825  0.00  0.00      PROA  
ATOM    524  CD2 TYR P 427      -2.014 -28.289  20.446  0.00  0.00      PROA  
ATOM    525  HD2 TYR P 427      -2.237 -27.307  20.057  0.00  0.00      PROA  
ATOM    526  CE2 TYR P 427      -2.707 -28.528  21.620  0.00  0.00      PROA  
ATOM    527  HE2 TYR P 427      -3.407 -27.812  22.026  0.00  0.00      PROA  
ATOM    528  C   TYR P 427       1.962 -29.657  19.627  0.00  0.00      PROA  
ATOM    529  O   TYR P 427       2.191 -29.577  20.850  0.00  0.00      PROA  
ATOM    530  N   SER P 428       2.417 -30.759  18.937  0.00  0.00      PROA  
ATOM    531  HN  SER P 428       2.118 -30.857  17.991  0.00  0.00      PROA  
ATOM    532  CA  SER P 428       2.974 -31.892  19.621  0.00  0.00      PROA  
ATOM    533  HA  SER P 428       2.295 -32.138  20.424  0.00  0.00      PROA  
ATOM    534  CB  SER P 428       3.291 -33.036  18.504  0.00  0.00      PROA  
ATOM    535  HB1 SER P 428       3.947 -32.732  17.661  0.00  0.00      PROA  
ATOM    536  HB2 SER P 428       2.286 -33.274  18.095  0.00  0.00      PROA  
ATOM    537  OG  SER P 428       3.843 -34.265  19.080  0.00  0.00      PROA  
ATOM    538  HG1 SER P 428       4.769 -34.018  19.024  0.00  0.00      PROA  
ATOM    539  C   SER P 428       4.261 -31.490  20.373  0.00  0.00      PROA  
ATOM    540  O   SER P 428       4.607 -32.015  21.439  0.00  0.00      PROA  
ATOM    541  N   ALA P 429       5.061 -30.551  19.797  0.00  0.00      PROA  
ATOM    542  HN  ALA P 429       4.828 -30.316  18.856  0.00  0.00      PROA  
ATOM    543  CA  ALA P 429       6.377 -30.009  20.346  0.00  0.00      PROA  
ATOM    544  HA  ALA P 429       7.056 -30.824  20.551  0.00  0.00      PROA  
ATOM    545  CB  ALA P 429       7.092 -29.118  19.428  0.00  0.00      PROA  
ATOM    546  HB1 ALA P 429       7.580 -29.618  18.564  0.00  0.00      PROA  
ATOM    547  HB2 ALA P 429       7.766 -28.505  20.065  0.00  0.00      PROA  
ATOM    548  HB3 ALA P 429       6.276 -28.539  18.946  0.00  0.00      PROA  
ATOM    549  C   ALA P 429       6.102 -29.274  21.645  0.00  0.00      PROA  
ATOM    550  O   ALA P 429       6.629 -29.585  22.765  0.00  0.00      PROA  
ATOM    551  N   ALA P 430       5.131 -28.380  21.631  0.00  0.00      PROA  
ATOM    552  HN  ALA P 430       4.555 -28.376  20.818  0.00  0.00      PROA  
ATOM    553  CA  ALA P 430       4.858 -27.468  22.670  0.00  0.00      PROA  
ATOM    554  HA  ALA P 430       5.703 -27.444  23.343  0.00  0.00      PROA  
ATOM    555  CB  ALA P 430       4.626 -26.034  22.049  0.00  0.00      PROA  
ATOM    556  HB1 ALA P 430       3.958 -26.085  21.162  0.00  0.00      PROA  
ATOM    557  HB2 ALA P 430       5.571 -25.501  21.814  0.00  0.00      PROA  
ATOM    558  HB3 ALA P 430       4.221 -25.332  22.809  0.00  0.00      PROA  
ATOM    559  C   ALA P 430       3.690 -27.841  23.651  0.00  0.00      PROA  
ATOM    560  O   ALA P 430       3.765 -28.508  24.673  0.00  0.00      PROA  
ATOM    561  N   PHE P 431       2.503 -27.260  23.326  0.00  0.00      PROA  
ATOM    562  HN  PHE P 431       2.285 -26.763  22.490  0.00  0.00      PROA  
ATOM    563  CA  PHE P 431       1.415 -27.302  24.267  0.00  0.00      PROA  
ATOM    564  HA  PHE P 431       1.794 -26.877  25.185  0.00  0.00      PROA  
ATOM    565  CB  PHE P 431       0.322 -26.508  23.632  0.00  0.00      PROA  
ATOM    566  HB1 PHE P 431      -0.607 -26.384  24.228  0.00  0.00      PROA  
ATOM    567  HB2 PHE P 431      -0.009 -26.842  22.626  0.00  0.00      PROA  
ATOM    568  CG  PHE P 431       0.781 -25.036  23.481  0.00  0.00      PROA  
ATOM    569  CD1 PHE P 431       1.209 -24.639  22.196  0.00  0.00      PROA  
ATOM    570  HD1 PHE P 431       1.231 -25.297  21.339  0.00  0.00      PROA  
ATOM    571  CE1 PHE P 431       1.853 -23.395  22.135  0.00  0.00      PROA  
ATOM    572  HE1 PHE P 431       2.265 -23.038  21.203  0.00  0.00      PROA  
ATOM    573  CZ  PHE P 431       1.972 -22.612  23.277  0.00  0.00      PROA  
ATOM    574  HZ  PHE P 431       2.560 -21.710  23.195  0.00  0.00      PROA  
ATOM    575  CD2 PHE P 431       0.772 -24.216  24.631  0.00  0.00      PROA  
ATOM    576  HD2 PHE P 431       0.383 -24.638  25.546  0.00  0.00      PROA  
ATOM    577  CE2 PHE P 431       1.407 -22.993  24.540  0.00  0.00      PROA  
ATOM    578  HE2 PHE P 431       1.424 -22.282  25.354  0.00  0.00      PROA  
ATOM    579  C   PHE P 431       0.819 -28.692  24.635  0.00  0.00      PROA  
ATOM    580  O   PHE P 431       0.073 -28.828  25.626  0.00  0.00      PROA  
ATOM    581  N   LEU P 432       1.068 -29.736  23.827  0.00  0.00      PROA  
ATOM    582  HN  LEU P 432       1.770 -29.655  23.124  0.00  0.00      PROA  
ATOM    583  CA  LEU P 432       0.715 -31.099  24.114  0.00  0.00      PROA  
ATOM    584  HA  LEU P 432      -0.346 -30.927  24.220  0.00  0.00      PROA  
ATOM    585  CB  LEU P 432       1.112 -31.939  22.879  0.00  0.00      PROA  
ATOM    586  HB1 LEU P 432       2.217 -31.886  22.780  0.00  0.00      PROA  
ATOM    587  HB2 LEU P 432       0.597 -31.477  22.010  0.00  0.00      PROA  
ATOM    588  CG  LEU P 432       0.721 -33.394  22.931  0.00  0.00      PROA  
ATOM    589  HG  LEU P 432      -0.078 -33.582  23.680  0.00  0.00      PROA  
ATOM    590  CD1 LEU P 432       0.178 -33.908  21.496  0.00  0.00      PROA  
ATOM    591 HD11 LEU P 432       1.059 -34.014  20.827  0.00  0.00      PROA  
ATOM    592 HD12 LEU P 432      -0.598 -33.213  21.109  0.00  0.00      PROA  
ATOM    593 HD13 LEU P 432      -0.251 -34.922  21.641  0.00  0.00      PROA  
ATOM    594  CD2 LEU P 432       1.799 -34.248  23.348  0.00  0.00      PROA  
ATOM    595 HD21 LEU P 432       2.516 -34.473  22.529  0.00  0.00      PROA  
ATOM    596 HD22 LEU P 432       1.309 -35.198  23.650  0.00  0.00      PROA  
ATOM    597 HD23 LEU P 432       2.297 -33.898  24.277  0.00  0.00      PROA  
ATOM    598  C   LEU P 432       1.071 -31.767  25.439  0.00  0.00      PROA  
ATOM    599  O   LEU P 432       2.219 -31.910  25.780  0.00  0.00      PROA  
ATOM    600  N   LEU P 433       0.028 -32.317  26.167  0.00  0.00      PROA  
ATOM    601  HN  LEU P 433      -0.869 -32.197  25.750  0.00  0.00      PROA  
ATOM    602  CA  LEU P 433       0.094 -33.115  27.411  0.00  0.00      PROA  
ATOM    603  HA  LEU P 433      -0.931 -33.216  27.738  0.00  0.00      PROA  
ATOM    604  CB  LEU P 433       0.670 -34.516  27.178  0.00  0.00      PROA  
ATOM    605  HB1 LEU P 433       0.806 -35.086  28.122  0.00  0.00      PROA  
ATOM    606  HB2 LEU P 433       1.624 -34.317  26.644  0.00  0.00      PROA  
ATOM    607  CG  LEU P 433      -0.198 -35.421  26.331  0.00  0.00      PROA  
ATOM    608  HG  LEU P 433      -0.565 -34.875  25.436  0.00  0.00      PROA  
ATOM    609  CD1 LEU P 433       0.543 -36.706  26.045  0.00  0.00      PROA  
ATOM    610 HD11 LEU P 433      -0.140 -37.302  25.403  0.00  0.00      PROA  
ATOM    611 HD12 LEU P 433       0.688 -37.193  27.034  0.00  0.00      PROA  
ATOM    612 HD13 LEU P 433       1.536 -36.619  25.555  0.00  0.00      PROA  
ATOM    613  CD2 LEU P 433      -1.423 -35.790  27.172  0.00  0.00      PROA  
ATOM    614 HD21 LEU P 433      -2.075 -35.018  27.633  0.00  0.00      PROA  
ATOM    615 HD22 LEU P 433      -1.041 -36.271  28.098  0.00  0.00      PROA  
ATOM    616 HD23 LEU P 433      -2.170 -36.430  26.654  0.00  0.00      PROA  
ATOM    617  C   LEU P 433       0.766 -32.302  28.504  0.00  0.00      PROA  
ATOM    618  O   LEU P 433       1.714 -32.753  29.164  0.00  0.00      PROA  
ATOM    619  N   LYS P 434       0.329 -31.118  28.727  0.00  0.00      PROA  
ATOM    620  HN  LYS P 434      -0.541 -30.854  28.319  0.00  0.00      PROA  
ATOM    621  CA  LYS P 434       0.861 -30.241  29.690  0.00  0.00      PROA  
ATOM    622  HA  LYS P 434       1.717 -30.632  30.220  0.00  0.00      PROA  
ATOM    623  CB  LYS P 434       1.294 -28.951  29.124  0.00  0.00      PROA  
ATOM    624  HB1 LYS P 434       1.608 -28.276  29.949  0.00  0.00      PROA  
ATOM    625  HB2 LYS P 434       0.374 -28.513  28.680  0.00  0.00      PROA  
ATOM    626  CG  LYS P 434       2.407 -29.081  28.139  0.00  0.00      PROA  
ATOM    627  HG1 LYS P 434       2.591 -28.234  27.444  0.00  0.00      PROA  
ATOM    628  HG2 LYS P 434       1.985 -29.772  27.378  0.00  0.00      PROA  
ATOM    629  CD  LYS P 434       3.765 -29.494  28.656  0.00  0.00      PROA  
ATOM    630  HD1 LYS P 434       3.655 -30.474  29.168  0.00  0.00      PROA  
ATOM    631  HD2 LYS P 434       4.141 -28.746  29.387  0.00  0.00      PROA  
ATOM    632  CE  LYS P 434       4.950 -29.591  27.573  0.00  0.00      PROA  
ATOM    633  HE1 LYS P 434       5.886 -29.931  28.066  0.00  0.00      PROA  
ATOM    634  HE2 LYS P 434       5.019 -28.611  27.054  0.00  0.00      PROA  
ATOM    635  NZ  LYS P 434       4.766 -30.583  26.498  0.00  0.00      PROA  
ATOM    636  HZ1 LYS P 434       4.453 -31.424  27.024  0.00  0.00      PROA  
ATOM    637  HZ2 LYS P 434       5.629 -30.696  25.929  0.00  0.00      PROA  
ATOM    638  HZ3 LYS P 434       4.006 -30.210  25.894  0.00  0.00      PROA  
ATOM    639  C   LYS P 434      -0.239 -29.931  30.770  0.00  0.00      PROA  
ATOM    640  O   LYS P 434      -1.432 -30.231  30.604  0.00  0.00      PROA  
ATOM    641  N   GLU P 435       0.172 -29.283  31.926  0.00  0.00      PROA  
ATOM    642  HN  GLU P 435       1.127 -29.030  32.060  0.00  0.00      PROA  
ATOM    643  CA  GLU P 435      -0.724 -28.928  33.017  0.00  0.00      PROA  
ATOM    644  HA  GLU P 435      -0.054 -28.764  33.848  0.00  0.00      PROA  
ATOM    645  CB  GLU P 435      -1.314 -27.493  32.753  0.00  0.00      PROA  
ATOM    646  HB1 GLU P 435      -2.121 -27.226  33.469  0.00  0.00      PROA  
ATOM    647  HB2 GLU P 435      -1.798 -27.580  31.757  0.00  0.00      PROA  
ATOM    648  CG  GLU P 435      -0.166 -26.450  32.687  0.00  0.00      PROA  
ATOM    649  HG1 GLU P 435       0.444 -26.471  31.759  0.00  0.00      PROA  
ATOM    650  HG2 GLU P 435       0.567 -26.598  33.508  0.00  0.00      PROA  
ATOM    651  CD  GLU P 435      -0.589 -25.000  32.553  0.00  0.00      PROA  
ATOM    652  OE1 GLU P 435       0.223 -24.154  32.092  0.00  0.00      PROA  
ATOM    653  OE2 GLU P 435      -1.774 -24.609  32.893  0.00  0.00      PROA  
ATOM    654  C   GLU P 435      -1.775 -29.846  33.516  0.00  0.00      PROA  
ATOM    655  O   GLU P 435      -2.981 -29.595  33.659  0.00  0.00      PROA  
ATOM    656  N   THR P 436      -1.359 -31.041  33.808  0.00  0.00      PROA  
ATOM    657  HN  THR P 436      -0.422 -31.325  33.995  0.00  0.00      PROA  
ATOM    658  CA  THR P 436      -2.178 -32.296  33.995  0.00  0.00      PROA  
ATOM    659  HA  THR P 436      -2.917 -32.292  33.207  0.00  0.00      PROA  
ATOM    660  CB  THR P 436      -1.430 -33.640  33.665  0.00  0.00      PROA  
ATOM    661  HB  THR P 436      -2.029 -34.573  33.728  0.00  0.00      PROA  
ATOM    662  OG1 THR P 436      -0.233 -33.887  34.356  0.00  0.00      PROA  
ATOM    663  HG1 THR P 436      -0.395 -34.361  35.175  0.00  0.00      PROA  
ATOM    664  CG2 THR P 436      -0.871 -33.538  32.246  0.00  0.00      PROA  
ATOM    665 HG21 THR P 436      -0.185 -32.669  32.155  0.00  0.00      PROA  
ATOM    666 HG22 THR P 436      -1.716 -33.443  31.530  0.00  0.00      PROA  
ATOM    667 HG23 THR P 436      -0.353 -34.491  32.003  0.00  0.00      PROA  
ATOM    668  C   THR P 436      -2.869 -32.397  35.370  0.00  0.00      PROA  
ATOM    669  O   THR P 436      -2.225 -32.306  36.427  0.00  0.00      PROA  
ATOM    670  N   GLU P 437      -4.115 -32.563  35.420  0.00  0.00      PROA  
ATOM    671  HN  GLU P 437      -4.783 -32.365  34.707  0.00  0.00      PROA  
ATOM    672  CA  GLU P 437      -4.811 -33.033  36.606  0.00  0.00      PROA  
ATOM    673  HA  GLU P 437      -4.727 -32.254  37.349  0.00  0.00      PROA  
ATOM    674  CB  GLU P 437      -6.267 -33.069  36.212  0.00  0.00      PROA  
ATOM    675  HB1 GLU P 437      -6.877 -33.735  36.859  0.00  0.00      PROA  
ATOM    676  HB2 GLU P 437      -6.550 -33.455  35.209  0.00  0.00      PROA  
ATOM    677  CG  GLU P 437      -6.925 -31.602  36.287  0.00  0.00      PROA  
ATOM    678  HG1 GLU P 437      -6.327 -31.021  35.552  0.00  0.00      PROA  
ATOM    679  HG2 GLU P 437      -6.631 -31.129  37.248  0.00  0.00      PROA  
ATOM    680  CD  GLU P 437      -8.383 -31.659  35.917  0.00  0.00      PROA  
ATOM    681  OE1 GLU P 437      -8.773 -31.071  34.861  0.00  0.00      PROA  
ATOM    682  OE2 GLU P 437      -9.152 -32.244  36.727  0.00  0.00      PROA  
ATOM    683  C   GLU P 437      -4.307 -34.325  37.278  0.00  0.00      PROA  
ATOM    684  O   GLU P 437      -3.692 -35.185  36.687  0.00  0.00      PROA  
ATOM    685  N   GLU P 438      -4.720 -34.460  38.527  0.00  0.00      PROA  
ATOM    686  HN  GLU P 438      -5.257 -33.724  38.932  0.00  0.00      PROA  
ATOM    687  CA  GLU P 438      -4.571 -35.640  39.337  0.00  0.00      PROA  
ATOM    688  HA  GLU P 438      -3.625 -35.551  39.851  0.00  0.00      PROA  
ATOM    689  CB  GLU P 438      -5.596 -35.619  40.505  0.00  0.00      PROA  
ATOM    690  HB1 GLU P 438      -5.335 -36.546  41.059  0.00  0.00      PROA  
ATOM    691  HB2 GLU P 438      -6.624 -35.671  40.087  0.00  0.00      PROA  
ATOM    692  CG  GLU P 438      -5.531 -34.330  41.496  0.00  0.00      PROA  
ATOM    693  HG1 GLU P 438      -4.486 -34.213  41.855  0.00  0.00      PROA  
ATOM    694  HG2 GLU P 438      -6.178 -34.524  42.379  0.00  0.00      PROA  
ATOM    695  CD  GLU P 438      -5.914 -32.903  40.940  0.00  0.00      PROA  
ATOM    696  OE1 GLU P 438      -7.107 -32.540  40.822  0.00  0.00      PROA  
ATOM    697  OE2 GLU P 438      -4.974 -32.207  40.598  0.00  0.00      PROA  
ATOM    698  C   GLU P 438      -4.648 -37.031  38.714  0.00  0.00      PROA  
ATOM    699  O   GLU P 438      -5.534 -37.279  37.908  0.00  0.00      PROA  
ATOM    700  N   GLY P 439      -3.760 -37.961  39.119  0.00  0.00      PROA  
ATOM    701  HN  GLY P 439      -3.062 -37.655  39.762  0.00  0.00      PROA  
ATOM    702  CA  GLY P 439      -3.704 -39.291  38.489  0.00  0.00      PROA  
ATOM    703  HA1 GLY P 439      -4.717 -39.638  38.347  0.00  0.00      PROA  
ATOM    704  HA2 GLY P 439      -3.148 -40.001  39.082  0.00  0.00      PROA  
ATOM    705  C   GLY P 439      -3.032 -39.178  37.101  0.00  0.00      PROA  
ATOM    706  O   GLY P 439      -2.534 -38.144  36.728  0.00  0.00      PROA  
ATOM    707  N   PRO P 440      -2.901 -40.335  36.392  0.00  0.00      PROA  
ATOM    708  CD  PRO P 440      -3.554 -41.567  36.940  0.00  0.00      PROA  
ATOM    709  HD1 PRO P 440      -4.659 -41.533  37.050  0.00  0.00      PROA  
ATOM    710  HD2 PRO P 440      -3.130 -41.824  37.934  0.00  0.00      PROA  
ATOM    711  CA  PRO P 440      -2.284 -40.628  35.069  0.00  0.00      PROA  
ATOM    712  HA  PRO P 440      -1.217 -40.641  35.238  0.00  0.00      PROA  
ATOM    713  CB  PRO P 440      -2.883 -41.939  34.701  0.00  0.00      PROA  
ATOM    714  HB1 PRO P 440      -2.212 -42.454  33.981  0.00  0.00      PROA  
ATOM    715  HB2 PRO P 440      -3.875 -41.828  34.212  0.00  0.00      PROA  
ATOM    716  CG  PRO P 440      -3.078 -42.694  36.021  0.00  0.00      PROA  
ATOM    717  HG1 PRO P 440      -3.714 -43.602  35.945  0.00  0.00      PROA  
ATOM    718  HG2 PRO P 440      -2.078 -42.989  36.404  0.00  0.00      PROA  
ATOM    719  C   PRO P 440      -2.482 -39.559  33.954  0.00  0.00      PROA  
ATOM    720  O   PRO P 440      -3.577 -38.971  33.864  0.00  0.00      PROA  
ATOM    721  N   PRO P 441      -1.535 -39.338  33.057  0.00  0.00      PROA  
ATOM    722  CD  PRO P 441      -0.166 -39.607  33.271  0.00  0.00      PROA  
ATOM    723  HD1 PRO P 441       0.019 -40.691  33.112  0.00  0.00      PROA  
ATOM    724  HD2 PRO P 441       0.091 -39.255  34.293  0.00  0.00      PROA  
ATOM    725  CA  PRO P 441      -1.782 -38.794  31.677  0.00  0.00      PROA  
ATOM    726  HA  PRO P 441      -2.046 -37.767  31.880  0.00  0.00      PROA  
ATOM    727  CB  PRO P 441      -0.396 -38.916  31.036  0.00  0.00      PROA  
ATOM    728  HB1 PRO P 441      -0.321 -38.091  30.295  0.00  0.00      PROA  
ATOM    729  HB2 PRO P 441      -0.384 -39.903  30.526  0.00  0.00      PROA  
ATOM    730  CG  PRO P 441       0.612 -38.869  32.145  0.00  0.00      PROA  
ATOM    731  HG1 PRO P 441       1.622 -39.266  31.909  0.00  0.00      PROA  
ATOM    732  HG2 PRO P 441       0.734 -37.803  32.434  0.00  0.00      PROA  
ATOM    733  C   PRO P 441      -2.975 -39.386  31.001  0.00  0.00      PROA  
ATOM    734  O   PRO P 441      -3.081 -40.606  31.032  0.00  0.00      PROA  
ATOM    735  N   ALA P 442      -3.822 -38.625  30.277  0.00  0.00      PROA  
ATOM    736  HN  ALA P 442      -3.575 -37.682  30.071  0.00  0.00      PROA  
ATOM    737  CA  ALA P 442      -4.841 -39.180  29.431  0.00  0.00      PROA  
ATOM    738  HA  ALA P 442      -4.627 -40.227  29.278  0.00  0.00      PROA  
ATOM    739  CB  ALA P 442      -6.232 -38.932  30.074  0.00  0.00      PROA  
ATOM    740  HB1 ALA P 442      -6.464 -37.880  30.344  0.00  0.00      PROA  
ATOM    741  HB2 ALA P 442      -6.267 -39.517  31.018  0.00  0.00      PROA  
ATOM    742  HB3 ALA P 442      -7.097 -39.215  29.438  0.00  0.00      PROA  
ATOM    743  C   ALA P 442      -4.803 -38.607  28.019  0.00  0.00      PROA  
ATOM    744  O   ALA P 442      -4.122 -37.604  27.689  0.00  0.00      PROA  
ATOM    745  N   THR P 443      -5.476 -39.202  27.066  0.00  0.00      PROA  
ATOM    746  HN  THR P 443      -5.984 -40.049  27.201  0.00  0.00      PROA  
ATOM    747  CA  THR P 443      -5.528 -38.712  25.656  0.00  0.00      PROA  
ATOM    748  HA  THR P 443      -4.521 -38.479  25.342  0.00  0.00      PROA  
ATOM    749  CB  THR P 443      -6.247 -39.725  24.744  0.00  0.00      PROA  
ATOM    750  HB  THR P 443      -6.594 -39.153  23.857  0.00  0.00      PROA  
ATOM    751  OG1 THR P 443      -7.237 -40.413  25.463  0.00  0.00      PROA  
ATOM    752  HG1 THR P 443      -7.660 -40.977  24.812  0.00  0.00      PROA  
ATOM    753  CG2 THR P 443      -5.134 -40.656  24.341  0.00  0.00      PROA  
ATOM    754 HG21 THR P 443      -4.644 -41.129  25.219  0.00  0.00      PROA  
ATOM    755 HG22 THR P 443      -4.437 -39.975  23.808  0.00  0.00      PROA  
ATOM    756 HG23 THR P 443      -5.544 -41.397  23.622  0.00  0.00      PROA  
ATOM    757  C   THR P 443      -6.245 -37.364  25.528  0.00  0.00      PROA  
ATOM    758  O   THR P 443      -7.393 -37.190  25.975  0.00  0.00      PROA  
ATOM    759  N   GLU P 444      -5.493 -36.404  24.943  0.00  0.00      PROA  
ATOM    760  HN  GLU P 444      -4.700 -36.754  24.451  0.00  0.00      PROA  
ATOM    761  CA  GLU P 444      -5.811 -34.981  24.858  0.00  0.00      PROA  
ATOM    762  HA  GLU P 444      -5.939 -34.587  25.855  0.00  0.00      PROA  
ATOM    763  CB  GLU P 444      -4.823 -34.114  24.027  0.00  0.00      PROA  
ATOM    764  HB1 GLU P 444      -5.321 -33.122  23.968  0.00  0.00      PROA  
ATOM    765  HB2 GLU P 444      -4.791 -34.432  22.963  0.00  0.00      PROA  
ATOM    766  CG  GLU P 444      -3.499 -33.868  24.753  0.00  0.00      PROA  
ATOM    767  HG1 GLU P 444      -2.701 -33.865  23.980  0.00  0.00      PROA  
ATOM    768  HG2 GLU P 444      -3.328 -34.649  25.524  0.00  0.00      PROA  
ATOM    769  CD  GLU P 444      -3.441 -32.587  25.481  0.00  0.00      PROA  
ATOM    770  OE1 GLU P 444      -4.271 -32.373  26.423  0.00  0.00      PROA  
ATOM    771  OE2 GLU P 444      -2.555 -31.733  25.125  0.00  0.00      PROA  
ATOM    772  C   GLU P 444      -7.154 -34.732  24.150  0.00  0.00      PROA  
ATOM    773  O   GLU P 444      -7.514 -35.581  23.311  0.00  0.00      PROA  
ATOM    774  N   CYS P 445      -7.952 -33.767  24.637  0.00  0.00      PROA  
ATOM    775  HN  CYS P 445      -7.683 -33.309  25.481  0.00  0.00      PROA  
ATOM    776  CA  CYS P 445      -9.230 -33.339  24.101  0.00  0.00      PROA  
ATOM    777  HA  CYS P 445      -9.786 -34.263  24.055  0.00  0.00      PROA  
ATOM    778  CB  CYS P 445      -9.914 -32.233  24.983  0.00  0.00      PROA  
ATOM    779  HB1 CYS P 445     -10.859 -31.909  24.497  0.00  0.00      PROA  
ATOM    780  HB2 CYS P 445      -9.283 -31.320  25.020  0.00  0.00      PROA  
ATOM    781  SG  CYS P 445     -10.155 -32.804  26.677  0.00  0.00      PROA  
ATOM    782  HG1 CYS P 445      -8.933 -33.248  26.932  0.00  0.00      PROA  
ATOM    783  C   CYS P 445      -9.232 -32.835  22.701  0.00  0.00      PROA  
ATOM    784  O   CYS P 445      -8.298 -32.231  22.262  0.00  0.00      PROA  
ATOM    785  N   GLY P 446     -10.310 -33.116  21.977  0.00  0.00      PROA  
ATOM    786  HN  GLY P 446     -11.050 -33.736  22.226  0.00  0.00      PROA  
ATOM    787  CA  GLY P 446     -10.379 -32.928  20.573  0.00  0.00      PROA  
ATOM    788  HA1 GLY P 446      -9.651 -32.172  20.316  0.00  0.00      PROA  
ATOM    789  HA2 GLY P 446     -11.423 -32.735  20.376  0.00  0.00      PROA  
ATOM    790  C   GLY P 446      -9.871 -34.104  19.797  0.00  0.00      PROA  
ATOM    791  O   GLY P 446      -8.922 -34.756  20.192  0.00  0.00      PROA  
ATOM    792  N   TYR P 447     -10.503 -34.408  18.694  0.00  0.00      PROA  
ATOM    793  HN  TYR P 447     -11.152 -33.764  18.298  0.00  0.00      PROA  
ATOM    794  CA  TYR P 447     -10.206 -35.626  17.994  0.00  0.00      PROA  
ATOM    795  HA  TYR P 447      -9.820 -36.338  18.708  0.00  0.00      PROA  
ATOM    796  CB  TYR P 447     -11.435 -36.241  17.314  0.00  0.00      PROA  
ATOM    797  HB1 TYR P 447     -11.145 -37.149  16.744  0.00  0.00      PROA  
ATOM    798  HB2 TYR P 447     -11.880 -35.507  16.609  0.00  0.00      PROA  
ATOM    799  CG  TYR P 447     -12.463 -36.620  18.333  0.00  0.00      PROA  
ATOM    800  CD1 TYR P 447     -13.594 -35.795  18.593  0.00  0.00      PROA  
ATOM    801  HD1 TYR P 447     -13.629 -34.802  18.169  0.00  0.00      PROA  
ATOM    802  CE1 TYR P 447     -14.549 -36.248  19.541  0.00  0.00      PROA  
ATOM    803  HE1 TYR P 447     -15.407 -35.630  19.764  0.00  0.00      PROA  
ATOM    804  CZ  TYR P 447     -14.308 -37.430  20.259  0.00  0.00      PROA  
ATOM    805  OH  TYR P 447     -15.245 -37.741  21.252  0.00  0.00      PROA  
ATOM    806  HH  TYR P 447     -15.019 -38.616  21.575  0.00  0.00      PROA  
ATOM    807  CD2 TYR P 447     -12.243 -37.802  19.053  0.00  0.00      PROA  
ATOM    808  HD2 TYR P 447     -11.325 -38.367  18.988  0.00  0.00      PROA  
ATOM    809  CE2 TYR P 447     -13.191 -38.205  20.010  0.00  0.00      PROA  
ATOM    810  HE2 TYR P 447     -12.979 -39.135  20.518  0.00  0.00      PROA  
ATOM    811  C   TYR P 447      -9.065 -35.352  16.992  0.00  0.00      PROA  
ATOM    812  O   TYR P 447      -8.885 -34.242  16.511  0.00  0.00      PROA  
ATOM    813  N   ALA P 448      -8.248 -36.412  16.739  0.00  0.00      PROA  
ATOM    814  HN  ALA P 448      -8.531 -37.314  17.055  0.00  0.00      PROA  
ATOM    815  CA  ALA P 448      -7.099 -36.333  15.876  0.00  0.00      PROA  
ATOM    816  HA  ALA P 448      -6.723 -37.344  15.812  0.00  0.00      PROA  
ATOM    817  CB  ALA P 448      -7.436 -35.759  14.450  0.00  0.00      PROA  
ATOM    818  HB1 ALA P 448      -8.008 -36.479  13.826  0.00  0.00      PROA  
ATOM    819  HB2 ALA P 448      -6.502 -35.406  13.962  0.00  0.00      PROA  
ATOM    820  HB3 ALA P 448      -7.937 -34.768  14.415  0.00  0.00      PROA  
ATOM    821  C   ALA P 448      -5.913 -35.648  16.595  0.00  0.00      PROA  
ATOM    822  O   ALA P 448      -4.872 -35.404  16.040  0.00  0.00      PROA  
ATOM    823  N   CYS P 449      -5.995 -35.396  17.913  0.00  0.00      PROA  
ATOM    824  HN  CYS P 449      -6.916 -35.421  18.294  0.00  0.00      PROA  
ATOM    825  CA  CYS P 449      -5.033 -34.613  18.658  0.00  0.00      PROA  
ATOM    826  HA  CYS P 449      -4.437 -33.959  18.039  0.00  0.00      PROA  
ATOM    827  CB  CYS P 449      -5.702 -33.758  19.783  0.00  0.00      PROA  
ATOM    828  HB1 CYS P 449      -5.965 -34.437  20.623  0.00  0.00      PROA  
ATOM    829  HB2 CYS P 449      -6.663 -33.325  19.431  0.00  0.00      PROA  
ATOM    830  SG  CYS P 449      -4.640 -32.480  20.578  0.00  0.00      PROA  
ATOM    831  HG1 CYS P 449      -3.994 -33.389  21.294  0.00  0.00      PROA  
ATOM    832  C   CYS P 449      -4.009 -35.582  19.259  0.00  0.00      PROA  
ATOM    833  O   CYS P 449      -3.223 -35.155  20.086  0.00  0.00      PROA  
ATOM    834  N   GLN P 450      -4.039 -36.904  18.903  0.00  0.00      PROA  
ATOM    835  HN  GLN P 450      -4.512 -37.130  18.055  0.00  0.00      PROA  
ATOM    836  CA  GLN P 450      -3.135 -37.886  19.563  0.00  0.00      PROA  
ATOM    837  HA  GLN P 450      -2.958 -37.509  20.559  0.00  0.00      PROA  
ATOM    838  CB  GLN P 450      -3.913 -39.143  19.848  0.00  0.00      PROA  
ATOM    839  HB1 GLN P 450      -3.358 -39.777  20.572  0.00  0.00      PROA  
ATOM    840  HB2 GLN P 450      -3.960 -39.710  18.894  0.00  0.00      PROA  
ATOM    841  CG  GLN P 450      -5.431 -39.097  20.283  0.00  0.00      PROA  
ATOM    842  HG1 GLN P 450      -5.825 -40.126  20.424  0.00  0.00      PROA  
ATOM    843  HG2 GLN P 450      -5.855 -38.695  19.339  0.00  0.00      PROA  
ATOM    844  CD  GLN P 450      -5.607 -38.091  21.396  0.00  0.00      PROA  
ATOM    845  OE1 GLN P 450      -4.703 -37.853  22.251  0.00  0.00      PROA  
ATOM    846  NE2 GLN P 450      -6.851 -37.523  21.515  0.00  0.00      PROA  
ATOM    847 HE21 GLN P 450      -7.505 -37.902  20.860  0.00  0.00      PROA  
ATOM    848 HE22 GLN P 450      -7.081 -36.995  22.333  0.00  0.00      PROA  
ATOM    849  C   GLN P 450      -1.837 -38.117  18.893  0.00  0.00      PROA  
ATOM    850  O   GLN P 450      -1.853 -38.187  17.641  0.00  0.00      PROA  
ATOM    851  N   PRO P 451      -0.665 -38.177  19.575  0.00  0.00      PROA  
ATOM    852  CD  PRO P 451      -0.666 -38.127  21.014  0.00  0.00      PROA  
ATOM    853  HD1 PRO P 451      -1.158 -38.855  21.694  0.00  0.00      PROA  
ATOM    854  HD2 PRO P 451      -0.871 -37.098  21.379  0.00  0.00      PROA  
ATOM    855  CA  PRO P 451       0.603 -38.505  18.941  0.00  0.00      PROA  
ATOM    856  HA  PRO P 451       0.668 -38.095  17.944  0.00  0.00      PROA  
ATOM    857  CB  PRO P 451       1.547 -37.959  20.070  0.00  0.00      PROA  
ATOM    858  HB1 PRO P 451       1.593 -36.879  19.814  0.00  0.00      PROA  
ATOM    859  HB2 PRO P 451       2.566 -38.367  19.898  0.00  0.00      PROA  
ATOM    860  CG  PRO P 451       0.834 -38.299  21.342  0.00  0.00      PROA  
ATOM    861  HG1 PRO P 451       1.029 -39.360  21.608  0.00  0.00      PROA  
ATOM    862  HG2 PRO P 451       1.201 -37.668  22.179  0.00  0.00      PROA  
ATOM    863  C   PRO P 451       0.764 -39.956  18.649  0.00  0.00      PROA  
ATOM    864  O   PRO P 451       1.828 -40.497  18.957  0.00  0.00      PROA  
ATOM    865  N   LEU P 452      -0.296 -40.659  18.127  0.00  0.00      PROA  
ATOM    866  HN  LEU P 452      -1.168 -40.218  17.927  0.00  0.00      PROA  
ATOM    867  CA  LEU P 452      -0.186 -42.131  17.852  0.00  0.00      PROA  
ATOM    868  HA  LEU P 452       0.122 -42.742  18.687  0.00  0.00      PROA  
ATOM    869  CB  LEU P 452      -1.595 -42.549  17.337  0.00  0.00      PROA  
ATOM    870  HB1 LEU P 452      -1.533 -43.559  16.879  0.00  0.00      PROA  
ATOM    871  HB2 LEU P 452      -1.828 -41.926  16.447  0.00  0.00      PROA  
ATOM    872  CG  LEU P 452      -2.750 -42.396  18.340  0.00  0.00      PROA  
ATOM    873  HG  LEU P 452      -2.810 -41.353  18.717  0.00  0.00      PROA  
ATOM    874  CD1 LEU P 452      -4.113 -42.596  17.647  0.00  0.00      PROA  
ATOM    875 HD11 LEU P 452      -4.972 -42.609  18.351  0.00  0.00      PROA  
ATOM    876 HD12 LEU P 452      -4.227 -43.482  16.987  0.00  0.00      PROA  
ATOM    877 HD13 LEU P 452      -4.186 -41.737  16.946  0.00  0.00      PROA  
ATOM    878  CD2 LEU P 452      -2.593 -43.345  19.622  0.00  0.00      PROA  
ATOM    879 HD21 LEU P 452      -3.592 -43.531  20.071  0.00  0.00      PROA  
ATOM    880 HD22 LEU P 452      -1.756 -42.962  20.244  0.00  0.00      PROA  
ATOM    881 HD23 LEU P 452      -2.392 -44.347  19.187  0.00  0.00      PROA  
ATOM    882  C   LEU P 452       0.861 -42.274  16.690  0.00  0.00      PROA  
ATOM    883  O   LEU P 452       0.684 -41.738  15.562  0.00  0.00      PROA  
ATOM    884  N   ALA P 453       1.998 -42.959  16.917  0.00  0.00      PROA  
ATOM    885  HN  ALA P 453       2.276 -43.219  17.839  0.00  0.00      PROA  
ATOM    886  CA  ALA P 453       3.089 -43.183  15.983  0.00  0.00      PROA  
ATOM    887  HA  ALA P 453       3.501 -42.205  15.785  0.00  0.00      PROA  
ATOM    888  CB  ALA P 453       4.250 -43.929  16.710  0.00  0.00      PROA  
ATOM    889  HB1 ALA P 453       5.275 -43.937  16.280  0.00  0.00      PROA  
ATOM    890  HB2 ALA P 453       3.830 -44.951  16.823  0.00  0.00      PROA  
ATOM    891  HB3 ALA P 453       4.367 -43.493  17.725  0.00  0.00      PROA  
ATOM    892  C   ALA P 453       2.806 -43.919  14.696  0.00  0.00      PROA  
ATOM    893  O   ALA P 453       3.363 -43.598  13.673  0.00  0.00      PROA  
ATOM    894  N   VAL P 454       1.882 -44.939  14.695  0.00  0.00      PROA  
ATOM    895  HN  VAL P 454       1.457 -45.266  15.535  0.00  0.00      PROA  
ATOM    896  CA  VAL P 454       1.480 -45.637  13.559  0.00  0.00      PROA  
ATOM    897  HA  VAL P 454       2.355 -45.921  12.993  0.00  0.00      PROA  
ATOM    898  CB  VAL P 454       0.792 -47.040  13.734  0.00  0.00      PROA  
ATOM    899  HB  VAL P 454      -0.197 -46.822  14.191  0.00  0.00      PROA  
ATOM    900  CG1 VAL P 454       0.754 -47.796  12.372  0.00  0.00      PROA  
ATOM    901 HG11 VAL P 454       1.762 -47.839  11.908  0.00  0.00      PROA  
ATOM    902 HG12 VAL P 454       0.127 -47.233  11.647  0.00  0.00      PROA  
ATOM    903 HG13 VAL P 454       0.261 -48.780  12.524  0.00  0.00      PROA  
ATOM    904  CG2 VAL P 454       1.660 -47.859  14.665  0.00  0.00      PROA  
ATOM    905 HG21 VAL P 454       1.761 -47.541  15.725  0.00  0.00      PROA  
ATOM    906 HG22 VAL P 454       2.692 -47.900  14.255  0.00  0.00      PROA  
ATOM    907 HG23 VAL P 454       1.376 -48.934  14.657  0.00  0.00      PROA  
ATOM    908  C   VAL P 454       0.653 -44.666  12.719  0.00  0.00      PROA  
ATOM    909  O   VAL P 454       0.801 -44.633  11.484  0.00  0.00      PROA  
ATOM    910  N   VAL P 455      -0.224 -43.862  13.337  0.00  0.00      PROA  
ATOM    911  HN  VAL P 455      -0.225 -43.930  14.332  0.00  0.00      PROA  
ATOM    912  CA  VAL P 455      -0.978 -42.830  12.664  0.00  0.00      PROA  
ATOM    913  HA  VAL P 455      -1.585 -43.314  11.914  0.00  0.00      PROA  
ATOM    914  CB  VAL P 455      -1.981 -42.094  13.578  0.00  0.00      PROA  
ATOM    915  HB  VAL P 455      -1.344 -41.679  14.388  0.00  0.00      PROA  
ATOM    916  CG1 VAL P 455      -2.667 -41.003  12.797  0.00  0.00      PROA  
ATOM    917 HG11 VAL P 455      -1.857 -40.266  12.608  0.00  0.00      PROA  
ATOM    918 HG12 VAL P 455      -3.496 -40.513  13.350  0.00  0.00      PROA  
ATOM    919 HG13 VAL P 455      -3.051 -41.470  11.865  0.00  0.00      PROA  
ATOM    920  CG2 VAL P 455      -3.063 -43.139  14.092  0.00  0.00      PROA  
ATOM    921 HG21 VAL P 455      -3.439 -43.674  13.194  0.00  0.00      PROA  
ATOM    922 HG22 VAL P 455      -3.876 -42.543  14.559  0.00  0.00      PROA  
ATOM    923 HG23 VAL P 455      -2.640 -43.917  14.764  0.00  0.00      PROA  
ATOM    924  C   VAL P 455      -0.079 -41.844  11.930  0.00  0.00      PROA  
ATOM    925  O   VAL P 455      -0.337 -41.587  10.808  0.00  0.00      PROA  
ATOM    926  N   ASP P 456       1.148 -41.429  12.444  0.00  0.00      PROA  
ATOM    927  HN  ASP P 456       1.274 -41.621  13.414  0.00  0.00      PROA  
ATOM    928  CA  ASP P 456       2.253 -40.778  11.727  0.00  0.00      PROA  
ATOM    929  HA  ASP P 456       1.845 -39.932  11.194  0.00  0.00      PROA  
ATOM    930  CB  ASP P 456       3.240 -40.142  12.728  0.00  0.00      PROA  
ATOM    931  HB1 ASP P 456       3.781 -40.874  13.366  0.00  0.00      PROA  
ATOM    932  HB2 ASP P 456       2.522 -39.543  13.329  0.00  0.00      PROA  
ATOM    933  CG  ASP P 456       4.095 -38.957  12.274  0.00  0.00      PROA  
ATOM    934  OD1 ASP P 456       4.698 -38.389  13.231  0.00  0.00      PROA  
ATOM    935  OD2 ASP P 456       4.211 -38.530  11.064  0.00  0.00      PROA  
ATOM    936  C   ASP P 456       2.873 -41.508  10.494  0.00  0.00      PROA  
ATOM    937  O   ASP P 456       3.072 -40.923   9.366  0.00  0.00      PROA  
ATOM    938  N   LEU P 457       3.105 -42.799  10.608  0.00  0.00      PROA  
ATOM    939  HN  LEU P 457       2.918 -43.249  11.478  0.00  0.00      PROA  
ATOM    940  CA  LEU P 457       3.624 -43.743   9.586  0.00  0.00      PROA  
ATOM    941  HA  LEU P 457       4.479 -43.292   9.105  0.00  0.00      PROA  
ATOM    942  CB  LEU P 457       3.893 -45.084  10.128  0.00  0.00      PROA  
ATOM    943  HB1 LEU P 457       2.948 -45.522  10.515  0.00  0.00      PROA  
ATOM    944  HB2 LEU P 457       4.633 -44.929  10.942  0.00  0.00      PROA  
ATOM    945  CG  LEU P 457       4.483 -46.212   9.211  0.00  0.00      PROA  
ATOM    946  HG  LEU P 457       3.863 -46.272   8.292  0.00  0.00      PROA  
ATOM    947  CD1 LEU P 457       5.878 -45.839   8.791  0.00  0.00      PROA  
ATOM    948 HD11 LEU P 457       6.015 -45.075   7.996  0.00  0.00      PROA  
ATOM    949 HD12 LEU P 457       6.295 -46.752   8.315  0.00  0.00      PROA  
ATOM    950 HD13 LEU P 457       6.574 -45.691   9.644  0.00  0.00      PROA  
ATOM    951  CD2 LEU P 457       4.571 -47.542   9.927  0.00  0.00      PROA  
ATOM    952 HD21 LEU P 457       4.982 -48.428   9.398  0.00  0.00      PROA  
ATOM    953 HD22 LEU P 457       3.517 -47.809  10.156  0.00  0.00      PROA  
ATOM    954 HD23 LEU P 457       5.051 -47.496  10.929  0.00  0.00      PROA  
ATOM    955  C   LEU P 457       2.700 -43.778   8.401  0.00  0.00      PROA  
ATOM    956  O   LEU P 457       3.157 -43.693   7.226  0.00  0.00      PROA  
ATOM    957  N   ILE P 458       1.358 -43.906   8.489  0.00  0.00      PROA  
ATOM    958  HN  ILE P 458       0.915 -44.054   9.370  0.00  0.00      PROA  
ATOM    959  CA  ILE P 458       0.463 -44.006   7.352  0.00  0.00      PROA  
ATOM    960  HA  ILE P 458       0.852 -44.815   6.753  0.00  0.00      PROA  
ATOM    961  CB  ILE P 458      -1.078 -44.210   7.545  0.00  0.00      PROA  
ATOM    962  HB  ILE P 458      -1.579 -43.240   7.750  0.00  0.00      PROA  
ATOM    963  CG2 ILE P 458      -1.742 -44.934   6.299  0.00  0.00      PROA  
ATOM    964 HG21 ILE P 458      -2.828 -45.082   6.478  0.00  0.00      PROA  
ATOM    965 HG22 ILE P 458      -1.309 -45.950   6.175  0.00  0.00      PROA  
ATOM    966 HG23 ILE P 458      -1.550 -44.356   5.370  0.00  0.00      PROA  
ATOM    967  CG1 ILE P 458      -1.352 -44.972   8.879  0.00  0.00      PROA  
ATOM    968 HG11 ILE P 458      -2.452 -45.130   8.896  0.00  0.00      PROA  
ATOM    969 HG12 ILE P 458      -1.158 -44.211   9.665  0.00  0.00      PROA  
ATOM    970  CD  ILE P 458      -0.672 -46.353   8.978  0.00  0.00      PROA  
ATOM    971  HD1 ILE P 458      -1.112 -46.850   9.870  0.00  0.00      PROA  
ATOM    972  HD2 ILE P 458       0.432 -46.350   9.098  0.00  0.00      PROA  
ATOM    973  HD3 ILE P 458      -0.926 -47.052   8.152  0.00  0.00      PROA  
ATOM    974  C   ILE P 458       0.539 -42.728   6.443  0.00  0.00      PROA  
ATOM    975  O   ILE P 458       0.554 -42.691   5.236  0.00  0.00      PROA  
ATOM    976  N   VAL P 459       0.693 -41.530   7.056  0.00  0.00      PROA  
ATOM    977  HN  VAL P 459       0.702 -41.522   8.053  0.00  0.00      PROA  
ATOM    978  CA  VAL P 459       0.905 -40.333   6.276  0.00  0.00      PROA  
ATOM    979  HA  VAL P 459       0.207 -40.284   5.453  0.00  0.00      PROA  
ATOM    980  CB  VAL P 459       0.475 -39.202   7.166  0.00  0.00      PROA  
ATOM    981  HB  VAL P 459       1.174 -39.089   8.022  0.00  0.00      PROA  
ATOM    982  CG1 VAL P 459       0.623 -37.856   6.435  0.00  0.00      PROA  
ATOM    983 HG11 VAL P 459      -0.021 -37.093   6.922  0.00  0.00      PROA  
ATOM    984 HG12 VAL P 459       0.308 -38.013   5.381  0.00  0.00      PROA  
ATOM    985 HG13 VAL P 459       1.720 -37.696   6.508  0.00  0.00      PROA  
ATOM    986  CG2 VAL P 459      -0.914 -39.421   7.701  0.00  0.00      PROA  
ATOM    987 HG21 VAL P 459      -1.149 -40.303   8.335  0.00  0.00      PROA  
ATOM    988 HG22 VAL P 459      -1.537 -39.500   6.784  0.00  0.00      PROA  
ATOM    989 HG23 VAL P 459      -1.310 -38.545   8.257  0.00  0.00      PROA  
ATOM    990  C   VAL P 459       2.357 -40.240   5.798  0.00  0.00      PROA  
ATOM    991  O   VAL P 459       2.503 -39.853   4.639  0.00  0.00      PROA  
ATOM    992  N   ASP P 460       3.387 -40.692   6.529  0.00  0.00      PROA  
ATOM    993  HN  ASP P 460       3.249 -40.927   7.488  0.00  0.00      PROA  
ATOM    994  CA  ASP P 460       4.758 -40.710   6.137  0.00  0.00      PROA  
ATOM    995  HA  ASP P 460       4.965 -39.685   5.867  0.00  0.00      PROA  
ATOM    996  CB  ASP P 460       5.640 -41.219   7.261  0.00  0.00      PROA  
ATOM    997  HB1 ASP P 460       5.982 -42.250   7.028  0.00  0.00      PROA  
ATOM    998  HB2 ASP P 460       5.107 -41.056   8.222  0.00  0.00      PROA  
ATOM    999  CG  ASP P 460       6.932 -40.398   7.501  0.00  0.00      PROA  
ATOM   1000  OD1 ASP P 460       7.377 -40.517   8.661  0.00  0.00      PROA  
ATOM   1001  OD2 ASP P 460       7.346 -39.540   6.653  0.00  0.00      PROA  
ATOM   1002  C   ASP P 460       4.878 -41.607   4.899  0.00  0.00      PROA  
ATOM   1003  O   ASP P 460       5.577 -41.196   3.965  0.00  0.00      PROA  
ATOM   1004  N   ILE P 461       4.157 -42.765   4.860  0.00  0.00      PROA  
ATOM   1005  HN  ILE P 461       3.643 -43.082   5.652  0.00  0.00      PROA  
ATOM   1006  CA  ILE P 461       3.939 -43.624   3.666  0.00  0.00      PROA  
ATOM   1007  HA  ILE P 461       4.928 -43.837   3.290  0.00  0.00      PROA  
ATOM   1008  CB  ILE P 461       3.290 -44.975   3.953  0.00  0.00      PROA  
ATOM   1009  HB  ILE P 461       2.363 -44.861   4.555  0.00  0.00      PROA  
ATOM   1010  CG2 ILE P 461       2.977 -45.843   2.710  0.00  0.00      PROA  
ATOM   1011 HG21 ILE P 461       2.510 -46.812   2.986  0.00  0.00      PROA  
ATOM   1012 HG22 ILE P 461       3.834 -45.887   2.005  0.00  0.00      PROA  
ATOM   1013 HG23 ILE P 461       2.137 -45.385   2.145  0.00  0.00      PROA  
ATOM   1014  CG1 ILE P 461       4.183 -45.695   4.970  0.00  0.00      PROA  
ATOM   1015 HG11 ILE P 461       3.735 -46.618   5.396  0.00  0.00      PROA  
ATOM   1016 HG12 ILE P 461       4.394 -45.033   5.837  0.00  0.00      PROA  
ATOM   1017  CD  ILE P 461       5.626 -46.048   4.418  0.00  0.00      PROA  
ATOM   1018  HD1 ILE P 461       5.500 -46.535   3.428  0.00  0.00      PROA  
ATOM   1019  HD2 ILE P 461       6.183 -46.721   5.106  0.00  0.00      PROA  
ATOM   1020  HD3 ILE P 461       6.295 -45.167   4.318  0.00  0.00      PROA  
ATOM   1021  C   ILE P 461       3.243 -43.055   2.482  0.00  0.00      PROA  
ATOM   1022  O   ILE P 461       3.730 -43.236   1.352  0.00  0.00      PROA  
ATOM   1023  N   MET P 462       2.126 -42.374   2.651  0.00  0.00      PROA  
ATOM   1024  HN  MET P 462       1.776 -42.341   3.584  0.00  0.00      PROA  
ATOM   1025  CA  MET P 462       1.446 -41.526   1.627  0.00  0.00      PROA  
ATOM   1026  HA  MET P 462       0.974 -42.240   0.968  0.00  0.00      PROA  
ATOM   1027  CB  MET P 462       0.205 -40.738   2.150  0.00  0.00      PROA  
ATOM   1028  HB1 MET P 462      -0.149 -40.010   1.389  0.00  0.00      PROA  
ATOM   1029  HB2 MET P 462       0.365 -40.140   3.073  0.00  0.00      PROA  
ATOM   1030  CG  MET P 462      -1.030 -41.609   2.526  0.00  0.00      PROA  
ATOM   1031  HG1 MET P 462      -1.744 -40.947   3.063  0.00  0.00      PROA  
ATOM   1032  HG2 MET P 462      -0.749 -42.344   3.311  0.00  0.00      PROA  
ATOM   1033  SD  MET P 462      -1.958 -42.387   1.095  0.00  0.00      PROA  
ATOM   1034  CE  MET P 462      -3.417 -43.063   1.894  0.00  0.00      PROA  
ATOM   1035  HE1 MET P 462      -3.055 -43.750   2.688  0.00  0.00      PROA  
ATOM   1036  HE2 MET P 462      -4.175 -43.488   1.202  0.00  0.00      PROA  
ATOM   1037  HE3 MET P 462      -3.812 -42.253   2.544  0.00  0.00      PROA  
ATOM   1038  C   MET P 462       2.345 -40.673   0.870  0.00  0.00      PROA  
ATOM   1039  O   MET P 462       2.222 -40.554  -0.325  0.00  0.00      PROA  
ATOM   1040  N   PHE P 463       3.254 -40.012   1.603  0.00  0.00      PROA  
ATOM   1041  HN  PHE P 463       3.028 -40.017   2.574  0.00  0.00      PROA  
ATOM   1042  CA  PHE P 463       4.320 -39.172   1.034  0.00  0.00      PROA  
ATOM   1043  HA  PHE P 463       3.831 -38.505   0.339  0.00  0.00      PROA  
ATOM   1044  CB  PHE P 463       4.963 -38.265   2.168  0.00  0.00      PROA  
ATOM   1045  HB1 PHE P 463       5.905 -37.798   1.810  0.00  0.00      PROA  
ATOM   1046  HB2 PHE P 463       5.268 -38.939   2.998  0.00  0.00      PROA  
ATOM   1047  CG  PHE P 463       4.051 -37.257   2.869  0.00  0.00      PROA  
ATOM   1048  CD1 PHE P 463       2.878 -36.762   2.236  0.00  0.00      PROA  
ATOM   1049  HD1 PHE P 463       2.599 -37.096   1.248  0.00  0.00      PROA  
ATOM   1050  CE1 PHE P 463       1.994 -35.891   2.923  0.00  0.00      PROA  
ATOM   1051  HE1 PHE P 463       1.014 -35.732   2.497  0.00  0.00      PROA  
ATOM   1052  CZ  PHE P 463       2.358 -35.409   4.177  0.00  0.00      PROA  
ATOM   1053  HZ  PHE P 463       1.685 -34.793   4.755  0.00  0.00      PROA  
ATOM   1054  CD2 PHE P 463       4.361 -36.740   4.149  0.00  0.00      PROA  
ATOM   1055  HD2 PHE P 463       5.202 -37.191   4.655  0.00  0.00      PROA  
ATOM   1056  CE2 PHE P 463       3.516 -35.867   4.821  0.00  0.00      PROA  
ATOM   1057  HE2 PHE P 463       3.834 -35.485   5.780  0.00  0.00      PROA  
ATOM   1058  C   PHE P 463       5.348 -40.023   0.236  0.00  0.00      PROA  
ATOM   1059  O   PHE P 463       5.778 -39.601  -0.902  0.00  0.00      PROA  
ATOM   1060  N   ILE P 464       5.783 -41.223   0.676  0.00  0.00      PROA  
ATOM   1061  HN  ILE P 464       5.458 -41.570   1.552  0.00  0.00      PROA  
ATOM   1062  CA  ILE P 464       6.681 -42.017  -0.157  0.00  0.00      PROA  
ATOM   1063  HA  ILE P 464       7.612 -41.520  -0.390  0.00  0.00      PROA  
ATOM   1064  CB  ILE P 464       6.977 -43.364   0.567  0.00  0.00      PROA  
ATOM   1065  HB  ILE P 464       6.049 -43.900   0.863  0.00  0.00      PROA  
ATOM   1066  CG2 ILE P 464       7.837 -44.373  -0.163  0.00  0.00      PROA  
ATOM   1067 HG21 ILE P 464       7.275 -44.716  -1.058  0.00  0.00      PROA  
ATOM   1068 HG22 ILE P 464       8.043 -45.318   0.384  0.00  0.00      PROA  
ATOM   1069 HG23 ILE P 464       8.732 -43.863  -0.579  0.00  0.00      PROA  
ATOM   1070  CG1 ILE P 464       7.781 -42.967   1.867  0.00  0.00      PROA  
ATOM   1071 HG11 ILE P 464       7.993 -43.902   2.428  0.00  0.00      PROA  
ATOM   1072 HG12 ILE P 464       7.052 -42.548   2.593  0.00  0.00      PROA  
ATOM   1073  CD  ILE P 464       8.962 -41.989   1.842  0.00  0.00      PROA  
ATOM   1074  HD1 ILE P 464       8.708 -40.945   1.561  0.00  0.00      PROA  
ATOM   1075  HD2 ILE P 464       9.611 -42.410   1.045  0.00  0.00      PROA  
ATOM   1076  HD3 ILE P 464       9.428 -42.025   2.850  0.00  0.00      PROA  
ATOM   1077  C   ILE P 464       6.116 -42.548  -1.512  0.00  0.00      PROA  
ATOM   1078  O   ILE P 464       6.785 -42.547  -2.529  0.00  0.00      PROA  
ATOM   1079  N   VAL P 465       4.740 -42.755  -1.531  0.00  0.00      PROA  
ATOM   1080  HN  VAL P 465       4.175 -42.604  -0.723  0.00  0.00      PROA  
ATOM   1081  CA  VAL P 465       3.894 -43.010  -2.718  0.00  0.00      PROA  
ATOM   1082  HA  VAL P 465       4.363 -43.763  -3.333  0.00  0.00      PROA  
ATOM   1083  CB  VAL P 465       2.476 -43.379  -2.264  0.00  0.00      PROA  
ATOM   1084  HB  VAL P 465       1.922 -42.606  -1.690  0.00  0.00      PROA  
ATOM   1085  CG1 VAL P 465       1.648 -43.673  -3.532  0.00  0.00      PROA  
ATOM   1086 HG11 VAL P 465       2.178 -44.538  -3.984  0.00  0.00      PROA  
ATOM   1087 HG12 VAL P 465       1.629 -42.790  -4.206  0.00  0.00      PROA  
ATOM   1088 HG13 VAL P 465       0.575 -43.877  -3.330  0.00  0.00      PROA  
ATOM   1089  CG2 VAL P 465       2.518 -44.660  -1.452  0.00  0.00      PROA  
ATOM   1090 HG21 VAL P 465       2.633 -44.479  -0.362  0.00  0.00      PROA  
ATOM   1091 HG22 VAL P 465       3.286 -45.269  -1.974  0.00  0.00      PROA  
ATOM   1092 HG23 VAL P 465       1.622 -45.308  -1.560  0.00  0.00      PROA  
ATOM   1093  C   VAL P 465       3.929 -41.824  -3.632  0.00  0.00      PROA  
ATOM   1094  O   VAL P 465       4.005 -42.024  -4.834  0.00  0.00      PROA  
ATOM   1095  N   ASP P 466       3.900 -40.541  -3.152  0.00  0.00      PROA  
ATOM   1096  HN  ASP P 466       3.923 -40.339  -2.175  0.00  0.00      PROA  
ATOM   1097  CA  ASP P 466       3.967 -39.317  -3.904  0.00  0.00      PROA  
ATOM   1098  HA  ASP P 466       3.173 -39.376  -4.634  0.00  0.00      PROA  
ATOM   1099  CB  ASP P 466       3.653 -38.057  -3.008  0.00  0.00      PROA  
ATOM   1100  HB1 ASP P 466       4.566 -37.884  -2.400  0.00  0.00      PROA  
ATOM   1101  HB2 ASP P 466       2.796 -38.280  -2.337  0.00  0.00      PROA  
ATOM   1102  CG  ASP P 466       3.466 -36.725  -3.773  0.00  0.00      PROA  
ATOM   1103  OD1 ASP P 466       2.793 -36.790  -4.855  0.00  0.00      PROA  
ATOM   1104  OD2 ASP P 466       3.976 -35.631  -3.335  0.00  0.00      PROA  
ATOM   1105  C   ASP P 466       5.319 -39.219  -4.694  0.00  0.00      PROA  
ATOM   1106  O   ASP P 466       5.299 -38.797  -5.861  0.00  0.00      PROA  
ATOM   1107  N   ILE P 467       6.491 -39.614  -4.106  0.00  0.00      PROA  
ATOM   1108  HN  ILE P 467       6.454 -39.747  -3.118  0.00  0.00      PROA  
ATOM   1109  CA  ILE P 467       7.812 -39.600  -4.668  0.00  0.00      PROA  
ATOM   1110  HA  ILE P 467       8.027 -38.626  -5.083  0.00  0.00      PROA  
ATOM   1111  CB  ILE P 467       8.933 -39.935  -3.670  0.00  0.00      PROA  
ATOM   1112  HB  ILE P 467       8.707 -40.958  -3.300  0.00  0.00      PROA  
ATOM   1113  CG2 ILE P 467      10.417 -40.037  -4.189  0.00  0.00      PROA  
ATOM   1114 HG21 ILE P 467      10.834 -39.007  -4.209  0.00  0.00      PROA  
ATOM   1115 HG22 ILE P 467      10.478 -40.515  -5.190  0.00  0.00      PROA  
ATOM   1116 HG23 ILE P 467      10.979 -40.676  -3.475  0.00  0.00      PROA  
ATOM   1117  CG1 ILE P 467       8.882 -39.018  -2.377  0.00  0.00      PROA  
ATOM   1118 HG11 ILE P 467       7.861 -39.031  -1.938  0.00  0.00      PROA  
ATOM   1119 HG12 ILE P 467       9.080 -38.004  -2.786  0.00  0.00      PROA  
ATOM   1120  CD  ILE P 467       9.931 -39.340  -1.379  0.00  0.00      PROA  
ATOM   1121  HD1 ILE P 467       9.641 -38.857  -0.421  0.00  0.00      PROA  
ATOM   1122  HD2 ILE P 467      10.947 -39.123  -1.772  0.00  0.00      PROA  
ATOM   1123  HD3 ILE P 467       9.753 -40.402  -1.107  0.00  0.00      PROA  
ATOM   1124  C   ILE P 467       7.830 -40.586  -5.867  0.00  0.00      PROA  
ATOM   1125  O   ILE P 467       8.177 -40.244  -6.976  0.00  0.00      PROA  
ATOM   1126  N   LEU P 468       7.314 -41.768  -5.604  0.00  0.00      PROA  
ATOM   1127  HN  LEU P 468       7.252 -42.040  -4.646  0.00  0.00      PROA  
ATOM   1128  CA  LEU P 468       7.015 -42.760  -6.619  0.00  0.00      PROA  
ATOM   1129  HA  LEU P 468       7.914 -43.066  -7.133  0.00  0.00      PROA  
ATOM   1130  CB  LEU P 468       6.445 -44.049  -5.930  0.00  0.00      PROA  
ATOM   1131  HB1 LEU P 468       5.681 -44.448  -6.631  0.00  0.00      PROA  
ATOM   1132  HB2 LEU P 468       5.855 -43.787  -5.026  0.00  0.00      PROA  
ATOM   1133  CG  LEU P 468       7.539 -44.990  -5.404  0.00  0.00      PROA  
ATOM   1134  HG  LEU P 468       8.317 -44.317  -4.986  0.00  0.00      PROA  
ATOM   1135  CD1 LEU P 468       7.104 -45.832  -4.215  0.00  0.00      PROA  
ATOM   1136 HD11 LEU P 468       7.974 -46.430  -3.868  0.00  0.00      PROA  
ATOM   1137 HD12 LEU P 468       6.389 -46.625  -4.521  0.00  0.00      PROA  
ATOM   1138 HD13 LEU P 468       6.621 -45.202  -3.438  0.00  0.00      PROA  
ATOM   1139  CD2 LEU P 468       8.154 -45.868  -6.553  0.00  0.00      PROA  
ATOM   1140 HD21 LEU P 468       8.435 -45.250  -7.432  0.00  0.00      PROA  
ATOM   1141 HD22 LEU P 468       7.473 -46.659  -6.932  0.00  0.00      PROA  
ATOM   1142 HD23 LEU P 468       9.111 -46.285  -6.170  0.00  0.00      PROA  
ATOM   1143  C   LEU P 468       6.106 -42.318  -7.750  0.00  0.00      PROA  
ATOM   1144  O   LEU P 468       6.455 -42.530  -8.893  0.00  0.00      PROA  
ATOM   1145  N   ILE P 469       4.917 -41.653  -7.489  0.00  0.00      PROA  
ATOM   1146  HN  ILE P 469       4.609 -41.369  -6.584  0.00  0.00      PROA  
ATOM   1147  CA  ILE P 469       3.942 -41.170  -8.507  0.00  0.00      PROA  
ATOM   1148  HA  ILE P 469       3.756 -41.907  -9.275  0.00  0.00      PROA  
ATOM   1149  CB  ILE P 469       2.579 -40.837  -7.920  0.00  0.00      PROA  
ATOM   1150  HB  ILE P 469       2.866 -40.155  -7.092  0.00  0.00      PROA  
ATOM   1151  CG2 ILE P 469       1.753 -40.025  -8.940  0.00  0.00      PROA  
ATOM   1152 HG21 ILE P 469       0.735 -39.722  -8.611  0.00  0.00      PROA  
ATOM   1153 HG22 ILE P 469       1.662 -40.488  -9.945  0.00  0.00      PROA  
ATOM   1154 HG23 ILE P 469       2.298 -39.080  -9.152  0.00  0.00      PROA  
ATOM   1155  CG1 ILE P 469       1.860 -42.123  -7.439  0.00  0.00      PROA  
ATOM   1156 HG11 ILE P 469       2.486 -42.774  -6.793  0.00  0.00      PROA  
ATOM   1157 HG12 ILE P 469       1.555 -42.716  -8.328  0.00  0.00      PROA  
ATOM   1158  CD  ILE P 469       0.627 -41.766  -6.571  0.00  0.00      PROA  
ATOM   1159  HD1 ILE P 469       0.159 -42.676  -6.137  0.00  0.00      PROA  
ATOM   1160  HD2 ILE P 469      -0.170 -41.273  -7.167  0.00  0.00      PROA  
ATOM   1161  HD3 ILE P 469       0.955 -41.114  -5.733  0.00  0.00      PROA  
ATOM   1162  C   ILE P 469       4.600 -39.969  -9.233  0.00  0.00      PROA  
ATOM   1163  O   ILE P 469       4.378 -39.870 -10.399  0.00  0.00      PROA  
ATOM   1164  N   ASN P 470       5.549 -39.143  -8.583  0.00  0.00      PROA  
ATOM   1165  HN  ASN P 470       5.732 -39.101  -7.604  0.00  0.00      PROA  
ATOM   1166  CA  ASN P 470       6.330 -38.072  -9.302  0.00  0.00      PROA  
ATOM   1167  HA  ASN P 470       5.785 -37.418  -9.966  0.00  0.00      PROA  
ATOM   1168  CB  ASN P 470       7.177 -37.209  -8.320  0.00  0.00      PROA  
ATOM   1169  HB1 ASN P 470       7.883 -36.609  -8.933  0.00  0.00      PROA  
ATOM   1170  HB2 ASN P 470       7.800 -37.866  -7.675  0.00  0.00      PROA  
ATOM   1171  CG  ASN P 470       6.383 -36.215  -7.518  0.00  0.00      PROA  
ATOM   1172  OD1 ASN P 470       5.462 -35.538  -7.886  0.00  0.00      PROA  
ATOM   1173  ND2 ASN P 470       6.723 -36.052  -6.214  0.00  0.00      PROA  
ATOM   1174 HD21 ASN P 470       5.973 -35.794  -5.604  0.00  0.00      PROA  
ATOM   1175 HD22 ASN P 470       7.320 -36.809  -5.950  0.00  0.00      PROA  
ATOM   1176  C   ASN P 470       7.276 -38.822 -10.296  0.00  0.00      PROA  
ATOM   1177  O   ASN P 470       7.555 -38.312 -11.355  0.00  0.00      PROA  
ATOM   1178  N   PHE P 471       7.906 -39.993  -9.793  0.00  0.00      PROA  
ATOM   1179  HN  PHE P 471       7.692 -40.324  -8.877  0.00  0.00      PROA  
ATOM   1180  CA  PHE P 471       9.064 -40.602 -10.531  0.00  0.00      PROA  
ATOM   1181  HA  PHE P 471       9.738 -39.900 -10.999  0.00  0.00      PROA  
ATOM   1182  CB  PHE P 471       9.796 -41.648  -9.586  0.00  0.00      PROA  
ATOM   1183  HB1 PHE P 471       9.101 -42.345  -9.071  0.00  0.00      PROA  
ATOM   1184  HB2 PHE P 471      10.217 -40.956  -8.826  0.00  0.00      PROA  
ATOM   1185  CG  PHE P 471      10.995 -42.325 -10.194  0.00  0.00      PROA  
ATOM   1186  CD1 PHE P 471      10.964 -43.648 -10.533  0.00  0.00      PROA  
ATOM   1187  HD1 PHE P 471      10.139 -44.293 -10.268  0.00  0.00      PROA  
ATOM   1188  CE1 PHE P 471      12.071 -44.187 -11.195  0.00  0.00      PROA  
ATOM   1189  HE1 PHE P 471      11.981 -45.226 -11.473  0.00  0.00      PROA  
ATOM   1190  CZ  PHE P 471      13.190 -43.395 -11.463  0.00  0.00      PROA  
ATOM   1191  HZ  PHE P 471      14.096 -43.755 -11.927  0.00  0.00      PROA  
ATOM   1192  CD2 PHE P 471      12.130 -41.509 -10.366  0.00  0.00      PROA  
ATOM   1193  HD2 PHE P 471      12.116 -40.530  -9.909  0.00  0.00      PROA  
ATOM   1194  CE2 PHE P 471      13.220 -41.982 -11.083  0.00  0.00      PROA  
ATOM   1195  HE2 PHE P 471      14.149 -41.455 -11.239  0.00  0.00      PROA  
ATOM   1196  C   PHE P 471       8.457 -41.312 -11.802  0.00  0.00      PROA  
ATOM   1197  O   PHE P 471       9.176 -41.512 -12.817  0.00  0.00      PROA  
ATOM   1198  N   ARG P 472       7.155 -41.690 -11.803  0.00  0.00      PROA  
ATOM   1199  HN  ARG P 472       6.607 -41.486 -10.996  0.00  0.00      PROA  
ATOM   1200  CA  ARG P 472       6.473 -42.198 -12.988  0.00  0.00      PROA  
ATOM   1201  HA  ARG P 472       7.176 -42.448 -13.769  0.00  0.00      PROA  
ATOM   1202  CB  ARG P 472       5.836 -43.522 -12.604  0.00  0.00      PROA  
ATOM   1203  HB1 ARG P 472       5.245 -43.951 -13.441  0.00  0.00      PROA  
ATOM   1204  HB2 ARG P 472       5.153 -43.337 -11.748  0.00  0.00      PROA  
ATOM   1205  CG  ARG P 472       6.895 -44.659 -12.227  0.00  0.00      PROA  
ATOM   1206  HG1 ARG P 472       6.202 -45.459 -11.890  0.00  0.00      PROA  
ATOM   1207  HG2 ARG P 472       7.398 -44.275 -11.314  0.00  0.00      PROA  
ATOM   1208  CD  ARG P 472       7.789 -45.267 -13.292  0.00  0.00      PROA  
ATOM   1209  HD1 ARG P 472       7.151 -45.381 -14.194  0.00  0.00      PROA  
ATOM   1210  HD2 ARG P 472       8.260 -46.232 -13.006  0.00  0.00      PROA  
ATOM   1211  NE  ARG P 472       8.898 -44.268 -13.600  0.00  0.00      PROA  
ATOM   1212  HE  ARG P 472       8.929 -43.425 -13.064  0.00  0.00      PROA  
ATOM   1213  CZ  ARG P 472       9.529 -44.172 -14.729  0.00  0.00      PROA  
ATOM   1214  NH1 ARG P 472       9.700 -45.204 -15.464  0.00  0.00      PROA  
ATOM   1215 HH11 ARG P 472       9.277 -46.098 -15.315  0.00  0.00      PROA  
ATOM   1216 HH12 ARG P 472      10.243 -45.147 -16.302  0.00  0.00      PROA  
ATOM   1217  NH2 ARG P 472      10.029 -42.918 -15.103  0.00  0.00      PROA  
ATOM   1218 HH21 ARG P 472       9.855 -42.077 -14.591  0.00  0.00      PROA  
ATOM   1219 HH22 ARG P 472      10.359 -42.745 -16.031  0.00  0.00      PROA  
ATOM   1220  C   ARG P 472       5.604 -41.196 -13.697  0.00  0.00      PROA  
ATOM   1221  O   ARG P 472       4.847 -41.558 -14.566  0.00  0.00      PROA  
ATOM   1222  N   THR P 473       5.595 -39.929 -13.221  0.00  0.00      PROA  
ATOM   1223  HN  THR P 473       6.054 -39.756 -12.353  0.00  0.00      PROA  
ATOM   1224  CA  THR P 473       4.800 -38.875 -13.875  0.00  0.00      PROA  
ATOM   1225  HA  THR P 473       3.841 -39.333 -14.070  0.00  0.00      PROA  
ATOM   1226  CB  THR P 473       4.316 -37.659 -12.959  0.00  0.00      PROA  
ATOM   1227  HB  THR P 473       5.271 -37.365 -12.473  0.00  0.00      PROA  
ATOM   1228  OG1 THR P 473       3.374 -38.101 -11.998  0.00  0.00      PROA  
ATOM   1229  HG1 THR P 473       3.514 -38.976 -11.629  0.00  0.00      PROA  
ATOM   1230  CG2 THR P 473       3.601 -36.569 -13.705  0.00  0.00      PROA  
ATOM   1231 HG21 THR P 473       4.289 -35.921 -14.287  0.00  0.00      PROA  
ATOM   1232 HG22 THR P 473       3.020 -35.959 -12.980  0.00  0.00      PROA  
ATOM   1233 HG23 THR P 473       2.823 -37.034 -14.347  0.00  0.00      PROA  
ATOM   1234  C   THR P 473       5.411 -38.413 -15.181  0.00  0.00      PROA  
ATOM   1235  O   THR P 473       6.625 -38.491 -15.358  0.00  0.00      PROA  
ATOM   1236  N   THR P 474       4.628 -37.984 -16.199  0.00  0.00      PROA  
ATOM   1237  HN  THR P 474       3.653 -38.189 -16.246  0.00  0.00      PROA  
ATOM   1238  CA  THR P 474       5.199 -37.309 -17.376  0.00  0.00      PROA  
ATOM   1239  HA  THR P 474       6.129 -36.798 -17.176  0.00  0.00      PROA  
ATOM   1240  CB  THR P 474       5.424 -38.296 -18.513  0.00  0.00      PROA  
ATOM   1241  HB  THR P 474       5.843 -39.293 -18.258  0.00  0.00      PROA  
ATOM   1242  OG1 THR P 474       6.436 -37.746 -19.290  0.00  0.00      PROA  
ATOM   1243  HG1 THR P 474       7.125 -38.409 -19.374  0.00  0.00      PROA  
ATOM   1244  CG2 THR P 474       4.093 -38.325 -19.302  0.00  0.00      PROA  
ATOM   1245 HG21 THR P 474       3.827 -37.333 -19.726  0.00  0.00      PROA  
ATOM   1246 HG22 THR P 474       3.294 -38.667 -18.610  0.00  0.00      PROA  
ATOM   1247 HG23 THR P 474       4.271 -39.017 -20.153  0.00  0.00      PROA  
ATOM   1248  C   THR P 474       4.260 -36.185 -17.741  0.00  0.00      PROA  
ATOM   1249  O   THR P 474       3.034 -36.148 -17.383  0.00  0.00      PROA  
ATOM   1250  N   TYR P 475       4.847 -35.201 -18.430  0.00  0.00      PROA  
ATOM   1251  HN  TYR P 475       5.795 -35.277 -18.728  0.00  0.00      PROA  
ATOM   1252  CA  TYR P 475       4.106 -34.021 -18.818  0.00  0.00      PROA  
ATOM   1253  HA  TYR P 475       3.122 -34.317 -19.151  0.00  0.00      PROA  
ATOM   1254  CB  TYR P 475       3.757 -33.081 -17.655  0.00  0.00      PROA  
ATOM   1255  HB1 TYR P 475       3.213 -33.561 -16.812  0.00  0.00      PROA  
ATOM   1256  HB2 TYR P 475       3.098 -32.290 -18.071  0.00  0.00      PROA  
ATOM   1257  CG  TYR P 475       4.903 -32.418 -16.857  0.00  0.00      PROA  
ATOM   1258  CD1 TYR P 475       5.129 -31.013 -16.840  0.00  0.00      PROA  
ATOM   1259  HD1 TYR P 475       4.595 -30.281 -17.427  0.00  0.00      PROA  
ATOM   1260  CE1 TYR P 475       6.261 -30.579 -16.088  0.00  0.00      PROA  
ATOM   1261  HE1 TYR P 475       6.359 -29.505 -16.032  0.00  0.00      PROA  
ATOM   1262  CZ  TYR P 475       7.200 -31.454 -15.501  0.00  0.00      PROA  
ATOM   1263  OH  TYR P 475       8.362 -30.972 -14.916  0.00  0.00      PROA  
ATOM   1264  HH  TYR P 475       8.251 -30.018 -14.902  0.00  0.00      PROA  
ATOM   1265  CD2 TYR P 475       5.788 -33.271 -16.169  0.00  0.00      PROA  
ATOM   1266  HD2 TYR P 475       5.522 -34.300 -15.979  0.00  0.00      PROA  
ATOM   1267  CE2 TYR P 475       6.837 -32.857 -15.511  0.00  0.00      PROA  
ATOM   1268  HE2 TYR P 475       7.485 -33.551 -14.996  0.00  0.00      PROA  
ATOM   1269  C   TYR P 475       4.831 -33.216 -19.933  0.00  0.00      PROA  
ATOM   1270  O   TYR P 475       5.972 -33.471 -20.253  0.00  0.00      PROA  
ATOM   1271  N   VAL P 476       4.062 -32.284 -20.573  0.00  0.00      PROA  
ATOM   1272  HN  VAL P 476       3.102 -32.061 -20.418  0.00  0.00      PROA  
ATOM   1273  CA  VAL P 476       4.334 -31.633 -21.842  0.00  0.00      PROA  
ATOM   1274  HA  VAL P 476       4.434 -32.463 -22.526  0.00  0.00      PROA  
ATOM   1275  CB  VAL P 476       3.097 -30.949 -22.299  0.00  0.00      PROA  
ATOM   1276  HB  VAL P 476       2.227 -31.640 -22.282  0.00  0.00      PROA  
ATOM   1277  CG1 VAL P 476       2.657 -29.785 -21.342  0.00  0.00      PROA  
ATOM   1278 HG11 VAL P 476       3.238 -28.839 -21.382  0.00  0.00      PROA  
ATOM   1279 HG12 VAL P 476       2.746 -30.066 -20.271  0.00  0.00      PROA  
ATOM   1280 HG13 VAL P 476       1.587 -29.544 -21.520  0.00  0.00      PROA  
ATOM   1281  CG2 VAL P 476       3.323 -30.476 -23.688  0.00  0.00      PROA  
ATOM   1282 HG21 VAL P 476       3.958 -29.565 -23.648  0.00  0.00      PROA  
ATOM   1283 HG22 VAL P 476       2.414 -30.227 -24.275  0.00  0.00      PROA  
ATOM   1284 HG23 VAL P 476       3.781 -31.327 -24.236  0.00  0.00      PROA  
ATOM   1285  C   VAL P 476       5.575 -30.884 -21.801  0.00  0.00      PROA  
ATOM   1286  O   VAL P 476       5.789 -30.161 -20.817  0.00  0.00      PROA  
ATOM   1287  N   ASN P 477       6.378 -30.966 -22.909  0.00  0.00      PROA  
ATOM   1288  HN  ASN P 477       6.225 -31.638 -23.630  0.00  0.00      PROA  
ATOM   1289  CA  ASN P 477       7.417 -29.930 -23.144  0.00  0.00      PROA  
ATOM   1290  HA  ASN P 477       8.064 -29.875 -22.281  0.00  0.00      PROA  
ATOM   1291  CB  ASN P 477       8.225 -30.263 -24.409  0.00  0.00      PROA  
ATOM   1292  HB1 ASN P 477       8.904 -29.399 -24.574  0.00  0.00      PROA  
ATOM   1293  HB2 ASN P 477       7.651 -30.367 -25.354  0.00  0.00      PROA  
ATOM   1294  CG  ASN P 477       9.031 -31.548 -24.163  0.00  0.00      PROA  
ATOM   1295  OD1 ASN P 477       8.863 -32.287 -23.187  0.00  0.00      PROA  
ATOM   1296  ND2 ASN P 477       9.939 -31.796 -25.062  0.00  0.00      PROA  
ATOM   1297 HD21 ASN P 477      10.507 -32.619 -25.087  0.00  0.00      PROA  
ATOM   1298 HD22 ASN P 477      10.087 -31.058 -25.720  0.00  0.00      PROA  
ATOM   1299  C   ASN P 477       6.832 -28.501 -23.438  0.00  0.00      PROA  
ATOM   1300  O   ASN P 477       6.048 -28.323 -24.370  0.00  0.00      PROA  
ATOM   1301  N   ALA P 478       7.235 -27.512 -22.622  0.00  0.00      PROA  
ATOM   1302  HN  ALA P 478       7.841 -27.831 -21.898  0.00  0.00      PROA  
ATOM   1303  CA  ALA P 478       6.906 -26.129 -22.745  0.00  0.00      PROA  
ATOM   1304  HA  ALA P 478       5.833 -26.020 -22.694  0.00  0.00      PROA  
ATOM   1305  CB  ALA P 478       7.381 -25.385 -21.467  0.00  0.00      PROA  
ATOM   1306  HB1 ALA P 478       7.046 -25.856 -20.518  0.00  0.00      PROA  
ATOM   1307  HB2 ALA P 478       7.021 -24.341 -21.592  0.00  0.00      PROA  
ATOM   1308  HB3 ALA P 478       8.486 -25.314 -21.383  0.00  0.00      PROA  
ATOM   1309  C   ALA P 478       7.533 -25.513 -23.966  0.00  0.00      PROA  
ATOM   1310  O   ALA P 478       6.786 -24.886 -24.715  0.00  0.00      PROA  
ATOM   1311  N   ASN P 479       8.800 -25.804 -24.236  0.00  0.00      PROA  
ATOM   1312  HN  ASN P 479       9.330 -26.222 -23.503  0.00  0.00      PROA  
ATOM   1313  CA  ASN P 479       9.403 -25.210 -25.441  0.00  0.00      PROA  
ATOM   1314  HA  ASN P 479       8.614 -25.062 -26.164  0.00  0.00      PROA  
ATOM   1315  CB  ASN P 479      10.040 -23.825 -25.262  0.00  0.00      PROA  
ATOM   1316  HB1 ASN P 479       9.197 -23.142 -25.024  0.00  0.00      PROA  
ATOM   1317  HB2 ASN P 479      10.566 -23.501 -26.186  0.00  0.00      PROA  
ATOM   1318  CG  ASN P 479      11.068 -23.765 -24.108  0.00  0.00      PROA  
ATOM   1319  OD1 ASN P 479      10.748 -23.433 -22.958  0.00  0.00      PROA  
ATOM   1320  ND2 ASN P 479      12.376 -23.934 -24.402  0.00  0.00      PROA  
ATOM   1321 HD21 ASN P 479      12.948 -23.529 -23.689  0.00  0.00      PROA  
ATOM   1322 HD22 ASN P 479      12.532 -24.174 -25.360  0.00  0.00      PROA  
ATOM   1323  C   ASN P 479      10.439 -26.197 -26.096  0.00  0.00      PROA  
ATOM   1324  O   ASN P 479      10.896 -25.987 -27.184  0.00  0.00      PROA  
ATOM   1325  N   GLU P 480      10.958 -27.155 -25.393  0.00  0.00      PROA  
ATOM   1326  HN  GLU P 480      10.925 -27.141 -24.396  0.00  0.00      PROA  
ATOM   1327  CA  GLU P 480      11.918 -28.151 -25.876  0.00  0.00      PROA  
ATOM   1328  HA  GLU P 480      12.657 -27.517 -26.342  0.00  0.00      PROA  
ATOM   1329  CB  GLU P 480      12.502 -28.967 -24.635  0.00  0.00      PROA  
ATOM   1330  HB1 GLU P 480      13.028 -29.869 -25.013  0.00  0.00      PROA  
ATOM   1331  HB2 GLU P 480      11.706 -29.244 -23.910  0.00  0.00      PROA  
ATOM   1332  CG  GLU P 480      13.535 -28.093 -23.823  0.00  0.00      PROA  
ATOM   1333  HG1 GLU P 480      13.077 -27.177 -23.393  0.00  0.00      PROA  
ATOM   1334  HG2 GLU P 480      14.416 -27.780 -24.423  0.00  0.00      PROA  
ATOM   1335  CD  GLU P 480      14.168 -28.853 -22.664  0.00  0.00      PROA  
ATOM   1336  OE1 GLU P 480      13.775 -28.589 -21.505  0.00  0.00      PROA  
ATOM   1337  OE2 GLU P 480      15.064 -29.691 -22.804  0.00  0.00      PROA  
ATOM   1338  C   GLU P 480      11.273 -29.053 -26.923  0.00  0.00      PROA  
ATOM   1339  O   GLU P 480      10.163 -29.530 -26.790  0.00  0.00      PROA  
ATOM   1340  N   GLU P 481      11.948 -29.300 -28.016  0.00  0.00      PROA  
ATOM   1341  HN  GLU P 481      12.888 -28.991 -28.131  0.00  0.00      PROA  
ATOM   1342  CA  GLU P 481      11.595 -30.201 -29.123  0.00  0.00      PROA  
ATOM   1343  HA  GLU P 481      10.661 -29.885 -29.563  0.00  0.00      PROA  
ATOM   1344  CB  GLU P 481      12.647 -30.199 -30.264  0.00  0.00      PROA  
ATOM   1345  HB1 GLU P 481      12.347 -30.881 -31.089  0.00  0.00      PROA  
ATOM   1346  HB2 GLU P 481      13.646 -30.448 -29.847  0.00  0.00      PROA  
ATOM   1347  CG  GLU P 481      12.764 -28.787 -31.055  0.00  0.00      PROA  
ATOM   1348  HG1 GLU P 481      13.013 -28.064 -30.249  0.00  0.00      PROA  
ATOM   1349  HG2 GLU P 481      11.781 -28.510 -31.494  0.00  0.00      PROA  
ATOM   1350  CD  GLU P 481      13.687 -28.767 -32.201  0.00  0.00      PROA  
ATOM   1351  OE1 GLU P 481      14.593 -29.662 -32.320  0.00  0.00      PROA  
ATOM   1352  OE2 GLU P 481      13.676 -27.794 -33.022  0.00  0.00      PROA  
ATOM   1353  C   GLU P 481      11.534 -31.657 -28.590  0.00  0.00      PROA  
ATOM   1354  O   GLU P 481      12.433 -32.091 -27.864  0.00  0.00      PROA  
ATOM   1355  N   VAL P 482      10.536 -32.452 -28.980  0.00  0.00      PROA  
ATOM   1356  HN  VAL P 482       9.742 -32.156 -29.506  0.00  0.00      PROA  
ATOM   1357  CA  VAL P 482      10.320 -33.774 -28.370  0.00  0.00      PROA  
ATOM   1358  HA  VAL P 482      10.325 -33.625 -27.301  0.00  0.00      PROA  
ATOM   1359  CB  VAL P 482       8.931 -34.467 -28.643  0.00  0.00      PROA  
ATOM   1360  HB  VAL P 482       8.800 -34.491 -29.746  0.00  0.00      PROA  
ATOM   1361  CG1 VAL P 482       8.855 -35.929 -28.054  0.00  0.00      PROA  
ATOM   1362 HG11 VAL P 482       7.818 -36.223 -27.785  0.00  0.00      PROA  
ATOM   1363 HG12 VAL P 482       9.474 -35.945 -27.132  0.00  0.00      PROA  
ATOM   1364 HG13 VAL P 482       9.235 -36.658 -28.801  0.00  0.00      PROA  
ATOM   1365  CG2 VAL P 482       7.839 -33.562 -28.117  0.00  0.00      PROA  
ATOM   1366 HG21 VAL P 482       7.925 -32.480 -28.353  0.00  0.00      PROA  
ATOM   1367 HG22 VAL P 482       7.842 -33.560 -27.006  0.00  0.00      PROA  
ATOM   1368 HG23 VAL P 482       6.820 -33.940 -28.349  0.00  0.00      PROA  
ATOM   1369  C   VAL P 482      11.401 -34.764 -28.848  0.00  0.00      PROA  
ATOM   1370  O   VAL P 482      11.384 -35.260 -29.914  0.00  0.00      PROA  
ATOM   1371  N   VAL P 483      12.451 -34.981 -28.010  0.00  0.00      PROA  
ATOM   1372  HN  VAL P 483      12.648 -34.442 -27.195  0.00  0.00      PROA  
ATOM   1373  CA  VAL P 483      13.315 -36.149 -28.213  0.00  0.00      PROA  
ATOM   1374  HA  VAL P 483      13.280 -36.525 -29.225  0.00  0.00      PROA  
ATOM   1375  CB  VAL P 483      14.792 -35.977 -28.026  0.00  0.00      PROA  
ATOM   1376  HB  VAL P 483      15.085 -35.843 -26.963  0.00  0.00      PROA  
ATOM   1377  CG1 VAL P 483      15.566 -37.272 -28.513  0.00  0.00      PROA  
ATOM   1378 HG11 VAL P 483      15.419 -38.144 -27.841  0.00  0.00      PROA  
ATOM   1379 HG12 VAL P 483      16.662 -37.118 -28.414  0.00  0.00      PROA  
ATOM   1380 HG13 VAL P 483      15.281 -37.532 -29.555  0.00  0.00      PROA  
ATOM   1381  CG2 VAL P 483      15.065 -34.839 -29.007  0.00  0.00      PROA  
ATOM   1382 HG21 VAL P 483      14.401 -33.981 -28.766  0.00  0.00      PROA  
ATOM   1383 HG22 VAL P 483      14.956 -35.164 -30.064  0.00  0.00      PROA  
ATOM   1384 HG23 VAL P 483      16.072 -34.408 -28.825  0.00  0.00      PROA  
ATOM   1385  C   VAL P 483      12.861 -37.284 -27.233  0.00  0.00      PROA  
ATOM   1386  O   VAL P 483      12.916 -37.203 -25.971  0.00  0.00      PROA  
ATOM   1387  N   SER P 484      12.460 -38.351 -27.834  0.00  0.00      PROA  
ATOM   1388  HN  SER P 484      12.382 -38.447 -28.823  0.00  0.00      PROA  
ATOM   1389  CA  SER P 484      12.268 -39.575 -27.094  0.00  0.00      PROA  
ATOM   1390  HA  SER P 484      11.587 -39.385 -26.278  0.00  0.00      PROA  
ATOM   1391  CB  SER P 484      11.608 -40.690 -27.940  0.00  0.00      PROA  
ATOM   1392  HB1 SER P 484      11.134 -41.523 -27.378  0.00  0.00      PROA  
ATOM   1393  HB2 SER P 484      12.364 -41.023 -28.683  0.00  0.00      PROA  
ATOM   1394  OG  SER P 484      10.573 -40.106 -28.655  0.00  0.00      PROA  
ATOM   1395  HG1 SER P 484      10.971 -39.462 -29.246  0.00  0.00      PROA  
ATOM   1396  C   SER P 484      13.562 -40.130 -26.574  0.00  0.00      PROA  
ATOM   1397  O   SER P 484      14.471 -40.484 -27.314  0.00  0.00      PROA  
ATOM   1398  N   HSD P 485      13.697 -40.157 -25.260  0.00  0.00      PROA  
ATOM   1399  HN  HSD P 485      12.951 -39.688 -24.795  0.00  0.00      PROA  
ATOM   1400  CA  HSD P 485      14.790 -40.787 -24.572  0.00  0.00      PROA  
ATOM   1401  HA  HSD P 485      15.087 -41.581 -25.240  0.00  0.00      PROA  
ATOM   1402  CB  HSD P 485      15.944 -39.793 -24.328  0.00  0.00      PROA  
ATOM   1403  HB1 HSD P 485      15.985 -39.136 -25.223  0.00  0.00      PROA  
ATOM   1404  HB2 HSD P 485      16.939 -40.284 -24.271  0.00  0.00      PROA  
ATOM   1405  ND1 HSD P 485      16.329 -39.286 -21.845  0.00  0.00      PROA  
ATOM   1406  HD1 HSD P 485      16.263 -40.172 -21.385  0.00  0.00      PROA  
ATOM   1407  CG  HSD P 485      15.790 -38.902 -23.077  0.00  0.00      PROA  
ATOM   1408  CE1 HSD P 485      16.379 -38.134 -21.087  0.00  0.00      PROA  
ATOM   1409  HE1 HSD P 485      16.945 -37.987 -20.168  0.00  0.00      PROA  
ATOM   1410  NE2 HSD P 485      15.934 -37.063 -21.749  0.00  0.00      PROA  
ATOM   1411  CD2 HSD P 485      15.544 -37.523 -22.994  0.00  0.00      PROA  
ATOM   1412  HD2 HSD P 485      15.161 -36.861 -23.761  0.00  0.00      PROA  
ATOM   1413  C   HSD P 485      14.310 -41.376 -23.255  0.00  0.00      PROA  
ATOM   1414  O   HSD P 485      13.304 -40.889 -22.703  0.00  0.00      PROA  
ATOM   1415  N   PRO P 486      14.873 -42.552 -22.880  0.00  0.00      PROA  
ATOM   1416  CD  PRO P 486      15.744 -43.315 -23.757  0.00  0.00      PROA  
ATOM   1417  HD1 PRO P 486      16.611 -42.667 -24.006  0.00  0.00      PROA  
ATOM   1418  HD2 PRO P 486      15.121 -43.525 -24.652  0.00  0.00      PROA  
ATOM   1419  CA  PRO P 486      14.642 -43.191 -21.566  0.00  0.00      PROA  
ATOM   1420  HA  PRO P 486      13.667 -43.656 -21.560  0.00  0.00      PROA  
ATOM   1421  CB  PRO P 486      15.733 -44.305 -21.608  0.00  0.00      PROA  
ATOM   1422  HB1 PRO P 486      15.378 -45.171 -21.010  0.00  0.00      PROA  
ATOM   1423  HB2 PRO P 486      16.641 -43.928 -21.091  0.00  0.00      PROA  
ATOM   1424  CG  PRO P 486      16.110 -44.643 -23.038  0.00  0.00      PROA  
ATOM   1425  HG1 PRO P 486      17.172 -44.882 -23.263  0.00  0.00      PROA  
ATOM   1426  HG2 PRO P 486      15.397 -45.412 -23.405  0.00  0.00      PROA  
ATOM   1427  C   PRO P 486      14.780 -42.269 -20.389  0.00  0.00      PROA  
ATOM   1428  O   PRO P 486      15.870 -41.739 -20.096  0.00  0.00      PROA  
ATOM   1429  N   GLY P 487      13.608 -42.127 -19.634  0.00  0.00      PROA  
ATOM   1430  HN  GLY P 487      12.757 -42.479 -20.015  0.00  0.00      PROA  
ATOM   1431  CA  GLY P 487      13.673 -41.304 -18.424  0.00  0.00      PROA  
ATOM   1432  HA1 GLY P 487      14.611 -41.533 -17.939  0.00  0.00      PROA  
ATOM   1433  HA2 GLY P 487      12.904 -41.515 -17.695  0.00  0.00      PROA  
ATOM   1434  C   GLY P 487      13.772 -39.795 -18.586  0.00  0.00      PROA  
ATOM   1435  O   GLY P 487      14.451 -39.109 -17.814  0.00  0.00      PROA  
ATOM   1436  N   ARG P 488      13.209 -39.086 -19.604  0.00  0.00      PROA  
ATOM   1437  HN  ARG P 488      12.632 -39.589 -20.243  0.00  0.00      PROA  
ATOM   1438  CA  ARG P 488      13.228 -37.628 -19.718  0.00  0.00      PROA  
ATOM   1439  HA  ARG P 488      14.274 -37.366 -19.781  0.00  0.00      PROA  
ATOM   1440  CB  ARG P 488      12.328 -37.174 -20.957  0.00  0.00      PROA  
ATOM   1441  HB1 ARG P 488      11.429 -37.826 -20.976  0.00  0.00      PROA  
ATOM   1442  HB2 ARG P 488      13.013 -37.392 -21.804  0.00  0.00      PROA  
ATOM   1443  CG  ARG P 488      11.818 -35.678 -21.063  0.00  0.00      PROA  
ATOM   1444  HG1 ARG P 488      11.204 -35.503 -20.154  0.00  0.00      PROA  
ATOM   1445  HG2 ARG P 488      11.163 -35.573 -21.955  0.00  0.00      PROA  
ATOM   1446  CD  ARG P 488      13.003 -34.755 -21.260  0.00  0.00      PROA  
ATOM   1447  HD1 ARG P 488      13.591 -35.080 -22.146  0.00  0.00      PROA  
ATOM   1448  HD2 ARG P 488      13.656 -35.024 -20.403  0.00  0.00      PROA  
ATOM   1449  NE  ARG P 488      12.471 -33.377 -21.176  0.00  0.00      PROA  
ATOM   1450  HE  ARG P 488      11.534 -33.158 -20.902  0.00  0.00      PROA  
ATOM   1451  CZ  ARG P 488      13.065 -32.319 -21.684  0.00  0.00      PROA  
ATOM   1452  NH1 ARG P 488      12.319 -31.236 -21.790  0.00  0.00      PROA  
ATOM   1453 HH11 ARG P 488      11.478 -31.186 -21.252  0.00  0.00      PROA  
ATOM   1454 HH12 ARG P 488      12.871 -30.482 -22.147  0.00  0.00      PROA  
ATOM   1455  NH2 ARG P 488      14.199 -32.389 -22.293  0.00  0.00      PROA  
ATOM   1456 HH21 ARG P 488      14.760 -33.211 -22.202  0.00  0.00      PROA  
ATOM   1457 HH22 ARG P 488      14.709 -31.537 -22.415  0.00  0.00      PROA  
ATOM   1458  C   ARG P 488      12.730 -36.823 -18.493  0.00  0.00      PROA  
ATOM   1459  O   ARG P 488      13.279 -35.841 -18.052  0.00  0.00      PROA  
ATOM   1460  N   ILE P 489      11.597 -37.140 -17.926  0.00  0.00      PROA  
ATOM   1461  HN  ILE P 489      11.055 -37.950 -18.136  0.00  0.00      PROA  
ATOM   1462  CA  ILE P 489      11.079 -36.532 -16.763  0.00  0.00      PROA  
ATOM   1463  HA  ILE P 489      11.316 -35.478 -16.782  0.00  0.00      PROA  
ATOM   1464  CB  ILE P 489       9.469 -36.677 -16.628  0.00  0.00      PROA  
ATOM   1465  HB  ILE P 489       9.231 -37.761 -16.673  0.00  0.00      PROA  
ATOM   1466  CG2 ILE P 489       8.922 -36.045 -15.370  0.00  0.00      PROA  
ATOM   1467 HG21 ILE P 489       9.168 -34.962 -15.373  0.00  0.00      PROA  
ATOM   1468 HG22 ILE P 489       9.194 -36.636 -14.469  0.00  0.00      PROA  
ATOM   1469 HG23 ILE P 489       7.819 -36.165 -15.429  0.00  0.00      PROA  
ATOM   1470  CG1 ILE P 489       8.798 -35.990 -17.823  0.00  0.00      PROA  
ATOM   1471 HG11 ILE P 489       7.694 -35.921 -17.721  0.00  0.00      PROA  
ATOM   1472 HG12 ILE P 489       9.141 -36.578 -18.700  0.00  0.00      PROA  
ATOM   1473  CD  ILE P 489       9.174 -34.529 -18.010  0.00  0.00      PROA  
ATOM   1474  HD1 ILE P 489      10.270 -34.547 -18.194  0.00  0.00      PROA  
ATOM   1475  HD2 ILE P 489       9.051 -33.860 -17.131  0.00  0.00      PROA  
ATOM   1476  HD3 ILE P 489       8.617 -34.130 -18.884  0.00  0.00      PROA  
ATOM   1477  C   ILE P 489      11.806 -37.038 -15.549  0.00  0.00      PROA  
ATOM   1478  O   ILE P 489      12.188 -36.214 -14.711  0.00  0.00      PROA  
ATOM   1479  N   ALA P 490      12.124 -38.340 -15.468  0.00  0.00      PROA  
ATOM   1480  HN  ALA P 490      11.820 -39.044 -16.105  0.00  0.00      PROA  
ATOM   1481  CA  ALA P 490      12.876 -38.838 -14.319  0.00  0.00      PROA  
ATOM   1482  HA  ALA P 490      12.416 -38.479 -13.410  0.00  0.00      PROA  
ATOM   1483  CB  ALA P 490      13.050 -40.371 -14.339  0.00  0.00      PROA  
ATOM   1484  HB1 ALA P 490      13.492 -40.645 -15.321  0.00  0.00      PROA  
ATOM   1485  HB2 ALA P 490      12.112 -40.955 -14.220  0.00  0.00      PROA  
ATOM   1486  HB3 ALA P 490      13.799 -40.645 -13.565  0.00  0.00      PROA  
ATOM   1487  C   ALA P 490      14.217 -38.095 -14.224  0.00  0.00      PROA  
ATOM   1488  O   ALA P 490      14.572 -37.800 -13.107  0.00  0.00      PROA  
ATOM   1489  N   VAL P 491      14.974 -37.806 -15.280  0.00  0.00      PROA  
ATOM   1490  HN  VAL P 491      14.765 -38.114 -16.205  0.00  0.00      PROA  
ATOM   1491  CA  VAL P 491      16.171 -36.968 -15.269  0.00  0.00      PROA  
ATOM   1492  HA  VAL P 491      16.784 -37.540 -14.589  0.00  0.00      PROA  
ATOM   1493  CB  VAL P 491      16.962 -36.894 -16.640  0.00  0.00      PROA  
ATOM   1494  HB  VAL P 491      16.221 -36.717 -17.448  0.00  0.00      PROA  
ATOM   1495  CG1 VAL P 491      18.060 -35.958 -16.693  0.00  0.00      PROA  
ATOM   1496 HG11 VAL P 491      18.537 -35.950 -17.697  0.00  0.00      PROA  
ATOM   1497 HG12 VAL P 491      18.847 -36.212 -15.950  0.00  0.00      PROA  
ATOM   1498 HG13 VAL P 491      17.603 -34.966 -16.492  0.00  0.00      PROA  
ATOM   1499  CG2 VAL P 491      17.476 -38.310 -16.978  0.00  0.00      PROA  
ATOM   1500 HG21 VAL P 491      18.173 -38.570 -16.153  0.00  0.00      PROA  
ATOM   1501 HG22 VAL P 491      17.931 -38.301 -17.991  0.00  0.00      PROA  
ATOM   1502 HG23 VAL P 491      16.713 -39.108 -17.102  0.00  0.00      PROA  
ATOM   1503  C   VAL P 491      16.001 -35.568 -14.668  0.00  0.00      PROA  
ATOM   1504  O   VAL P 491      16.831 -35.039 -13.932  0.00  0.00      PROA  
ATOM   1505  N   HSD P 492      14.869 -34.962 -15.048  0.00  0.00      PROA  
ATOM   1506  HN  HSD P 492      14.253 -35.487 -15.630  0.00  0.00      PROA  
ATOM   1507  CA  HSD P 492      14.531 -33.575 -14.668  0.00  0.00      PROA  
ATOM   1508  HA  HSD P 492      15.459 -33.023 -14.666  0.00  0.00      PROA  
ATOM   1509  CB  HSD P 492      13.576 -32.856 -15.678  0.00  0.00      PROA  
ATOM   1510  HB1 HSD P 492      13.245 -31.917 -15.184  0.00  0.00      PROA  
ATOM   1511  HB2 HSD P 492      12.749 -33.570 -15.880  0.00  0.00      PROA  
ATOM   1512  ND1 HSD P 492      14.478 -33.045 -17.955  0.00  0.00      PROA  
ATOM   1513  HD1 HSD P 492      14.156 -33.983 -18.083  0.00  0.00      PROA  
ATOM   1514  CG  HSD P 492      14.388 -32.339 -16.799  0.00  0.00      PROA  
ATOM   1515  CE1 HSD P 492      15.018 -32.196 -18.855  0.00  0.00      PROA  
ATOM   1516  HE1 HSD P 492      15.079 -32.599 -19.867  0.00  0.00      PROA  
ATOM   1517  NE2 HSD P 492      15.340 -31.029 -18.339  0.00  0.00      PROA  
ATOM   1518  CD2 HSD P 492      14.949 -31.129 -16.979  0.00  0.00      PROA  
ATOM   1519  HD2 HSD P 492      14.855 -30.358 -16.224  0.00  0.00      PROA  
ATOM   1520  C   HSD P 492      13.972 -33.513 -13.236  0.00  0.00      PROA  
ATOM   1521  O   HSD P 492      14.135 -32.537 -12.514  0.00  0.00      PROA  
ATOM   1522  N   TYR P 493      13.271 -34.634 -12.778  0.00  0.00      PROA  
ATOM   1523  HN  TYR P 493      13.101 -35.320 -13.481  0.00  0.00      PROA  
ATOM   1524  CA  TYR P 493      12.891 -34.799 -11.419  0.00  0.00      PROA  
ATOM   1525  HA  TYR P 493      12.437 -33.859 -11.143  0.00  0.00      PROA  
ATOM   1526  CB  TYR P 493      11.719 -35.845 -11.263  0.00  0.00      PROA  
ATOM   1527  HB1 TYR P 493      12.052 -36.784 -11.754  0.00  0.00      PROA  
ATOM   1528  HB2 TYR P 493      10.845 -35.508 -11.860  0.00  0.00      PROA  
ATOM   1529  CG  TYR P 493      11.338 -36.238  -9.817  0.00  0.00      PROA  
ATOM   1530  CD1 TYR P 493      11.268 -35.276  -8.827  0.00  0.00      PROA  
ATOM   1531  HD1 TYR P 493      11.547 -34.258  -9.055  0.00  0.00      PROA  
ATOM   1532  CE1 TYR P 493      10.808 -35.521  -7.509  0.00  0.00      PROA  
ATOM   1533  HE1 TYR P 493      10.859 -34.686  -6.826  0.00  0.00      PROA  
ATOM   1534  CZ  TYR P 493      10.427 -36.828  -7.256  0.00  0.00      PROA  
ATOM   1535  OH  TYR P 493       9.970 -37.304  -6.034  0.00  0.00      PROA  
ATOM   1536  HH  TYR P 493      10.214 -36.624  -5.402  0.00  0.00      PROA  
ATOM   1537  CD2 TYR P 493      10.963 -37.584  -9.444  0.00  0.00      PROA  
ATOM   1538  HD2 TYR P 493      11.122 -38.351 -10.188  0.00  0.00      PROA  
ATOM   1539  CE2 TYR P 493      10.571 -37.824  -8.153  0.00  0.00      PROA  
ATOM   1540  HE2 TYR P 493      10.346 -38.838  -7.857  0.00  0.00      PROA  
ATOM   1541  C   TYR P 493      14.134 -35.128 -10.538  0.00  0.00      PROA  
ATOM   1542  O   TYR P 493      14.242 -34.640  -9.433  0.00  0.00      PROA  
ATOM   1543  N   PHE P 494      15.127 -35.889 -11.062  0.00  0.00      PROA  
ATOM   1544  HN  PHE P 494      14.983 -36.432 -11.886  0.00  0.00      PROA  
ATOM   1545  CA  PHE P 494      16.487 -36.112 -10.390  0.00  0.00      PROA  
ATOM   1546  HA  PHE P 494      16.429 -36.539  -9.399  0.00  0.00      PROA  
ATOM   1547  CB  PHE P 494      17.183 -37.301 -11.163  0.00  0.00      PROA  
ATOM   1548  HB1 PHE P 494      17.104 -37.234 -12.269  0.00  0.00      PROA  
ATOM   1549  HB2 PHE P 494      16.774 -38.308 -10.933  0.00  0.00      PROA  
ATOM   1550  CG  PHE P 494      18.616 -37.369 -10.694  0.00  0.00      PROA  
ATOM   1551  CD1 PHE P 494      18.982 -37.742  -9.399  0.00  0.00      PROA  
ATOM   1552  HD1 PHE P 494      18.113 -38.028  -8.825  0.00  0.00      PROA  
ATOM   1553  CE1 PHE P 494      20.329 -37.745  -8.948  0.00  0.00      PROA  
ATOM   1554  HE1 PHE P 494      20.618 -37.986  -7.936  0.00  0.00      PROA  
ATOM   1555  CZ  PHE P 494      21.364 -37.217  -9.759  0.00  0.00      PROA  
ATOM   1556  HZ  PHE P 494      22.365 -37.106  -9.369  0.00  0.00      PROA  
ATOM   1557  CD2 PHE P 494      19.701 -36.986 -11.575  0.00  0.00      PROA  
ATOM   1558  HD2 PHE P 494      19.465 -36.629 -12.566  0.00  0.00      PROA  
ATOM   1559  CE2 PHE P 494      21.029 -36.962 -11.076  0.00  0.00      PROA  
ATOM   1560  HE2 PHE P 494      21.778 -36.504 -11.706  0.00  0.00      PROA  
ATOM   1561  C   PHE P 494      17.325 -34.769 -10.144  0.00  0.00      PROA  
ATOM   1562  O   PHE P 494      17.808 -34.506  -9.076  0.00  0.00      PROA  
ATOM   1563  N   LYS P 495      17.305 -33.930 -11.186  0.00  0.00      PROA  
ATOM   1564  HN  LYS P 495      16.819 -34.254 -11.994  0.00  0.00      PROA  
ATOM   1565  CA  LYS P 495      17.997 -32.687 -11.107  0.00  0.00      PROA  
ATOM   1566  HA  LYS P 495      18.986 -32.730 -10.676  0.00  0.00      PROA  
ATOM   1567  CB  LYS P 495      18.182 -32.180 -12.564  0.00  0.00      PROA  
ATOM   1568  HB1 LYS P 495      18.470 -31.108 -12.524  0.00  0.00      PROA  
ATOM   1569  HB2 LYS P 495      17.162 -32.218 -13.003  0.00  0.00      PROA  
ATOM   1570  CG  LYS P 495      19.260 -32.930 -13.428  0.00  0.00      PROA  
ATOM   1571  HG1 LYS P 495      19.044 -34.016 -13.341  0.00  0.00      PROA  
ATOM   1572  HG2 LYS P 495      20.303 -32.781 -13.074  0.00  0.00      PROA  
ATOM   1573  CD  LYS P 495      19.237 -32.573 -14.872  0.00  0.00      PROA  
ATOM   1574  HD1 LYS P 495      18.204 -32.349 -15.212  0.00  0.00      PROA  
ATOM   1575  HD2 LYS P 495      19.732 -33.444 -15.353  0.00  0.00      PROA  
ATOM   1576  CE  LYS P 495      20.070 -31.300 -15.217  0.00  0.00      PROA  
ATOM   1577  HE1 LYS P 495      21.101 -31.580 -14.912  0.00  0.00      PROA  
ATOM   1578  HE2 LYS P 495      19.763 -30.374 -14.685  0.00  0.00      PROA  
ATOM   1579  NZ  LYS P 495      20.060 -31.150 -16.744  0.00  0.00      PROA  
ATOM   1580  HZ1 LYS P 495      19.187 -30.675 -17.049  0.00  0.00      PROA  
ATOM   1581  HZ2 LYS P 495      20.163 -32.069 -17.220  0.00  0.00      PROA  
ATOM   1582  HZ3 LYS P 495      20.828 -30.584 -17.159  0.00  0.00      PROA  
ATOM   1583  C   LYS P 495      17.228 -31.675 -10.266  0.00  0.00      PROA  
ATOM   1584  O   LYS P 495      17.753 -30.600  -9.995  0.00  0.00      PROA  
ATOM   1585  N   GLY P 496      15.934 -31.900  -9.901  0.00  0.00      PROA  
ATOM   1586  HN  GLY P 496      15.526 -32.775 -10.149  0.00  0.00      PROA  
ATOM   1587  CA  GLY P 496      15.194 -30.915  -9.129  0.00  0.00      PROA  
ATOM   1588  HA1 GLY P 496      14.158 -31.132  -9.345  0.00  0.00      PROA  
ATOM   1589  HA2 GLY P 496      15.338 -29.906  -9.485  0.00  0.00      PROA  
ATOM   1590  C   GLY P 496      15.396 -31.182  -7.706  0.00  0.00      PROA  
ATOM   1591  O   GLY P 496      16.403 -30.890  -7.134  0.00  0.00      PROA  
ATOM   1592  N   TRP P 497      14.247 -31.740  -7.078  0.00  0.00      PROA  
ATOM   1593  HN  TRP P 497      13.434 -31.903  -7.631  0.00  0.00      PROA  
ATOM   1594  CA  TRP P 497      14.073 -31.935  -5.602  0.00  0.00      PROA  
ATOM   1595  HA  TRP P 497      14.865 -31.471  -5.034  0.00  0.00      PROA  
ATOM   1596  CB  TRP P 497      12.753 -31.145  -5.209  0.00  0.00      PROA  
ATOM   1597  HB1 TRP P 497      12.487 -31.394  -4.160  0.00  0.00      PROA  
ATOM   1598  HB2 TRP P 497      11.931 -31.572  -5.822  0.00  0.00      PROA  
ATOM   1599  CG  TRP P 497      12.737 -29.621  -5.360  0.00  0.00      PROA  
ATOM   1600  CD1 TRP P 497      12.251 -28.976  -6.372  0.00  0.00      PROA  
ATOM   1601  HD1 TRP P 497      12.075 -29.480  -7.311  0.00  0.00      PROA  
ATOM   1602  NE1 TRP P 497      12.123 -27.632  -6.034  0.00  0.00      PROA  
ATOM   1603  HE1 TRP P 497      11.708 -26.850  -6.446  0.00  0.00      PROA  
ATOM   1604  CE2 TRP P 497      12.551 -27.404  -4.805  0.00  0.00      PROA  
ATOM   1605  CD2 TRP P 497      12.973 -28.668  -4.293  0.00  0.00      PROA  
ATOM   1606  CE3 TRP P 497      13.520 -28.728  -3.048  0.00  0.00      PROA  
ATOM   1607  HE3 TRP P 497      13.844 -29.644  -2.577  0.00  0.00      PROA  
ATOM   1608  CZ3 TRP P 497      13.598 -27.562  -2.299  0.00  0.00      PROA  
ATOM   1609  HZ3 TRP P 497      14.136 -27.521  -1.364  0.00  0.00      PROA  
ATOM   1610  CZ2 TRP P 497      12.623 -26.253  -4.127  0.00  0.00      PROA  
ATOM   1611  HZ2 TRP P 497      12.332 -25.277  -4.486  0.00  0.00      PROA  
ATOM   1612  CH2 TRP P 497      13.209 -26.347  -2.849  0.00  0.00      PROA  
ATOM   1613  HH2 TRP P 497      13.427 -25.430  -2.322  0.00  0.00      PROA  
ATOM   1614  C   TRP P 497      13.996 -33.360  -5.139  0.00  0.00      PROA  
ATOM   1615  O   TRP P 497      13.702 -33.615  -3.991  0.00  0.00      PROA  
ATOM   1616  N   PHE P 498      14.190 -34.345  -6.056  0.00  0.00      PROA  
ATOM   1617  HN  PHE P 498      14.507 -34.081  -6.964  0.00  0.00      PROA  
ATOM   1618  CA  PHE P 498      14.266 -35.794  -5.829  0.00  0.00      PROA  
ATOM   1619  HA  PHE P 498      13.272 -36.060  -5.499  0.00  0.00      PROA  
ATOM   1620  CB  PHE P 498      14.573 -36.573  -7.091  0.00  0.00      PROA  
ATOM   1621  HB1 PHE P 498      15.297 -36.049  -7.751  0.00  0.00      PROA  
ATOM   1622  HB2 PHE P 498      13.622 -36.562  -7.667  0.00  0.00      PROA  
ATOM   1623  CG  PHE P 498      14.911 -38.036  -6.877  0.00  0.00      PROA  
ATOM   1624  CD1 PHE P 498      16.233 -38.387  -6.998  0.00  0.00      PROA  
ATOM   1625  HD1 PHE P 498      17.006 -37.642  -7.117  0.00  0.00      PROA  
ATOM   1626  CE1 PHE P 498      16.610 -39.704  -6.836  0.00  0.00      PROA  
ATOM   1627  HE1 PHE P 498      17.657 -39.969  -6.856  0.00  0.00      PROA  
ATOM   1628  CZ  PHE P 498      15.661 -40.733  -6.666  0.00  0.00      PROA  
ATOM   1629  HZ  PHE P 498      15.979 -41.756  -6.530  0.00  0.00      PROA  
ATOM   1630  CD2 PHE P 498      13.928 -39.023  -6.584  0.00  0.00      PROA  
ATOM   1631  HD2 PHE P 498      12.934 -38.638  -6.409  0.00  0.00      PROA  
ATOM   1632  CE2 PHE P 498      14.312 -40.402  -6.540  0.00  0.00      PROA  
ATOM   1633  HE2 PHE P 498      13.497 -41.108  -6.481  0.00  0.00      PROA  
ATOM   1634  C   PHE P 498      15.228 -36.171  -4.686  0.00  0.00      PROA  
ATOM   1635  O   PHE P 498      15.012 -37.000  -3.867  0.00  0.00      PROA  
ATOM   1636  N   LEU P 499      16.422 -35.565  -4.637  0.00  0.00      PROA  
ATOM   1637  HN  LEU P 499      16.581 -34.917  -5.378  0.00  0.00      PROA  
ATOM   1638  CA  LEU P 499      17.370 -35.803  -3.541  0.00  0.00      PROA  
ATOM   1639  HA  LEU P 499      17.360 -36.855  -3.299  0.00  0.00      PROA  
ATOM   1640  CB  LEU P 499      18.842 -35.468  -3.822  0.00  0.00      PROA  
ATOM   1641  HB1 LEU P 499      19.402 -35.950  -2.992  0.00  0.00      PROA  
ATOM   1642  HB2 LEU P 499      19.055 -34.389  -3.669  0.00  0.00      PROA  
ATOM   1643  CG  LEU P 499      19.496 -36.099  -5.016  0.00  0.00      PROA  
ATOM   1644  HG  LEU P 499      18.827 -36.058  -5.902  0.00  0.00      PROA  
ATOM   1645  CD1 LEU P 499      20.757 -35.269  -5.448  0.00  0.00      PROA  
ATOM   1646 HD11 LEU P 499      21.292 -34.892  -4.550  0.00  0.00      PROA  
ATOM   1647 HD12 LEU P 499      20.390 -34.405  -6.042  0.00  0.00      PROA  
ATOM   1648 HD13 LEU P 499      21.438 -35.775  -6.166  0.00  0.00      PROA  
ATOM   1649  CD2 LEU P 499      19.904 -37.552  -4.638  0.00  0.00      PROA  
ATOM   1650 HD21 LEU P 499      19.014 -38.141  -4.327  0.00  0.00      PROA  
ATOM   1651 HD22 LEU P 499      20.645 -37.467  -3.814  0.00  0.00      PROA  
ATOM   1652 HD23 LEU P 499      20.396 -38.105  -5.466  0.00  0.00      PROA  
ATOM   1653  C   LEU P 499      16.876 -35.216  -2.227  0.00  0.00      PROA  
ATOM   1654  O   LEU P 499      17.045 -35.778  -1.123  0.00  0.00      PROA  
ATOM   1655  N   ILE P 500      16.204 -34.032  -2.325  0.00  0.00      PROA  
ATOM   1656  HN  ILE P 500      15.930 -33.699  -3.224  0.00  0.00      PROA  
ATOM   1657  CA  ILE P 500      15.640 -33.313  -1.183  0.00  0.00      PROA  
ATOM   1658  HA  ILE P 500      16.456 -33.288  -0.476  0.00  0.00      PROA  
ATOM   1659  CB  ILE P 500      15.273 -31.873  -1.392  0.00  0.00      PROA  
ATOM   1660  HB  ILE P 500      14.297 -31.779  -1.914  0.00  0.00      PROA  
ATOM   1661  CG2 ILE P 500      15.166 -31.198   0.024  0.00  0.00      PROA  
ATOM   1662 HG21 ILE P 500      14.165 -31.311   0.494  0.00  0.00      PROA  
ATOM   1663 HG22 ILE P 500      15.308 -30.107  -0.124  0.00  0.00      PROA  
ATOM   1664 HG23 ILE P 500      16.011 -31.555   0.651  0.00  0.00      PROA  
ATOM   1665  CG1 ILE P 500      16.355 -31.115  -2.240  0.00  0.00      PROA  
ATOM   1666 HG11 ILE P 500      16.136 -30.035  -2.098  0.00  0.00      PROA  
ATOM   1667 HG12 ILE P 500      16.157 -31.526  -3.253  0.00  0.00      PROA  
ATOM   1668  CD  ILE P 500      17.807 -31.222  -1.788  0.00  0.00      PROA  
ATOM   1669  HD1 ILE P 500      18.128 -32.282  -1.708  0.00  0.00      PROA  
ATOM   1670  HD2 ILE P 500      17.887 -30.755  -0.783  0.00  0.00      PROA  
ATOM   1671  HD3 ILE P 500      18.518 -30.745  -2.495  0.00  0.00      PROA  
ATOM   1672  C   ILE P 500      14.481 -34.196  -0.531  0.00  0.00      PROA  
ATOM   1673  O   ILE P 500      14.265 -34.206   0.639  0.00  0.00      PROA  
ATOM   1674  N   ASP P 501      13.759 -34.882  -1.433  0.00  0.00      PROA  
ATOM   1675  HN  ASP P 501      13.945 -34.676  -2.390  0.00  0.00      PROA  
ATOM   1676  CA  ASP P 501      12.610 -35.764  -1.124  0.00  0.00      PROA  
ATOM   1677  HA  ASP P 501      11.843 -35.295  -0.525  0.00  0.00      PROA  
ATOM   1678  CB  ASP P 501      11.830 -36.251  -2.436  0.00  0.00      PROA  
ATOM   1679  HB1 ASP P 501      11.438 -37.287  -2.352  0.00  0.00      PROA  
ATOM   1680  HB2 ASP P 501      12.579 -36.348  -3.251  0.00  0.00      PROA  
ATOM   1681  CG  ASP P 501      10.680 -35.289  -2.883  0.00  0.00      PROA  
ATOM   1682  OD1 ASP P 501      10.141 -35.395  -4.001  0.00  0.00      PROA  
ATOM   1683  OD2 ASP P 501      10.342 -34.398  -2.069  0.00  0.00      PROA  
ATOM   1684  C   ASP P 501      13.056 -36.921  -0.210  0.00  0.00      PROA  
ATOM   1685  O   ASP P 501      12.303 -37.279   0.731  0.00  0.00      PROA  
ATOM   1686  N   MET P 502      14.188 -37.499  -0.440  0.00  0.00      PROA  
ATOM   1687  HN  MET P 502      14.773 -37.160  -1.173  0.00  0.00      PROA  
ATOM   1688  CA  MET P 502      14.725 -38.508   0.474  0.00  0.00      PROA  
ATOM   1689  HA  MET P 502      13.943 -39.251   0.520  0.00  0.00      PROA  
ATOM   1690  CB  MET P 502      15.952 -39.297  -0.157  0.00  0.00      PROA  
ATOM   1691  HB1 MET P 502      16.382 -40.051   0.537  0.00  0.00      PROA  
ATOM   1692  HB2 MET P 502      16.730 -38.562  -0.456  0.00  0.00      PROA  
ATOM   1693  CG  MET P 502      15.618 -40.009  -1.438  0.00  0.00      PROA  
ATOM   1694  HG1 MET P 502      16.533 -40.332  -1.979  0.00  0.00      PROA  
ATOM   1695  HG2 MET P 502      15.143 -39.268  -2.117  0.00  0.00      PROA  
ATOM   1696  SD  MET P 502      14.406 -41.408  -1.312  0.00  0.00      PROA  
ATOM   1697  CE  MET P 502      14.269 -41.947  -3.049  0.00  0.00      PROA  
ATOM   1698  HE1 MET P 502      15.301 -42.078  -3.440  0.00  0.00      PROA  
ATOM   1699  HE2 MET P 502      13.617 -41.278  -3.650  0.00  0.00      PROA  
ATOM   1700  HE3 MET P 502      13.657 -42.868  -3.156  0.00  0.00      PROA  
ATOM   1701  C   MET P 502      15.078 -38.081   1.883  0.00  0.00      PROA  
ATOM   1702  O   MET P 502      14.670 -38.770   2.859  0.00  0.00      PROA  
ATOM   1703  N   VAL P 503      15.754 -36.969   2.041  0.00  0.00      PROA  
ATOM   1704  HN  VAL P 503      15.951 -36.417   1.234  0.00  0.00      PROA  
ATOM   1705  CA  VAL P 503      16.015 -36.317   3.326  0.00  0.00      PROA  
ATOM   1706  HA  VAL P 503      16.483 -37.042   3.976  0.00  0.00      PROA  
ATOM   1707  CB  VAL P 503      16.936 -35.135   3.093  0.00  0.00      PROA  
ATOM   1708  HB  VAL P 503      16.584 -34.469   2.276  0.00  0.00      PROA  
ATOM   1709  CG1 VAL P 503      17.064 -34.217   4.385  0.00  0.00      PROA  
ATOM   1710 HG11 VAL P 503      17.046 -34.801   5.329  0.00  0.00      PROA  
ATOM   1711 HG12 VAL P 503      16.219 -33.503   4.482  0.00  0.00      PROA  
ATOM   1712 HG13 VAL P 503      17.958 -33.581   4.207  0.00  0.00      PROA  
ATOM   1713  CG2 VAL P 503      18.291 -35.743   2.708  0.00  0.00      PROA  
ATOM   1714 HG21 VAL P 503      19.067 -34.956   2.602  0.00  0.00      PROA  
ATOM   1715 HG22 VAL P 503      18.247 -36.239   1.715  0.00  0.00      PROA  
ATOM   1716 HG23 VAL P 503      18.568 -36.649   3.289  0.00  0.00      PROA  
ATOM   1717  C   VAL P 503      14.681 -35.936   4.093  0.00  0.00      PROA  
ATOM   1718  O   VAL P 503      14.673 -36.217   5.295  0.00  0.00      PROA  
ATOM   1719  N   ALA P 504      13.571 -35.528   3.440  0.00  0.00      PROA  
ATOM   1720  HN  ALA P 504      13.637 -35.414   2.452  0.00  0.00      PROA  
ATOM   1721  CA  ALA P 504      12.269 -35.316   4.089  0.00  0.00      PROA  
ATOM   1722  HA  ALA P 504      12.551 -34.838   5.016  0.00  0.00      PROA  
ATOM   1723  CB  ALA P 504      11.385 -34.491   3.184  0.00  0.00      PROA  
ATOM   1724  HB1 ALA P 504      11.953 -33.621   2.791  0.00  0.00      PROA  
ATOM   1725  HB2 ALA P 504      10.524 -34.159   3.804  0.00  0.00      PROA  
ATOM   1726  HB3 ALA P 504      11.063 -35.042   2.275  0.00  0.00      PROA  
ATOM   1727  C   ALA P 504      11.512 -36.555   4.367  0.00  0.00      PROA  
ATOM   1728  O   ALA P 504      10.459 -36.572   4.850  0.00  0.00      PROA  
ATOM   1729  N   ALA P 505      12.085 -37.763   3.913  0.00  0.00      PROA  
ATOM   1730  HN  ALA P 505      12.977 -37.815   3.472  0.00  0.00      PROA  
ATOM   1731  CA  ALA P 505      11.503 -39.111   4.251  0.00  0.00      PROA  
ATOM   1732  HA  ALA P 505      10.482 -38.933   4.557  0.00  0.00      PROA  
ATOM   1733  CB  ALA P 505      11.581 -39.995   3.047  0.00  0.00      PROA  
ATOM   1734  HB1 ALA P 505      11.227 -41.025   3.264  0.00  0.00      PROA  
ATOM   1735  HB2 ALA P 505      12.657 -40.058   2.777  0.00  0.00      PROA  
ATOM   1736  HB3 ALA P 505      10.944 -39.655   2.203  0.00  0.00      PROA  
ATOM   1737  C   ALA P 505      12.195 -39.900   5.411  0.00  0.00      PROA  
ATOM   1738  O   ALA P 505      11.559 -40.742   6.073  0.00  0.00      PROA  
ATOM   1739  N   ILE P 506      13.434 -39.577   5.778  0.00  0.00      PROA  
ATOM   1740  HN  ILE P 506      13.784 -38.733   5.377  0.00  0.00      PROA  
ATOM   1741  CA  ILE P 506      14.176 -40.162   6.822  0.00  0.00      PROA  
ATOM   1742  HA  ILE P 506      14.307 -41.216   6.625  0.00  0.00      PROA  
ATOM   1743  CB  ILE P 506      15.632 -39.709   6.681  0.00  0.00      PROA  
ATOM   1744  HB  ILE P 506      15.593 -38.612   6.510  0.00  0.00      PROA  
ATOM   1745  CG2 ILE P 506      16.476 -40.223   7.869  0.00  0.00      PROA  
ATOM   1746 HG21 ILE P 506      16.041 -41.159   8.281  0.00  0.00      PROA  
ATOM   1747 HG22 ILE P 506      16.396 -39.466   8.678  0.00  0.00      PROA  
ATOM   1748 HG23 ILE P 506      17.545 -40.441   7.655  0.00  0.00      PROA  
ATOM   1749  CG1 ILE P 506      16.247 -40.191   5.339  0.00  0.00      PROA  
ATOM   1750 HG11 ILE P 506      15.545 -40.176   4.478  0.00  0.00      PROA  
ATOM   1751 HG12 ILE P 506      16.508 -41.259   5.495  0.00  0.00      PROA  
ATOM   1752  CD  ILE P 506      17.516 -39.384   4.958  0.00  0.00      PROA  
ATOM   1753  HD1 ILE P 506      18.413 -39.737   5.510  0.00  0.00      PROA  
ATOM   1754  HD2 ILE P 506      17.396 -38.312   5.223  0.00  0.00      PROA  
ATOM   1755  HD3 ILE P 506      17.839 -39.490   3.900  0.00  0.00      PROA  
ATOM   1756  C   ILE P 506      13.599 -39.740   8.191  0.00  0.00      PROA  
ATOM   1757  O   ILE P 506      13.435 -38.517   8.443  0.00  0.00      PROA  
ATOM   1758  N   PRO P 507      13.172 -40.665   9.034  0.00  0.00      PROA  
ATOM   1759  CD  PRO P 507      13.134 -42.094   8.697  0.00  0.00      PROA  
ATOM   1760  HD1 PRO P 507      14.183 -42.430   8.552  0.00  0.00      PROA  
ATOM   1761  HD2 PRO P 507      12.485 -42.415   7.854  0.00  0.00      PROA  
ATOM   1762  CA  PRO P 507      12.264 -40.374  10.167  0.00  0.00      PROA  
ATOM   1763  HA  PRO P 507      11.594 -39.583   9.863  0.00  0.00      PROA  
ATOM   1764  CB  PRO P 507      11.447 -41.675  10.235  0.00  0.00      PROA  
ATOM   1765  HB1 PRO P 507      10.670 -41.669   9.441  0.00  0.00      PROA  
ATOM   1766  HB2 PRO P 507      11.020 -41.928  11.229  0.00  0.00      PROA  
ATOM   1767  CG  PRO P 507      12.548 -42.726   9.935  0.00  0.00      PROA  
ATOM   1768  HG1 PRO P 507      13.311 -42.770  10.742  0.00  0.00      PROA  
ATOM   1769  HG2 PRO P 507      12.158 -43.741   9.710  0.00  0.00      PROA  
ATOM   1770  C   PRO P 507      12.819 -39.941  11.482  0.00  0.00      PROA  
ATOM   1771  O   PRO P 507      13.012 -40.739  12.407  0.00  0.00      PROA  
ATOM   1772  N   PHE P 508      13.240 -38.686  11.581  0.00  0.00      PROA  
ATOM   1773  HN  PHE P 508      13.297 -38.017  10.843  0.00  0.00      PROA  
ATOM   1774  CA  PHE P 508      13.981 -38.146  12.659  0.00  0.00      PROA  
ATOM   1775  HA  PHE P 508      14.808 -38.810  12.864  0.00  0.00      PROA  
ATOM   1776  CB  PHE P 508      14.695 -36.832  12.181  0.00  0.00      PROA  
ATOM   1777  HB1 PHE P 508      15.400 -36.441  12.945  0.00  0.00      PROA  
ATOM   1778  HB2 PHE P 508      13.927 -36.032  12.108  0.00  0.00      PROA  
ATOM   1779  CG  PHE P 508      15.474 -36.923  10.929  0.00  0.00      PROA  
ATOM   1780  CD1 PHE P 508      16.708 -37.640  10.987  0.00  0.00      PROA  
ATOM   1781  HD1 PHE P 508      17.061 -38.207  11.836  0.00  0.00      PROA  
ATOM   1782  CE1 PHE P 508      17.682 -37.468  10.005  0.00  0.00      PROA  
ATOM   1783  HE1 PHE P 508      18.567 -38.087  10.001  0.00  0.00      PROA  
ATOM   1784  CZ  PHE P 508      17.334 -36.805   8.818  0.00  0.00      PROA  
ATOM   1785  HZ  PHE P 508      18.047 -36.767   8.007  0.00  0.00      PROA  
ATOM   1786  CD2 PHE P 508      15.245 -36.144   9.783  0.00  0.00      PROA  
ATOM   1787  HD2 PHE P 508      14.465 -35.408   9.657  0.00  0.00      PROA  
ATOM   1788  CE2 PHE P 508      16.132 -36.100   8.747  0.00  0.00      PROA  
ATOM   1789  HE2 PHE P 508      15.829 -35.579   7.850  0.00  0.00      PROA  
ATOM   1790  C   PHE P 508      13.449 -38.110  14.103  0.00  0.00      PROA  
ATOM   1791  O   PHE P 508      14.174 -38.204  15.040  0.00  0.00      PROA  
ATOM   1792  N   ASP P 509      12.070 -37.954  14.223  0.00  0.00      PROA  
ATOM   1793  HN  ASP P 509      11.429 -37.628  13.532  0.00  0.00      PROA  
ATOM   1794  CA  ASP P 509      11.486 -38.215  15.518  0.00  0.00      PROA  
ATOM   1795  HA  ASP P 509      11.953 -37.531  16.212  0.00  0.00      PROA  
ATOM   1796  CB  ASP P 509       9.903 -37.782  15.698  0.00  0.00      PROA  
ATOM   1797  HB1 ASP P 509       9.708 -37.776  16.791  0.00  0.00      PROA  
ATOM   1798  HB2 ASP P 509       9.191 -38.502  15.239  0.00  0.00      PROA  
ATOM   1799  CG  ASP P 509       9.506 -36.369  15.266  0.00  0.00      PROA  
ATOM   1800  OD1 ASP P 509       8.326 -36.084  15.019  0.00  0.00      PROA  
ATOM   1801  OD2 ASP P 509      10.492 -35.624  15.014  0.00  0.00      PROA  
ATOM   1802  C   ASP P 509      11.684 -39.610  15.978  0.00  0.00      PROA  
ATOM   1803  O   ASP P 509      12.014 -39.798  17.127  0.00  0.00      PROA  
ATOM   1804  N   LEU P 510      11.480 -40.668  15.083  0.00  0.00      PROA  
ATOM   1805  HN  LEU P 510      11.119 -40.412  14.189  0.00  0.00      PROA  
ATOM   1806  CA  LEU P 510      11.692 -42.107  15.391  0.00  0.00      PROA  
ATOM   1807  HA  LEU P 510      11.073 -42.336  16.246  0.00  0.00      PROA  
ATOM   1808  CB  LEU P 510      11.245 -43.001  14.213  0.00  0.00      PROA  
ATOM   1809  HB1 LEU P 510      11.135 -44.036  14.602  0.00  0.00      PROA  
ATOM   1810  HB2 LEU P 510      11.989 -42.980  13.389  0.00  0.00      PROA  
ATOM   1811  CG  LEU P 510       9.819 -42.821  13.725  0.00  0.00      PROA  
ATOM   1812  HG  LEU P 510       9.573 -41.840  13.267  0.00  0.00      PROA  
ATOM   1813  CD1 LEU P 510       9.583 -43.844  12.626  0.00  0.00      PROA  
ATOM   1814 HD11 LEU P 510       8.586 -43.680  12.165  0.00  0.00      PROA  
ATOM   1815 HD12 LEU P 510       9.491 -44.810  13.168  0.00  0.00      PROA  
ATOM   1816 HD13 LEU P 510      10.401 -43.838  11.874  0.00  0.00      PROA  
ATOM   1817  CD2 LEU P 510       8.823 -42.950  14.925  0.00  0.00      PROA  
ATOM   1818 HD21 LEU P 510       7.815 -43.222  14.544  0.00  0.00      PROA  
ATOM   1819 HD22 LEU P 510       8.765 -42.001  15.499  0.00  0.00      PROA  
ATOM   1820 HD23 LEU P 510       9.123 -43.769  15.613  0.00  0.00      PROA  
ATOM   1821  C   LEU P 510      13.167 -42.488  15.726  0.00  0.00      PROA  
ATOM   1822  O   LEU P 510      13.455 -43.152  16.740  0.00  0.00      PROA  
ATOM   1823  N   LEU P 511      14.058 -42.043  14.871  0.00  0.00      PROA  
ATOM   1824  HN  LEU P 511      13.729 -41.523  14.088  0.00  0.00      PROA  
ATOM   1825  CA  LEU P 511      15.527 -42.355  14.915  0.00  0.00      PROA  
ATOM   1826  HA  LEU P 511      15.672 -43.423  14.981  0.00  0.00      PROA  
ATOM   1827  CB  LEU P 511      16.226 -41.955  13.514  0.00  0.00      PROA  
ATOM   1828  HB1 LEU P 511      15.854 -40.908  13.476  0.00  0.00      PROA  
ATOM   1829  HB2 LEU P 511      15.617 -42.476  12.744  0.00  0.00      PROA  
ATOM   1830  CG  LEU P 511      17.763 -42.175  13.207  0.00  0.00      PROA  
ATOM   1831  HG  LEU P 511      17.876 -43.229  13.540  0.00  0.00      PROA  
ATOM   1832  CD1 LEU P 511      18.062 -42.015  11.704  0.00  0.00      PROA  
ATOM   1833 HD11 LEU P 511      17.886 -40.944  11.466  0.00  0.00      PROA  
ATOM   1834 HD12 LEU P 511      17.487 -42.781  11.140  0.00  0.00      PROA  
ATOM   1835 HD13 LEU P 511      19.145 -41.993  11.459  0.00  0.00      PROA  
ATOM   1836  CD2 LEU P 511      18.630 -41.171  14.069  0.00  0.00      PROA  
ATOM   1837 HD21 LEU P 511      19.649 -41.612  14.100  0.00  0.00      PROA  
ATOM   1838 HD22 LEU P 511      18.125 -41.028  15.048  0.00  0.00      PROA  
ATOM   1839 HD23 LEU P 511      18.717 -40.135  13.678  0.00  0.00      PROA  
ATOM   1840  C   LEU P 511      16.169 -41.618  16.130  0.00  0.00      PROA  
ATOM   1841  O   LEU P 511      16.854 -42.236  16.959  0.00  0.00      PROA  
ATOM   1842  N   ILE P 512      15.933 -40.339  16.334  0.00  0.00      PROA  
ATOM   1843  HN  ILE P 512      15.393 -39.817  15.678  0.00  0.00      PROA  
ATOM   1844  CA  ILE P 512      16.615 -39.518  17.399  0.00  0.00      PROA  
ATOM   1845  HA  ILE P 512      17.640 -39.858  17.402  0.00  0.00      PROA  
ATOM   1846  CB  ILE P 512      16.768 -38.018  16.879  0.00  0.00      PROA  
ATOM   1847  HB  ILE P 512      15.733 -37.700  16.629  0.00  0.00      PROA  
ATOM   1848  CG2 ILE P 512      17.192 -37.129  18.048  0.00  0.00      PROA  
ATOM   1849 HG21 ILE P 512      17.295 -36.052  17.796  0.00  0.00      PROA  
ATOM   1850 HG22 ILE P 512      18.088 -37.408  18.643  0.00  0.00      PROA  
ATOM   1851 HG23 ILE P 512      16.473 -37.131  18.895  0.00  0.00      PROA  
ATOM   1852  CG1 ILE P 512      17.635 -37.803  15.660  0.00  0.00      PROA  
ATOM   1853 HG11 ILE P 512      17.471 -36.715  15.510  0.00  0.00      PROA  
ATOM   1854 HG12 ILE P 512      17.184 -38.349  14.804  0.00  0.00      PROA  
ATOM   1855  CD  ILE P 512      19.163 -38.081  15.864  0.00  0.00      PROA  
ATOM   1856  HD1 ILE P 512      19.818 -37.748  15.032  0.00  0.00      PROA  
ATOM   1857  HD2 ILE P 512      19.219 -39.172  16.070  0.00  0.00      PROA  
ATOM   1858  HD3 ILE P 512      19.532 -37.668  16.827  0.00  0.00      PROA  
ATOM   1859  C   ILE P 512      16.020 -39.591  18.801  0.00  0.00      PROA  
ATOM   1860  O   ILE P 512      14.843 -39.350  18.991  0.00  0.00      PROA  
ATOM   1861  N   PHE P 513      16.906 -39.927  19.807  0.00  0.00      PROA  
ATOM   1862  HN  PHE P 513      17.824 -39.813  19.435  0.00  0.00      PROA  
ATOM   1863  CA  PHE P 513      16.533 -40.078  21.211  0.00  0.00      PROA  
ATOM   1864  HA  PHE P 513      15.850 -40.914  21.232  0.00  0.00      PROA  
ATOM   1865  CB  PHE P 513      17.901 -40.283  21.954  0.00  0.00      PROA  
ATOM   1866  HB1 PHE P 513      18.477 -39.343  21.817  0.00  0.00      PROA  
ATOM   1867  HB2 PHE P 513      18.636 -41.012  21.550  0.00  0.00      PROA  
ATOM   1868  CG  PHE P 513      17.761 -40.450  23.460  0.00  0.00      PROA  
ATOM   1869  CD1 PHE P 513      17.952 -39.336  24.159  0.00  0.00      PROA  
ATOM   1870  HD1 PHE P 513      18.156 -38.344  23.784  0.00  0.00      PROA  
ATOM   1871  CE1 PHE P 513      17.993 -39.436  25.604  0.00  0.00      PROA  
ATOM   1872  HE1 PHE P 513      18.067 -38.531  26.189  0.00  0.00      PROA  
ATOM   1873  CZ  PHE P 513      17.946 -40.625  26.248  0.00  0.00      PROA  
ATOM   1874  HZ  PHE P 513      17.903 -40.694  27.325  0.00  0.00      PROA  
ATOM   1875  CD2 PHE P 513      17.827 -41.736  24.104  0.00  0.00      PROA  
ATOM   1876  HD2 PHE P 513      17.636 -42.653  23.566  0.00  0.00      PROA  
ATOM   1877  CE2 PHE P 513      17.816 -41.801  25.506  0.00  0.00      PROA  
ATOM   1878  HE2 PHE P 513      17.852 -42.730  26.056  0.00  0.00      PROA  
ATOM   1879  C   PHE P 513      15.821 -38.809  21.712  0.00  0.00      PROA  
ATOM   1880  O   PHE P 513      16.053 -37.681  21.271  0.00  0.00      PROA  
ATOM   1881  N   GLY P 514      14.914 -39.024  22.692  0.00  0.00      PROA  
ATOM   1882  HN  GLY P 514      14.790 -39.980  22.946  0.00  0.00      PROA  
ATOM   1883  CA  GLY P 514      14.054 -37.951  23.245  0.00  0.00      PROA  
ATOM   1884  HA1 GLY P 514      14.684 -37.086  23.394  0.00  0.00      PROA  
ATOM   1885  HA2 GLY P 514      13.535 -38.435  24.059  0.00  0.00      PROA  
ATOM   1886  C   GLY P 514      12.865 -37.498  22.392  0.00  0.00      PROA  
ATOM   1887  O   GLY P 514      12.260 -36.429  22.598  0.00  0.00      PROA  
ATOM   1888  N   SER P 515      12.508 -38.301  21.452  0.00  0.00      PROA  
ATOM   1889  HN  SER P 515      13.147 -39.061  21.359  0.00  0.00      PROA  
ATOM   1890  CA  SER P 515      11.541 -38.037  20.410  0.00  0.00      PROA  
ATOM   1891  HA  SER P 515      11.555 -38.968  19.862  0.00  0.00      PROA  
ATOM   1892  CB  SER P 515      10.090 -37.704  21.024  0.00  0.00      PROA  
ATOM   1893  HB1 SER P 515      10.105 -36.783  21.644  0.00  0.00      PROA  
ATOM   1894  HB2 SER P 515       9.858 -38.617  21.612  0.00  0.00      PROA  
ATOM   1895  OG  SER P 515       9.078 -37.483  20.071  0.00  0.00      PROA  
ATOM   1896  HG1 SER P 515       9.413 -36.714  19.603  0.00  0.00      PROA  
ATOM   1897  C   SER P 515      11.911 -36.950  19.403  0.00  0.00      PROA  
ATOM   1898  O   SER P 515      11.141 -36.031  19.054  0.00  0.00      PROA  
ATOM   1899  N   GLY P 516      13.104 -37.000  18.957  0.00  0.00      PROA  
ATOM   1900  HN  GLY P 516      13.578 -37.814  19.283  0.00  0.00      PROA  
ATOM   1901  CA  GLY P 516      13.785 -35.865  18.240  0.00  0.00      PROA  
ATOM   1902  HA1 GLY P 516      12.986 -35.303  17.780  0.00  0.00      PROA  
ATOM   1903  HA2 GLY P 516      14.478 -36.324  17.551  0.00  0.00      PROA  
ATOM   1904  C   GLY P 516      14.448 -34.902  19.094  0.00  0.00      PROA  
ATOM   1905  O   GLY P 516      14.899 -33.913  18.610  0.00  0.00      PROA  
ATOM   1906  N   SER P 517      14.497 -35.196  20.424  0.00  0.00      PROA  
ATOM   1907  HN  SER P 517      13.981 -35.964  20.794  0.00  0.00      PROA  
ATOM   1908  CA  SER P 517      15.254 -34.482  21.485  0.00  0.00      PROA  
ATOM   1909  HA  SER P 517      15.743 -35.288  22.011  0.00  0.00      PROA  
ATOM   1910  CB  SER P 517      16.461 -33.687  21.019  0.00  0.00      PROA  
ATOM   1911  HB1 SER P 517      16.044 -32.850  20.419  0.00  0.00      PROA  
ATOM   1912  HB2 SER P 517      17.136 -34.264  20.353  0.00  0.00      PROA  
ATOM   1913  OG  SER P 517      17.247 -33.100  22.149  0.00  0.00      PROA  
ATOM   1914  HG1 SER P 517      17.824 -33.808  22.444  0.00  0.00      PROA  
ATOM   1915  C   SER P 517      14.257 -33.856  22.475  0.00  0.00      PROA  
ATOM   1916  O   SER P 517      13.172 -33.397  22.154  0.00  0.00      PROA  
ATOM   1917  N   GLU P 518      14.565 -33.918  23.754  0.00  0.00      PROA  
ATOM   1918  HN  GLU P 518      15.273 -34.443  24.221  0.00  0.00      PROA  
ATOM   1919  CA  GLU P 518      13.761 -33.238  24.734  0.00  0.00      PROA  
ATOM   1920  HA  GLU P 518      12.767 -33.505  24.410  0.00  0.00      PROA  
ATOM   1921  CB  GLU P 518      14.046 -33.802  26.130  0.00  0.00      PROA  
ATOM   1922  HB1 GLU P 518      13.296 -33.324  26.795  0.00  0.00      PROA  
ATOM   1923  HB2 GLU P 518      15.023 -33.479  26.549  0.00  0.00      PROA  
ATOM   1924  CG  GLU P 518      13.740 -35.364  26.185  0.00  0.00      PROA  
ATOM   1925  HG1 GLU P 518      14.470 -35.839  25.495  0.00  0.00      PROA  
ATOM   1926  HG2 GLU P 518      12.732 -35.513  25.743  0.00  0.00      PROA  
ATOM   1927  CD  GLU P 518      13.729 -35.922  27.568  0.00  0.00      PROA  
ATOM   1928  OE1 GLU P 518      14.801 -36.032  28.258  0.00  0.00      PROA  
ATOM   1929  OE2 GLU P 518      12.647 -36.337  28.010  0.00  0.00      PROA  
ATOM   1930  C   GLU P 518      13.883 -31.686  24.750  0.00  0.00      PROA  
ATOM   1931  O   GLU P 518      12.952 -30.931  25.019  0.00  0.00      PROA  
ATOM   1932  N   GLU P 519      15.043 -31.173  24.325  0.00  0.00      PROA  
ATOM   1933  HN  GLU P 519      15.768 -31.809  24.073  0.00  0.00      PROA  
ATOM   1934  CA  GLU P 519      15.076 -29.772  23.959  0.00  0.00      PROA  
ATOM   1935  HA  GLU P 519      14.369 -29.198  24.539  0.00  0.00      PROA  
ATOM   1936  CB  GLU P 519      16.502 -29.339  24.328  0.00  0.00      PROA  
ATOM   1937  HB1 GLU P 519      16.566 -28.319  23.892  0.00  0.00      PROA  
ATOM   1938  HB2 GLU P 519      17.223 -30.075  23.914  0.00  0.00      PROA  
ATOM   1939  CG  GLU P 519      16.823 -29.275  25.859  0.00  0.00      PROA  
ATOM   1940  HG1 GLU P 519      17.899 -29.013  25.766  0.00  0.00      PROA  
ATOM   1941  HG2 GLU P 519      16.630 -30.226  26.399  0.00  0.00      PROA  
ATOM   1942  CD  GLU P 519      16.201 -28.054  26.576  0.00  0.00      PROA  
ATOM   1943  OE1 GLU P 519      15.483 -27.240  25.982  0.00  0.00      PROA  
ATOM   1944  OE2 GLU P 519      16.527 -27.920  27.780  0.00  0.00      PROA  
ATOM   1945  C   GLU P 519      14.649 -29.534  22.532  0.00  0.00      PROA  
ATOM   1946  O   GLU P 519      14.942 -30.354  21.668  0.00  0.00      PROA  
ATOM   1947  N   LEU P 520      13.881 -28.494  22.309  0.00  0.00      PROA  
ATOM   1948  HN  LEU P 520      13.809 -27.855  23.071  0.00  0.00      PROA  
ATOM   1949  CA  LEU P 520      13.525 -28.025  20.980  0.00  0.00      PROA  
ATOM   1950  HA  LEU P 520      12.992 -28.824  20.485  0.00  0.00      PROA  
ATOM   1951  CB  LEU P 520      12.541 -26.867  20.983  0.00  0.00      PROA  
ATOM   1952  HB1 LEU P 520      12.909 -25.943  21.478  0.00  0.00      PROA  
ATOM   1953  HB2 LEU P 520      11.643 -27.189  21.552  0.00  0.00      PROA  
ATOM   1954  CG  LEU P 520      12.049 -26.490  19.566  0.00  0.00      PROA  
ATOM   1955  HG  LEU P 520      12.396 -27.270  18.855  0.00  0.00      PROA  
ATOM   1956  CD1 LEU P 520      10.488 -26.595  19.528  0.00  0.00      PROA  
ATOM   1957 HD11 LEU P 520      10.050 -25.671  19.962  0.00  0.00      PROA  
ATOM   1958 HD12 LEU P 520      10.096 -27.393  20.194  0.00  0.00      PROA  
ATOM   1959 HD13 LEU P 520      10.131 -26.720  18.484  0.00  0.00      PROA  
ATOM   1960  CD2 LEU P 520      12.511 -25.180  18.942  0.00  0.00      PROA  
ATOM   1961 HD21 LEU P 520      13.614 -25.304  18.903  0.00  0.00      PROA  
ATOM   1962 HD22 LEU P 520      12.285 -24.365  19.662  0.00  0.00      PROA  
ATOM   1963 HD23 LEU P 520      11.916 -25.039  18.014  0.00  0.00      PROA  
ATOM   1964  C   LEU P 520      14.714 -27.737  20.120  0.00  0.00      PROA  
ATOM   1965  O   LEU P 520      15.227 -26.618  20.126  0.00  0.00      PROA  
ATOM   1966  N   ILE P 521      15.016 -28.683  19.221  0.00  0.00      PROA  
ATOM   1967  HN  ILE P 521      14.656 -29.606  19.332  0.00  0.00      PROA  
ATOM   1968  CA  ILE P 521      15.942 -28.568  18.162  0.00  0.00      PROA  
ATOM   1969  HA  ILE P 521      16.655 -27.817  18.466  0.00  0.00      PROA  
ATOM   1970  CB  ILE P 521      16.730 -29.798  17.797  0.00  0.00      PROA  
ATOM   1971  HB  ILE P 521      16.002 -30.487  17.318  0.00  0.00      PROA  
ATOM   1972  CG2 ILE P 521      17.779 -29.427  16.722  0.00  0.00      PROA  
ATOM   1973 HG21 ILE P 521      18.474 -28.619  17.034  0.00  0.00      PROA  
ATOM   1974 HG22 ILE P 521      17.237 -29.167  15.787  0.00  0.00      PROA  
ATOM   1975 HG23 ILE P 521      18.435 -30.305  16.545  0.00  0.00      PROA  
ATOM   1976  CG1 ILE P 521      17.407 -30.534  18.955  0.00  0.00      PROA  
ATOM   1977 HG11 ILE P 521      17.919 -31.490  18.714  0.00  0.00      PROA  
ATOM   1978 HG12 ILE P 521      16.568 -30.932  19.565  0.00  0.00      PROA  
ATOM   1979  CD  ILE P 521      18.248 -29.705  19.913  0.00  0.00      PROA  
ATOM   1980  HD1 ILE P 521      17.527 -29.131  20.533  0.00  0.00      PROA  
ATOM   1981  HD2 ILE P 521      18.919 -28.996  19.384  0.00  0.00      PROA  
ATOM   1982  HD3 ILE P 521      18.824 -30.317  20.641  0.00  0.00      PROA  
ATOM   1983  C   ILE P 521      15.182 -27.919  16.975  0.00  0.00      PROA  
ATOM   1984  O   ILE P 521      14.546 -28.601  16.215  0.00  0.00      PROA  
ATOM   1985  N   GLY P 522      15.452 -26.636  16.804  0.00  0.00      PROA  
ATOM   1986  HN  GLY P 522      16.075 -26.182  17.437  0.00  0.00      PROA  
ATOM   1987  CA  GLY P 522      14.893 -25.810  15.816  0.00  0.00      PROA  
ATOM   1988  HA1 GLY P 522      15.478 -24.904  15.753  0.00  0.00      PROA  
ATOM   1989  HA2 GLY P 522      13.845 -25.642  16.018  0.00  0.00      PROA  
ATOM   1990  C   GLY P 522      14.974 -26.457  14.407  0.00  0.00      PROA  
ATOM   1991  O   GLY P 522      14.029 -26.483  13.638  0.00  0.00      PROA  
ATOM   1992  N   LEU P 523      16.180 -26.989  14.073  0.00  0.00      PROA  
ATOM   1993  HN  LEU P 523      16.902 -26.895  14.753  0.00  0.00      PROA  
ATOM   1994  CA  LEU P 523      16.418 -27.593  12.801  0.00  0.00      PROA  
ATOM   1995  HA  LEU P 523      16.078 -26.873  12.072  0.00  0.00      PROA  
ATOM   1996  CB  LEU P 523      17.885 -27.833  12.427  0.00  0.00      PROA  
ATOM   1997  HB1 LEU P 523      18.022 -28.193  11.385  0.00  0.00      PROA  
ATOM   1998  HB2 LEU P 523      18.253 -28.646  13.089  0.00  0.00      PROA  
ATOM   1999  CG  LEU P 523      18.824 -26.659  12.341  0.00  0.00      PROA  
ATOM   2000  HG  LEU P 523      18.836 -26.138  13.322  0.00  0.00      PROA  
ATOM   2001  CD1 LEU P 523      20.280 -27.231  12.062  0.00  0.00      PROA  
ATOM   2002 HD11 LEU P 523      20.283 -27.652  11.034  0.00  0.00      PROA  
ATOM   2003 HD12 LEU P 523      20.552 -28.146  12.630  0.00  0.00      PROA  
ATOM   2004 HD13 LEU P 523      20.998 -26.416  12.296  0.00  0.00      PROA  
ATOM   2005  CD2 LEU P 523      18.363 -25.564  11.318  0.00  0.00      PROA  
ATOM   2006 HD21 LEU P 523      18.344 -26.029  10.309  0.00  0.00      PROA  
ATOM   2007 HD22 LEU P 523      19.031 -24.680  11.392  0.00  0.00      PROA  
ATOM   2008 HD23 LEU P 523      17.388 -25.172  11.679  0.00  0.00      PROA  
ATOM   2009  C   LEU P 523      15.616 -28.862  12.586  0.00  0.00      PROA  
ATOM   2010  O   LEU P 523      15.075 -29.046  11.500  0.00  0.00      PROA  
ATOM   2011  N   LEU P 524      15.427 -29.719  13.570  0.00  0.00      PROA  
ATOM   2012  HN  LEU P 524      15.588 -29.406  14.503  0.00  0.00      PROA  
ATOM   2013  CA  LEU P 524      14.557 -30.886  13.399  0.00  0.00      PROA  
ATOM   2014  HA  LEU P 524      14.808 -31.377  12.470  0.00  0.00      PROA  
ATOM   2015  CB  LEU P 524      14.769 -31.822  14.559  0.00  0.00      PROA  
ATOM   2016  HB1 LEU P 524      14.096 -32.703  14.485  0.00  0.00      PROA  
ATOM   2017  HB2 LEU P 524      14.633 -31.440  15.594  0.00  0.00      PROA  
ATOM   2018  CG  LEU P 524      16.167 -32.493  14.429  0.00  0.00      PROA  
ATOM   2019  HG  LEU P 524      16.959 -31.771  14.137  0.00  0.00      PROA  
ATOM   2020  CD1 LEU P 524      16.661 -33.246  15.691  0.00  0.00      PROA  
ATOM   2021 HD11 LEU P 524      17.438 -33.998  15.438  0.00  0.00      PROA  
ATOM   2022 HD12 LEU P 524      15.822 -33.830  16.127  0.00  0.00      PROA  
ATOM   2023 HD13 LEU P 524      16.866 -32.426  16.412  0.00  0.00      PROA  
ATOM   2024  CD2 LEU P 524      16.221 -33.498  13.320  0.00  0.00      PROA  
ATOM   2025 HD21 LEU P 524      15.590 -34.392  13.513  0.00  0.00      PROA  
ATOM   2026 HD22 LEU P 524      17.281 -33.830  13.338  0.00  0.00      PROA  
ATOM   2027 HD23 LEU P 524      16.079 -33.011  12.331  0.00  0.00      PROA  
ATOM   2028  C   LEU P 524      13.109 -30.576  13.271  0.00  0.00      PROA  
ATOM   2029  O   LEU P 524      12.355 -31.364  12.734  0.00  0.00      PROA  
ATOM   2030  N   LYS P 525      12.628 -29.378  13.750  0.00  0.00      PROA  
ATOM   2031  HN  LYS P 525      13.192 -28.825  14.358  0.00  0.00      PROA  
ATOM   2032  CA  LYS P 525      11.233 -28.874  13.671  0.00  0.00      PROA  
ATOM   2033  HA  LYS P 525      10.499 -29.664  13.724  0.00  0.00      PROA  
ATOM   2034  CB  LYS P 525      10.906 -27.920  14.795  0.00  0.00      PROA  
ATOM   2035  HB1 LYS P 525       9.818 -27.695  14.767  0.00  0.00      PROA  
ATOM   2036  HB2 LYS P 525      11.329 -26.919  14.566  0.00  0.00      PROA  
ATOM   2037  CG  LYS P 525      11.230 -28.361  16.246  0.00  0.00      PROA  
ATOM   2038  HG1 LYS P 525      10.995 -27.499  16.907  0.00  0.00      PROA  
ATOM   2039  HG2 LYS P 525      12.302 -28.435  16.529  0.00  0.00      PROA  
ATOM   2040  CD  LYS P 525      10.475 -29.657  16.672  0.00  0.00      PROA  
ATOM   2041  HD1 LYS P 525      10.778 -30.433  15.937  0.00  0.00      PROA  
ATOM   2042  HD2 LYS P 525       9.371 -29.573  16.577  0.00  0.00      PROA  
ATOM   2043  CE  LYS P 525      10.943 -30.031  18.100  0.00  0.00      PROA  
ATOM   2044  HE1 LYS P 525      10.568 -29.430  18.955  0.00  0.00      PROA  
ATOM   2045  HE2 LYS P 525      12.054 -30.045  18.083  0.00  0.00      PROA  
ATOM   2046  NZ  LYS P 525      10.495 -31.404  18.361  0.00  0.00      PROA  
ATOM   2047  HZ1 LYS P 525       9.525 -31.628  18.059  0.00  0.00      PROA  
ATOM   2048  HZ2 LYS P 525      10.593 -31.638  19.369  0.00  0.00      PROA  
ATOM   2049  HZ3 LYS P 525      11.054 -32.061  17.780  0.00  0.00      PROA  
ATOM   2050  C   LYS P 525      11.051 -28.187  12.327  0.00  0.00      PROA  
ATOM   2051  O   LYS P 525      10.032 -28.273  11.673  0.00  0.00      PROA  
ATOM   2052  N   THR P 526      12.186 -27.637  11.737  0.00  0.00      PROA  
ATOM   2053  HN  THR P 526      13.063 -27.631  12.212  0.00  0.00      PROA  
ATOM   2054  CA  THR P 526      12.184 -27.095  10.406  0.00  0.00      PROA  
ATOM   2055  HA  THR P 526      11.264 -26.570  10.196  0.00  0.00      PROA  
ATOM   2056  CB  THR P 526      13.263 -26.098  10.292  0.00  0.00      PROA  
ATOM   2057  HB  THR P 526      14.131 -26.783  10.402  0.00  0.00      PROA  
ATOM   2058  OG1 THR P 526      13.458 -25.171  11.361  0.00  0.00      PROA  
ATOM   2059  HG1 THR P 526      13.587 -25.715  12.142  0.00  0.00      PROA  
ATOM   2060  CG2 THR P 526      13.252 -25.169   9.090  0.00  0.00      PROA  
ATOM   2061 HG21 THR P 526      14.025 -24.371   9.127  0.00  0.00      PROA  
ATOM   2062 HG22 THR P 526      12.246 -24.701   9.032  0.00  0.00      PROA  
ATOM   2063 HG23 THR P 526      13.459 -25.743   8.162  0.00  0.00      PROA  
ATOM   2064  C   THR P 526      12.122 -28.282   9.420  0.00  0.00      PROA  
ATOM   2065  O   THR P 526      11.627 -28.093   8.295  0.00  0.00      PROA  
ATOM   2066  N   ALA P 527      12.568 -29.501   9.833  0.00  0.00      PROA  
ATOM   2067  HN  ALA P 527      12.924 -29.610  10.758  0.00  0.00      PROA  
ATOM   2068  CA  ALA P 527      12.619 -30.654   8.977  0.00  0.00      PROA  
ATOM   2069  HA  ALA P 527      13.204 -30.356   8.120  0.00  0.00      PROA  
ATOM   2070  CB  ALA P 527      13.294 -31.811   9.760  0.00  0.00      PROA  
ATOM   2071  HB1 ALA P 527      14.252 -31.442  10.186  0.00  0.00      PROA  
ATOM   2072  HB2 ALA P 527      13.551 -32.717   9.171  0.00  0.00      PROA  
ATOM   2073  HB3 ALA P 527      12.786 -32.185  10.674  0.00  0.00      PROA  
ATOM   2074  C   ALA P 527      11.276 -31.133   8.561  0.00  0.00      PROA  
ATOM   2075  O   ALA P 527      11.045 -31.601   7.412  0.00  0.00      PROA  
ATOM   2076  N   ARG P 528      10.249 -31.069   9.460  0.00  0.00      PROA  
ATOM   2077  HN  ARG P 528      10.475 -30.796  10.392  0.00  0.00      PROA  
ATOM   2078  CA  ARG P 528       8.913 -31.378   9.125  0.00  0.00      PROA  
ATOM   2079  HA  ARG P 528       8.873 -32.303   8.570  0.00  0.00      PROA  
ATOM   2080  CB  ARG P 528       8.137 -31.568  10.462  0.00  0.00      PROA  
ATOM   2081  HB1 ARG P 528       7.029 -31.551  10.379  0.00  0.00      PROA  
ATOM   2082  HB2 ARG P 528       8.451 -30.703  11.084  0.00  0.00      PROA  
ATOM   2083  CG  ARG P 528       8.518 -32.801  11.274  0.00  0.00      PROA  
ATOM   2084  HG1 ARG P 528       8.139 -32.544  12.286  0.00  0.00      PROA  
ATOM   2085  HG2 ARG P 528       9.604 -33.027  11.344  0.00  0.00      PROA  
ATOM   2086  CD  ARG P 528       7.691 -33.994  10.813  0.00  0.00      PROA  
ATOM   2087  HD1 ARG P 528       8.141 -34.390   9.878  0.00  0.00      PROA  
ATOM   2088  HD2 ARG P 528       6.645 -33.675  10.615  0.00  0.00      PROA  
ATOM   2089  NE  ARG P 528       7.638 -35.066  11.888  0.00  0.00      PROA  
ATOM   2090  HE  ARG P 528       8.298 -35.099  12.639  0.00  0.00      PROA  
ATOM   2091  CZ  ARG P 528       6.884 -36.162  11.813  0.00  0.00      PROA  
ATOM   2092  NH1 ARG P 528       5.814 -36.247  11.094  0.00  0.00      PROA  
ATOM   2093 HH11 ARG P 528       5.565 -35.516  10.460  0.00  0.00      PROA  
ATOM   2094 HH12 ARG P 528       5.298 -37.104  11.073  0.00  0.00      PROA  
ATOM   2095  NH2 ARG P 528       6.962 -37.003  12.837  0.00  0.00      PROA  
ATOM   2096 HH21 ARG P 528       7.591 -36.862  13.601  0.00  0.00      PROA  
ATOM   2097 HH22 ARG P 528       6.179 -37.600  13.013  0.00  0.00      PROA  
ATOM   2098  C   ARG P 528       8.374 -30.319   8.212  0.00  0.00      PROA  
ATOM   2099  O   ARG P 528       7.561 -30.587   7.352  0.00  0.00      PROA  
ATOM   2100  N   LEU P 529       8.774 -29.067   8.354  0.00  0.00      PROA  
ATOM   2101  HN  LEU P 529       9.346 -28.807   9.129  0.00  0.00      PROA  
ATOM   2102  CA  LEU P 529       8.334 -27.931   7.470  0.00  0.00      PROA  
ATOM   2103  HA  LEU P 529       7.287 -28.169   7.353  0.00  0.00      PROA  
ATOM   2104  CB  LEU P 529       8.677 -26.588   8.040  0.00  0.00      PROA  
ATOM   2105  HB1 LEU P 529       9.746 -26.363   7.842  0.00  0.00      PROA  
ATOM   2106  HB2 LEU P 529       8.530 -26.640   9.141  0.00  0.00      PROA  
ATOM   2107  CG  LEU P 529       7.700 -25.554   7.392  0.00  0.00      PROA  
ATOM   2108  HG  LEU P 529       8.012 -25.476   6.329  0.00  0.00      PROA  
ATOM   2109  CD1 LEU P 529       6.215 -25.805   7.580  0.00  0.00      PROA  
ATOM   2110 HD11 LEU P 529       5.978 -26.857   7.316  0.00  0.00      PROA  
ATOM   2111 HD12 LEU P 529       5.694 -25.154   6.845  0.00  0.00      PROA  
ATOM   2112 HD13 LEU P 529       5.932 -25.600   8.635  0.00  0.00      PROA  
ATOM   2113  CD2 LEU P 529       7.963 -24.118   7.971  0.00  0.00      PROA  
ATOM   2114 HD21 LEU P 529       7.561 -23.270   7.376  0.00  0.00      PROA  
ATOM   2115 HD22 LEU P 529       9.068 -24.011   8.003  0.00  0.00      PROA  
ATOM   2116 HD23 LEU P 529       7.417 -24.027   8.934  0.00  0.00      PROA  
ATOM   2117  C   LEU P 529       8.834 -28.018   6.045  0.00  0.00      PROA  
ATOM   2118  O   LEU P 529       8.225 -27.614   5.056  0.00  0.00      PROA  
ATOM   2119  N   LEU P 530       9.948 -28.711   5.831  0.00  0.00      PROA  
ATOM   2120  HN  LEU P 530      10.455 -29.062   6.614  0.00  0.00      PROA  
ATOM   2121  CA  LEU P 530      10.484 -29.085   4.532  0.00  0.00      PROA  
ATOM   2122  HA  LEU P 530      10.734 -28.125   4.104  0.00  0.00      PROA  
ATOM   2123  CB  LEU P 530      11.794 -29.924   4.723  0.00  0.00      PROA  
ATOM   2124  HB1 LEU P 530      11.480 -30.877   5.201  0.00  0.00      PROA  
ATOM   2125  HB2 LEU P 530      12.388 -29.406   5.504  0.00  0.00      PROA  
ATOM   2126  CG  LEU P 530      12.724 -30.193   3.434  0.00  0.00      PROA  
ATOM   2127  HG  LEU P 530      12.061 -30.847   2.827  0.00  0.00      PROA  
ATOM   2128  CD1 LEU P 530      13.161 -28.886   2.773  0.00  0.00      PROA  
ATOM   2129 HD11 LEU P 530      13.645 -29.108   1.798  0.00  0.00      PROA  
ATOM   2130 HD12 LEU P 530      13.795 -28.292   3.466  0.00  0.00      PROA  
ATOM   2131 HD13 LEU P 530      12.268 -28.253   2.587  0.00  0.00      PROA  
ATOM   2132  CD2 LEU P 530      13.882 -31.067   3.924  0.00  0.00      PROA  
ATOM   2133 HD21 LEU P 530      13.563 -32.086   4.228  0.00  0.00      PROA  
ATOM   2134 HD22 LEU P 530      14.430 -30.608   4.774  0.00  0.00      PROA  
ATOM   2135 HD23 LEU P 530      14.653 -31.195   3.135  0.00  0.00      PROA  
ATOM   2136  C   LEU P 530       9.512 -29.884   3.541  0.00  0.00      PROA  
ATOM   2137  O   LEU P 530       9.640 -29.876   2.328  0.00  0.00      PROA  
ATOM   2138  N   ARG P 531       8.672 -30.723   4.159  0.00  0.00      PROA  
ATOM   2139  HN  ARG P 531       8.825 -30.763   5.143  0.00  0.00      PROA  
ATOM   2140  CA  ARG P 531       7.588 -31.392   3.487  0.00  0.00      PROA  
ATOM   2141  HA  ARG P 531       7.883 -32.131   2.757  0.00  0.00      PROA  
ATOM   2142  CB  ARG P 531       6.843 -32.215   4.568  0.00  0.00      PROA  
ATOM   2143  HB1 ARG P 531       5.979 -32.748   4.116  0.00  0.00      PROA  
ATOM   2144  HB2 ARG P 531       6.329 -31.578   5.320  0.00  0.00      PROA  
ATOM   2145  CG  ARG P 531       7.671 -33.199   5.409  0.00  0.00      PROA  
ATOM   2146  HG1 ARG P 531       8.655 -32.786   5.717  0.00  0.00      PROA  
ATOM   2147  HG2 ARG P 531       8.079 -33.966   4.718  0.00  0.00      PROA  
ATOM   2148  CD  ARG P 531       7.024 -33.983   6.547  0.00  0.00      PROA  
ATOM   2149  HD1 ARG P 531       6.125 -34.479   6.122  0.00  0.00      PROA  
ATOM   2150  HD2 ARG P 531       6.767 -33.413   7.465  0.00  0.00      PROA  
ATOM   2151  NE  ARG P 531       8.037 -35.012   6.996  0.00  0.00      PROA  
ATOM   2152  HE  ARG P 531       8.970 -34.760   6.738  0.00  0.00      PROA  
ATOM   2153  CZ  ARG P 531       7.796 -36.316   7.204  0.00  0.00      PROA  
ATOM   2154  NH1 ARG P 531       6.677 -36.851   7.514  0.00  0.00      PROA  
ATOM   2155 HH11 ARG P 531       6.007 -36.170   7.807  0.00  0.00      PROA  
ATOM   2156 HH12 ARG P 531       6.571 -37.846   7.513  0.00  0.00      PROA  
ATOM   2157  NH2 ARG P 531       8.745 -37.094   6.851  0.00  0.00      PROA  
ATOM   2158 HH21 ARG P 531       9.606 -36.707   6.521  0.00  0.00      PROA  
ATOM   2159 HH22 ARG P 531       8.549 -38.073   6.908  0.00  0.00      PROA  
ATOM   2160  C   ARG P 531       6.521 -30.441   2.901  0.00  0.00      PROA  
ATOM   2161  O   ARG P 531       5.883 -30.697   1.821  0.00  0.00      PROA  
ATOM   2162  N   LEU P 532       6.228 -29.226   3.429  0.00  0.00      PROA  
ATOM   2163  HN  LEU P 532       6.752 -28.878   4.203  0.00  0.00      PROA  
ATOM   2164  CA  LEU P 532       5.349 -28.245   2.882  0.00  0.00      PROA  
ATOM   2165  HA  LEU P 532       4.434 -28.775   2.663  0.00  0.00      PROA  
ATOM   2166  CB  LEU P 532       5.113 -27.168   3.936  0.00  0.00      PROA  
ATOM   2167  HB1 LEU P 532       6.043 -26.703   4.326  0.00  0.00      PROA  
ATOM   2168  HB2 LEU P 532       4.647 -27.641   4.827  0.00  0.00      PROA  
ATOM   2169  CG  LEU P 532       4.267 -25.961   3.468  0.00  0.00      PROA  
ATOM   2170  HG  LEU P 532       4.691 -25.516   2.542  0.00  0.00      PROA  
ATOM   2171  CD1 LEU P 532       2.829 -26.360   3.083  0.00  0.00      PROA  
ATOM   2172 HD11 LEU P 532       2.694 -27.234   2.410  0.00  0.00      PROA  
ATOM   2173 HD12 LEU P 532       2.376 -25.480   2.578  0.00  0.00      PROA  
ATOM   2174 HD13 LEU P 532       2.217 -26.541   3.992  0.00  0.00      PROA  
ATOM   2175  CD2 LEU P 532       4.278 -24.927   4.561  0.00  0.00      PROA  
ATOM   2176 HD21 LEU P 532       5.303 -24.555   4.778  0.00  0.00      PROA  
ATOM   2177 HD22 LEU P 532       3.725 -25.255   5.467  0.00  0.00      PROA  
ATOM   2178 HD23 LEU P 532       3.780 -24.010   4.180  0.00  0.00      PROA  
ATOM   2179  C   LEU P 532       5.910 -27.658   1.608  0.00  0.00      PROA  
ATOM   2180  O   LEU P 532       5.147 -27.156   0.757  0.00  0.00      PROA  
ATOM   2181  N   VAL P 533       7.219 -27.792   1.403  0.00  0.00      PROA  
ATOM   2182  HN  VAL P 533       7.858 -28.256   2.012  0.00  0.00      PROA  
ATOM   2183  CA  VAL P 533       7.778 -27.373   0.115  0.00  0.00      PROA  
ATOM   2184  HA  VAL P 533       7.594 -26.327  -0.081  0.00  0.00      PROA  
ATOM   2185  CB  VAL P 533       9.352 -27.496   0.144  0.00  0.00      PROA  
ATOM   2186  HB  VAL P 533       9.665 -28.556   0.260  0.00  0.00      PROA  
ATOM   2187  CG1 VAL P 533      10.027 -27.080  -1.201  0.00  0.00      PROA  
ATOM   2188 HG11 VAL P 533       9.790 -27.835  -1.981  0.00  0.00      PROA  
ATOM   2189 HG12 VAL P 533      11.119 -27.210  -1.038  0.00  0.00      PROA  
ATOM   2190 HG13 VAL P 533       9.744 -26.097  -1.635  0.00  0.00      PROA  
ATOM   2191  CG2 VAL P 533       9.842 -26.688   1.317  0.00  0.00      PROA  
ATOM   2192 HG21 VAL P 533      10.945 -26.680   1.448  0.00  0.00      PROA  
ATOM   2193 HG22 VAL P 533       9.446 -26.879   2.337  0.00  0.00      PROA  
ATOM   2194 HG23 VAL P 533       9.510 -25.661   1.052  0.00  0.00      PROA  
ATOM   2195  C   VAL P 533       7.186 -28.140  -1.058  0.00  0.00      PROA  
ATOM   2196  O   VAL P 533       7.027 -27.528  -2.181  0.00  0.00      PROA  
ATOM   2197  N   ARG P 534       6.623 -29.350  -0.871  0.00  0.00      PROA  
ATOM   2198  HN  ARG P 534       6.575 -29.612   0.089  0.00  0.00      PROA  
ATOM   2199  CA  ARG P 534       5.896 -30.117  -1.830  0.00  0.00      PROA  
ATOM   2200  HA  ARG P 534       6.480 -30.141  -2.738  0.00  0.00      PROA  
ATOM   2201  CB  ARG P 534       5.631 -31.553  -1.433  0.00  0.00      PROA  
ATOM   2202  HB1 ARG P 534       4.951 -32.051  -2.157  0.00  0.00      PROA  
ATOM   2203  HB2 ARG P 534       5.123 -31.551  -0.446  0.00  0.00      PROA  
ATOM   2204  CG  ARG P 534       6.872 -32.545  -1.404  0.00  0.00      PROA  
ATOM   2205  HG1 ARG P 534       7.543 -32.293  -2.253  0.00  0.00      PROA  
ATOM   2206  HG2 ARG P 534       6.496 -33.576  -1.576  0.00  0.00      PROA  
ATOM   2207  CD  ARG P 534       7.634 -32.514  -0.066  0.00  0.00      PROA  
ATOM   2208  HD1 ARG P 534       6.959 -32.558   0.816  0.00  0.00      PROA  
ATOM   2209  HD2 ARG P 534       8.200 -31.559  -0.090  0.00  0.00      PROA  
ATOM   2210  NE  ARG P 534       8.716 -33.588  -0.082  0.00  0.00      PROA  
ATOM   2211  HE  ARG P 534       9.084 -33.776  -0.993  0.00  0.00      PROA  
ATOM   2212  CZ  ARG P 534       8.661 -34.691   0.626  0.00  0.00      PROA  
ATOM   2213  NH1 ARG P 534       9.562 -35.632   0.276  0.00  0.00      PROA  
ATOM   2214 HH11 ARG P 534      10.122 -35.434  -0.529  0.00  0.00      PROA  
ATOM   2215 HH12 ARG P 534       9.531 -36.454   0.845  0.00  0.00      PROA  
ATOM   2216  NH2 ARG P 534       7.977 -34.859   1.730  0.00  0.00      PROA  
ATOM   2217 HH21 ARG P 534       7.142 -34.363   1.965  0.00  0.00      PROA  
ATOM   2218 HH22 ARG P 534       7.999 -35.765   2.154  0.00  0.00      PROA  
ATOM   2219  C   ARG P 534       4.598 -29.428  -2.368  0.00  0.00      PROA  
ATOM   2220  O   ARG P 534       4.347 -29.474  -3.565  0.00  0.00      PROA  
ATOM   2221  N   VAL P 535       3.851 -28.749  -1.431  0.00  0.00      PROA  
ATOM   2222  HN  VAL P 535       4.212 -28.645  -0.507  0.00  0.00      PROA  
ATOM   2223  CA  VAL P 535       2.686 -28.036  -1.823  0.00  0.00      PROA  
ATOM   2224  HA  VAL P 535       2.156 -28.677  -2.512  0.00  0.00      PROA  
ATOM   2225  CB  VAL P 535       1.726 -27.924  -0.629  0.00  0.00      PROA  
ATOM   2226  HB  VAL P 535       2.433 -27.797   0.219  0.00  0.00      PROA  
ATOM   2227  CG1 VAL P 535       0.849 -26.679  -0.709  0.00  0.00      PROA  
ATOM   2228 HG11 VAL P 535       1.411 -25.724  -0.792  0.00  0.00      PROA  
ATOM   2229 HG12 VAL P 535       0.275 -26.702   0.242  0.00  0.00      PROA  
ATOM   2230 HG13 VAL P 535       0.008 -26.762  -1.430  0.00  0.00      PROA  
ATOM   2231  CG2 VAL P 535       0.920 -29.285  -0.486  0.00  0.00      PROA  
ATOM   2232 HG21 VAL P 535       1.639 -30.090  -0.221  0.00  0.00      PROA  
ATOM   2233 HG22 VAL P 535       0.468 -29.551  -1.465  0.00  0.00      PROA  
ATOM   2234 HG23 VAL P 535       0.163 -29.072   0.298  0.00  0.00      PROA  
ATOM   2235  C   VAL P 535       3.105 -26.796  -2.633  0.00  0.00      PROA  
ATOM   2236  O   VAL P 535       2.403 -26.401  -3.555  0.00  0.00      PROA  
ATOM   2237  N   ALA P 536       4.303 -26.160  -2.389  0.00  0.00      PROA  
ATOM   2238  HN  ALA P 536       4.824 -26.403  -1.575  0.00  0.00      PROA  
ATOM   2239  CA  ALA P 536       4.785 -25.199  -3.372  0.00  0.00      PROA  
ATOM   2240  HA  ALA P 536       4.122 -24.348  -3.417  0.00  0.00      PROA  
ATOM   2241  CB  ALA P 536       6.132 -24.532  -2.816  0.00  0.00      PROA  
ATOM   2242  HB1 ALA P 536       6.274 -23.582  -3.373  0.00  0.00      PROA  
ATOM   2243  HB2 ALA P 536       7.026 -25.182  -2.923  0.00  0.00      PROA  
ATOM   2244  HB3 ALA P 536       6.053 -24.331  -1.726  0.00  0.00      PROA  
ATOM   2245  C   ALA P 536       5.013 -25.686  -4.771  0.00  0.00      PROA  
ATOM   2246  O   ALA P 536       4.857 -24.972  -5.769  0.00  0.00      PROA  
ATOM   2247  N   ARG P 537       5.437 -27.014  -4.980  0.00  0.00      PROA  
ATOM   2248  HN  ARG P 537       5.556 -27.463  -4.098  0.00  0.00      PROA  
ATOM   2249  CA  ARG P 537       5.789 -27.738  -6.193  0.00  0.00      PROA  
ATOM   2250  HA  ARG P 537       6.241 -27.049  -6.891  0.00  0.00      PROA  
ATOM   2251  CB  ARG P 537       6.700 -28.982  -5.923  0.00  0.00      PROA  
ATOM   2252  HB1 ARG P 537       6.663 -29.718  -6.755  0.00  0.00      PROA  
ATOM   2253  HB2 ARG P 537       6.260 -29.473  -5.029  0.00  0.00      PROA  
ATOM   2254  CG  ARG P 537       8.123 -28.470  -5.623  0.00  0.00      PROA  
ATOM   2255  HG1 ARG P 537       8.228 -27.505  -5.084  0.00  0.00      PROA  
ATOM   2256  HG2 ARG P 537       8.631 -28.363  -6.606  0.00  0.00      PROA  
ATOM   2257  CD  ARG P 537       8.891 -29.536  -4.728  0.00  0.00      PROA  
ATOM   2258  HD1 ARG P 537       8.569 -29.516  -3.665  0.00  0.00      PROA  
ATOM   2259  HD2 ARG P 537       9.894 -29.067  -4.822  0.00  0.00      PROA  
ATOM   2260  NE  ARG P 537       8.902 -30.910  -5.251  0.00  0.00      PROA  
ATOM   2261  HE  ARG P 537       8.717 -31.119  -6.212  0.00  0.00      PROA  
ATOM   2262  CZ  ARG P 537       9.269 -32.003  -4.624  0.00  0.00      PROA  
ATOM   2263  NH1 ARG P 537       9.885 -31.963  -3.470  0.00  0.00      PROA  
ATOM   2264 HH11 ARG P 537      10.086 -32.903  -3.193  0.00  0.00      PROA  
ATOM   2265 HH12 ARG P 537      10.203 -31.117  -3.042  0.00  0.00      PROA  
ATOM   2266  NH2 ARG P 537       9.271 -33.116  -5.317  0.00  0.00      PROA  
ATOM   2267 HH21 ARG P 537       8.808 -33.005  -6.197  0.00  0.00      PROA  
ATOM   2268 HH22 ARG P 537       9.624 -33.914  -4.829  0.00  0.00      PROA  
ATOM   2269  C   ARG P 537       4.417 -28.275  -6.835  0.00  0.00      PROA  
ATOM   2270  O   ARG P 537       4.458 -28.513  -8.003  0.00  0.00      PROA  
ATOM   2271  N   LYS P 538       3.281 -28.422  -6.123  0.00  0.00      PROA  
ATOM   2272  HN  LYS P 538       3.373 -28.182  -5.159  0.00  0.00      PROA  
ATOM   2273  CA  LYS P 538       2.016 -28.945  -6.633  0.00  0.00      PROA  
ATOM   2274  HA  LYS P 538       2.136 -29.462  -7.574  0.00  0.00      PROA  
ATOM   2275  CB  LYS P 538       1.301 -29.995  -5.639  0.00  0.00      PROA  
ATOM   2276  HB1 LYS P 538       0.391 -30.328  -6.183  0.00  0.00      PROA  
ATOM   2277  HB2 LYS P 538       1.056 -29.632  -4.618  0.00  0.00      PROA  
ATOM   2278  CG  LYS P 538       2.092 -31.278  -5.233  0.00  0.00      PROA  
ATOM   2279  HG1 LYS P 538       3.139 -31.122  -4.897  0.00  0.00      PROA  
ATOM   2280  HG2 LYS P 538       2.217 -31.973  -6.091  0.00  0.00      PROA  
ATOM   2281  CD  LYS P 538       1.366 -32.120  -4.149  0.00  0.00      PROA  
ATOM   2282  HD1 LYS P 538       0.284 -32.119  -4.402  0.00  0.00      PROA  
ATOM   2283  HD2 LYS P 538       1.577 -31.606  -3.187  0.00  0.00      PROA  
ATOM   2284  CE  LYS P 538       1.921 -33.563  -4.104  0.00  0.00      PROA  
ATOM   2285  HE1 LYS P 538       1.317 -34.190  -3.414  0.00  0.00      PROA  
ATOM   2286  HE2 LYS P 538       2.925 -33.544  -3.628  0.00  0.00      PROA  
ATOM   2287  NZ  LYS P 538       2.042 -34.322  -5.311  0.00  0.00      PROA  
ATOM   2288  HZ1 LYS P 538       1.232 -34.416  -5.956  0.00  0.00      PROA  
ATOM   2289  HZ2 LYS P 538       2.342 -35.294  -5.094  0.00  0.00      PROA  
ATOM   2290  HZ3 LYS P 538       2.809 -33.924  -5.889  0.00  0.00      PROA  
ATOM   2291  C   LYS P 538       0.908 -27.903  -6.894  0.00  0.00      PROA  
ATOM   2292  O   LYS P 538      -0.303 -28.192  -7.074  0.00  0.00      PROA  
ATOM   2293  N   LEU P 539       1.415 -26.596  -6.997  0.00  0.00      PROA  
ATOM   2294  HN  LEU P 539       2.394 -26.411  -7.033  0.00  0.00      PROA  
ATOM   2295  CA  LEU P 539       0.523 -25.440  -7.180  0.00  0.00      PROA  
ATOM   2296  HA  LEU P 539      -0.154 -25.380  -6.341  0.00  0.00      PROA  
ATOM   2297  CB  LEU P 539       1.432 -24.249  -6.989  0.00  0.00      PROA  
ATOM   2298  HB1 LEU P 539       2.191 -24.340  -7.795  0.00  0.00      PROA  
ATOM   2299  HB2 LEU P 539       1.975 -24.407  -6.032  0.00  0.00      PROA  
ATOM   2300  CG  LEU P 539       0.751 -22.823  -6.989  0.00  0.00      PROA  
ATOM   2301  HG  LEU P 539       0.193 -22.792  -7.949  0.00  0.00      PROA  
ATOM   2302  CD1 LEU P 539      -0.364 -22.808  -5.930  0.00  0.00      PROA  
ATOM   2303 HD11 LEU P 539      -0.705 -21.759  -5.799  0.00  0.00      PROA  
ATOM   2304 HD12 LEU P 539       0.005 -23.290  -4.999  0.00  0.00      PROA  
ATOM   2305 HD13 LEU P 539      -1.355 -23.256  -6.159  0.00  0.00      PROA  
ATOM   2306  CD2 LEU P 539       1.731 -21.715  -6.897  0.00  0.00      PROA  
ATOM   2307 HD21 LEU P 539       2.260 -21.558  -5.933  0.00  0.00      PROA  
ATOM   2308 HD22 LEU P 539       1.117 -20.815  -7.113  0.00  0.00      PROA  
ATOM   2309 HD23 LEU P 539       2.555 -21.862  -7.628  0.00  0.00      PROA  
ATOM   2310  C   LEU P 539      -0.376 -25.389  -8.475  0.00  0.00      PROA  
ATOM   2311  O   LEU P 539      -1.567 -24.996  -8.396  0.00  0.00      PROA  
ATOM   2312  N   ASP P 540       0.238 -25.792  -9.558  0.00  0.00      PROA  
ATOM   2313  HN  ASP P 540       1.183 -26.086  -9.438  0.00  0.00      PROA  
ATOM   2314  CA  ASP P 540      -0.472 -25.899 -10.811  0.00  0.00      PROA  
ATOM   2315  HA  ASP P 540      -0.554 -24.875 -11.146  0.00  0.00      PROA  
ATOM   2316  CB  ASP P 540       0.575 -26.650 -11.722  0.00  0.00      PROA  
ATOM   2317  HB1 ASP P 540       0.575 -27.673 -11.288  0.00  0.00      PROA  
ATOM   2318  HB2 ASP P 540       1.524 -26.135 -11.463  0.00  0.00      PROA  
ATOM   2319  CG  ASP P 540       0.270 -26.903 -13.204  0.00  0.00      PROA  
ATOM   2320  OD1 ASP P 540      -0.695 -26.279 -13.716  0.00  0.00      PROA  
ATOM   2321  OD2 ASP P 540       0.975 -27.737 -13.857  0.00  0.00      PROA  
ATOM   2322  C   ASP P 540      -1.832 -26.550 -10.877  0.00  0.00      PROA  
ATOM   2323  O   ASP P 540      -2.860 -26.105 -11.401  0.00  0.00      PROA  
ATOM   2324  N   ARG P 541      -1.955 -27.705 -10.207  0.00  0.00      PROA  
ATOM   2325  HN  ARG P 541      -1.130 -28.036  -9.756  0.00  0.00      PROA  
ATOM   2326  CA  ARG P 541      -3.266 -28.360  -9.908  0.00  0.00      PROA  
ATOM   2327  HA  ARG P 541      -3.706 -28.541 -10.877  0.00  0.00      PROA  
ATOM   2328  CB  ARG P 541      -3.111 -29.650  -9.018  0.00  0.00      PROA  
ATOM   2329  HB1 ARG P 541      -2.545 -29.438  -8.086  0.00  0.00      PROA  
ATOM   2330  HB2 ARG P 541      -2.564 -30.386  -9.645  0.00  0.00      PROA  
ATOM   2331  CG  ARG P 541      -4.510 -30.378  -8.649  0.00  0.00      PROA  
ATOM   2332  HG1 ARG P 541      -5.107 -29.750  -7.954  0.00  0.00      PROA  
ATOM   2333  HG2 ARG P 541      -4.182 -31.193  -7.969  0.00  0.00      PROA  
ATOM   2334  CD  ARG P 541      -5.530 -30.689  -9.807  0.00  0.00      PROA  
ATOM   2335  HD1 ARG P 541      -5.864 -29.665 -10.079  0.00  0.00      PROA  
ATOM   2336  HD2 ARG P 541      -6.395 -31.321  -9.513  0.00  0.00      PROA  
ATOM   2337  NE  ARG P 541      -4.778 -31.264 -10.915  0.00  0.00      PROA  
ATOM   2338  HE  ARG P 541      -3.921 -31.746 -10.732  0.00  0.00      PROA  
ATOM   2339  CZ  ARG P 541      -5.132 -31.207 -12.195  0.00  0.00      PROA  
ATOM   2340  NH1 ARG P 541      -4.394 -31.908 -13.071  0.00  0.00      PROA  
ATOM   2341 HH11 ARG P 541      -4.761 -31.975 -13.999  0.00  0.00      PROA  
ATOM   2342 HH12 ARG P 541      -3.654 -32.468 -12.700  0.00  0.00      PROA  
ATOM   2343  NH2 ARG P 541      -6.165 -30.505 -12.665  0.00  0.00      PROA  
ATOM   2344 HH21 ARG P 541      -6.424 -29.618 -12.283  0.00  0.00      PROA  
ATOM   2345 HH22 ARG P 541      -6.350 -30.615 -13.642  0.00  0.00      PROA  
ATOM   2346  C   ARG P 541      -4.326 -27.557  -9.202  0.00  0.00      PROA  
ATOM   2347  O   ARG P 541      -5.456 -27.450  -9.686  0.00  0.00      PROA  
ATOM   2348  N   TYR P 542      -3.949 -26.854  -8.161  0.00  0.00      PROA  
ATOM   2349  HN  TYR P 542      -2.993 -26.724  -7.910  0.00  0.00      PROA  
ATOM   2350  CA  TYR P 542      -4.716 -25.985  -7.360  0.00  0.00      PROA  
ATOM   2351  HA  TYR P 542      -5.580 -26.565  -7.071  0.00  0.00      PROA  
ATOM   2352  CB  TYR P 542      -3.995 -25.601  -6.059  0.00  0.00      PROA  
ATOM   2353  HB1 TYR P 542      -4.706 -25.054  -5.404  0.00  0.00      PROA  
ATOM   2354  HB2 TYR P 542      -3.315 -24.779  -6.372  0.00  0.00      PROA  
ATOM   2355  CG  TYR P 542      -3.333 -26.665  -5.306  0.00  0.00      PROA  
ATOM   2356  CD1 TYR P 542      -3.943 -27.888  -5.162  0.00  0.00      PROA  
ATOM   2357  HD1 TYR P 542      -4.972 -27.984  -5.475  0.00  0.00      PROA  
ATOM   2358  CE1 TYR P 542      -3.260 -29.035  -4.621  0.00  0.00      PROA  
ATOM   2359  HE1 TYR P 542      -3.736 -30.004  -4.620  0.00  0.00      PROA  
ATOM   2360  CZ  TYR P 542      -1.938 -28.856  -4.157  0.00  0.00      PROA  
ATOM   2361  OH  TYR P 542      -1.205 -29.994  -3.788  0.00  0.00      PROA  
ATOM   2362  HH  TYR P 542      -1.791 -30.737  -3.622  0.00  0.00      PROA  
ATOM   2363  CD2 TYR P 542      -2.025 -26.548  -4.751  0.00  0.00      PROA  
ATOM   2364  HD2 TYR P 542      -1.534 -25.587  -4.706  0.00  0.00      PROA  
ATOM   2365  CE2 TYR P 542      -1.408 -27.627  -4.143  0.00  0.00      PROA  
ATOM   2366  HE2 TYR P 542      -0.447 -27.436  -3.689  0.00  0.00      PROA  
ATOM   2367  C   TYR P 542      -5.258 -24.805  -8.158  0.00  0.00      PROA  
ATOM   2368  O   TYR P 542      -6.340 -24.326  -7.958  0.00  0.00      PROA  
ATOM   2369  N   SER P 543      -4.368 -24.310  -9.012  0.00  0.00      PROA  
ATOM   2370  HN  SER P 543      -3.491 -24.771  -9.121  0.00  0.00      PROA  
ATOM   2371  CA  SER P 543      -4.571 -23.123  -9.875  0.00  0.00      PROA  
ATOM   2372  HA  SER P 543      -4.873 -22.303  -9.241  0.00  0.00      PROA  
ATOM   2373  CB  SER P 543      -3.157 -22.669 -10.498  0.00  0.00      PROA  
ATOM   2374  HB1 SER P 543      -3.399 -21.680 -10.943  0.00  0.00      PROA  
ATOM   2375  HB2 SER P 543      -2.956 -23.470 -11.242  0.00  0.00      PROA  
ATOM   2376  OG  SER P 543      -2.082 -22.484  -9.550  0.00  0.00      PROA  
ATOM   2377  HG1 SER P 543      -1.762 -23.362  -9.329  0.00  0.00      PROA  
ATOM   2378  C   SER P 543      -5.599 -23.218 -10.930  0.00  0.00      PROA  
ATOM   2379  O   SER P 543      -6.331 -24.176 -11.093  0.00  0.00      PROA  
ATOM   2380  N   GLU P 544      -5.880 -22.063 -11.571  0.00  0.00      PROA  
ATOM   2381  HN  GLU P 544      -5.206 -21.338 -11.454  0.00  0.00      PROA  
ATOM   2382  CA  GLU P 544      -7.042 -21.787 -12.421  0.00  0.00      PROA  
ATOM   2383  HA  GLU P 544      -7.123 -20.752 -12.717  0.00  0.00      PROA  
ATOM   2384  CB  GLU P 544      -6.976 -22.611 -13.725  0.00  0.00      PROA  
ATOM   2385  HB1 GLU P 544      -8.022 -22.496 -14.082  0.00  0.00      PROA  
ATOM   2386  HB2 GLU P 544      -6.621 -23.637 -13.491  0.00  0.00      PROA  
ATOM   2387  CG  GLU P 544      -6.109 -22.116 -14.865  0.00  0.00      PROA  
ATOM   2388  HG1 GLU P 544      -5.070 -22.163 -14.474  0.00  0.00      PROA  
ATOM   2389  HG2 GLU P 544      -6.414 -21.053 -14.964  0.00  0.00      PROA  
ATOM   2390  CD  GLU P 544      -6.448 -22.786 -16.155  0.00  0.00      PROA  
ATOM   2391  OE1 GLU P 544      -5.762 -23.820 -16.500  0.00  0.00      PROA  
ATOM   2392  OE2 GLU P 544      -7.326 -22.298 -16.963  0.00  0.00      PROA  
ATOM   2393  C   GLU P 544      -8.346 -21.752 -11.667  0.00  0.00      PROA  
ATOM   2394  O   GLU P 544      -9.414 -22.224 -12.139  0.00  0.00      PROA  
ATOM   2395  N   TYR P 545      -8.254 -21.144 -10.503  0.00  0.00      PROA  
ATOM   2396  HN  TYR P 545      -7.402 -20.675 -10.285  0.00  0.00      PROA  
ATOM   2397  CA  TYR P 545      -9.302 -20.978  -9.480  0.00  0.00      PROA  
ATOM   2398  HA  TYR P 545      -9.961 -20.247  -9.925  0.00  0.00      PROA  
ATOM   2399  CB  TYR P 545     -10.016 -22.276  -9.180  0.00  0.00      PROA  
ATOM   2400  HB1 TYR P 545      -9.400 -23.073  -8.710  0.00  0.00      PROA  
ATOM   2401  HB2 TYR P 545     -10.465 -22.636 -10.130  0.00  0.00      PROA  
ATOM   2402  CG  TYR P 545     -11.165 -22.026  -8.289  0.00  0.00      PROA  
ATOM   2403  CD1 TYR P 545     -12.226 -21.093  -8.612  0.00  0.00      PROA  
ATOM   2404  HD1 TYR P 545     -12.110 -20.462  -9.481  0.00  0.00      PROA  
ATOM   2405  CE1 TYR P 545     -13.364 -21.117  -7.874  0.00  0.00      PROA  
ATOM   2406  HE1 TYR P 545     -14.167 -20.534  -8.299  0.00  0.00      PROA  
ATOM   2407  CZ  TYR P 545     -13.529 -22.041  -6.829  0.00  0.00      PROA  
ATOM   2408  OH  TYR P 545     -14.708 -21.924  -5.967  0.00  0.00      PROA  
ATOM   2409  HH  TYR P 545     -15.499 -21.757  -6.485  0.00  0.00      PROA  
ATOM   2410  CD2 TYR P 545     -11.323 -22.973  -7.298  0.00  0.00      PROA  
ATOM   2411  HD2 TYR P 545     -10.581 -23.752  -7.200  0.00  0.00      PROA  
ATOM   2412  CE2 TYR P 545     -12.473 -22.924  -6.484  0.00  0.00      PROA  
ATOM   2413  HE2 TYR P 545     -12.557 -23.667  -5.705  0.00  0.00      PROA  
ATOM   2414  C   TYR P 545      -8.715 -20.165  -8.316  0.00  0.00      PROA  
ATOM   2415  O   TYR P 545      -8.350 -20.723  -7.343  0.00  0.00      PROA  
ATOM   2416  N   GLY P 546      -8.673 -18.862  -8.586  0.00  0.00      PROA  
ATOM   2417  HN  GLY P 546      -8.960 -18.511  -9.474  0.00  0.00      PROA  
ATOM   2418  CA  GLY P 546      -8.425 -17.823  -7.684  0.00  0.00      PROA  
ATOM   2419  HA1 GLY P 546      -8.876 -16.965  -8.162  0.00  0.00      PROA  
ATOM   2420  HA2 GLY P 546      -7.357 -17.710  -7.568  0.00  0.00      PROA  
ATOM   2421  C   GLY P 546      -9.013 -17.965  -6.320  0.00  0.00      PROA  
ATOM   2422  O   GLY P 546      -8.315 -17.692  -5.366  0.00  0.00      PROA  
ATOM   2423  N   ALA P 547     -10.274 -18.189  -6.162  0.00  0.00      PROA  
ATOM   2424  HN  ALA P 547     -10.857 -18.222  -6.970  0.00  0.00      PROA  
ATOM   2425  CA  ALA P 547     -10.851 -18.337  -4.797  0.00  0.00      PROA  
ATOM   2426  HA  ALA P 547     -10.441 -17.502  -4.249  0.00  0.00      PROA  
ATOM   2427  CB  ALA P 547     -12.333 -18.334  -4.942  0.00  0.00      PROA  
ATOM   2428  HB1 ALA P 547     -12.722 -17.744  -4.085  0.00  0.00      PROA  
ATOM   2429  HB2 ALA P 547     -12.871 -19.302  -5.034  0.00  0.00      PROA  
ATOM   2430  HB3 ALA P 547     -12.567 -17.659  -5.793  0.00  0.00      PROA  
ATOM   2431  C   ALA P 547     -10.342 -19.513  -3.952  0.00  0.00      PROA  
ATOM   2432  O   ALA P 547     -10.121 -19.381  -2.695  0.00  0.00      PROA  
ATOM   2433  N   ALA P 548     -10.051 -20.641  -4.567  0.00  0.00      PROA  
ATOM   2434  HN  ALA P 548     -10.352 -20.777  -5.508  0.00  0.00      PROA  
ATOM   2435  CA  ALA P 548      -9.218 -21.668  -3.928  0.00  0.00      PROA  
ATOM   2436  HA  ALA P 548      -9.607 -21.862  -2.939  0.00  0.00      PROA  
ATOM   2437  CB  ALA P 548      -9.189 -22.887  -4.858  0.00  0.00      PROA  
ATOM   2438  HB1 ALA P 548      -8.699 -22.619  -5.818  0.00  0.00      PROA  
ATOM   2439  HB2 ALA P 548     -10.221 -23.297  -4.894  0.00  0.00      PROA  
ATOM   2440  HB3 ALA P 548      -8.472 -23.654  -4.493  0.00  0.00      PROA  
ATOM   2441  C   ALA P 548      -7.773 -21.309  -3.660  0.00  0.00      PROA  
ATOM   2442  O   ALA P 548      -7.255 -21.588  -2.555  0.00  0.00      PROA  
ATOM   2443  N   VAL P 549      -7.028 -20.570  -4.558  0.00  0.00      PROA  
ATOM   2444  HN  VAL P 549      -7.339 -20.578  -5.505  0.00  0.00      PROA  
ATOM   2445  CA  VAL P 549      -5.608 -20.206  -4.283  0.00  0.00      PROA  
ATOM   2446  HA  VAL P 549      -5.065 -21.089  -3.981  0.00  0.00      PROA  
ATOM   2447  CB  VAL P 549      -4.926 -19.799  -5.527  0.00  0.00      PROA  
ATOM   2448  HB  VAL P 549      -5.458 -18.961  -6.026  0.00  0.00      PROA  
ATOM   2449  CG1 VAL P 549      -3.531 -19.346  -5.266  0.00  0.00      PROA  
ATOM   2450 HG11 VAL P 549      -3.036 -20.081  -4.597  0.00  0.00      PROA  
ATOM   2451 HG12 VAL P 549      -3.544 -18.318  -4.846  0.00  0.00      PROA  
ATOM   2452 HG13 VAL P 549      -3.004 -19.320  -6.244  0.00  0.00      PROA  
ATOM   2453  CG2 VAL P 549      -4.855 -20.969  -6.590  0.00  0.00      PROA  
ATOM   2454 HG21 VAL P 549      -5.901 -21.083  -6.946  0.00  0.00      PROA  
ATOM   2455 HG22 VAL P 549      -4.526 -21.934  -6.149  0.00  0.00      PROA  
ATOM   2456 HG23 VAL P 549      -4.248 -20.599  -7.445  0.00  0.00      PROA  
ATOM   2457  C   VAL P 549      -5.500 -19.149  -3.208  0.00  0.00      PROA  
ATOM   2458  O   VAL P 549      -4.512 -19.026  -2.452  0.00  0.00      PROA  
ATOM   2459  N   LEU P 550      -6.467 -18.197  -3.173  0.00  0.00      PROA  
ATOM   2460  HN  LEU P 550      -7.205 -18.272  -3.838  0.00  0.00      PROA  
ATOM   2461  CA  LEU P 550      -6.640 -17.215  -2.089  0.00  0.00      PROA  
ATOM   2462  HA  LEU P 550      -5.720 -16.655  -2.000  0.00  0.00      PROA  
ATOM   2463  CB  LEU P 550      -7.658 -16.172  -2.512  0.00  0.00      PROA  
ATOM   2464  HB1 LEU P 550      -8.655 -16.587  -2.775  0.00  0.00      PROA  
ATOM   2465  HB2 LEU P 550      -7.322 -15.660  -3.439  0.00  0.00      PROA  
ATOM   2466  CG  LEU P 550      -7.801 -15.086  -1.350  0.00  0.00      PROA  
ATOM   2467  HG  LEU P 550      -6.999 -15.170  -0.586  0.00  0.00      PROA  
ATOM   2468  CD1 LEU P 550      -7.649 -13.719  -1.963  0.00  0.00      PROA  
ATOM   2469 HD11 LEU P 550      -6.892 -13.756  -2.775  0.00  0.00      PROA  
ATOM   2470 HD12 LEU P 550      -7.296 -12.973  -1.220  0.00  0.00      PROA  
ATOM   2471 HD13 LEU P 550      -8.584 -13.512  -2.526  0.00  0.00      PROA  
ATOM   2472  CD2 LEU P 550      -9.163 -15.301  -0.657  0.00  0.00      PROA  
ATOM   2473 HD21 LEU P 550     -10.069 -15.110  -1.272  0.00  0.00      PROA  
ATOM   2474 HD22 LEU P 550      -9.222 -14.749   0.306  0.00  0.00      PROA  
ATOM   2475 HD23 LEU P 550      -9.304 -16.365  -0.373  0.00  0.00      PROA  
ATOM   2476  C   LEU P 550      -6.969 -17.874  -0.766  0.00  0.00      PROA  
ATOM   2477  O   LEU P 550      -6.389 -17.607   0.235  0.00  0.00      PROA  
ATOM   2478  N   PHE P 551      -7.829 -18.888  -0.779  0.00  0.00      PROA  
ATOM   2479  HN  PHE P 551      -8.393 -19.106  -1.572  0.00  0.00      PROA  
ATOM   2480  CA  PHE P 551      -7.906 -19.788   0.406  0.00  0.00      PROA  
ATOM   2481  HA  PHE P 551      -8.135 -19.218   1.294  0.00  0.00      PROA  
ATOM   2482  CB  PHE P 551      -9.094 -20.877   0.413  0.00  0.00      PROA  
ATOM   2483  HB1 PHE P 551      -8.985 -21.598  -0.425  0.00  0.00      PROA  
ATOM   2484  HB2 PHE P 551     -10.055 -20.379   0.166  0.00  0.00      PROA  
ATOM   2485  CG  PHE P 551      -9.366 -21.574   1.702  0.00  0.00      PROA  
ATOM   2486  CD1 PHE P 551     -10.462 -21.252   2.501  0.00  0.00      PROA  
ATOM   2487  HD1 PHE P 551     -11.213 -20.549   2.171  0.00  0.00      PROA  
ATOM   2488  CE1 PHE P 551     -10.823 -21.908   3.707  0.00  0.00      PROA  
ATOM   2489  HE1 PHE P 551     -11.597 -21.506   4.345  0.00  0.00      PROA  
ATOM   2490  CZ  PHE P 551      -9.982 -22.963   4.101  0.00  0.00      PROA  
ATOM   2491  HZ  PHE P 551     -10.138 -23.554   4.992  0.00  0.00      PROA  
ATOM   2492  CD2 PHE P 551      -8.589 -22.626   2.141  0.00  0.00      PROA  
ATOM   2493  HD2 PHE P 551      -7.786 -23.043   1.552  0.00  0.00      PROA  
ATOM   2494  CE2 PHE P 551      -8.812 -23.277   3.385  0.00  0.00      PROA  
ATOM   2495  HE2 PHE P 551      -8.096 -23.958   3.821  0.00  0.00      PROA  
ATOM   2496  C   PHE P 551      -6.611 -20.460   0.735  0.00  0.00      PROA  
ATOM   2497  O   PHE P 551      -6.197 -20.369   1.929  0.00  0.00      PROA  
ATOM   2498  N   LEU P 552      -5.835 -21.046  -0.194  0.00  0.00      PROA  
ATOM   2499  HN  LEU P 552      -6.196 -21.147  -1.117  0.00  0.00      PROA  
ATOM   2500  CA  LEU P 552      -4.584 -21.738   0.051  0.00  0.00      PROA  
ATOM   2501  HA  LEU P 552      -4.572 -22.522   0.794  0.00  0.00      PROA  
ATOM   2502  CB  LEU P 552      -4.111 -22.323  -1.295  0.00  0.00      PROA  
ATOM   2503  HB1 LEU P 552      -3.979 -21.490  -2.019  0.00  0.00      PROA  
ATOM   2504  HB2 LEU P 552      -4.968 -22.901  -1.701  0.00  0.00      PROA  
ATOM   2505  CG  LEU P 552      -2.896 -23.277  -1.224  0.00  0.00      PROA  
ATOM   2506  HG  LEU P 552      -2.141 -22.677  -0.671  0.00  0.00      PROA  
ATOM   2507  CD1 LEU P 552      -3.110 -24.641  -0.455  0.00  0.00      PROA  
ATOM   2508 HD11 LEU P 552      -3.450 -24.327   0.555  0.00  0.00      PROA  
ATOM   2509 HD12 LEU P 552      -2.212 -25.291  -0.383  0.00  0.00      PROA  
ATOM   2510 HD13 LEU P 552      -3.947 -25.171  -0.958  0.00  0.00      PROA  
ATOM   2511  CD2 LEU P 552      -2.250 -23.587  -2.567  0.00  0.00      PROA  
ATOM   2512 HD21 LEU P 552      -1.341 -24.222  -2.501  0.00  0.00      PROA  
ATOM   2513 HD22 LEU P 552      -1.990 -22.651  -3.106  0.00  0.00      PROA  
ATOM   2514 HD23 LEU P 552      -2.870 -24.202  -3.255  0.00  0.00      PROA  
ATOM   2515  C   LEU P 552      -3.629 -20.735   0.564  0.00  0.00      PROA  
ATOM   2516  O   LEU P 552      -2.920 -21.060   1.494  0.00  0.00      PROA  
ATOM   2517  N   LEU P 553      -3.551 -19.462   0.067  0.00  0.00      PROA  
ATOM   2518  HN  LEU P 553      -4.110 -19.197  -0.715  0.00  0.00      PROA  
ATOM   2519  CA  LEU P 553      -2.696 -18.443   0.553  0.00  0.00      PROA  
ATOM   2520  HA  LEU P 553      -1.791 -19.002   0.740  0.00  0.00      PROA  
ATOM   2521  CB  LEU P 553      -2.405 -17.350  -0.525  0.00  0.00      PROA  
ATOM   2522  HB1 LEU P 553      -3.418 -16.963  -0.769  0.00  0.00      PROA  
ATOM   2523  HB2 LEU P 553      -1.952 -17.827  -1.420  0.00  0.00      PROA  
ATOM   2524  CG  LEU P 553      -1.399 -16.245  -0.142  0.00  0.00      PROA  
ATOM   2525  HG  LEU P 553      -1.866 -15.851   0.786  0.00  0.00      PROA  
ATOM   2526  CD1 LEU P 553       0.031 -16.735  -0.031  0.00  0.00      PROA  
ATOM   2527 HD11 LEU P 553       0.310 -17.179  -1.010  0.00  0.00      PROA  
ATOM   2528 HD12 LEU P 553       0.228 -17.451   0.796  0.00  0.00      PROA  
ATOM   2529 HD13 LEU P 553       0.646 -15.824   0.136  0.00  0.00      PROA  
ATOM   2530  CD2 LEU P 553      -1.482 -14.988  -1.067  0.00  0.00      PROA  
ATOM   2531 HD21 LEU P 553      -2.588 -14.889  -1.091  0.00  0.00      PROA  
ATOM   2532 HD22 LEU P 553      -1.124 -15.210  -2.095  0.00  0.00      PROA  
ATOM   2533 HD23 LEU P 553      -1.046 -14.007  -0.781  0.00  0.00      PROA  
ATOM   2534  C   LEU P 553      -3.137 -17.992   2.009  0.00  0.00      PROA  
ATOM   2535  O   LEU P 553      -2.298 -17.834   2.891  0.00  0.00      PROA  
ATOM   2536  N   MET P 554      -4.452 -17.828   2.311  0.00  0.00      PROA  
ATOM   2537  HN  MET P 554      -5.176 -17.991   1.645  0.00  0.00      PROA  
ATOM   2538  CA  MET P 554      -4.930 -17.395   3.659  0.00  0.00      PROA  
ATOM   2539  HA  MET P 554      -4.415 -16.492   3.954  0.00  0.00      PROA  
ATOM   2540  CB  MET P 554      -6.373 -17.312   3.677  0.00  0.00      PROA  
ATOM   2541  HB1 MET P 554      -6.864 -17.071   4.644  0.00  0.00      PROA  
ATOM   2542  HB2 MET P 554      -6.851 -18.290   3.457  0.00  0.00      PROA  
ATOM   2543  CG  MET P 554      -6.981 -16.168   2.906  0.00  0.00      PROA  
ATOM   2544  HG1 MET P 554      -8.037 -16.447   2.704  0.00  0.00      PROA  
ATOM   2545  HG2 MET P 554      -6.424 -16.073   1.950  0.00  0.00      PROA  
ATOM   2546  SD  MET P 554      -6.745 -14.575   3.853  0.00  0.00      PROA  
ATOM   2547  CE  MET P 554      -7.281 -13.519   2.518  0.00  0.00      PROA  
ATOM   2548  HE1 MET P 554      -8.324 -13.770   2.230  0.00  0.00      PROA  
ATOM   2549  HE2 MET P 554      -6.603 -13.654   1.648  0.00  0.00      PROA  
ATOM   2550  HE3 MET P 554      -7.144 -12.432   2.703  0.00  0.00      PROA  
ATOM   2551  C   MET P 554      -4.565 -18.422   4.754  0.00  0.00      PROA  
ATOM   2552  O   MET P 554      -3.963 -18.130   5.793  0.00  0.00      PROA  
ATOM   2553  N   CYS P 555      -4.814 -19.732   4.460  0.00  0.00      PROA  
ATOM   2554  HN  CYS P 555      -5.062 -19.982   3.527  0.00  0.00      PROA  
ATOM   2555  CA  CYS P 555      -4.502 -20.856   5.348  0.00  0.00      PROA  
ATOM   2556  HA  CYS P 555      -5.025 -20.795   6.291  0.00  0.00      PROA  
ATOM   2557  CB  CYS P 555      -5.072 -22.181   4.687  0.00  0.00      PROA  
ATOM   2558  HB1 CYS P 555      -4.502 -22.261   3.736  0.00  0.00      PROA  
ATOM   2559  HB2 CYS P 555      -6.152 -22.155   4.428  0.00  0.00      PROA  
ATOM   2560  SG  CYS P 555      -4.932 -23.711   5.617  0.00  0.00      PROA  
ATOM   2561  HG1 CYS P 555      -3.997 -23.317   6.470  0.00  0.00      PROA  
ATOM   2562  C   CYS P 555      -2.963 -21.037   5.486  0.00  0.00      PROA  
ATOM   2563  O   CYS P 555      -2.464 -21.416   6.575  0.00  0.00      PROA  
ATOM   2564  N   THR P 556      -2.162 -20.868   4.485  0.00  0.00      PROA  
ATOM   2565  HN  THR P 556      -2.576 -20.697   3.594  0.00  0.00      PROA  
ATOM   2566  CA  THR P 556      -0.650 -20.917   4.584  0.00  0.00      PROA  
ATOM   2567  HA  THR P 556      -0.393 -21.832   5.097  0.00  0.00      PROA  
ATOM   2568  CB  THR P 556       0.150 -20.990   3.256  0.00  0.00      PROA  
ATOM   2569  HB  THR P 556      -0.166 -20.143   2.609  0.00  0.00      PROA  
ATOM   2570  OG1 THR P 556      -0.168 -22.184   2.621  0.00  0.00      PROA  
ATOM   2571  HG1 THR P 556      -1.114 -22.176   2.459  0.00  0.00      PROA  
ATOM   2572  CG2 THR P 556       1.650 -20.940   3.469  0.00  0.00      PROA  
ATOM   2573 HG21 THR P 556       2.077 -21.684   4.175  0.00  0.00      PROA  
ATOM   2574 HG22 THR P 556       1.896 -19.932   3.865  0.00  0.00      PROA  
ATOM   2575 HG23 THR P 556       2.212 -21.088   2.522  0.00  0.00      PROA  
ATOM   2576  C   THR P 556      -0.166 -19.754   5.389  0.00  0.00      PROA  
ATOM   2577  O   THR P 556       0.859 -19.786   6.081  0.00  0.00      PROA  
ATOM   2578  N   PHE P 557      -0.900 -18.547   5.334  0.00  0.00      PROA  
ATOM   2579  HN  PHE P 557      -1.713 -18.524   4.757  0.00  0.00      PROA  
ATOM   2580  CA  PHE P 557      -0.419 -17.397   6.191  0.00  0.00      PROA  
ATOM   2581  HA  PHE P 557       0.642 -17.286   6.025  0.00  0.00      PROA  
ATOM   2582  CB  PHE P 557      -1.237 -16.083   5.853  0.00  0.00      PROA  
ATOM   2583  HB1 PHE P 557      -2.296 -16.373   5.681  0.00  0.00      PROA  
ATOM   2584  HB2 PHE P 557      -0.797 -15.615   4.947  0.00  0.00      PROA  
ATOM   2585  CG  PHE P 557      -1.244 -14.911   6.779  0.00  0.00      PROA  
ATOM   2586  CD1 PHE P 557      -2.466 -14.343   7.305  0.00  0.00      PROA  
ATOM   2587  HD1 PHE P 557      -3.413 -14.553   6.832  0.00  0.00      PROA  
ATOM   2588  CE1 PHE P 557      -2.376 -13.385   8.283  0.00  0.00      PROA  
ATOM   2589  HE1 PHE P 557      -3.231 -13.058   8.857  0.00  0.00      PROA  
ATOM   2590  CZ  PHE P 557      -1.147 -12.977   8.810  0.00  0.00      PROA  
ATOM   2591  HZ  PHE P 557      -1.161 -12.207   9.568  0.00  0.00      PROA  
ATOM   2592  CD2 PHE P 557      -0.002 -14.583   7.368  0.00  0.00      PROA  
ATOM   2593  HD2 PHE P 557       0.920 -15.043   7.043  0.00  0.00      PROA  
ATOM   2594  CE2 PHE P 557      -0.028 -13.599   8.410  0.00  0.00      PROA  
ATOM   2595  HE2 PHE P 557       0.842 -13.221   8.925  0.00  0.00      PROA  
ATOM   2596  C   PHE P 557      -0.530 -17.832   7.681  0.00  0.00      PROA  
ATOM   2597  O   PHE P 557       0.449 -17.712   8.420  0.00  0.00      PROA  
ATOM   2598  N   ALA P 558      -1.663 -18.366   8.023  0.00  0.00      PROA  
ATOM   2599  HN  ALA P 558      -2.352 -18.470   7.310  0.00  0.00      PROA  
ATOM   2600  CA  ALA P 558      -1.944 -18.959   9.278  0.00  0.00      PROA  
ATOM   2601  HA  ALA P 558      -1.876 -18.172  10.014  0.00  0.00      PROA  
ATOM   2602  CB  ALA P 558      -3.481 -19.322   9.207  0.00  0.00      PROA  
ATOM   2603  HB1 ALA P 558      -3.965 -18.382   8.867  0.00  0.00      PROA  
ATOM   2604  HB2 ALA P 558      -3.808 -19.617  10.227  0.00  0.00      PROA  
ATOM   2605  HB3 ALA P 558      -3.619 -20.211   8.555  0.00  0.00      PROA  
ATOM   2606  C   ALA P 558      -1.087 -20.103   9.874  0.00  0.00      PROA  
ATOM   2607  O   ALA P 558      -0.802 -20.154  11.058  0.00  0.00      PROA  
ATOM   2608  N   LEU P 559      -0.709 -21.001   8.941  0.00  0.00      PROA  
ATOM   2609  HN  LEU P 559      -1.007 -20.919   7.993  0.00  0.00      PROA  
ATOM   2610  CA  LEU P 559       0.086 -22.177   9.237  0.00  0.00      PROA  
ATOM   2611  HA  LEU P 559      -0.509 -22.715   9.960  0.00  0.00      PROA  
ATOM   2612  CB  LEU P 559       0.236 -23.013   7.845  0.00  0.00      PROA  
ATOM   2613  HB1 LEU P 559       0.877 -22.490   7.103  0.00  0.00      PROA  
ATOM   2614  HB2 LEU P 559      -0.780 -23.002   7.396  0.00  0.00      PROA  
ATOM   2615  CG  LEU P 559       0.655 -24.432   7.931  0.00  0.00      PROA  
ATOM   2616  HG  LEU P 559       1.628 -24.486   8.463  0.00  0.00      PROA  
ATOM   2617  CD1 LEU P 559      -0.428 -25.295   8.689  0.00  0.00      PROA  
ATOM   2618 HD11 LEU P 559      -1.462 -25.438   8.307  0.00  0.00      PROA  
ATOM   2619 HD12 LEU P 559      -0.581 -24.923   9.725  0.00  0.00      PROA  
ATOM   2620 HD13 LEU P 559      -0.057 -26.329   8.853  0.00  0.00      PROA  
ATOM   2621  CD2 LEU P 559       0.789 -24.924   6.532  0.00  0.00      PROA  
ATOM   2622 HD21 LEU P 559       1.011 -26.007   6.423  0.00  0.00      PROA  
ATOM   2623 HD22 LEU P 559       1.545 -24.355   5.950  0.00  0.00      PROA  
ATOM   2624 HD23 LEU P 559      -0.138 -24.779   5.938  0.00  0.00      PROA  
ATOM   2625  C   LEU P 559       1.469 -21.907   9.815  0.00  0.00      PROA  
ATOM   2626  O   LEU P 559       1.864 -22.341  10.873  0.00  0.00      PROA  
ATOM   2627  N   ILE P 560       2.170 -21.005   9.047  0.00  0.00      PROA  
ATOM   2628  HN  ILE P 560       1.728 -20.811   8.174  0.00  0.00      PROA  
ATOM   2629  CA  ILE P 560       3.315 -20.212   9.435  0.00  0.00      PROA  
ATOM   2630  HA  ILE P 560       4.092 -20.907   9.715  0.00  0.00      PROA  
ATOM   2631  CB  ILE P 560       3.871 -19.431   8.241  0.00  0.00      PROA  
ATOM   2632  HB  ILE P 560       3.110 -18.717   7.860  0.00  0.00      PROA  
ATOM   2633  CG2 ILE P 560       5.173 -18.639   8.583  0.00  0.00      PROA  
ATOM   2634 HG21 ILE P 560       5.593 -18.075   7.723  0.00  0.00      PROA  
ATOM   2635 HG22 ILE P 560       6.063 -19.239   8.871  0.00  0.00      PROA  
ATOM   2636 HG23 ILE P 560       5.103 -18.023   9.505  0.00  0.00      PROA  
ATOM   2637  CG1 ILE P 560       4.138 -20.238   6.913  0.00  0.00      PROA  
ATOM   2638 HG11 ILE P 560       4.584 -19.533   6.179  0.00  0.00      PROA  
ATOM   2639 HG12 ILE P 560       3.225 -20.627   6.413  0.00  0.00      PROA  
ATOM   2640  CD  ILE P 560       5.058 -21.501   7.018  0.00  0.00      PROA  
ATOM   2641  HD1 ILE P 560       5.921 -21.304   7.690  0.00  0.00      PROA  
ATOM   2642  HD2 ILE P 560       5.419 -21.878   6.037  0.00  0.00      PROA  
ATOM   2643  HD3 ILE P 560       4.470 -22.364   7.396  0.00  0.00      PROA  
ATOM   2644  C   ILE P 560       3.137 -19.387  10.657  0.00  0.00      PROA  
ATOM   2645  O   ILE P 560       4.052 -19.432  11.481  0.00  0.00      PROA  
ATOM   2646  N   ALA P 561       2.075 -18.668  10.871  0.00  0.00      PROA  
ATOM   2647  HN  ALA P 561       1.314 -18.652  10.227  0.00  0.00      PROA  
ATOM   2648  CA  ALA P 561       1.773 -17.934  12.154  0.00  0.00      PROA  
ATOM   2649  HA  ALA P 561       2.576 -17.248  12.378  0.00  0.00      PROA  
ATOM   2650  CB  ALA P 561       0.428 -17.193  12.090  0.00  0.00      PROA  
ATOM   2651  HB1 ALA P 561       0.261 -16.720  13.081  0.00  0.00      PROA  
ATOM   2652  HB2 ALA P 561      -0.451 -17.852  11.926  0.00  0.00      PROA  
ATOM   2653  HB3 ALA P 561       0.400 -16.440  11.273  0.00  0.00      PROA  
ATOM   2654  C   ALA P 561       1.752 -18.860  13.388  0.00  0.00      PROA  
ATOM   2655  O   ALA P 561       2.433 -18.640  14.401  0.00  0.00      PROA  
ATOM   2656  N   HSD P 562       1.020 -20.011  13.207  0.00  0.00      PROA  
ATOM   2657  HN  HSD P 562       0.437 -20.150  12.411  0.00  0.00      PROA  
ATOM   2658  CA  HSD P 562       0.845 -21.099  14.276  0.00  0.00      PROA  
ATOM   2659  HA  HSD P 562       0.632 -20.658  15.239  0.00  0.00      PROA  
ATOM   2660  CB  HSD P 562      -0.311 -21.979  13.839  0.00  0.00      PROA  
ATOM   2661  HB1 HSD P 562      -0.031 -22.438  12.866  0.00  0.00      PROA  
ATOM   2662  HB2 HSD P 562      -1.218 -21.358  13.679  0.00  0.00      PROA  
ATOM   2663  ND1 HSD P 562      -0.286 -24.488  14.488  0.00  0.00      PROA  
ATOM   2664  HD1 HSD P 562       0.167 -24.731  13.630  0.00  0.00      PROA  
ATOM   2665  CG  HSD P 562      -0.564 -23.133  14.737  0.00  0.00      PROA  
ATOM   2666  CE1 HSD P 562      -0.834 -25.210  15.427  0.00  0.00      PROA  
ATOM   2667  HE1 HSD P 562      -0.824 -26.299  15.482  0.00  0.00      PROA  
ATOM   2668  NE2 HSD P 562      -1.463 -24.471  16.292  0.00  0.00      PROA  
ATOM   2669  CD2 HSD P 562      -1.332 -23.159  15.840  0.00  0.00      PROA  
ATOM   2670  HD2 HSD P 562      -1.741 -22.371  16.460  0.00  0.00      PROA  
ATOM   2671  C   HSD P 562       2.074 -21.796  14.685  0.00  0.00      PROA  
ATOM   2672  O   HSD P 562       2.348 -22.003  15.853  0.00  0.00      PROA  
ATOM   2673  N   TRP P 563       2.874 -22.197  13.679  0.00  0.00      PROA  
ATOM   2674  HN  TRP P 563       2.602 -22.078  12.728  0.00  0.00      PROA  
ATOM   2675  CA  TRP P 563       4.249 -22.773  13.922  0.00  0.00      PROA  
ATOM   2676  HA  TRP P 563       4.101 -23.631  14.563  0.00  0.00      PROA  
ATOM   2677  CB  TRP P 563       4.816 -23.250  12.634  0.00  0.00      PROA  
ATOM   2678  HB1 TRP P 563       4.954 -22.447  11.878  0.00  0.00      PROA  
ATOM   2679  HB2 TRP P 563       4.037 -23.870  12.143  0.00  0.00      PROA  
ATOM   2680  CG  TRP P 563       6.149 -23.955  12.634  0.00  0.00      PROA  
ATOM   2681  CD1 TRP P 563       6.297 -25.234  13.024  0.00  0.00      PROA  
ATOM   2682  HD1 TRP P 563       5.482 -25.888  13.295  0.00  0.00      PROA  
ATOM   2683  NE1 TRP P 563       7.564 -25.632  12.822  0.00  0.00      PROA  
ATOM   2684  HE1 TRP P 563       7.907 -26.403  13.313  0.00  0.00      PROA  
ATOM   2685  CE2 TRP P 563       8.340 -24.607  12.232  0.00  0.00      PROA  
ATOM   2686  CD2 TRP P 563       7.439 -23.484  12.119  0.00  0.00      PROA  
ATOM   2687  CE3 TRP P 563       7.885 -22.347  11.505  0.00  0.00      PROA  
ATOM   2688  HE3 TRP P 563       7.240 -21.495  11.350  0.00  0.00      PROA  
ATOM   2689  CZ3 TRP P 563       9.163 -22.240  10.983  0.00  0.00      PROA  
ATOM   2690  HZ3 TRP P 563       9.507 -21.412  10.381  0.00  0.00      PROA  
ATOM   2691  CZ2 TRP P 563       9.684 -24.503  11.764  0.00  0.00      PROA  
ATOM   2692  HZ2 TRP P 563      10.461 -25.226  11.963  0.00  0.00      PROA  
ATOM   2693  CH2 TRP P 563      10.024 -23.331  11.102  0.00  0.00      PROA  
ATOM   2694  HH2 TRP P 563      11.043 -23.217  10.762  0.00  0.00      PROA  
ATOM   2695  C   TRP P 563       5.189 -21.912  14.744  0.00  0.00      PROA  
ATOM   2696  O   TRP P 563       5.791 -22.308  15.727  0.00  0.00      PROA  
ATOM   2697  N   LEU P 564       5.339 -20.622  14.414  0.00  0.00      PROA  
ATOM   2698  HN  LEU P 564       4.894 -20.209  13.623  0.00  0.00      PROA  
ATOM   2699  CA  LEU P 564       6.067 -19.682  15.241  0.00  0.00      PROA  
ATOM   2700  HA  LEU P 564       7.063 -20.097  15.290  0.00  0.00      PROA  
ATOM   2701  CB  LEU P 564       6.303 -18.390  14.461  0.00  0.00      PROA  
ATOM   2702  HB1 LEU P 564       6.695 -17.558  15.085  0.00  0.00      PROA  
ATOM   2703  HB2 LEU P 564       5.280 -18.072  14.167  0.00  0.00      PROA  
ATOM   2704  CG  LEU P 564       6.978 -18.322  13.084  0.00  0.00      PROA  
ATOM   2705  HG  LEU P 564       6.803 -19.214  12.445  0.00  0.00      PROA  
ATOM   2706  CD1 LEU P 564       6.784 -17.013  12.315  0.00  0.00      PROA  
ATOM   2707 HD11 LEU P 564       7.238 -17.017  11.301  0.00  0.00      PROA  
ATOM   2708 HD12 LEU P 564       7.264 -16.190  12.887  0.00  0.00      PROA  
ATOM   2709 HD13 LEU P 564       5.680 -16.897  12.302  0.00  0.00      PROA  
ATOM   2710  CD2 LEU P 564       8.523 -18.512  13.205  0.00  0.00      PROA  
ATOM   2711 HD21 LEU P 564       8.687 -19.426  13.816  0.00  0.00      PROA  
ATOM   2712 HD22 LEU P 564       8.866 -17.720  13.905  0.00  0.00      PROA  
ATOM   2713 HD23 LEU P 564       9.056 -18.514  12.230  0.00  0.00      PROA  
ATOM   2714  C   LEU P 564       5.386 -19.449  16.616  0.00  0.00      PROA  
ATOM   2715  O   LEU P 564       6.134 -19.076  17.515  0.00  0.00      PROA  
ATOM   2716  N   ALA P 565       4.042 -19.671  16.878  0.00  0.00      PROA  
ATOM   2717  HN  ALA P 565       3.300 -19.699  16.213  0.00  0.00      PROA  
ATOM   2718  CA  ALA P 565       3.618 -19.668  18.230  0.00  0.00      PROA  
ATOM   2719  HA  ALA P 565       3.834 -18.673  18.592  0.00  0.00      PROA  
ATOM   2720  CB  ALA P 565       2.024 -19.857  18.241  0.00  0.00      PROA  
ATOM   2721  HB1 ALA P 565       1.503 -19.121  17.593  0.00  0.00      PROA  
ATOM   2722  HB2 ALA P 565       1.532 -19.704  19.225  0.00  0.00      PROA  
ATOM   2723  HB3 ALA P 565       1.750 -20.908  18.007  0.00  0.00      PROA  
ATOM   2724  C   ALA P 565       4.250 -20.778  19.202  0.00  0.00      PROA  
ATOM   2725  O   ALA P 565       4.571 -20.483  20.331  0.00  0.00      PROA  
ATOM   2726  N   CYS P 566       4.484 -22.020  18.683  0.00  0.00      PROA  
ATOM   2727  HN  CYS P 566       4.326 -22.127  17.704  0.00  0.00      PROA  
ATOM   2728  CA  CYS P 566       5.286 -22.986  19.421  0.00  0.00      PROA  
ATOM   2729  HA  CYS P 566       4.885 -22.954  20.423  0.00  0.00      PROA  
ATOM   2730  CB  CYS P 566       5.138 -24.454  18.790  0.00  0.00      PROA  
ATOM   2731  HB1 CYS P 566       5.151 -24.250  17.698  0.00  0.00      PROA  
ATOM   2732  HB2 CYS P 566       4.105 -24.780  19.037  0.00  0.00      PROA  
ATOM   2733  SG  CYS P 566       6.538 -25.624  19.245  0.00  0.00      PROA  
ATOM   2734  HG1 CYS P 566       5.768 -26.597  18.780  0.00  0.00      PROA  
ATOM   2735  C   CYS P 566       6.736 -22.546  19.602  0.00  0.00      PROA  
ATOM   2736  O   CYS P 566       7.303 -22.836  20.673  0.00  0.00      PROA  
ATOM   2737  N   ILE P 567       7.343 -21.871  18.544  0.00  0.00      PROA  
ATOM   2738  HN  ILE P 567       6.887 -21.604  17.699  0.00  0.00      PROA  
ATOM   2739  CA  ILE P 567       8.674 -21.341  18.739  0.00  0.00      PROA  
ATOM   2740  HA  ILE P 567       9.247 -22.195  19.070  0.00  0.00      PROA  
ATOM   2741  CB  ILE P 567       9.243 -20.842  17.451  0.00  0.00      PROA  
ATOM   2742  HB  ILE P 567       8.640 -20.007  17.035  0.00  0.00      PROA  
ATOM   2743  CG2 ILE P 567      10.736 -20.404  17.742  0.00  0.00      PROA  
ATOM   2744 HG21 ILE P 567      11.021 -19.637  18.494  0.00  0.00      PROA  
ATOM   2745 HG22 ILE P 567      11.177 -19.971  16.818  0.00  0.00      PROA  
ATOM   2746 HG23 ILE P 567      11.255 -21.378  17.871  0.00  0.00      PROA  
ATOM   2747  CG1 ILE P 567       9.263 -21.948  16.357  0.00  0.00      PROA  
ATOM   2748 HG11 ILE P 567       9.884 -21.507  15.548  0.00  0.00      PROA  
ATOM   2749 HG12 ILE P 567       8.230 -22.071  15.969  0.00  0.00      PROA  
ATOM   2750  CD  ILE P 567       9.780 -23.368  16.658  0.00  0.00      PROA  
ATOM   2751  HD1 ILE P 567       9.079 -23.854  17.369  0.00  0.00      PROA  
ATOM   2752  HD2 ILE P 567      10.786 -23.213  17.102  0.00  0.00      PROA  
ATOM   2753  HD3 ILE P 567      10.009 -23.963  15.748  0.00  0.00      PROA  
ATOM   2754  C   ILE P 567       8.759 -20.362  19.854  0.00  0.00      PROA  
ATOM   2755  O   ILE P 567       9.691 -20.481  20.700  0.00  0.00      PROA  
ATOM   2756  N   TRP P 568       7.745 -19.517  19.996  0.00  0.00      PROA  
ATOM   2757  HN  TRP P 568       7.266 -19.305  19.148  0.00  0.00      PROA  
ATOM   2758  CA  TRP P 568       7.602 -18.522  21.031  0.00  0.00      PROA  
ATOM   2759  HA  TRP P 568       8.504 -17.930  21.080  0.00  0.00      PROA  
ATOM   2760  CB  TRP P 568       6.344 -17.608  20.605  0.00  0.00      PROA  
ATOM   2761  HB1 TRP P 568       5.532 -18.354  20.471  0.00  0.00      PROA  
ATOM   2762  HB2 TRP P 568       6.579 -17.070  19.661  0.00  0.00      PROA  
ATOM   2763  CG  TRP P 568       5.880 -16.587  21.575  0.00  0.00      PROA  
ATOM   2764  CD1 TRP P 568       4.677 -16.547  22.208  0.00  0.00      PROA  
ATOM   2765  HD1 TRP P 568       3.855 -17.243  22.131  0.00  0.00      PROA  
ATOM   2766  NE1 TRP P 568       4.621 -15.483  23.052  0.00  0.00      PROA  
ATOM   2767  HE1 TRP P 568       3.987 -15.369  23.786  0.00  0.00      PROA  
ATOM   2768  CE2 TRP P 568       5.869 -14.814  23.035  0.00  0.00      PROA  
ATOM   2769  CD2 TRP P 568       6.720 -15.545  22.169  0.00  0.00      PROA  
ATOM   2770  CE3 TRP P 568       8.012 -15.165  21.834  0.00  0.00      PROA  
ATOM   2771  HE3 TRP P 568       8.647 -15.627  21.092  0.00  0.00      PROA  
ATOM   2772  CZ3 TRP P 568       8.439 -14.031  22.480  0.00  0.00      PROA  
ATOM   2773  HZ3 TRP P 568       9.446 -13.768  22.191  0.00  0.00      PROA  
ATOM   2774  CZ2 TRP P 568       6.423 -13.779  23.782  0.00  0.00      PROA  
ATOM   2775  HZ2 TRP P 568       5.912 -13.382  24.647  0.00  0.00      PROA  
ATOM   2776  CH2 TRP P 568       7.695 -13.318  23.422  0.00  0.00      PROA  
ATOM   2777  HH2 TRP P 568       8.153 -12.514  23.979  0.00  0.00      PROA  
ATOM   2778  C   TRP P 568       7.440 -19.164  22.348  0.00  0.00      PROA  
ATOM   2779  O   TRP P 568       8.132 -18.814  23.315  0.00  0.00      PROA  
ATOM   2780  N   TYR P 569       6.645 -20.237  22.440  0.00  0.00      PROA  
ATOM   2781  HN  TYR P 569       6.153 -20.302  21.576  0.00  0.00      PROA  
ATOM   2782  CA  TYR P 569       6.583 -21.081  23.646  0.00  0.00      PROA  
ATOM   2783  HA  TYR P 569       6.226 -20.428  24.429  0.00  0.00      PROA  
ATOM   2784  CB  TYR P 569       5.473 -22.148  23.427  0.00  0.00      PROA  
ATOM   2785  HB1 TYR P 569       5.667 -22.748  22.513  0.00  0.00      PROA  
ATOM   2786  HB2 TYR P 569       4.544 -21.600  23.160  0.00  0.00      PROA  
ATOM   2787  CG  TYR P 569       5.249 -22.913  24.686  0.00  0.00      PROA  
ATOM   2788  CD1 TYR P 569       4.609 -22.207  25.746  0.00  0.00      PROA  
ATOM   2789  HD1 TYR P 569       4.335 -21.165  25.677  0.00  0.00      PROA  
ATOM   2790  CE1 TYR P 569       4.126 -22.957  26.839  0.00  0.00      PROA  
ATOM   2791  HE1 TYR P 569       3.520 -22.517  27.617  0.00  0.00      PROA  
ATOM   2792  CZ  TYR P 569       4.478 -24.335  26.996  0.00  0.00      PROA  
ATOM   2793  OH  TYR P 569       4.155 -25.134  28.095  0.00  0.00      PROA  
ATOM   2794  HH  TYR P 569       3.564 -24.684  28.703  0.00  0.00      PROA  
ATOM   2795  CD2 TYR P 569       5.586 -24.297  24.856  0.00  0.00      PROA  
ATOM   2796  HD2 TYR P 569       6.026 -24.737  23.973  0.00  0.00      PROA  
ATOM   2797  CE2 TYR P 569       5.308 -24.961  26.065  0.00  0.00      PROA  
ATOM   2798  HE2 TYR P 569       5.620 -25.990  26.174  0.00  0.00      PROA  
ATOM   2799  C   TYR P 569       7.947 -21.611  24.127  0.00  0.00      PROA  
ATOM   2800  O   TYR P 569       8.357 -21.592  25.262  0.00  0.00      PROA  
ATOM   2801  N   ALA P 570       8.721 -22.268  23.190  0.00  0.00      PROA  
ATOM   2802  HN  ALA P 570       8.454 -22.205  22.232  0.00  0.00      PROA  
ATOM   2803  CA  ALA P 570      10.045 -22.758  23.509  0.00  0.00      PROA  
ATOM   2804  HA  ALA P 570      10.064 -23.549  24.244  0.00  0.00      PROA  
ATOM   2805  CB  ALA P 570      10.529 -23.422  22.239  0.00  0.00      PROA  
ATOM   2806  HB1 ALA P 570      10.573 -22.710  21.388  0.00  0.00      PROA  
ATOM   2807  HB2 ALA P 570       9.897 -24.276  21.915  0.00  0.00      PROA  
ATOM   2808  HB3 ALA P 570      11.550 -23.858  22.280  0.00  0.00      PROA  
ATOM   2809  C   ALA P 570      11.091 -21.715  23.868  0.00  0.00      PROA  
ATOM   2810  O   ALA P 570      11.944 -21.894  24.760  0.00  0.00      PROA  
ATOM   2811  N   ILE P 571      10.985 -20.476  23.256  0.00  0.00      PROA  
ATOM   2812  HN  ILE P 571      10.299 -20.424  22.535  0.00  0.00      PROA  
ATOM   2813  CA  ILE P 571      11.649 -19.285  23.601  0.00  0.00      PROA  
ATOM   2814  HA  ILE P 571      12.722 -19.404  23.573  0.00  0.00      PROA  
ATOM   2815  CB  ILE P 571      11.460 -18.154  22.591  0.00  0.00      PROA  
ATOM   2816  HB  ILE P 571      10.370 -17.951  22.518  0.00  0.00      PROA  
ATOM   2817  CG2 ILE P 571      12.074 -16.836  23.126  0.00  0.00      PROA  
ATOM   2818 HG21 ILE P 571      13.175 -16.856  23.275  0.00  0.00      PROA  
ATOM   2819 HG22 ILE P 571      11.566 -16.519  24.062  0.00  0.00      PROA  
ATOM   2820 HG23 ILE P 571      11.850 -16.115  22.312  0.00  0.00      PROA  
ATOM   2821  CG1 ILE P 571      12.055 -18.484  21.147  0.00  0.00      PROA  
ATOM   2822 HG11 ILE P 571      11.203 -18.198  20.494  0.00  0.00      PROA  
ATOM   2823 HG12 ILE P 571      12.177 -19.586  21.087  0.00  0.00      PROA  
ATOM   2824  CD  ILE P 571      13.347 -17.775  20.685  0.00  0.00      PROA  
ATOM   2825  HD1 ILE P 571      13.662 -18.205  19.710  0.00  0.00      PROA  
ATOM   2826  HD2 ILE P 571      14.046 -17.827  21.547  0.00  0.00      PROA  
ATOM   2827  HD3 ILE P 571      13.132 -16.692  20.555  0.00  0.00      PROA  
ATOM   2828  C   ILE P 571      11.276 -18.903  25.066  0.00  0.00      PROA  
ATOM   2829  O   ILE P 571      12.036 -18.341  25.880  0.00  0.00      PROA  
ATOM   2830  N   GLY P 572      10.028 -19.121  25.517  0.00  0.00      PROA  
ATOM   2831  HN  GLY P 572       9.386 -19.538  24.879  0.00  0.00      PROA  
ATOM   2832  CA  GLY P 572       9.695 -18.927  26.928  0.00  0.00      PROA  
ATOM   2833  HA1 GLY P 572       8.619 -18.982  26.852  0.00  0.00      PROA  
ATOM   2834  HA2 GLY P 572      10.096 -17.966  27.214  0.00  0.00      PROA  
ATOM   2835  C   GLY P 572      10.301 -19.940  27.821  0.00  0.00      PROA  
ATOM   2836  O   GLY P 572      11.154 -19.533  28.632  0.00  0.00      PROA  
ATOM   2837  N   ASN P 573      10.065 -21.248  27.576  0.00  0.00      PROA  
ATOM   2838  HN  ASN P 573       9.538 -21.533  26.779  0.00  0.00      PROA  
ATOM   2839  CA  ASN P 573      10.659 -22.319  28.387  0.00  0.00      PROA  
ATOM   2840  HA  ASN P 573      10.391 -22.212  29.428  0.00  0.00      PROA  
ATOM   2841  CB  ASN P 573      10.019 -23.701  27.993  0.00  0.00      PROA  
ATOM   2842  HB1 ASN P 573      10.382 -24.621  28.498  0.00  0.00      PROA  
ATOM   2843  HB2 ASN P 573      10.210 -23.777  26.901  0.00  0.00      PROA  
ATOM   2844  CG  ASN P 573       8.582 -23.669  28.389  0.00  0.00      PROA  
ATOM   2845  OD1 ASN P 573       8.284 -23.840  29.532  0.00  0.00      PROA  
ATOM   2846  ND2 ASN P 573       7.653 -23.429  27.439  0.00  0.00      PROA  
ATOM   2847 HD21 ASN P 573       6.704 -23.368  27.747  0.00  0.00      PROA  
ATOM   2848 HD22 ASN P 573       8.017 -23.394  26.508  0.00  0.00      PROA  
ATOM   2849  C   ASN P 573      12.144 -22.431  28.313  0.00  0.00      PROA  
ATOM   2850  O   ASN P 573      12.654 -23.467  28.869  0.00  0.00      PROA  
ATOM   2851  N   MET P 574      12.948 -21.436  27.852  0.00  0.00      PROA  
ATOM   2852  HN  MET P 574      12.612 -20.591  27.443  0.00  0.00      PROA  
ATOM   2853  CA  MET P 574      14.371 -21.417  27.895  0.00  0.00      PROA  
ATOM   2854  HA  MET P 574      14.683 -22.351  27.453  0.00  0.00      PROA  
ATOM   2855  CB  MET P 574      14.928 -20.275  27.041  0.00  0.00      PROA  
ATOM   2856  HB1 MET P 574      16.024 -20.217  27.214  0.00  0.00      PROA  
ATOM   2857  HB2 MET P 574      14.523 -19.274  27.301  0.00  0.00      PROA  
ATOM   2858  CG  MET P 574      14.909 -20.329  25.523  0.00  0.00      PROA  
ATOM   2859  HG1 MET P 574      13.840 -20.476  25.257  0.00  0.00      PROA  
ATOM   2860  HG2 MET P 574      15.658 -21.112  25.279  0.00  0.00      PROA  
ATOM   2861  SD  MET P 574      15.421 -18.727  24.694  0.00  0.00      PROA  
ATOM   2862  CE  MET P 574      15.798 -19.748  23.257  0.00  0.00      PROA  
ATOM   2863  HE1 MET P 574      16.434 -20.615  23.536  0.00  0.00      PROA  
ATOM   2864  HE2 MET P 574      16.169 -19.176  22.380  0.00  0.00      PROA  
ATOM   2865  HE3 MET P 574      14.892 -20.186  22.785  0.00  0.00      PROA  
ATOM   2866  C   MET P 574      14.921 -21.460  29.371  0.00  0.00      PROA  
ATOM   2867  O   MET P 574      15.927 -22.102  29.652  0.00  0.00      PROA  
ATOM   2868  N   GLU P 575      14.232 -20.794  30.269  0.00  0.00      PROA  
ATOM   2869  HN  GLU P 575      13.486 -20.195  29.987  0.00  0.00      PROA  
ATOM   2870  CA  GLU P 575      14.601 -20.456  31.636  0.00  0.00      PROA  
ATOM   2871  HA  GLU P 575      15.679 -20.501  31.686  0.00  0.00      PROA  
ATOM   2872  CB  GLU P 575      14.106 -19.076  32.016  0.00  0.00      PROA  
ATOM   2873  HB1 GLU P 575      14.660 -18.810  32.942  0.00  0.00      PROA  
ATOM   2874  HB2 GLU P 575      13.003 -19.112  32.149  0.00  0.00      PROA  
ATOM   2875  CG  GLU P 575      14.444 -18.025  30.940  0.00  0.00      PROA  
ATOM   2876  HG1 GLU P 575      13.722 -17.906  30.105  0.00  0.00      PROA  
ATOM   2877  HG2 GLU P 575      15.305 -18.285  30.287  0.00  0.00      PROA  
ATOM   2878  CD  GLU P 575      14.826 -16.632  31.540  0.00  0.00      PROA  
ATOM   2879  OE1 GLU P 575      15.929 -16.073  31.263  0.00  0.00      PROA  
ATOM   2880  OE2 GLU P 575      13.947 -16.224  32.323  0.00  0.00      PROA  
ATOM   2881  C   GLU P 575      14.110 -21.473  32.651  0.00  0.00      PROA  
ATOM   2882  O   GLU P 575      14.245 -21.284  33.855  0.00  0.00      PROA  
ATOM   2883  N   GLN P 576      13.532 -22.553  32.160  0.00  0.00      PROA  
ATOM   2884  HN  GLN P 576      13.549 -22.750  31.183  0.00  0.00      PROA  
ATOM   2885  CA  GLN P 576      12.758 -23.459  32.968  0.00  0.00      PROA  
ATOM   2886  HA  GLN P 576      12.029 -22.910  33.547  0.00  0.00      PROA  
ATOM   2887  CB  GLN P 576      11.854 -24.349  32.001  0.00  0.00      PROA  
ATOM   2888  HB1 GLN P 576      12.408 -24.457  31.044  0.00  0.00      PROA  
ATOM   2889  HB2 GLN P 576      10.890 -23.814  31.867  0.00  0.00      PROA  
ATOM   2890  CG  GLN P 576      11.302 -25.768  32.444  0.00  0.00      PROA  
ATOM   2891  HG1 GLN P 576      10.843 -25.727  33.455  0.00  0.00      PROA  
ATOM   2892  HG2 GLN P 576      12.193 -26.431  32.477  0.00  0.00      PROA  
ATOM   2893  CD  GLN P 576      10.315 -26.319  31.406  0.00  0.00      PROA  
ATOM   2894  OE1 GLN P 576      10.589 -26.352  30.182  0.00  0.00      PROA  
ATOM   2895  NE2 GLN P 576       9.208 -26.751  31.934  0.00  0.00      PROA  
ATOM   2896 HE21 GLN P 576       8.956 -26.643  32.896  0.00  0.00      PROA  
ATOM   2897 HE22 GLN P 576       8.449 -26.991  31.329  0.00  0.00      PROA  
ATOM   2898  C   GLN P 576      13.464 -24.220  34.116  0.00  0.00      PROA  
ATOM   2899  O   GLN P 576      12.948 -24.393  35.197  0.00  0.00      PROA  
ATOM   2900  N   PRO P 577      14.713 -24.718  33.914  0.00  0.00      PROA  
ATOM   2901  CD  PRO P 577      15.340 -25.015  32.598  0.00  0.00      PROA  
ATOM   2902  HD1 PRO P 577      16.054 -24.219  32.296  0.00  0.00      PROA  
ATOM   2903  HD2 PRO P 577      14.732 -25.325  31.721  0.00  0.00      PROA  
ATOM   2904  CA  PRO P 577      15.532 -25.220  34.997  0.00  0.00      PROA  
ATOM   2905  HA  PRO P 577      14.906 -25.955  35.483  0.00  0.00      PROA  
ATOM   2906  CB  PRO P 577      16.709 -25.797  34.221  0.00  0.00      PROA  
ATOM   2907  HB1 PRO P 577      17.187 -26.647  34.753  0.00  0.00      PROA  
ATOM   2908  HB2 PRO P 577      17.459 -25.013  33.981  0.00  0.00      PROA  
ATOM   2909  CG  PRO P 577      16.073 -26.306  32.938  0.00  0.00      PROA  
ATOM   2910  HG1 PRO P 577      16.833 -26.578  32.175  0.00  0.00      PROA  
ATOM   2911  HG2 PRO P 577      15.414 -27.180  33.132  0.00  0.00      PROA  
ATOM   2912  C   PRO P 577      16.054 -24.189  36.102  0.00  0.00      PROA  
ATOM   2913  O   PRO P 577      16.827 -24.506  36.994  0.00  0.00      PROA  
ATOM   2914  N   HSD P 578      15.600 -22.959  36.089  0.00  0.00      PROA  
ATOM   2915  HN  HSD P 578      14.961 -22.734  35.357  0.00  0.00      PROA  
ATOM   2916  CA  HSD P 578      15.918 -21.915  37.039  0.00  0.00      PROA  
ATOM   2917  HA  HSD P 578      16.797 -22.251  37.569  0.00  0.00      PROA  
ATOM   2918  CB  HSD P 578      16.333 -20.635  36.380  0.00  0.00      PROA  
ATOM   2919  HB1 HSD P 578      16.534 -19.712  36.965  0.00  0.00      PROA  
ATOM   2920  HB2 HSD P 578      15.396 -20.440  35.816  0.00  0.00      PROA  
ATOM   2921  ND1 HSD P 578      18.621 -21.581  35.745  0.00  0.00      PROA  
ATOM   2922  HD1 HSD P 578      18.767 -22.082  36.598  0.00  0.00      PROA  
ATOM   2923  CG  HSD P 578      17.489 -20.872  35.462  0.00  0.00      PROA  
ATOM   2924  CE1 HSD P 578      19.345 -21.640  34.645  0.00  0.00      PROA  
ATOM   2925  HE1 HSD P 578      20.317 -22.134  34.658  0.00  0.00      PROA  
ATOM   2926  NE2 HSD P 578      18.776 -21.002  33.647  0.00  0.00      PROA  
ATOM   2927  CD2 HSD P 578      17.621 -20.493  34.192  0.00  0.00      PROA  
ATOM   2928  HD2 HSD P 578      16.876 -19.982  33.595  0.00  0.00      PROA  
ATOM   2929  C   HSD P 578      14.692 -21.610  37.912  0.00  0.00      PROA  
ATOM   2930  O   HSD P 578      13.499 -21.531  37.527  0.00  0.00      PROA  
ATOM   2931  N   MET P 579      14.901 -21.244  39.208  0.00  0.00      PROA  
ATOM   2932  HN  MET P 579      15.826 -21.149  39.568  0.00  0.00      PROA  
ATOM   2933  CA  MET P 579      13.755 -20.861  40.045  0.00  0.00      PROA  
ATOM   2934  HA  MET P 579      13.137 -21.743  39.961  0.00  0.00      PROA  
ATOM   2935  CB  MET P 579      14.133 -20.643  41.585  0.00  0.00      PROA  
ATOM   2936  HB1 MET P 579      13.341 -20.259  42.262  0.00  0.00      PROA  
ATOM   2937  HB2 MET P 579      15.066 -20.040  41.606  0.00  0.00      PROA  
ATOM   2938  CG  MET P 579      14.578 -21.980  42.304  0.00  0.00      PROA  
ATOM   2939  HG1 MET P 579      14.945 -21.670  43.306  0.00  0.00      PROA  
ATOM   2940  HG2 MET P 579      15.419 -22.353  41.681  0.00  0.00      PROA  
ATOM   2941  SD  MET P 579      13.250 -23.171  42.479  0.00  0.00      PROA  
ATOM   2942  CE  MET P 579      12.680 -22.830  44.188  0.00  0.00      PROA  
ATOM   2943  HE1 MET P 579      13.252 -23.465  44.898  0.00  0.00      PROA  
ATOM   2944  HE2 MET P 579      11.641 -23.209  44.298  0.00  0.00      PROA  
ATOM   2945  HE3 MET P 579      12.609 -21.752  44.447  0.00  0.00      PROA  
ATOM   2946  C   MET P 579      12.891 -19.667  39.614  0.00  0.00      PROA  
ATOM   2947  O   MET P 579      13.275 -18.751  38.888  0.00  0.00      PROA  
ATOM   2948  N   ASP P 580      11.577 -19.729  40.081  0.00  0.00      PROA  
ATOM   2949  HN  ASP P 580      11.385 -20.368  40.821  0.00  0.00      PROA  
ATOM   2950  CA  ASP P 580      10.685 -18.601  39.706  0.00  0.00      PROA  
ATOM   2951  HA  ASP P 580      10.707 -18.654  38.627  0.00  0.00      PROA  
ATOM   2952  CB  ASP P 580       9.223 -18.849  40.110  0.00  0.00      PROA  
ATOM   2953  HB1 ASP P 580       8.632 -17.915  40.007  0.00  0.00      PROA  
ATOM   2954  HB2 ASP P 580       9.195 -19.072  41.198  0.00  0.00      PROA  
ATOM   2955  CG  ASP P 580       8.515 -19.915  39.371  0.00  0.00      PROA  
ATOM   2956  OD1 ASP P 580       9.200 -20.706  38.653  0.00  0.00      PROA  
ATOM   2957  OD2 ASP P 580       7.244 -20.009  39.455  0.00  0.00      PROA  
ATOM   2958  C   ASP P 580      11.212 -17.268  40.257  0.00  0.00      PROA  
ATOM   2959  O   ASP P 580      11.936 -17.212  41.229  0.00  0.00      PROA  
ATOM   2960  N   SER P 581      10.857 -16.132  39.550  0.00  0.00      PROA  
ATOM   2961  HN  SER P 581      10.246 -16.237  38.769  0.00  0.00      PROA  
ATOM   2962  CA  SER P 581      11.351 -14.750  39.783  0.00  0.00      PROA  
ATOM   2963  HA  SER P 581      10.503 -14.131  40.039  0.00  0.00      PROA  
ATOM   2964  CB  SER P 581      12.348 -14.370  40.987  0.00  0.00      PROA  
ATOM   2965  HB1 SER P 581      12.533 -13.276  41.034  0.00  0.00      PROA  
ATOM   2966  HB2 SER P 581      13.379 -14.747  40.819  0.00  0.00      PROA  
ATOM   2967  OG  SER P 581      11.801 -14.692  42.286  0.00  0.00      PROA  
ATOM   2968  HG1 SER P 581      11.596 -15.624  42.181  0.00  0.00      PROA  
ATOM   2969  C   SER P 581      12.001 -14.279  38.524  0.00  0.00      PROA  
ATOM   2970  O   SER P 581      12.793 -13.374  38.534  0.00  0.00      PROA  
ATOM   2971  N   ARG P 582      11.627 -14.848  37.386  0.00  0.00      PROA  
ATOM   2972  HN  ARG P 582      10.953 -15.582  37.428  0.00  0.00      PROA  
ATOM   2973  CA  ARG P 582      12.182 -14.452  36.050  0.00  0.00      PROA  
ATOM   2974  HA  ARG P 582      13.228 -14.226  36.196  0.00  0.00      PROA  
ATOM   2975  CB  ARG P 582      11.940 -15.677  35.019  0.00  0.00      PROA  
ATOM   2976  HB1 ARG P 582      12.389 -15.432  34.033  0.00  0.00      PROA  
ATOM   2977  HB2 ARG P 582      10.836 -15.741  34.909  0.00  0.00      PROA  
ATOM   2978  CG  ARG P 582      12.584 -17.022  35.457  0.00  0.00      PROA  
ATOM   2979  HG1 ARG P 582      12.745 -17.818  34.699  0.00  0.00      PROA  
ATOM   2980  HG2 ARG P 582      11.989 -17.358  36.334  0.00  0.00      PROA  
ATOM   2981  CD  ARG P 582      14.056 -16.813  36.007  0.00  0.00      PROA  
ATOM   2982  HD1 ARG P 582      14.412 -17.811  36.341  0.00  0.00      PROA  
ATOM   2983  HD2 ARG P 582      14.056 -16.086  36.847  0.00  0.00      PROA  
ATOM   2984  NE  ARG P 582      14.911 -16.447  34.973  0.00  0.00      PROA  
ATOM   2985  HE  ARG P 582      14.494 -16.414  34.065  0.00  0.00      PROA  
ATOM   2986  CZ  ARG P 582      16.222 -16.266  35.044  0.00  0.00      PROA  
ATOM   2987  NH1 ARG P 582      16.819 -16.150  33.877  0.00  0.00      PROA  
ATOM   2988 HH11 ARG P 582      16.266 -16.121  33.045  0.00  0.00      PROA  
ATOM   2989 HH12 ARG P 582      17.768 -15.837  33.931  0.00  0.00      PROA  
ATOM   2990  NH2 ARG P 582      16.897 -16.459  36.113  0.00  0.00      PROA  
ATOM   2991 HH21 ARG P 582      17.868 -16.687  36.046  0.00  0.00      PROA  
ATOM   2992 HH22 ARG P 582      16.465 -16.565  37.009  0.00  0.00      PROA  
ATOM   2993  C   ARG P 582      11.485 -13.217  35.572  0.00  0.00      PROA  
ATOM   2994  O   ARG P 582      10.438 -12.773  36.042  0.00  0.00      PROA  
ATOM   2995  N   ILE P 583      12.062 -12.467  34.581  0.00  0.00      PROA  
ATOM   2996  HN  ILE P 583      12.989 -12.649  34.262  0.00  0.00      PROA  
ATOM   2997  CA  ILE P 583      11.358 -11.324  34.063  0.00  0.00      PROA  
ATOM   2998  HA  ILE P 583      10.659 -10.909  34.774  0.00  0.00      PROA  
ATOM   2999  CB  ILE P 583      12.356 -10.143  33.747  0.00  0.00      PROA  
ATOM   3000  HB  ILE P 583      11.749  -9.275  33.413  0.00  0.00      PROA  
ATOM   3001  CG2 ILE P 583      12.968  -9.482  35.056  0.00  0.00      PROA  
ATOM   3002 HG21 ILE P 583      12.144  -9.214  35.753  0.00  0.00      PROA  
ATOM   3003 HG22 ILE P 583      13.412  -8.518  34.727  0.00  0.00      PROA  
ATOM   3004 HG23 ILE P 583      13.815 -10.064  35.477  0.00  0.00      PROA  
ATOM   3005  CG1 ILE P 583      13.503 -10.497  32.781  0.00  0.00      PROA  
ATOM   3006 HG11 ILE P 583      13.117 -11.148  31.968  0.00  0.00      PROA  
ATOM   3007 HG12 ILE P 583      14.220 -11.236  33.198  0.00  0.00      PROA  
ATOM   3008  CD  ILE P 583      14.257  -9.304  32.166  0.00  0.00      PROA  
ATOM   3009  HD1 ILE P 583      15.164  -9.613  31.603  0.00  0.00      PROA  
ATOM   3010  HD2 ILE P 583      14.546  -8.726  33.070  0.00  0.00      PROA  
ATOM   3011  HD3 ILE P 583      13.596  -8.661  31.546  0.00  0.00      PROA  
ATOM   3012  C   ILE P 583      10.497 -11.600  32.871  0.00  0.00      PROA  
ATOM   3013  O   ILE P 583       9.571 -10.855  32.634  0.00  0.00      PROA  
ATOM   3014  N   GLY P 584      10.764 -12.625  32.175  0.00  0.00      PROA  
ATOM   3015  HN  GLY P 584      11.526 -13.218  32.425  0.00  0.00      PROA  
ATOM   3016  CA  GLY P 584      10.225 -12.945  30.779  0.00  0.00      PROA  
ATOM   3017  HA1 GLY P 584      10.613 -13.892  30.435  0.00  0.00      PROA  
ATOM   3018  HA2 GLY P 584      10.620 -12.171  30.139  0.00  0.00      PROA  
ATOM   3019  C   GLY P 584       8.695 -12.942  30.525  0.00  0.00      PROA  
ATOM   3020  O   GLY P 584       7.849 -12.748  31.386  0.00  0.00      PROA  
ATOM   3021  N   TRP P 585       8.338 -13.308  29.288  0.00  0.00      PROA  
ATOM   3022  HN  TRP P 585       9.086 -13.391  28.634  0.00  0.00      PROA  
ATOM   3023  CA  TRP P 585       6.974 -13.357  28.733  0.00  0.00      PROA  
ATOM   3024  HA  TRP P 585       6.532 -12.373  28.792  0.00  0.00      PROA  
ATOM   3025  CB  TRP P 585       6.938 -13.659  27.154  0.00  0.00      PROA  
ATOM   3026  HB1 TRP P 585       7.852 -13.280  26.648  0.00  0.00      PROA  
ATOM   3027  HB2 TRP P 585       6.111 -12.965  26.893  0.00  0.00      PROA  
ATOM   3028  CG  TRP P 585       6.789 -15.069  26.676  0.00  0.00      PROA  
ATOM   3029  CD1 TRP P 585       7.767 -15.957  26.202  0.00  0.00      PROA  
ATOM   3030  HD1 TRP P 585       8.838 -15.834  26.126  0.00  0.00      PROA  
ATOM   3031  NE1 TRP P 585       7.131 -17.093  25.707  0.00  0.00      PROA  
ATOM   3032  HE1 TRP P 585       7.610 -17.684  25.096  0.00  0.00      PROA  
ATOM   3033  CE2 TRP P 585       5.842 -17.010  25.817  0.00  0.00      PROA  
ATOM   3034  CD2 TRP P 585       5.540 -15.686  26.335  0.00  0.00      PROA  
ATOM   3035  CE3 TRP P 585       4.179 -15.356  26.507  0.00  0.00      PROA  
ATOM   3036  HE3 TRP P 585       3.977 -14.423  27.012  0.00  0.00      PROA  
ATOM   3037  CZ3 TRP P 585       3.169 -16.150  26.030  0.00  0.00      PROA  
ATOM   3038  HZ3 TRP P 585       2.122 -15.888  26.064  0.00  0.00      PROA  
ATOM   3039  CZ2 TRP P 585       4.830 -17.827  25.422  0.00  0.00      PROA  
ATOM   3040  HZ2 TRP P 585       5.004 -18.814  25.019  0.00  0.00      PROA  
ATOM   3041  CH2 TRP P 585       3.477 -17.383  25.527  0.00  0.00      PROA  
ATOM   3042  HH2 TRP P 585       2.748 -18.112  25.206  0.00  0.00      PROA  
ATOM   3043  C   TRP P 585       6.015 -14.251  29.463  0.00  0.00      PROA  
ATOM   3044  O   TRP P 585       4.827 -13.926  29.685  0.00  0.00      PROA  
ATOM   3045  N   LEU P 586       6.412 -15.427  29.908  0.00  0.00      PROA  
ATOM   3046  HN  LEU P 586       7.289 -15.722  29.536  0.00  0.00      PROA  
ATOM   3047  CA  LEU P 586       5.697 -16.424  30.726  0.00  0.00      PROA  
ATOM   3048  HA  LEU P 586       4.782 -16.565  30.169  0.00  0.00      PROA  
ATOM   3049  CB  LEU P 586       6.301 -17.849  30.831  0.00  0.00      PROA  
ATOM   3050  HB1 LEU P 586       5.757 -18.605  31.436  0.00  0.00      PROA  
ATOM   3051  HB2 LEU P 586       7.220 -17.538  31.373  0.00  0.00      PROA  
ATOM   3052  CG  LEU P 586       6.617 -18.425  29.390  0.00  0.00      PROA  
ATOM   3053  HG  LEU P 586       7.129 -17.656  28.773  0.00  0.00      PROA  
ATOM   3054  CD1 LEU P 586       7.447 -19.782  29.573  0.00  0.00      PROA  
ATOM   3055 HD11 LEU P 586       7.603 -20.170  28.543  0.00  0.00      PROA  
ATOM   3056 HD12 LEU P 586       6.882 -20.461  30.247  0.00  0.00      PROA  
ATOM   3057 HD13 LEU P 586       8.410 -19.457  30.022  0.00  0.00      PROA  
ATOM   3058  CD2 LEU P 586       5.328 -18.647  28.592  0.00  0.00      PROA  
ATOM   3059 HD21 LEU P 586       4.910 -17.717  28.152  0.00  0.00      PROA  
ATOM   3060 HD22 LEU P 586       4.658 -19.009  29.401  0.00  0.00      PROA  
ATOM   3061 HD23 LEU P 586       5.319 -19.400  27.775  0.00  0.00      PROA  
ATOM   3062  C   LEU P 586       5.228 -15.968  32.118  0.00  0.00      PROA  
ATOM   3063  O   LEU P 586       4.150 -16.279  32.601  0.00  0.00      PROA  
ATOM   3064  N   HSD P 587       6.044 -15.258  32.880  0.00  0.00      PROA  
ATOM   3065  HN  HSD P 587       6.998 -15.263  32.594  0.00  0.00      PROA  
ATOM   3066  CA  HSD P 587       5.717 -14.443  34.068  0.00  0.00      PROA  
ATOM   3067  HA  HSD P 587       5.180 -15.017  34.808  0.00  0.00      PROA  
ATOM   3068  CB  HSD P 587       7.068 -14.007  34.763  0.00  0.00      PROA  
ATOM   3069  HB1 HSD P 587       6.924 -13.118  35.415  0.00  0.00      PROA  
ATOM   3070  HB2 HSD P 587       7.686 -13.608  33.930  0.00  0.00      PROA  
ATOM   3071  ND1 HSD P 587       7.935 -16.466  35.047  0.00  0.00      PROA  
ATOM   3072  HD1 HSD P 587       7.485 -16.990  34.323  0.00  0.00      PROA  
ATOM   3073  CG  HSD P 587       7.850 -15.146  35.513  0.00  0.00      PROA  
ATOM   3074  CE1 HSD P 587       8.682 -17.128  36.027  0.00  0.00      PROA  
ATOM   3075  HE1 HSD P 587       8.870 -18.202  36.024  0.00  0.00      PROA  
ATOM   3076  NE2 HSD P 587       9.029 -16.356  36.983  0.00  0.00      PROA  
ATOM   3077  CD2 HSD P 587       8.466 -15.081  36.716  0.00  0.00      PROA  
ATOM   3078  HD2 HSD P 587       8.596 -14.245  37.393  0.00  0.00      PROA  
ATOM   3079  C   HSD P 587       4.849 -13.203  33.767  0.00  0.00      PROA  
ATOM   3080  O   HSD P 587       3.951 -12.930  34.573  0.00  0.00      PROA  
ATOM   3081  N   ASN P 588       5.086 -12.464  32.686  0.00  0.00      PROA  
ATOM   3082  HN  ASN P 588       5.898 -12.369  32.117  0.00  0.00      PROA  
ATOM   3083  CA  ASN P 588       4.184 -11.408  32.225  0.00  0.00      PROA  
ATOM   3084  HA  ASN P 588       4.105 -10.637  32.976  0.00  0.00      PROA  
ATOM   3085  CB  ASN P 588       4.807 -10.689  31.042  0.00  0.00      PROA  
ATOM   3086  HB1 ASN P 588       5.424 -11.394  30.445  0.00  0.00      PROA  
ATOM   3087  HB2 ASN P 588       5.641  -9.996  31.281  0.00  0.00      PROA  
ATOM   3088  CG  ASN P 588       3.845 -10.020  30.047  0.00  0.00      PROA  
ATOM   3089  OD1 ASN P 588       3.639 -10.583  28.947  0.00  0.00      PROA  
ATOM   3090  ND2 ASN P 588       3.274  -8.862  30.387  0.00  0.00      PROA  
ATOM   3091 HD21 ASN P 588       2.676  -8.302  29.814  0.00  0.00      PROA  
ATOM   3092 HD22 ASN P 588       3.594  -8.455  31.243  0.00  0.00      PROA  
ATOM   3093  C   ASN P 588       2.775 -11.969  31.989  0.00  0.00      PROA  
ATOM   3094  O   ASN P 588       1.777 -11.436  32.442  0.00  0.00      PROA  
ATOM   3095  N   LEU P 589       2.749 -13.139  31.230  0.00  0.00      PROA  
ATOM   3096  HN  LEU P 589       3.613 -13.295  30.758  0.00  0.00      PROA  
ATOM   3097  CA  LEU P 589       1.533 -13.879  30.834  0.00  0.00      PROA  
ATOM   3098  HA  LEU P 589       0.990 -13.129  30.277  0.00  0.00      PROA  
ATOM   3099  CB  LEU P 589       1.805 -15.213  30.044  0.00  0.00      PROA  
ATOM   3100  HB1 LEU P 589       2.581 -15.709  30.665  0.00  0.00      PROA  
ATOM   3101  HB2 LEU P 589       2.416 -14.999  29.141  0.00  0.00      PROA  
ATOM   3102  CG  LEU P 589       0.739 -16.275  29.843  0.00  0.00      PROA  
ATOM   3103  HG  LEU P 589       0.389 -16.643  30.832  0.00  0.00      PROA  
ATOM   3104  CD1 LEU P 589      -0.429 -15.659  29.092  0.00  0.00      PROA  
ATOM   3105 HD11 LEU P 589      -0.903 -14.935  29.789  0.00  0.00      PROA  
ATOM   3106 HD12 LEU P 589      -1.177 -16.421  28.785  0.00  0.00      PROA  
ATOM   3107 HD13 LEU P 589      -0.180 -15.180  28.122  0.00  0.00      PROA  
ATOM   3108  CD2 LEU P 589       1.386 -17.450  29.069  0.00  0.00      PROA  
ATOM   3109 HD21 LEU P 589       2.095 -17.879  29.810  0.00  0.00      PROA  
ATOM   3110 HD22 LEU P 589       1.942 -17.098  28.174  0.00  0.00      PROA  
ATOM   3111 HD23 LEU P 589       0.576 -18.125  28.721  0.00  0.00      PROA  
ATOM   3112  C   LEU P 589       0.708 -14.218  32.012  0.00  0.00      PROA  
ATOM   3113  O   LEU P 589      -0.458 -13.857  32.078  0.00  0.00      PROA  
ATOM   3114  N   GLY P 590       1.281 -14.782  33.146  0.00  0.00      PROA  
ATOM   3115  HN  GLY P 590       2.230 -15.088  33.113  0.00  0.00      PROA  
ATOM   3116  CA  GLY P 590       0.636 -14.935  34.427  0.00  0.00      PROA  
ATOM   3117  HA1 GLY P 590       1.335 -15.498  35.027  0.00  0.00      PROA  
ATOM   3118  HA2 GLY P 590      -0.260 -15.514  34.258  0.00  0.00      PROA  
ATOM   3119  C   GLY P 590       0.179 -13.719  35.129  0.00  0.00      PROA  
ATOM   3120  O   GLY P 590      -0.883 -13.811  35.766  0.00  0.00      PROA  
ATOM   3121  N   ASP P 591       0.887 -12.614  35.068  0.00  0.00      PROA  
ATOM   3122  HN  ASP P 591       1.745 -12.532  34.567  0.00  0.00      PROA  
ATOM   3123  CA  ASP P 591       0.502 -11.318  35.636  0.00  0.00      PROA  
ATOM   3124  HA  ASP P 591       0.081 -11.557  36.601  0.00  0.00      PROA  
ATOM   3125  CB  ASP P 591       1.765 -10.403  35.818  0.00  0.00      PROA  
ATOM   3126  HB1 ASP P 591       1.996  -9.729  34.965  0.00  0.00      PROA  
ATOM   3127  HB2 ASP P 591       2.541 -11.156  36.075  0.00  0.00      PROA  
ATOM   3128  CG  ASP P 591       1.665  -9.430  36.984  0.00  0.00      PROA  
ATOM   3129  OD1 ASP P 591       0.718  -9.630  37.701  0.00  0.00      PROA  
ATOM   3130  OD2 ASP P 591       2.429  -8.451  37.161  0.00  0.00      PROA  
ATOM   3131  C   ASP P 591      -0.645 -10.662  34.886  0.00  0.00      PROA  
ATOM   3132  O   ASP P 591      -1.480  -9.949  35.459  0.00  0.00      PROA  
ATOM   3133  N   GLN P 592      -0.761 -10.858  33.549  0.00  0.00      PROA  
ATOM   3134  HN  GLN P 592       0.050 -11.269  33.141  0.00  0.00      PROA  
ATOM   3135  CA  GLN P 592      -1.762 -10.387  32.606  0.00  0.00      PROA  
ATOM   3136  HA  GLN P 592      -1.894  -9.351  32.883  0.00  0.00      PROA  
ATOM   3137  CB  GLN P 592      -1.207 -10.521  31.189  0.00  0.00      PROA  
ATOM   3138  HB1 GLN P 592      -1.976 -10.474  30.388  0.00  0.00      PROA  
ATOM   3139  HB2 GLN P 592      -0.746 -11.531  31.190  0.00  0.00      PROA  
ATOM   3140  CG  GLN P 592      -0.137  -9.491  30.716  0.00  0.00      PROA  
ATOM   3141  HG1 GLN P 592       0.122  -9.729  29.662  0.00  0.00      PROA  
ATOM   3142  HG2 GLN P 592       0.759  -9.423  31.368  0.00  0.00      PROA  
ATOM   3143  CD  GLN P 592      -0.682  -8.035  30.770  0.00  0.00      PROA  
ATOM   3144  OE1 GLN P 592      -0.630  -7.308  31.766  0.00  0.00      PROA  
ATOM   3145  NE2 GLN P 592      -1.200  -7.587  29.609  0.00  0.00      PROA  
ATOM   3146 HE21 GLN P 592      -1.561  -6.660  29.710  0.00  0.00      PROA  
ATOM   3147 HE22 GLN P 592      -1.366  -8.171  28.814  0.00  0.00      PROA  
ATOM   3148  C   GLN P 592      -3.160 -10.984  32.667  0.00  0.00      PROA  
ATOM   3149  O   GLN P 592      -4.112 -10.215  32.394  0.00  0.00      PROA  
ATOM   3150  N   ILE P 593      -3.294 -12.274  33.072  0.00  0.00      PROA  
ATOM   3151  HN  ILE P 593      -2.568 -12.836  33.460  0.00  0.00      PROA  
ATOM   3152  CA  ILE P 593      -4.549 -12.880  33.317  0.00  0.00      PROA  
ATOM   3153  HA  ILE P 593      -5.356 -12.400  32.783  0.00  0.00      PROA  
ATOM   3154  CB  ILE P 593      -4.699 -14.298  32.764  0.00  0.00      PROA  
ATOM   3155  HB  ILE P 593      -3.843 -14.813  33.249  0.00  0.00      PROA  
ATOM   3156  CG2 ILE P 593      -6.012 -14.888  33.289  0.00  0.00      PROA  
ATOM   3157 HG21 ILE P 593      -6.063 -14.947  34.397  0.00  0.00      PROA  
ATOM   3158 HG22 ILE P 593      -6.145 -15.917  32.889  0.00  0.00      PROA  
ATOM   3159 HG23 ILE P 593      -6.839 -14.333  32.797  0.00  0.00      PROA  
ATOM   3160  CG1 ILE P 593      -4.758 -14.447  31.240  0.00  0.00      PROA  
ATOM   3161 HG11 ILE P 593      -5.325 -13.635  30.738  0.00  0.00      PROA  
ATOM   3162 HG12 ILE P 593      -5.327 -15.392  31.108  0.00  0.00      PROA  
ATOM   3163  CD  ILE P 593      -3.396 -14.485  30.486  0.00  0.00      PROA  
ATOM   3164  HD1 ILE P 593      -3.036 -13.437  30.409  0.00  0.00      PROA  
ATOM   3165  HD2 ILE P 593      -3.467 -15.008  29.508  0.00  0.00      PROA  
ATOM   3166  HD3 ILE P 593      -2.620 -15.040  31.054  0.00  0.00      PROA  
ATOM   3167  C   ILE P 593      -4.840 -12.853  34.780  0.00  0.00      PROA  
ATOM   3168  O   ILE P 593      -4.107 -13.509  35.508  0.00  0.00      PROA  
ATOM   3169  N   GLY P 594      -5.846 -12.096  35.150  0.00  0.00      PROA  
ATOM   3170  HN  GLY P 594      -6.403 -11.689  34.431  0.00  0.00      PROA  
ATOM   3171  CA  GLY P 594      -6.272 -11.846  36.492  0.00  0.00      PROA  
ATOM   3172  HA1 GLY P 594      -7.278 -11.471  36.384  0.00  0.00      PROA  
ATOM   3173  HA2 GLY P 594      -5.631 -11.094  36.927  0.00  0.00      PROA  
ATOM   3174  C   GLY P 594      -6.231 -12.978  37.432  0.00  0.00      PROA  
ATOM   3175  O   GLY P 594      -6.570 -14.135  37.074  0.00  0.00      PROA  
ATOM   3176  N   LYS P 595      -5.814 -12.649  38.699  0.00  0.00      PROA  
ATOM   3177  HN  LYS P 595      -5.714 -11.671  38.862  0.00  0.00      PROA  
ATOM   3178  CA  LYS P 595      -5.625 -13.541  39.836  0.00  0.00      PROA  
ATOM   3179  HA  LYS P 595      -5.396 -12.865  40.646  0.00  0.00      PROA  
ATOM   3180  CB  LYS P 595      -6.972 -14.376  40.135  0.00  0.00      PROA  
ATOM   3181  HB1 LYS P 595      -6.715 -15.130  40.909  0.00  0.00      PROA  
ATOM   3182  HB2 LYS P 595      -7.166 -14.960  39.210  0.00  0.00      PROA  
ATOM   3183  CG  LYS P 595      -8.276 -13.497  40.295  0.00  0.00      PROA  
ATOM   3184  HG1 LYS P 595      -9.160 -14.169  40.269  0.00  0.00      PROA  
ATOM   3185  HG2 LYS P 595      -8.384 -12.971  39.322  0.00  0.00      PROA  
ATOM   3186  CD  LYS P 595      -8.261 -12.669  41.618  0.00  0.00      PROA  
ATOM   3187  HD1 LYS P 595      -7.467 -11.892  41.598  0.00  0.00      PROA  
ATOM   3188  HD2 LYS P 595      -7.979 -13.286  42.498  0.00  0.00      PROA  
ATOM   3189  CE  LYS P 595      -9.593 -11.920  41.819  0.00  0.00      PROA  
ATOM   3190  HE1 LYS P 595      -9.885 -11.446  40.858  0.00  0.00      PROA  
ATOM   3191  HE2 LYS P 595      -9.500 -11.221  42.678  0.00  0.00      PROA  
ATOM   3192  NZ  LYS P 595     -10.673 -12.913  42.088  0.00  0.00      PROA  
ATOM   3193  HZ1 LYS P 595     -10.973 -13.320  41.179  0.00  0.00      PROA  
ATOM   3194  HZ2 LYS P 595     -11.493 -12.414  42.489  0.00  0.00      PROA  
ATOM   3195  HZ3 LYS P 595     -10.358 -13.594  42.808  0.00  0.00      PROA  
ATOM   3196  C   LYS P 595      -4.449 -14.484  39.651  0.00  0.00      PROA  
ATOM   3197  O   LYS P 595      -3.962 -14.780  38.612  0.00  0.00      PROA  
ATOM   3198  N   PRO P 596      -3.857 -14.944  40.725  0.00  0.00      PROA  
ATOM   3199  CD  PRO P 596      -4.129 -14.603  42.154  0.00  0.00      PROA  
ATOM   3200  HD1 PRO P 596      -4.840 -15.362  42.544  0.00  0.00      PROA  
ATOM   3201  HD2 PRO P 596      -4.444 -13.572  42.421  0.00  0.00      PROA  
ATOM   3202  CA  PRO P 596      -2.757 -15.949  40.617  0.00  0.00      PROA  
ATOM   3203  HA  PRO P 596      -1.994 -15.460  40.029  0.00  0.00      PROA  
ATOM   3204  CB  PRO P 596      -2.269 -16.135  42.097  0.00  0.00      PROA  
ATOM   3205  HB1 PRO P 596      -1.159 -16.102  42.089  0.00  0.00      PROA  
ATOM   3206  HB2 PRO P 596      -2.619 -16.995  42.707  0.00  0.00      PROA  
ATOM   3207  CG  PRO P 596      -2.752 -14.862  42.827  0.00  0.00      PROA  
ATOM   3208  HG1 PRO P 596      -2.959 -15.158  43.878  0.00  0.00      PROA  
ATOM   3209  HG2 PRO P 596      -1.977 -14.065  42.839  0.00  0.00      PROA  
ATOM   3210  C   PRO P 596      -3.204 -17.274  39.904  0.00  0.00      PROA  
ATOM   3211  O   PRO P 596      -4.340 -17.697  39.997  0.00  0.00      PROA  
ATOM   3212  N   TYR P 597      -2.234 -17.966  39.356  0.00  0.00      PROA  
ATOM   3213  HN  TYR P 597      -1.295 -17.664  39.505  0.00  0.00      PROA  
ATOM   3214  CA  TYR P 597      -2.350 -19.291  38.729  0.00  0.00      PROA  
ATOM   3215  HA  TYR P 597      -3.166 -19.080  38.054  0.00  0.00      PROA  
ATOM   3216  CB  TYR P 597      -1.133 -19.554  37.799  0.00  0.00      PROA  
ATOM   3217  HB1 TYR P 597      -0.144 -19.528  38.305  0.00  0.00      PROA  
ATOM   3218  HB2 TYR P 597      -1.136 -18.774  37.009  0.00  0.00      PROA  
ATOM   3219  CG  TYR P 597      -1.187 -20.910  37.170  0.00  0.00      PROA  
ATOM   3220  CD1 TYR P 597      -0.326 -21.972  37.623  0.00  0.00      PROA  
ATOM   3221  HD1 TYR P 597       0.493 -21.665  38.256  0.00  0.00      PROA  
ATOM   3222  CE1 TYR P 597      -0.395 -23.158  36.975  0.00  0.00      PROA  
ATOM   3223  HE1 TYR P 597       0.295 -23.927  37.288  0.00  0.00      PROA  
ATOM   3224  CZ  TYR P 597      -1.441 -23.446  36.004  0.00  0.00      PROA  
ATOM   3225  OH  TYR P 597      -1.597 -24.677  35.474  0.00  0.00      PROA  
ATOM   3226  HH  TYR P 597      -1.778 -24.612  34.533  0.00  0.00      PROA  
ATOM   3227  CD2 TYR P 597      -2.228 -21.138  36.191  0.00  0.00      PROA  
ATOM   3228  HD2 TYR P 597      -2.917 -20.339  35.960  0.00  0.00      PROA  
ATOM   3229  CE2 TYR P 597      -2.295 -22.371  35.587  0.00  0.00      PROA  
ATOM   3230  HE2 TYR P 597      -3.029 -22.531  34.811  0.00  0.00      PROA  
ATOM   3231  C   TYR P 597      -2.886 -20.434  39.660  0.00  0.00      PROA  
ATOM   3232  O   TYR P 597      -2.368 -20.733  40.760  0.00  0.00      PROA  
ATOM   3233  N   ASN P 598      -3.961 -21.113  39.270  0.00  0.00      PROA  
ATOM   3234  HN  ASN P 598      -4.499 -20.695  38.542  0.00  0.00      PROA  
ATOM   3235  CA  ASN P 598      -4.652 -22.123  40.018  0.00  0.00      PROA  
ATOM   3236  HA  ASN P 598      -5.679 -22.160  39.685  0.00  0.00      PROA  
ATOM   3237  CB  ASN P 598      -3.944 -23.556  39.974  0.00  0.00      PROA  
ATOM   3238  HB1 ASN P 598      -4.336 -24.275  40.726  0.00  0.00      PROA  
ATOM   3239  HB2 ASN P 598      -2.876 -23.328  40.177  0.00  0.00      PROA  
ATOM   3240  CG  ASN P 598      -4.102 -24.135  38.582  0.00  0.00      PROA  
ATOM   3241  OD1 ASN P 598      -4.655 -23.493  37.703  0.00  0.00      PROA  
ATOM   3242  ND2 ASN P 598      -3.608 -25.430  38.393  0.00  0.00      PROA  
ATOM   3243 HD21 ASN P 598      -3.303 -25.982  39.169  0.00  0.00      PROA  
ATOM   3244 HD22 ASN P 598      -3.303 -25.560  37.450  0.00  0.00      PROA  
ATOM   3245  C   ASN P 598      -4.930 -21.631  41.449  0.00  0.00      PROA  
ATOM   3246  O   ASN P 598      -4.519 -22.266  42.411  0.00  0.00      PROA  
ATOM   3247  N   SER P 599      -5.421 -20.374  41.706  0.00  0.00      PROA  
ATOM   3248  HN  SER P 599      -5.246 -19.691  41.002  0.00  0.00      PROA  
ATOM   3249  CA  SER P 599      -5.816 -19.733  42.874  0.00  0.00      PROA  
ATOM   3250  HA  SER P 599      -6.021 -20.446  43.659  0.00  0.00      PROA  
ATOM   3251  CB  SER P 599      -4.739 -18.727  43.338  0.00  0.00      PROA  
ATOM   3252  HB1 SER P 599      -4.782 -17.897  42.601  0.00  0.00      PROA  
ATOM   3253  HB2 SER P 599      -3.769 -19.269  43.318  0.00  0.00      PROA  
ATOM   3254  OG  SER P 599      -5.013 -18.378  44.733  0.00  0.00      PROA  
ATOM   3255  HG1 SER P 599      -5.633 -17.648  44.784  0.00  0.00      PROA  
ATOM   3256  C   SER P 599      -7.008 -18.967  42.516  0.00  0.00      PROA  
ATOM   3257  O   SER P 599      -7.170 -18.661  41.351  0.00  0.00      PROA  
ATOM   3258  N   SER P 600      -7.969 -18.681  43.431  0.00  0.00      PROA  
ATOM   3259  HN  SER P 600      -7.826 -18.957  44.378  0.00  0.00      PROA  
ATOM   3260  CA  SER P 600      -9.248 -18.130  43.168  0.00  0.00      PROA  
ATOM   3261  HA  SER P 600      -9.801 -18.171  44.095  0.00  0.00      PROA  
ATOM   3262  CB  SER P 600      -9.223 -16.622  42.729  0.00  0.00      PROA  
ATOM   3263  HB1 SER P 600      -9.177 -16.484  41.628  0.00  0.00      PROA  
ATOM   3264  HB2 SER P 600      -8.405 -16.016  43.173  0.00  0.00      PROA  
ATOM   3265  OG  SER P 600     -10.419 -15.850  42.918  0.00  0.00      PROA  
ATOM   3266  HG1 SER P 600     -10.677 -15.870  43.843  0.00  0.00      PROA  
ATOM   3267  C   SER P 600     -10.198 -18.902  42.250  0.00  0.00      PROA  
ATOM   3268  O   SER P 600     -10.821 -18.494  41.274  0.00  0.00      PROA  
ATOM   3269  N   GLY P 601     -10.350 -20.182  42.519  0.00  0.00      PROA  
ATOM   3270  HN  GLY P 601      -9.742 -20.596  43.192  0.00  0.00      PROA  
ATOM   3271  CA  GLY P 601     -11.144 -21.034  41.598  0.00  0.00      PROA  
ATOM   3272  HA1 GLY P 601     -12.046 -20.532  41.281  0.00  0.00      PROA  
ATOM   3273  HA2 GLY P 601     -11.484 -21.913  42.125  0.00  0.00      PROA  
ATOM   3274  C   GLY P 601     -10.545 -21.395  40.226  0.00  0.00      PROA  
ATOM   3275  O   GLY P 601     -11.159 -21.264  39.177  0.00  0.00      PROA  
ATOM   3276  N   LEU P 602      -9.255 -21.857  40.177  0.00  0.00      PROA  
ATOM   3277  HN  LEU P 602      -8.885 -21.959  41.097  0.00  0.00      PROA  
ATOM   3278  CA  LEU P 602      -8.490 -22.093  38.972  0.00  0.00      PROA  
ATOM   3279  HA  LEU P 602      -7.487 -22.325  39.298  0.00  0.00      PROA  
ATOM   3280  CB  LEU P 602      -8.936 -23.296  38.135  0.00  0.00      PROA  
ATOM   3281  HB1 LEU P 602      -8.247 -23.428  37.274  0.00  0.00      PROA  
ATOM   3282  HB2 LEU P 602      -9.951 -23.103  37.726  0.00  0.00      PROA  
ATOM   3283  CG  LEU P 602      -9.084 -24.689  38.834  0.00  0.00      PROA  
ATOM   3284  HG  LEU P 602      -9.798 -24.534  39.671  0.00  0.00      PROA  
ATOM   3285  CD1 LEU P 602      -9.627 -25.800  37.861  0.00  0.00      PROA  
ATOM   3286 HD11 LEU P 602     -10.450 -25.420  37.219  0.00  0.00      PROA  
ATOM   3287 HD12 LEU P 602      -9.837 -26.787  38.324  0.00  0.00      PROA  
ATOM   3288 HD13 LEU P 602      -8.906 -25.874  37.018  0.00  0.00      PROA  
ATOM   3289  CD2 LEU P 602      -7.744 -25.209  39.402  0.00  0.00      PROA  
ATOM   3290 HD21 LEU P 602      -7.859 -26.239  39.803  0.00  0.00      PROA  
ATOM   3291 HD22 LEU P 602      -7.303 -24.480  40.115  0.00  0.00      PROA  
ATOM   3292 HD23 LEU P 602      -7.036 -25.258  38.547  0.00  0.00      PROA  
ATOM   3293  C   LEU P 602      -8.144 -20.844  38.163  0.00  0.00      PROA  
ATOM   3294  O   LEU P 602      -8.151 -20.900  36.943  0.00  0.00      PROA  
ATOM   3295  N   GLY P 603      -7.793 -19.769  38.764  0.00  0.00      PROA  
ATOM   3296  HN  GLY P 603      -7.658 -19.769  39.751  0.00  0.00      PROA  
ATOM   3297  CA  GLY P 603      -7.399 -18.500  38.188  0.00  0.00      PROA  
ATOM   3298  HA1 GLY P 603      -7.097 -17.827  38.977  0.00  0.00      PROA  
ATOM   3299  HA2 GLY P 603      -8.256 -18.145  37.634  0.00  0.00      PROA  
ATOM   3300  C   GLY P 603      -6.226 -18.535  37.283  0.00  0.00      PROA  
ATOM   3301  O   GLY P 603      -5.582 -19.572  37.093  0.00  0.00      PROA  
ATOM   3302  N   GLY P 604      -5.696 -17.357  36.761  0.00  0.00      PROA  
ATOM   3303  HN  GLY P 604      -6.147 -16.470  36.830  0.00  0.00      PROA  
ATOM   3304  CA  GLY P 604      -4.541 -17.319  35.912  0.00  0.00      PROA  
ATOM   3305  HA1 GLY P 604      -3.682 -17.879  36.251  0.00  0.00      PROA  
ATOM   3306  HA2 GLY P 604      -4.409 -16.253  35.800  0.00  0.00      PROA  
ATOM   3307  C   GLY P 604      -4.909 -17.920  34.597  0.00  0.00      PROA  
ATOM   3308  O   GLY P 604      -6.013 -18.215  34.275  0.00  0.00      PROA  
ATOM   3309  N   PRO P 605      -3.906 -18.252  33.739  0.00  0.00      PROA  
ATOM   3310  CD  PRO P 605      -2.533 -17.666  33.925  0.00  0.00      PROA  
ATOM   3311  HD1 PRO P 605      -1.928 -18.167  34.710  0.00  0.00      PROA  
ATOM   3312  HD2 PRO P 605      -2.668 -16.569  34.037  0.00  0.00      PROA  
ATOM   3313  CA  PRO P 605      -4.152 -18.775  32.455  0.00  0.00      PROA  
ATOM   3314  HA  PRO P 605      -5.049 -18.375  32.007  0.00  0.00      PROA  
ATOM   3315  CB  PRO P 605      -2.959 -18.033  31.609  0.00  0.00      PROA  
ATOM   3316  HB1 PRO P 605      -3.206 -16.976  31.372  0.00  0.00      PROA  
ATOM   3317  HB2 PRO P 605      -2.568 -18.530  30.696  0.00  0.00      PROA  
ATOM   3318  CG  PRO P 605      -1.832 -17.876  32.582  0.00  0.00      PROA  
ATOM   3319  HG1 PRO P 605      -1.193 -18.779  32.686  0.00  0.00      PROA  
ATOM   3320  HG2 PRO P 605      -1.110 -17.068  32.338  0.00  0.00      PROA  
ATOM   3321  C   PRO P 605      -4.039 -20.316  32.353  0.00  0.00      PROA  
ATOM   3322  O   PRO P 605      -2.952 -20.852  32.645  0.00  0.00      PROA  
ATOM   3323  N   SER P 606      -5.079 -21.043  31.853  0.00  0.00      PROA  
ATOM   3324  HN  SER P 606      -5.908 -20.545  31.610  0.00  0.00      PROA  
ATOM   3325  CA  SER P 606      -4.980 -22.507  31.682  0.00  0.00      PROA  
ATOM   3326  HA  SER P 606      -4.335 -22.924  32.441  0.00  0.00      PROA  
ATOM   3327  CB  SER P 606      -6.362 -23.142  31.696  0.00  0.00      PROA  
ATOM   3328  HB1 SER P 606      -6.695 -23.063  32.753  0.00  0.00      PROA  
ATOM   3329  HB2 SER P 606      -6.345 -24.207  31.379  0.00  0.00      PROA  
ATOM   3330  OG  SER P 606      -7.224 -22.444  30.822  0.00  0.00      PROA  
ATOM   3331  HG1 SER P 606      -7.000 -21.512  30.873  0.00  0.00      PROA  
ATOM   3332  C   SER P 606      -4.197 -22.828  30.370  0.00  0.00      PROA  
ATOM   3333  O   SER P 606      -3.861 -21.961  29.594  0.00  0.00      PROA  
ATOM   3334  N   ILE P 607      -3.937 -24.100  30.064  0.00  0.00      PROA  
ATOM   3335  HN  ILE P 607      -4.060 -24.799  30.765  0.00  0.00      PROA  
ATOM   3336  CA  ILE P 607      -3.075 -24.519  28.946  0.00  0.00      PROA  
ATOM   3337  HA  ILE P 607      -2.119 -24.043  29.107  0.00  0.00      PROA  
ATOM   3338  CB  ILE P 607      -2.642 -25.974  29.020  0.00  0.00      PROA  
ATOM   3339  HB  ILE P 607      -2.107 -26.144  29.979  0.00  0.00      PROA  
ATOM   3340  CG2 ILE P 607      -3.866 -26.969  29.075  0.00  0.00      PROA  
ATOM   3341 HG21 ILE P 607      -4.635 -26.679  29.823  0.00  0.00      PROA  
ATOM   3342 HG22 ILE P 607      -3.526 -27.921  29.535  0.00  0.00      PROA  
ATOM   3343 HG23 ILE P 607      -4.421 -27.109  28.123  0.00  0.00      PROA  
ATOM   3344  CG1 ILE P 607      -1.620 -26.404  27.979  0.00  0.00      PROA  
ATOM   3345 HG11 ILE P 607      -2.049 -26.378  26.955  0.00  0.00      PROA  
ATOM   3346 HG12 ILE P 607      -1.424 -27.460  28.266  0.00  0.00      PROA  
ATOM   3347  CD  ILE P 607      -0.322 -25.667  28.022  0.00  0.00      PROA  
ATOM   3348  HD1 ILE P 607       0.261 -25.988  28.912  0.00  0.00      PROA  
ATOM   3349  HD2 ILE P 607      -0.340 -24.556  28.017  0.00  0.00      PROA  
ATOM   3350  HD3 ILE P 607       0.321 -25.898  27.146  0.00  0.00      PROA  
ATOM   3351  C   ILE P 607      -3.571 -24.152  27.570  0.00  0.00      PROA  
ATOM   3352  O   ILE P 607      -2.820 -23.714  26.734  0.00  0.00      PROA  
ATOM   3353  N   LYS P 608      -4.840 -24.172  27.249  0.00  0.00      PROA  
ATOM   3354  HN  LYS P 608      -5.474 -24.459  27.964  0.00  0.00      PROA  
ATOM   3355  CA  LYS P 608      -5.442 -23.577  26.007  0.00  0.00      PROA  
ATOM   3356  HA  LYS P 608      -4.717 -23.676  25.213  0.00  0.00      PROA  
ATOM   3357  CB  LYS P 608      -6.678 -24.311  25.445  0.00  0.00      PROA  
ATOM   3358  HB1 LYS P 608      -6.783 -24.052  24.370  0.00  0.00      PROA  
ATOM   3359  HB2 LYS P 608      -7.637 -23.992  25.906  0.00  0.00      PROA  
ATOM   3360  CG  LYS P 608      -6.593 -25.937  25.534  0.00  0.00      PROA  
ATOM   3361  HG1 LYS P 608      -7.597 -26.324  25.259  0.00  0.00      PROA  
ATOM   3362  HG2 LYS P 608      -6.331 -26.246  26.568  0.00  0.00      PROA  
ATOM   3363  CD  LYS P 608      -5.641 -26.499  24.538  0.00  0.00      PROA  
ATOM   3364  HD1 LYS P 608      -4.744 -25.855  24.664  0.00  0.00      PROA  
ATOM   3365  HD2 LYS P 608      -6.111 -26.313  23.549  0.00  0.00      PROA  
ATOM   3366  CE  LYS P 608      -5.274 -27.961  24.723  0.00  0.00      PROA  
ATOM   3367  HE1 LYS P 608      -4.902 -28.024  25.768  0.00  0.00      PROA  
ATOM   3368  HE2 LYS P 608      -4.664 -28.425  23.919  0.00  0.00      PROA  
ATOM   3369  NZ  LYS P 608      -6.540 -28.771  24.726  0.00  0.00      PROA  
ATOM   3370  HZ1 LYS P 608      -7.440 -28.287  24.535  0.00  0.00      PROA  
ATOM   3371  HZ2 LYS P 608      -6.554 -29.106  25.710  0.00  0.00      PROA  
ATOM   3372  HZ3 LYS P 608      -6.454 -29.563  24.058  0.00  0.00      PROA  
ATOM   3373  C   LYS P 608      -5.584 -22.058  26.064  0.00  0.00      PROA  
ATOM   3374  O   LYS P 608      -5.580 -21.530  24.971  0.00  0.00      PROA  
ATOM   3375  N   ASP P 609      -5.678 -21.439  27.252  0.00  0.00      PROA  
ATOM   3376  HN  ASP P 609      -5.616 -21.915  28.126  0.00  0.00      PROA  
ATOM   3377  CA  ASP P 609      -5.495 -19.991  27.321  0.00  0.00      PROA  
ATOM   3378  HA  ASP P 609      -6.193 -19.543  26.629  0.00  0.00      PROA  
ATOM   3379  CB  ASP P 609      -5.771 -19.422  28.687  0.00  0.00      PROA  
ATOM   3380  HB1 ASP P 609      -5.847 -18.319  28.578  0.00  0.00      PROA  
ATOM   3381  HB2 ASP P 609      -4.942 -19.682  29.380  0.00  0.00      PROA  
ATOM   3382  CG  ASP P 609      -7.149 -19.839  29.307  0.00  0.00      PROA  
ATOM   3383  OD1 ASP P 609      -7.170 -19.907  30.603  0.00  0.00      PROA  
ATOM   3384  OD2 ASP P 609      -8.142 -19.875  28.645  0.00  0.00      PROA  
ATOM   3385  C   ASP P 609      -4.179 -19.675  26.794  0.00  0.00      PROA  
ATOM   3386  O   ASP P 609      -3.973 -18.748  25.933  0.00  0.00      PROA  
ATOM   3387  N   LYS P 610      -3.128 -20.339  27.241  0.00  0.00      PROA  
ATOM   3388  HN  LYS P 610      -3.265 -20.904  28.051  0.00  0.00      PROA  
ATOM   3389  CA  LYS P 610      -1.673 -20.314  26.750  0.00  0.00      PROA  
ATOM   3390  HA  LYS P 610      -1.434 -19.286  26.978  0.00  0.00      PROA  
ATOM   3391  CB  LYS P 610      -0.678 -21.136  27.685  0.00  0.00      PROA  
ATOM   3392  HB1 LYS P 610       0.395 -21.144  27.398  0.00  0.00      PROA  
ATOM   3393  HB2 LYS P 610      -1.054 -22.176  27.583  0.00  0.00      PROA  
ATOM   3394  CG  LYS P 610      -0.608 -20.732  29.158  0.00  0.00      PROA  
ATOM   3395  HG1 LYS P 610      -1.532 -21.025  29.700  0.00  0.00      PROA  
ATOM   3396  HG2 LYS P 610      -0.572 -19.622  29.197  0.00  0.00      PROA  
ATOM   3397  CD  LYS P 610       0.491 -21.414  29.959  0.00  0.00      PROA  
ATOM   3398  HD1 LYS P 610       1.458 -21.116  29.501  0.00  0.00      PROA  
ATOM   3399  HD2 LYS P 610       0.442 -22.524  29.953  0.00  0.00      PROA  
ATOM   3400  CE  LYS P 610       0.565 -20.968  31.371  0.00  0.00      PROA  
ATOM   3401  HE1 LYS P 610       0.401 -19.881  31.534  0.00  0.00      PROA  
ATOM   3402  HE2 LYS P 610       1.553 -21.350  31.707  0.00  0.00      PROA  
ATOM   3403  NZ  LYS P 610      -0.382 -21.676  32.298  0.00  0.00      PROA  
ATOM   3404  HZ1 LYS P 610      -0.196 -21.413  33.287  0.00  0.00      PROA  
ATOM   3405  HZ2 LYS P 610      -0.329 -22.711  32.217  0.00  0.00      PROA  
ATOM   3406  HZ3 LYS P 610      -1.393 -21.468  32.171  0.00  0.00      PROA  
ATOM   3407  C   LYS P 610      -1.417 -20.505  25.277  0.00  0.00      PROA  
ATOM   3408  O   LYS P 610      -0.633 -19.742  24.712  0.00  0.00      PROA  
ATOM   3409  N   TYR P 611      -2.074 -21.534  24.715  0.00  0.00      PROA  
ATOM   3410  HN  TYR P 611      -2.718 -22.096  25.229  0.00  0.00      PROA  
ATOM   3411  CA  TYR P 611      -2.012 -21.879  23.316  0.00  0.00      PROA  
ATOM   3412  HA  TYR P 611      -0.984 -22.085  23.057  0.00  0.00      PROA  
ATOM   3413  CB  TYR P 611      -2.751 -23.270  23.116  0.00  0.00      PROA  
ATOM   3414  HB1 TYR P 611      -3.686 -23.224  23.715  0.00  0.00      PROA  
ATOM   3415  HB2 TYR P 611      -2.093 -24.040  23.574  0.00  0.00      PROA  
ATOM   3416  CG  TYR P 611      -3.043 -23.589  21.670  0.00  0.00      PROA  
ATOM   3417  CD1 TYR P 611      -1.943 -23.701  20.749  0.00  0.00      PROA  
ATOM   3418  HD1 TYR P 611      -0.930 -23.447  21.026  0.00  0.00      PROA  
ATOM   3419  CE1 TYR P 611      -2.187 -24.034  19.390  0.00  0.00      PROA  
ATOM   3420  HE1 TYR P 611      -1.347 -23.926  18.719  0.00  0.00      PROA  
ATOM   3421  CZ  TYR P 611      -3.461 -24.323  19.021  0.00  0.00      PROA  
ATOM   3422  OH  TYR P 611      -3.767 -24.612  17.702  0.00  0.00      PROA  
ATOM   3423  HH  TYR P 611      -2.950 -24.511  17.208  0.00  0.00      PROA  
ATOM   3424  CD2 TYR P 611      -4.324 -23.914  21.240  0.00  0.00      PROA  
ATOM   3425  HD2 TYR P 611      -5.153 -24.037  21.920  0.00  0.00      PROA  
ATOM   3426  CE2 TYR P 611      -4.492 -24.307  19.951  0.00  0.00      PROA  
ATOM   3427  HE2 TYR P 611      -5.486 -24.469  19.562  0.00  0.00      PROA  
ATOM   3428  C   TYR P 611      -2.543 -20.744  22.412  0.00  0.00      PROA  
ATOM   3429  O   TYR P 611      -1.928 -20.217  21.511  0.00  0.00      PROA  
ATOM   3430  N   VAL P 612      -3.763 -20.330  22.717  0.00  0.00      PROA  
ATOM   3431  HN  VAL P 612      -4.213 -20.669  23.540  0.00  0.00      PROA  
ATOM   3432  CA  VAL P 612      -4.414 -19.210  22.018  0.00  0.00      PROA  
ATOM   3433  HA  VAL P 612      -4.234 -19.465  20.984  0.00  0.00      PROA  
ATOM   3434  CB  VAL P 612      -5.990 -19.176  22.175  0.00  0.00      PROA  
ATOM   3435  HB  VAL P 612      -6.210 -19.064  23.258  0.00  0.00      PROA  
ATOM   3436  CG1 VAL P 612      -6.665 -18.048  21.386  0.00  0.00      PROA  
ATOM   3437 HG11 VAL P 612      -7.764 -18.156  21.514  0.00  0.00      PROA  
ATOM   3438 HG12 VAL P 612      -6.382 -18.146  20.316  0.00  0.00      PROA  
ATOM   3439 HG13 VAL P 612      -6.358 -17.062  21.796  0.00  0.00      PROA  
ATOM   3440  CG2 VAL P 612      -6.528 -20.545  21.827  0.00  0.00      PROA  
ATOM   3441 HG21 VAL P 612      -6.284 -20.618  20.745  0.00  0.00      PROA  
ATOM   3442 HG22 VAL P 612      -7.624 -20.708  21.913  0.00  0.00      PROA  
ATOM   3443 HG23 VAL P 612      -6.003 -21.406  22.293  0.00  0.00      PROA  
ATOM   3444  C   VAL P 612      -3.755 -17.929  22.219  0.00  0.00      PROA  
ATOM   3445  O   VAL P 612      -3.655 -17.124  21.291  0.00  0.00      PROA  
ATOM   3446  N   THR P 613      -3.292 -17.664  23.427  0.00  0.00      PROA  
ATOM   3447  HN  THR P 613      -3.300 -18.422  24.075  0.00  0.00      PROA  
ATOM   3448  CA  THR P 613      -2.538 -16.460  23.646  0.00  0.00      PROA  
ATOM   3449  HA  THR P 613      -3.171 -15.646  23.325  0.00  0.00      PROA  
ATOM   3450  CB  THR P 613      -2.313 -16.267  25.241  0.00  0.00      PROA  
ATOM   3451  HB  THR P 613      -1.675 -17.022  25.748  0.00  0.00      PROA  
ATOM   3452  OG1 THR P 613      -3.577 -16.135  25.821  0.00  0.00      PROA  
ATOM   3453  HG1 THR P 613      -3.927 -17.029  25.783  0.00  0.00      PROA  
ATOM   3454  CG2 THR P 613      -1.655 -14.879  25.336  0.00  0.00      PROA  
ATOM   3455 HG21 THR P 613      -0.675 -14.802  24.819  0.00  0.00      PROA  
ATOM   3456 HG22 THR P 613      -1.473 -14.737  26.422  0.00  0.00      PROA  
ATOM   3457 HG23 THR P 613      -2.344 -14.078  24.992  0.00  0.00      PROA  
ATOM   3458  C   THR P 613      -1.134 -16.314  22.885  0.00  0.00      PROA  
ATOM   3459  O   THR P 613      -0.647 -15.223  22.423  0.00  0.00      PROA  
ATOM   3460  N   ALA P 614      -0.436 -17.459  22.731  0.00  0.00      PROA  
ATOM   3461  HN  ALA P 614      -0.646 -18.268  23.274  0.00  0.00      PROA  
ATOM   3462  CA  ALA P 614       0.768 -17.583  21.824  0.00  0.00      PROA  
ATOM   3463  HA  ALA P 614       1.471 -16.810  22.098  0.00  0.00      PROA  
ATOM   3464  CB  ALA P 614       1.521 -18.932  22.078  0.00  0.00      PROA  
ATOM   3465  HB1 ALA P 614       2.476 -18.955  21.511  0.00  0.00      PROA  
ATOM   3466  HB2 ALA P 614       0.972 -19.862  21.813  0.00  0.00      PROA  
ATOM   3467  HB3 ALA P 614       1.823 -18.949  23.146  0.00  0.00      PROA  
ATOM   3468  C   ALA P 614       0.286 -17.444  20.348  0.00  0.00      PROA  
ATOM   3469  O   ALA P 614       0.887 -16.763  19.561  0.00  0.00      PROA  
ATOM   3470  N   LEU P 615      -0.749 -18.150  19.878  0.00  0.00      PROA  
ATOM   3471  HN  LEU P 615      -1.096 -18.857  20.489  0.00  0.00      PROA  
ATOM   3472  CA  LEU P 615      -1.302 -17.999  18.540  0.00  0.00      PROA  
ATOM   3473  HA  LEU P 615      -0.500 -18.325  17.894  0.00  0.00      PROA  
ATOM   3474  CB  LEU P 615      -2.455 -18.998  18.203  0.00  0.00      PROA  
ATOM   3475  HB1 LEU P 615      -3.288 -19.016  18.937  0.00  0.00      PROA  
ATOM   3476  HB2 LEU P 615      -2.018 -20.020  18.208  0.00  0.00      PROA  
ATOM   3477  CG  LEU P 615      -3.295 -18.790  16.883  0.00  0.00      PROA  
ATOM   3478  HG  LEU P 615      -3.693 -17.753  16.852  0.00  0.00      PROA  
ATOM   3479  CD1 LEU P 615      -2.317 -18.917  15.754  0.00  0.00      PROA  
ATOM   3480 HD11 LEU P 615      -1.644 -19.796  15.848  0.00  0.00      PROA  
ATOM   3481 HD12 LEU P 615      -1.532 -18.137  15.654  0.00  0.00      PROA  
ATOM   3482 HD13 LEU P 615      -2.877 -19.057  14.804  0.00  0.00      PROA  
ATOM   3483  CD2 LEU P 615      -4.406 -19.813  16.731  0.00  0.00      PROA  
ATOM   3484 HD21 LEU P 615      -5.337 -19.724  17.331  0.00  0.00      PROA  
ATOM   3485 HD22 LEU P 615      -4.049 -20.850  16.907  0.00  0.00      PROA  
ATOM   3486 HD23 LEU P 615      -4.779 -19.751  15.686  0.00  0.00      PROA  
ATOM   3487  C   LEU P 615      -1.757 -16.601  18.173  0.00  0.00      PROA  
ATOM   3488  O   LEU P 615      -1.483 -16.049  17.079  0.00  0.00      PROA  
ATOM   3489  N   TYR P 616      -2.474 -15.887  19.118  0.00  0.00      PROA  
ATOM   3490  HN  TYR P 616      -2.779 -16.340  19.953  0.00  0.00      PROA  
ATOM   3491  CA  TYR P 616      -2.918 -14.533  18.993  0.00  0.00      PROA  
ATOM   3492  HA  TYR P 616      -3.422 -14.502  18.038  0.00  0.00      PROA  
ATOM   3493  CB  TYR P 616      -3.851 -14.120  20.180  0.00  0.00      PROA  
ATOM   3494  HB1 TYR P 616      -3.340 -13.929  21.148  0.00  0.00      PROA  
ATOM   3495  HB2 TYR P 616      -4.648 -14.880  20.329  0.00  0.00      PROA  
ATOM   3496  CG  TYR P 616      -4.584 -12.799  19.753  0.00  0.00      PROA  
ATOM   3497  CD1 TYR P 616      -4.157 -11.594  20.250  0.00  0.00      PROA  
ATOM   3498  HD1 TYR P 616      -3.377 -11.558  20.996  0.00  0.00      PROA  
ATOM   3499  CE1 TYR P 616      -4.635 -10.315  19.835  0.00  0.00      PROA  
ATOM   3500  HE1 TYR P 616      -4.288  -9.396  20.284  0.00  0.00      PROA  
ATOM   3501  CZ  TYR P 616      -5.500 -10.318  18.723  0.00  0.00      PROA  
ATOM   3502  OH  TYR P 616      -5.949  -9.090  18.349  0.00  0.00      PROA  
ATOM   3503  HH  TYR P 616      -6.788  -9.209  17.898  0.00  0.00      PROA  
ATOM   3504  CD2 TYR P 616      -5.500 -12.739  18.682  0.00  0.00      PROA  
ATOM   3505  HD2 TYR P 616      -5.748 -13.668  18.189  0.00  0.00      PROA  
ATOM   3506  CE2 TYR P 616      -6.002 -11.493  18.099  0.00  0.00      PROA  
ATOM   3507  HE2 TYR P 616      -6.602 -11.407  17.205  0.00  0.00      PROA  
ATOM   3508  C   TYR P 616      -1.767 -13.572  18.902  0.00  0.00      PROA  
ATOM   3509  O   TYR P 616      -1.772 -12.622  18.145  0.00  0.00      PROA  
ATOM   3510  N   PHE P 617      -0.700 -13.726  19.669  0.00  0.00      PROA  
ATOM   3511  HN  PHE P 617      -0.600 -14.488  20.304  0.00  0.00      PROA  
ATOM   3512  CA  PHE P 617       0.531 -12.907  19.634  0.00  0.00      PROA  
ATOM   3513  HA  PHE P 617       0.319 -11.851  19.700  0.00  0.00      PROA  
ATOM   3514  CB  PHE P 617       1.417 -13.226  20.855  0.00  0.00      PROA  
ATOM   3515  HB1 PHE P 617       1.434 -14.313  21.084  0.00  0.00      PROA  
ATOM   3516  HB2 PHE P 617       0.979 -12.810  21.787  0.00  0.00      PROA  
ATOM   3517  CG  PHE P 617       2.832 -12.636  20.671  0.00  0.00      PROA  
ATOM   3518  CD1 PHE P 617       3.081 -11.290  20.922  0.00  0.00      PROA  
ATOM   3519  HD1 PHE P 617       2.262 -10.708  21.319  0.00  0.00      PROA  
ATOM   3520  CE1 PHE P 617       4.388 -10.847  20.906  0.00  0.00      PROA  
ATOM   3521  HE1 PHE P 617       4.516  -9.842  21.279  0.00  0.00      PROA  
ATOM   3522  CZ  PHE P 617       5.434 -11.639  20.431  0.00  0.00      PROA  
ATOM   3523  HZ  PHE P 617       6.408 -11.178  20.355  0.00  0.00      PROA  
ATOM   3524  CD2 PHE P 617       3.912 -13.468  20.370  0.00  0.00      PROA  
ATOM   3525  HD2 PHE P 617       3.655 -14.480  20.094  0.00  0.00      PROA  
ATOM   3526  CE2 PHE P 617       5.175 -12.974  20.292  0.00  0.00      PROA  
ATOM   3527  HE2 PHE P 617       5.940 -13.658  19.956  0.00  0.00      PROA  
ATOM   3528  C   PHE P 617       1.289 -12.991  18.280  0.00  0.00      PROA  
ATOM   3529  O   PHE P 617       1.761 -12.004  17.714  0.00  0.00      PROA  
ATOM   3530  N   THR P 618       1.437 -14.183  17.700  0.00  0.00      PROA  
ATOM   3531  HN  THR P 618       1.086 -15.043  18.062  0.00  0.00      PROA  
ATOM   3532  CA  THR P 618       1.940 -14.249  16.272  0.00  0.00      PROA  
ATOM   3533  HA  THR P 618       2.763 -13.566  16.122  0.00  0.00      PROA  
ATOM   3534  CB  THR P 618       2.554 -15.619  15.973  0.00  0.00      PROA  
ATOM   3535  HB  THR P 618       2.982 -15.559  14.950  0.00  0.00      PROA  
ATOM   3536  OG1 THR P 618       1.633 -16.711  15.959  0.00  0.00      PROA  
ATOM   3537  HG1 THR P 618       2.023 -17.427  15.453  0.00  0.00      PROA  
ATOM   3538  CG2 THR P 618       3.738 -15.885  17.022  0.00  0.00      PROA  
ATOM   3539 HG21 THR P 618       4.499 -16.668  16.817  0.00  0.00      PROA  
ATOM   3540 HG22 THR P 618       3.222 -16.058  17.991  0.00  0.00      PROA  
ATOM   3541 HG23 THR P 618       4.279 -14.929  17.182  0.00  0.00      PROA  
ATOM   3542  C   THR P 618       0.958 -13.773  15.192  0.00  0.00      PROA  
ATOM   3543  O   THR P 618       1.420 -12.987  14.437  0.00  0.00      PROA  
ATOM   3544  N   PHE P 619      -0.301 -14.102  15.245  0.00  0.00      PROA  
ATOM   3545  HN  PHE P 619      -0.726 -14.742  15.881  0.00  0.00      PROA  
ATOM   3546  CA  PHE P 619      -1.251 -13.454  14.345  0.00  0.00      PROA  
ATOM   3547  HA  PHE P 619      -0.955 -13.684  13.333  0.00  0.00      PROA  
ATOM   3548  CB  PHE P 619      -2.549 -14.304  14.454  0.00  0.00      PROA  
ATOM   3549  HB1 PHE P 619      -3.092 -13.918  15.343  0.00  0.00      PROA  
ATOM   3550  HB2 PHE P 619      -2.391 -15.366  14.742  0.00  0.00      PROA  
ATOM   3551  CG  PHE P 619      -3.333 -14.229  13.178  0.00  0.00      PROA  
ATOM   3552  CD1 PHE P 619      -4.102 -13.117  12.743  0.00  0.00      PROA  
ATOM   3553  HD1 PHE P 619      -4.184 -12.233  13.358  0.00  0.00      PROA  
ATOM   3554  CE1 PHE P 619      -4.765 -13.197  11.499  0.00  0.00      PROA  
ATOM   3555  HE1 PHE P 619      -5.324 -12.316  11.222  0.00  0.00      PROA  
ATOM   3556  CZ  PHE P 619      -4.692 -14.341  10.705  0.00  0.00      PROA  
ATOM   3557  HZ  PHE P 619      -5.116 -14.377   9.713  0.00  0.00      PROA  
ATOM   3558  CD2 PHE P 619      -3.304 -15.382  12.428  0.00  0.00      PROA  
ATOM   3559  HD2 PHE P 619      -2.775 -16.250  12.795  0.00  0.00      PROA  
ATOM   3560  CE2 PHE P 619      -4.012 -15.424  11.226  0.00  0.00      PROA  
ATOM   3561  HE2 PHE P 619      -3.841 -16.301  10.620  0.00  0.00      PROA  
ATOM   3562  C   PHE P 619      -1.510 -11.948  14.523  0.00  0.00      PROA  
ATOM   3563  O   PHE P 619      -1.486 -11.187  13.525  0.00  0.00      PROA  
ATOM   3564  N   SER P 620      -1.638 -11.402  15.709  0.00  0.00      PROA  
ATOM   3565  HN  SER P 620      -1.354 -11.980  16.469  0.00  0.00      PROA  
ATOM   3566  CA  SER P 620      -1.524 -10.002  15.989  0.00  0.00      PROA  
ATOM   3567  HA  SER P 620      -2.258  -9.627  15.291  0.00  0.00      PROA  
ATOM   3568  CB  SER P 620      -1.900  -9.479  17.440  0.00  0.00      PROA  
ATOM   3569  HB1 SER P 620      -2.823 -10.096  17.485  0.00  0.00      PROA  
ATOM   3570  HB2 SER P 620      -2.123  -8.391  17.477  0.00  0.00      PROA  
ATOM   3571  OG  SER P 620      -1.031  -9.863  18.428  0.00  0.00      PROA  
ATOM   3572  HG1 SER P 620      -1.395 -10.748  18.499  0.00  0.00      PROA  
ATOM   3573  C   SER P 620      -0.195  -9.388  15.645  0.00  0.00      PROA  
ATOM   3574  O   SER P 620      -0.197  -8.320  15.053  0.00  0.00      PROA  
ATOM   3575  N   SER P 621       0.935 -10.060  15.804  0.00  0.00      PROA  
ATOM   3576  HN  SER P 621       0.949 -10.810  16.460  0.00  0.00      PROA  
ATOM   3577  CA  SER P 621       2.152  -9.650  15.216  0.00  0.00      PROA  
ATOM   3578  HA  SER P 621       2.243  -8.628  15.551  0.00  0.00      PROA  
ATOM   3579  CB  SER P 621       3.524 -10.418  15.658  0.00  0.00      PROA  
ATOM   3580  HB1 SER P 621       4.454 -10.097  15.141  0.00  0.00      PROA  
ATOM   3581  HB2 SER P 621       3.301 -11.479  15.413  0.00  0.00      PROA  
ATOM   3582  OG  SER P 621       3.581 -10.273  17.060  0.00  0.00      PROA  
ATOM   3583  HG1 SER P 621       2.894 -10.852  17.396  0.00  0.00      PROA  
ATOM   3584  C   SER P 621       2.288  -9.617  13.694  0.00  0.00      PROA  
ATOM   3585  O   SER P 621       2.636  -8.602  13.065  0.00  0.00      PROA  
ATOM   3586  N   LEU P 622       2.007 -10.674  12.960  0.00  0.00      PROA  
ATOM   3587  HN  LEU P 622       1.929 -11.610  13.294  0.00  0.00      PROA  
ATOM   3588  CA  LEU P 622       2.195 -10.601  11.493  0.00  0.00      PROA  
ATOM   3589  HA  LEU P 622       3.008  -9.932  11.255  0.00  0.00      PROA  
ATOM   3590  CB  LEU P 622       2.246 -11.990  10.826  0.00  0.00      PROA  
ATOM   3591  HB1 LEU P 622       2.326 -11.892   9.722  0.00  0.00      PROA  
ATOM   3592  HB2 LEU P 622       1.212 -12.378  10.941  0.00  0.00      PROA  
ATOM   3593  CG  LEU P 622       3.246 -12.950  11.451  0.00  0.00      PROA  
ATOM   3594  HG  LEU P 622       3.156 -12.881  12.557  0.00  0.00      PROA  
ATOM   3595  CD1 LEU P 622       3.062 -14.431  10.858  0.00  0.00      PROA  
ATOM   3596 HD11 LEU P 622       2.038 -14.685  11.207  0.00  0.00      PROA  
ATOM   3597 HD12 LEU P 622       3.676 -15.205  11.365  0.00  0.00      PROA  
ATOM   3598 HD13 LEU P 622       3.144 -14.444   9.750  0.00  0.00      PROA  
ATOM   3599  CD2 LEU P 622       4.645 -12.346  11.143  0.00  0.00      PROA  
ATOM   3600 HD21 LEU P 622       4.704 -11.378  11.686  0.00  0.00      PROA  
ATOM   3601 HD22 LEU P 622       4.542 -12.279  10.038  0.00  0.00      PROA  
ATOM   3602 HD23 LEU P 622       5.503 -12.990  11.431  0.00  0.00      PROA  
ATOM   3603  C   LEU P 622       1.061  -9.832  10.753  0.00  0.00      PROA  
ATOM   3604  O   LEU P 622       1.188  -9.519   9.566  0.00  0.00      PROA  
ATOM   3605  N   THR P 623      -0.040  -9.511  11.438  0.00  0.00      PROA  
ATOM   3606  HN  THR P 623      -0.169  -9.923  12.337  0.00  0.00      PROA  
ATOM   3607  CA  THR P 623      -0.971  -8.534  10.882  0.00  0.00      PROA  
ATOM   3608  HA  THR P 623      -0.955  -8.524   9.802  0.00  0.00      PROA  
ATOM   3609  CB  THR P 623      -2.477  -8.839  11.311  0.00  0.00      PROA  
ATOM   3610  HB  THR P 623      -3.184  -8.032  11.024  0.00  0.00      PROA  
ATOM   3611  OG1 THR P 623      -2.487  -8.930  12.758  0.00  0.00      PROA  
ATOM   3612  HG1 THR P 623      -1.949  -9.695  12.975  0.00  0.00      PROA  
ATOM   3613  CG2 THR P 623      -2.983 -10.172  10.709  0.00  0.00      PROA  
ATOM   3614 HG21 THR P 623      -2.331 -11.016  11.018  0.00  0.00      PROA  
ATOM   3615 HG22 THR P 623      -3.019 -10.231   9.600  0.00  0.00      PROA  
ATOM   3616 HG23 THR P 623      -3.982 -10.418  11.126  0.00  0.00      PROA  
ATOM   3617  C   THR P 623      -0.603  -7.149  11.348  0.00  0.00      PROA  
ATOM   3618  O   THR P 623      -1.150  -6.174  11.007  0.00  0.00      PROA  
ATOM   3619  N   SER P 624       0.441  -7.017  12.191  0.00  0.00      PROA  
ATOM   3620  HN  SER P 624       0.749  -7.832  12.677  0.00  0.00      PROA  
ATOM   3621  CA  SER P 624       1.065  -5.828  12.672  0.00  0.00      PROA  
ATOM   3622  HA  SER P 624       1.867  -6.116  13.334  0.00  0.00      PROA  
ATOM   3623  CB  SER P 624       1.754  -5.010  11.497  0.00  0.00      PROA  
ATOM   3624  HB1 SER P 624       0.976  -4.791  10.736  0.00  0.00      PROA  
ATOM   3625  HB2 SER P 624       2.545  -5.585  10.970  0.00  0.00      PROA  
ATOM   3626  OG  SER P 624       2.448  -3.829  11.916  0.00  0.00      PROA  
ATOM   3627  HG1 SER P 624       1.754  -3.428  12.444  0.00  0.00      PROA  
ATOM   3628  C   SER P 624       0.157  -4.946  13.588  0.00  0.00      PROA  
ATOM   3629  O   SER P 624       0.206  -3.713  13.502  0.00  0.00      PROA  
ATOM   3630  N   VAL P 625      -0.560  -5.521  14.529  0.00  0.00      PROA  
ATOM   3631  HN  VAL P 625      -0.548  -6.513  14.626  0.00  0.00      PROA  
ATOM   3632  CA  VAL P 625      -1.472  -4.792  15.389  0.00  0.00      PROA  
ATOM   3633  HA  VAL P 625      -1.537  -3.742  15.144  0.00  0.00      PROA  
ATOM   3634  CB  VAL P 625      -2.953  -5.259  15.356  0.00  0.00      PROA  
ATOM   3635  HB  VAL P 625      -2.974  -6.246  15.866  0.00  0.00      PROA  
ATOM   3636  CG1 VAL P 625      -3.755  -4.239  16.106  0.00  0.00      PROA  
ATOM   3637 HG11 VAL P 625      -3.575  -3.172  15.853  0.00  0.00      PROA  
ATOM   3638 HG12 VAL P 625      -3.673  -4.387  17.204  0.00  0.00      PROA  
ATOM   3639 HG13 VAL P 625      -4.829  -4.396  15.866  0.00  0.00      PROA  
ATOM   3640  CG2 VAL P 625      -3.374  -5.570  13.920  0.00  0.00      PROA  
ATOM   3641 HG21 VAL P 625      -4.422  -5.902  13.765  0.00  0.00      PROA  
ATOM   3642 HG22 VAL P 625      -2.794  -6.444  13.553  0.00  0.00      PROA  
ATOM   3643 HG23 VAL P 625      -3.166  -4.746  13.204  0.00  0.00      PROA  
ATOM   3644  C   VAL P 625      -1.024  -4.899  16.831  0.00  0.00      PROA  
ATOM   3645  O   VAL P 625      -0.915  -5.952  17.493  0.00  0.00      PROA  
ATOM   3646  N   GLY P 626      -0.584  -3.753  17.349  0.00  0.00      PROA  
ATOM   3647  HN  GLY P 626      -0.721  -2.915  16.826  0.00  0.00      PROA  
ATOM   3648  CA  GLY P 626       0.126  -3.514  18.665  0.00  0.00      PROA  
ATOM   3649  HA1 GLY P 626       0.796  -2.671  18.749  0.00  0.00      PROA  
ATOM   3650  HA2 GLY P 626       0.649  -4.430  18.897  0.00  0.00      PROA  
ATOM   3651  C   GLY P 626      -0.848  -3.344  19.799  0.00  0.00      PROA  
ATOM   3652  O   GLY P 626      -0.943  -2.336  20.478  0.00  0.00      PROA  
ATOM   3653  N   PHE P 627      -1.743  -4.288  20.102  0.00  0.00      PROA  
ATOM   3654  HN  PHE P 627      -1.845  -5.050  19.467  0.00  0.00      PROA  
ATOM   3655  CA  PHE P 627      -2.603  -4.275  21.260  0.00  0.00      PROA  
ATOM   3656  HA  PHE P 627      -3.032  -3.286  21.314  0.00  0.00      PROA  
ATOM   3657  CB  PHE P 627      -3.625  -5.414  21.182  0.00  0.00      PROA  
ATOM   3658  HB1 PHE P 627      -4.112  -5.523  22.174  0.00  0.00      PROA  
ATOM   3659  HB2 PHE P 627      -3.159  -6.376  20.881  0.00  0.00      PROA  
ATOM   3660  CG  PHE P 627      -4.785  -4.947  20.300  0.00  0.00      PROA  
ATOM   3661  CD1 PHE P 627      -5.743  -4.007  20.723  0.00  0.00      PROA  
ATOM   3662  HD1 PHE P 627      -5.697  -3.543  21.698  0.00  0.00      PROA  
ATOM   3663  CE1 PHE P 627      -6.886  -3.748  19.941  0.00  0.00      PROA  
ATOM   3664  HE1 PHE P 627      -7.637  -3.128  20.408  0.00  0.00      PROA  
ATOM   3665  CZ  PHE P 627      -7.128  -4.534  18.825  0.00  0.00      PROA  
ATOM   3666  HZ  PHE P 627      -8.019  -4.444  18.222  0.00  0.00      PROA  
ATOM   3667  CD2 PHE P 627      -5.051  -5.737  19.180  0.00  0.00      PROA  
ATOM   3668  HD2 PHE P 627      -4.574  -6.681  18.962  0.00  0.00      PROA  
ATOM   3669  CE2 PHE P 627      -6.217  -5.576  18.482  0.00  0.00      PROA  
ATOM   3670  HE2 PHE P 627      -6.480  -6.245  17.676  0.00  0.00      PROA  
ATOM   3671  C   PHE P 627      -1.770  -4.330  22.532  0.00  0.00      PROA  
ATOM   3672  O   PHE P 627      -2.149  -3.653  23.494  0.00  0.00      PROA  
ATOM   3673  N   GLY P 628      -0.574  -5.050  22.583  0.00  0.00      PROA  
ATOM   3674  HN  GLY P 628      -0.318  -5.588  21.784  0.00  0.00      PROA  
ATOM   3675  CA  GLY P 628       0.280  -5.105  23.776  0.00  0.00      PROA  
ATOM   3676  HA1 GLY P 628       0.088  -4.142  24.224  0.00  0.00      PROA  
ATOM   3677  HA2 GLY P 628       1.311  -5.259  23.492  0.00  0.00      PROA  
ATOM   3678  C   GLY P 628      -0.176  -6.195  24.813  0.00  0.00      PROA  
ATOM   3679  O   GLY P 628       0.114  -6.249  26.024  0.00  0.00      PROA  
ATOM   3680  N   ASN P 629      -0.981  -7.259  24.348  0.00  0.00      PROA  
ATOM   3681  HN  ASN P 629      -1.335  -7.184  23.419  0.00  0.00      PROA  
ATOM   3682  CA  ASN P 629      -1.454  -8.323  25.256  0.00  0.00      PROA  
ATOM   3683  HA  ASN P 629      -2.008  -7.844  26.050  0.00  0.00      PROA  
ATOM   3684  CB  ASN P 629      -2.588  -9.037  24.512  0.00  0.00      PROA  
ATOM   3685  HB1 ASN P 629      -2.146  -9.445  23.578  0.00  0.00      PROA  
ATOM   3686  HB2 ASN P 629      -3.395  -8.309  24.280  0.00  0.00      PROA  
ATOM   3687  CG  ASN P 629      -3.121 -10.122  25.334  0.00  0.00      PROA  
ATOM   3688  OD1 ASN P 629      -3.080 -11.322  25.023  0.00  0.00      PROA  
ATOM   3689  ND2 ASN P 629      -3.624  -9.843  26.541  0.00  0.00      PROA  
ATOM   3690 HD21 ASN P 629      -4.300 -10.433  26.983  0.00  0.00      PROA  
ATOM   3691 HD22 ASN P 629      -3.554  -8.870  26.763  0.00  0.00      PROA  
ATOM   3692  C   ASN P 629      -0.369  -9.104  25.979  0.00  0.00      PROA  
ATOM   3693  O   ASN P 629      -0.239  -9.140  27.154  0.00  0.00      PROA  
ATOM   3694  N   VAL P 630       0.590  -9.573  25.195  0.00  0.00      PROA  
ATOM   3695  HN  VAL P 630       0.511  -9.204  24.273  0.00  0.00      PROA  
ATOM   3696  CA  VAL P 630       1.798 -10.197  25.567  0.00  0.00      PROA  
ATOM   3697  HA  VAL P 630       1.794 -10.338  26.637  0.00  0.00      PROA  
ATOM   3698  CB  VAL P 630       2.092 -11.387  24.689  0.00  0.00      PROA  
ATOM   3699  HB  VAL P 630       2.222 -10.969  23.669  0.00  0.00      PROA  
ATOM   3700  CG1 VAL P 630       3.452 -12.021  25.141  0.00  0.00      PROA  
ATOM   3701 HG11 VAL P 630       4.373 -11.422  24.972  0.00  0.00      PROA  
ATOM   3702 HG12 VAL P 630       3.606 -13.072  24.815  0.00  0.00      PROA  
ATOM   3703 HG13 VAL P 630       3.403 -12.206  26.235  0.00  0.00      PROA  
ATOM   3704  CG2 VAL P 630       1.064 -12.515  24.677  0.00  0.00      PROA  
ATOM   3705 HG21 VAL P 630       0.760 -12.861  25.688  0.00  0.00      PROA  
ATOM   3706 HG22 VAL P 630       1.359 -13.377  24.040  0.00  0.00      PROA  
ATOM   3707 HG23 VAL P 630       0.114 -12.255  24.163  0.00  0.00      PROA  
ATOM   3708  C   VAL P 630       2.881  -9.076  25.511  0.00  0.00      PROA  
ATOM   3709  O   VAL P 630       2.943  -8.231  24.700  0.00  0.00      PROA  
ATOM   3710  N   SER P 631       3.904  -9.194  26.435  0.00  0.00      PROA  
ATOM   3711  HN  SER P 631       3.893  -9.866  27.172  0.00  0.00      PROA  
ATOM   3712  CA  SER P 631       5.024  -8.296  26.553  0.00  0.00      PROA  
ATOM   3713  HA  SER P 631       4.921  -7.734  25.636  0.00  0.00      PROA  
ATOM   3714  CB  SER P 631       5.090  -7.415  27.840  0.00  0.00      PROA  
ATOM   3715  HB1 SER P 631       5.350  -8.034  28.725  0.00  0.00      PROA  
ATOM   3716  HB2 SER P 631       4.124  -6.898  28.024  0.00  0.00      PROA  
ATOM   3717  OG  SER P 631       6.095  -6.393  27.837  0.00  0.00      PROA  
ATOM   3718  HG1 SER P 631       6.924  -6.837  27.644  0.00  0.00      PROA  
ATOM   3719  C   SER P 631       6.255  -9.194  26.459  0.00  0.00      PROA  
ATOM   3720  O   SER P 631       6.677  -9.930  27.372  0.00  0.00      PROA  
ATOM   3721  N   PRO P 632       6.981  -9.277  25.448  0.00  0.00      PROA  
ATOM   3722  CD  PRO P 632       6.574  -9.064  24.098  0.00  0.00      PROA  
ATOM   3723  HD1 PRO P 632       6.533  -7.988  23.822  0.00  0.00      PROA  
ATOM   3724  HD2 PRO P 632       5.592  -9.531  23.868  0.00  0.00      PROA  
ATOM   3725  CA  PRO P 632       8.322  -9.747  25.471  0.00  0.00      PROA  
ATOM   3726  HA  PRO P 632       8.345 -10.756  25.854  0.00  0.00      PROA  
ATOM   3727  CB  PRO P 632       8.874  -9.648  24.017  0.00  0.00      PROA  
ATOM   3728  HB1 PRO P 632       9.655 -10.366  23.690  0.00  0.00      PROA  
ATOM   3729  HB2 PRO P 632       9.338  -8.654  23.839  0.00  0.00      PROA  
ATOM   3730  CG  PRO P 632       7.627  -9.773  23.172  0.00  0.00      PROA  
ATOM   3731  HG1 PRO P 632       7.811  -9.242  22.214  0.00  0.00      PROA  
ATOM   3732  HG2 PRO P 632       7.249 -10.809  23.039  0.00  0.00      PROA  
ATOM   3733  C   PRO P 632       9.259  -9.018  26.436  0.00  0.00      PROA  
ATOM   3734  O   PRO P 632       9.326  -7.758  26.358  0.00  0.00      PROA  
ATOM   3735  N   ASN P 633       9.980  -9.698  27.410  0.00  0.00      PROA  
ATOM   3736  HN  ASN P 633       9.800 -10.677  27.466  0.00  0.00      PROA  
ATOM   3737  CA  ASN P 633      10.777  -9.063  28.486  0.00  0.00      PROA  
ATOM   3738  HA  ASN P 633      10.764  -7.999  28.299  0.00  0.00      PROA  
ATOM   3739  CB  ASN P 633       9.996  -9.185  29.875  0.00  0.00      PROA  
ATOM   3740  HB1 ASN P 633      10.610  -8.997  30.782  0.00  0.00      PROA  
ATOM   3741  HB2 ASN P 633       9.751 -10.262  29.995  0.00  0.00      PROA  
ATOM   3742  CG  ASN P 633       8.688  -8.448  29.987  0.00  0.00      PROA  
ATOM   3743  OD1 ASN P 633       8.440  -7.421  29.312  0.00  0.00      PROA  
ATOM   3744  ND2 ASN P 633       7.764  -8.906  30.846  0.00  0.00      PROA  
ATOM   3745 HD21 ASN P 633       6.840  -8.535  30.931  0.00  0.00      PROA  
ATOM   3746 HD22 ASN P 633       7.996  -9.762  31.308  0.00  0.00      PROA  
ATOM   3747  C   ASN P 633      12.223  -9.508  28.597  0.00  0.00      PROA  
ATOM   3748  O   ASN P 633      13.023  -8.744  29.065  0.00  0.00      PROA  
ATOM   3749  N   THR P 634      12.677 -10.674  28.146  0.00  0.00      PROA  
ATOM   3750  HN  THR P 634      11.996 -11.286  27.752  0.00  0.00      PROA  
ATOM   3751  CA  THR P 634      14.066 -11.041  28.041  0.00  0.00      PROA  
ATOM   3752  HA  THR P 634      14.660 -10.529  28.784  0.00  0.00      PROA  
ATOM   3753  CB  THR P 634      14.229 -12.587  28.137  0.00  0.00      PROA  
ATOM   3754  HB  THR P 634      15.309 -12.823  28.241  0.00  0.00      PROA  
ATOM   3755  OG1 THR P 634      13.680 -13.334  27.051  0.00  0.00      PROA  
ATOM   3756  HG1 THR P 634      12.735 -13.168  27.077  0.00  0.00      PROA  
ATOM   3757  CG2 THR P 634      13.535 -13.008  29.398  0.00  0.00      PROA  
ATOM   3758 HG21 THR P 634      12.454 -12.754  29.358  0.00  0.00      PROA  
ATOM   3759 HG22 THR P 634      13.927 -12.409  30.247  0.00  0.00      PROA  
ATOM   3760 HG23 THR P 634      13.750 -14.065  29.663  0.00  0.00      PROA  
ATOM   3761  C   THR P 634      14.627 -10.669  26.740  0.00  0.00      PROA  
ATOM   3762  O   THR P 634      13.837 -10.465  25.816  0.00  0.00      PROA  
ATOM   3763  N   ASN P 635      15.912 -10.655  26.650  0.00  0.00      PROA  
ATOM   3764  HN  ASN P 635      16.417 -10.838  27.490  0.00  0.00      PROA  
ATOM   3765  CA  ASN P 635      16.610 -10.301  25.364  0.00  0.00      PROA  
ATOM   3766  HA  ASN P 635      16.182  -9.351  25.081  0.00  0.00      PROA  
ATOM   3767  CB  ASN P 635      18.180 -10.171  25.599  0.00  0.00      PROA  
ATOM   3768  HB1 ASN P 635      18.608  -9.848  24.626  0.00  0.00      PROA  
ATOM   3769  HB2 ASN P 635      18.522 -11.165  25.960  0.00  0.00      PROA  
ATOM   3770  CG  ASN P 635      18.690  -9.130  26.575  0.00  0.00      PROA  
ATOM   3771  OD1 ASN P 635      17.852  -8.369  27.142  0.00  0.00      PROA  
ATOM   3772  ND2 ASN P 635      19.995  -9.067  26.819  0.00  0.00      PROA  
ATOM   3773 HD21 ASN P 635      20.633  -9.652  26.319  0.00  0.00      PROA  
ATOM   3774 HD22 ASN P 635      20.240  -8.328  27.447  0.00  0.00      PROA  
ATOM   3775  C   ASN P 635      16.253 -11.266  24.234  0.00  0.00      PROA  
ATOM   3776  O   ASN P 635      16.009 -10.755  23.119  0.00  0.00      PROA  
ATOM   3777  N   SER P 636      16.187 -12.584  24.458  0.00  0.00      PROA  
ATOM   3778  HN  SER P 636      16.656 -12.899  25.280  0.00  0.00      PROA  
ATOM   3779  CA  SER P 636      15.754 -13.668  23.545  0.00  0.00      PROA  
ATOM   3780  HA  SER P 636      16.395 -13.655  22.676  0.00  0.00      PROA  
ATOM   3781  CB  SER P 636      15.852 -15.001  24.243  0.00  0.00      PROA  
ATOM   3782  HB1 SER P 636      15.413 -15.784  23.588  0.00  0.00      PROA  
ATOM   3783  HB2 SER P 636      15.190 -15.060  25.133  0.00  0.00      PROA  
ATOM   3784  OG  SER P 636      17.183 -15.256  24.572  0.00  0.00      PROA  
ATOM   3785  HG1 SER P 636      17.408 -14.689  25.314  0.00  0.00      PROA  
ATOM   3786  C   SER P 636      14.396 -13.505  23.036  0.00  0.00      PROA  
ATOM   3787  O   SER P 636      14.150 -13.609  21.812  0.00  0.00      PROA  
ATOM   3788  N   GLU P 637      13.422 -13.202  23.863  0.00  0.00      PROA  
ATOM   3789  HN  GLU P 637      13.494 -13.103  24.853  0.00  0.00      PROA  
ATOM   3790  CA  GLU P 637      12.052 -12.803  23.509  0.00  0.00      PROA  
ATOM   3791  HA  GLU P 637      11.705 -13.532  22.792  0.00  0.00      PROA  
ATOM   3792  CB  GLU P 637      11.269 -12.587  24.785  0.00  0.00      PROA  
ATOM   3793  HB1 GLU P 637      10.273 -12.144  24.574  0.00  0.00      PROA  
ATOM   3794  HB2 GLU P 637      11.933 -11.983  25.440  0.00  0.00      PROA  
ATOM   3795  CG  GLU P 637      10.890 -13.860  25.535  0.00  0.00      PROA  
ATOM   3796  HG1 GLU P 637      11.729 -14.580  25.641  0.00  0.00      PROA  
ATOM   3797  HG2 GLU P 637      10.128 -14.361  24.901  0.00  0.00      PROA  
ATOM   3798  CD  GLU P 637      10.527 -13.629  26.970  0.00  0.00      PROA  
ATOM   3799  OE1 GLU P 637      10.587 -12.398  27.348  0.00  0.00      PROA  
ATOM   3800  OE2 GLU P 637      10.274 -14.549  27.739  0.00  0.00      PROA  
ATOM   3801  C   GLU P 637      11.992 -11.528  22.740  0.00  0.00      PROA  
ATOM   3802  O   GLU P 637      11.249 -11.418  21.760  0.00  0.00      PROA  
ATOM   3803  N   LYS P 638      12.743 -10.505  23.070  0.00  0.00      PROA  
ATOM   3804  HN  LYS P 638      13.180 -10.593  23.962  0.00  0.00      PROA  
ATOM   3805  CA  LYS P 638      12.924  -9.320  22.338  0.00  0.00      PROA  
ATOM   3806  HA  LYS P 638      11.909  -8.966  22.226  0.00  0.00      PROA  
ATOM   3807  CB  LYS P 638      13.609  -8.209  23.212  0.00  0.00      PROA  
ATOM   3808  HB1 LYS P 638      13.864  -7.395  22.500  0.00  0.00      PROA  
ATOM   3809  HB2 LYS P 638      14.495  -8.653  23.714  0.00  0.00      PROA  
ATOM   3810  CG  LYS P 638      12.680  -7.718  24.308  0.00  0.00      PROA  
ATOM   3811  HG1 LYS P 638      12.393  -8.545  24.993  0.00  0.00      PROA  
ATOM   3812  HG2 LYS P 638      11.742  -7.391  23.811  0.00  0.00      PROA  
ATOM   3813  CD  LYS P 638      13.351  -6.609  25.041  0.00  0.00      PROA  
ATOM   3814  HD1 LYS P 638      13.272  -5.626  24.530  0.00  0.00      PROA  
ATOM   3815  HD2 LYS P 638      14.428  -6.830  25.199  0.00  0.00      PROA  
ATOM   3816  CE  LYS P 638      12.675  -6.594  26.429  0.00  0.00      PROA  
ATOM   3817  HE1 LYS P 638      13.012  -7.428  27.081  0.00  0.00      PROA  
ATOM   3818  HE2 LYS P 638      11.577  -6.580  26.259  0.00  0.00      PROA  
ATOM   3819  NZ  LYS P 638      13.063  -5.471  27.212  0.00  0.00      PROA  
ATOM   3820  HZ1 LYS P 638      12.516  -5.429  28.095  0.00  0.00      PROA  
ATOM   3821  HZ2 LYS P 638      13.006  -4.631  26.601  0.00  0.00      PROA  
ATOM   3822  HZ3 LYS P 638      14.089  -5.482  27.383  0.00  0.00      PROA  
ATOM   3823  C   LYS P 638      13.437  -9.408  20.892  0.00  0.00      PROA  
ATOM   3824  O   LYS P 638      12.881  -8.861  19.942  0.00  0.00      PROA  
ATOM   3825  N   ILE P 639      14.601 -10.124  20.651  0.00  0.00      PROA  
ATOM   3826  HN  ILE P 639      15.056 -10.450  21.477  0.00  0.00      PROA  
ATOM   3827  CA  ILE P 639      15.229 -10.304  19.351  0.00  0.00      PROA  
ATOM   3828  HA  ILE P 639      15.304  -9.298  18.966  0.00  0.00      PROA  
ATOM   3829  CB  ILE P 639      16.527 -10.996  19.460  0.00  0.00      PROA  
ATOM   3830  HB  ILE P 639      16.516 -11.945  20.037  0.00  0.00      PROA  
ATOM   3831  CG2 ILE P 639      17.037 -11.383  18.007  0.00  0.00      PROA  
ATOM   3832 HG21 ILE P 639      17.121 -10.599  17.224  0.00  0.00      PROA  
ATOM   3833 HG22 ILE P 639      16.542 -12.267  17.551  0.00  0.00      PROA  
ATOM   3834 HG23 ILE P 639      18.039 -11.839  18.159  0.00  0.00      PROA  
ATOM   3835  CG1 ILE P 639      17.572 -10.283  20.317  0.00  0.00      PROA  
ATOM   3836 HG11 ILE P 639      17.015  -9.574  20.966  0.00  0.00      PROA  
ATOM   3837 HG12 ILE P 639      18.251  -9.644  19.714  0.00  0.00      PROA  
ATOM   3838  CD  ILE P 639      18.393 -11.245  21.241  0.00  0.00      PROA  
ATOM   3839  HD1 ILE P 639      19.297 -10.777  21.685  0.00  0.00      PROA  
ATOM   3840  HD2 ILE P 639      18.899 -11.997  20.600  0.00  0.00      PROA  
ATOM   3841  HD3 ILE P 639      17.869 -11.712  22.102  0.00  0.00      PROA  
ATOM   3842  C   ILE P 639      14.289 -11.025  18.456  0.00  0.00      PROA  
ATOM   3843  O   ILE P 639      14.109 -10.706  17.269  0.00  0.00      PROA  
ATOM   3844  N   PHE P 640      13.606 -12.132  19.000  0.00  0.00      PROA  
ATOM   3845  HN  PHE P 640      13.782 -12.425  19.936  0.00  0.00      PROA  
ATOM   3846  CA  PHE P 640      12.613 -12.948  18.303  0.00  0.00      PROA  
ATOM   3847  HA  PHE P 640      12.919 -13.332  17.341  0.00  0.00      PROA  
ATOM   3848  CB  PHE P 640      12.191 -14.134  19.237  0.00  0.00      PROA  
ATOM   3849  HB1 PHE P 640      12.092 -13.815  20.297  0.00  0.00      PROA  
ATOM   3850  HB2 PHE P 640      13.012 -14.884  19.223  0.00  0.00      PROA  
ATOM   3851  CG  PHE P 640      10.940 -14.851  18.751  0.00  0.00      PROA  
ATOM   3852  CD1 PHE P 640       9.654 -14.255  18.923  0.00  0.00      PROA  
ATOM   3853  HD1 PHE P 640       9.559 -13.246  19.296  0.00  0.00      PROA  
ATOM   3854  CE1 PHE P 640       8.513 -15.027  18.464  0.00  0.00      PROA  
ATOM   3855  HE1 PHE P 640       7.538 -14.589  18.615  0.00  0.00      PROA  
ATOM   3856  CZ  PHE P 640       8.602 -16.359  18.005  0.00  0.00      PROA  
ATOM   3857  HZ  PHE P 640       7.737 -16.968  17.789  0.00  0.00      PROA  
ATOM   3858  CD2 PHE P 640      11.017 -16.135  18.196  0.00  0.00      PROA  
ATOM   3859  HD2 PHE P 640      12.039 -16.463  18.077  0.00  0.00      PROA  
ATOM   3860  CE2 PHE P 640       9.903 -16.850  17.768  0.00  0.00      PROA  
ATOM   3861  HE2 PHE P 640      10.055 -17.822  17.321  0.00  0.00      PROA  
ATOM   3862  C   PHE P 640      11.458 -11.989  17.927  0.00  0.00      PROA  
ATOM   3863  O   PHE P 640      10.981 -11.963  16.826  0.00  0.00      PROA  
ATOM   3864  N   SER P 641      10.983 -11.106  18.843  0.00  0.00      PROA  
ATOM   3865  HN  SER P 641      11.283 -11.142  19.793  0.00  0.00      PROA  
ATOM   3866  CA  SER P 641      10.011 -10.095  18.549  0.00  0.00      PROA  
ATOM   3867  HA  SER P 641       9.107 -10.572  18.200  0.00  0.00      PROA  
ATOM   3868  CB  SER P 641       9.527  -9.342  19.761  0.00  0.00      PROA  
ATOM   3869  HB1 SER P 641      10.176  -8.496  20.072  0.00  0.00      PROA  
ATOM   3870  HB2 SER P 641       9.439 -10.088  20.579  0.00  0.00      PROA  
ATOM   3871  OG  SER P 641       8.241  -8.803  19.520  0.00  0.00      PROA  
ATOM   3872  HG1 SER P 641       7.836  -9.414  18.899  0.00  0.00      PROA  
ATOM   3873  C   SER P 641      10.428  -9.064  17.481  0.00  0.00      PROA  
ATOM   3874  O   SER P 641       9.713  -8.859  16.536  0.00  0.00      PROA  
ATOM   3875  N   ILE P 642      11.679  -8.583  17.443  0.00  0.00      PROA  
ATOM   3876  HN  ILE P 642      12.257  -8.641  18.253  0.00  0.00      PROA  
ATOM   3877  CA  ILE P 642      12.153  -7.779  16.413  0.00  0.00      PROA  
ATOM   3878  HA  ILE P 642      11.566  -6.876  16.335  0.00  0.00      PROA  
ATOM   3879  CB  ILE P 642      13.564  -7.364  16.674  0.00  0.00      PROA  
ATOM   3880  HB  ILE P 642      14.137  -8.275  16.949  0.00  0.00      PROA  
ATOM   3881  CG2 ILE P 642      14.344  -6.671  15.522  0.00  0.00      PROA  
ATOM   3882 HG21 ILE P 642      13.615  -6.007  15.010  0.00  0.00      PROA  
ATOM   3883 HG22 ILE P 642      14.686  -7.459  14.819  0.00  0.00      PROA  
ATOM   3884 HG23 ILE P 642      15.211  -6.129  15.957  0.00  0.00      PROA  
ATOM   3885  CG1 ILE P 642      13.624  -6.413  17.975  0.00  0.00      PROA  
ATOM   3886 HG11 ILE P 642      12.897  -6.906  18.654  0.00  0.00      PROA  
ATOM   3887 HG12 ILE P 642      13.352  -5.378  17.674  0.00  0.00      PROA  
ATOM   3888  CD  ILE P 642      14.965  -6.358  18.619  0.00  0.00      PROA  
ATOM   3889  HD1 ILE P 642      15.641  -5.946  17.839  0.00  0.00      PROA  
ATOM   3890  HD2 ILE P 642      15.257  -7.374  18.961  0.00  0.00      PROA  
ATOM   3891  HD3 ILE P 642      14.800  -5.759  19.539  0.00  0.00      PROA  
ATOM   3892  C   ILE P 642      12.275  -8.446  15.073  0.00  0.00      PROA  
ATOM   3893  O   ILE P 642      11.896  -7.834  14.044  0.00  0.00      PROA  
ATOM   3894  N   CYS P 643      12.784  -9.702  15.023  0.00  0.00      PROA  
ATOM   3895  HN  CYS P 643      13.085 -10.161  15.855  0.00  0.00      PROA  
ATOM   3896  CA  CYS P 643      12.902 -10.587  13.834  0.00  0.00      PROA  
ATOM   3897  HA  CYS P 643      13.472 -10.143  13.032  0.00  0.00      PROA  
ATOM   3898  CB  CYS P 643      13.680 -11.948  14.138  0.00  0.00      PROA  
ATOM   3899  HB1 CYS P 643      13.029 -12.601  14.758  0.00  0.00      PROA  
ATOM   3900  HB2 CYS P 643      14.578 -11.646  14.717  0.00  0.00      PROA  
ATOM   3901  SG  CYS P 643      14.045 -12.893  12.571  0.00  0.00      PROA  
ATOM   3902  HG1 CYS P 643      14.994 -12.024  12.255  0.00  0.00      PROA  
ATOM   3903  C   CYS P 643      11.487 -10.852  13.209  0.00  0.00      PROA  
ATOM   3904  O   CYS P 643      11.359 -10.790  11.960  0.00  0.00      PROA  
ATOM   3905  N   VAL P 644      10.448 -11.043  14.029  0.00  0.00      PROA  
ATOM   3906  HN  VAL P 644      10.460 -11.177  15.016  0.00  0.00      PROA  
ATOM   3907  CA  VAL P 644       9.038 -11.212  13.606  0.00  0.00      PROA  
ATOM   3908  HA  VAL P 644       9.035 -11.893  12.768  0.00  0.00      PROA  
ATOM   3909  CB  VAL P 644       8.221 -11.853  14.759  0.00  0.00      PROA  
ATOM   3910  HB  VAL P 644       8.539 -11.230  15.622  0.00  0.00      PROA  
ATOM   3911  CG1 VAL P 644       6.648 -11.868  14.650  0.00  0.00      PROA  
ATOM   3912 HG11 VAL P 644       6.252 -12.186  13.662  0.00  0.00      PROA  
ATOM   3913 HG12 VAL P 644       6.363 -10.794  14.662  0.00  0.00      PROA  
ATOM   3914 HG13 VAL P 644       6.160 -12.408  15.490  0.00  0.00      PROA  
ATOM   3915  CG2 VAL P 644       8.748 -13.266  14.849  0.00  0.00      PROA  
ATOM   3916 HG21 VAL P 644       9.803 -13.393  14.522  0.00  0.00      PROA  
ATOM   3917 HG22 VAL P 644       8.096 -13.856  14.170  0.00  0.00      PROA  
ATOM   3918 HG23 VAL P 644       8.532 -13.711  15.843  0.00  0.00      PROA  
ATOM   3919  C   VAL P 644       8.387  -9.914  13.109  0.00  0.00      PROA  
ATOM   3920  O   VAL P 644       7.597  -9.988  12.185  0.00  0.00      PROA  
ATOM   3921  N   MET P 645       8.763  -8.672  13.479  0.00  0.00      PROA  
ATOM   3922  HN  MET P 645       9.154  -8.581  14.392  0.00  0.00      PROA  
ATOM   3923  CA  MET P 645       8.370  -7.396  12.750  0.00  0.00      PROA  
ATOM   3924  HA  MET P 645       7.293  -7.450  12.680  0.00  0.00      PROA  
ATOM   3925  CB  MET P 645       8.851  -6.207  13.574  0.00  0.00      PROA  
ATOM   3926  HB1 MET P 645       8.676  -5.223  13.090  0.00  0.00      PROA  
ATOM   3927  HB2 MET P 645       9.934  -6.227  13.818  0.00  0.00      PROA  
ATOM   3928  CG  MET P 645       8.102  -6.006  14.922  0.00  0.00      PROA  
ATOM   3929  HG1 MET P 645       8.159  -7.018  15.379  0.00  0.00      PROA  
ATOM   3930  HG2 MET P 645       7.051  -5.721  14.700  0.00  0.00      PROA  
ATOM   3931  SD  MET P 645       8.833  -4.800  16.041  0.00  0.00      PROA  
ATOM   3932  CE  MET P 645       8.481  -5.735  17.516  0.00  0.00      PROA  
ATOM   3933  HE1 MET P 645       7.379  -5.865  17.582  0.00  0.00      PROA  
ATOM   3934  HE2 MET P 645       8.830  -5.133  18.383  0.00  0.00      PROA  
ATOM   3935  HE3 MET P 645       8.930  -6.748  17.590  0.00  0.00      PROA  
ATOM   3936  C   MET P 645       8.824  -7.266  11.293  0.00  0.00      PROA  
ATOM   3937  O   MET P 645       8.102  -6.949  10.371  0.00  0.00      PROA  
ATOM   3938  N   LEU P 646      10.112  -7.640  11.008  0.00  0.00      PROA  
ATOM   3939  HN  LEU P 646      10.717  -7.848  11.772  0.00  0.00      PROA  
ATOM   3940  CA  LEU P 646      10.732  -7.749   9.758  0.00  0.00      PROA  
ATOM   3941  HA  LEU P 646      10.545  -6.780   9.319  0.00  0.00      PROA  
ATOM   3942  CB  LEU P 646      12.146  -7.933  10.006  0.00  0.00      PROA  
ATOM   3943  HB1 LEU P 646      12.687  -8.207   9.075  0.00  0.00      PROA  
ATOM   3944  HB2 LEU P 646      12.239  -8.839  10.642  0.00  0.00      PROA  
ATOM   3945  CG  LEU P 646      12.943  -6.782  10.685  0.00  0.00      PROA  
ATOM   3946  HG  LEU P 646      12.341  -6.395  11.535  0.00  0.00      PROA  
ATOM   3947  CD1 LEU P 646      14.171  -7.431  11.440  0.00  0.00      PROA  
ATOM   3948 HD11 LEU P 646      13.831  -8.055  12.294  0.00  0.00      PROA  
ATOM   3949 HD12 LEU P 646      14.800  -6.589  11.798  0.00  0.00      PROA  
ATOM   3950 HD13 LEU P 646      14.714  -7.891  10.587  0.00  0.00      PROA  
ATOM   3951  CD2 LEU P 646      13.347  -5.649   9.699  0.00  0.00      PROA  
ATOM   3952 HD21 LEU P 646      12.443  -5.077   9.399  0.00  0.00      PROA  
ATOM   3953 HD22 LEU P 646      13.866  -6.068   8.810  0.00  0.00      PROA  
ATOM   3954 HD23 LEU P 646      14.021  -4.896  10.161  0.00  0.00      PROA  
ATOM   3955  C   LEU P 646      10.060  -8.833   8.837  0.00  0.00      PROA  
ATOM   3956  O   LEU P 646       9.765  -8.528   7.665  0.00  0.00      PROA  
ATOM   3957  N   ILE P 647       9.612  -9.978   9.399  0.00  0.00      PROA  
ATOM   3958  HN  ILE P 647       9.804 -10.152  10.362  0.00  0.00      PROA  
ATOM   3959  CA  ILE P 647       8.710 -10.956   8.790  0.00  0.00      PROA  
ATOM   3960  HA  ILE P 647       9.146 -11.185   7.829  0.00  0.00      PROA  
ATOM   3961  CB  ILE P 647       8.664 -12.341   9.521  0.00  0.00      PROA  
ATOM   3962  HB  ILE P 647       8.471 -12.198  10.606  0.00  0.00      PROA  
ATOM   3963  CG2 ILE P 647       7.688 -13.363   8.884  0.00  0.00      PROA  
ATOM   3964 HG21 ILE P 647       7.513 -14.270   9.503  0.00  0.00      PROA  
ATOM   3965 HG22 ILE P 647       8.237 -13.585   7.944  0.00  0.00      PROA  
ATOM   3966 HG23 ILE P 647       6.669 -12.975   8.669  0.00  0.00      PROA  
ATOM   3967  CG1 ILE P 647      10.104 -13.008   9.539  0.00  0.00      PROA  
ATOM   3968 HG11 ILE P 647      10.970 -12.316   9.609  0.00  0.00      PROA  
ATOM   3969 HG12 ILE P 647      10.216 -13.552   8.576  0.00  0.00      PROA  
ATOM   3970  CD  ILE P 647      10.317 -14.017  10.630  0.00  0.00      PROA  
ATOM   3971  HD1 ILE P 647       9.523 -14.794  10.651  0.00  0.00      PROA  
ATOM   3972  HD2 ILE P 647      10.511 -13.476  11.581  0.00  0.00      PROA  
ATOM   3973  HD3 ILE P 647      11.233 -14.602  10.401  0.00  0.00      PROA  
ATOM   3974  C   ILE P 647       7.358 -10.374   8.584  0.00  0.00      PROA  
ATOM   3975  O   ILE P 647       6.750 -10.649   7.554  0.00  0.00      PROA  
ATOM   3976  N   GLY P 648       6.840  -9.549   9.540  0.00  0.00      PROA  
ATOM   3977  HN  GLY P 648       7.273  -9.476  10.435  0.00  0.00      PROA  
ATOM   3978  CA  GLY P 648       5.522  -8.918   9.526  0.00  0.00      PROA  
ATOM   3979  HA1 GLY P 648       5.449  -8.321  10.423  0.00  0.00      PROA  
ATOM   3980  HA2 GLY P 648       4.735  -9.657   9.488  0.00  0.00      PROA  
ATOM   3981  C   GLY P 648       5.304  -7.904   8.478  0.00  0.00      PROA  
ATOM   3982  O   GLY P 648       4.431  -7.951   7.584  0.00  0.00      PROA  
ATOM   3983  N   SER P 649       6.165  -6.898   8.433  0.00  0.00      PROA  
ATOM   3984  HN  SER P 649       6.853  -6.926   9.155  0.00  0.00      PROA  
ATOM   3985  CA  SER P 649       6.354  -5.836   7.397  0.00  0.00      PROA  
ATOM   3986  HA  SER P 649       5.426  -5.287   7.343  0.00  0.00      PROA  
ATOM   3987  CB  SER P 649       7.428  -4.789   7.809  0.00  0.00      PROA  
ATOM   3988  HB1 SER P 649       7.261  -4.370   8.825  0.00  0.00      PROA  
ATOM   3989  HB2 SER P 649       7.496  -3.892   7.157  0.00  0.00      PROA  
ATOM   3990  OG  SER P 649       8.752  -5.350   7.831  0.00  0.00      PROA  
ATOM   3991  HG1 SER P 649       8.851  -5.907   8.606  0.00  0.00      PROA  
ATOM   3992  C   SER P 649       6.609  -6.290   5.990  0.00  0.00      PROA  
ATOM   3993  O   SER P 649       5.935  -5.906   5.030  0.00  0.00      PROA  
ATOM   3994  N   LEU P 650       7.452  -7.338   5.796  0.00  0.00      PROA  
ATOM   3995  HN  LEU P 650       8.131  -7.530   6.500  0.00  0.00      PROA  
ATOM   3996  CA  LEU P 650       7.578  -8.218   4.627  0.00  0.00      PROA  
ATOM   3997  HA  LEU P 650       7.965  -7.700   3.763  0.00  0.00      PROA  
ATOM   3998  CB  LEU P 650       8.652  -9.273   4.889  0.00  0.00      PROA  
ATOM   3999  HB1 LEU P 650       8.311  -9.775   5.819  0.00  0.00      PROA  
ATOM   4000  HB2 LEU P 650       9.671  -8.905   5.137  0.00  0.00      PROA  
ATOM   4001  CG  LEU P 650       8.837 -10.347   3.787  0.00  0.00      PROA  
ATOM   4002  HG  LEU P 650       7.874 -10.864   3.586  0.00  0.00      PROA  
ATOM   4003  CD1 LEU P 650       9.333  -9.836   2.407  0.00  0.00      PROA  
ATOM   4004 HD11 LEU P 650      10.284  -9.273   2.524  0.00  0.00      PROA  
ATOM   4005 HD12 LEU P 650       8.551  -9.178   1.971  0.00  0.00      PROA  
ATOM   4006 HD13 LEU P 650       9.555 -10.655   1.691  0.00  0.00      PROA  
ATOM   4007  CD2 LEU P 650       9.603 -11.544   4.471  0.00  0.00      PROA  
ATOM   4008 HD21 LEU P 650       9.168 -12.006   5.382  0.00  0.00      PROA  
ATOM   4009 HD22 LEU P 650      10.647 -11.208   4.646  0.00  0.00      PROA  
ATOM   4010 HD23 LEU P 650       9.877 -12.312   3.716  0.00  0.00      PROA  
ATOM   4011  C   LEU P 650       6.273  -8.923   4.233  0.00  0.00      PROA  
ATOM   4012  O   LEU P 650       5.898  -8.981   3.050  0.00  0.00      PROA  
ATOM   4013  N   THR P 651       5.476  -9.496   5.165  0.00  0.00      PROA  
ATOM   4014  HN  THR P 651       5.724  -9.493   6.130  0.00  0.00      PROA  
ATOM   4015  CA  THR P 651       4.180 -10.126   4.837  0.00  0.00      PROA  
ATOM   4016  HA  THR P 651       4.477 -10.889   4.132  0.00  0.00      PROA  
ATOM   4017  CB  THR P 651       3.631 -10.894   6.079  0.00  0.00      PROA  
ATOM   4018  HB  THR P 651       3.496 -10.168   6.908  0.00  0.00      PROA  
ATOM   4019  OG1 THR P 651       4.636 -11.813   6.553  0.00  0.00      PROA  
ATOM   4020  HG1 THR P 651       5.405 -11.263   6.717  0.00  0.00      PROA  
ATOM   4021  CG2 THR P 651       2.275 -11.644   5.902  0.00  0.00      PROA  
ATOM   4022 HG21 THR P 651       1.556 -11.003   5.349  0.00  0.00      PROA  
ATOM   4023 HG22 THR P 651       1.877 -11.842   6.920  0.00  0.00      PROA  
ATOM   4024 HG23 THR P 651       2.351 -12.596   5.335  0.00  0.00      PROA  
ATOM   4025  C   THR P 651       3.160  -9.174   4.255  0.00  0.00      PROA  
ATOM   4026  O   THR P 651       2.447  -9.388   3.268  0.00  0.00      PROA  
ATOM   4027  N   TYR P 652       3.130  -7.985   4.892  0.00  0.00      PROA  
ATOM   4028  HN  TYR P 652       3.629  -7.846   5.744  0.00  0.00      PROA  
ATOM   4029  CA  TYR P 652       2.405  -6.902   4.188  0.00  0.00      PROA  
ATOM   4030  HA  TYR P 652       1.337  -7.043   4.117  0.00  0.00      PROA  
ATOM   4031  CB  TYR P 652       2.469  -5.646   5.086  0.00  0.00      PROA  
ATOM   4032  HB1 TYR P 652       3.474  -5.521   5.541  0.00  0.00      PROA  
ATOM   4033  HB2 TYR P 652       1.780  -5.777   5.948  0.00  0.00      PROA  
ATOM   4034  CG  TYR P 652       2.160  -4.333   4.408  0.00  0.00      PROA  
ATOM   4035  CD1 TYR P 652       3.129  -3.485   3.888  0.00  0.00      PROA  
ATOM   4036  HD1 TYR P 652       4.197  -3.603   3.997  0.00  0.00      PROA  
ATOM   4037  CE1 TYR P 652       2.711  -2.279   3.261  0.00  0.00      PROA  
ATOM   4038  HE1 TYR P 652       3.513  -1.718   2.805  0.00  0.00      PROA  
ATOM   4039  CZ  TYR P 652       1.406  -1.988   3.099  0.00  0.00      PROA  
ATOM   4040  OH  TYR P 652       1.055  -0.782   2.536  0.00  0.00      PROA  
ATOM   4041  HH  TYR P 652       1.710  -0.515   1.887  0.00  0.00      PROA  
ATOM   4042  CD2 TYR P 652       0.740  -4.061   4.174  0.00  0.00      PROA  
ATOM   4043  HD2 TYR P 652      -0.048  -4.634   4.640  0.00  0.00      PROA  
ATOM   4044  CE2 TYR P 652       0.390  -2.828   3.607  0.00  0.00      PROA  
ATOM   4045  HE2 TYR P 652      -0.641  -2.553   3.443  0.00  0.00      PROA  
ATOM   4046  C   TYR P 652       2.860  -6.624   2.758  0.00  0.00      PROA  
ATOM   4047  O   TYR P 652       1.943  -6.495   1.976  0.00  0.00      PROA  
ATOM   4048  N   ALA P 653       4.190  -6.470   2.417  0.00  0.00      PROA  
ATOM   4049  HN  ALA P 653       4.903  -6.597   3.102  0.00  0.00      PROA  
ATOM   4050  CA  ALA P 653       4.536  -6.163   1.042  0.00  0.00      PROA  
ATOM   4051  HA  ALA P 653       3.771  -5.592   0.536  0.00  0.00      PROA  
ATOM   4052  CB  ALA P 653       5.932  -5.474   1.038  0.00  0.00      PROA  
ATOM   4053  HB1 ALA P 653       6.551  -6.100   1.716  0.00  0.00      PROA  
ATOM   4054  HB2 ALA P 653       6.068  -4.413   1.337  0.00  0.00      PROA  
ATOM   4055  HB3 ALA P 653       6.410  -5.469   0.035  0.00  0.00      PROA  
ATOM   4056  C   ALA P 653       4.577  -7.396   0.118  0.00  0.00      PROA  
ATOM   4057  O   ALA P 653       4.816  -7.273  -1.096  0.00  0.00      PROA  
ATOM   4058  N   SER P 654       4.290  -8.578   0.604  0.00  0.00      PROA  
ATOM   4059  HN  SER P 654       4.035  -8.689   1.561  0.00  0.00      PROA  
ATOM   4060  CA  SER P 654       4.221  -9.808  -0.243  0.00  0.00      PROA  
ATOM   4061  HA  SER P 654       4.303  -9.622  -1.304  0.00  0.00      PROA  
ATOM   4062  CB  SER P 654       5.114 -11.049   0.163  0.00  0.00      PROA  
ATOM   4063  HB1 SER P 654       6.141 -10.815  -0.188  0.00  0.00      PROA  
ATOM   4064  HB2 SER P 654       4.843 -12.034  -0.274  0.00  0.00      PROA  
ATOM   4065  OG  SER P 654       5.162 -11.218   1.574  0.00  0.00      PROA  
ATOM   4066  HG1 SER P 654       5.676 -10.514   1.977  0.00  0.00      PROA  
ATOM   4067  C   SER P 654       2.806 -10.276  -0.178  0.00  0.00      PROA  
ATOM   4068  O   SER P 654       2.046 -10.036  -1.075  0.00  0.00      PROA  
ATOM   4069  N   ILE P 655       2.395 -11.034   0.888  0.00  0.00      PROA  
ATOM   4070  HN  ILE P 655       2.891 -10.988   1.752  0.00  0.00      PROA  
ATOM   4071  CA  ILE P 655       1.164 -11.788   1.031  0.00  0.00      PROA  
ATOM   4072  HA  ILE P 655       1.235 -12.336   0.103  0.00  0.00      PROA  
ATOM   4073  CB  ILE P 655       1.170 -12.585   2.343  0.00  0.00      PROA  
ATOM   4074  HB  ILE P 655       1.113 -11.897   3.213  0.00  0.00      PROA  
ATOM   4075  CG2 ILE P 655      -0.055 -13.465   2.449  0.00  0.00      PROA  
ATOM   4076 HG21 ILE P 655      -0.062 -14.090   3.367  0.00  0.00      PROA  
ATOM   4077 HG22 ILE P 655      -0.040 -14.047   1.503  0.00  0.00      PROA  
ATOM   4078 HG23 ILE P 655      -0.930 -12.780   2.447  0.00  0.00      PROA  
ATOM   4079  CG1 ILE P 655       2.394 -13.459   2.539  0.00  0.00      PROA  
ATOM   4080 HG11 ILE P 655       2.201 -14.095   3.429  0.00  0.00      PROA  
ATOM   4081 HG12 ILE P 655       3.273 -12.827   2.792  0.00  0.00      PROA  
ATOM   4082  CD  ILE P 655       3.006 -14.214   1.393  0.00  0.00      PROA  
ATOM   4083  HD1 ILE P 655       4.095 -14.338   1.575  0.00  0.00      PROA  
ATOM   4084  HD2 ILE P 655       2.919 -13.547   0.509  0.00  0.00      PROA  
ATOM   4085  HD3 ILE P 655       2.613 -15.233   1.192  0.00  0.00      PROA  
ATOM   4086  C   ILE P 655      -0.054 -10.925   0.884  0.00  0.00      PROA  
ATOM   4087  O   ILE P 655      -0.918 -11.323   0.076  0.00  0.00      PROA  
ATOM   4088  N   PHE P 656      -0.144  -9.696   1.606  0.00  0.00      PROA  
ATOM   4089  HN  PHE P 656       0.593  -9.260   2.117  0.00  0.00      PROA  
ATOM   4090  CA  PHE P 656      -1.342  -8.933   1.604  0.00  0.00      PROA  
ATOM   4091  HA  PHE P 656      -2.190  -9.555   1.847  0.00  0.00      PROA  
ATOM   4092  CB  PHE P 656      -1.318  -7.919   2.828  0.00  0.00      PROA  
ATOM   4093  HB1 PHE P 656      -2.152  -7.186   2.816  0.00  0.00      PROA  
ATOM   4094  HB2 PHE P 656      -0.439  -7.240   2.786  0.00  0.00      PROA  
ATOM   4095  CG  PHE P 656      -1.189  -8.697   4.223  0.00  0.00      PROA  
ATOM   4096  CD1 PHE P 656      -1.524 -10.046   4.463  0.00  0.00      PROA  
ATOM   4097  HD1 PHE P 656      -1.889 -10.731   3.713  0.00  0.00      PROA  
ATOM   4098  CE1 PHE P 656      -1.266 -10.626   5.780  0.00  0.00      PROA  
ATOM   4099  HE1 PHE P 656      -1.502 -11.676   5.867  0.00  0.00      PROA  
ATOM   4100  CZ  PHE P 656      -0.694  -9.832   6.822  0.00  0.00      PROA  
ATOM   4101  HZ  PHE P 656      -0.518 -10.326   7.766  0.00  0.00      PROA  
ATOM   4102  CD2 PHE P 656      -0.767  -7.923   5.306  0.00  0.00      PROA  
ATOM   4103  HD2 PHE P 656      -0.580  -6.885   5.078  0.00  0.00      PROA  
ATOM   4104  CE2 PHE P 656      -0.475  -8.478   6.599  0.00  0.00      PROA  
ATOM   4105  HE2 PHE P 656      -0.086  -7.767   7.313  0.00  0.00      PROA  
ATOM   4106  C   PHE P 656      -1.595  -8.338   0.207  0.00  0.00      PROA  
ATOM   4107  O   PHE P 656      -2.802  -8.297  -0.200  0.00  0.00      PROA  
ATOM   4108  N   GLY P 657      -0.561  -7.855  -0.510  0.00  0.00      PROA  
ATOM   4109  HN  GLY P 657       0.317  -7.747  -0.050  0.00  0.00      PROA  
ATOM   4110  CA  GLY P 657      -0.583  -7.162  -1.813  0.00  0.00      PROA  
ATOM   4111  HA1 GLY P 657       0.423  -6.854  -2.061  0.00  0.00      PROA  
ATOM   4112  HA2 GLY P 657      -1.347  -6.399  -1.789  0.00  0.00      PROA  
ATOM   4113  C   GLY P 657      -0.882  -8.059  -3.013  0.00  0.00      PROA  
ATOM   4114  O   GLY P 657      -1.436  -7.679  -4.029  0.00  0.00      PROA  
ATOM   4115  N   ASN P 658      -0.542  -9.352  -2.885  0.00  0.00      PROA  
ATOM   4116  HN  ASN P 658       0.088  -9.511  -2.129  0.00  0.00      PROA  
ATOM   4117  CA  ASN P 658      -0.896 -10.537  -3.677  0.00  0.00      PROA  
ATOM   4118  HA  ASN P 658      -0.843 -10.243  -4.715  0.00  0.00      PROA  
ATOM   4119  CB  ASN P 658      -0.045 -11.869  -3.445  0.00  0.00      PROA  
ATOM   4120  HB1 ASN P 658      -0.574 -12.822  -3.662  0.00  0.00      PROA  
ATOM   4121  HB2 ASN P 658       0.265 -11.938  -2.380  0.00  0.00      PROA  
ATOM   4122  CG  ASN P 658       1.157 -11.808  -4.384  0.00  0.00      PROA  
ATOM   4123  OD1 ASN P 658       1.024 -11.100  -5.397  0.00  0.00      PROA  
ATOM   4124  ND2 ASN P 658       2.242 -12.482  -4.016  0.00  0.00      PROA  
ATOM   4125 HD21 ASN P 658       2.778 -12.711  -4.828  0.00  0.00      PROA  
ATOM   4126 HD22 ASN P 658       2.374 -13.021  -3.183  0.00  0.00      PROA  
ATOM   4127  C   ASN P 658      -2.403 -10.892  -3.522  0.00  0.00      PROA  
ATOM   4128  O   ASN P 658      -3.140 -11.017  -4.498  0.00  0.00      PROA  
ATOM   4129  N   VAL P 659      -2.835 -10.895  -2.251  0.00  0.00      PROA  
ATOM   4130  HN  VAL P 659      -2.261 -10.774  -1.446  0.00  0.00      PROA  
ATOM   4131  CA  VAL P 659      -4.211 -11.234  -1.892  0.00  0.00      PROA  
ATOM   4132  HA  VAL P 659      -4.376 -12.200  -2.346  0.00  0.00      PROA  
ATOM   4133  CB  VAL P 659      -4.361 -11.426  -0.361  0.00  0.00      PROA  
ATOM   4134  HB  VAL P 659      -3.529 -10.904   0.156  0.00  0.00      PROA  
ATOM   4135  CG1 VAL P 659      -5.639 -10.801   0.308  0.00  0.00      PROA  
ATOM   4136 HG11 VAL P 659      -5.542  -9.696   0.373  0.00  0.00      PROA  
ATOM   4137 HG12 VAL P 659      -5.616 -11.114   1.374  0.00  0.00      PROA  
ATOM   4138 HG13 VAL P 659      -6.546 -11.242  -0.159  0.00  0.00      PROA  
ATOM   4139  CG2 VAL P 659      -4.319 -12.913   0.005  0.00  0.00      PROA  
ATOM   4140 HG21 VAL P 659      -3.247 -13.171  -0.131  0.00  0.00      PROA  
ATOM   4141 HG22 VAL P 659      -5.034 -13.479  -0.630  0.00  0.00      PROA  
ATOM   4142 HG23 VAL P 659      -4.575 -13.075   1.074  0.00  0.00      PROA  
ATOM   4143  C   VAL P 659      -5.149 -10.254  -2.480  0.00  0.00      PROA  
ATOM   4144  O   VAL P 659      -6.160 -10.524  -3.132  0.00  0.00      PROA  
ATOM   4145  N   SER P 660      -4.696  -8.963  -2.397  0.00  0.00      PROA  
ATOM   4146  HN  SER P 660      -3.849  -8.780  -1.904  0.00  0.00      PROA  
ATOM   4147  CA  SER P 660      -5.313  -7.890  -3.100  0.00  0.00      PROA  
ATOM   4148  HA  SER P 660      -6.383  -7.905  -2.953  0.00  0.00      PROA  
ATOM   4149  CB  SER P 660      -4.730  -6.439  -2.679  0.00  0.00      PROA  
ATOM   4150  HB1 SER P 660      -3.621  -6.478  -2.633  0.00  0.00      PROA  
ATOM   4151  HB2 SER P 660      -5.064  -6.201  -1.646  0.00  0.00      PROA  
ATOM   4152  OG  SER P 660      -5.226  -5.309  -3.389  0.00  0.00      PROA  
ATOM   4153  HG1 SER P 660      -4.993  -5.445  -4.310  0.00  0.00      PROA  
ATOM   4154  C   SER P 660      -5.338  -7.919  -4.661  0.00  0.00      PROA  
ATOM   4155  O   SER P 660      -6.322  -7.573  -5.327  0.00  0.00      PROA  
ATOM   4156  N   ALA P 661      -4.205  -8.412  -5.263  0.00  0.00      PROA  
ATOM   4157  HN  ALA P 661      -3.367  -8.752  -4.843  0.00  0.00      PROA  
ATOM   4158  CA  ALA P 661      -4.111  -8.642  -6.652  0.00  0.00      PROA  
ATOM   4159  HA  ALA P 661      -4.242  -7.667  -7.096  0.00  0.00      PROA  
ATOM   4160  CB  ALA P 661      -2.616  -8.878  -6.958  0.00  0.00      PROA  
ATOM   4161  HB1 ALA P 661      -2.434  -9.139  -8.022  0.00  0.00      PROA  
ATOM   4162  HB2 ALA P 661      -2.168  -9.722  -6.390  0.00  0.00      PROA  
ATOM   4163  HB3 ALA P 661      -2.000  -7.981  -6.735  0.00  0.00      PROA  
ATOM   4164  C   ALA P 661      -5.111  -9.718  -7.214  0.00  0.00      PROA  
ATOM   4165  O   ALA P 661      -5.841  -9.396  -8.182  0.00  0.00      PROA  
ATOM   4166  N   ILE P 662      -5.271 -10.879  -6.546  0.00  0.00      PROA  
ATOM   4167  HN  ILE P 662      -4.583 -11.058  -5.847  0.00  0.00      PROA  
ATOM   4168  CA  ILE P 662      -6.271 -11.903  -6.725  0.00  0.00      PROA  
ATOM   4169  HA  ILE P 662      -6.045 -12.255  -7.720  0.00  0.00      PROA  
ATOM   4170  CB  ILE P 662      -6.245 -13.151  -5.777  0.00  0.00      PROA  
ATOM   4171  HB  ILE P 662      -6.482 -12.820  -4.744  0.00  0.00      PROA  
ATOM   4172  CG2 ILE P 662      -7.393 -14.155  -6.221  0.00  0.00      PROA  
ATOM   4173 HG21 ILE P 662      -8.384 -13.694  -6.019  0.00  0.00      PROA  
ATOM   4174 HG22 ILE P 662      -7.417 -15.036  -5.545  0.00  0.00      PROA  
ATOM   4175 HG23 ILE P 662      -7.224 -14.495  -7.265  0.00  0.00      PROA  
ATOM   4176  CG1 ILE P 662      -4.874 -13.940  -5.737  0.00  0.00      PROA  
ATOM   4177 HG11 ILE P 662      -4.060 -13.205  -5.917  0.00  0.00      PROA  
ATOM   4178 HG12 ILE P 662      -4.935 -14.580  -6.643  0.00  0.00      PROA  
ATOM   4179  CD  ILE P 662      -4.482 -14.724  -4.498  0.00  0.00      PROA  
ATOM   4180  HD1 ILE P 662      -3.450 -15.125  -4.599  0.00  0.00      PROA  
ATOM   4181  HD2 ILE P 662      -5.214 -15.526  -4.266  0.00  0.00      PROA  
ATOM   4182  HD3 ILE P 662      -4.541 -14.010  -3.649  0.00  0.00      PROA  
ATOM   4183  C   ILE P 662      -7.678 -11.356  -6.796  0.00  0.00      PROA  
ATOM   4184  O   ILE P 662      -8.436 -11.660  -7.758  0.00  0.00      PROA  
ATOM   4185  N   ILE P 663      -8.122 -10.482  -5.833  0.00  0.00      PROA  
ATOM   4186  HN  ILE P 663      -7.493 -10.288  -5.084  0.00  0.00      PROA  
ATOM   4187  CA  ILE P 663      -9.522 -10.089  -5.682  0.00  0.00      PROA  
ATOM   4188  HA  ILE P 663     -10.134 -10.927  -5.982  0.00  0.00      PROA  
ATOM   4189  CB  ILE P 663      -9.836  -9.792  -4.241  0.00  0.00      PROA  
ATOM   4190  HB  ILE P 663      -9.120  -9.017  -3.893  0.00  0.00      PROA  
ATOM   4191  CG2 ILE P 663     -11.186  -9.102  -4.146  0.00  0.00      PROA  
ATOM   4192 HG21 ILE P 663     -11.130  -8.045  -4.483  0.00  0.00      PROA  
ATOM   4193 HG22 ILE P 663     -11.450  -8.940  -3.079  0.00  0.00      PROA  
ATOM   4194 HG23 ILE P 663     -12.006  -9.614  -4.694  0.00  0.00      PROA  
ATOM   4195  CG1 ILE P 663      -9.664 -11.024  -3.317  0.00  0.00      PROA  
ATOM   4196 HG11 ILE P 663      -9.682 -10.627  -2.280  0.00  0.00      PROA  
ATOM   4197 HG12 ILE P 663      -8.679 -11.484  -3.545  0.00  0.00      PROA  
ATOM   4198  CD  ILE P 663     -10.882 -12.042  -3.313  0.00  0.00      PROA  
ATOM   4199  HD1 ILE P 663     -11.839 -11.556  -3.027  0.00  0.00      PROA  
ATOM   4200  HD2 ILE P 663     -10.654 -12.850  -2.585  0.00  0.00      PROA  
ATOM   4201  HD3 ILE P 663     -10.882 -12.482  -4.333  0.00  0.00      PROA  
ATOM   4202  C   ILE P 663      -9.881  -9.026  -6.739  0.00  0.00      PROA  
ATOM   4203  O   ILE P 663     -11.030  -8.895  -7.085  0.00  0.00      PROA  
ATOM   4204  N   GLN P 664      -8.859  -8.320  -7.262  0.00  0.00      PROA  
ATOM   4205  HN  GLN P 664      -7.958  -8.580  -6.921  0.00  0.00      PROA  
ATOM   4206  CA  GLN P 664      -8.931  -7.147  -8.156  0.00  0.00      PROA  
ATOM   4207  HA  GLN P 664      -9.804  -6.553  -7.930  0.00  0.00      PROA  
ATOM   4208  CB  GLN P 664      -7.894  -6.011  -7.862  0.00  0.00      PROA  
ATOM   4209  HB1 GLN P 664      -7.890  -5.364  -8.764  0.00  0.00      PROA  
ATOM   4210  HB2 GLN P 664      -6.887  -6.460  -7.731  0.00  0.00      PROA  
ATOM   4211  CG  GLN P 664      -8.257  -5.153  -6.646  0.00  0.00      PROA  
ATOM   4212  HG1 GLN P 664      -7.497  -4.352  -6.531  0.00  0.00      PROA  
ATOM   4213  HG2 GLN P 664      -8.245  -5.738  -5.702  0.00  0.00      PROA  
ATOM   4214  CD  GLN P 664      -9.582  -4.399  -6.704  0.00  0.00      PROA  
ATOM   4215  OE1 GLN P 664     -10.035  -3.980  -7.749  0.00  0.00      PROA  
ATOM   4216  NE2 GLN P 664     -10.169  -4.153  -5.517  0.00  0.00      PROA  
ATOM   4217 HE21 GLN P 664      -9.706  -4.562  -4.731  0.00  0.00      PROA  
ATOM   4218 HE22 GLN P 664     -10.855  -3.427  -5.465  0.00  0.00      PROA  
ATOM   4219  C   GLN P 664      -9.072  -7.515  -9.608  0.00  0.00      PROA  
ATOM   4220  O   GLN P 664      -9.494  -6.755 -10.491  0.00  0.00      PROA  
ATOM   4221  N   ARG P 665      -8.720  -8.766  -9.882  0.00  0.00      PROA  
ATOM   4222  HN  ARG P 665      -8.390  -9.317  -9.120  0.00  0.00      PROA  
ATOM   4223  CA  ARG P 665      -8.932  -9.419 -11.199  0.00  0.00      PROA  
ATOM   4224  HA  ARG P 665      -8.271  -8.912 -11.886  0.00  0.00      PROA  
ATOM   4225  CB  ARG P 665      -8.507 -10.914 -11.093  0.00  0.00      PROA  
ATOM   4226  HB1 ARG P 665      -8.824 -11.556 -11.942  0.00  0.00      PROA  
ATOM   4227  HB2 ARG P 665      -8.818 -11.260 -10.084  0.00  0.00      PROA  
ATOM   4228  CG  ARG P 665      -6.953 -11.022 -11.114  0.00  0.00      PROA  
ATOM   4229  HG1 ARG P 665      -6.570 -10.258 -10.403  0.00  0.00      PROA  
ATOM   4230  HG2 ARG P 665      -6.429 -10.877 -12.083  0.00  0.00      PROA  
ATOM   4231  CD  ARG P 665      -6.421 -12.328 -10.597  0.00  0.00      PROA  
ATOM   4232  HD1 ARG P 665      -6.580 -13.118 -11.362  0.00  0.00      PROA  
ATOM   4233  HD2 ARG P 665      -6.934 -12.666  -9.672  0.00  0.00      PROA  
ATOM   4234  NE  ARG P 665      -5.018 -12.078 -10.383  0.00  0.00      PROA  
ATOM   4235  HE  ARG P 665      -4.646 -11.216 -10.728  0.00  0.00      PROA  
ATOM   4236  CZ  ARG P 665      -4.131 -12.918  -9.822  0.00  0.00      PROA  
ATOM   4237  NH1 ARG P 665      -4.381 -14.095  -9.333  0.00  0.00      PROA  
ATOM   4238 HH11 ARG P 665      -5.305 -14.465  -9.425  0.00  0.00      PROA  
ATOM   4239 HH12 ARG P 665      -3.774 -14.541  -8.676  0.00  0.00      PROA  
ATOM   4240  NH2 ARG P 665      -2.937 -12.435  -9.703  0.00  0.00      PROA  
ATOM   4241 HH21 ARG P 665      -2.270 -13.111  -9.391  0.00  0.00      PROA  
ATOM   4242 HH22 ARG P 665      -2.708 -11.504  -9.989  0.00  0.00      PROA  
ATOM   4243  C   ARG P 665     -10.470  -9.366 -11.589  0.00  0.00      PROA  
ATOM   4244  O   ARG P 665     -10.814  -9.126 -12.740  0.00  0.00      PROA  
ATOM   4245  N   LEU P 666     -11.337  -9.476 -10.601  0.00  0.00      PROA  
ATOM   4246  HN  LEU P 666     -11.004  -9.740  -9.700  0.00  0.00      PROA  
ATOM   4247  CA  LEU P 666     -12.838  -9.544 -10.804  0.00  0.00      PROA  
ATOM   4248  HA  LEU P 666     -12.863 -10.384 -11.483  0.00  0.00      PROA  
ATOM   4249  CB  LEU P 666     -13.441  -9.836  -9.398  0.00  0.00      PROA  
ATOM   4250  HB1 LEU P 666     -13.189  -9.034  -8.671  0.00  0.00      PROA  
ATOM   4251  HB2 LEU P 666     -13.020 -10.803  -9.049  0.00  0.00      PROA  
ATOM   4252  CG  LEU P 666     -14.903  -9.917  -9.305  0.00  0.00      PROA  
ATOM   4253  HG  LEU P 666     -15.404  -9.221 -10.011  0.00  0.00      PROA  
ATOM   4254  CD1 LEU P 666     -15.316 -11.346  -9.676  0.00  0.00      PROA  
ATOM   4255 HD11 LEU P 666     -16.341 -11.504  -9.277  0.00  0.00      PROA  
ATOM   4256 HD12 LEU P 666     -14.625 -12.124  -9.287  0.00  0.00      PROA  
ATOM   4257 HD13 LEU P 666     -15.396 -11.504 -10.773  0.00  0.00      PROA  
ATOM   4258  CD2 LEU P 666     -15.438  -9.683  -7.904  0.00  0.00      PROA  
ATOM   4259 HD21 LEU P 666     -14.934  -8.739  -7.602  0.00  0.00      PROA  
ATOM   4260 HD22 LEU P 666     -15.245 -10.570  -7.264  0.00  0.00      PROA  
ATOM   4261 HD23 LEU P 666     -16.498  -9.352  -7.947  0.00  0.00      PROA  
ATOM   4262  C   LEU P 666     -13.415  -8.208 -11.350  0.00  0.00      PROA  
ATOM   4263  O   LEU P 666     -14.394  -8.148 -12.047  0.00  0.00      PROA  
ATOM   4264  N   TYR P 667     -12.727  -7.106 -10.981  0.00  0.00      PROA  
ATOM   4265  HN  TYR P 667     -11.902  -7.061 -10.423  0.00  0.00      PROA  
ATOM   4266  CA  TYR P 667     -13.124  -5.800 -11.407  0.00  0.00      PROA  
ATOM   4267  HA  TYR P 667     -14.180  -5.767 -11.629  0.00  0.00      PROA  
ATOM   4268  CB  TYR P 667     -12.684  -4.816 -10.257  0.00  0.00      PROA  
ATOM   4269  HB1 TYR P 667     -12.739  -3.758 -10.594  0.00  0.00      PROA  
ATOM   4270  HB2 TYR P 667     -11.588  -4.929 -10.115  0.00  0.00      PROA  
ATOM   4271  CG  TYR P 667     -13.379  -5.040  -8.943  0.00  0.00      PROA  
ATOM   4272  CD1 TYR P 667     -14.458  -4.283  -8.582  0.00  0.00      PROA  
ATOM   4273  HD1 TYR P 667     -14.842  -3.588  -9.314  0.00  0.00      PROA  
ATOM   4274  CE1 TYR P 667     -14.939  -4.300  -7.242  0.00  0.00      PROA  
ATOM   4275  HE1 TYR P 667     -15.739  -3.664  -6.891  0.00  0.00      PROA  
ATOM   4276  CZ  TYR P 667     -14.365  -5.210  -6.339  0.00  0.00      PROA  
ATOM   4277  OH  TYR P 667     -14.835  -5.298  -5.054  0.00  0.00      PROA  
ATOM   4278  HH  TYR P 667     -14.993  -4.384  -4.807  0.00  0.00      PROA  
ATOM   4279  CD2 TYR P 667     -12.766  -5.965  -8.038  0.00  0.00      PROA  
ATOM   4280  HD2 TYR P 667     -12.018  -6.600  -8.491  0.00  0.00      PROA  
ATOM   4281  CE2 TYR P 667     -13.312  -6.068  -6.773  0.00  0.00      PROA  
ATOM   4282  HE2 TYR P 667     -12.929  -6.838  -6.119  0.00  0.00      PROA  
ATOM   4283  C   TYR P 667     -12.354  -5.353 -12.659  0.00  0.00      PROA  
ATOM   4284  O   TYR P 667     -12.458  -4.215 -13.128  0.00  0.00      PROA  
ATOM   4285  N   SER P 668     -11.714  -6.296 -13.364  0.00  0.00      PROA  
ATOM   4286  HN  SER P 668     -11.633  -7.249 -13.082  0.00  0.00      PROA  
ATOM   4287  CA  SER P 668     -10.767  -6.056 -14.434  0.00  0.00      PROA  
ATOM   4288  HA  SER P 668     -10.108  -5.286 -14.059  0.00  0.00      PROA  
ATOM   4289  CB  SER P 668      -9.866  -7.323 -14.756  0.00  0.00      PROA  
ATOM   4290  HB1 SER P 668     -10.437  -8.273 -14.838  0.00  0.00      PROA  
ATOM   4291  HB2 SER P 668      -9.136  -7.392 -13.921  0.00  0.00      PROA  
ATOM   4292  OG  SER P 668      -9.090  -7.146 -15.976  0.00  0.00      PROA  
ATOM   4293  HG1 SER P 668      -8.613  -6.317 -15.893  0.00  0.00      PROA  
ATOM   4294  C   SER P 668     -11.316  -5.478 -15.711  0.00  0.00      PROA  
ATOM   4295  O   SER P 668     -10.577  -4.719 -16.319  0.00  0.00      PROA  
ATOM   4296  N   GLY P 669     -12.566  -5.837 -16.183  0.00  0.00      PROA  
ATOM   4297  HN  GLY P 669     -13.036  -6.545 -15.661  0.00  0.00      PROA  
ATOM   4298  CA  GLY P 669     -13.278  -5.248 -17.262  0.00  0.00      PROA  
ATOM   4299  HA1 GLY P 669     -14.094  -5.906 -17.520  0.00  0.00      PROA  
ATOM   4300  HA2 GLY P 669     -12.598  -5.261 -18.101  0.00  0.00      PROA  
ATOM   4301  C   GLY P 669     -13.629  -3.826 -17.092  0.00  0.00      PROA  
ATOM   4302  O   GLY P 669     -13.689  -3.010 -18.043  0.00  0.00      PROA  
ATOM   4303  N   THR P 670     -14.116  -3.555 -15.893  0.00  0.00      PROA  
ATOM   4304  HN  THR P 670     -14.154  -4.251 -15.180  0.00  0.00      PROA  
ATOM   4305  CA  THR P 670     -14.385  -2.179 -15.462  0.00  0.00      PROA  
ATOM   4306  HA  THR P 670     -15.024  -1.709 -16.195  0.00  0.00      PROA  
ATOM   4307  CB  THR P 670     -15.214  -2.125 -14.110  0.00  0.00      PROA  
ATOM   4308  HB  THR P 670     -15.429  -3.194 -13.902  0.00  0.00      PROA  
ATOM   4309  OG1 THR P 670     -16.488  -1.459 -14.363  0.00  0.00      PROA  
ATOM   4310  HG1 THR P 670     -17.141  -2.156 -14.460  0.00  0.00      PROA  
ATOM   4311  CG2 THR P 670     -14.601  -1.399 -12.894  0.00  0.00      PROA  
ATOM   4312 HG21 THR P 670     -14.502  -0.304 -13.055  0.00  0.00      PROA  
ATOM   4313 HG22 THR P 670     -13.608  -1.876 -12.748  0.00  0.00      PROA  
ATOM   4314 HG23 THR P 670     -15.133  -1.624 -11.946  0.00  0.00      PROA  
ATOM   4315  C   THR P 670     -13.183  -1.228 -15.373  0.00  0.00      PROA  
ATOM   4316  O   THR P 670     -13.229  -0.087 -15.766  0.00  0.00      PROA  
ATOM   4317  N   ALA P 671     -11.936  -1.815 -14.980  0.00  0.00      PROA  
ATOM   4318  HN  ALA P 671     -12.038  -2.743 -14.630  0.00  0.00      PROA  
ATOM   4319  CA  ALA P 671     -10.632  -1.197 -15.161  0.00  0.00      PROA  
ATOM   4320  HA  ALA P 671     -10.557  -0.247 -14.653  0.00  0.00      PROA  
ATOM   4321  CB  ALA P 671      -9.499  -2.117 -14.556  0.00  0.00      PROA  
ATOM   4322  HB1 ALA P 671      -8.645  -1.423 -14.403  0.00  0.00      PROA  
ATOM   4323  HB2 ALA P 671      -9.319  -2.935 -15.286  0.00  0.00      PROA  
ATOM   4324  HB3 ALA P 671      -9.847  -2.585 -13.611  0.00  0.00      PROA  
ATOM   4325  C   ALA P 671     -10.249  -0.937 -16.611  0.00  0.00      PROA  
ATOM   4326  O   ALA P 671      -9.754   0.169 -16.925  0.00  0.00      PROA  
ATOM   4327  N   ARG P 672     -10.502  -1.856 -17.528  0.00  0.00      PROA  
ATOM   4328  HN  ARG P 672     -10.819  -2.772 -17.296  0.00  0.00      PROA  
ATOM   4329  CA  ARG P 672     -10.316  -1.621 -18.937  0.00  0.00      PROA  
ATOM   4330  HA  ARG P 672      -9.257  -1.443 -19.052  0.00  0.00      PROA  
ATOM   4331  CB  ARG P 672     -10.729  -2.907 -19.706  0.00  0.00      PROA  
ATOM   4332  HB1 ARG P 672     -11.804  -3.187 -19.686  0.00  0.00      PROA  
ATOM   4333  HB2 ARG P 672     -10.111  -3.696 -19.228  0.00  0.00      PROA  
ATOM   4334  CG  ARG P 672     -10.249  -2.771 -21.168  0.00  0.00      PROA  
ATOM   4335  HG1 ARG P 672      -9.360  -2.107 -21.212  0.00  0.00      PROA  
ATOM   4336  HG2 ARG P 672     -10.998  -2.255 -21.807  0.00  0.00      PROA  
ATOM   4337  CD  ARG P 672     -10.020  -4.131 -21.922  0.00  0.00      PROA  
ATOM   4338  HD1 ARG P 672     -11.009  -4.539 -22.221  0.00  0.00      PROA  
ATOM   4339  HD2 ARG P 672      -9.491  -4.858 -21.270  0.00  0.00      PROA  
ATOM   4340  NE  ARG P 672      -9.157  -3.738 -23.048  0.00  0.00      PROA  
ATOM   4341  HE  ARG P 672      -8.355  -3.177 -22.840  0.00  0.00      PROA  
ATOM   4342  CZ  ARG P 672      -9.376  -4.078 -24.288  0.00  0.00      PROA  
ATOM   4343  NH1 ARG P 672      -8.502  -3.676 -25.113  0.00  0.00      PROA  
ATOM   4344 HH11 ARG P 672      -8.488  -4.111 -26.013  0.00  0.00      PROA  
ATOM   4345 HH12 ARG P 672      -7.626  -3.595 -24.638  0.00  0.00      PROA  
ATOM   4346  NH2 ARG P 672     -10.380  -4.855 -24.765  0.00  0.00      PROA  
ATOM   4347 HH21 ARG P 672     -11.008  -5.319 -24.140  0.00  0.00      PROA  
ATOM   4348 HH22 ARG P 672     -10.181  -5.123 -25.708  0.00  0.00      PROA  
ATOM   4349  C   ARG P 672     -11.260  -0.488 -19.412  0.00  0.00      PROA  
ATOM   4350  O   ARG P 672     -10.811   0.440 -20.104  0.00  0.00      PROA  
ATOM   4351  N   TYR P 673     -12.597  -0.522 -18.963  0.00  0.00      PROA  
ATOM   4352  HN  TYR P 673     -12.931  -1.312 -18.454  0.00  0.00      PROA  
ATOM   4353  CA  TYR P 673     -13.547   0.472 -19.473  0.00  0.00      PROA  
ATOM   4354  HA  TYR P 673     -13.618   0.415 -20.549  0.00  0.00      PROA  
ATOM   4355  CB  TYR P 673     -14.975   0.107 -19.158  0.00  0.00      PROA  
ATOM   4356  HB1 TYR P 673     -15.051  -0.058 -18.061  0.00  0.00      PROA  
ATOM   4357  HB2 TYR P 673     -15.214  -0.798 -19.757  0.00  0.00      PROA  
ATOM   4358  CG  TYR P 673     -16.089   1.133 -19.436  0.00  0.00      PROA  
ATOM   4359  CD1 TYR P 673     -16.406   2.155 -18.445  0.00  0.00      PROA  
ATOM   4360  HD1 TYR P 673     -15.844   2.197 -17.524  0.00  0.00      PROA  
ATOM   4361  CE1 TYR P 673     -17.439   3.053 -18.732  0.00  0.00      PROA  
ATOM   4362  HE1 TYR P 673     -17.511   3.963 -18.155  0.00  0.00      PROA  
ATOM   4363  CZ  TYR P 673     -18.183   2.995 -19.938  0.00  0.00      PROA  
ATOM   4364  OH  TYR P 673     -19.249   3.931 -20.195  0.00  0.00      PROA  
ATOM   4365  HH  TYR P 673     -19.797   3.589 -20.905  0.00  0.00      PROA  
ATOM   4366  CD2 TYR P 673     -16.838   1.056 -20.618  0.00  0.00      PROA  
ATOM   4367  HD2 TYR P 673     -16.649   0.262 -21.326  0.00  0.00      PROA  
ATOM   4368  CE2 TYR P 673     -17.932   1.931 -20.814  0.00  0.00      PROA  
ATOM   4369  HE2 TYR P 673     -18.496   1.838 -21.730  0.00  0.00      PROA  
ATOM   4370  C   TYR P 673     -13.205   1.916 -19.216  0.00  0.00      PROA  
ATOM   4371  O   TYR P 673     -13.245   2.801 -20.003  0.00  0.00      PROA  
ATOM   4372  N   HSD P 674     -12.761   2.152 -17.948  0.00  0.00      PROA  
ATOM   4373  HN  HSD P 674     -12.911   1.462 -17.244  0.00  0.00      PROA  
ATOM   4374  CA  HSD P 674     -12.160   3.408 -17.542  0.00  0.00      PROA  
ATOM   4375  HA  HSD P 674     -12.928   4.130 -17.778  0.00  0.00      PROA  
ATOM   4376  CB  HSD P 674     -12.022   3.448 -16.003  0.00  0.00      PROA  
ATOM   4377  HB1 HSD P 674     -11.450   4.373 -15.777  0.00  0.00      PROA  
ATOM   4378  HB2 HSD P 674     -11.449   2.558 -15.664  0.00  0.00      PROA  
ATOM   4379  ND1 HSD P 674     -14.084   4.742 -15.319  0.00  0.00      PROA  
ATOM   4380  HD1 HSD P 674     -13.892   5.650 -15.691  0.00  0.00      PROA  
ATOM   4381  CG  HSD P 674     -13.280   3.566 -15.244  0.00  0.00      PROA  
ATOM   4382  CE1 HSD P 674     -14.984   4.601 -14.254  0.00  0.00      PROA  
ATOM   4383  HE1 HSD P 674     -15.595   5.428 -13.892  0.00  0.00      PROA  
ATOM   4384  NE2 HSD P 674     -14.786   3.447 -13.632  0.00  0.00      PROA  
ATOM   4385  CD2 HSD P 674     -13.797   2.777 -14.287  0.00  0.00      PROA  
ATOM   4386  HD2 HSD P 674     -13.608   1.737 -14.053  0.00  0.00      PROA  
ATOM   4387  C   HSD P 674     -10.861   3.827 -18.127  0.00  0.00      PROA  
ATOM   4388  O   HSD P 674     -10.709   5.007 -18.605  0.00  0.00      PROA  
ATOM   4389  N   THR P 675      -9.872   2.873 -18.343  0.00  0.00      PROA  
ATOM   4390  HN  THR P 675      -9.997   1.978 -17.923  0.00  0.00      PROA  
ATOM   4391  CA  THR P 675      -8.670   3.178 -19.265  0.00  0.00      PROA  
ATOM   4392  HA  THR P 675      -8.117   3.974 -18.789  0.00  0.00      PROA  
ATOM   4393  CB  THR P 675      -7.660   1.984 -19.290  0.00  0.00      PROA  
ATOM   4394  HB  THR P 675      -8.014   1.228 -20.023  0.00  0.00      PROA  
ATOM   4395  OG1 THR P 675      -7.396   1.318 -18.041  0.00  0.00      PROA  
ATOM   4396  HG1 THR P 675      -8.236   0.899 -17.839  0.00  0.00      PROA  
ATOM   4397  CG2 THR P 675      -6.345   2.428 -19.981  0.00  0.00      PROA  
ATOM   4398 HG21 THR P 675      -5.649   1.571 -20.105  0.00  0.00      PROA  
ATOM   4399 HG22 THR P 675      -5.830   3.276 -19.482  0.00  0.00      PROA  
ATOM   4400 HG23 THR P 675      -6.485   2.796 -21.020  0.00  0.00      PROA  
ATOM   4401  C   THR P 675      -9.081   3.611 -20.723  0.00  0.00      PROA  
ATOM   4402  O   THR P 675      -8.605   4.580 -21.336  0.00  0.00      PROA  
ATOM   4403  N   GLN P 676     -10.002   2.797 -21.344  0.00  0.00      PROA  
ATOM   4404  HN  GLN P 676     -10.433   2.016 -20.899  0.00  0.00      PROA  
ATOM   4405  CA  GLN P 676     -10.188   2.879 -22.845  0.00  0.00      PROA  
ATOM   4406  HA  GLN P 676      -9.259   3.281 -23.220  0.00  0.00      PROA  
ATOM   4407  CB  GLN P 676     -10.721   1.529 -23.454  0.00  0.00      PROA  
ATOM   4408  HB1 GLN P 676     -11.069   1.647 -24.502  0.00  0.00      PROA  
ATOM   4409  HB2 GLN P 676     -11.625   1.188 -22.906  0.00  0.00      PROA  
ATOM   4410  CG  GLN P 676      -9.641   0.475 -23.275  0.00  0.00      PROA  
ATOM   4411  HG1 GLN P 676     -10.108  -0.424 -23.731  0.00  0.00      PROA  
ATOM   4412  HG2 GLN P 676      -9.358   0.180 -22.242  0.00  0.00      PROA  
ATOM   4413  CD  GLN P 676      -8.385   0.754 -24.051  0.00  0.00      PROA  
ATOM   4414  OE1 GLN P 676      -7.357   0.894 -23.328  0.00  0.00      PROA  
ATOM   4415  NE2 GLN P 676      -8.455   0.896 -25.373  0.00  0.00      PROA  
ATOM   4416 HE21 GLN P 676      -7.614   1.075 -25.884  0.00  0.00      PROA  
ATOM   4417 HE22 GLN P 676      -9.351   0.788 -25.803  0.00  0.00      PROA  
ATOM   4418  C   GLN P 676     -11.132   4.012 -23.121  0.00  0.00      PROA  
ATOM   4419  O   GLN P 676     -11.167   4.561 -24.276  0.00  0.00      PROA  
ATOM   4420  N   MET P 677     -11.989   4.469 -22.092  0.00  0.00      PROA  
ATOM   4421  HN  MET P 677     -11.894   4.093 -21.174  0.00  0.00      PROA  
ATOM   4422  CA  MET P 677     -12.753   5.672 -22.270  0.00  0.00      PROA  
ATOM   4423  HA  MET P 677     -13.379   5.628 -23.149  0.00  0.00      PROA  
ATOM   4424  CB  MET P 677     -13.766   5.832 -21.097  0.00  0.00      PROA  
ATOM   4425  HB1 MET P 677     -13.221   5.976 -20.139  0.00  0.00      PROA  
ATOM   4426  HB2 MET P 677     -14.274   4.849 -20.991  0.00  0.00      PROA  
ATOM   4427  CG  MET P 677     -14.680   7.093 -21.195  0.00  0.00      PROA  
ATOM   4428  HG1 MET P 677     -14.018   7.964 -21.001  0.00  0.00      PROA  
ATOM   4429  HG2 MET P 677     -15.439   7.079 -20.384  0.00  0.00      PROA  
ATOM   4430  SD  MET P 677     -15.413   7.383 -22.800  0.00  0.00      PROA  
ATOM   4431  CE  MET P 677     -16.970   6.530 -22.416  0.00  0.00      PROA  
ATOM   4432  HE1 MET P 677     -17.603   7.160 -21.756  0.00  0.00      PROA  
ATOM   4433  HE2 MET P 677     -16.674   5.599 -21.887  0.00  0.00      PROA  
ATOM   4434  HE3 MET P 677     -17.555   6.251 -23.318  0.00  0.00      PROA  
ATOM   4435  C   MET P 677     -11.889   6.933 -22.365  0.00  0.00      PROA  
ATOM   4436  O   MET P 677     -12.157   7.902 -23.143  0.00  0.00      PROA  
ATOM   4437  N   LEU P 678     -10.777   7.017 -21.599  0.00  0.00      PROA  
ATOM   4438  HN  LEU P 678     -10.463   6.225 -21.081  0.00  0.00      PROA  
ATOM   4439  CA  LEU P 678      -9.883   8.166 -21.611  0.00  0.00      PROA  
ATOM   4440  HA  LEU P 678     -10.550   9.006 -21.482  0.00  0.00      PROA  
ATOM   4441  CB  LEU P 678      -8.865   8.119 -20.451  0.00  0.00      PROA  
ATOM   4442  HB1 LEU P 678      -8.093   7.333 -20.596  0.00  0.00      PROA  
ATOM   4443  HB2 LEU P 678      -9.479   8.005 -19.532  0.00  0.00      PROA  
ATOM   4444  CG  LEU P 678      -7.949   9.392 -20.371  0.00  0.00      PROA  
ATOM   4445  HG  LEU P 678      -7.447   9.544 -21.350  0.00  0.00      PROA  
ATOM   4446  CD1 LEU P 678      -8.833  10.654 -20.121  0.00  0.00      PROA  
ATOM   4447 HD11 LEU P 678      -9.542  10.902 -20.940  0.00  0.00      PROA  
ATOM   4448 HD12 LEU P 678      -8.121  11.503 -20.047  0.00  0.00      PROA  
ATOM   4449 HD13 LEU P 678      -9.391  10.554 -19.166  0.00  0.00      PROA  
ATOM   4450  CD2 LEU P 678      -6.812   9.277 -19.264  0.00  0.00      PROA  
ATOM   4451 HD21 LEU P 678      -7.259   9.228 -18.248  0.00  0.00      PROA  
ATOM   4452 HD22 LEU P 678      -6.285  10.255 -19.275  0.00  0.00      PROA  
ATOM   4453 HD23 LEU P 678      -6.112   8.447 -19.496  0.00  0.00      PROA  
ATOM   4454  C   LEU P 678      -9.223   8.267 -23.024  0.00  0.00      PROA  
ATOM   4455  O   LEU P 678      -9.028   9.390 -23.559  0.00  0.00      PROA  
ATOM   4456  N   ARG P 679      -8.858   7.133 -23.665  0.00  0.00      PROA  
ATOM   4457  HN  ARG P 679      -8.954   6.258 -23.198  0.00  0.00      PROA  
ATOM   4458  CA  ARG P 679      -8.353   6.998 -25.047  0.00  0.00      PROA  
ATOM   4459  HA  ARG P 679      -7.473   7.622 -25.087  0.00  0.00      PROA  
ATOM   4460  CB  ARG P 679      -8.114   5.522 -25.358  0.00  0.00      PROA  
ATOM   4461  HB1 ARG P 679      -8.020   5.362 -26.453  0.00  0.00      PROA  
ATOM   4462  HB2 ARG P 679      -9.020   4.933 -25.097  0.00  0.00      PROA  
ATOM   4463  CG  ARG P 679      -6.915   4.919 -24.522  0.00  0.00      PROA  
ATOM   4464  HG1 ARG P 679      -6.688   3.994 -25.095  0.00  0.00      PROA  
ATOM   4465  HG2 ARG P 679      -7.126   4.823 -23.435  0.00  0.00      PROA  
ATOM   4466  CD  ARG P 679      -5.553   5.661 -24.601  0.00  0.00      PROA  
ATOM   4467  HD1 ARG P 679      -5.422   6.132 -25.599  0.00  0.00      PROA  
ATOM   4468  HD2 ARG P 679      -4.738   4.912 -24.512  0.00  0.00      PROA  
ATOM   4469  NE  ARG P 679      -5.497   6.641 -23.496  0.00  0.00      PROA  
ATOM   4470  HE  ARG P 679      -5.515   7.626 -23.668  0.00  0.00      PROA  
ATOM   4471  CZ  ARG P 679      -5.120   6.296 -22.274  0.00  0.00      PROA  
ATOM   4472  NH1 ARG P 679      -5.081   4.992 -21.810  0.00  0.00      PROA  
ATOM   4473 HH11 ARG P 679      -5.273   4.192 -22.378  0.00  0.00      PROA  
ATOM   4474 HH12 ARG P 679      -4.548   4.898 -20.969  0.00  0.00      PROA  
ATOM   4475  NH2 ARG P 679      -4.754   7.213 -21.360  0.00  0.00      PROA  
ATOM   4476 HH21 ARG P 679      -4.909   8.180 -21.562  0.00  0.00      PROA  
ATOM   4477 HH22 ARG P 679      -4.616   6.949 -20.405  0.00  0.00      PROA  
ATOM   4478  C   ARG P 679      -9.274   7.633 -26.025  0.00  0.00      PROA  
ATOM   4479  O   ARG P 679      -8.858   8.348 -26.902  0.00  0.00      PROA  
ATOM   4480  N   VAL P 680     -10.547   7.396 -25.862  0.00  0.00      PROA  
ATOM   4481  HN  VAL P 680     -10.814   6.701 -25.199  0.00  0.00      PROA  
ATOM   4482  CA  VAL P 680     -11.555   8.085 -26.637  0.00  0.00      PROA  
ATOM   4483  HA  VAL P 680     -11.409   7.902 -27.691  0.00  0.00      PROA  
ATOM   4484  CB  VAL P 680     -12.961   7.454 -26.358  0.00  0.00      PROA  
ATOM   4485  HB  VAL P 680     -13.151   7.317 -25.272  0.00  0.00      PROA  
ATOM   4486  CG1 VAL P 680     -14.095   8.366 -26.884  0.00  0.00      PROA  
ATOM   4487 HG11 VAL P 680     -15.081   7.860 -26.804  0.00  0.00      PROA  
ATOM   4488 HG12 VAL P 680     -13.864   8.495 -27.963  0.00  0.00      PROA  
ATOM   4489 HG13 VAL P 680     -14.190   9.306 -26.299  0.00  0.00      PROA  
ATOM   4490  CG2 VAL P 680     -13.008   6.054 -27.044  0.00  0.00      PROA  
ATOM   4491 HG21 VAL P 680     -12.705   6.121 -28.111  0.00  0.00      PROA  
ATOM   4492 HG22 VAL P 680     -14.033   5.637 -27.141  0.00  0.00      PROA  
ATOM   4493 HG23 VAL P 680     -12.382   5.322 -26.491  0.00  0.00      PROA  
ATOM   4494  C   VAL P 680     -11.546   9.579 -26.505  0.00  0.00      PROA  
ATOM   4495  O   VAL P 680     -11.469  10.348 -27.457  0.00  0.00      PROA  
ATOM   4496  N   ARG P 681     -11.520  10.012 -25.205  0.00  0.00      PROA  
ATOM   4497  HN  ARG P 681     -11.784   9.365 -24.494  0.00  0.00      PROA  
ATOM   4498  CA  ARG P 681     -11.443  11.433 -24.888  0.00  0.00      PROA  
ATOM   4499  HA  ARG P 681     -12.257  11.824 -25.480  0.00  0.00      PROA  
ATOM   4500  CB  ARG P 681     -11.687  11.733 -23.408  0.00  0.00      PROA  
ATOM   4501  HB1 ARG P 681     -11.604  12.821 -23.197  0.00  0.00      PROA  
ATOM   4502  HB2 ARG P 681     -10.938  11.181 -22.800  0.00  0.00      PROA  
ATOM   4503  CG  ARG P 681     -13.157  11.318 -22.983  0.00  0.00      PROA  
ATOM   4504  HG1 ARG P 681     -13.260  10.223 -23.136  0.00  0.00      PROA  
ATOM   4505  HG2 ARG P 681     -13.858  11.735 -23.738  0.00  0.00      PROA  
ATOM   4506  CD  ARG P 681     -13.486  11.751 -21.518  0.00  0.00      PROA  
ATOM   4507  HD1 ARG P 681     -13.407  12.854 -21.410  0.00  0.00      PROA  
ATOM   4508  HD2 ARG P 681     -12.738  11.219 -20.893  0.00  0.00      PROA  
ATOM   4509  NE  ARG P 681     -14.852  11.235 -21.314  0.00  0.00      PROA  
ATOM   4510  HE  ARG P 681     -15.503  11.314 -22.069  0.00  0.00      PROA  
ATOM   4511  CZ  ARG P 681     -15.403  10.888 -20.146  0.00  0.00      PROA  
ATOM   4512  NH1 ARG P 681     -14.807  10.938 -19.007  0.00  0.00      PROA  
ATOM   4513 HH11 ARG P 681     -13.814  10.897 -18.893  0.00  0.00      PROA  
ATOM   4514 HH12 ARG P 681     -15.321  10.919 -18.149  0.00  0.00      PROA  
ATOM   4515  NH2 ARG P 681     -16.646  10.578 -20.109  0.00  0.00      PROA  
ATOM   4516 HH21 ARG P 681     -17.095  10.564 -21.003  0.00  0.00      PROA  
ATOM   4517 HH22 ARG P 681     -16.804   9.943 -19.352  0.00  0.00      PROA  
ATOM   4518  C   ARG P 681     -10.162  12.114 -25.388  0.00  0.00      PROA  
ATOM   4519  O   ARG P 681     -10.041  13.252 -25.790  0.00  0.00      PROA  
ATOM   4520  N   GLU P 682      -9.013  11.401 -25.321  0.00  0.00      PROA  
ATOM   4521  HN  GLU P 682      -9.093  10.489 -24.926  0.00  0.00      PROA  
ATOM   4522  CA  GLU P 682      -7.672  11.787 -25.890  0.00  0.00      PROA  
ATOM   4523  HA  GLU P 682      -7.440  12.770 -25.509  0.00  0.00      PROA  
ATOM   4524  CB  GLU P 682      -6.673  10.730 -25.378  0.00  0.00      PROA  
ATOM   4525  HB1 GLU P 682      -5.713  10.806 -25.932  0.00  0.00      PROA  
ATOM   4526  HB2 GLU P 682      -7.107   9.735 -25.612  0.00  0.00      PROA  
ATOM   4527  CG  GLU P 682      -6.407  10.785 -23.837  0.00  0.00      PROA  
ATOM   4528  HG1 GLU P 682      -7.198  10.651 -23.069  0.00  0.00      PROA  
ATOM   4529  HG2 GLU P 682      -5.910  11.710 -23.475  0.00  0.00      PROA  
ATOM   4530  CD  GLU P 682      -5.332   9.760 -23.473  0.00  0.00      PROA  
ATOM   4531  OE1 GLU P 682      -4.975   9.633 -22.263  0.00  0.00      PROA  
ATOM   4532  OE2 GLU P 682      -4.721   9.162 -24.367  0.00  0.00      PROA  
ATOM   4533  C   GLU P 682      -7.569  12.016 -27.434  0.00  0.00      PROA  
ATOM   4534  O   GLU P 682      -7.008  12.939 -27.975  0.00  0.00      PROA  
ATOM   4535  N   PHE P 683      -8.296  11.150 -28.178  0.00  0.00      PROA  
ATOM   4536  HN  PHE P 683      -8.814  10.423 -27.734  0.00  0.00      PROA  
ATOM   4537  CA  PHE P 683      -8.576  11.405 -29.607  0.00  0.00      PROA  
ATOM   4538  HA  PHE P 683      -7.648  11.642 -30.105  0.00  0.00      PROA  
ATOM   4539  CB  PHE P 683      -9.091  10.104 -30.197  0.00  0.00      PROA  
ATOM   4540  HB1 PHE P 683      -9.987   9.704 -29.676  0.00  0.00      PROA  
ATOM   4541  HB2 PHE P 683      -8.273   9.352 -30.170  0.00  0.00      PROA  
ATOM   4542  CG  PHE P 683      -9.579  10.277 -31.658  0.00  0.00      PROA  
ATOM   4543  CD1 PHE P 683      -8.664  10.077 -32.664  0.00  0.00      PROA  
ATOM   4544  HD1 PHE P 683      -7.615  10.009 -32.417  0.00  0.00      PROA  
ATOM   4545  CE1 PHE P 683      -9.024  10.212 -34.016  0.00  0.00      PROA  
ATOM   4546  HE1 PHE P 683      -8.225  10.031 -34.719  0.00  0.00      PROA  
ATOM   4547  CZ  PHE P 683     -10.293  10.650 -34.349  0.00  0.00      PROA  
ATOM   4548  HZ  PHE P 683     -10.531  10.959 -35.356  0.00  0.00      PROA  
ATOM   4549  CD2 PHE P 683     -10.917  10.543 -31.926  0.00  0.00      PROA  
ATOM   4550  HD2 PHE P 683     -11.611  10.535 -31.099  0.00  0.00      PROA  
ATOM   4551  CE2 PHE P 683     -11.297  10.675 -33.265  0.00  0.00      PROA  
ATOM   4552  HE2 PHE P 683     -12.299  10.926 -33.580  0.00  0.00      PROA  
ATOM   4553  C   PHE P 683      -9.484  12.641 -29.843  0.00  0.00      PROA  
ATOM   4554  O   PHE P 683      -9.284  13.448 -30.813  0.00  0.00      PROA  
ATOM   4555  N   ILE P 684     -10.539  12.885 -28.945  0.00  0.00      PROA  
ATOM   4556  HN  ILE P 684     -10.769  12.099 -28.376  0.00  0.00      PROA  
ATOM   4557  CA  ILE P 684     -11.367  14.090 -28.942  0.00  0.00      PROA  
ATOM   4558  HA  ILE P 684     -11.799  14.265 -29.917  0.00  0.00      PROA  
ATOM   4559  CB  ILE P 684     -12.511  13.867 -28.003  0.00  0.00      PROA  
ATOM   4560  HB  ILE P 684     -12.097  13.271 -27.162  0.00  0.00      PROA  
ATOM   4561  CG2 ILE P 684     -13.024  15.173 -27.304  0.00  0.00      PROA  
ATOM   4562 HG21 ILE P 684     -13.318  15.971 -28.019  0.00  0.00      PROA  
ATOM   4563 HG22 ILE P 684     -12.175  15.558 -26.700  0.00  0.00      PROA  
ATOM   4564 HG23 ILE P 684     -13.847  14.952 -26.591  0.00  0.00      PROA  
ATOM   4565  CG1 ILE P 684     -13.609  13.049 -28.750  0.00  0.00      PROA  
ATOM   4566 HG11 ILE P 684     -13.325  12.530 -29.690  0.00  0.00      PROA  
ATOM   4567 HG12 ILE P 684     -14.335  13.839 -29.037  0.00  0.00      PROA  
ATOM   4568  CD  ILE P 684     -14.365  12.036 -27.957  0.00  0.00      PROA  
ATOM   4569  HD1 ILE P 684     -13.727  11.210 -27.576  0.00  0.00      PROA  
ATOM   4570  HD2 ILE P 684     -15.278  11.765 -28.529  0.00  0.00      PROA  
ATOM   4571  HD3 ILE P 684     -14.723  12.551 -27.040  0.00  0.00      PROA  
ATOM   4572  C   ILE P 684     -10.481  15.271 -28.551  0.00  0.00      PROA  
ATOM   4573  O   ILE P 684     -10.621  16.345 -29.117  0.00  0.00      PROA  
ATOM   4574  N   ARG P 685      -9.552  15.219 -27.613  0.00  0.00      PROA  
ATOM   4575  HN  ARG P 685      -9.489  14.374 -27.087  0.00  0.00      PROA  
ATOM   4576  CA  ARG P 685      -8.818  16.463 -27.358  0.00  0.00      PROA  
ATOM   4577  HA  ARG P 685      -9.531  17.267 -27.251  0.00  0.00      PROA  
ATOM   4578  CB  ARG P 685      -8.022  16.339 -26.073  0.00  0.00      PROA  
ATOM   4579  HB1 ARG P 685      -7.339  17.202 -25.925  0.00  0.00      PROA  
ATOM   4580  HB2 ARG P 685      -7.375  15.440 -26.161  0.00  0.00      PROA  
ATOM   4581  CG  ARG P 685      -8.803  16.143 -24.787  0.00  0.00      PROA  
ATOM   4582  HG1 ARG P 685      -8.124  15.797 -23.978  0.00  0.00      PROA  
ATOM   4583  HG2 ARG P 685      -9.515  15.293 -24.855  0.00  0.00      PROA  
ATOM   4584  CD  ARG P 685      -9.511  17.397 -24.320  0.00  0.00      PROA  
ATOM   4585  HD1 ARG P 685     -10.243  17.645 -25.117  0.00  0.00      PROA  
ATOM   4586  HD2 ARG P 685      -8.779  18.226 -24.213  0.00  0.00      PROA  
ATOM   4587  NE  ARG P 685     -10.115  17.000 -23.027  0.00  0.00      PROA  
ATOM   4588  HE  ARG P 685     -11.110  16.985 -22.933  0.00  0.00      PROA  
ATOM   4589  CZ  ARG P 685      -9.409  16.852 -21.873  0.00  0.00      PROA  
ATOM   4590  NH1 ARG P 685      -8.083  16.875 -21.694  0.00  0.00      PROA  
ATOM   4591 HH11 ARG P 685      -7.698  17.411 -22.446  0.00  0.00      PROA  
ATOM   4592 HH12 ARG P 685      -7.711  16.774 -20.771  0.00  0.00      PROA  
ATOM   4593  NH2 ARG P 685     -10.180  16.453 -20.860  0.00  0.00      PROA  
ATOM   4594 HH21 ARG P 685     -11.167  16.491 -21.014  0.00  0.00      PROA  
ATOM   4595 HH22 ARG P 685      -9.739  16.468 -19.962  0.00  0.00      PROA  
ATOM   4596  C   ARG P 685      -7.795  16.875 -28.457  0.00  0.00      PROA  
ATOM   4597  O   ARG P 685      -7.554  18.053 -28.721  0.00  0.00      PROA  
ATOM   4598  N   PHE P 686      -7.171  15.866 -29.059  0.00  0.00      PROA  
ATOM   4599  HN  PHE P 686      -7.350  14.917 -28.814  0.00  0.00      PROA  
ATOM   4600  CA  PHE P 686      -6.178  16.143 -30.061  0.00  0.00      PROA  
ATOM   4601  HA  PHE P 686      -5.369  16.763 -29.706  0.00  0.00      PROA  
ATOM   4602  CB  PHE P 686      -5.602  14.710 -30.478  0.00  0.00      PROA  
ATOM   4603  HB1 PHE P 686      -6.313  14.139 -31.111  0.00  0.00      PROA  
ATOM   4604  HB2 PHE P 686      -5.255  14.035 -29.667  0.00  0.00      PROA  
ATOM   4605  CG  PHE P 686      -4.273  14.922 -31.277  0.00  0.00      PROA  
ATOM   4606  CD1 PHE P 686      -4.428  15.298 -32.608  0.00  0.00      PROA  
ATOM   4607  HD1 PHE P 686      -5.431  15.333 -33.008  0.00  0.00      PROA  
ATOM   4608  CE1 PHE P 686      -3.300  15.622 -33.432  0.00  0.00      PROA  
ATOM   4609  HE1 PHE P 686      -3.448  15.858 -34.476  0.00  0.00      PROA  
ATOM   4610  CZ  PHE P 686      -2.036  15.404 -32.902  0.00  0.00      PROA  
ATOM   4611  HZ  PHE P 686      -1.180  15.546 -33.545  0.00  0.00      PROA  
ATOM   4612  CD2 PHE P 686      -2.985  14.637 -30.780  0.00  0.00      PROA  
ATOM   4613  HD2 PHE P 686      -2.999  14.157 -29.813  0.00  0.00      PROA  
ATOM   4614  CE2 PHE P 686      -1.877  14.875 -31.573  0.00  0.00      PROA  
ATOM   4615  HE2 PHE P 686      -0.886  14.580 -31.260  0.00  0.00      PROA  
ATOM   4616  C   PHE P 686      -6.904  16.807 -31.251  0.00  0.00      PROA  
ATOM   4617  O   PHE P 686      -6.389  17.758 -31.806  0.00  0.00      PROA  
ATOM   4618  N   HSD P 687      -8.128  16.418 -31.725  0.00  0.00      PROA  
ATOM   4619  HN  HSD P 687      -8.496  15.527 -31.470  0.00  0.00      PROA  
ATOM   4620  CA  HSD P 687      -8.784  17.053 -32.867  0.00  0.00      PROA  
ATOM   4621  HA  HSD P 687      -8.085  17.602 -33.480  0.00  0.00      PROA  
ATOM   4622  CB  HSD P 687      -9.463  15.974 -33.738  0.00  0.00      PROA  
ATOM   4623  HB1 HSD P 687     -10.079  16.384 -34.567  0.00  0.00      PROA  
ATOM   4624  HB2 HSD P 687     -10.150  15.346 -33.130  0.00  0.00      PROA  
ATOM   4625  ND1 HSD P 687      -7.384  15.431 -35.185  0.00  0.00      PROA  
ATOM   4626  HD1 HSD P 687      -7.443  16.344 -35.589  0.00  0.00      PROA  
ATOM   4627  CG  HSD P 687      -8.398  14.991 -34.317  0.00  0.00      PROA  
ATOM   4628  CE1 HSD P 687      -6.705  14.349 -35.553  0.00  0.00      PROA  
ATOM   4629  HE1 HSD P 687      -5.938  14.363 -36.328  0.00  0.00      PROA  
ATOM   4630  NE2 HSD P 687      -7.191  13.276 -35.081  0.00  0.00      PROA  
ATOM   4631  CD2 HSD P 687      -8.256  13.665 -34.305  0.00  0.00      PROA  
ATOM   4632  HD2 HSD P 687      -8.947  12.992 -33.812  0.00  0.00      PROA  
ATOM   4633  C   HSD P 687      -9.908  18.010 -32.373  0.00  0.00      PROA  
ATOM   4634  O   HSD P 687     -10.631  18.570 -33.216  0.00  0.00      PROA  
ATOM   4635  N   GLN P 688      -9.949  18.285 -31.102  0.00  0.00      PROA  
ATOM   4636  HN  GLN P 688      -9.278  17.811 -30.537  0.00  0.00      PROA  
ATOM   4637  CA  GLN P 688     -10.796  19.310 -30.457  0.00  0.00      PROA  
ATOM   4638  HA  GLN P 688     -10.676  19.165 -29.394  0.00  0.00      PROA  
ATOM   4639  CB  GLN P 688     -10.282  20.678 -30.892  0.00  0.00      PROA  
ATOM   4640  HB1 GLN P 688     -10.962  21.452 -30.477  0.00  0.00      PROA  
ATOM   4641  HB2 GLN P 688     -10.466  20.600 -31.984  0.00  0.00      PROA  
ATOM   4642  CG  GLN P 688      -8.774  20.933 -30.605  0.00  0.00      PROA  
ATOM   4643  HG1 GLN P 688      -8.189  20.144 -31.125  0.00  0.00      PROA  
ATOM   4644  HG2 GLN P 688      -8.619  20.871 -29.506  0.00  0.00      PROA  
ATOM   4645  CD  GLN P 688      -8.252  22.331 -31.067  0.00  0.00      PROA  
ATOM   4646  OE1 GLN P 688      -8.261  22.798 -32.159  0.00  0.00      PROA  
ATOM   4647  NE2 GLN P 688      -7.688  23.082 -30.107  0.00  0.00      PROA  
ATOM   4648 HE21 GLN P 688      -7.392  24.015 -30.309  0.00  0.00      PROA  
ATOM   4649 HE22 GLN P 688      -7.656  22.712 -29.178  0.00  0.00      PROA  
ATOM   4650  C   GLN P 688     -12.274  19.094 -30.699  0.00  0.00      PROA  
ATOM   4651  O   GLN P 688     -13.004  20.025 -30.924  0.00  0.00      PROA  
ATOM   4652  N   ILE P 689     -12.711  17.820 -30.695  0.00  0.00      PROA  
ATOM   4653  HN  ILE P 689     -12.212  17.063 -30.281  0.00  0.00      PROA  
ATOM   4654  CA  ILE P 689     -14.075  17.540 -31.061  0.00  0.00      PROA  
ATOM   4655  HA  ILE P 689     -14.339  18.036 -31.984  0.00  0.00      PROA  
ATOM   4656  CB  ILE P 689     -14.153  15.995 -31.437  0.00  0.00      PROA  
ATOM   4657  HB  ILE P 689     -13.644  15.439 -30.622  0.00  0.00      PROA  
ATOM   4658  CG2 ILE P 689     -15.628  15.560 -31.533  0.00  0.00      PROA  
ATOM   4659 HG21 ILE P 689     -16.299  16.131 -32.210  0.00  0.00      PROA  
ATOM   4660 HG22 ILE P 689     -16.007  15.587 -30.489  0.00  0.00      PROA  
ATOM   4661 HG23 ILE P 689     -15.703  14.472 -31.743  0.00  0.00      PROA  
ATOM   4662  CG1 ILE P 689     -13.314  15.669 -32.713  0.00  0.00      PROA  
ATOM   4663 HG11 ILE P 689     -13.414  14.579 -32.905  0.00  0.00      PROA  
ATOM   4664 HG12 ILE P 689     -12.302  16.063 -32.477  0.00  0.00      PROA  
ATOM   4665  CD  ILE P 689     -13.796  16.415 -33.957  0.00  0.00      PROA  
ATOM   4666  HD1 ILE P 689     -14.892  16.389 -34.134  0.00  0.00      PROA  
ATOM   4667  HD2 ILE P 689     -13.249  15.971 -34.817  0.00  0.00      PROA  
ATOM   4668  HD3 ILE P 689     -13.415  17.458 -33.988  0.00  0.00      PROA  
ATOM   4669  C   ILE P 689     -15.089  18.069 -30.019  0.00  0.00      PROA  
ATOM   4670  O   ILE P 689     -14.869  17.871 -28.851  0.00  0.00      PROA  
ATOM   4671  N   PRO P 690     -16.205  18.733 -30.299  0.00  0.00      PROA  
ATOM   4672  CD  PRO P 690     -16.508  19.262 -31.584  0.00  0.00      PROA  
ATOM   4673  HD1 PRO P 690     -17.032  18.565 -32.273  0.00  0.00      PROA  
ATOM   4674  HD2 PRO P 690     -15.658  19.736 -32.120  0.00  0.00      PROA  
ATOM   4675  CA  PRO P 690     -17.131  19.179 -29.277  0.00  0.00      PROA  
ATOM   4676  HA  PRO P 690     -16.765  19.072 -28.267  0.00  0.00      PROA  
ATOM   4677  CB  PRO P 690     -17.377  20.560 -29.727  0.00  0.00      PROA  
ATOM   4678  HB1 PRO P 690     -16.464  21.153 -29.504  0.00  0.00      PROA  
ATOM   4679  HB2 PRO P 690     -18.308  21.102 -29.454  0.00  0.00      PROA  
ATOM   4680  CG  PRO P 690     -17.465  20.416 -31.254  0.00  0.00      PROA  
ATOM   4681  HG1 PRO P 690     -18.499  20.082 -31.483  0.00  0.00      PROA  
ATOM   4682  HG2 PRO P 690     -17.268  21.394 -31.741  0.00  0.00      PROA  
ATOM   4683  C   PRO P 690     -18.462  18.371 -29.263  0.00  0.00      PROA  
ATOM   4684  O   PRO P 690     -18.618  17.572 -30.186  0.00  0.00      PROA  
ATOM   4685  N   ASN P 691     -19.345  18.648 -28.314  0.00  0.00      PROA  
ATOM   4686  HN  ASN P 691     -18.978  19.273 -27.629  0.00  0.00      PROA  
ATOM   4687  CA  ASN P 691     -20.804  18.404 -28.080  0.00  0.00      PROA  
ATOM   4688  HA  ASN P 691     -21.283  19.279 -28.494  0.00  0.00      PROA  
ATOM   4689  CB  ASN P 691     -20.968  18.370 -26.498  0.00  0.00      PROA  
ATOM   4690  HB1 ASN P 691     -20.825  19.412 -26.140  0.00  0.00      PROA  
ATOM   4691  HB2 ASN P 691     -20.336  17.609 -25.992  0.00  0.00      PROA  
ATOM   4692  CG  ASN P 691     -22.432  18.194 -26.047  0.00  0.00      PROA  
ATOM   4693  OD1 ASN P 691     -23.400  18.470 -26.778  0.00  0.00      PROA  
ATOM   4694  ND2 ASN P 691     -22.687  17.596 -24.871  0.00  0.00      PROA  
ATOM   4695 HD21 ASN P 691     -23.617  17.229 -24.891  0.00  0.00      PROA  
ATOM   4696 HD22 ASN P 691     -22.133  17.676 -24.042  0.00  0.00      PROA  
ATOM   4697  C   ASN P 691     -21.290  17.106 -28.703  0.00  0.00      PROA  
ATOM   4698  O   ASN P 691     -20.830  16.021 -28.292  0.00  0.00      PROA  
ATOM   4699  N   PRO P 692     -22.242  17.016 -29.698  0.00  0.00      PROA  
ATOM   4700  CD  PRO P 692     -22.910  18.104 -30.498  0.00  0.00      PROA  
ATOM   4701  HD1 PRO P 692     -22.217  18.889 -30.868  0.00  0.00      PROA  
ATOM   4702  HD2 PRO P 692     -23.764  18.558 -29.951  0.00  0.00      PROA  
ATOM   4703  CA  PRO P 692     -22.794  15.711 -30.057  0.00  0.00      PROA  
ATOM   4704  HA  PRO P 692     -23.074  15.148 -29.179  0.00  0.00      PROA  
ATOM   4705  CB  PRO P 692     -24.110  16.066 -30.858  0.00  0.00      PROA  
ATOM   4706  HB1 PRO P 692     -24.905  16.078 -30.082  0.00  0.00      PROA  
ATOM   4707  HB2 PRO P 692     -24.240  15.255 -31.606  0.00  0.00      PROA  
ATOM   4708  CG  PRO P 692     -23.732  17.374 -31.572  0.00  0.00      PROA  
ATOM   4709  HG1 PRO P 692     -23.008  17.174 -32.391  0.00  0.00      PROA  
ATOM   4710  HG2 PRO P 692     -24.637  17.967 -31.825  0.00  0.00      PROA  
ATOM   4711  C   PRO P 692     -21.899  14.712 -30.745  0.00  0.00      PROA  
ATOM   4712  O   PRO P 692     -22.175  13.534 -30.505  0.00  0.00      PROA  
ATOM   4713  N   LEU P 693     -20.836  15.097 -31.473  0.00  0.00      PROA  
ATOM   4714  HN  LEU P 693     -20.765  16.052 -31.751  0.00  0.00      PROA  
ATOM   4715  CA  LEU P 693     -19.941  14.072 -31.901  0.00  0.00      PROA  
ATOM   4716  HA  LEU P 693     -20.547  13.327 -32.396  0.00  0.00      PROA  
ATOM   4717  CB  LEU P 693     -19.037  14.595 -32.985  0.00  0.00      PROA  
ATOM   4718  HB1 LEU P 693     -18.450  15.421 -32.531  0.00  0.00      PROA  
ATOM   4719  HB2 LEU P 693     -19.818  14.937 -33.697  0.00  0.00      PROA  
ATOM   4720  CG  LEU P 693     -18.172  13.570 -33.743  0.00  0.00      PROA  
ATOM   4721  HG  LEU P 693     -17.419  13.173 -33.029  0.00  0.00      PROA  
ATOM   4722  CD1 LEU P 693     -18.870  12.331 -34.201  0.00  0.00      PROA  
ATOM   4723 HD11 LEU P 693     -18.089  11.639 -34.582  0.00  0.00      PROA  
ATOM   4724 HD12 LEU P 693     -19.405  12.587 -35.140  0.00  0.00      PROA  
ATOM   4725 HD13 LEU P 693     -19.530  11.887 -33.425  0.00  0.00      PROA  
ATOM   4726  CD2 LEU P 693     -17.325  14.299 -34.796  0.00  0.00      PROA  
ATOM   4727 HD21 LEU P 693     -17.910  14.438 -35.730  0.00  0.00      PROA  
ATOM   4728 HD22 LEU P 693     -16.483  13.644 -35.104  0.00  0.00      PROA  
ATOM   4729 HD23 LEU P 693     -16.892  15.213 -34.336  0.00  0.00      PROA  
ATOM   4730  C   LEU P 693     -19.174  13.263 -30.811  0.00  0.00      PROA  
ATOM   4731  O   LEU P 693     -18.991  12.022 -30.929  0.00  0.00      PROA  
ATOM   4732  N   ARG P 694     -18.809  13.950 -29.677  0.00  0.00      PROA  
ATOM   4733  HN  ARG P 694     -18.918  14.940 -29.721  0.00  0.00      PROA  
ATOM   4734  CA  ARG P 694     -18.112  13.347 -28.538  0.00  0.00      PROA  
ATOM   4735  HA  ARG P 694     -17.430  12.585 -28.885  0.00  0.00      PROA  
ATOM   4736  CB  ARG P 694     -17.249  14.362 -27.675  0.00  0.00      PROA  
ATOM   4737  HB1 ARG P 694     -16.337  14.624 -28.252  0.00  0.00      PROA  
ATOM   4738  HB2 ARG P 694     -16.786  13.768 -26.858  0.00  0.00      PROA  
ATOM   4739  CG  ARG P 694     -17.886  15.665 -27.126  0.00  0.00      PROA  
ATOM   4740  HG1 ARG P 694     -18.732  15.222 -26.558  0.00  0.00      PROA  
ATOM   4741  HG2 ARG P 694     -18.273  16.233 -27.999  0.00  0.00      PROA  
ATOM   4742  CD  ARG P 694     -16.987  16.565 -26.321  0.00  0.00      PROA  
ATOM   4743  HD1 ARG P 694     -17.271  17.639 -26.319  0.00  0.00      PROA  
ATOM   4744  HD2 ARG P 694     -16.002  16.536 -26.834  0.00  0.00      PROA  
ATOM   4745  NE  ARG P 694     -16.925  16.054 -24.942  0.00  0.00      PROA  
ATOM   4746  HE  ARG P 694     -17.460  15.240 -24.717  0.00  0.00      PROA  
ATOM   4747  CZ  ARG P 694     -15.861  16.115 -24.148  0.00  0.00      PROA  
ATOM   4748  NH1 ARG P 694     -14.809  16.792 -24.461  0.00  0.00      PROA  
ATOM   4749 HH11 ARG P 694     -14.186  16.789 -23.679  0.00  0.00      PROA  
ATOM   4750 HH12 ARG P 694     -14.600  17.347 -25.266  0.00  0.00      PROA  
ATOM   4751  NH2 ARG P 694     -15.919  15.451 -22.985  0.00  0.00      PROA  
ATOM   4752 HH21 ARG P 694     -16.770  14.974 -22.768  0.00  0.00      PROA  
ATOM   4753 HH22 ARG P 694     -15.102  15.485 -22.409  0.00  0.00      PROA  
ATOM   4754  C   ARG P 694     -19.085  12.532 -27.644  0.00  0.00      PROA  
ATOM   4755  O   ARG P 694     -18.659  11.587 -26.924  0.00  0.00      PROA  
ATOM   4756  N   GLN P 695     -20.358  12.825 -27.757  0.00  0.00      PROA  
ATOM   4757  HN  GLN P 695     -20.572  13.666 -28.248  0.00  0.00      PROA  
ATOM   4758  CA  GLN P 695     -21.437  11.963 -27.148  0.00  0.00      PROA  
ATOM   4759  HA  GLN P 695     -21.020  11.547 -26.243  0.00  0.00      PROA  
ATOM   4760  CB  GLN P 695     -22.683  12.881 -26.867  0.00  0.00      PROA  
ATOM   4761  HB1 GLN P 695     -23.632  12.361 -26.615  0.00  0.00      PROA  
ATOM   4762  HB2 GLN P 695     -22.834  13.446 -27.812  0.00  0.00      PROA  
ATOM   4763  CG  GLN P 695     -22.374  13.909 -25.747  0.00  0.00      PROA  
ATOM   4764  HG1 GLN P 695     -23.341  14.447 -25.649  0.00  0.00      PROA  
ATOM   4765  HG2 GLN P 695     -21.637  14.671 -26.081  0.00  0.00      PROA  
ATOM   4766  CD  GLN P 695     -21.855  13.332 -24.395  0.00  0.00      PROA  
ATOM   4767  OE1 GLN P 695     -20.834  13.711 -23.849  0.00  0.00      PROA  
ATOM   4768  NE2 GLN P 695     -22.635  12.353 -23.900  0.00  0.00      PROA  
ATOM   4769 HE21 GLN P 695     -22.386  11.884 -23.053  0.00  0.00      PROA  
ATOM   4770 HE22 GLN P 695     -23.431  12.099 -24.450  0.00  0.00      PROA  
ATOM   4771  C   GLN P 695     -21.757  10.729 -27.867  0.00  0.00      PROA  
ATOM   4772  O   GLN P 695     -22.066   9.689 -27.211  0.00  0.00      PROA  
ATOM   4773  N   ARG P 696     -21.521  10.751 -29.221  0.00  0.00      PROA  
ATOM   4774  HN  ARG P 696     -21.362  11.636 -29.651  0.00  0.00      PROA  
ATOM   4775  CA  ARG P 696     -21.584   9.613 -30.085  0.00  0.00      PROA  
ATOM   4776  HA  ARG P 696     -22.553   9.171 -29.905  0.00  0.00      PROA  
ATOM   4777  CB  ARG P 696     -21.578  10.157 -31.567  0.00  0.00      PROA  
ATOM   4778  HB1 ARG P 696     -20.615  10.673 -31.769  0.00  0.00      PROA  
ATOM   4779  HB2 ARG P 696     -22.473  10.814 -31.594  0.00  0.00      PROA  
ATOM   4780  CG  ARG P 696     -21.744   9.064 -32.698  0.00  0.00      PROA  
ATOM   4781  HG1 ARG P 696     -22.469   8.357 -32.240  0.00  0.00      PROA  
ATOM   4782  HG2 ARG P 696     -20.830   8.500 -32.983  0.00  0.00      PROA  
ATOM   4783  CD  ARG P 696     -22.295   9.681 -34.034  0.00  0.00      PROA  
ATOM   4784  HD1 ARG P 696     -21.464  10.324 -34.395  0.00  0.00      PROA  
ATOM   4785  HD2 ARG P 696     -23.233  10.274 -33.973  0.00  0.00      PROA  
ATOM   4786  NE  ARG P 696     -22.522   8.452 -34.930  0.00  0.00      PROA  
ATOM   4787  HE  ARG P 696     -22.543   7.538 -34.525  0.00  0.00      PROA  
ATOM   4788  CZ  ARG P 696     -22.754   8.504 -36.251  0.00  0.00      PROA  
ATOM   4789  NH1 ARG P 696     -22.684   9.666 -36.833  0.00  0.00      PROA  
ATOM   4790 HH11 ARG P 696     -22.378  10.441 -36.278  0.00  0.00      PROA  
ATOM   4791 HH12 ARG P 696     -22.849   9.670 -37.819  0.00  0.00      PROA  
ATOM   4792  NH2 ARG P 696     -22.713   7.397 -36.968  0.00  0.00      PROA  
ATOM   4793 HH21 ARG P 696     -22.962   6.560 -36.480  0.00  0.00      PROA  
ATOM   4794 HH22 ARG P 696     -22.963   7.465 -37.933  0.00  0.00      PROA  
ATOM   4795  C   ARG P 696     -20.469   8.604 -29.847  0.00  0.00      PROA  
ATOM   4796  O   ARG P 696     -20.743   7.457 -29.710  0.00  0.00      PROA  
ATOM   4797  N   LEU P 697     -19.197   9.101 -29.673  0.00  0.00      PROA  
ATOM   4798  HN  LEU P 697     -18.982  10.038 -29.937  0.00  0.00      PROA  
ATOM   4799  CA  LEU P 697     -18.056   8.216 -29.492  0.00  0.00      PROA  
ATOM   4800  HA  LEU P 697     -18.191   7.407 -30.194  0.00  0.00      PROA  
ATOM   4801  CB  LEU P 697     -16.822   9.184 -29.739  0.00  0.00      PROA  
ATOM   4802  HB1 LEU P 697     -15.985   8.848 -29.090  0.00  0.00      PROA  
ATOM   4803  HB2 LEU P 697     -17.113  10.176 -29.334  0.00  0.00      PROA  
ATOM   4804  CG  LEU P 697     -16.402   9.292 -31.217  0.00  0.00      PROA  
ATOM   4805  HG  LEU P 697     -17.223   9.253 -31.964  0.00  0.00      PROA  
ATOM   4806  CD1 LEU P 697     -15.778  10.659 -31.360  0.00  0.00      PROA  
ATOM   4807 HD11 LEU P 697     -14.806  10.729 -30.828  0.00  0.00      PROA  
ATOM   4808 HD12 LEU P 697     -16.494  11.434 -31.012  0.00  0.00      PROA  
ATOM   4809 HD13 LEU P 697     -15.597  10.900 -32.429  0.00  0.00      PROA  
ATOM   4810  CD2 LEU P 697     -15.389   8.249 -31.566  0.00  0.00      PROA  
ATOM   4811 HD21 LEU P 697     -14.492   8.327 -30.914  0.00  0.00      PROA  
ATOM   4812 HD22 LEU P 697     -15.034   8.386 -32.610  0.00  0.00      PROA  
ATOM   4813 HD23 LEU P 697     -15.844   7.252 -31.383  0.00  0.00      PROA  
ATOM   4814  C   LEU P 697     -18.034   7.471 -28.145  0.00  0.00      PROA  
ATOM   4815  O   LEU P 697     -17.577   6.356 -28.090  0.00  0.00      PROA  
ATOM   4816  N   GLU P 698     -18.558   8.105 -27.118  0.00  0.00      PROA  
ATOM   4817  HN  GLU P 698     -18.652   9.085 -27.279  0.00  0.00      PROA  
ATOM   4818  CA  GLU P 698     -18.846   7.565 -25.790  0.00  0.00      PROA  
ATOM   4819  HA  GLU P 698     -17.977   6.979 -25.528  0.00  0.00      PROA  
ATOM   4820  CB  GLU P 698     -19.257   8.694 -24.702  0.00  0.00      PROA  
ATOM   4821  HB1 GLU P 698     -19.560   8.155 -23.779  0.00  0.00      PROA  
ATOM   4822  HB2 GLU P 698     -20.151   9.199 -25.125  0.00  0.00      PROA  
ATOM   4823  CG  GLU P 698     -18.116   9.604 -24.235  0.00  0.00      PROA  
ATOM   4824  HG1 GLU P 698     -17.994  10.352 -25.048  0.00  0.00      PROA  
ATOM   4825  HG2 GLU P 698     -17.149   9.059 -24.242  0.00  0.00      PROA  
ATOM   4826  CD  GLU P 698     -18.390  10.373 -23.013  0.00  0.00      PROA  
ATOM   4827  OE1 GLU P 698     -19.430  10.178 -22.303  0.00  0.00      PROA  
ATOM   4828  OE2 GLU P 698     -17.508  11.195 -22.589  0.00  0.00      PROA  
ATOM   4829  C   GLU P 698     -19.914   6.486 -25.903  0.00  0.00      PROA  
ATOM   4830  O   GLU P 698     -19.721   5.310 -25.569  0.00  0.00      PROA  
ATOM   4831  N   GLU P 699     -21.042   6.890 -26.452  0.00  0.00      PROA  
ATOM   4832  HN  GLU P 699     -21.183   7.842 -26.712  0.00  0.00      PROA  
ATOM   4833  CA  GLU P 699     -22.082   5.928 -26.701  0.00  0.00      PROA  
ATOM   4834  HA  GLU P 699     -22.344   5.523 -25.735  0.00  0.00      PROA  
ATOM   4835  CB  GLU P 699     -23.338   6.545 -27.321  0.00  0.00      PROA  
ATOM   4836  HB1 GLU P 699     -22.947   7.307 -28.029  0.00  0.00      PROA  
ATOM   4837  HB2 GLU P 699     -23.685   7.262 -26.546  0.00  0.00      PROA  
ATOM   4838  CG  GLU P 699     -24.403   5.786 -28.073  0.00  0.00      PROA  
ATOM   4839  HG1 GLU P 699     -24.793   4.926 -27.487  0.00  0.00      PROA  
ATOM   4840  HG2 GLU P 699     -24.043   5.409 -29.054  0.00  0.00      PROA  
ATOM   4841  CD  GLU P 699     -25.519   6.731 -28.354  0.00  0.00      PROA  
ATOM   4842  OE1 GLU P 699     -25.981   7.369 -27.360  0.00  0.00      PROA  
ATOM   4843  OE2 GLU P 699     -25.946   7.002 -29.508  0.00  0.00      PROA  
ATOM   4844  C   GLU P 699     -21.717   4.763 -27.634  0.00  0.00      PROA  
ATOM   4845  O   GLU P 699     -22.076   3.604 -27.257  0.00  0.00      PROA  
ATOM   4846  N   TYR P 700     -20.959   4.975 -28.691  0.00  0.00      PROA  
ATOM   4847  HN  TYR P 700     -20.828   5.946 -28.874  0.00  0.00      PROA  
ATOM   4848  CA  TYR P 700     -20.320   3.986 -29.482  0.00  0.00      PROA  
ATOM   4849  HA  TYR P 700     -21.210   3.505 -29.861  0.00  0.00      PROA  
ATOM   4850  CB  TYR P 700     -19.614   4.647 -30.771  0.00  0.00      PROA  
ATOM   4851  HB1 TYR P 700     -19.065   5.565 -30.470  0.00  0.00      PROA  
ATOM   4852  HB2 TYR P 700     -20.422   4.870 -31.501  0.00  0.00      PROA  
ATOM   4853  CG  TYR P 700     -18.556   3.873 -31.453  0.00  0.00      PROA  
ATOM   4854  CD1 TYR P 700     -18.803   2.796 -32.349  0.00  0.00      PROA  
ATOM   4855  HD1 TYR P 700     -19.820   2.564 -32.629  0.00  0.00      PROA  
ATOM   4856  CE1 TYR P 700     -17.768   1.869 -32.712  0.00  0.00      PROA  
ATOM   4857  HE1 TYR P 700     -18.033   0.993 -33.284  0.00  0.00      PROA  
ATOM   4858  CZ  TYR P 700     -16.443   2.209 -32.360  0.00  0.00      PROA  
ATOM   4859  OH  TYR P 700     -15.366   1.442 -32.601  0.00  0.00      PROA  
ATOM   4860  HH  TYR P 700     -14.648   1.950 -32.216  0.00  0.00      PROA  
ATOM   4861  CD2 TYR P 700     -17.217   4.123 -31.176  0.00  0.00      PROA  
ATOM   4862  HD2 TYR P 700     -17.015   4.904 -30.457  0.00  0.00      PROA  
ATOM   4863  CE2 TYR P 700     -16.162   3.364 -31.624  0.00  0.00      PROA  
ATOM   4864  HE2 TYR P 700     -15.143   3.471 -31.284  0.00  0.00      PROA  
ATOM   4865  C   TYR P 700     -19.558   2.950 -28.736  0.00  0.00      PROA  
ATOM   4866  O   TYR P 700     -19.794   1.713 -28.842  0.00  0.00      PROA  
ATOM   4867  N   PHE P 701     -18.626   3.394 -27.780  0.00  0.00      PROA  
ATOM   4868  HN  PHE P 701     -18.573   4.368 -27.572  0.00  0.00      PROA  
ATOM   4869  CA  PHE P 701     -17.751   2.629 -26.993  0.00  0.00      PROA  
ATOM   4870  HA  PHE P 701     -17.181   1.964 -27.624  0.00  0.00      PROA  
ATOM   4871  CB  PHE P 701     -16.769   3.571 -26.246  0.00  0.00      PROA  
ATOM   4872  HB1 PHE P 701     -17.340   4.390 -25.759  0.00  0.00      PROA  
ATOM   4873  HB2 PHE P 701     -16.040   3.889 -27.022  0.00  0.00      PROA  
ATOM   4874  CG  PHE P 701     -15.896   2.816 -25.250  0.00  0.00      PROA  
ATOM   4875  CD1 PHE P 701     -15.103   1.713 -25.654  0.00  0.00      PROA  
ATOM   4876  HD1 PHE P 701     -15.094   1.381 -26.681  0.00  0.00      PROA  
ATOM   4877  CE1 PHE P 701     -14.251   1.051 -24.787  0.00  0.00      PROA  
ATOM   4878  HE1 PHE P 701     -13.697   0.166 -25.063  0.00  0.00      PROA  
ATOM   4879  CZ  PHE P 701     -14.187   1.494 -23.463  0.00  0.00      PROA  
ATOM   4880  HZ  PHE P 701     -13.566   0.870 -22.837  0.00  0.00      PROA  
ATOM   4881  CD2 PHE P 701     -15.726   3.248 -23.898  0.00  0.00      PROA  
ATOM   4882  HD2 PHE P 701     -16.310   4.066 -23.503  0.00  0.00      PROA  
ATOM   4883  CE2 PHE P 701     -14.898   2.579 -22.973  0.00  0.00      PROA  
ATOM   4884  HE2 PHE P 701     -14.706   3.062 -22.026  0.00  0.00      PROA  
ATOM   4885  C   PHE P 701     -18.524   1.773 -26.067  0.00  0.00      PROA  
ATOM   4886  O   PHE P 701     -18.217   0.587 -25.917  0.00  0.00      PROA  
ATOM   4887  N   GLN P 702     -19.527   2.385 -25.296  0.00  0.00      PROA  
ATOM   4888  HN  GLN P 702     -19.747   3.335 -25.503  0.00  0.00      PROA  
ATOM   4889  CA  GLN P 702     -20.318   1.730 -24.269  0.00  0.00      PROA  
ATOM   4890  HA  GLN P 702     -19.788   1.305 -23.430  0.00  0.00      PROA  
ATOM   4891  CB  GLN P 702     -21.210   2.854 -23.617  0.00  0.00      PROA  
ATOM   4892  HB1 GLN P 702     -21.485   3.495 -24.481  0.00  0.00      PROA  
ATOM   4893  HB2 GLN P 702     -20.607   3.506 -22.950  0.00  0.00      PROA  
ATOM   4894  CG  GLN P 702     -22.441   2.480 -22.830  0.00  0.00      PROA  
ATOM   4895  HG1 GLN P 702     -23.279   2.214 -23.509  0.00  0.00      PROA  
ATOM   4896  HG2 GLN P 702     -22.724   3.386 -22.252  0.00  0.00      PROA  
ATOM   4897  CD  GLN P 702     -22.096   1.391 -21.868  0.00  0.00      PROA  
ATOM   4898  OE1 GLN P 702     -21.135   1.665 -21.126  0.00  0.00      PROA  
ATOM   4899  NE2 GLN P 702     -22.974   0.402 -21.726  0.00  0.00      PROA  
ATOM   4900 HE21 GLN P 702     -23.829   0.251 -22.222  0.00  0.00      PROA  
ATOM   4901 HE22 GLN P 702     -22.580  -0.287 -21.117  0.00  0.00      PROA  
ATOM   4902  C   GLN P 702     -21.156   0.630 -24.938  0.00  0.00      PROA  
ATOM   4903  O   GLN P 702     -21.235  -0.481 -24.514  0.00  0.00      PROA  
ATOM   4904  N   HSD P 703     -21.770   0.906 -26.109  0.00  0.00      PROA  
ATOM   4905  HN  HSD P 703     -21.738   1.819 -26.510  0.00  0.00      PROA  
ATOM   4906  CA  HSD P 703     -22.387  -0.160 -26.906  0.00  0.00      PROA  
ATOM   4907  HA  HSD P 703     -22.931  -0.806 -26.232  0.00  0.00      PROA  
ATOM   4908  CB  HSD P 703     -23.476   0.386 -27.905  0.00  0.00      PROA  
ATOM   4909  HB1 HSD P 703     -23.643  -0.423 -28.647  0.00  0.00      PROA  
ATOM   4910  HB2 HSD P 703     -23.059   1.242 -28.478  0.00  0.00      PROA  
ATOM   4911  ND1 HSD P 703     -24.802   2.282 -26.777  0.00  0.00      PROA  
ATOM   4912  HD1 HSD P 703     -24.069   2.958 -26.706  0.00  0.00      PROA  
ATOM   4913  CG  HSD P 703     -24.709   0.964 -27.277  0.00  0.00      PROA  
ATOM   4914  CE1 HSD P 703     -26.017   2.367 -26.199  0.00  0.00      PROA  
ATOM   4915  HE1 HSD P 703     -26.262   3.161 -25.494  0.00  0.00      PROA  
ATOM   4916  NE2 HSD P 703     -26.705   1.271 -26.320  0.00  0.00      PROA  
ATOM   4917  CD2 HSD P 703     -25.898   0.415 -27.064  0.00  0.00      PROA  
ATOM   4918  HD2 HSD P 703     -26.316  -0.543 -27.348  0.00  0.00      PROA  
ATOM   4919  C   HSD P 703     -21.455  -1.242 -27.440  0.00  0.00      PROA  
ATOM   4920  O   HSD P 703     -21.757  -2.452 -27.301  0.00  0.00      PROA  
ATOM   4921  N   ALA P 704     -20.247  -0.963 -27.941  0.00  0.00      PROA  
ATOM   4922  HN  ALA P 704     -20.007   0.001 -28.024  0.00  0.00      PROA  
ATOM   4923  CA  ALA P 704     -19.253  -1.831 -28.526  0.00  0.00      PROA  
ATOM   4924  HA  ALA P 704     -19.732  -2.565 -29.156  0.00  0.00      PROA  
ATOM   4925  CB  ALA P 704     -18.272  -1.095 -29.449  0.00  0.00      PROA  
ATOM   4926  HB1 ALA P 704     -18.997  -0.693 -30.189  0.00  0.00      PROA  
ATOM   4927  HB2 ALA P 704     -17.533  -1.867 -29.753  0.00  0.00      PROA  
ATOM   4928  HB3 ALA P 704     -17.724  -0.331 -28.857  0.00  0.00      PROA  
ATOM   4929  C   ALA P 704     -18.426  -2.588 -27.535  0.00  0.00      PROA  
ATOM   4930  O   ALA P 704     -18.201  -3.772 -27.723  0.00  0.00      PROA  
ATOM   4931  N   TRP P 705     -18.019  -1.989 -26.394  0.00  0.00      PROA  
ATOM   4932  HN  TRP P 705     -18.050  -0.993 -26.375  0.00  0.00      PROA  
ATOM   4933  CA  TRP P 705     -17.551  -2.769 -25.231  0.00  0.00      PROA  
ATOM   4934  HA  TRP P 705     -16.621  -3.270 -25.454  0.00  0.00      PROA  
ATOM   4935  CB  TRP P 705     -17.201  -1.738 -24.044  0.00  0.00      PROA  
ATOM   4936  HB1 TRP P 705     -18.021  -0.990 -24.001  0.00  0.00      PROA  
ATOM   4937  HB2 TRP P 705     -16.249  -1.218 -24.284  0.00  0.00      PROA  
ATOM   4938  CG  TRP P 705     -16.925  -2.296 -22.635  0.00  0.00      PROA  
ATOM   4939  CD1 TRP P 705     -15.622  -2.624 -22.288  0.00  0.00      PROA  
ATOM   4940  HD1 TRP P 705     -14.860  -2.630 -23.054  0.00  0.00      PROA  
ATOM   4941  NE1 TRP P 705     -15.637  -3.079 -20.988  0.00  0.00      PROA  
ATOM   4942  HE1 TRP P 705     -14.879  -3.244 -20.396  0.00  0.00      PROA  
ATOM   4943  CE2 TRP P 705     -16.842  -3.020 -20.447  0.00  0.00      PROA  
ATOM   4944  CD2 TRP P 705     -17.732  -2.550 -21.445  0.00  0.00      PROA  
ATOM   4945  CE3 TRP P 705     -19.058  -2.489 -21.159  0.00  0.00      PROA  
ATOM   4946  HE3 TRP P 705     -19.764  -2.221 -21.930  0.00  0.00      PROA  
ATOM   4947  CZ3 TRP P 705     -19.495  -2.822 -19.883  0.00  0.00      PROA  
ATOM   4948  HZ3 TRP P 705     -20.516  -2.838 -19.532  0.00  0.00      PROA  
ATOM   4949  CZ2 TRP P 705     -17.214  -3.150 -19.133  0.00  0.00      PROA  
ATOM   4950  HZ2 TRP P 705     -16.515  -3.358 -18.336  0.00  0.00      PROA  
ATOM   4951  CH2 TRP P 705     -18.576  -3.053 -18.843  0.00  0.00      PROA  
ATOM   4952  HH2 TRP P 705     -19.010  -3.210 -17.866  0.00  0.00      PROA  
ATOM   4953  C   TRP P 705     -18.608  -3.771 -24.803  0.00  0.00      PROA  
ATOM   4954  O   TRP P 705     -18.298  -4.947 -24.607  0.00  0.00      PROA  
ATOM   4955  N   SER P 706     -19.936  -3.354 -24.668  0.00  0.00      PROA  
ATOM   4956  HN  SER P 706     -20.187  -2.391 -24.728  0.00  0.00      PROA  
ATOM   4957  CA  SER P 706     -21.002  -4.332 -24.190  0.00  0.00      PROA  
ATOM   4958  HA  SER P 706     -20.634  -4.697 -23.243  0.00  0.00      PROA  
ATOM   4959  CB  SER P 706     -22.298  -3.528 -23.992  0.00  0.00      PROA  
ATOM   4960  HB1 SER P 706     -23.106  -4.246 -23.735  0.00  0.00      PROA  
ATOM   4961  HB2 SER P 706     -22.697  -3.021 -24.897  0.00  0.00      PROA  
ATOM   4962  OG  SER P 706     -22.156  -2.529 -22.971  0.00  0.00      PROA  
ATOM   4963  HG1 SER P 706     -22.148  -1.704 -23.462  0.00  0.00      PROA  
ATOM   4964  C   SER P 706     -21.162  -5.530 -25.231  0.00  0.00      PROA  
ATOM   4965  O   SER P 706     -21.227  -6.712 -24.852  0.00  0.00      PROA  
ATOM   4966  N   TYR P 707     -21.168  -5.237 -26.563  0.00  0.00      PROA  
ATOM   4967  HN  TYR P 707     -20.992  -4.301 -26.858  0.00  0.00      PROA  
ATOM   4968  CA  TYR P 707     -21.315  -6.226 -27.594  0.00  0.00      PROA  
ATOM   4969  HA  TYR P 707     -22.206  -6.824 -27.474  0.00  0.00      PROA  
ATOM   4970  CB  TYR P 707     -21.496  -5.565 -29.005  0.00  0.00      PROA  
ATOM   4971  HB1 TYR P 707     -21.015  -4.580 -29.189  0.00  0.00      PROA  
ATOM   4972  HB2 TYR P 707     -22.566  -5.309 -29.160  0.00  0.00      PROA  
ATOM   4973  CG  TYR P 707     -21.272  -6.410 -30.270  0.00  0.00      PROA  
ATOM   4974  CD1 TYR P 707     -20.400  -6.010 -31.300  0.00  0.00      PROA  
ATOM   4975  HD1 TYR P 707     -19.734  -5.168 -31.186  0.00  0.00      PROA  
ATOM   4976  CE1 TYR P 707     -20.271  -6.746 -32.495  0.00  0.00      PROA  
ATOM   4977  HE1 TYR P 707     -19.695  -6.318 -33.301  0.00  0.00      PROA  
ATOM   4978  CZ  TYR P 707     -21.075  -7.922 -32.633  0.00  0.00      PROA  
ATOM   4979  OH  TYR P 707     -20.978  -8.645 -33.832  0.00  0.00      PROA  
ATOM   4980  HH  TYR P 707     -21.854  -8.963 -34.060  0.00  0.00      PROA  
ATOM   4981  CD2 TYR P 707     -22.039  -7.528 -30.447  0.00  0.00      PROA  
ATOM   4982  HD2 TYR P 707     -22.741  -7.768 -29.662  0.00  0.00      PROA  
ATOM   4983  CE2 TYR P 707     -21.939  -8.361 -31.642  0.00  0.00      PROA  
ATOM   4984  HE2 TYR P 707     -22.585  -9.212 -31.793  0.00  0.00      PROA  
ATOM   4985  C   TYR P 707     -20.251  -7.288 -27.601  0.00  0.00      PROA  
ATOM   4986  O   TYR P 707     -20.483  -8.461 -27.519  0.00  0.00      PROA  
ATOM   4987  N   THR P 708     -18.957  -6.922 -27.434  0.00  0.00      PROA  
ATOM   4988  HN  THR P 708     -18.666  -5.968 -27.440  0.00  0.00      PROA  
ATOM   4989  CA  THR P 708     -17.817  -7.858 -27.558  0.00  0.00      PROA  
ATOM   4990  HA  THR P 708     -18.179  -8.738 -28.070  0.00  0.00      PROA  
ATOM   4991  CB  THR P 708     -16.502  -7.225 -28.148  0.00  0.00      PROA  
ATOM   4992  HB  THR P 708     -15.855  -8.104 -28.354  0.00  0.00      PROA  
ATOM   4993  OG1 THR P 708     -15.793  -6.330 -27.270  0.00  0.00      PROA  
ATOM   4994  HG1 THR P 708     -14.867  -6.278 -27.515  0.00  0.00      PROA  
ATOM   4995  CG2 THR P 708     -16.807  -6.485 -29.491  0.00  0.00      PROA  
ATOM   4996 HG21 THR P 708     -17.408  -7.066 -30.223  0.00  0.00      PROA  
ATOM   4997 HG22 THR P 708     -15.844  -6.147 -29.929  0.00  0.00      PROA  
ATOM   4998 HG23 THR P 708     -17.434  -5.575 -29.372  0.00  0.00      PROA  
ATOM   4999  C   THR P 708     -17.421  -8.350 -26.170  0.00  0.00      PROA  
ATOM   5000  O   THR P 708     -16.516  -9.165 -26.039  0.00  0.00      PROA  
ATOM   5001  N   ASN P 709     -18.074  -7.772 -25.150  0.00  0.00      PROA  
ATOM   5002  HN  ASN P 709     -18.808  -7.113 -25.294  0.00  0.00      PROA  
ATOM   5003  CA  ASN P 709     -17.904  -8.050 -23.717  0.00  0.00      PROA  
ATOM   5004  HA  ASN P 709     -18.589  -7.421 -23.167  0.00  0.00      PROA  
ATOM   5005  CB  ASN P 709     -18.056  -9.482 -23.323  0.00  0.00      PROA  
ATOM   5006  HB1 ASN P 709     -17.857  -9.392 -22.233  0.00  0.00      PROA  
ATOM   5007  HB2 ASN P 709     -17.277 -10.148 -23.752  0.00  0.00      PROA  
ATOM   5008  CG  ASN P 709     -19.412 -10.174 -23.484  0.00  0.00      PROA  
ATOM   5009  OD1 ASN P 709     -19.464 -11.423 -23.525  0.00  0.00      PROA  
ATOM   5010  ND2 ASN P 709     -20.493  -9.350 -23.647  0.00  0.00      PROA  
ATOM   5011 HD21 ASN P 709     -20.472  -8.361 -23.502  0.00  0.00      PROA  
ATOM   5012 HD22 ASN P 709     -21.190  -9.684 -24.282  0.00  0.00      PROA  
ATOM   5013  C   ASN P 709     -16.478  -7.518 -23.391  0.00  0.00      PROA  
ATOM   5014  O   ASN P 709     -15.752  -8.000 -22.536  0.00  0.00      PROA  
ATOM   5015  N   GLY P 710     -16.059  -6.420 -24.042  0.00  0.00      PROA  
ATOM   5016  HN  GLY P 710     -16.594  -5.897 -24.701  0.00  0.00      PROA  
ATOM   5017  CA  GLY P 710     -14.780  -5.737 -23.917  0.00  0.00      PROA  
ATOM   5018  HA1 GLY P 710     -14.621  -5.305 -22.940  0.00  0.00      PROA  
ATOM   5019  HA2 GLY P 710     -14.854  -5.029 -24.730  0.00  0.00      PROA  
ATOM   5020  C   GLY P 710     -13.523  -6.541 -24.200  0.00  0.00      PROA  
ATOM   5021  O   GLY P 710     -12.584  -6.388 -23.421  0.00  0.00      PROA  
ATOM   5022  N   ILE P 711     -13.486  -7.401 -25.233  0.00  0.00      PROA  
ATOM   5023  HN  ILE P 711     -14.338  -7.356 -25.748  0.00  0.00      PROA  
ATOM   5024  CA  ILE P 711     -12.367  -8.289 -25.556  0.00  0.00      PROA  
ATOM   5025  HA  ILE P 711     -11.488  -7.947 -25.029  0.00  0.00      PROA  
ATOM   5026  CB  ILE P 711     -12.613  -9.840 -25.330  0.00  0.00      PROA  
ATOM   5027  HB  ILE P 711     -13.471 -10.084 -25.993  0.00  0.00      PROA  
ATOM   5028  CG2 ILE P 711     -11.472 -10.713 -25.781  0.00  0.00      PROA  
ATOM   5029 HG21 ILE P 711     -11.613 -11.781 -25.508  0.00  0.00      PROA  
ATOM   5030 HG22 ILE P 711     -10.512 -10.359 -25.350  0.00  0.00      PROA  
ATOM   5031 HG23 ILE P 711     -11.375 -10.586 -26.881  0.00  0.00      PROA  
ATOM   5032  CG1 ILE P 711     -13.017 -10.032 -23.838  0.00  0.00      PROA  
ATOM   5033 HG11 ILE P 711     -13.337 -11.093 -23.752  0.00  0.00      PROA  
ATOM   5034 HG12 ILE P 711     -13.954  -9.435 -23.821  0.00  0.00      PROA  
ATOM   5035  CD  ILE P 711     -11.817  -9.856 -22.954  0.00  0.00      PROA  
ATOM   5036  HD1 ILE P 711     -11.056 -10.625 -23.204  0.00  0.00      PROA  
ATOM   5037  HD2 ILE P 711     -12.012 -10.004 -21.870  0.00  0.00      PROA  
ATOM   5038  HD3 ILE P 711     -11.433  -8.813 -22.984  0.00  0.00      PROA  
ATOM   5039  C   ILE P 711     -11.968  -8.000 -27.048  0.00  0.00      PROA  
ATOM   5040  O   ILE P 711     -12.835  -7.674 -27.849  0.00  0.00      PROA  
ATOM   5041  N   ASP P 712     -10.700  -8.044 -27.445  0.00  0.00      PROA  
ATOM   5042  HN  ASP P 712      -9.986  -8.395 -26.844  0.00  0.00      PROA  
ATOM   5043  CA  ASP P 712     -10.293  -7.558 -28.805  0.00  0.00      PROA  
ATOM   5044  HA  ASP P 712     -11.042  -6.906 -29.231  0.00  0.00      PROA  
ATOM   5045  CB  ASP P 712      -8.947  -6.814 -28.701  0.00  0.00      PROA  
ATOM   5046  HB1 ASP P 712      -8.768  -6.434 -29.730  0.00  0.00      PROA  
ATOM   5047  HB2 ASP P 712      -8.171  -7.485 -28.275  0.00  0.00      PROA  
ATOM   5048  CG  ASP P 712      -9.074  -5.573 -27.784  0.00  0.00      PROA  
ATOM   5049  OD1 ASP P 712      -7.965  -5.046 -27.382  0.00  0.00      PROA  
ATOM   5050  OD2 ASP P 712     -10.243  -5.196 -27.515  0.00  0.00      PROA  
ATOM   5051  C   ASP P 712     -10.173  -8.849 -29.647  0.00  0.00      PROA  
ATOM   5052  O   ASP P 712      -9.165  -9.568 -29.706  0.00  0.00      PROA  
ATOM   5053  N   MET P 713     -11.245  -9.174 -30.426  0.00  0.00      PROA  
ATOM   5054  HN  MET P 713     -12.065  -8.610 -30.482  0.00  0.00      PROA  
ATOM   5055  CA  MET P 713     -11.293 -10.410 -31.192  0.00  0.00      PROA  
ATOM   5056  HA  MET P 713     -11.249 -11.279 -30.553  0.00  0.00      PROA  
ATOM   5057  CB  MET P 713     -12.684 -10.700 -31.863  0.00  0.00      PROA  
ATOM   5058  HB1 MET P 713     -12.767 -11.651 -32.431  0.00  0.00      PROA  
ATOM   5059  HB2 MET P 713     -12.909  -9.854 -32.547  0.00  0.00      PROA  
ATOM   5060  CG  MET P 713     -13.817 -10.902 -30.883  0.00  0.00      PROA  
ATOM   5061  HG1 MET P 713     -14.700 -11.173 -31.502  0.00  0.00      PROA  
ATOM   5062  HG2 MET P 713     -13.857  -9.858 -30.506  0.00  0.00      PROA
[truncated: 1,943,247 more chars]
