# Supplementary material for: Allosteric Coupling Between Drug Binding and the Aromatic Cassette in the Pore Domain of the hERG1 Channel: Implications for a State-Dependent Blockade
Source: Front Pharmacol. 2020 Jun 30;11:914. doi: 10.3389/fphar.2020.00914 (PMC7338687; doi:10.3389/fphar.2020.00914)
Supplement: Supplementary file 1 [file DataSheet_1.zip › receptor_drugs/receptor_structures/state1_WT_hERG1.pdb]

CRYST1    1.000    1.000    1.000  90.00  90.00  90.00 P 1           1
ATOM      1  N   TRP P 398     -18.652 -46.781 -20.152  0.00  0.00      PROA  
ATOM      2  HT1 TRP P 398     -18.403 -47.295 -19.282  0.00  0.00      PROA  
ATOM      3  HT2 TRP P 398     -17.944 -46.846 -20.911  0.00  0.00      PROA  
ATOM      4  HT3 TRP P 398     -19.504 -47.297 -20.451  0.00  0.00      PROA  
ATOM      5  CA  TRP P 398     -18.875 -45.306 -19.900  0.00  0.00      PROA  
ATOM      6  HA  TRP P 398     -19.327 -44.972 -20.822  0.00  0.00      PROA  
ATOM      7  CB  TRP P 398     -19.721 -45.238 -18.638  0.00  0.00      PROA  
ATOM      8  HB1 TRP P 398     -19.910 -44.209 -18.266  0.00  0.00      PROA  
ATOM      9  HB2 TRP P 398     -19.150 -45.742 -17.829  0.00  0.00      PROA  
ATOM     10  CG  TRP P 398     -21.055 -45.819 -18.760  0.00  0.00      PROA  
ATOM     11  CD1 TRP P 398     -21.400 -47.070 -18.379  0.00  0.00      PROA  
ATOM     12  HD1 TRP P 398     -20.772 -47.812 -17.910  0.00  0.00      PROA  
ATOM     13  NE1 TRP P 398     -22.754 -47.346 -18.707  0.00  0.00      PROA  
ATOM     14  HE1 TRP P 398     -23.138 -48.244 -18.708  0.00  0.00      PROA  
ATOM     15  CE2 TRP P 398     -23.243 -46.186 -19.290  0.00  0.00      PROA  
ATOM     16  CD2 TRP P 398     -22.186 -45.247 -19.345  0.00  0.00      PROA  
ATOM     17  CE3 TRP P 398     -22.457 -43.996 -19.958  0.00  0.00      PROA  
ATOM     18  HE3 TRP P 398     -21.613 -43.323 -20.001  0.00  0.00      PROA  
ATOM     19  CZ3 TRP P 398     -23.681 -43.853 -20.595  0.00  0.00      PROA  
ATOM     20  HZ3 TRP P 398     -23.807 -43.038 -21.291  0.00  0.00      PROA  
ATOM     21  CZ2 TRP P 398     -24.498 -45.980 -19.774  0.00  0.00      PROA  
ATOM     22  HZ2 TRP P 398     -25.245 -46.743 -19.616  0.00  0.00      PROA  
ATOM     23  CH2 TRP P 398     -24.684 -44.755 -20.495  0.00  0.00      PROA  
ATOM     24  HH2 TRP P 398     -25.569 -44.678 -21.110  0.00  0.00      PROA  
ATOM     25  C   TRP P 398     -17.641 -44.437 -19.689  0.00  0.00      PROA  
ATOM     26  O   TRP P 398     -16.807 -44.718 -18.818  0.00  0.00      PROA  
ATOM     27  N   THR P 399     -17.568 -43.333 -20.494  0.00  0.00      PROA  
ATOM     28  HN  THR P 399     -18.365 -43.036 -21.014  0.00  0.00      PROA  
ATOM     29  CA  THR P 399     -16.609 -42.200 -20.284  0.00  0.00      PROA  
ATOM     30  HA  THR P 399     -15.754 -42.429 -19.664  0.00  0.00      PROA  
ATOM     31  CB  THR P 399     -15.893 -41.570 -21.511  0.00  0.00      PROA  
ATOM     32  HB  THR P 399     -15.456 -42.425 -22.070  0.00  0.00      PROA  
ATOM     33  OG1 THR P 399     -14.721 -40.733 -21.298  0.00  0.00      PROA  
ATOM     34  HG1 THR P 399     -14.181 -41.131 -20.612  0.00  0.00      PROA  
ATOM     35  CG2 THR P 399     -16.852 -40.759 -22.367  0.00  0.00      PROA  
ATOM     36 HG21 THR P 399     -17.811 -41.279 -22.576  0.00  0.00      PROA  
ATOM     37 HG22 THR P 399     -16.493 -40.599 -23.406  0.00  0.00      PROA  
ATOM     38 HG23 THR P 399     -16.866 -39.752 -21.898  0.00  0.00      PROA  
ATOM     39  C   THR P 399     -17.448 -41.109 -19.486  0.00  0.00      PROA  
ATOM     40  O   THR P 399     -18.664 -41.121 -19.292  0.00  0.00      PROA  
ATOM     41  N   ILE P 400     -16.767 -40.147 -19.019  0.00  0.00      PROA  
ATOM     42  HN  ILE P 400     -15.771 -40.184 -18.986  0.00  0.00      PROA  
ATOM     43  CA  ILE P 400     -17.351 -38.962 -18.444  0.00  0.00      PROA  
ATOM     44  HA  ILE P 400     -18.420 -39.114 -18.412  0.00  0.00      PROA  
ATOM     45  CB  ILE P 400     -16.900 -38.654 -17.022  0.00  0.00      PROA  
ATOM     46  HB  ILE P 400     -15.813 -38.830 -16.877  0.00  0.00      PROA  
ATOM     47  CG2 ILE P 400     -17.290 -37.282 -16.440  0.00  0.00      PROA  
ATOM     48 HG21 ILE P 400     -18.348 -37.344 -16.105  0.00  0.00      PROA  
ATOM     49 HG22 ILE P 400     -17.194 -36.417 -17.130  0.00  0.00      PROA  
ATOM     50 HG23 ILE P 400     -16.758 -37.042 -15.495  0.00  0.00      PROA  
ATOM     51  CG1 ILE P 400     -17.543 -39.781 -16.116  0.00  0.00      PROA  
ATOM     52 HG11 ILE P 400     -17.173 -40.774 -16.448  0.00  0.00      PROA  
ATOM     53 HG12 ILE P 400     -18.647 -39.720 -16.217  0.00  0.00      PROA  
ATOM     54  CD  ILE P 400     -17.142 -39.758 -14.650  0.00  0.00      PROA  
ATOM     55  HD1 ILE P 400     -16.096 -39.405 -14.526  0.00  0.00      PROA  
ATOM     56  HD2 ILE P 400     -17.194 -40.813 -14.305  0.00  0.00      PROA  
ATOM     57  HD3 ILE P 400     -17.913 -39.065 -14.252  0.00  0.00      PROA  
ATOM     58  C   ILE P 400     -16.938 -37.770 -19.416  0.00  0.00      PROA  
ATOM     59  O   ILE P 400     -15.800 -37.299 -19.482  0.00  0.00      PROA  
ATOM     60  N   LEU P 401     -17.824 -37.275 -20.321  0.00  0.00      PROA  
ATOM     61  HN  LEU P 401     -18.707 -37.704 -20.497  0.00  0.00      PROA  
ATOM     62  CA  LEU P 401     -17.542 -36.091 -21.144  0.00  0.00      PROA  
ATOM     63  HA  LEU P 401     -16.736 -36.419 -21.783  0.00  0.00      PROA  
ATOM     64  CB  LEU P 401     -18.752 -35.701 -22.100  0.00  0.00      PROA  
ATOM     65  HB1 LEU P 401     -18.273 -35.067 -22.877  0.00  0.00      PROA  
ATOM     66  HB2 LEU P 401     -19.514 -35.072 -21.592  0.00  0.00      PROA  
ATOM     67  CG  LEU P 401     -19.490 -36.888 -22.775  0.00  0.00      PROA  
ATOM     68  HG  LEU P 401     -19.909 -37.479 -21.932  0.00  0.00      PROA  
ATOM     69  CD1 LEU P 401     -20.773 -36.367 -23.568  0.00  0.00      PROA  
ATOM     70 HD11 LEU P 401     -21.419 -35.628 -23.047  0.00  0.00      PROA  
ATOM     71 HD12 LEU P 401     -21.351 -37.248 -23.919  0.00  0.00      PROA  
ATOM     72 HD13 LEU P 401     -20.352 -35.826 -24.442  0.00  0.00      PROA  
ATOM     73  CD2 LEU P 401     -18.517 -37.785 -23.651  0.00  0.00      PROA  
ATOM     74 HD21 LEU P 401     -17.831 -37.142 -24.243  0.00  0.00      PROA  
ATOM     75 HD22 LEU P 401     -19.134 -38.532 -24.194  0.00  0.00      PROA  
ATOM     76 HD23 LEU P 401     -17.844 -38.325 -22.951  0.00  0.00      PROA  
ATOM     77  C   LEU P 401     -17.033 -34.808 -20.364  0.00  0.00      PROA  
ATOM     78  O   LEU P 401     -17.299 -34.692 -19.201  0.00  0.00      PROA  
ATOM     79  N   HSD P 402     -16.317 -33.842 -20.965  0.00  0.00      PROA  
ATOM     80  HN  HSD P 402     -15.992 -34.134 -21.861  0.00  0.00      PROA  
ATOM     81  CA  HSD P 402     -15.773 -32.631 -20.331  0.00  0.00      PROA  
ATOM     82  HA  HSD P 402     -15.239 -33.016 -19.475  0.00  0.00      PROA  
ATOM     83  CB  HSD P 402     -14.834 -31.943 -21.402  0.00  0.00      PROA  
ATOM     84  HB1 HSD P 402     -15.389 -31.736 -22.342  0.00  0.00      PROA  
ATOM     85  HB2 HSD P 402     -14.037 -32.663 -21.687  0.00  0.00      PROA  
ATOM     86  ND1 HSD P 402     -14.543 -29.773 -20.184  0.00  0.00      PROA  
ATOM     87  HD1 HSD P 402     -15.492 -29.594 -19.925  0.00  0.00      PROA  
ATOM     88  CG  HSD P 402     -13.991 -30.771 -20.941  0.00  0.00      PROA  
ATOM     89  CE1 HSD P 402     -13.586 -28.818 -20.118  0.00  0.00      PROA  
ATOM     90  HE1 HSD P 402     -13.786 -27.780 -19.852  0.00  0.00      PROA  
ATOM     91  NE2 HSD P 402     -12.468 -29.209 -20.673  0.00  0.00      PROA  
ATOM     92  CD2 HSD P 402     -12.757 -30.414 -21.268  0.00  0.00      PROA  
ATOM     93  HD2 HSD P 402     -12.022 -30.964 -21.843  0.00  0.00      PROA  
ATOM     94  C   HSD P 402     -16.874 -31.674 -19.905  0.00  0.00      PROA  
ATOM     95  O   HSD P 402     -16.915 -31.380 -18.727  0.00  0.00      PROA  
ATOM     96  N   TYR P 403     -17.703 -31.119 -20.837  0.00  0.00      PROA  
ATOM     97  HN  TYR P 403     -17.563 -31.498 -21.749  0.00  0.00      PROA  
ATOM     98  CA  TYR P 403     -18.682 -30.098 -20.572  0.00  0.00      PROA  
ATOM     99  HA  TYR P 403     -18.332 -29.639 -19.659  0.00  0.00      PROA  
ATOM    100  CB  TYR P 403     -18.649 -29.078 -21.767  0.00  0.00      PROA  
ATOM    101  HB1 TYR P 403     -19.636 -28.605 -21.960  0.00  0.00      PROA  
ATOM    102  HB2 TYR P 403     -18.301 -29.571 -22.700  0.00  0.00      PROA  
ATOM    103  CG  TYR P 403     -17.741 -28.019 -21.435  0.00  0.00      PROA  
ATOM    104  CD1 TYR P 403     -17.911 -27.027 -20.503  0.00  0.00      PROA  
ATOM    105  HD1 TYR P 403     -18.718 -27.094 -19.788  0.00  0.00      PROA  
ATOM    106  CE1 TYR P 403     -17.107 -25.846 -20.467  0.00  0.00      PROA  
ATOM    107  HE1 TYR P 403     -17.316 -25.041 -19.777  0.00  0.00      PROA  
ATOM    108  CZ  TYR P 403     -16.059 -25.793 -21.326  0.00  0.00      PROA  
ATOM    109  OH  TYR P 403     -15.137 -24.769 -21.250  0.00  0.00      PROA  
ATOM    110  HH  TYR P 403     -14.262 -25.004 -21.566  0.00  0.00      PROA  
ATOM    111  CD2 TYR P 403     -16.578 -27.877 -22.345  0.00  0.00      PROA  
ATOM    112  HD2 TYR P 403     -16.423 -28.689 -23.039  0.00  0.00      PROA  
ATOM    113  CE2 TYR P 403     -15.724 -26.757 -22.305  0.00  0.00      PROA  
ATOM    114  HE2 TYR P 403     -14.830 -26.805 -22.910  0.00  0.00      PROA  
ATOM    115  C   TYR P 403     -20.047 -30.768 -20.347  0.00  0.00      PROA  
ATOM    116  O   TYR P 403     -20.924 -30.830 -21.241  0.00  0.00      PROA  
ATOM    117  N   SER P 404     -20.082 -31.506 -19.184  0.00  0.00      PROA  
ATOM    118  HN  SER P 404     -19.252 -31.757 -18.692  0.00  0.00      PROA  
ATOM    119  CA  SER P 404     -21.364 -32.078 -18.741  0.00  0.00      PROA  
ATOM    120  HA  SER P 404     -22.064 -31.991 -19.558  0.00  0.00      PROA  
ATOM    121  CB  SER P 404     -21.101 -33.565 -18.298  0.00  0.00      PROA  
ATOM    122  HB1 SER P 404     -20.544 -33.495 -17.340  0.00  0.00      PROA  
ATOM    123  HB2 SER P 404     -20.393 -34.134 -18.938  0.00  0.00      PROA  
ATOM    124  OG  SER P 404     -22.392 -34.206 -18.232  0.00  0.00      PROA  
ATOM    125  HG1 SER P 404     -22.648 -34.478 -19.117  0.00  0.00      PROA  
ATOM    126  C   SER P 404     -21.797 -31.194 -17.481  0.00  0.00      PROA  
ATOM    127  O   SER P 404     -21.053 -31.228 -16.498  0.00  0.00      PROA  
ATOM    128  N   PRO P 405     -22.855 -30.417 -17.505  0.00  0.00      PROA  
ATOM    129  CD  PRO P 405     -23.734 -30.167 -18.652  0.00  0.00      PROA  
ATOM    130  HD1 PRO P 405     -24.485 -30.975 -18.784  0.00  0.00      PROA  
ATOM    131  HD2 PRO P 405     -23.107 -30.076 -19.565  0.00  0.00      PROA  
ATOM    132  CA  PRO P 405     -23.309 -29.711 -16.337  0.00  0.00      PROA  
ATOM    133  HA  PRO P 405     -22.414 -29.120 -16.211  0.00  0.00      PROA  
ATOM    134  CB  PRO P 405     -24.572 -28.952 -16.835  0.00  0.00      PROA  
ATOM    135  HB1 PRO P 405     -24.717 -27.918 -16.457  0.00  0.00      PROA  
ATOM    136  HB2 PRO P 405     -25.497 -29.553 -16.706  0.00  0.00      PROA  
ATOM    137  CG  PRO P 405     -24.479 -28.874 -18.365  0.00  0.00      PROA  
ATOM    138  HG1 PRO P 405     -25.462 -28.835 -18.880  0.00  0.00      PROA  
ATOM    139  HG2 PRO P 405     -23.795 -28.026 -18.583  0.00  0.00      PROA  
ATOM    140  C   PRO P 405     -23.418 -30.436 -14.985  0.00  0.00      PROA  
ATOM    141  O   PRO P 405     -23.204 -29.850 -13.937  0.00  0.00      PROA  
ATOM    142  N   PHE P 406     -23.886 -31.668 -14.887  0.00  0.00      PROA  
ATOM    143  HN  PHE P 406     -24.340 -31.854 -15.754  0.00  0.00      PROA  
ATOM    144  CA  PHE P 406     -24.170 -32.343 -13.555  0.00  0.00      PROA  
ATOM    145  HA  PHE P 406     -24.693 -31.605 -12.966  0.00  0.00      PROA  
ATOM    146  CB  PHE P 406     -25.026 -33.586 -13.819  0.00  0.00      PROA  
ATOM    147  HB1 PHE P 406     -24.509 -34.211 -14.579  0.00  0.00      PROA  
ATOM    148  HB2 PHE P 406     -26.050 -33.280 -14.122  0.00  0.00      PROA  
ATOM    149  CG  PHE P 406     -25.164 -34.561 -12.684  0.00  0.00      PROA  
ATOM    150  CD1 PHE P 406     -26.314 -34.385 -11.787  0.00  0.00      PROA  
ATOM    151  HD1 PHE P 406     -26.866 -33.474 -11.968  0.00  0.00      PROA  
ATOM    152  CE1 PHE P 406     -26.559 -35.311 -10.787  0.00  0.00      PROA  
ATOM    153  HE1 PHE P 406     -27.223 -35.171  -9.948  0.00  0.00      PROA  
ATOM    154  CZ  PHE P 406     -25.817 -36.509 -10.766  0.00  0.00      PROA  
ATOM    155  HZ  PHE P 406     -26.050 -37.337 -10.113  0.00  0.00      PROA  
ATOM    156  CD2 PHE P 406     -24.381 -35.722 -12.608  0.00  0.00      PROA  
ATOM    157  HD2 PHE P 406     -23.612 -36.062 -13.286  0.00  0.00      PROA  
ATOM    158  CE2 PHE P 406     -24.724 -36.668 -11.620  0.00  0.00      PROA  
ATOM    159  HE2 PHE P 406     -24.135 -37.550 -11.414  0.00  0.00      PROA  
ATOM    160  C   PHE P 406     -22.829 -32.430 -12.736  0.00  0.00      PROA  
ATOM    161  O   PHE P 406     -22.803 -32.184 -11.546  0.00  0.00      PROA  
ATOM    162  N   LYS P 407     -21.778 -32.772 -13.466  0.00  0.00      PROA  
ATOM    163  HN  LYS P 407     -21.903 -33.143 -14.383  0.00  0.00      PROA  
ATOM    164  CA  LYS P 407     -20.372 -32.810 -13.086  0.00  0.00      PROA  
ATOM    165  HA  LYS P 407     -20.377 -33.379 -12.168  0.00  0.00      PROA  
ATOM    166  CB  LYS P 407     -19.623 -33.746 -14.073  0.00  0.00      PROA  
ATOM    167  HB1 LYS P 407     -19.625 -33.194 -15.037  0.00  0.00      PROA  
ATOM    168  HB2 LYS P 407     -20.214 -34.685 -14.125  0.00  0.00      PROA  
ATOM    169  CG  LYS P 407     -18.128 -33.974 -13.610  0.00  0.00      PROA  
ATOM    170  HG1 LYS P 407     -17.855 -35.012 -13.897  0.00  0.00      PROA  
ATOM    171  HG2 LYS P 407     -18.114 -33.860 -12.505  0.00  0.00      PROA  
ATOM    172  CD  LYS P 407     -17.064 -33.053 -14.265  0.00  0.00      PROA  
ATOM    173  HD1 LYS P 407     -17.146 -32.029 -13.841  0.00  0.00      PROA  
ATOM    174  HD2 LYS P 407     -17.122 -33.099 -15.373  0.00  0.00      PROA  
ATOM    175  CE  LYS P 407     -15.579 -33.506 -14.082  0.00  0.00      PROA  
ATOM    176  HE1 LYS P 407     -15.265 -34.444 -14.588  0.00  0.00      PROA  
ATOM    177  HE2 LYS P 407     -15.489 -33.700 -12.992  0.00  0.00      PROA  
ATOM    178  NZ  LYS P 407     -14.656 -32.484 -14.517  0.00  0.00      PROA  
ATOM    179  HZ1 LYS P 407     -13.738 -32.967 -14.595  0.00  0.00      PROA  
ATOM    180  HZ2 LYS P 407     -14.607 -31.702 -13.833  0.00  0.00      PROA  
ATOM    181  HZ3 LYS P 407     -15.017 -32.135 -15.428  0.00  0.00      PROA  
ATOM    182  C   LYS P 407     -19.843 -31.460 -12.915  0.00  0.00      PROA  
ATOM    183  O   LYS P 407     -19.020 -31.271 -12.013  0.00  0.00      PROA  
ATOM    184  N   ALA P 408     -20.180 -30.397 -13.665  0.00  0.00      PROA  
ATOM    185  HN  ALA P 408     -20.761 -30.627 -14.441  0.00  0.00      PROA  
ATOM    186  CA  ALA P 408     -19.799 -29.046 -13.438  0.00  0.00      PROA  
ATOM    187  HA  ALA P 408     -18.730 -28.956 -13.556  0.00  0.00      PROA  
ATOM    188  CB  ALA P 408     -20.586 -28.014 -14.238  0.00  0.00      PROA  
ATOM    189  HB1 ALA P 408     -20.164 -27.045 -13.893  0.00  0.00      PROA  
ATOM    190  HB2 ALA P 408     -21.640 -28.115 -13.904  0.00  0.00      PROA  
ATOM    191  HB3 ALA P 408     -20.562 -28.019 -15.349  0.00  0.00      PROA  
ATOM    192  C   ALA P 408     -20.171 -28.591 -11.985  0.00  0.00      PROA  
ATOM    193  O   ALA P 408     -19.499 -27.903 -11.231  0.00  0.00      PROA  
ATOM    194  N   VAL P 409     -21.335 -29.017 -11.463  0.00  0.00      PROA  
ATOM    195  HN  VAL P 409     -21.838 -29.740 -11.929  0.00  0.00      PROA  
ATOM    196  CA  VAL P 409     -21.894 -28.616 -10.195  0.00  0.00      PROA  
ATOM    197  HA  VAL P 409     -21.821 -27.551 -10.033  0.00  0.00      PROA  
ATOM    198  CB  VAL P 409     -23.346 -29.086 -10.020  0.00  0.00      PROA  
ATOM    199  HB  VAL P 409     -23.407 -30.169 -10.261  0.00  0.00      PROA  
ATOM    200  CG1 VAL P 409     -23.847 -28.857  -8.550  0.00  0.00      PROA  
ATOM    201 HG11 VAL P 409     -23.411 -27.866  -8.300  0.00  0.00      PROA  
ATOM    202 HG12 VAL P 409     -23.408 -29.564  -7.815  0.00  0.00      PROA  
ATOM    203 HG13 VAL P 409     -24.951 -28.843  -8.425  0.00  0.00      PROA  
ATOM    204  CG2 VAL P 409     -24.224 -28.288 -10.950  0.00  0.00      PROA  
ATOM    205 HG21 VAL P 409     -23.976 -28.416 -12.026  0.00  0.00      PROA  
ATOM    206 HG22 VAL P 409     -24.060 -27.210 -10.735  0.00  0.00      PROA  
ATOM    207 HG23 VAL P 409     -25.314 -28.479 -10.859  0.00  0.00      PROA  
ATOM    208  C   VAL P 409     -21.108 -29.290  -9.074  0.00  0.00      PROA  
ATOM    209  O   VAL P 409     -20.875 -28.803  -7.972  0.00  0.00      PROA  
ATOM    210  N   TRP P 410     -20.642 -30.580  -9.357  0.00  0.00      PROA  
ATOM    211  HN  TRP P 410     -20.765 -30.903 -10.293  0.00  0.00      PROA  
ATOM    212  CA  TRP P 410     -19.910 -31.315  -8.392  0.00  0.00      PROA  
ATOM    213  HA  TRP P 410     -20.325 -31.147  -7.409  0.00  0.00      PROA  
ATOM    214  CB  TRP P 410     -20.013 -32.757  -8.911  0.00  0.00      PROA  
ATOM    215  HB1 TRP P 410     -19.403 -32.767  -9.840  0.00  0.00      PROA  
ATOM    216  HB2 TRP P 410     -21.034 -32.858  -9.337  0.00  0.00      PROA  
ATOM    217  CG  TRP P 410     -19.719 -33.813  -7.952  0.00  0.00      PROA  
ATOM    218  CD1 TRP P 410     -20.630 -34.324  -7.046  0.00  0.00      PROA  
ATOM    219  HD1 TRP P 410     -21.607 -33.874  -6.949  0.00  0.00      PROA  
ATOM    220  NE1 TRP P 410     -19.975 -35.214  -6.228  0.00  0.00      PROA  
ATOM    221  HE1 TRP P 410     -20.503 -35.850  -5.709  0.00  0.00      PROA  
ATOM    222  CE2 TRP P 410     -18.711 -35.387  -6.681  0.00  0.00      PROA  
ATOM    223  CD2 TRP P 410     -18.485 -34.485  -7.759  0.00  0.00      PROA  
ATOM    224  CE3 TRP P 410     -17.196 -34.323  -8.291  0.00  0.00      PROA  
ATOM    225  HE3 TRP P 410     -16.979 -33.540  -9.002  0.00  0.00      PROA  
ATOM    226  CZ3 TRP P 410     -16.182 -35.179  -7.803  0.00  0.00      PROA  
ATOM    227  HZ3 TRP P 410     -15.133 -34.993  -7.979  0.00  0.00      PROA  
ATOM    228  CZ2 TRP P 410     -17.757 -36.320  -6.368  0.00  0.00      PROA  
ATOM    229  HZ2 TRP P 410     -17.956 -37.040  -5.588  0.00  0.00      PROA  
ATOM    230  CH2 TRP P 410     -16.439 -36.132  -6.871  0.00  0.00      PROA  
ATOM    231  HH2 TRP P 410     -15.656 -36.652  -6.340  0.00  0.00      PROA  
ATOM    232  C   TRP P 410     -18.410 -30.837  -8.463  0.00  0.00      PROA  
ATOM    233  O   TRP P 410     -17.656 -30.983  -7.508  0.00  0.00      PROA  
ATOM    234  N   ASP P 411     -17.888 -30.147  -9.518  0.00  0.00      PROA  
ATOM    235  HN  ASP P 411     -18.486 -29.995 -10.301  0.00  0.00      PROA  
ATOM    236  CA  ASP P 411     -16.556 -29.503  -9.614  0.00  0.00      PROA  
ATOM    237  HA  ASP P 411     -15.875 -30.155  -9.087  0.00  0.00      PROA  
ATOM    238  CB  ASP P 411     -16.027 -29.154 -11.076  0.00  0.00      PROA  
ATOM    239  HB1 ASP P 411     -15.176 -28.447 -10.969  0.00  0.00      PROA  
ATOM    240  HB2 ASP P 411     -16.870 -28.654 -11.599  0.00  0.00      PROA  
ATOM    241  CG  ASP P 411     -15.513 -30.453 -11.866  0.00  0.00      PROA  
ATOM    242  OD1 ASP P 411     -15.447 -31.521 -11.286  0.00  0.00      PROA  
ATOM    243  OD2 ASP P 411     -15.141 -30.322 -13.051  0.00  0.00      PROA  
ATOM    244  C   ASP P 411     -16.606 -28.268  -8.750  0.00  0.00      PROA  
ATOM    245  O   ASP P 411     -15.656 -27.975  -8.075  0.00  0.00      PROA  
ATOM    246  N   TRP P 412     -17.737 -27.569  -8.711  0.00  0.00      PROA  
ATOM    247  HN  TRP P 412     -18.472 -27.881  -9.308  0.00  0.00      PROA  
ATOM    248  CA  TRP P 412     -18.072 -26.503  -7.727  0.00  0.00      PROA  
ATOM    249  HA  TRP P 412     -17.211 -25.854  -7.784  0.00  0.00      PROA  
ATOM    250  CB  TRP P 412     -19.338 -25.778  -8.183  0.00  0.00      PROA  
ATOM    251  HB1 TRP P 412     -19.675 -25.175  -7.313  0.00  0.00      PROA  
ATOM    252  HB2 TRP P 412     -20.169 -26.437  -8.513  0.00  0.00      PROA  
ATOM    253  CG  TRP P 412     -19.145 -24.835  -9.328  0.00  0.00      PROA  
ATOM    254  CD1 TRP P 412     -19.822 -24.754 -10.474  0.00  0.00      PROA  
ATOM    255  HD1 TRP P 412     -20.641 -25.373 -10.807  0.00  0.00      PROA  
ATOM    256  NE1 TRP P 412     -19.363 -23.583 -11.201  0.00  0.00      PROA  
ATOM    257  HE1 TRP P 412     -19.690 -23.387 -12.099  0.00  0.00      PROA  
ATOM    258  CE2 TRP P 412     -18.427 -22.988 -10.560  0.00  0.00      PROA  
ATOM    259  CD2 TRP P 412     -18.142 -23.708  -9.361  0.00  0.00      PROA  
ATOM    260  CE3 TRP P 412     -17.264 -23.215  -8.453  0.00  0.00      PROA  
ATOM    261  HE3 TRP P 412     -17.005 -23.790  -7.576  0.00  0.00      PROA  
ATOM    262  CZ3 TRP P 412     -16.661 -22.041  -8.715  0.00  0.00      PROA  
ATOM    263  HZ3 TRP P 412     -16.034 -21.641  -7.931  0.00  0.00      PROA  
ATOM    264  CZ2 TRP P 412     -17.748 -21.774 -10.864  0.00  0.00      PROA  
ATOM    265  HZ2 TRP P 412     -18.082 -21.245 -11.744  0.00  0.00      PROA  
ATOM    266  CH2 TRP P 412     -16.888 -21.272  -9.931  0.00  0.00      PROA  
ATOM    267  HH2 TRP P 412     -16.451 -20.310 -10.154  0.00  0.00      PROA  
ATOM    268  C   TRP P 412     -18.109 -26.945  -6.352  0.00  0.00      PROA  
ATOM    269  O   TRP P 412     -17.593 -26.258  -5.462  0.00  0.00      PROA  
ATOM    270  N   LEU P 413     -18.603 -28.191  -6.095  0.00  0.00      PROA  
ATOM    271  HN  LEU P 413     -19.016 -28.620  -6.895  0.00  0.00      PROA  
ATOM    272  CA  LEU P 413     -18.837 -28.872  -4.814  0.00  0.00      PROA  
ATOM    273  HA  LEU P 413     -19.449 -28.318  -4.117  0.00  0.00      PROA  
ATOM    274  CB  LEU P 413     -19.696 -30.171  -4.998  0.00  0.00      PROA  
ATOM    275  HB1 LEU P 413     -19.039 -30.944  -5.451  0.00  0.00      PROA  
ATOM    276  HB2 LEU P 413     -20.507 -29.958  -5.727  0.00  0.00      PROA  
ATOM    277  CG  LEU P 413     -20.317 -30.719  -3.695  0.00  0.00      PROA  
ATOM    278  HG  LEU P 413     -19.568 -30.594  -2.884  0.00  0.00      PROA  
ATOM    279  CD1 LEU P 413     -21.558 -29.865  -3.264  0.00  0.00      PROA  
ATOM    280 HD11 LEU P 413     -21.072 -28.890  -3.046  0.00  0.00      PROA  
ATOM    281 HD12 LEU P 413     -21.916 -30.266  -2.292  0.00  0.00      PROA  
ATOM    282 HD13 LEU P 413     -22.354 -29.692  -4.019  0.00  0.00      PROA  
ATOM    283  CD2 LEU P 413     -20.578 -32.200  -3.833  0.00  0.00      PROA  
ATOM    284 HD21 LEU P 413     -21.268 -32.397  -4.681  0.00  0.00      PROA  
ATOM    285 HD22 LEU P 413     -21.106 -32.653  -2.967  0.00  0.00      PROA  
ATOM    286 HD23 LEU P 413     -19.681 -32.827  -4.022  0.00  0.00      PROA  
ATOM    287  C   LEU P 413     -17.492 -29.102  -4.155  0.00  0.00      PROA  
ATOM    288  O   LEU P 413     -17.249 -28.840  -3.026  0.00  0.00      PROA  
ATOM    289  N   ILE P 414     -16.561 -29.594  -5.025  0.00  0.00      PROA  
ATOM    290  HN  ILE P 414     -16.814 -29.758  -5.975  0.00  0.00      PROA  
ATOM    291  CA  ILE P 414     -15.176 -29.968  -4.629  0.00  0.00      PROA  
ATOM    292  HA  ILE P 414     -15.309 -30.661  -3.812  0.00  0.00      PROA  
ATOM    293  CB  ILE P 414     -14.382 -30.728  -5.717  0.00  0.00      PROA  
ATOM    294  HB  ILE P 414     -14.416 -30.172  -6.679  0.00  0.00      PROA  
ATOM    295  CG2 ILE P 414     -12.880 -30.795  -5.498  0.00  0.00      PROA  
ATOM    296 HG21 ILE P 414     -12.539 -29.738  -5.497  0.00  0.00      PROA  
ATOM    297 HG22 ILE P 414     -12.440 -31.212  -6.429  0.00  0.00      PROA  
ATOM    298 HG23 ILE P 414     -12.461 -31.318  -4.612  0.00  0.00      PROA  
ATOM    299  CG1 ILE P 414     -14.886 -32.208  -5.905  0.00  0.00      PROA  
ATOM    300 HG11 ILE P 414     -14.427 -32.729  -6.771  0.00  0.00      PROA  
ATOM    301 HG12 ILE P 414     -15.991 -32.150  -6.012  0.00  0.00      PROA  
ATOM    302  CD  ILE P 414     -14.639 -33.172  -4.737  0.00  0.00      PROA  
ATOM    303  HD1 ILE P 414     -13.825 -32.780  -4.090  0.00  0.00      PROA  
ATOM    304  HD2 ILE P 414     -14.586 -34.263  -4.940  0.00  0.00      PROA  
ATOM    305  HD3 ILE P 414     -15.534 -32.993  -4.103  0.00  0.00      PROA  
ATOM    306  C   ILE P 414     -14.461 -28.754  -3.990  0.00  0.00      PROA  
ATOM    307  O   ILE P 414     -13.874 -28.886  -2.944  0.00  0.00      PROA  
ATOM    308  N   LEU P 415     -14.473 -27.534  -4.527  0.00  0.00      PROA  
ATOM    309  HN  LEU P 415     -14.885 -27.363  -5.419  0.00  0.00      PROA  
ATOM    310  CA  LEU P 415     -13.976 -26.399  -3.761  0.00  0.00      PROA  
ATOM    311  HA  LEU P 415     -12.919 -26.498  -3.563  0.00  0.00      PROA  
ATOM    312  CB  LEU P 415     -14.096 -25.121  -4.623  0.00  0.00      PROA  
ATOM    313  HB1 LEU P 415     -15.058 -25.214  -5.172  0.00  0.00      PROA  
ATOM    314  HB2 LEU P 415     -13.359 -25.042  -5.451  0.00  0.00      PROA  
ATOM    315  CG  LEU P 415     -13.977 -23.712  -3.994  0.00  0.00      PROA  
ATOM    316  HG  LEU P 415     -14.768 -23.450  -3.259  0.00  0.00      PROA  
ATOM    317  CD1 LEU P 415     -12.613 -23.579  -3.316  0.00  0.00      PROA  
ATOM    318 HD11 LEU P 415     -11.712 -23.684  -3.957  0.00  0.00      PROA  
ATOM    319 HD12 LEU P 415     -12.590 -24.388  -2.556  0.00  0.00      PROA  
ATOM    320 HD13 LEU P 415     -12.625 -22.525  -2.963  0.00  0.00      PROA  
ATOM    321  CD2 LEU P 415     -14.108 -22.598  -5.078  0.00  0.00      PROA  
ATOM    322 HD21 LEU P 415     -13.158 -22.525  -5.649  0.00  0.00      PROA  
ATOM    323 HD22 LEU P 415     -14.300 -21.608  -4.612  0.00  0.00      PROA  
ATOM    324 HD23 LEU P 415     -14.971 -22.768  -5.757  0.00  0.00      PROA  
ATOM    325  C   LEU P 415     -14.510 -26.158  -2.358  0.00  0.00      PROA  
ATOM    326  O   LEU P 415     -13.753 -25.800  -1.397  0.00  0.00      PROA  
ATOM    327  N   LEU P 416     -15.785 -26.353  -2.127  0.00  0.00      PROA  
ATOM    328  HN  LEU P 416     -16.363 -26.770  -2.824  0.00  0.00      PROA  
ATOM    329  CA  LEU P 416     -16.433 -26.220  -0.891  0.00  0.00      PROA  
ATOM    330  HA  LEU P 416     -16.124 -25.267  -0.487  0.00  0.00      PROA  
ATOM    331  CB  LEU P 416     -17.930 -26.488  -0.959  0.00  0.00      PROA  
ATOM    332  HB1 LEU P 416     -18.114 -27.555  -1.208  0.00  0.00      PROA  
ATOM    333  HB2 LEU P 416     -18.273 -25.768  -1.733  0.00  0.00      PROA  
ATOM    334  CG  LEU P 416     -18.779 -26.092   0.350  0.00  0.00      PROA  
ATOM    335  HG  LEU P 416     -18.390 -26.809   1.104  0.00  0.00      PROA  
ATOM    336  CD1 LEU P 416     -18.569 -24.548   0.768  0.00  0.00      PROA  
ATOM    337 HD11 LEU P 416     -18.326 -23.753   0.031  0.00  0.00      PROA  
ATOM    338 HD12 LEU P 416     -17.762 -24.379   1.513  0.00  0.00      PROA  
ATOM    339 HD13 LEU P 416     -19.515 -24.247   1.265  0.00  0.00      PROA  
ATOM    340  CD2 LEU P 416     -20.270 -26.346   0.176  0.00  0.00      PROA  
ATOM    341 HD21 LEU P 416     -20.815 -26.507   1.131  0.00  0.00      PROA  
ATOM    342 HD22 LEU P 416     -20.529 -27.230  -0.445  0.00  0.00      PROA  
ATOM    343 HD23 LEU P 416     -20.725 -25.408  -0.208  0.00  0.00      PROA  
ATOM    344  C   LEU P 416     -15.914 -27.164   0.204  0.00  0.00      PROA  
ATOM    345  O   LEU P 416     -15.678 -26.914   1.378  0.00  0.00      PROA  
ATOM    346  N   LEU P 417     -15.738 -28.421  -0.284  0.00  0.00      PROA  
ATOM    347  HN  LEU P 417     -15.871 -28.518  -1.267  0.00  0.00      PROA  
ATOM    348  CA  LEU P 417     -15.194 -29.554   0.573  0.00  0.00      PROA  
ATOM    349  HA  LEU P 417     -15.658 -29.465   1.544  0.00  0.00      PROA  
ATOM    350  CB  LEU P 417     -15.325 -30.840  -0.211  0.00  0.00      PROA  
ATOM    351  HB1 LEU P 417     -14.820 -31.629   0.386  0.00  0.00      PROA  
ATOM    352  HB2 LEU P 417     -14.706 -30.701  -1.123  0.00  0.00      PROA  
ATOM    353  CG  LEU P 417     -16.785 -31.196  -0.574  0.00  0.00      PROA  
ATOM    354  HG  LEU P 417     -17.141 -30.339  -1.185  0.00  0.00      PROA  
ATOM    355  CD1 LEU P 417     -16.741 -32.519  -1.490  0.00  0.00      PROA  
ATOM    356 HD11 LEU P 417     -17.739 -32.787  -1.899  0.00  0.00      PROA  
ATOM    357 HD12 LEU P 417     -16.479 -33.353  -0.804  0.00  0.00      PROA  
ATOM    358 HD13 LEU P 417     -16.011 -32.397  -2.319  0.00  0.00      PROA  
ATOM    359  CD2 LEU P 417     -17.678 -31.228   0.670  0.00  0.00      PROA  
ATOM    360 HD21 LEU P 417     -17.458 -32.153   1.244  0.00  0.00      PROA  
ATOM    361 HD22 LEU P 417     -18.689 -31.365   0.231  0.00  0.00      PROA  
ATOM    362 HD23 LEU P 417     -17.654 -30.371   1.376  0.00  0.00      PROA  
ATOM    363  C   LEU P 417     -13.646 -29.196   0.883  0.00  0.00      PROA  
ATOM    364  O   LEU P 417     -13.202 -29.580   1.935  0.00  0.00      PROA  
ATOM    365  N   VAL P 418     -12.887 -28.479  -0.013  0.00  0.00      PROA  
ATOM    366  HN  VAL P 418     -13.279 -28.361  -0.922  0.00  0.00      PROA  
ATOM    367  CA  VAL P 418     -11.600 -27.948   0.296  0.00  0.00      PROA  
ATOM    368  HA  VAL P 418     -11.011 -28.792   0.622  0.00  0.00      PROA  
ATOM    369  CB  VAL P 418     -10.762 -27.451  -0.923  0.00  0.00      PROA  
ATOM    370  HB  VAL P 418     -11.302 -26.588  -1.369  0.00  0.00      PROA  
ATOM    371  CG1 VAL P 418      -9.446 -26.734  -0.545  0.00  0.00      PROA  
ATOM    372 HG11 VAL P 418      -8.966 -26.494  -1.518  0.00  0.00      PROA  
ATOM    373 HG12 VAL P 418      -8.839 -27.440   0.060  0.00  0.00      PROA  
ATOM    374 HG13 VAL P 418      -9.412 -25.856   0.135  0.00  0.00      PROA  
ATOM    375  CG2 VAL P 418     -10.518 -28.613  -1.878  0.00  0.00      PROA  
ATOM    376 HG21 VAL P 418      -9.674 -28.236  -2.494  0.00  0.00      PROA  
ATOM    377 HG22 VAL P 418     -11.403 -28.621  -2.550  0.00  0.00      PROA  
ATOM    378 HG23 VAL P 418     -10.509 -29.605  -1.377  0.00  0.00      PROA  
ATOM    379  C   VAL P 418     -11.557 -26.898   1.377  0.00  0.00      PROA  
ATOM    380  O   VAL P 418     -10.659 -26.944   2.224  0.00  0.00      PROA  
ATOM    381  N   ILE P 419     -12.525 -25.940   1.395  0.00  0.00      PROA  
ATOM    382  HN  ILE P 419     -13.162 -25.922   0.628  0.00  0.00      PROA  
ATOM    383  CA  ILE P 419     -12.572 -24.964   2.435  0.00  0.00      PROA  
ATOM    384  HA  ILE P 419     -11.679 -24.357   2.476  0.00  0.00      PROA  
ATOM    385  CB  ILE P 419     -13.678 -23.932   1.975  0.00  0.00      PROA  
ATOM    386  HB  ILE P 419     -14.513 -24.605   1.683  0.00  0.00      PROA  
ATOM    387  CG2 ILE P 419     -13.955 -22.969   3.162  0.00  0.00      PROA  
ATOM    388 HG21 ILE P 419     -14.915 -23.311   3.605  0.00  0.00      PROA  
ATOM    389 HG22 ILE P 419     -14.019 -21.880   2.950  0.00  0.00      PROA  
ATOM    390 HG23 ILE P 419     -13.226 -23.098   3.990  0.00  0.00      PROA  
ATOM    391  CG1 ILE P 419     -13.128 -23.089   0.787  0.00  0.00      PROA  
ATOM    392 HG11 ILE P 419     -12.451 -23.679   0.133  0.00  0.00      PROA  
ATOM    393 HG12 ILE P 419     -12.488 -22.234   1.094  0.00  0.00      PROA  
ATOM    394  CD  ILE P 419     -14.212 -22.556  -0.174  0.00  0.00      PROA  
ATOM    395  HD1 ILE P 419     -14.605 -23.246  -0.951  0.00  0.00      PROA  
ATOM    396  HD2 ILE P 419     -13.724 -21.841  -0.870  0.00  0.00      PROA  
ATOM    397  HD3 ILE P 419     -15.041 -22.169   0.456  0.00  0.00      PROA  
ATOM    398  C   ILE P 419     -13.040 -25.570   3.734  0.00  0.00      PROA  
ATOM    399  O   ILE P 419     -12.490 -25.250   4.782  0.00  0.00      PROA  
ATOM    400  N   TYR P 420     -13.962 -26.542   3.878  0.00  0.00      PROA  
ATOM    401  HN  TYR P 420     -14.479 -26.728   3.047  0.00  0.00      PROA  
ATOM    402  CA  TYR P 420     -14.137 -27.324   5.077  0.00  0.00      PROA  
ATOM    403  HA  TYR P 420     -14.294 -26.694   5.940  0.00  0.00      PROA  
ATOM    404  CB  TYR P 420     -15.267 -28.492   4.761  0.00  0.00      PROA  
ATOM    405  HB1 TYR P 420     -14.883 -28.934   3.816  0.00  0.00      PROA  
ATOM    406  HB2 TYR P 420     -16.268 -28.012   4.733  0.00  0.00      PROA  
ATOM    407  CG  TYR P 420     -15.412 -29.549   5.903  0.00  0.00      PROA  
ATOM    408  CD1 TYR P 420     -15.880 -29.186   7.211  0.00  0.00      PROA  
ATOM    409  HD1 TYR P 420     -16.029 -28.120   7.303  0.00  0.00      PROA  
ATOM    410  CE1 TYR P 420     -15.952 -30.098   8.209  0.00  0.00      PROA  
ATOM    411  HE1 TYR P 420     -16.308 -29.858   9.200  0.00  0.00      PROA  
ATOM    412  CZ  TYR P 420     -15.707 -31.411   7.922  0.00  0.00      PROA  
ATOM    413  OH  TYR P 420     -15.929 -32.386   8.904  0.00  0.00      PROA  
ATOM    414  HH  TYR P 420     -15.123 -32.901   8.984  0.00  0.00      PROA  
ATOM    415  CD2 TYR P 420     -15.247 -30.862   5.564  0.00  0.00      PROA  
ATOM    416  HD2 TYR P 420     -14.848 -31.154   4.604  0.00  0.00      PROA  
ATOM    417  CE2 TYR P 420     -15.391 -31.837   6.573  0.00  0.00      PROA  
ATOM    418  HE2 TYR P 420     -15.137 -32.856   6.320  0.00  0.00      PROA  
ATOM    419  C   TYR P 420     -12.960 -28.110   5.512  0.00  0.00      PROA  
ATOM    420  O   TYR P 420     -12.541 -28.066   6.690  0.00  0.00      PROA  
ATOM    421  N   THR P 421     -12.241 -28.837   4.626  0.00  0.00      PROA  
ATOM    422  HN  THR P 421     -12.494 -28.926   3.666  0.00  0.00      PROA  
ATOM    423  CA  THR P 421     -11.134 -29.610   5.055  0.00  0.00      PROA  
ATOM    424  HA  THR P 421     -11.324 -30.035   6.030  0.00  0.00      PROA  
ATOM    425  CB  THR P 421     -10.686 -30.811   4.214  0.00  0.00      PROA  
ATOM    426  HB  THR P 421      -9.671 -31.185   4.467  0.00  0.00      PROA  
ATOM    427  OG1 THR P 421     -10.664 -30.608   2.800  0.00  0.00      PROA  
ATOM    428  HG1 THR P 421     -11.425 -30.075   2.559  0.00  0.00      PROA  
ATOM    429  CG2 THR P 421     -11.714 -31.920   4.487  0.00  0.00      PROA  
ATOM    430 HG21 THR P 421     -11.915 -31.947   5.579  0.00  0.00      PROA  
ATOM    431 HG22 THR P 421     -11.293 -32.920   4.249  0.00  0.00      PROA  
ATOM    432 HG23 THR P 421     -12.694 -31.775   3.985  0.00  0.00      PROA  
ATOM    433  C   THR P 421      -9.893 -28.836   5.507  0.00  0.00      PROA  
ATOM    434  O   THR P 421      -9.147 -29.319   6.370  0.00  0.00      PROA  
ATOM    435  N   ALA P 422      -9.651 -27.610   4.962  0.00  0.00      PROA  
ATOM    436  HN  ALA P 422     -10.246 -27.294   4.227  0.00  0.00      PROA  
ATOM    437  CA  ALA P 422      -8.379 -26.967   5.201  0.00  0.00      PROA  
ATOM    438  HA  ALA P 422      -7.678 -27.753   5.440  0.00  0.00      PROA  
ATOM    439  CB  ALA P 422      -7.819 -26.391   3.937  0.00  0.00      PROA  
ATOM    440  HB1 ALA P 422      -8.544 -25.658   3.523  0.00  0.00      PROA  
ATOM    441  HB2 ALA P 422      -7.649 -27.222   3.219  0.00  0.00      PROA  
ATOM    442  HB3 ALA P 422      -6.815 -25.974   4.164  0.00  0.00      PROA  
ATOM    443  C   ALA P 422      -8.425 -26.009   6.332  0.00  0.00      PROA  
ATOM    444  O   ALA P 422      -7.378 -25.495   6.746  0.00  0.00      PROA  
ATOM    445  N   VAL P 423      -9.600 -25.815   6.948  0.00  0.00      PROA  
ATOM    446  HN  VAL P 423     -10.352 -26.292   6.499  0.00  0.00      PROA  
ATOM    447  CA  VAL P 423      -9.886 -24.989   8.097  0.00  0.00      PROA  
ATOM    448  HA  VAL P 423      -9.094 -24.280   8.284  0.00  0.00      PROA  
ATOM    449  CB  VAL P 423     -11.053 -24.051   7.605  0.00  0.00      PROA  
ATOM    450  HB  VAL P 423     -12.001 -24.591   7.391  0.00  0.00      PROA  
ATOM    451  CG1 VAL P 423     -11.313 -22.927   8.671  0.00  0.00      PROA  
ATOM    452 HG11 VAL P 423     -11.712 -23.302   9.637  0.00  0.00      PROA  
ATOM    453 HG12 VAL P 423     -11.980 -22.215   8.140  0.00  0.00      PROA  
ATOM    454 HG13 VAL P 423     -10.354 -22.407   8.882  0.00  0.00      PROA  
ATOM    455  CG2 VAL P 423     -10.559 -23.226   6.343  0.00  0.00      PROA  
ATOM    456 HG21 VAL P 423     -11.411 -22.647   5.928  0.00  0.00      PROA  
ATOM    457 HG22 VAL P 423     -10.257 -23.904   5.516  0.00  0.00      PROA  
ATOM    458 HG23 VAL P 423      -9.759 -22.510   6.629  0.00  0.00      PROA  
ATOM    459  C   VAL P 423     -10.348 -25.778   9.298  0.00  0.00      PROA  
ATOM    460  O   VAL P 423      -9.821 -25.619  10.369  0.00  0.00      PROA  
ATOM    461  N   PHE P 424     -11.347 -26.596   9.135  0.00  0.00      PROA  
ATOM    462  HN  PHE P 424     -11.805 -26.668   8.252  0.00  0.00      PROA  
ATOM    463  CA  PHE P 424     -11.973 -27.416  10.138  0.00  0.00      PROA  
ATOM    464  HA  PHE P 424     -12.068 -26.739  10.974  0.00  0.00      PROA  
ATOM    465  CB  PHE P 424     -13.385 -27.976   9.701  0.00  0.00      PROA  
ATOM    466  HB1 PHE P 424     -13.383 -28.741   8.896  0.00  0.00      PROA  
ATOM    467  HB2 PHE P 424     -14.003 -27.167   9.255  0.00  0.00      PROA  
ATOM    468  CG  PHE P 424     -14.165 -28.578  10.890  0.00  0.00      PROA  
ATOM    469  CD1 PHE P 424     -14.056 -29.955  11.319  0.00  0.00      PROA  
ATOM    470  HD1 PHE P 424     -13.338 -30.542  10.765  0.00  0.00      PROA  
ATOM    471  CE1 PHE P 424     -14.744 -30.443  12.477  0.00  0.00      PROA  
ATOM    472  HE1 PHE P 424     -14.674 -31.485  12.753  0.00  0.00      PROA  
ATOM    473  CZ  PHE P 424     -15.729 -29.656  13.038  0.00  0.00      PROA  
ATOM    474  HZ  PHE P 424     -16.316 -29.981  13.884  0.00  0.00      PROA  
ATOM    475  CD2 PHE P 424     -15.142 -27.799  11.476  0.00  0.00      PROA  
ATOM    476  HD2 PHE P 424     -15.300 -26.802  11.091  0.00  0.00      PROA  
ATOM    477  CE2 PHE P 424     -15.896 -28.291  12.574  0.00  0.00      PROA  
ATOM    478  HE2 PHE P 424     -16.677 -27.670  12.986  0.00  0.00      PROA  
ATOM    479  C   PHE P 424     -11.059 -28.521  10.709  0.00  0.00      PROA  
ATOM    480  O   PHE P 424     -11.172 -28.899  11.837  0.00  0.00      PROA  
ATOM    481  N   THR P 425     -10.294 -29.152   9.826  0.00  0.00      PROA  
ATOM    482  HN  THR P 425     -10.507 -29.103   8.853  0.00  0.00      PROA  
ATOM    483  CA  THR P 425      -9.211 -30.082  10.298  0.00  0.00      PROA  
ATOM    484  HA  THR P 425      -9.773 -30.611  11.053  0.00  0.00      PROA  
ATOM    485  CB  THR P 425      -8.698 -31.018   9.183  0.00  0.00      PROA  
ATOM    486  HB  THR P 425      -8.347 -30.495   8.268  0.00  0.00      PROA  
ATOM    487  OG1 THR P 425      -9.780 -31.981   8.799  0.00  0.00      PROA  
ATOM    488  HG1 THR P 425     -10.370 -32.149   9.537  0.00  0.00      PROA  
ATOM    489  CG2 THR P 425      -7.482 -31.894   9.617  0.00  0.00      PROA  
ATOM    490 HG21 THR P 425      -6.521 -31.339   9.568  0.00  0.00      PROA  
ATOM    491 HG22 THR P 425      -7.353 -32.701   8.863  0.00  0.00      PROA  
ATOM    492 HG23 THR P 425      -7.553 -32.363  10.622  0.00  0.00      PROA  
ATOM    493  C   THR P 425      -8.125 -29.509  11.190  0.00  0.00      PROA  
ATOM    494  O   THR P 425      -7.859 -30.166  12.225  0.00  0.00      PROA  
ATOM    495  N   PRO P 426      -7.460 -28.346  10.956  0.00  0.00      PROA  
ATOM    496  CD  PRO P 426      -7.327 -27.682   9.620  0.00  0.00      PROA  
ATOM    497  HD1 PRO P 426      -8.107 -26.893   9.574  0.00  0.00      PROA  
ATOM    498  HD2 PRO P 426      -7.271 -28.316   8.709  0.00  0.00      PROA  
ATOM    499  CA  PRO P 426      -6.597 -27.746  12.024  0.00  0.00      PROA  
ATOM    500  HA  PRO P 426      -5.923 -28.564  12.229  0.00  0.00      PROA  
ATOM    501  CB  PRO P 426      -5.816 -26.673  11.253  0.00  0.00      PROA  
ATOM    502  HB1 PRO P 426      -4.726 -26.732  11.463  0.00  0.00      PROA  
ATOM    503  HB2 PRO P 426      -6.217 -25.668  11.507  0.00  0.00      PROA  
ATOM    504  CG  PRO P 426      -5.978 -27.004   9.806  0.00  0.00      PROA  
ATOM    505  HG1 PRO P 426      -5.930 -26.138   9.112  0.00  0.00      PROA  
ATOM    506  HG2 PRO P 426      -5.058 -27.577   9.560  0.00  0.00      PROA  
ATOM    507  C   PRO P 426      -7.221 -27.320  13.368  0.00  0.00      PROA  
ATOM    508  O   PRO P 426      -6.598 -27.517  14.421  0.00  0.00      PROA  
ATOM    509  N   TYR P 427      -8.520 -26.841  13.270  0.00  0.00      PROA  
ATOM    510  HN  TYR P 427      -8.977 -26.807  12.384  0.00  0.00      PROA  
ATOM    511  CA  TYR P 427      -9.422 -26.624  14.412  0.00  0.00      PROA  
ATOM    512  HA  TYR P 427      -8.987 -25.868  15.050  0.00  0.00      PROA  
ATOM    513  CB  TYR P 427     -10.703 -25.952  13.942  0.00  0.00      PROA  
ATOM    514  HB1 TYR P 427     -11.142 -26.492  13.076  0.00  0.00      PROA  
ATOM    515  HB2 TYR P 427     -10.334 -24.972  13.571  0.00  0.00      PROA  
ATOM    516  CG  TYR P 427     -11.767 -25.714  14.972  0.00  0.00      PROA  
ATOM    517  CD1 TYR P 427     -11.517 -24.694  15.887  0.00  0.00      PROA  
ATOM    518  HD1 TYR P 427     -10.643 -24.060  15.884  0.00  0.00      PROA  
ATOM    519  CE1 TYR P 427     -12.448 -24.341  16.851  0.00  0.00      PROA  
ATOM    520  HE1 TYR P 427     -12.289 -23.401  17.359  0.00  0.00      PROA  
ATOM    521  CZ  TYR P 427     -13.605 -25.161  16.906  0.00  0.00      PROA  
ATOM    522  OH  TYR P 427     -14.484 -25.013  17.974  0.00  0.00      PROA  
ATOM    523  HH  TYR P 427     -15.224 -25.580  17.745  0.00  0.00      PROA  
ATOM    524  CD2 TYR P 427     -13.022 -26.452  15.002  0.00  0.00      PROA  
ATOM    525  HD2 TYR P 427     -13.164 -27.239  14.276  0.00  0.00      PROA  
ATOM    526  CE2 TYR P 427     -13.887 -26.165  16.014  0.00  0.00      PROA  
ATOM    527  HE2 TYR P 427     -14.663 -26.893  16.199  0.00  0.00      PROA  
ATOM    528  C   TYR P 427      -9.645 -27.868  15.289  0.00  0.00      PROA  
ATOM    529  O   TYR P 427      -9.471 -27.941  16.536  0.00  0.00      PROA  
ATOM    530  N   SER P 428      -9.930 -28.956  14.562  0.00  0.00      PROA  
ATOM    531  HN  SER P 428     -10.183 -28.825  13.607  0.00  0.00      PROA  
ATOM    532  CA  SER P 428     -10.082 -30.318  15.041  0.00  0.00      PROA  
ATOM    533  HA  SER P 428     -10.762 -30.268  15.879  0.00  0.00      PROA  
ATOM    534  CB  SER P 428     -10.609 -31.355  13.993  0.00  0.00      PROA  
ATOM    535  HB1 SER P 428     -10.721 -32.328  14.519  0.00  0.00      PROA  
ATOM    536  HB2 SER P 428      -9.998 -31.303  13.067  0.00  0.00      PROA  
ATOM    537  OG  SER P 428     -11.889 -30.859  13.519  0.00  0.00      PROA  
ATOM    538  HG1 SER P 428     -11.706 -30.140  12.910  0.00  0.00      PROA  
ATOM    539  C   SER P 428      -8.970 -30.905  15.811  0.00  0.00      PROA  
ATOM    540  O   SER P 428      -9.085 -31.448  16.952  0.00  0.00      PROA  
ATOM    541  N   ALA P 429      -7.751 -30.720  15.180  0.00  0.00      PROA  
ATOM    542  HN  ALA P 429      -7.740 -30.213  14.321  0.00  0.00      PROA  
ATOM    543  CA  ALA P 429      -6.469 -31.318  15.576  0.00  0.00      PROA  
ATOM    544  HA  ALA P 429      -6.510 -32.392  15.680  0.00  0.00      PROA  
ATOM    545  CB  ALA P 429      -5.431 -31.069  14.421  0.00  0.00      PROA  
ATOM    546  HB1 ALA P 429      -4.358 -30.994  14.697  0.00  0.00      PROA  
ATOM    547  HB2 ALA P 429      -5.630 -30.098  13.919  0.00  0.00      PROA  
ATOM    548  HB3 ALA P 429      -5.736 -31.780  13.624  0.00  0.00      PROA  
ATOM    549  C   ALA P 429      -5.908 -30.851  16.923  0.00  0.00      PROA  
ATOM    550  O   ALA P 429      -5.504 -31.631  17.742  0.00  0.00      PROA  
ATOM    551  N   ALA P 430      -5.913 -29.516  17.096  0.00  0.00      PROA  
ATOM    552  HN  ALA P 430      -6.226 -28.996  16.305  0.00  0.00      PROA  
ATOM    553  CA  ALA P 430      -5.397 -28.788  18.254  0.00  0.00      PROA  
ATOM    554  HA  ALA P 430      -4.741 -29.494  18.742  0.00  0.00      PROA  
ATOM    555  CB  ALA P 430      -4.597 -27.574  17.763  0.00  0.00      PROA  
ATOM    556  HB1 ALA P 430      -3.744 -27.831  17.100  0.00  0.00      PROA  
ATOM    557  HB2 ALA P 430      -4.109 -27.059  18.618  0.00  0.00      PROA  
ATOM    558  HB3 ALA P 430      -5.231 -26.824  17.242  0.00  0.00      PROA  
ATOM    559  C   ALA P 430      -6.490 -28.429  19.238  0.00  0.00      PROA  
ATOM    560  O   ALA P 430      -6.577 -28.883  20.375  0.00  0.00      PROA  
ATOM    561  N   PHE P 431      -7.364 -27.424  18.831  0.00  0.00      PROA  
ATOM    562  HN  PHE P 431      -7.282 -26.983  17.941  0.00  0.00      PROA  
ATOM    563  CA  PHE P 431      -8.423 -26.803  19.614  0.00  0.00      PROA  
ATOM    564  HA  PHE P 431      -8.025 -26.462  20.558  0.00  0.00      PROA  
ATOM    565  CB  PHE P 431      -9.011 -25.592  18.883  0.00  0.00      PROA  
ATOM    566  HB1 PHE P 431      -9.815 -25.033  19.408  0.00  0.00      PROA  
ATOM    567  HB2 PHE P 431      -9.454 -25.998  17.948  0.00  0.00      PROA  
ATOM    568  CG  PHE P 431      -7.909 -24.604  18.600  0.00  0.00      PROA  
ATOM    569  CD1 PHE P 431      -7.201 -24.734  17.401  0.00  0.00      PROA  
ATOM    570  HD1 PHE P 431      -7.447 -25.552  16.740  0.00  0.00      PROA  
ATOM    571  CE1 PHE P 431      -6.443 -23.632  16.987  0.00  0.00      PROA  
ATOM    572  HE1 PHE P 431      -5.966 -23.673  16.018  0.00  0.00      PROA  
ATOM    573  CZ  PHE P 431      -6.119 -22.628  17.891  0.00  0.00      PROA  
ATOM    574  HZ  PHE P 431      -5.366 -21.876  17.707  0.00  0.00      PROA  
ATOM    575  CD2 PHE P 431      -7.664 -23.570  19.469  0.00  0.00      PROA  
ATOM    576  HD2 PHE P 431      -8.257 -23.547  20.371  0.00  0.00      PROA  
ATOM    577  CE2 PHE P 431      -6.756 -22.538  19.122  0.00  0.00      PROA  
ATOM    578  HE2 PHE P 431      -6.528 -21.730  19.802  0.00  0.00      PROA  
ATOM    579  C   PHE P 431      -9.482 -27.786  20.204  0.00  0.00      PROA  
ATOM    580  O   PHE P 431      -9.847 -27.630  21.371  0.00  0.00      PROA  
ATOM    581  N   LEU P 432     -10.047 -28.870  19.537  0.00  0.00      PROA  
ATOM    582  HN  LEU P 432      -9.836 -28.984  18.569  0.00  0.00      PROA  
ATOM    583  CA  LEU P 432     -10.954 -29.812  20.115  0.00  0.00      PROA  
ATOM    584  HA  LEU P 432     -11.420 -29.367  20.982  0.00  0.00      PROA  
ATOM    585  CB  LEU P 432     -11.921 -30.259  19.021  0.00  0.00      PROA  
ATOM    586  HB1 LEU P 432     -12.583 -31.066  19.404  0.00  0.00      PROA  
ATOM    587  HB2 LEU P 432     -11.374 -30.585  18.111  0.00  0.00      PROA  
ATOM    588  CG  LEU P 432     -12.872 -29.163  18.642  0.00  0.00      PROA  
ATOM    589  HG  LEU P 432     -12.366 -28.342  18.090  0.00  0.00      PROA  
ATOM    590  CD1 LEU P 432     -13.739 -29.809  17.601  0.00  0.00      PROA  
ATOM    591 HD11 LEU P 432     -13.879 -30.885  17.841  0.00  0.00      PROA  
ATOM    592 HD12 LEU P 432     -13.281 -29.808  16.589  0.00  0.00      PROA  
ATOM    593 HD13 LEU P 432     -14.770 -29.406  17.508  0.00  0.00      PROA  
ATOM    594  CD2 LEU P 432     -13.634 -28.592  19.826  0.00  0.00      PROA  
ATOM    595 HD21 LEU P 432     -14.229 -27.697  19.545  0.00  0.00      PROA  
ATOM    596 HD22 LEU P 432     -13.078 -28.133  20.671  0.00  0.00      PROA  
ATOM    597 HD23 LEU P 432     -14.302 -29.281  20.386  0.00  0.00      PROA  
ATOM    598  C   LEU P 432     -10.157 -30.941  20.721  0.00  0.00      PROA  
ATOM    599  O   LEU P 432     -10.845 -31.859  21.161  0.00  0.00      PROA  
ATOM    600  N   LEU P 433      -8.825 -31.027  20.775  0.00  0.00      PROA  
ATOM    601  HN  LEU P 433      -8.268 -30.333  20.324  0.00  0.00      PROA  
ATOM    602  CA  LEU P 433      -8.135 -32.247  21.084  0.00  0.00      PROA  
ATOM    603  HA  LEU P 433      -8.424 -32.896  20.270  0.00  0.00      PROA  
ATOM    604  CB  LEU P 433      -6.617 -32.121  21.273  0.00  0.00      PROA  
ATOM    605  HB1 LEU P 433      -6.361 -31.263  21.930  0.00  0.00      PROA  
ATOM    606  HB2 LEU P 433      -6.228 -31.838  20.271  0.00  0.00      PROA  
ATOM    607  CG  LEU P 433      -5.890 -33.473  21.671  0.00  0.00      PROA  
ATOM    608  HG  LEU P 433      -6.230 -33.908  22.635  0.00  0.00      PROA  
ATOM    609  CD1 LEU P 433      -6.126 -34.538  20.598  0.00  0.00      PROA  
ATOM    610 HD11 LEU P 433      -6.310 -34.126  19.583  0.00  0.00      PROA  
ATOM    611 HD12 LEU P 433      -7.126 -34.938  20.871  0.00  0.00      PROA  
ATOM    612 HD13 LEU P 433      -5.403 -35.381  20.640  0.00  0.00      PROA  
ATOM    613  CD2 LEU P 433      -4.426 -33.223  21.982  0.00  0.00      PROA  
ATOM    614 HD21 LEU P 433      -4.264 -32.461  22.774  0.00  0.00      PROA  
ATOM    615 HD22 LEU P 433      -3.919 -32.767  21.104  0.00  0.00      PROA  
ATOM    616 HD23 LEU P 433      -3.819 -34.131  22.183  0.00  0.00      PROA  
ATOM    617  C   LEU P 433      -8.554 -32.909  22.380  0.00  0.00      PROA  
ATOM    618  O   LEU P 433      -8.763 -34.162  22.346  0.00  0.00      PROA  
ATOM    619  N   LYS P 434      -8.753 -32.149  23.496  0.00  0.00      PROA  
ATOM    620  HN  LYS P 434      -8.748 -31.162  23.352  0.00  0.00      PROA  
ATOM    621  CA  LYS P 434      -9.370 -32.726  24.653  0.00  0.00      PROA  
ATOM    622  HA  LYS P 434     -10.209 -33.285  24.265  0.00  0.00      PROA  
ATOM    623  CB  LYS P 434      -8.377 -33.735  25.413  0.00  0.00      PROA  
ATOM    624  HB1 LYS P 434      -8.336 -34.659  24.798  0.00  0.00      PROA  
ATOM    625  HB2 LYS P 434      -8.733 -34.027  26.424  0.00  0.00      PROA  
ATOM    626  CG  LYS P 434      -6.973 -33.235  25.553  0.00  0.00      PROA  
ATOM    627  HG1 LYS P 434      -6.540 -33.053  24.546  0.00  0.00      PROA  
ATOM    628  HG2 LYS P 434      -6.373 -34.119  25.859  0.00  0.00      PROA  
ATOM    629  CD  LYS P 434      -6.655 -32.004  26.537  0.00  0.00      PROA  
ATOM    630  HD1 LYS P 434      -7.108 -32.167  27.539  0.00  0.00      PROA  
ATOM    631  HD2 LYS P 434      -7.231 -31.172  26.076  0.00  0.00      PROA  
ATOM    632  CE  LYS P 434      -5.211 -31.687  26.476  0.00  0.00      PROA  
ATOM    633  HE1 LYS P 434      -4.690 -31.546  25.505  0.00  0.00      PROA  
ATOM    634  HE2 LYS P 434      -4.616 -32.404  27.082  0.00  0.00      PROA  
ATOM    635  NZ  LYS P 434      -4.941 -30.377  27.081  0.00  0.00      PROA  
ATOM    636  HZ1 LYS P 434      -5.350 -30.372  28.037  0.00  0.00      PROA  
ATOM    637  HZ2 LYS P 434      -5.256 -29.502  26.616  0.00  0.00      PROA  
ATOM    638  HZ3 LYS P 434      -3.923 -30.237  27.243  0.00  0.00      PROA  
ATOM    639  C   LYS P 434      -9.869 -31.866  25.876  0.00  0.00      PROA  
ATOM    640  O   LYS P 434     -10.417 -32.471  26.819  0.00  0.00      PROA  
ATOM    641  N   GLU P 435      -9.789 -30.508  25.871  0.00  0.00      PROA  
ATOM    642  HN  GLU P 435      -9.448 -29.877  25.179  0.00  0.00      PROA  
ATOM    643  CA  GLU P 435     -10.212 -29.696  26.996  0.00  0.00      PROA  
ATOM    644  HA  GLU P 435      -9.767 -30.176  27.854  0.00  0.00      PROA  
ATOM    645  CB  GLU P 435      -9.659 -28.297  26.896  0.00  0.00      PROA  
ATOM    646  HB1 GLU P 435     -10.231 -27.743  27.671  0.00  0.00      PROA  
ATOM    647  HB2 GLU P 435      -9.756 -27.862  25.878  0.00  0.00      PROA  
ATOM    648  CG  GLU P 435      -8.120 -28.123  27.163  0.00  0.00      PROA  
ATOM    649  HG1 GLU P 435      -7.819 -29.030  27.730  0.00  0.00      PROA  
ATOM    650  HG2 GLU P 435      -8.068 -27.306  27.914  0.00  0.00      PROA  
ATOM    651  CD  GLU P 435      -7.205 -27.773  25.995  0.00  0.00      PROA  
ATOM    652  OE1 GLU P 435      -7.621 -27.414  24.878  0.00  0.00      PROA  
ATOM    653  OE2 GLU P 435      -5.995 -28.132  26.214  0.00  0.00      PROA  
ATOM    654  C   GLU P 435     -11.712 -29.608  27.022  0.00  0.00      PROA  
ATOM    655  O   GLU P 435     -12.406 -29.020  26.173  0.00  0.00      PROA  
ATOM    656  N   THR P 436     -12.371 -30.202  28.090  0.00  0.00      PROA  
ATOM    657  HN  THR P 436     -11.974 -30.739  28.831  0.00  0.00      PROA  
ATOM    658  CA  THR P 436     -13.828 -30.150  28.158  0.00  0.00      PROA  
ATOM    659  HA  THR P 436     -14.211 -29.236  27.728  0.00  0.00      PROA  
ATOM    660  CB  THR P 436     -14.599 -31.250  27.303  0.00  0.00      PROA  
ATOM    661  HB  THR P 436     -14.509 -30.962  26.234  0.00  0.00      PROA  
ATOM    662  OG1 THR P 436     -16.070 -31.280  27.544  0.00  0.00      PROA  
ATOM    663  HG1 THR P 436     -16.404 -30.513  27.074  0.00  0.00      PROA  
ATOM    664  CG2 THR P 436     -13.962 -32.645  27.635  0.00  0.00      PROA  
ATOM    665 HG21 THR P 436     -13.979 -32.949  28.703  0.00  0.00      PROA  
ATOM    666 HG22 THR P 436     -12.898 -32.654  27.315  0.00  0.00      PROA  
ATOM    667 HG23 THR P 436     -14.607 -33.413  27.156  0.00  0.00      PROA  
ATOM    668  C   THR P 436     -14.132 -30.112  29.617  0.00  0.00      PROA  
ATOM    669  O   THR P 436     -13.954 -31.031  30.411  0.00  0.00      PROA  
ATOM    670  N   GLU P 437     -14.550 -28.917  30.070  0.00  0.00      PROA  
ATOM    671  HN  GLU P 437     -14.562 -28.141  29.444  0.00  0.00      PROA  
ATOM    672  CA  GLU P 437     -14.866 -28.501  31.418  0.00  0.00      PROA  
ATOM    673  HA  GLU P 437     -13.883 -28.477  31.865  0.00  0.00      PROA  
ATOM    674  CB  GLU P 437     -15.348 -27.024  31.465  0.00  0.00      PROA  
ATOM    675  HB1 GLU P 437     -15.796 -26.742  32.442  0.00  0.00      PROA  
ATOM    676  HB2 GLU P 437     -16.242 -27.040  30.805  0.00  0.00      PROA  
ATOM    677  CG  GLU P 437     -14.352 -25.939  31.022  0.00  0.00      PROA  
ATOM    678  HG1 GLU P 437     -14.357 -26.201  29.943  0.00  0.00      PROA  
ATOM    679  HG2 GLU P 437     -13.367 -26.096  31.512  0.00  0.00      PROA  
ATOM    680  CD  GLU P 437     -14.901 -24.579  31.343  0.00  0.00      PROA  
ATOM    681  OE1 GLU P 437     -14.475 -24.042  32.401  0.00  0.00      PROA  
ATOM    682  OE2 GLU P 437     -15.754 -24.037  30.564  0.00  0.00      PROA  
ATOM    683  C   GLU P 437     -15.732 -29.445  32.322  0.00  0.00      PROA  
ATOM    684  O   GLU P 437     -16.959 -29.454  32.286  0.00  0.00      PROA  
ATOM    685  N   GLU P 438     -15.016 -30.209  33.095  0.00  0.00      PROA  
ATOM    686  HN  GLU P 438     -14.048 -30.103  32.883  0.00  0.00      PROA  
ATOM    687  CA  GLU P 438     -15.426 -31.328  33.980  0.00  0.00      PROA  
ATOM    688  HA  GLU P 438     -14.528 -31.658  34.481  0.00  0.00      PROA  
ATOM    689  CB  GLU P 438     -16.401 -30.925  35.094  0.00  0.00      PROA  
ATOM    690  HB1 GLU P 438     -16.620 -31.745  35.811  0.00  0.00      PROA  
ATOM    691  HB2 GLU P 438     -17.411 -30.668  34.707  0.00  0.00      PROA  
ATOM    692  CG  GLU P 438     -15.904 -29.762  35.983  0.00  0.00      PROA  
ATOM    693  HG1 GLU P 438     -15.767 -28.875  35.329  0.00  0.00      PROA  
ATOM    694  HG2 GLU P 438     -14.893 -29.996  36.379  0.00  0.00      PROA  
ATOM    695  CD  GLU P 438     -16.830 -29.250  37.046  0.00  0.00      PROA  
ATOM    696  OE1 GLU P 438     -16.475 -29.444  38.248  0.00  0.00      PROA  
ATOM    697  OE2 GLU P 438     -17.855 -28.586  36.747  0.00  0.00      PROA  
ATOM    698  C   GLU P 438     -15.836 -32.612  33.272  0.00  0.00      PROA  
ATOM    699  O   GLU P 438     -16.564 -33.501  33.791  0.00  0.00      PROA  
ATOM    700  N   GLY P 439     -15.343 -32.890  32.008  0.00  0.00      PROA  
ATOM    701  HN  GLY P 439     -14.974 -32.226  31.363  0.00  0.00      PROA  
ATOM    702  CA  GLY P 439     -15.863 -33.974  31.201  0.00  0.00      PROA  
ATOM    703  HA1 GLY P 439     -15.541 -34.865  31.720  0.00  0.00      PROA  
ATOM    704  HA2 GLY P 439     -15.304 -33.869  30.283  0.00  0.00      PROA  
ATOM    705  C   GLY P 439     -17.274 -34.036  30.853  0.00  0.00      PROA  
ATOM    706  O   GLY P 439     -18.009 -33.087  31.184  0.00  0.00      PROA  
ATOM    707  N   PRO P 440     -17.637 -35.021  30.069  0.00  0.00      PROA  
ATOM    708  CD  PRO P 440     -16.723 -36.056  29.500  0.00  0.00      PROA  
ATOM    709  HD1 PRO P 440     -15.909 -36.389  30.179  0.00  0.00      PROA  
ATOM    710  HD2 PRO P 440     -16.245 -35.610  28.601  0.00  0.00      PROA  
ATOM    711  CA  PRO P 440     -18.990 -35.161  29.579  0.00  0.00      PROA  
ATOM    712  HA  PRO P 440     -19.191 -34.400  28.840  0.00  0.00      PROA  
ATOM    713  CB  PRO P 440     -18.965 -36.485  28.800  0.00  0.00      PROA  
ATOM    714  HB1 PRO P 440     -19.349 -36.445  27.758  0.00  0.00      PROA  
ATOM    715  HB2 PRO P 440     -19.765 -37.169  29.154  0.00  0.00      PROA  
ATOM    716  CG  PRO P 440     -17.654 -37.155  29.065  0.00  0.00      PROA  
ATOM    717  HG1 PRO P 440     -17.736 -37.955  29.832  0.00  0.00      PROA  
ATOM    718  HG2 PRO P 440     -17.311 -37.490  28.063  0.00  0.00      PROA  
ATOM    719  C   PRO P 440     -20.125 -35.152  30.657  0.00  0.00      PROA  
ATOM    720  O   PRO P 440     -19.966 -35.941  31.611  0.00  0.00      PROA  
ATOM    721  N   PRO P 441     -21.250 -34.382  30.548  0.00  0.00      PROA  
ATOM    722  CD  PRO P 441     -21.553 -33.388  29.530  0.00  0.00      PROA  
ATOM    723  HD1 PRO P 441     -21.365 -33.912  28.569  0.00  0.00      PROA  
ATOM    724  HD2 PRO P 441     -20.858 -32.554  29.768  0.00  0.00      PROA  
ATOM    725  CA  PRO P 441     -22.432 -34.643  31.412  0.00  0.00      PROA  
ATOM    726  HA  PRO P 441     -22.159 -34.564  32.454  0.00  0.00      PROA  
ATOM    727  CB  PRO P 441     -23.410 -33.483  31.026  0.00  0.00      PROA  
ATOM    728  HB1 PRO P 441     -23.328 -32.712  31.821  0.00  0.00      PROA  
ATOM    729  HB2 PRO P 441     -24.480 -33.782  31.016  0.00  0.00      PROA  
ATOM    730  CG  PRO P 441     -22.940 -32.923  29.661  0.00  0.00      PROA  
ATOM    731  HG1 PRO P 441     -23.516 -33.339  28.806  0.00  0.00      PROA  
ATOM    732  HG2 PRO P 441     -23.127 -31.828  29.663  0.00  0.00      PROA  
ATOM    733  C   PRO P 441     -23.090 -35.994  31.121  0.00  0.00      PROA  
ATOM    734  O   PRO P 441     -22.816 -36.581  30.077  0.00  0.00      PROA  
ATOM    735  N   ALA P 442     -23.946 -36.469  31.983  0.00  0.00      PROA  
ATOM    736  HN  ALA P 442     -24.154 -35.948  32.807  0.00  0.00      PROA  
ATOM    737  CA  ALA P 442     -24.594 -37.720  31.917  0.00  0.00      PROA  
ATOM    738  HA  ALA P 442     -24.061 -38.372  31.241  0.00  0.00      PROA  
ATOM    739  CB  ALA P 442     -24.647 -38.369  33.332  0.00  0.00      PROA  
ATOM    740  HB1 ALA P 442     -25.122 -37.717  34.096  0.00  0.00      PROA  
ATOM    741  HB2 ALA P 442     -23.674 -38.666  33.780  0.00  0.00      PROA  
ATOM    742  HB3 ALA P 442     -25.281 -39.279  33.382  0.00  0.00      PROA  
ATOM    743  C   ALA P 442     -25.966 -37.588  31.371  0.00  0.00      PROA  
ATOM    744  O   ALA P 442     -26.554 -38.550  30.907  0.00  0.00      PROA  
ATOM    745  N   THR P 443     -26.524 -36.386  31.242  0.00  0.00      PROA  
ATOM    746  HN  THR P 443     -26.003 -35.611  31.592  0.00  0.00      PROA  
ATOM    747  CA  THR P 443     -27.878 -36.229  30.701  0.00  0.00      PROA  
ATOM    748  HA  THR P 443     -28.503 -37.059  30.993  0.00  0.00      PROA  
ATOM    749  CB  THR P 443     -28.641 -35.030  31.085  0.00  0.00      PROA  
ATOM    750  HB  THR P 443     -29.461 -34.787  30.376  0.00  0.00      PROA  
ATOM    751  OG1 THR P 443     -27.755 -33.919  31.296  0.00  0.00      PROA  
ATOM    752  HG1 THR P 443     -28.196 -33.244  30.776  0.00  0.00      PROA  
ATOM    753  CG2 THR P 443     -29.273 -35.357  32.452  0.00  0.00      PROA  
ATOM    754 HG21 THR P 443     -29.795 -36.337  32.492  0.00  0.00      PROA  
ATOM    755 HG22 THR P 443     -29.947 -34.598  32.905  0.00  0.00      PROA  
ATOM    756 HG23 THR P 443     -28.501 -35.407  33.249  0.00  0.00      PROA  
ATOM    757  C   THR P 443     -27.931 -36.217  29.136  0.00  0.00      PROA  
ATOM    758  O   THR P 443     -26.891 -35.894  28.539  0.00  0.00      PROA  
ATOM    759  N   GLU P 444     -29.029 -36.433  28.429  0.00  0.00      PROA  
ATOM    760  HN  GLU P 444     -29.938 -36.512  28.833  0.00  0.00      PROA  
ATOM    761  CA  GLU P 444     -28.954 -36.037  27.024  0.00  0.00      PROA  
ATOM    762  HA  GLU P 444     -28.025 -36.461  26.673  0.00  0.00      PROA  
ATOM    763  CB  GLU P 444     -29.991 -36.810  26.188  0.00  0.00      PROA  
ATOM    764  HB1 GLU P 444     -30.063 -36.478  25.130  0.00  0.00      PROA  
ATOM    765  HB2 GLU P 444     -30.997 -36.744  26.654  0.00  0.00      PROA  
ATOM    766  CG  GLU P 444     -29.486 -38.294  26.166  0.00  0.00      PROA  
ATOM    767  HG1 GLU P 444     -29.377 -38.739  27.178  0.00  0.00      PROA  
ATOM    768  HG2 GLU P 444     -28.481 -38.256  25.695  0.00  0.00      PROA  
ATOM    769  CD  GLU P 444     -30.312 -39.204  25.366  0.00  0.00      PROA  
ATOM    770  OE1 GLU P 444     -29.881 -40.310  24.939  0.00  0.00      PROA  
ATOM    771  OE2 GLU P 444     -31.505 -38.859  25.035  0.00  0.00      PROA  
ATOM    772  C   GLU P 444     -28.912 -34.514  26.690  0.00  0.00      PROA  
ATOM    773  O   GLU P 444     -29.641 -33.688  27.263  0.00  0.00      PROA  
ATOM    774  N   CYS P 445     -28.047 -34.161  25.771  0.00  0.00      PROA  
ATOM    775  HN  CYS P 445     -27.797 -34.883  25.129  0.00  0.00      PROA  
ATOM    776  CA  CYS P 445     -27.557 -32.768  25.467  0.00  0.00      PROA  
ATOM    777  HA  CYS P 445     -28.315 -32.053  25.747  0.00  0.00      PROA  
ATOM    778  CB  CYS P 445     -26.235 -32.498  26.336  0.00  0.00      PROA  
ATOM    779  HB1 CYS P 445     -26.081 -31.398  26.384  0.00  0.00      PROA  
ATOM    780  HB2 CYS P 445     -25.373 -32.905  25.765  0.00  0.00      PROA  
ATOM    781  SG  CYS P 445     -26.316 -32.904  28.069  0.00  0.00      PROA  
ATOM    782  HG1 CYS P 445     -26.751 -34.153  27.993  0.00  0.00      PROA  
ATOM    783  C   CYS P 445     -27.171 -32.407  24.059  0.00  0.00      PROA  
ATOM    784  O   CYS P 445     -26.373 -31.552  23.784  0.00  0.00      PROA  
ATOM    785  N   GLY P 446     -27.765 -33.259  23.146  0.00  0.00      PROA  
ATOM    786  HN  GLY P 446     -28.446 -33.866  23.548  0.00  0.00      PROA  
ATOM    787  CA  GLY P 446     -27.411 -33.388  21.699  0.00  0.00      PROA  
ATOM    788  HA1 GLY P 446     -27.483 -32.434  21.198  0.00  0.00      PROA  
ATOM    789  HA2 GLY P 446     -28.049 -34.104  21.203  0.00  0.00      PROA  
ATOM    790  C   GLY P 446     -25.988 -33.877  21.503  0.00  0.00      PROA  
ATOM    791  O   GLY P 446     -25.311 -34.438  22.367  0.00  0.00      PROA  
ATOM    792  N   TYR P 447     -25.546 -33.594  20.266  0.00  0.00      PROA  
ATOM    793  HN  TYR P 447     -26.214 -33.073  19.741  0.00  0.00      PROA  
ATOM    794  CA  TYR P 447     -24.263 -34.083  19.674  0.00  0.00      PROA  
ATOM    795  HA  TYR P 447     -24.502 -35.118  19.478  0.00  0.00      PROA  
ATOM    796  CB  TYR P 447     -23.942 -33.402  18.285  0.00  0.00      PROA  
ATOM    797  HB1 TYR P 447     -24.925 -33.168  17.822  0.00  0.00      PROA  
ATOM    798  HB2 TYR P 447     -23.434 -34.182  17.679  0.00  0.00      PROA  
ATOM    799  CG  TYR P 447     -23.115 -32.097  18.226  0.00  0.00      PROA  
ATOM    800  CD1 TYR P 447     -23.444 -31.105  19.111  0.00  0.00      PROA  
ATOM    801  HD1 TYR P 447     -24.239 -31.198  19.835  0.00  0.00      PROA  
ATOM    802  CE1 TYR P 447     -22.677 -29.949  19.204  0.00  0.00      PROA  
ATOM    803  HE1 TYR P 447     -22.929 -29.120  19.848  0.00  0.00      PROA  
ATOM    804  CZ  TYR P 447     -21.536 -29.833  18.376  0.00  0.00      PROA  
ATOM    805  OH  TYR P 447     -20.712 -28.639  18.451  0.00  0.00      PROA  
ATOM    806  HH  TYR P 447     -19.965 -28.820  17.875  0.00  0.00      PROA  
ATOM    807  CD2 TYR P 447     -22.033 -32.003  17.374  0.00  0.00      PROA  
ATOM    808  HD2 TYR P 447     -21.697 -32.703  16.623  0.00  0.00      PROA  
ATOM    809  CE2 TYR P 447     -21.226 -30.786  17.405  0.00  0.00      PROA  
ATOM    810  HE2 TYR P 447     -20.372 -30.579  16.778  0.00  0.00      PROA  
ATOM    811  C   TYR P 447     -23.007 -34.381  20.604  0.00  0.00      PROA  
ATOM    812  O   TYR P 447     -22.869 -33.681  21.638  0.00  0.00      PROA  
ATOM    813  N   ALA P 448     -22.158 -35.374  20.230  0.00  0.00      PROA  
ATOM    814  HN  ALA P 448     -22.363 -35.869  19.389  0.00  0.00      PROA  
ATOM    815  CA  ALA P 448     -20.972 -35.821  20.921  0.00  0.00      PROA  
ATOM    816  HA  ALA P 448     -21.315 -36.115  21.902  0.00  0.00      PROA  
ATOM    817  CB  ALA P 448     -20.466 -37.081  20.273  0.00  0.00      PROA  
ATOM    818  HB1 ALA P 448     -21.319 -37.793  20.262  0.00  0.00      PROA  
ATOM    819  HB2 ALA P 448     -19.571 -37.539  20.747  0.00  0.00      PROA  
ATOM    820  HB3 ALA P 448     -20.260 -36.893  19.198  0.00  0.00      PROA  
ATOM    821  C   ALA P 448     -19.757 -34.810  21.131  0.00  0.00      PROA  
ATOM    822  O   ALA P 448     -19.581 -33.840  20.444  0.00  0.00      PROA  
ATOM    823  N   CYS P 449     -19.001 -34.969  22.202  0.00  0.00      PROA  
ATOM    824  HN  CYS P 449     -19.213 -35.683  22.864  0.00  0.00      PROA  
ATOM    825  CA  CYS P 449     -17.882 -34.092  22.508  0.00  0.00      PROA  
ATOM    826  HA  CYS P 449     -18.027 -33.196  21.923  0.00  0.00      PROA  
ATOM    827  CB  CYS P 449     -17.775 -33.562  24.007  0.00  0.00      PROA  
ATOM    828  HB1 CYS P 449     -17.482 -34.384  24.694  0.00  0.00      PROA  
ATOM    829  HB2 CYS P 449     -18.774 -33.194  24.325  0.00  0.00      PROA  
ATOM    830  SG  CYS P 449     -16.436 -32.274  24.134  0.00  0.00      PROA  
ATOM    831  HG1 CYS P 449     -16.486 -32.063  25.441  0.00  0.00      PROA  
ATOM    832  C   CYS P 449     -16.582 -34.644  21.998  0.00  0.00      PROA  
ATOM    833  O   CYS P 449     -15.720 -35.167  22.746  0.00  0.00      PROA  
ATOM    834  N   GLN P 450     -16.555 -34.562  20.652  0.00  0.00      PROA  
ATOM    835  HN  GLN P 450     -17.401 -34.137  20.337  0.00  0.00      PROA  
ATOM    836  CA  GLN P 450     -15.533 -35.041  19.753  0.00  0.00      PROA  
ATOM    837  HA  GLN P 450     -14.590 -34.716  20.168  0.00  0.00      PROA  
ATOM    838  CB  GLN P 450     -15.513 -36.618  19.654  0.00  0.00      PROA  
ATOM    839  HB1 GLN P 450     -15.240 -37.011  20.657  0.00  0.00      PROA  
ATOM    840  HB2 GLN P 450     -14.736 -36.813  18.885  0.00  0.00      PROA  
ATOM    841  CG  GLN P 450     -16.813 -37.302  19.111  0.00  0.00      PROA  
ATOM    842  HG1 GLN P 450     -17.066 -36.744  18.184  0.00  0.00      PROA  
ATOM    843  HG2 GLN P 450     -17.585 -37.219  19.905  0.00  0.00      PROA  
ATOM    844  CD  GLN P 450     -16.699 -38.763  18.721  0.00  0.00      PROA  
ATOM    845  OE1 GLN P 450     -17.531 -39.560  19.260  0.00  0.00      PROA  
ATOM    846  NE2 GLN P 450     -15.746 -39.127  17.808  0.00  0.00      PROA  
ATOM    847 HE21 GLN P 450     -15.828 -40.057  17.449  0.00  0.00      PROA  
ATOM    848 HE22 GLN P 450     -14.967 -38.581  17.500  0.00  0.00      PROA  
ATOM    849  C   GLN P 450     -15.638 -34.347  18.390  0.00  0.00      PROA  
ATOM    850  O   GLN P 450     -16.778 -34.031  18.097  0.00  0.00      PROA  
ATOM    851  N   PRO P 451     -14.635 -34.206  17.530  0.00  0.00      PROA  
ATOM    852  CD  PRO P 451     -13.238 -34.402  18.005  0.00  0.00      PROA  
ATOM    853  HD1 PRO P 451     -13.185 -35.503  18.142  0.00  0.00      PROA  
ATOM    854  HD2 PRO P 451     -13.003 -33.821  18.922  0.00  0.00      PROA  
ATOM    855  CA  PRO P 451     -14.739 -33.988  16.053  0.00  0.00      PROA  
ATOM    856  HA  PRO P 451     -15.025 -32.953  15.934  0.00  0.00      PROA  
ATOM    857  CB  PRO P 451     -13.337 -34.120  15.680  0.00  0.00      PROA  
ATOM    858  HB1 PRO P 451     -13.062 -33.439  14.846  0.00  0.00      PROA  
ATOM    859  HB2 PRO P 451     -13.145 -35.185  15.431  0.00  0.00      PROA  
ATOM    860  CG  PRO P 451     -12.454 -33.815  16.881  0.00  0.00      PROA  
ATOM    861  HG1 PRO P 451     -11.385 -34.110  16.813  0.00  0.00      PROA  
ATOM    862  HG2 PRO P 451     -12.480 -32.721  17.072  0.00  0.00      PROA  
ATOM    863  C   PRO P 451     -15.831 -34.705  15.282  0.00  0.00      PROA  
ATOM    864  O   PRO P 451     -16.250 -35.762  15.770  0.00  0.00      PROA  
ATOM    865  N   LEU P 452     -16.353 -34.141  14.150  0.00  0.00      PROA  
ATOM    866  HN  LEU P 452     -15.932 -33.530  13.485  0.00  0.00      PROA  
ATOM    867  CA  LEU P 452     -17.366 -34.767  13.373  0.00  0.00      PROA  
ATOM    868  HA  LEU P 452     -18.090 -35.205  14.044  0.00  0.00      PROA  
ATOM    869  CB  LEU P 452     -17.985 -33.696  12.396  0.00  0.00      PROA  
ATOM    870  HB1 LEU P 452     -18.808 -34.131  11.788  0.00  0.00      PROA  
ATOM    871  HB2 LEU P 452     -17.231 -33.343  11.661  0.00  0.00      PROA  
ATOM    872  CG  LEU P 452     -18.468 -32.392  13.064  0.00  0.00      PROA  
ATOM    873  HG  LEU P 452     -17.762 -31.933  13.788  0.00  0.00      PROA  
ATOM    874  CD1 LEU P 452     -18.585 -31.358  11.932  0.00  0.00      PROA  
ATOM    875 HD11 LEU P 452     -17.582 -31.224  11.473  0.00  0.00      PROA  
ATOM    876 HD12 LEU P 452     -18.910 -30.420  12.432  0.00  0.00      PROA  
ATOM    877 HD13 LEU P 452     -19.347 -31.756  11.229  0.00  0.00      PROA  
ATOM    878  CD2 LEU P 452     -19.863 -32.553  13.769  0.00  0.00      PROA  
ATOM    879 HD21 LEU P 452     -20.456 -33.107  13.012  0.00  0.00      PROA  
ATOM    880 HD22 LEU P 452     -20.382 -31.580  13.906  0.00  0.00      PROA  
ATOM    881 HD23 LEU P 452     -19.845 -33.142  14.711  0.00  0.00      PROA  
ATOM    882  C   LEU P 452     -16.762 -35.887  12.488  0.00  0.00      PROA  
ATOM    883  O   LEU P 452     -16.312 -35.699  11.339  0.00  0.00      PROA  
ATOM    884  N   ALA P 453     -16.726 -37.099  12.989  0.00  0.00      PROA  
ATOM    885  HN  ALA P 453     -16.859 -37.183  13.973  0.00  0.00      PROA  
ATOM    886  CA  ALA P 453     -16.253 -38.341  12.339  0.00  0.00      PROA  
ATOM    887  HA  ALA P 453     -15.254 -38.345  11.931  0.00  0.00      PROA  
ATOM    888  CB  ALA P 453     -16.135 -39.426  13.422  0.00  0.00      PROA  
ATOM    889  HB1 ALA P 453     -15.495 -39.246  14.312  0.00  0.00      PROA  
ATOM    890  HB2 ALA P 453     -15.896 -40.441  13.038  0.00  0.00      PROA  
ATOM    891  HB3 ALA P 453     -17.148 -39.582  13.851  0.00  0.00      PROA  
ATOM    892  C   ALA P 453     -17.106 -38.769  11.137  0.00  0.00      PROA  
ATOM    893  O   ALA P 453     -16.497 -39.270  10.190  0.00  0.00      PROA  
ATOM    894  N   VAL P 454     -18.448 -38.546  11.125  0.00  0.00      PROA  
ATOM    895  HN  VAL P 454     -18.884 -38.243  11.968  0.00  0.00      PROA  
ATOM    896  CA  VAL P 454     -19.337 -38.819   9.963  0.00  0.00      PROA  
ATOM    897  HA  VAL P 454     -19.070 -39.754   9.492  0.00  0.00      PROA  
ATOM    898  CB  VAL P 454     -20.766 -39.014  10.322  0.00  0.00      PROA  
ATOM    899  HB  VAL P 454     -21.207 -38.098  10.771  0.00  0.00      PROA  
ATOM    900  CG1 VAL P 454     -21.490 -39.488   9.084  0.00  0.00      PROA  
ATOM    901 HG11 VAL P 454     -21.698 -38.612   8.433  0.00  0.00      PROA  
ATOM    902 HG12 VAL P 454     -22.413 -40.079   9.264  0.00  0.00      PROA  
ATOM    903 HG13 VAL P 454     -20.787 -40.098   8.477  0.00  0.00      PROA  
ATOM    904  CG2 VAL P 454     -20.822 -40.226  11.302  0.00  0.00      PROA  
ATOM    905 HG21 VAL P 454     -20.364 -40.006  12.290  0.00  0.00      PROA  
ATOM    906 HG22 VAL P 454     -20.363 -41.071  10.745  0.00  0.00      PROA  
ATOM    907 HG23 VAL P 454     -21.919 -40.338  11.442  0.00  0.00      PROA  
ATOM    908  C   VAL P 454     -19.155 -37.760   8.887  0.00  0.00      PROA  
ATOM    909  O   VAL P 454     -19.183 -38.038   7.673  0.00  0.00      PROA  
ATOM    910  N   VAL P 455     -19.055 -36.462   9.225  0.00  0.00      PROA  
ATOM    911  HN  VAL P 455     -18.892 -36.132  10.152  0.00  0.00      PROA  
ATOM    912  CA  VAL P 455     -18.820 -35.493   8.128  0.00  0.00      PROA  
ATOM    913  HA  VAL P 455     -19.501 -35.647   7.303  0.00  0.00      PROA  
ATOM    914  CB  VAL P 455     -18.922 -34.072   8.611  0.00  0.00      PROA  
ATOM    915  HB  VAL P 455     -18.090 -33.739   9.267  0.00  0.00      PROA  
ATOM    916  CG1 VAL P 455     -18.912 -33.120   7.404  0.00  0.00      PROA  
ATOM    917 HG11 VAL P 455     -19.846 -33.329   6.840  0.00  0.00      PROA  
ATOM    918 HG12 VAL P 455     -18.048 -33.366   6.751  0.00  0.00      PROA  
ATOM    919 HG13 VAL P 455     -19.017 -32.063   7.731  0.00  0.00      PROA  
ATOM    920  CG2 VAL P 455     -20.287 -33.899   9.284  0.00  0.00      PROA  
ATOM    921 HG21 VAL P 455     -20.350 -34.635  10.114  0.00  0.00      PROA  
ATOM    922 HG22 VAL P 455     -21.103 -34.085   8.553  0.00  0.00      PROA  
ATOM    923 HG23 VAL P 455     -20.455 -32.870   9.669  0.00  0.00      PROA  
ATOM    924  C   VAL P 455     -17.429 -35.784   7.500  0.00  0.00      PROA  
ATOM    925  O   VAL P 455     -17.372 -35.837   6.319  0.00  0.00      PROA  
ATOM    926  N   ASP P 456     -16.366 -35.966   8.261  0.00  0.00      PROA  
ATOM    927  HN  ASP P 456     -16.465 -35.997   9.253  0.00  0.00      PROA  
ATOM    928  CA  ASP P 456     -15.046 -36.285   7.722  0.00  0.00      PROA  
ATOM    929  HA  ASP P 456     -14.795 -35.454   7.080  0.00  0.00      PROA  
ATOM    930  CB  ASP P 456     -13.953 -36.534   8.873  0.00  0.00      PROA  
ATOM    931  HB1 ASP P 456     -13.053 -37.133   8.616  0.00  0.00      PROA  
ATOM    932  HB2 ASP P 456     -14.520 -36.954   9.732  0.00  0.00      PROA  
ATOM    933  CG  ASP P 456     -13.503 -35.200   9.466  0.00  0.00      PROA  
ATOM    934  OD1 ASP P 456     -13.712 -34.093   8.897  0.00  0.00      PROA  
ATOM    935  OD2 ASP P 456     -12.733 -35.218  10.448  0.00  0.00      PROA  
ATOM    936  C   ASP P 456     -14.994 -37.573   6.800  0.00  0.00      PROA  
ATOM    937  O   ASP P 456     -14.491 -37.452   5.678  0.00  0.00      PROA  
ATOM    938  N   LEU P 457     -15.631 -38.697   7.243  0.00  0.00      PROA  
ATOM    939  HN  LEU P 457     -16.093 -38.723   8.126  0.00  0.00      PROA  
ATOM    940  CA  LEU P 457     -15.779 -39.851   6.339  0.00  0.00      PROA  
ATOM    941  HA  LEU P 457     -14.801 -40.112   5.964  0.00  0.00      PROA  
ATOM    942  CB  LEU P 457     -16.352 -40.943   7.214  0.00  0.00      PROA  
ATOM    943  HB1 LEU P 457     -17.398 -40.768   7.544  0.00  0.00      PROA  
ATOM    944  HB2 LEU P 457     -15.805 -40.883   8.179  0.00  0.00      PROA  
ATOM    945  CG  LEU P 457     -16.208 -42.446   6.695  0.00  0.00      PROA  
ATOM    946  HG  LEU P 457     -16.742 -42.463   5.721  0.00  0.00      PROA  
ATOM    947  CD1 LEU P 457     -14.768 -42.819   6.520  0.00  0.00      PROA  
ATOM    948 HD11 LEU P 457     -14.782 -43.925   6.418  0.00  0.00      PROA  
ATOM    949 HD12 LEU P 457     -14.196 -42.496   7.416  0.00  0.00      PROA  
ATOM    950 HD13 LEU P 457     -14.369 -42.267   5.643  0.00  0.00      PROA  
ATOM    951  CD2 LEU P 457     -17.069 -43.340   7.564  0.00  0.00      PROA  
ATOM    952 HD21 LEU P 457     -17.008 -44.377   7.171  0.00  0.00      PROA  
ATOM    953 HD22 LEU P 457     -18.126 -43.003   7.634  0.00  0.00      PROA  
ATOM    954 HD23 LEU P 457     -16.670 -43.537   8.582  0.00  0.00      PROA  
ATOM    955  C   LEU P 457     -16.606 -39.689   5.114  0.00  0.00      PROA  
ATOM    956  O   LEU P 457     -16.126 -39.975   4.031  0.00  0.00      PROA  
ATOM    957  N   ILE P 458     -17.809 -39.100   5.246  0.00  0.00      PROA  
ATOM    958  HN  ILE P 458     -18.224 -38.985   6.145  0.00  0.00      PROA  
ATOM    959  CA  ILE P 458     -18.573 -38.829   4.014  0.00  0.00      PROA  
ATOM    960  HA  ILE P 458     -18.893 -39.744   3.536  0.00  0.00      PROA  
ATOM    961  CB  ILE P 458     -19.944 -38.236   4.493  0.00  0.00      PROA  
ATOM    962  HB  ILE P 458     -19.652 -37.434   5.204  0.00  0.00      PROA  
ATOM    963  CG2 ILE P 458     -20.697 -37.601   3.374  0.00  0.00      PROA  
ATOM    964 HG21 ILE P 458     -20.597 -38.188   2.436  0.00  0.00      PROA  
ATOM    965 HG22 ILE P 458     -20.265 -36.584   3.259  0.00  0.00      PROA  
ATOM    966 HG23 ILE P 458     -21.764 -37.494   3.663  0.00  0.00      PROA  
ATOM    967  CG1 ILE P 458     -20.695 -39.303   5.305  0.00  0.00      PROA  
ATOM    968 HG11 ILE P 458     -21.581 -38.810   5.759  0.00  0.00      PROA  
ATOM    969 HG12 ILE P 458     -20.131 -39.818   6.113  0.00  0.00      PROA  
ATOM    970  CD  ILE P 458     -21.324 -40.445   4.389  0.00  0.00      PROA  
ATOM    971  HD1 ILE P 458     -22.424 -40.536   4.516  0.00  0.00      PROA  
ATOM    972  HD2 ILE P 458     -20.771 -41.370   4.661  0.00  0.00      PROA  
ATOM    973  HD3 ILE P 458     -21.066 -40.398   3.310  0.00  0.00      PROA  
ATOM    974  C   ILE P 458     -17.831 -37.885   3.108  0.00  0.00      PROA  
ATOM    975  O   ILE P 458     -17.614 -38.206   1.942  0.00  0.00      PROA  
ATOM    976  N   VAL P 459     -17.274 -36.739   3.591  0.00  0.00      PROA  
ATOM    977  HN  VAL P 459     -17.506 -36.496   4.530  0.00  0.00      PROA  
ATOM    978  CA  VAL P 459     -16.443 -35.844   2.729  0.00  0.00      PROA  
ATOM    979  HA  VAL P 459     -17.003 -35.524   1.862  0.00  0.00      PROA  
ATOM    980  CB  VAL P 459     -16.137 -34.489   3.513  0.00  0.00      PROA  
ATOM    981  HB  VAL P 459     -15.754 -34.738   4.525  0.00  0.00      PROA  
ATOM    982  CG1 VAL P 459     -14.960 -33.646   2.739  0.00  0.00      PROA  
ATOM    983 HG11 VAL P 459     -15.037 -32.586   3.064  0.00  0.00      PROA  
ATOM    984 HG12 VAL P 459     -15.141 -33.683   1.644  0.00  0.00      PROA  
ATOM    985 HG13 VAL P 459     -14.005 -34.160   2.980  0.00  0.00      PROA  
ATOM    986  CG2 VAL P 459     -17.367 -33.713   3.731  0.00  0.00      PROA  
ATOM    987 HG21 VAL P 459     -17.742 -33.338   2.755  0.00  0.00      PROA  
ATOM    988 HG22 VAL P 459     -17.088 -32.900   4.435  0.00  0.00      PROA  
ATOM    989 HG23 VAL P 459     -18.186 -34.349   4.131  0.00  0.00      PROA  
ATOM    990  C   VAL P 459     -15.192 -36.433   2.153  0.00  0.00      PROA  
ATOM    991  O   VAL P 459     -14.937 -36.318   0.943  0.00  0.00      PROA  
ATOM    992  N   ASP P 460     -14.409 -37.269   2.822  0.00  0.00      PROA  
ATOM    993  HN  ASP P 460     -14.445 -37.522   3.786  0.00  0.00      PROA  
ATOM    994  CA  ASP P 460     -13.295 -37.956   2.187  0.00  0.00      PROA  
ATOM    995  HA  ASP P 460     -12.759 -37.132   1.741  0.00  0.00      PROA  
ATOM    996  CB  ASP P 460     -12.319 -38.629   3.280  0.00  0.00      PROA  
ATOM    997  HB1 ASP P 460     -12.031 -39.661   2.986  0.00  0.00      PROA  
ATOM    998  HB2 ASP P 460     -12.830 -38.759   4.258  0.00  0.00      PROA  
ATOM    999  CG  ASP P 460     -11.029 -37.886   3.487  0.00  0.00      PROA  
ATOM   1000  OD1 ASP P 460     -11.107 -36.690   3.859  0.00  0.00      PROA  
ATOM   1001  OD2 ASP P 460      -9.937 -38.476   3.476  0.00  0.00      PROA  
ATOM   1002  C   ASP P 460     -13.681 -38.989   1.118  0.00  0.00      PROA  
ATOM   1003  O   ASP P 460     -12.932 -39.160   0.172  0.00  0.00      PROA  
ATOM   1004  N   ILE P 461     -14.770 -39.626   1.121  0.00  0.00      PROA  
ATOM   1005  HN  ILE P 461     -15.388 -39.552   1.899  0.00  0.00      PROA  
ATOM   1006  CA  ILE P 461     -15.337 -40.519   0.170  0.00  0.00      PROA  
ATOM   1007  HA  ILE P 461     -14.551 -41.214  -0.085  0.00  0.00      PROA  
ATOM   1008  CB  ILE P 461     -16.516 -41.338   0.648  0.00  0.00      PROA  
ATOM   1009  HB  ILE P 461     -17.053 -40.841   1.484  0.00  0.00      PROA  
ATOM   1010  CG2 ILE P 461     -17.543 -41.663  -0.505  0.00  0.00      PROA  
ATOM   1011 HG21 ILE P 461     -17.982 -40.842  -1.112  0.00  0.00      PROA  
ATOM   1012 HG22 ILE P 461     -18.355 -42.285  -0.071  0.00  0.00      PROA  
ATOM   1013 HG23 ILE P 461     -17.091 -42.249  -1.334  0.00  0.00      PROA  
ATOM   1014  CG1 ILE P 461     -15.993 -42.603   1.288  0.00  0.00      PROA  
ATOM   1015 HG11 ILE P 461     -15.333 -43.057   0.519  0.00  0.00      PROA  
ATOM   1016 HG12 ILE P 461     -16.863 -43.287   1.380  0.00  0.00      PROA  
ATOM   1017  CD  ILE P 461     -15.287 -42.494   2.661  0.00  0.00      PROA  
ATOM   1018  HD1 ILE P 461     -14.688 -41.565   2.777  0.00  0.00      PROA  
ATOM   1019  HD2 ILE P 461     -14.758 -43.434   2.925  0.00  0.00      PROA  
ATOM   1020  HD3 ILE P 461     -16.108 -42.340   3.393  0.00  0.00      PROA  
ATOM   1021  C   ILE P 461     -15.629 -39.784  -1.124  0.00  0.00      PROA  
ATOM   1022  O   ILE P 461     -15.396 -40.314  -2.269  0.00  0.00      PROA  
ATOM   1023  N   MET P 462     -16.191 -38.549  -1.086  0.00  0.00      PROA  
ATOM   1024  HN  MET P 462     -16.722 -38.404  -0.254  0.00  0.00      PROA  
ATOM   1025  CA  MET P 462     -16.417 -37.690  -2.251  0.00  0.00      PROA  
ATOM   1026  HA  MET P 462     -17.020 -38.159  -3.014  0.00  0.00      PROA  
ATOM   1027  CB  MET P 462     -17.049 -36.358  -1.768  0.00  0.00      PROA  
ATOM   1028  HB1 MET P 462     -17.286 -35.633  -2.576  0.00  0.00      PROA  
ATOM   1029  HB2 MET P 462     -16.421 -35.853  -1.003  0.00  0.00      PROA  
ATOM   1030  CG  MET P 462     -18.502 -36.562  -1.297  0.00  0.00      PROA  
ATOM   1031  HG1 MET P 462     -18.866 -35.562  -0.977  0.00  0.00      PROA  
ATOM   1032  HG2 MET P 462     -18.554 -37.184  -0.378  0.00  0.00      PROA  
ATOM   1033  SD  MET P 462     -19.734 -37.181  -2.501  0.00  0.00      PROA  
ATOM   1034  CE  MET P 462     -20.336 -35.448  -2.963  0.00  0.00      PROA  
ATOM   1035  HE1 MET P 462     -19.499 -34.758  -3.201  0.00  0.00      PROA  
ATOM   1036  HE2 MET P 462     -20.951 -35.040  -2.132  0.00  0.00      PROA  
ATOM   1037  HE3 MET P 462     -21.010 -35.505  -3.844  0.00  0.00      PROA  
ATOM   1038  C   MET P 462     -15.079 -37.373  -2.880  0.00  0.00      PROA  
ATOM   1039  O   MET P 462     -14.866 -37.459  -4.070  0.00  0.00      PROA  
ATOM   1040  N   PHE P 463     -14.083 -37.040  -2.059  0.00  0.00      PROA  
ATOM   1041  HN  PHE P 463     -14.235 -36.954  -1.078  0.00  0.00      PROA  
ATOM   1042  CA  PHE P 463     -12.767 -36.990  -2.539  0.00  0.00      PROA  
ATOM   1043  HA  PHE P 463     -12.907 -36.327  -3.381  0.00  0.00      PROA  
ATOM   1044  CB  PHE P 463     -11.820 -36.333  -1.452  0.00  0.00      PROA  
ATOM   1045  HB1 PHE P 463     -10.737 -36.265  -1.689  0.00  0.00      PROA  
ATOM   1046  HB2 PHE P 463     -12.037 -37.023  -0.609  0.00  0.00      PROA  
ATOM   1047  CG  PHE P 463     -12.129 -34.852  -1.209  0.00  0.00      PROA  
ATOM   1048  CD1 PHE P 463     -11.786 -33.965  -2.210  0.00  0.00      PROA  
ATOM   1049  HD1 PHE P 463     -11.582 -34.336  -3.204  0.00  0.00      PROA  
ATOM   1050  CE1 PHE P 463     -11.681 -32.628  -1.922  0.00  0.00      PROA  
ATOM   1051  HE1 PHE P 463     -11.443 -32.000  -2.769  0.00  0.00      PROA  
ATOM   1052  CZ  PHE P 463     -11.972 -32.101  -0.709  0.00  0.00      PROA  
ATOM   1053  HZ  PHE P 463     -11.768 -31.066  -0.480  0.00  0.00      PROA  
ATOM   1054  CD2 PHE P 463     -12.447 -34.350   0.091  0.00  0.00      PROA  
ATOM   1055  HD2 PHE P 463     -12.695 -34.946   0.957  0.00  0.00      PROA  
ATOM   1056  CE2 PHE P 463     -12.220 -32.962   0.323  0.00  0.00      PROA  
ATOM   1057  HE2 PHE P 463     -12.451 -32.504   1.273  0.00  0.00      PROA  
ATOM   1058  C   PHE P 463     -12.181 -38.282  -3.186  0.00  0.00      PROA  
ATOM   1059  O   PHE P 463     -11.486 -38.098  -4.136  0.00  0.00      PROA  
ATOM   1060  N   ILE P 464     -12.476 -39.513  -2.676  0.00  0.00      PROA  
ATOM   1061  HN  ILE P 464     -12.799 -39.596  -1.737  0.00  0.00      PROA  
ATOM   1062  CA  ILE P 464     -12.143 -40.738  -3.419  0.00  0.00      PROA  
ATOM   1063  HA  ILE P 464     -11.108 -40.586  -3.685  0.00  0.00      PROA  
ATOM   1064  CB  ILE P 464     -12.409 -41.914  -2.571  0.00  0.00      PROA  
ATOM   1065  HB  ILE P 464     -13.497 -41.926  -2.344  0.00  0.00      PROA  
ATOM   1066  CG2 ILE P 464     -12.292 -43.266  -3.375  0.00  0.00      PROA  
ATOM   1067 HG21 ILE P 464     -11.348 -43.365  -3.952  0.00  0.00      PROA  
ATOM   1068 HG22 ILE P 464     -13.131 -43.371  -4.095  0.00  0.00      PROA  
ATOM   1069 HG23 ILE P 464     -12.152 -44.118  -2.676  0.00  0.00      PROA  
ATOM   1070  CG1 ILE P 464     -11.456 -41.855  -1.308  0.00  0.00      PROA  
ATOM   1071 HG11 ILE P 464     -11.254 -40.784  -1.090  0.00  0.00      PROA  
ATOM   1072 HG12 ILE P 464     -10.497 -42.354  -1.564  0.00  0.00      PROA  
ATOM   1073  CD  ILE P 464     -11.991 -42.589  -0.024  0.00  0.00      PROA  
ATOM   1074  HD1 ILE P 464     -12.887 -42.075   0.385  0.00  0.00      PROA  
ATOM   1075  HD2 ILE P 464     -11.198 -42.681   0.748  0.00  0.00      PROA  
ATOM   1076  HD3 ILE P 464     -12.286 -43.606  -0.359  0.00  0.00      PROA  
ATOM   1077  C   ILE P 464     -12.912 -40.862  -4.770  0.00  0.00      PROA  
ATOM   1078  O   ILE P 464     -12.313 -41.349  -5.738  0.00  0.00      PROA  
ATOM   1079  N   VAL P 465     -14.200 -40.409  -4.845  0.00  0.00      PROA  
ATOM   1080  HN  VAL P 465     -14.585 -40.172  -3.957  0.00  0.00      PROA  
ATOM   1081  CA  VAL P 465     -15.055 -40.332  -6.042  0.00  0.00      PROA  
ATOM   1082  HA  VAL P 465     -15.111 -41.253  -6.603  0.00  0.00      PROA  
ATOM   1083  CB  VAL P 465     -16.498 -39.967  -5.748  0.00  0.00      PROA  
ATOM   1084  HB  VAL P 465     -16.504 -39.052  -5.117  0.00  0.00      PROA  
ATOM   1085  CG1 VAL P 465     -17.386 -39.792  -6.943  0.00  0.00      PROA  
ATOM   1086 HG11 VAL P 465     -17.519 -40.844  -7.274  0.00  0.00      PROA  
ATOM   1087 HG12 VAL P 465     -16.947 -39.054  -7.648  0.00  0.00      PROA  
ATOM   1088 HG13 VAL P 465     -18.405 -39.385  -6.772  0.00  0.00      PROA  
ATOM   1089  CG2 VAL P 465     -16.985 -41.196  -4.850  0.00  0.00      PROA  
ATOM   1090 HG21 VAL P 465     -18.036 -41.367  -5.167  0.00  0.00      PROA  
ATOM   1091 HG22 VAL P 465     -16.962 -41.028  -3.752  0.00  0.00      PROA  
ATOM   1092 HG23 VAL P 465     -16.497 -42.194  -4.876  0.00  0.00      PROA  
ATOM   1093  C   VAL P 465     -14.430 -39.434  -7.089  0.00  0.00      PROA  
ATOM   1094  O   VAL P 465     -14.431 -39.743  -8.280  0.00  0.00      PROA  
ATOM   1095  N   ASP P 466     -13.794 -38.281  -6.720  0.00  0.00      PROA  
ATOM   1096  HN  ASP P 466     -13.704 -38.129  -5.739  0.00  0.00      PROA  
ATOM   1097  CA  ASP P 466     -13.056 -37.476  -7.655  0.00  0.00      PROA  
ATOM   1098  HA  ASP P 466     -13.724 -37.081  -8.407  0.00  0.00      PROA  
ATOM   1099  CB  ASP P 466     -12.507 -36.297  -6.671  0.00  0.00      PROA  
ATOM   1100  HB1 ASP P 466     -11.966 -36.679  -5.780  0.00  0.00      PROA  
ATOM   1101  HB2 ASP P 466     -13.396 -35.702  -6.371  0.00  0.00      PROA  
ATOM   1102  CG  ASP P 466     -11.517 -35.407  -7.362  0.00  0.00      PROA  
ATOM   1103  OD1 ASP P 466     -11.810 -34.868  -8.475  0.00  0.00      PROA  
ATOM   1104  OD2 ASP P 466     -10.579 -35.011  -6.621  0.00  0.00      PROA  
ATOM   1105  C   ASP P 466     -11.958 -38.159  -8.379  0.00  0.00      PROA  
ATOM   1106  O   ASP P 466     -11.723 -37.957  -9.543  0.00  0.00      PROA  
ATOM   1107  N   ILE P 467     -11.160 -39.031  -7.803  0.00  0.00      PROA  
ATOM   1108  HN  ILE P 467     -11.398 -39.294  -6.871  0.00  0.00      PROA  
ATOM   1109  CA  ILE P 467     -10.151 -39.776  -8.472  0.00  0.00      PROA  
ATOM   1110  HA  ILE P 467      -9.538 -39.056  -8.993  0.00  0.00      PROA  
ATOM   1111  CB  ILE P 467      -9.262 -40.493  -7.446  0.00  0.00      PROA  
ATOM   1112  HB  ILE P 467      -9.912 -41.151  -6.830  0.00  0.00      PROA  
ATOM   1113  CG2 ILE P 467      -8.178 -41.231  -8.195  0.00  0.00      PROA  
ATOM   1114 HG21 ILE P 467      -7.757 -40.539  -8.956  0.00  0.00      PROA  
ATOM   1115 HG22 ILE P 467      -8.552 -42.181  -8.632  0.00  0.00      PROA  
ATOM   1116 HG23 ILE P 467      -7.372 -41.594  -7.522  0.00  0.00      PROA  
ATOM   1117  CG1 ILE P 467      -8.461 -39.543  -6.507  0.00  0.00      PROA  
ATOM   1118 HG11 ILE P 467      -9.229 -38.952  -5.964  0.00  0.00      PROA  
ATOM   1119 HG12 ILE P 467      -7.805 -38.831  -7.052  0.00  0.00      PROA  
ATOM   1120  CD  ILE P 467      -7.771 -40.426  -5.389  0.00  0.00      PROA  
ATOM   1121  HD1 ILE P 467      -6.810 -40.854  -5.748  0.00  0.00      PROA  
ATOM   1122  HD2 ILE P 467      -8.339 -41.338  -5.105  0.00  0.00      PROA  
ATOM   1123  HD3 ILE P 467      -7.702 -39.777  -4.489  0.00  0.00      PROA  
ATOM   1124  C   ILE P 467     -10.596 -40.757  -9.539  0.00  0.00      PROA  
ATOM   1125  O   ILE P 467     -10.167 -40.810 -10.686  0.00  0.00      PROA  
ATOM   1126  N   LEU P 468     -11.709 -41.535  -9.190  0.00  0.00      PROA  
ATOM   1127  HN  LEU P 468     -12.102 -41.462  -8.276  0.00  0.00      PROA  
ATOM   1128  CA  LEU P 468     -12.484 -42.364 -10.091  0.00  0.00      PROA  
ATOM   1129  HA  LEU P 468     -11.781 -43.053 -10.536  0.00  0.00      PROA  
ATOM   1130  CB  LEU P 468     -13.656 -42.941  -9.324  0.00  0.00      PROA  
ATOM   1131  HB1 LEU P 468     -14.307 -43.465 -10.055  0.00  0.00      PROA  
ATOM   1132  HB2 LEU P 468     -14.346 -42.170  -8.919  0.00  0.00      PROA  
ATOM   1133  CG  LEU P 468     -13.222 -43.868  -8.173  0.00  0.00      PROA  
ATOM   1134  HG  LEU P 468     -12.430 -43.370  -7.573  0.00  0.00      PROA  
ATOM   1135  CD1 LEU P 468     -14.409 -44.367  -7.249  0.00  0.00      PROA  
ATOM   1136 HD11 LEU P 468     -15.179 -44.841  -7.894  0.00  0.00      PROA  
ATOM   1137 HD12 LEU P 468     -14.950 -43.475  -6.865  0.00  0.00      PROA  
ATOM   1138 HD13 LEU P 468     -14.148 -45.103  -6.458  0.00  0.00      PROA  
ATOM   1139  CD2 LEU P 468     -12.552 -45.131  -8.780  0.00  0.00      PROA  
ATOM   1140 HD21 LEU P 468     -11.656 -44.863  -9.379  0.00  0.00      PROA  
ATOM   1141 HD22 LEU P 468     -13.282 -45.630  -9.453  0.00  0.00      PROA  
ATOM   1142 HD23 LEU P 468     -12.286 -45.834  -7.963  0.00  0.00      PROA  
ATOM   1143  C   LEU P 468     -13.076 -41.662 -11.352  0.00  0.00      PROA  
ATOM   1144  O   LEU P 468     -12.986 -42.176 -12.494  0.00  0.00      PROA  
ATOM   1145  N   ILE P 469     -13.731 -40.470 -11.106  0.00  0.00      PROA  
ATOM   1146  HN  ILE P 469     -13.881 -40.277 -10.140  0.00  0.00      PROA  
ATOM   1147  CA  ILE P 469     -14.264 -39.516 -12.174  0.00  0.00      PROA  
ATOM   1148  HA  ILE P 469     -14.997 -39.944 -12.841  0.00  0.00      PROA  
ATOM   1149  CB  ILE P 469     -15.024 -38.378 -11.465  0.00  0.00      PROA  
ATOM   1150  HB  ILE P 469     -14.514 -37.948 -10.576  0.00  0.00      PROA  
ATOM   1151  CG2 ILE P 469     -15.396 -37.236 -12.544  0.00  0.00      PROA  
ATOM   1152 HG21 ILE P 469     -16.042 -37.688 -13.327  0.00  0.00      PROA  
ATOM   1153 HG22 ILE P 469     -14.494 -36.746 -12.968  0.00  0.00      PROA  
ATOM   1154 HG23 ILE P 469     -16.077 -36.494 -12.076  0.00  0.00      PROA  
ATOM   1155  CG1 ILE P 469     -16.349 -39.033 -10.951  0.00  0.00      PROA  
ATOM   1156 HG11 ILE P 469     -16.023 -39.836 -10.256  0.00  0.00      PROA  
ATOM   1157 HG12 ILE P 469     -16.953 -39.527 -11.742  0.00  0.00      PROA  
ATOM   1158  CD  ILE P 469     -17.330 -38.093 -10.290  0.00  0.00      PROA  
ATOM   1159  HD1 ILE P 469     -16.824 -37.359  -9.627  0.00  0.00      PROA  
ATOM   1160  HD2 ILE P 469     -18.096 -38.666  -9.725  0.00  0.00      PROA  
ATOM   1161  HD3 ILE P 469     -17.896 -37.469 -11.014  0.00  0.00      PROA  
ATOM   1162  C   ILE P 469     -13.105 -38.954 -13.001  0.00  0.00      PROA  
ATOM   1163  O   ILE P 469     -13.283 -38.945 -14.236  0.00  0.00      PROA  
ATOM   1164  N   ASN P 470     -11.972 -38.531 -12.469  0.00  0.00      PROA  
ATOM   1165  HN  ASN P 470     -11.836 -38.650 -11.488  0.00  0.00      PROA  
ATOM   1166  CA  ASN P 470     -10.778 -37.999 -13.182  0.00  0.00      PROA  
ATOM   1167  HA  ASN P 470     -11.092 -37.194 -13.830  0.00  0.00      PROA  
ATOM   1168  CB  ASN P 470      -9.773 -37.454 -12.076  0.00  0.00      PROA  
ATOM   1169  HB1 ASN P 470      -9.259 -38.287 -11.551  0.00  0.00      PROA  
ATOM   1170  HB2 ASN P 470     -10.347 -36.783 -11.401  0.00  0.00      PROA  
ATOM   1171  CG  ASN P 470      -8.840 -36.471 -12.703  0.00  0.00      PROA  
ATOM   1172  OD1 ASN P 470      -9.166 -35.286 -12.887  0.00  0.00      PROA  
ATOM   1173  ND2 ASN P 470      -7.583 -36.933 -12.945  0.00  0.00      PROA  
ATOM   1174 HD21 ASN P 470      -6.994 -36.449 -13.592  0.00  0.00      PROA  
ATOM   1175 HD22 ASN P 470      -7.555 -37.930 -12.874  0.00  0.00      PROA  
ATOM   1176  C   ASN P 470     -10.136 -39.077 -14.041  0.00  0.00      PROA  
ATOM   1177  O   ASN P 470      -9.743 -38.815 -15.190  0.00  0.00      PROA  
ATOM   1178  N   PHE P 471     -10.122 -40.371 -13.638  0.00  0.00      PROA  
ATOM   1179  HN  PHE P 471     -10.526 -40.617 -12.761  0.00  0.00      PROA  
ATOM   1180  CA  PHE P 471      -9.507 -41.384 -14.467  0.00  0.00      PROA  
ATOM   1181  HA  PHE P 471      -8.573 -41.016 -14.866  0.00  0.00      PROA  
ATOM   1182  CB  PHE P 471      -9.350 -42.664 -13.484  0.00  0.00      PROA  
ATOM   1183  HB1 PHE P 471      -9.689 -43.644 -13.884  0.00  0.00      PROA  
ATOM   1184  HB2 PHE P 471      -9.814 -42.425 -12.504  0.00  0.00      PROA  
ATOM   1185  CG  PHE P 471      -7.865 -42.871 -13.312  0.00  0.00      PROA  
ATOM   1186  CD1 PHE P 471      -7.187 -42.192 -12.318  0.00  0.00      PROA  
ATOM   1187  HD1 PHE P 471      -7.547 -41.433 -11.640  0.00  0.00      PROA  
ATOM   1188  CE1 PHE P 471      -5.837 -42.548 -12.100  0.00  0.00      PROA  
ATOM   1189  HE1 PHE P 471      -5.318 -42.104 -11.264  0.00  0.00      PROA  
ATOM   1190  CZ  PHE P 471      -5.198 -43.509 -12.817  0.00  0.00      PROA  
ATOM   1191  HZ  PHE P 471      -4.250 -43.880 -12.455  0.00  0.00      PROA  
ATOM   1192  CD2 PHE P 471      -7.278 -43.912 -14.035  0.00  0.00      PROA  
ATOM   1193  HD2 PHE P 471      -7.907 -44.506 -14.681  0.00  0.00      PROA  
ATOM   1194  CE2 PHE P 471      -5.962 -44.208 -13.799  0.00  0.00      PROA  
ATOM   1195  HE2 PHE P 471      -5.432 -44.989 -14.325  0.00  0.00      PROA  
ATOM   1196  C   PHE P 471     -10.383 -41.804 -15.606  0.00  0.00      PROA  
ATOM   1197  O   PHE P 471      -9.975 -42.187 -16.722  0.00  0.00      PROA  
ATOM   1198  N   ARG P 472     -11.752 -41.629 -15.530  0.00  0.00      PROA  
ATOM   1199  HN  ARG P 472     -12.153 -41.319 -14.672  0.00  0.00      PROA  
ATOM   1200  CA  ARG P 472     -12.720 -41.772 -16.673  0.00  0.00      PROA  
ATOM   1201  HA  ARG P 472     -12.295 -42.548 -17.292  0.00  0.00      PROA  
ATOM   1202  CB  ARG P 472     -14.021 -42.377 -16.127  0.00  0.00      PROA  
ATOM   1203  HB1 ARG P 472     -14.854 -42.253 -16.851  0.00  0.00      PROA  
ATOM   1204  HB2 ARG P 472     -14.348 -41.879 -15.189  0.00  0.00      PROA  
ATOM   1205  CG  ARG P 472     -13.954 -43.924 -15.829  0.00  0.00      PROA  
ATOM   1206  HG1 ARG P 472     -14.975 -44.061 -15.413  0.00  0.00      PROA  
ATOM   1207  HG2 ARG P 472     -13.196 -44.156 -15.051  0.00  0.00      PROA  
ATOM   1208  CD  ARG P 472     -13.734 -44.829 -17.069  0.00  0.00      PROA  
ATOM   1209  HD1 ARG P 472     -12.714 -44.644 -17.467  0.00  0.00      PROA  
ATOM   1210  HD2 ARG P 472     -14.443 -44.600 -17.893  0.00  0.00      PROA  
ATOM   1211  NE  ARG P 472     -13.781 -46.305 -16.650  0.00  0.00      PROA  
ATOM   1212  HE  ARG P 472     -12.948 -46.714 -16.276  0.00  0.00      PROA  
ATOM   1213  CZ  ARG P 472     -14.739 -47.166 -16.812  0.00  0.00      PROA  
ATOM   1214  NH1 ARG P 472     -15.872 -46.924 -17.491  0.00  0.00      PROA  
ATOM   1215 HH11 ARG P 472     -16.027 -46.139 -18.091  0.00  0.00      PROA  
ATOM   1216 HH12 ARG P 472     -16.538 -47.653 -17.646  0.00  0.00      PROA  
ATOM   1217  NH2 ARG P 472     -14.724 -48.385 -16.317  0.00  0.00      PROA  
ATOM   1218 HH21 ARG P 472     -13.919 -48.739 -15.840  0.00  0.00      PROA  
ATOM   1219 HH22 ARG P 472     -15.603 -48.862 -16.318  0.00  0.00      PROA  
ATOM   1220  C   ARG P 472     -13.058 -40.562 -17.490  0.00  0.00      PROA  
ATOM   1221  O   ARG P 472     -13.939 -40.632 -18.354  0.00  0.00      PROA  
ATOM   1222  N   THR P 473     -12.534 -39.392 -17.244  0.00  0.00      PROA  
ATOM   1223  HN  THR P 473     -11.891 -39.292 -16.489  0.00  0.00      PROA  
ATOM   1224  CA  THR P 473     -12.745 -38.161 -18.003  0.00  0.00      PROA  
ATOM   1225  HA  THR P 473     -13.790 -38.002 -18.226  0.00  0.00      PROA  
ATOM   1226  CB  THR P 473     -12.131 -37.007 -17.249  0.00  0.00      PROA  
ATOM   1227  HB  THR P 473     -11.096 -37.307 -16.980  0.00  0.00      PROA  
ATOM   1228  OG1 THR P 473     -12.792 -36.762 -16.073  0.00  0.00      PROA  
ATOM   1229  HG1 THR P 473     -12.843 -37.652 -15.717  0.00  0.00      PROA  
ATOM   1230  CG2 THR P 473     -12.136 -35.676 -17.989  0.00  0.00      PROA  
ATOM   1231 HG21 THR P 473     -12.073 -34.836 -17.265  0.00  0.00      PROA  
ATOM   1232 HG22 THR P 473     -13.072 -35.568 -18.578  0.00  0.00      PROA  
ATOM   1233 HG23 THR P 473     -11.305 -35.531 -18.712  0.00  0.00      PROA  
ATOM   1234  C   THR P 473     -12.061 -38.211 -19.391  0.00  0.00      PROA  
ATOM   1235  O   THR P 473     -11.050 -38.809 -19.585  0.00  0.00      PROA  
ATOM   1236  N   THR P 474     -12.710 -37.578 -20.422  0.00  0.00      PROA  
ATOM   1237  HN  THR P 474     -13.538 -37.073 -20.191  0.00  0.00      PROA  
ATOM   1238  CA  THR P 474     -12.337 -37.621 -21.862  0.00  0.00      PROA  
ATOM   1239  HA  THR P 474     -12.142 -38.644 -22.147  0.00  0.00      PROA  
ATOM   1240  CB  THR P 474     -13.226 -36.892 -22.839  0.00  0.00      PROA  
ATOM   1241  HB  THR P 474     -12.699 -36.579 -23.765  0.00  0.00      PROA  
ATOM   1242  OG1 THR P 474     -13.943 -35.767 -22.266  0.00  0.00      PROA  
ATOM   1243  HG1 THR P 474     -14.239 -35.223 -23.000  0.00  0.00      PROA  
ATOM   1244  CG2 THR P 474     -14.299 -37.993 -23.267  0.00  0.00      PROA  
ATOM   1245 HG21 THR P 474     -14.677 -38.307 -22.271  0.00  0.00      PROA  
ATOM   1246 HG22 THR P 474     -13.921 -38.930 -23.729  0.00  0.00      PROA  
ATOM   1247 HG23 THR P 474     -15.065 -37.548 -23.938  0.00  0.00      PROA  
ATOM   1248  C   THR P 474     -10.953 -36.955 -22.114  0.00  0.00      PROA  
ATOM   1249  O   THR P 474     -10.657 -35.874 -21.608  0.00  0.00      PROA  
ATOM   1250  N   TYR P 475     -10.120 -37.612 -22.930  0.00  0.00      PROA  
ATOM   1251  HN  TYR P 475     -10.419 -38.533 -23.166  0.00  0.00      PROA  
ATOM   1252  CA  TYR P 475      -8.866 -37.032 -23.372  0.00  0.00      PROA  
ATOM   1253  HA  TYR P 475      -8.456 -36.510 -22.520  0.00  0.00      PROA  
ATOM   1254  CB  TYR P 475      -7.827 -38.059 -23.844  0.00  0.00      PROA  
ATOM   1255  HB1 TYR P 475      -8.285 -38.565 -24.720  0.00  0.00      PROA  
ATOM   1256  HB2 TYR P 475      -7.468 -38.897 -23.208  0.00  0.00      PROA  
ATOM   1257  CG  TYR P 475      -6.435 -37.484 -24.161  0.00  0.00      PROA  
ATOM   1258  CD1 TYR P 475      -5.610 -37.317 -23.107  0.00  0.00      PROA  
ATOM   1259  HD1 TYR P 475      -5.922 -37.497 -22.089  0.00  0.00      PROA  
ATOM   1260  CE1 TYR P 475      -4.234 -36.995 -23.290  0.00  0.00      PROA  
ATOM   1261  HE1 TYR P 475      -3.504 -36.762 -22.529  0.00  0.00      PROA  
ATOM   1262  CZ  TYR P 475      -3.820 -36.722 -24.634  0.00  0.00      PROA  
ATOM   1263  OH  TYR P 475      -2.473 -36.343 -24.830  0.00  0.00      PROA  
ATOM   1264  HH  TYR P 475      -2.062 -36.146 -23.985  0.00  0.00      PROA  
ATOM   1265  CD2 TYR P 475      -5.999 -37.326 -25.483  0.00  0.00      PROA  
ATOM   1266  HD2 TYR P 475      -6.655 -37.630 -26.285  0.00  0.00      PROA  
ATOM   1267  CE2 TYR P 475      -4.694 -36.944 -25.676  0.00  0.00      PROA  
ATOM   1268  HE2 TYR P 475      -4.373 -36.797 -26.696  0.00  0.00      PROA  
ATOM   1269  C   TYR P 475      -9.037 -35.999 -24.495  0.00  0.00      PROA  
ATOM   1270  O   TYR P 475      -8.967 -36.232 -25.695  0.00  0.00      PROA  
ATOM   1271  N   VAL P 476      -9.379 -34.779 -24.163  0.00  0.00      PROA  
ATOM   1272  HN  VAL P 476      -9.445 -34.582 -23.188  0.00  0.00      PROA  
ATOM   1273  CA  VAL P 476      -9.676 -33.665 -25.040  0.00  0.00      PROA  
ATOM   1274  HA  VAL P 476     -10.064 -34.049 -25.972  0.00  0.00      PROA  
ATOM   1275  CB  VAL P 476     -10.714 -32.753 -24.375  0.00  0.00      PROA  
ATOM   1276  HB  VAL P 476     -10.400 -32.397 -23.370  0.00  0.00      PROA  
ATOM   1277  CG1 VAL P 476     -10.944 -31.540 -25.259  0.00  0.00      PROA  
ATOM   1278 HG11 VAL P 476     -10.141 -30.851 -25.596  0.00  0.00      PROA  
ATOM   1279 HG12 VAL P 476     -11.639 -30.829 -24.762  0.00  0.00      PROA  
ATOM   1280 HG13 VAL P 476     -11.489 -31.858 -26.173  0.00  0.00      PROA  
ATOM   1281  CG2 VAL P 476     -12.005 -33.590 -24.326  0.00  0.00      PROA  
ATOM   1282 HG21 VAL P 476     -12.441 -33.775 -25.331  0.00  0.00      PROA  
ATOM   1283 HG22 VAL P 476     -12.806 -33.020 -23.808  0.00  0.00      PROA  
ATOM   1284 HG23 VAL P 476     -11.885 -34.561 -23.800  0.00  0.00      PROA  
ATOM   1285  C   VAL P 476      -8.405 -33.008 -25.384  0.00  0.00      PROA  
ATOM   1286  O   VAL P 476      -7.696 -32.720 -24.421  0.00  0.00      PROA  
ATOM   1287  N   ASN P 477      -7.977 -32.883 -26.624  0.00  0.00      PROA  
ATOM   1288  HN  ASN P 477      -8.517 -33.199 -27.400  0.00  0.00      PROA  
ATOM   1289  CA  ASN P 477      -6.692 -32.306 -26.996  0.00  0.00      PROA  
ATOM   1290  HA  ASN P 477      -6.510 -31.626 -26.177  0.00  0.00      PROA  
ATOM   1291  CB  ASN P 477      -5.655 -33.485 -27.020  0.00  0.00      PROA  
ATOM   1292  HB1 ASN P 477      -5.806 -34.093 -27.938  0.00  0.00      PROA  
ATOM   1293  HB2 ASN P 477      -5.853 -34.172 -26.169  0.00  0.00      PROA  
ATOM   1294  CG  ASN P 477      -4.245 -32.894 -26.989  0.00  0.00      PROA  
ATOM   1295  OD1 ASN P 477      -3.688 -32.982 -28.052  0.00  0.00      PROA  
ATOM   1296  ND2 ASN P 477      -3.687 -32.461 -25.864  0.00  0.00      PROA  
ATOM   1297 HD21 ASN P 477      -4.168 -32.505 -24.988  0.00  0.00      PROA  
ATOM   1298 HD22 ASN P 477      -2.710 -32.314 -25.705  0.00  0.00      PROA  
ATOM   1299  C   ASN P 477      -6.743 -31.539 -28.273  0.00  0.00      PROA  
ATOM   1300  O   ASN P 477      -7.712 -31.742 -28.974  0.00  0.00      PROA  
ATOM   1301  N   ALA P 478      -5.770 -30.633 -28.508  0.00  0.00      PROA  
ATOM   1302  HN  ALA P 478      -5.039 -30.357 -27.889  0.00  0.00      PROA  
ATOM   1303  CA  ALA P 478      -5.798 -29.850 -29.780  0.00  0.00      PROA  
ATOM   1304  HA  ALA P 478      -6.621 -30.161 -30.406  0.00  0.00      PROA  
ATOM   1305  CB  ALA P 478      -5.849 -28.325 -29.398  0.00  0.00      PROA  
ATOM   1306  HB1 ALA P 478      -5.575 -27.683 -30.263  0.00  0.00      PROA  
ATOM   1307  HB2 ALA P 478      -5.178 -28.203 -28.521  0.00  0.00      PROA  
ATOM   1308  HB3 ALA P 478      -6.873 -28.166 -28.998  0.00  0.00      PROA  
ATOM   1309  C   ALA P 478      -4.594 -30.062 -30.636  0.00  0.00      PROA  
ATOM   1310  O   ALA P 478      -4.445 -29.510 -31.737  0.00  0.00      PROA  
ATOM   1311  N   ASN P 479      -3.648 -30.919 -30.298  0.00  0.00      PROA  
ATOM   1312  HN  ASN P 479      -3.686 -31.365 -29.407  0.00  0.00      PROA  
ATOM   1313  CA  ASN P 479      -2.663 -31.386 -31.169  0.00  0.00      PROA  
ATOM   1314  HA  ASN P 479      -2.504 -30.781 -32.049  0.00  0.00      PROA  
ATOM   1315  CB  ASN P 479      -1.333 -31.482 -30.367  0.00  0.00      PROA  
ATOM   1316  HB1 ASN P 479      -1.627 -31.945 -29.401  0.00  0.00      PROA  
ATOM   1317  HB2 ASN P 479      -0.972 -30.437 -30.259  0.00  0.00      PROA  
ATOM   1318  CG  ASN P 479      -0.206 -32.323 -30.966  0.00  0.00      PROA  
ATOM   1319  OD1 ASN P 479       0.302 -33.274 -30.398  0.00  0.00      PROA  
ATOM   1320  ND2 ASN P 479       0.141 -32.087 -32.251  0.00  0.00      PROA  
ATOM   1321 HD21 ASN P 479       0.690 -32.806 -32.676  0.00  0.00      PROA  
ATOM   1322 HD22 ASN P 479      -0.057 -31.240 -32.745  0.00  0.00      PROA  
ATOM   1323  C   ASN P 479      -3.086 -32.765 -31.691  0.00  0.00      PROA  
ATOM   1324  O   ASN P 479      -2.688 -33.269 -32.673  0.00  0.00      PROA  
ATOM   1325  N   GLU P 480      -4.017 -33.404 -30.902  0.00  0.00      PROA  
ATOM   1326  HN  GLU P 480      -4.403 -33.093 -30.037  0.00  0.00      PROA  
ATOM   1327  CA  GLU P 480      -4.416 -34.805 -31.185  0.00  0.00      PROA  
ATOM   1328  HA  GLU P 480      -4.358 -35.013 -32.243  0.00  0.00      PROA  
ATOM   1329  CB  GLU P 480      -3.660 -35.816 -30.336  0.00  0.00      PROA  
ATOM   1330  HB1 GLU P 480      -4.141 -36.808 -30.478  0.00  0.00      PROA  
ATOM   1331  HB2 GLU P 480      -3.827 -35.530 -29.276  0.00  0.00      PROA  
ATOM   1332  CG  GLU P 480      -2.091 -35.812 -30.641  0.00  0.00      PROA  
ATOM   1333  HG1 GLU P 480      -1.671 -34.875 -30.218  0.00  0.00      PROA  
ATOM   1334  HG2 GLU P 480      -1.832 -35.914 -31.716  0.00  0.00      PROA  
ATOM   1335  CD  GLU P 480      -1.495 -37.018 -29.879  0.00  0.00      PROA  
ATOM   1336  OE1 GLU P 480      -0.994 -36.739 -28.750  0.00  0.00      PROA  
ATOM   1337  OE2 GLU P 480      -1.624 -38.211 -30.270  0.00  0.00      PROA  
ATOM   1338  C   GLU P 480      -5.936 -34.863 -31.042  0.00  0.00      PROA  
ATOM   1339  O   GLU P 480      -6.503 -34.008 -30.381  0.00  0.00      PROA  
ATOM   1340  N   GLU P 481      -6.614 -35.838 -31.700  0.00  0.00      PROA  
ATOM   1341  HN  GLU P 481      -6.079 -36.498 -32.221  0.00  0.00      PROA  
ATOM   1342  CA  GLU P 481      -8.031 -36.132 -31.617  0.00  0.00      PROA  
ATOM   1343  HA  GLU P 481      -8.636 -35.237 -31.630  0.00  0.00      PROA  
ATOM   1344  CB  GLU P 481      -8.446 -36.843 -32.854  0.00  0.00      PROA  
ATOM   1345  HB1 GLU P 481      -9.518 -37.107 -32.731  0.00  0.00      PROA  
ATOM   1346  HB2 GLU P 481      -7.868 -37.774 -33.035  0.00  0.00      PROA  
ATOM   1347  CG  GLU P 481      -8.241 -35.978 -34.148  0.00  0.00      PROA  
ATOM   1348  HG1 GLU P 481      -7.216 -35.580 -34.306  0.00  0.00      PROA  
ATOM   1349  HG2 GLU P 481      -8.975 -35.152 -34.269  0.00  0.00      PROA  
ATOM   1350  CD  GLU P 481      -8.487 -36.923 -35.320  0.00  0.00      PROA  
ATOM   1351  OE1 GLU P 481      -7.455 -37.316 -35.865  0.00  0.00      PROA  
ATOM   1352  OE2 GLU P 481      -9.656 -37.290 -35.606  0.00  0.00      PROA  
ATOM   1353  C   GLU P 481      -8.501 -36.845 -30.344  0.00  0.00      PROA  
ATOM   1354  O   GLU P 481      -7.775 -37.401 -29.601  0.00  0.00      PROA  
ATOM   1355  N   VAL P 482      -9.775 -36.562 -29.972  0.00  0.00      PROA  
ATOM   1356  HN  VAL P 482     -10.373 -35.996 -30.533  0.00  0.00      PROA  
ATOM   1357  CA  VAL P 482     -10.243 -36.806 -28.637  0.00  0.00      PROA  
ATOM   1358  HA  VAL P 482      -9.569 -36.381 -27.907  0.00  0.00      PROA  
ATOM   1359  CB  VAL P 482     -11.593 -36.091 -28.483  0.00  0.00      PROA  
ATOM   1360  HB  VAL P 482     -12.328 -36.450 -29.235  0.00  0.00      PROA  
ATOM   1361  CG1 VAL P 482     -12.324 -36.422 -27.114  0.00  0.00      PROA  
ATOM   1362 HG11 VAL P 482     -11.670 -36.280 -26.227  0.00  0.00      PROA  
ATOM   1363 HG12 VAL P 482     -12.695 -37.469 -27.123  0.00  0.00      PROA  
ATOM   1364 HG13 VAL P 482     -13.222 -35.779 -26.994  0.00  0.00      PROA  
ATOM   1365  CG2 VAL P 482     -11.315 -34.605 -28.586  0.00  0.00      PROA  
ATOM   1366 HG21 VAL P 482     -10.402 -34.417 -27.982  0.00  0.00      PROA  
ATOM   1367 HG22 VAL P 482     -12.166 -33.965 -28.269  0.00  0.00      PROA  
ATOM   1368 HG23 VAL P 482     -11.021 -34.258 -29.599  0.00  0.00      PROA  
ATOM   1369  C   VAL P 482     -10.406 -38.338 -28.275  0.00  0.00      PROA  
ATOM   1370  O   VAL P 482     -10.850 -39.074 -29.089  0.00  0.00      PROA  
ATOM   1371  N   VAL P 483      -9.948 -38.894 -27.104  0.00  0.00      PROA  
ATOM   1372  HN  VAL P 483      -9.570 -38.278 -26.417  0.00  0.00      PROA  
ATOM   1373  CA  VAL P 483      -9.993 -40.337 -26.782  0.00  0.00      PROA  
ATOM   1374  HA  VAL P 483     -10.487 -40.925 -27.541  0.00  0.00      PROA  
ATOM   1375  CB  VAL P 483      -8.609 -40.910 -26.675  0.00  0.00      PROA  
ATOM   1376  HB  VAL P 483      -8.025 -40.164 -26.094  0.00  0.00      PROA  
ATOM   1377  CG1 VAL P 483      -8.423 -42.388 -26.079  0.00  0.00      PROA  
ATOM   1378 HG11 VAL P 483      -8.919 -42.400 -25.085  0.00  0.00      PROA  
ATOM   1379 HG12 VAL P 483      -7.343 -42.647 -26.054  0.00  0.00      PROA  
ATOM   1380 HG13 VAL P 483      -8.808 -43.195 -26.739  0.00  0.00      PROA  
ATOM   1381  CG2 VAL P 483      -7.944 -40.855 -27.959  0.00  0.00      PROA  
ATOM   1382 HG21 VAL P 483      -8.598 -41.418 -28.659  0.00  0.00      PROA  
ATOM   1383 HG22 VAL P 483      -6.928 -41.300 -27.901  0.00  0.00      PROA  
ATOM   1384 HG23 VAL P 483      -7.920 -39.814 -28.347  0.00  0.00      PROA  
ATOM   1385  C   VAL P 483     -10.735 -40.603 -25.507  0.00  0.00      PROA  
ATOM   1386  O   VAL P 483     -10.594 -39.861 -24.521  0.00  0.00      PROA  
ATOM   1387  N   SER P 484     -11.756 -41.553 -25.561  0.00  0.00      PROA  
ATOM   1388  HN  SER P 484     -11.948 -42.104 -26.369  0.00  0.00      PROA  
ATOM   1389  CA  SER P 484     -12.716 -41.735 -24.400  0.00  0.00      PROA  
ATOM   1390  HA  SER P 484     -12.752 -40.875 -23.747  0.00  0.00      PROA  
ATOM   1391  CB  SER P 484     -14.196 -41.816 -24.858  0.00  0.00      PROA  
ATOM   1392  HB1 SER P 484     -14.860 -42.013 -23.990  0.00  0.00      PROA  
ATOM   1393  HB2 SER P 484     -14.403 -42.620 -25.597  0.00  0.00      PROA  
ATOM   1394  OG  SER P 484     -14.559 -40.577 -25.483  0.00  0.00      PROA  
ATOM   1395  HG1 SER P 484     -14.058 -40.564 -26.302  0.00  0.00      PROA  
ATOM   1396  C   SER P 484     -12.439 -42.916 -23.617  0.00  0.00      PROA  
ATOM   1397  O   SER P 484     -13.043 -43.312 -22.644  0.00  0.00      PROA  
ATOM   1398  N   HSD P 485     -11.387 -43.605 -23.973  0.00  0.00      PROA  
ATOM   1399  HN  HSD P 485     -10.884 -43.414 -24.812  0.00  0.00      PROA  
ATOM   1400  CA  HSD P 485     -10.810 -44.682 -23.264  0.00  0.00      PROA  
ATOM   1401  HA  HSD P 485     -11.522 -45.172 -22.616  0.00  0.00      PROA  
ATOM   1402  CB  HSD P 485     -10.272 -45.691 -24.361  0.00  0.00      PROA  
ATOM   1403  HB1 HSD P 485      -9.793 -46.571 -23.879  0.00  0.00      PROA  
ATOM   1404  HB2 HSD P 485      -9.514 -45.090 -24.906  0.00  0.00      PROA  
ATOM   1405  ND1 HSD P 485     -12.008 -47.231 -25.438  0.00  0.00      PROA  
ATOM   1406  HD1 HSD P 485     -12.394 -47.730 -24.662  0.00  0.00      PROA  
ATOM   1407  CG  HSD P 485     -11.200 -46.065 -25.420  0.00  0.00      PROA  
ATOM   1408  CE1 HSD P 485     -12.538 -47.288 -26.680  0.00  0.00      PROA  
ATOM   1409  HE1 HSD P 485     -13.313 -48.041 -26.821  0.00  0.00      PROA  
ATOM   1410  NE2 HSD P 485     -12.069 -46.305 -27.440  0.00  0.00      PROA  
ATOM   1411  CD2 HSD P 485     -11.217 -45.603 -26.668  0.00  0.00      PROA  
ATOM   1412  HD2 HSD P 485     -10.713 -44.706 -27.005  0.00  0.00      PROA  
ATOM   1413  C   HSD P 485      -9.676 -44.249 -22.349  0.00  0.00      PROA  
ATOM   1414  O   HSD P 485      -8.818 -43.494 -22.846  0.00  0.00      PROA  
ATOM   1415  N   PRO P 486      -9.647 -44.637 -21.026  0.00  0.00      PROA  
ATOM   1416  CD  PRO P 486     -10.356 -45.774 -20.461  0.00  0.00      PROA  
ATOM   1417  HD1 PRO P 486     -10.343 -46.634 -21.165  0.00  0.00      PROA  
ATOM   1418  HD2 PRO P 486     -11.385 -45.411 -20.252  0.00  0.00      PROA  
ATOM   1419  CA  PRO P 486      -8.933 -43.945 -19.915  0.00  0.00      PROA  
ATOM   1420  HA  PRO P 486      -9.252 -42.916 -19.835  0.00  0.00      PROA  
ATOM   1421  CB  PRO P 486      -9.391 -44.748 -18.649  0.00  0.00      PROA  
ATOM   1422  HB1 PRO P 486     -10.194 -44.145 -18.174  0.00  0.00      PROA  
ATOM   1423  HB2 PRO P 486      -8.634 -44.782 -17.837  0.00  0.00      PROA  
ATOM   1424  CG  PRO P 486      -9.732 -46.128 -19.155  0.00  0.00      PROA  
ATOM   1425  HG1 PRO P 486      -8.764 -46.667 -19.234  0.00  0.00      PROA  
ATOM   1426  HG2 PRO P 486     -10.543 -46.616 -18.572  0.00  0.00      PROA  
ATOM   1427  C   PRO P 486      -7.487 -44.032 -19.911  0.00  0.00      PROA  
ATOM   1428  O   PRO P 486      -6.904 -43.410 -19.064  0.00  0.00      PROA  
ATOM   1429  N   GLY P 487      -6.766 -44.812 -20.797  0.00  0.00      PROA  
ATOM   1430  HN  GLY P 487      -7.348 -45.415 -21.338  0.00  0.00      PROA  
ATOM   1431  CA  GLY P 487      -5.359 -44.881 -20.781  0.00  0.00      PROA  
ATOM   1432  HA1 GLY P 487      -5.073 -45.554 -21.576  0.00  0.00      PROA  
ATOM   1433  HA2 GLY P 487      -5.069 -45.226 -19.800  0.00  0.00      PROA  
ATOM   1434  C   GLY P 487      -4.576 -43.609 -21.011  0.00  0.00      PROA  
ATOM   1435  O   GLY P 487      -3.577 -43.355 -20.404  0.00  0.00      PROA  
ATOM   1436  N   ARG P 488      -5.127 -42.779 -22.002  0.00  0.00      PROA  
ATOM   1437  HN  ARG P 488      -5.808 -43.064 -22.671  0.00  0.00      PROA  
ATOM   1438  CA  ARG P 488      -4.450 -41.502 -22.294  0.00  0.00      PROA  
ATOM   1439  HA  ARG P 488      -3.429 -41.762 -22.530  0.00  0.00      PROA  
ATOM   1440  CB  ARG P 488      -5.056 -40.958 -23.646  0.00  0.00      PROA  
ATOM   1441  HB1 ARG P 488      -4.785 -39.889 -23.777  0.00  0.00      PROA  
ATOM   1442  HB2 ARG P 488      -6.165 -41.027 -23.662  0.00  0.00      PROA  
ATOM   1443  CG  ARG P 488      -4.507 -41.707 -24.865  0.00  0.00      PROA  
ATOM   1444  HG1 ARG P 488      -5.259 -42.491 -25.097  0.00  0.00      PROA  
ATOM   1445  HG2 ARG P 488      -3.623 -42.315 -24.577  0.00  0.00      PROA  
ATOM   1446  CD  ARG P 488      -4.440 -40.745 -26.084  0.00  0.00      PROA  
ATOM   1447  HD1 ARG P 488      -5.240 -39.975 -26.037  0.00  0.00      PROA  
ATOM   1448  HD2 ARG P 488      -4.683 -41.300 -27.016  0.00  0.00      PROA  
ATOM   1449  NE  ARG P 488      -3.065 -40.150 -26.152  0.00  0.00      PROA  
ATOM   1450  HE  ARG P 488      -2.630 -40.022 -25.261  0.00  0.00      PROA  
ATOM   1451  CZ  ARG P 488      -2.524 -39.433 -27.113  0.00  0.00      PROA  
ATOM   1452  NH1 ARG P 488      -1.614 -38.564 -26.720  0.00  0.00      PROA  
ATOM   1453 HH11 ARG P 488      -1.449 -38.451 -25.741  0.00  0.00      PROA  
ATOM   1454 HH12 ARG P 488      -1.331 -37.982 -27.483  0.00  0.00      PROA  
ATOM   1455  NH2 ARG P 488      -2.898 -39.541 -28.362  0.00  0.00      PROA  
ATOM   1456 HH21 ARG P 488      -3.501 -40.274 -28.677  0.00  0.00      PROA  
ATOM   1457 HH22 ARG P 488      -2.436 -38.923 -28.998  0.00  0.00      PROA  
ATOM   1458  C   ARG P 488      -4.433 -40.431 -21.242  0.00  0.00      PROA  
ATOM   1459  O   ARG P 488      -3.477 -39.736 -21.072  0.00  0.00      PROA  
ATOM   1460  N   ILE P 489      -5.584 -40.330 -20.533  0.00  0.00      PROA  
ATOM   1461  HN  ILE P 489      -6.298 -41.008 -20.691  0.00  0.00      PROA  
ATOM   1462  CA  ILE P 489      -5.680 -39.449 -19.395  0.00  0.00      PROA  
ATOM   1463  HA  ILE P 489      -5.175 -38.542 -19.691  0.00  0.00      PROA  
ATOM   1464  CB  ILE P 489      -7.083 -38.989 -19.011  0.00  0.00      PROA  
ATOM   1465  HB  ILE P 489      -7.539 -38.371 -19.813  0.00  0.00      PROA  
ATOM   1466  CG2 ILE P 489      -7.982 -40.189 -18.740  0.00  0.00      PROA  
ATOM   1467 HG21 ILE P 489      -7.997 -40.891 -19.601  0.00  0.00      PROA  
ATOM   1468 HG22 ILE P 489      -8.985 -39.926 -18.343  0.00  0.00      PROA  
ATOM   1469 HG23 ILE P 489      -7.556 -40.740 -17.874  0.00  0.00      PROA  
ATOM   1470  CG1 ILE P 489      -7.211 -38.050 -17.783  0.00  0.00      PROA  
ATOM   1471 HG11 ILE P 489      -6.737 -38.608 -16.947  0.00  0.00      PROA  
ATOM   1472 HG12 ILE P 489      -8.270 -37.879 -17.495  0.00  0.00      PROA  
ATOM   1473  CD  ILE P 489      -6.544 -36.740 -18.098  0.00  0.00      PROA  
ATOM   1474  HD1 ILE P 489      -5.479 -36.760 -18.414  0.00  0.00      PROA  
ATOM   1475  HD2 ILE P 489      -6.775 -36.085 -17.231  0.00  0.00      PROA  
ATOM   1476  HD3 ILE P 489      -7.021 -36.220 -18.956  0.00  0.00      PROA  
ATOM   1477  C   ILE P 489      -4.885 -39.859 -18.149  0.00  0.00      PROA  
ATOM   1478  O   ILE P 489      -4.173 -39.091 -17.530  0.00  0.00      PROA  
ATOM   1479  N   ALA P 490      -4.924 -41.212 -17.841  0.00  0.00      PROA  
ATOM   1480  HN  ALA P 490      -5.566 -41.840 -18.274  0.00  0.00      PROA  
ATOM   1481  CA  ALA P 490      -3.999 -41.748 -16.843  0.00  0.00      PROA  
ATOM   1482  HA  ALA P 490      -4.417 -41.376 -15.920  0.00  0.00      PROA  
ATOM   1483  CB  ALA P 490      -4.168 -43.281 -16.776  0.00  0.00      PROA  
ATOM   1484  HB1 ALA P 490      -5.253 -43.518 -16.740  0.00  0.00      PROA  
ATOM   1485  HB2 ALA P 490      -3.658 -43.600 -15.842  0.00  0.00      PROA  
ATOM   1486  HB3 ALA P 490      -3.521 -43.854 -17.474  0.00  0.00      PROA  
ATOM   1487  C   ALA P 490      -2.537 -41.386 -16.832  0.00  0.00      PROA  
ATOM   1488  O   ALA P 490      -2.010 -40.835 -15.890  0.00  0.00      PROA  
ATOM   1489  N   VAL P 491      -1.752 -41.602 -17.974  0.00  0.00      PROA  
ATOM   1490  HN  VAL P 491      -2.226 -41.962 -18.773  0.00  0.00      PROA  
ATOM   1491  CA  VAL P 491      -0.390 -41.200 -18.087  0.00  0.00      PROA  
ATOM   1492  HA  VAL P 491       0.116 -41.539 -17.194  0.00  0.00      PROA  
ATOM   1493  CB  VAL P 491       0.300 -41.740 -19.384  0.00  0.00      PROA  
ATOM   1494  HB  VAL P 491       1.339 -41.347 -19.391  0.00  0.00      PROA  
ATOM   1495  CG1 VAL P 491       0.316 -43.259 -19.326  0.00  0.00      PROA  
ATOM   1496 HG11 VAL P 491      -0.612 -43.718 -18.925  0.00  0.00      PROA  
ATOM   1497 HG12 VAL P 491       1.232 -43.519 -18.753  0.00  0.00      PROA  
ATOM   1498 HG13 VAL P 491       0.497 -43.710 -20.325  0.00  0.00      PROA  
ATOM   1499  CG2 VAL P 491      -0.469 -41.256 -20.613  0.00  0.00      PROA  
ATOM   1500 HG21 VAL P 491      -0.711 -40.171 -20.600  0.00  0.00      PROA  
ATOM   1501 HG22 VAL P 491      -1.495 -41.676 -20.688  0.00  0.00      PROA  
ATOM   1502 HG23 VAL P 491       0.276 -41.406 -21.423  0.00  0.00      PROA  
ATOM   1503  C   VAL P 491      -0.229 -39.716 -18.037  0.00  0.00      PROA  
ATOM   1504  O   VAL P 491       0.780 -39.151 -17.642  0.00  0.00      PROA  
ATOM   1505  N   HSD P 492      -1.235 -38.907 -18.463  0.00  0.00      PROA  
ATOM   1506  HN  HSD P 492      -2.062 -39.226 -18.919  0.00  0.00      PROA  
ATOM   1507  CA  HSD P 492      -1.261 -37.470 -18.356  0.00  0.00      PROA  
ATOM   1508  HA  HSD P 492      -0.328 -37.130 -18.780  0.00  0.00      PROA  
ATOM   1509  CB  HSD P 492      -2.351 -36.881 -19.271  0.00  0.00      PROA  
ATOM   1510  HB1 HSD P 492      -3.373 -37.117 -18.903  0.00  0.00      PROA  
ATOM   1511  HB2 HSD P 492      -2.384 -37.283 -20.307  0.00  0.00      PROA  
ATOM   1512  ND1 HSD P 492      -1.646 -34.596 -20.222  0.00  0.00      PROA  
ATOM   1513  HD1 HSD P 492      -1.174 -34.943 -21.033  0.00  0.00      PROA  
ATOM   1514  CG  HSD P 492      -2.285 -35.391 -19.245  0.00  0.00      PROA  
ATOM   1515  CE1 HSD P 492      -1.834 -33.318 -19.776  0.00  0.00      PROA  
ATOM   1516  HE1 HSD P 492      -1.359 -32.486 -20.295  0.00  0.00      PROA  
ATOM   1517  NE2 HSD P 492      -2.622 -33.201 -18.712  0.00  0.00      PROA  
ATOM   1518  CD2 HSD P 492      -2.936 -34.499 -18.391  0.00  0.00      PROA  
ATOM   1519  HD2 HSD P 492      -3.550 -34.681 -17.517  0.00  0.00      PROA  
ATOM   1520  C   HSD P 492      -1.310 -36.988 -16.982  0.00  0.00      PROA  
ATOM   1521  O   HSD P 492      -0.591 -36.127 -16.550  0.00  0.00      PROA  
ATOM   1522  N   TYR P 493      -2.206 -37.638 -16.230  0.00  0.00      PROA  
ATOM   1523  HN  TYR P 493      -2.695 -38.435 -16.577  0.00  0.00      PROA  
ATOM   1524  CA  TYR P 493      -2.424 -37.430 -14.826  0.00  0.00      PROA  
ATOM   1525  HA  TYR P 493      -2.520 -36.370 -14.642  0.00  0.00      PROA  
ATOM   1526  CB  TYR P 493      -3.915 -37.947 -14.517  0.00  0.00      PROA  
ATOM   1527  HB1 TYR P 493      -4.157 -38.886 -15.058  0.00  0.00      PROA  
ATOM   1528  HB2 TYR P 493      -4.598 -37.224 -15.013  0.00  0.00      PROA  
ATOM   1529  CG  TYR P 493      -4.213 -37.876 -12.995  0.00  0.00      PROA  
ATOM   1530  CD1 TYR P 493      -4.136 -36.689 -12.252  0.00  0.00      PROA  
ATOM   1531  HD1 TYR P 493      -3.760 -35.795 -12.727  0.00  0.00      PROA  
ATOM   1532  CE1 TYR P 493      -4.619 -36.589 -10.899  0.00  0.00      PROA  
ATOM   1533  HE1 TYR P 493      -4.607 -35.683 -10.310  0.00  0.00      PROA  
ATOM   1534  CZ  TYR P 493      -4.987 -37.787 -10.251  0.00  0.00      PROA  
ATOM   1535  OH  TYR P 493      -5.688 -37.786  -9.057  0.00  0.00      PROA  
ATOM   1536  HH  TYR P 493      -5.663 -36.924  -8.635  0.00  0.00      PROA  
ATOM   1537  CD2 TYR P 493      -4.728 -39.036 -12.355  0.00  0.00      PROA  
ATOM   1538  HD2 TYR P 493      -4.918 -39.994 -12.817  0.00  0.00      PROA  
ATOM   1539  CE2 TYR P 493      -5.026 -39.005 -10.922  0.00  0.00      PROA  
ATOM   1540  HE2 TYR P 493      -5.315 -39.937 -10.458  0.00  0.00      PROA  
ATOM   1541  C   TYR P 493      -1.286 -37.825 -13.918  0.00  0.00      PROA  
ATOM   1542  O   TYR P 493      -1.020 -37.151 -12.946  0.00  0.00      PROA  
ATOM   1543  N   PHE P 494      -0.650 -38.964 -14.254  0.00  0.00      PROA  
ATOM   1544  HN  PHE P 494      -0.991 -39.509 -15.016  0.00  0.00      PROA  
ATOM   1545  CA  PHE P 494       0.599 -39.418 -13.751  0.00  0.00      PROA  
ATOM   1546  HA  PHE P 494       0.403 -39.611 -12.707  0.00  0.00      PROA  
ATOM   1547  CB  PHE P 494       1.068 -40.798 -14.428  0.00  0.00      PROA  
ATOM   1548  HB1 PHE P 494       2.171 -40.875 -14.328  0.00  0.00      PROA  
ATOM   1549  HB2 PHE P 494       0.725 -40.728 -15.482  0.00  0.00      PROA  
ATOM   1550  CG  PHE P 494       0.431 -42.046 -13.850  0.00  0.00      PROA  
ATOM   1551  CD1 PHE P 494      -0.828 -41.964 -13.154  0.00  0.00      PROA  
ATOM   1552  HD1 PHE P 494      -1.120 -41.017 -12.724  0.00  0.00      PROA  
ATOM   1553  CE1 PHE P 494      -1.555 -43.116 -12.917  0.00  0.00      PROA  
ATOM   1554  HE1 PHE P 494      -2.388 -42.900 -12.265  0.00  0.00      PROA  
ATOM   1555  CZ  PHE P 494      -1.119 -44.328 -13.370  0.00  0.00      PROA  
ATOM   1556  HZ  PHE P 494      -1.648 -45.259 -13.228  0.00  0.00      PROA  
ATOM   1557  CD2 PHE P 494       0.920 -43.285 -14.334  0.00  0.00      PROA  
ATOM   1558  HD2 PHE P 494       1.757 -43.380 -15.009  0.00  0.00      PROA  
ATOM   1559  CE2 PHE P 494       0.104 -44.390 -14.144  0.00  0.00      PROA  
ATOM   1560  HE2 PHE P 494       0.364 -45.301 -14.662  0.00  0.00      PROA  
ATOM   1561  C   PHE P 494       1.699 -38.427 -13.844  0.00  0.00      PROA  
ATOM   1562  O   PHE P 494       2.434 -38.199 -12.872  0.00  0.00      PROA  
ATOM   1563  N   LYS P 495       1.864 -37.759 -14.997  0.00  0.00      PROA  
ATOM   1564  HN  LYS P 495       1.206 -37.970 -15.716  0.00  0.00      PROA  
ATOM   1565  CA  LYS P 495       2.832 -36.729 -15.165  0.00  0.00      PROA  
ATOM   1566  HA  LYS P 495       3.746 -36.959 -14.638  0.00  0.00      PROA  
ATOM   1567  CB  LYS P 495       3.138 -36.440 -16.737  0.00  0.00      PROA  
ATOM   1568  HB1 LYS P 495       3.852 -35.621 -16.968  0.00  0.00      PROA  
ATOM   1569  HB2 LYS P 495       2.148 -36.115 -17.122  0.00  0.00      PROA  
ATOM   1570  CG  LYS P 495       3.758 -37.681 -17.501  0.00  0.00      PROA  
ATOM   1571  HG1 LYS P 495       4.147 -37.408 -18.505  0.00  0.00      PROA  
ATOM   1572  HG2 LYS P 495       2.976 -38.430 -17.751  0.00  0.00      PROA  
ATOM   1573  CD  LYS P 495       4.898 -38.511 -16.897  0.00  0.00      PROA  
ATOM   1574  HD1 LYS P 495       4.522 -38.876 -15.917  0.00  0.00      PROA  
ATOM   1575  HD2 LYS P 495       5.741 -37.830 -16.650  0.00  0.00      PROA  
ATOM   1576  CE  LYS P 495       5.417 -39.563 -17.834  0.00  0.00      PROA  
ATOM   1577  HE1 LYS P 495       4.634 -40.219 -18.273  0.00  0.00      PROA  
ATOM   1578  HE2 LYS P 495       5.982 -40.300 -17.224  0.00  0.00      PROA  
ATOM   1579  NZ  LYS P 495       6.261 -39.164 -18.968  0.00  0.00      PROA  
ATOM   1580  HZ1 LYS P 495       6.612 -40.019 -19.444  0.00  0.00      PROA  
ATOM   1581  HZ2 LYS P 495       7.005 -38.523 -18.627  0.00  0.00      PROA  
ATOM   1582  HZ3 LYS P 495       5.570 -38.665 -19.565  0.00  0.00      PROA  
ATOM   1583  C   LYS P 495       2.475 -35.349 -14.553  0.00  0.00      PROA  
ATOM   1584  O   LYS P 495       3.293 -34.461 -14.609  0.00  0.00      PROA  
ATOM   1585  N   GLY P 496       1.254 -35.167 -14.069  0.00  0.00      PROA  
ATOM   1586  HN  GLY P 496       0.515 -35.835 -14.044  0.00  0.00      PROA  
ATOM   1587  CA  GLY P 496       0.970 -34.011 -13.264  0.00  0.00      PROA  
ATOM   1588  HA1 GLY P 496       0.045 -33.555 -13.585  0.00  0.00      PROA  
ATOM   1589  HA2 GLY P 496       1.702 -33.252 -13.496  0.00  0.00      PROA  
ATOM   1590  C   GLY P 496       0.917 -34.292 -11.759  0.00  0.00      PROA  
ATOM   1591  O   GLY P 496       1.849 -34.779 -11.138  0.00  0.00      PROA  
ATOM   1592  N   TRP P 497      -0.264 -34.084 -11.224  0.00  0.00      PROA  
ATOM   1593  HN  TRP P 497      -1.049 -33.760 -11.748  0.00  0.00      PROA  
ATOM   1594  CA  TRP P 497      -0.418 -34.054  -9.799  0.00  0.00      PROA  
ATOM   1595  HA  TRP P 497       0.421 -33.654  -9.248  0.00  0.00      PROA  
ATOM   1596  CB  TRP P 497      -1.669 -33.188  -9.430  0.00  0.00      PROA  
ATOM   1597  HB1 TRP P 497      -1.726 -33.255  -8.323  0.00  0.00      PROA  
ATOM   1598  HB2 TRP P 497      -2.572 -33.602  -9.928  0.00  0.00      PROA  
ATOM   1599  CG  TRP P 497      -1.526 -31.736  -9.783  0.00  0.00      PROA  
ATOM   1600  CD1 TRP P 497      -2.381 -31.150 -10.683  0.00  0.00      PROA  
ATOM   1601  HD1 TRP P 497      -3.056 -31.720 -11.304  0.00  0.00      PROA  
ATOM   1602  NE1 TRP P 497      -2.072 -29.771 -10.770  0.00  0.00      PROA  
ATOM   1603  HE1 TRP P 497      -2.146 -29.188 -11.549  0.00  0.00      PROA  
ATOM   1604  CE2 TRP P 497      -1.080 -29.489  -9.873  0.00  0.00      PROA  
ATOM   1605  CD2 TRP P 497      -0.659 -30.726  -9.337  0.00  0.00      PROA  
ATOM   1606  CE3 TRP P 497       0.386 -30.716  -8.407  0.00  0.00      PROA  
ATOM   1607  HE3 TRP P 497       0.740 -31.582  -7.866  0.00  0.00      PROA  
ATOM   1608  CZ3 TRP P 497       1.036 -29.543  -8.150  0.00  0.00      PROA  
ATOM   1609  HZ3 TRP P 497       1.827 -29.502  -7.416  0.00  0.00      PROA  
ATOM   1610  CZ2 TRP P 497      -0.369 -28.301  -9.661  0.00  0.00      PROA  
ATOM   1611  HZ2 TRP P 497      -0.541 -27.377 -10.194  0.00  0.00      PROA  
ATOM   1612  CH2 TRP P 497       0.732 -28.360  -8.794  0.00  0.00      PROA  
ATOM   1613  HH2 TRP P 497       1.327 -27.477  -8.617  0.00  0.00      PROA  
ATOM   1614  C   TRP P 497      -0.602 -35.394  -9.172  0.00  0.00      PROA  
ATOM   1615  O   TRP P 497      -0.583 -35.412  -7.950  0.00  0.00      PROA  
ATOM   1616  N   PHE P 498      -0.748 -36.494  -9.942  0.00  0.00      PROA  
ATOM   1617  HN  PHE P 498      -0.752 -36.532 -10.939  0.00  0.00      PROA  
ATOM   1618  CA  PHE P 498      -1.297 -37.683  -9.264  0.00  0.00      PROA  
ATOM   1619  HA  PHE P 498      -2.280 -37.450  -8.880  0.00  0.00      PROA  
ATOM   1620  CB  PHE P 498      -1.483 -38.783 -10.322  0.00  0.00      PROA  
ATOM   1621  HB1 PHE P 498      -0.621 -38.731 -11.022  0.00  0.00      PROA  
ATOM   1622  HB2 PHE P 498      -2.362 -38.592 -10.974  0.00  0.00      PROA  
ATOM   1623  CG  PHE P 498      -1.739 -40.206  -9.822  0.00  0.00      PROA  
ATOM   1624  CD1 PHE P 498      -2.811 -40.592  -9.004  0.00  0.00      PROA  
ATOM   1625  HD1 PHE P 498      -3.589 -39.881  -8.768  0.00  0.00      PROA  
ATOM   1626  CE1 PHE P 498      -2.817 -41.812  -8.415  0.00  0.00      PROA  
ATOM   1627  HE1 PHE P 498      -3.665 -41.961  -7.763  0.00  0.00      PROA  
ATOM   1628  CZ  PHE P 498      -1.802 -42.685  -8.567  0.00  0.00      PROA  
ATOM   1629  HZ  PHE P 498      -1.754 -43.682  -8.155  0.00  0.00      PROA  
ATOM   1630  CD2 PHE P 498      -0.625 -41.083  -9.993  0.00  0.00      PROA  
ATOM   1631  HD2 PHE P 498       0.307 -40.743 -10.420  0.00  0.00      PROA  
ATOM   1632  CE2 PHE P 498      -0.670 -42.294  -9.289  0.00  0.00      PROA  
ATOM   1633  HE2 PHE P 498       0.079 -43.071  -9.334  0.00  0.00      PROA  
ATOM   1634  C   PHE P 498      -0.613 -38.199  -8.031  0.00  0.00      PROA  
ATOM   1635  O   PHE P 498      -1.224 -38.563  -7.079  0.00  0.00      PROA  
ATOM   1636  N   LEU P 499       0.734 -38.239  -7.956  0.00  0.00      PROA  
ATOM   1637  HN  LEU P 499       1.400 -38.070  -8.678  0.00  0.00      PROA  
ATOM   1638  CA  LEU P 499       1.477 -38.525  -6.676  0.00  0.00      PROA  
ATOM   1639  HA  LEU P 499       1.147 -39.473  -6.279  0.00  0.00      PROA  
ATOM   1640  CB  LEU P 499       2.988 -38.490  -7.001  0.00  0.00      PROA  
ATOM   1641  HB1 LEU P 499       3.186 -37.556  -7.569  0.00  0.00      PROA  
ATOM   1642  HB2 LEU P 499       3.190 -39.232  -7.803  0.00  0.00      PROA  
ATOM   1643  CG  LEU P 499       4.033 -38.706  -5.867  0.00  0.00      PROA  
ATOM   1644  HG  LEU P 499       4.059 -37.759  -5.286  0.00  0.00      PROA  
ATOM   1645  CD1 LEU P 499       3.593 -39.848  -4.841  0.00  0.00      PROA  
ATOM   1646 HD11 LEU P 499       4.334 -40.075  -4.044  0.00  0.00      PROA  
ATOM   1647 HD12 LEU P 499       3.436 -40.786  -5.415  0.00  0.00      PROA  
ATOM   1648 HD13 LEU P 499       2.689 -39.582  -4.252  0.00  0.00      PROA  
ATOM   1649  CD2 LEU P 499       5.414 -39.075  -6.433  0.00  0.00      PROA  
ATOM   1650 HD21 LEU P 499       6.123 -39.120  -5.579  0.00  0.00      PROA  
ATOM   1651 HD22 LEU P 499       5.835 -38.370  -7.182  0.00  0.00      PROA  
ATOM   1652 HD23 LEU P 499       5.466 -40.097  -6.868  0.00  0.00      PROA  
ATOM   1653  C   LEU P 499       1.264 -37.516  -5.544  0.00  0.00      PROA  
ATOM   1654  O   LEU P 499       0.978 -37.973  -4.443  0.00  0.00      PROA  
ATOM   1655  N   ILE P 500       1.339 -36.244  -5.774  0.00  0.00      PROA  
ATOM   1656  HN  ILE P 500       1.538 -35.911  -6.692  0.00  0.00      PROA  
ATOM   1657  CA  ILE P 500       0.905 -35.307  -4.712  0.00  0.00      PROA  
ATOM   1658  HA  ILE P 500       1.439 -35.582  -3.815  0.00  0.00      PROA  
ATOM   1659  CB  ILE P 500       1.326 -33.817  -5.028  0.00  0.00      PROA  
ATOM   1660  HB  ILE P 500       1.216 -33.660  -6.123  0.00  0.00      PROA  
ATOM   1661  CG2 ILE P 500       0.603 -32.724  -4.266  0.00  0.00      PROA  
ATOM   1662 HG21 ILE P 500       1.241 -31.820  -4.362  0.00  0.00      PROA  
ATOM   1663 HG22 ILE P 500       0.386 -33.073  -3.234  0.00  0.00      PROA  
ATOM   1664 HG23 ILE P 500      -0.434 -32.664  -4.661  0.00  0.00      PROA  
ATOM   1665  CG1 ILE P 500       2.907 -33.742  -4.873  0.00  0.00      PROA  
ATOM   1666 HG11 ILE P 500       3.241 -32.683  -4.905  0.00  0.00      PROA  
ATOM   1667 HG12 ILE P 500       3.282 -34.202  -5.813  0.00  0.00      PROA  
ATOM   1668  CD  ILE P 500       3.555 -34.134  -3.583  0.00  0.00      PROA  
ATOM   1669  HD1 ILE P 500       4.431 -33.469  -3.425  0.00  0.00      PROA  
ATOM   1670  HD2 ILE P 500       3.800 -35.216  -3.647  0.00  0.00      PROA  
ATOM   1671  HD3 ILE P 500       2.907 -33.807  -2.742  0.00  0.00      PROA  
ATOM   1672  C   ILE P 500      -0.563 -35.373  -4.300  0.00  0.00      PROA  
ATOM   1673  O   ILE P 500      -0.856 -35.431  -3.100  0.00  0.00      PROA  
ATOM   1674  N   ASP P 501      -1.507 -35.518  -5.302  0.00  0.00      PROA  
ATOM   1675  HN  ASP P 501      -1.201 -35.469  -6.249  0.00  0.00      PROA  
ATOM   1676  CA  ASP P 501      -2.938 -35.740  -5.131  0.00  0.00      PROA  
ATOM   1677  HA  ASP P 501      -3.301 -34.885  -4.581  0.00  0.00      PROA  
ATOM   1678  CB  ASP P 501      -3.645 -35.729  -6.574  0.00  0.00      PROA  
ATOM   1679  HB1 ASP P 501      -3.369 -36.708  -7.021  0.00  0.00      PROA  
ATOM   1680  HB2 ASP P 501      -3.271 -34.938  -7.259  0.00  0.00      PROA  
ATOM   1681  CG  ASP P 501      -5.123 -35.505  -6.444  0.00  0.00      PROA  
ATOM   1682  OD1 ASP P 501      -5.465 -34.957  -5.373  0.00  0.00      PROA  
ATOM   1683  OD2 ASP P 501      -5.873 -35.721  -7.467  0.00  0.00      PROA  
ATOM   1684  C   ASP P 501      -3.236 -37.009  -4.399  0.00  0.00      PROA  
ATOM   1685  O   ASP P 501      -3.950 -37.018  -3.433  0.00  0.00      PROA  
ATOM   1686  N   MET P 502      -2.577 -38.120  -4.704  0.00  0.00      PROA  
ATOM   1687  HN  MET P 502      -1.958 -38.122  -5.486  0.00  0.00      PROA  
ATOM   1688  CA  MET P 502      -2.611 -39.493  -4.060  0.00  0.00      PROA  
ATOM   1689  HA  MET P 502      -3.666 -39.713  -3.980  0.00  0.00      PROA  
ATOM   1690  CB  MET P 502      -1.893 -40.671  -4.874  0.00  0.00      PROA  
ATOM   1691  HB1 MET P 502      -0.795 -40.517  -4.809  0.00  0.00      PROA  
ATOM   1692  HB2 MET P 502      -2.235 -40.395  -5.895  0.00  0.00      PROA  
ATOM   1693  CG  MET P 502      -2.423 -42.023  -4.462  0.00  0.00      PROA  
ATOM   1694  HG1 MET P 502      -1.860 -42.295  -3.544  0.00  0.00      PROA  
ATOM   1695  HG2 MET P 502      -2.013 -42.612  -5.311  0.00  0.00      PROA  
ATOM   1696  SD  MET P 502      -4.287 -42.333  -4.656  0.00  0.00      PROA  
ATOM   1697  CE  MET P 502      -3.925 -44.128  -4.570  0.00  0.00      PROA  
ATOM   1698  HE1 MET P 502      -3.306 -44.377  -3.681  0.00  0.00      PROA  
ATOM   1699  HE2 MET P 502      -3.278 -44.462  -5.409  0.00  0.00      PROA  
ATOM   1700  HE3 MET P 502      -4.790 -44.822  -4.634  0.00  0.00      PROA  
ATOM   1701  C   MET P 502      -2.061 -39.400  -2.646  0.00  0.00      PROA  
ATOM   1702  O   MET P 502      -2.667 -39.908  -1.697  0.00  0.00      PROA  
ATOM   1703  N   VAL P 503      -0.966 -38.609  -2.265  0.00  0.00      PROA  
ATOM   1704  HN  VAL P 503      -0.410 -38.208  -2.989  0.00  0.00      PROA  
ATOM   1705  CA  VAL P 503      -0.688 -38.279  -0.891  0.00  0.00      PROA  
ATOM   1706  HA  VAL P 503      -0.472 -39.193  -0.359  0.00  0.00      PROA  
ATOM   1707  CB  VAL P 503       0.593 -37.396  -0.751  0.00  0.00      PROA  
ATOM   1708  HB  VAL P 503       0.493 -36.497  -1.396  0.00  0.00      PROA  
ATOM   1709  CG1 VAL P 503       0.957 -36.838   0.659  0.00  0.00      PROA  
ATOM   1710 HG11 VAL P 503       0.208 -36.050   0.887  0.00  0.00      PROA  
ATOM   1711 HG12 VAL P 503       1.965 -36.380   0.743  0.00  0.00      PROA  
ATOM   1712 HG13 VAL P 503       0.746 -37.673   1.360  0.00  0.00      PROA  
ATOM   1713  CG2 VAL P 503       1.806 -38.296  -1.137  0.00  0.00      PROA  
ATOM   1714 HG21 VAL P 503       1.706 -38.732  -2.154  0.00  0.00      PROA  
ATOM   1715 HG22 VAL P 503       1.853 -39.073  -0.345  0.00  0.00      PROA  
ATOM   1716 HG23 VAL P 503       2.729 -37.677  -1.149  0.00  0.00      PROA  
ATOM   1717  C   VAL P 503      -1.821 -37.565  -0.139  0.00  0.00      PROA  
ATOM   1718  O   VAL P 503      -2.158 -37.913   0.998  0.00  0.00      PROA  
ATOM   1719  N   ALA P 504      -2.373 -36.506  -0.715  0.00  0.00      PROA  
ATOM   1720  HN  ALA P 504      -2.039 -36.213  -1.607  0.00  0.00      PROA  
ATOM   1721  CA  ALA P 504      -3.485 -35.814  -0.084  0.00  0.00      PROA  
ATOM   1722  HA  ALA P 504      -3.202 -35.532   0.920  0.00  0.00      PROA  
ATOM   1723  CB  ALA P 504      -3.861 -34.627  -0.961  0.00  0.00      PROA  
ATOM   1724  HB1 ALA P 504      -2.997 -33.963  -1.177  0.00  0.00      PROA  
ATOM   1725  HB2 ALA P 504      -4.643 -33.968  -0.527  0.00  0.00      PROA  
ATOM   1726  HB3 ALA P 504      -4.153 -34.927  -1.990  0.00  0.00      PROA  
ATOM   1727  C   ALA P 504      -4.765 -36.603   0.142  0.00  0.00      PROA  
ATOM   1728  O   ALA P 504      -5.593 -36.256   0.999  0.00  0.00      PROA  
ATOM   1729  N   ALA P 505      -4.899 -37.766  -0.561  0.00  0.00      PROA  
ATOM   1730  HN  ALA P 505      -4.260 -38.177  -1.206  0.00  0.00      PROA  
ATOM   1731  CA  ALA P 505      -6.085 -38.646  -0.484  0.00  0.00      PROA  
ATOM   1732  HA  ALA P 505      -6.971 -38.042  -0.358  0.00  0.00      PROA  
ATOM   1733  CB  ALA P 505      -6.088 -39.525  -1.753  0.00  0.00      PROA  
ATOM   1734  HB1 ALA P 505      -6.191 -38.937  -2.690  0.00  0.00      PROA  
ATOM   1735  HB2 ALA P 505      -6.952 -40.214  -1.866  0.00  0.00      PROA  
ATOM   1736  HB3 ALA P 505      -5.136 -40.060  -1.956  0.00  0.00      PROA  
ATOM   1737  C   ALA P 505      -6.117 -39.495   0.721  0.00  0.00      PROA  
ATOM   1738  O   ALA P 505      -7.181 -39.978   1.149  0.00  0.00      PROA  
ATOM   1739  N   ILE P 506      -4.933 -39.648   1.307  0.00  0.00      PROA  
ATOM   1740  HN  ILE P 506      -4.081 -39.384   0.860  0.00  0.00      PROA  
ATOM   1741  CA  ILE P 506      -4.663 -40.527   2.426  0.00  0.00      PROA  
ATOM   1742  HA  ILE P 506      -5.195 -41.431   2.168  0.00  0.00      PROA  
ATOM   1743  CB  ILE P 506      -3.199 -40.849   2.581  0.00  0.00      PROA  
ATOM   1744  HB  ILE P 506      -2.660 -39.878   2.547  0.00  0.00      PROA  
ATOM   1745  CG2 ILE P 506      -2.986 -41.581   3.908  0.00  0.00      PROA  
ATOM   1746 HG21 ILE P 506      -1.923 -41.787   4.156  0.00  0.00      PROA  
ATOM   1747 HG22 ILE P 506      -3.229 -42.650   3.729  0.00  0.00      PROA  
ATOM   1748 HG23 ILE P 506      -3.312 -40.947   4.760  0.00  0.00      PROA  
ATOM   1749  CG1 ILE P 506      -2.644 -41.608   1.319  0.00  0.00      PROA  
ATOM   1750 HG11 ILE P 506      -2.878 -41.089   0.365  0.00  0.00      PROA  
ATOM   1751 HG12 ILE P 506      -3.068 -42.633   1.268  0.00  0.00      PROA  
ATOM   1752  CD  ILE P 506      -1.102 -41.661   1.340  0.00  0.00      PROA  
ATOM   1753  HD1 ILE P 506      -0.676 -41.892   0.340  0.00  0.00      PROA  
ATOM   1754  HD2 ILE P 506      -0.899 -42.591   1.913  0.00  0.00      PROA  
ATOM   1755  HD3 ILE P 506      -0.627 -40.770   1.803  0.00  0.00      PROA  
ATOM   1756  C   ILE P 506      -5.316 -40.063   3.749  0.00  0.00      PROA  
ATOM   1757  O   ILE P 506      -5.233 -38.845   4.020  0.00  0.00      PROA  
ATOM   1758  N   PRO P 507      -6.055 -40.882   4.647  0.00  0.00      PROA  
ATOM   1759  CD  PRO P 507      -7.206 -41.708   4.188  0.00  0.00      PROA  
ATOM   1760  HD1 PRO P 507      -6.870 -42.345   3.342  0.00  0.00      PROA  
ATOM   1761  HD2 PRO P 507      -7.883 -41.044   3.610  0.00  0.00      PROA  
ATOM   1762  CA  PRO P 507      -6.163 -40.483   6.076  0.00  0.00      PROA  
ATOM   1763  HA  PRO P 507      -6.017 -39.425   6.236  0.00  0.00      PROA  
ATOM   1764  CB  PRO P 507      -7.608 -40.976   6.425  0.00  0.00      PROA  
ATOM   1765  HB1 PRO P 507      -8.295 -40.179   6.068  0.00  0.00      PROA  
ATOM   1766  HB2 PRO P 507      -7.742 -41.243   7.495  0.00  0.00      PROA  
ATOM   1767  CG  PRO P 507      -7.904 -42.153   5.531  0.00  0.00      PROA  
ATOM   1768  HG1 PRO P 507      -7.383 -43.076   5.865  0.00  0.00      PROA  
ATOM   1769  HG2 PRO P 507      -9.009 -42.214   5.435  0.00  0.00      PROA  
ATOM   1770  C   PRO P 507      -5.088 -41.156   6.971  0.00  0.00      PROA  
ATOM   1771  O   PRO P 507      -5.160 -42.370   7.246  0.00  0.00      PROA  
ATOM   1772  N   PHE P 508      -4.058 -40.354   7.449  0.00  0.00      PROA  
ATOM   1773  HN  PHE P 508      -4.230 -39.385   7.291  0.00  0.00      PROA  
ATOM   1774  CA  PHE P 508      -2.923 -40.813   8.226  0.00  0.00      PROA  
ATOM   1775  HA  PHE P 508      -2.412 -41.507   7.574  0.00  0.00      PROA  
ATOM   1776  CB  PHE P 508      -1.856 -39.724   8.456  0.00  0.00      PROA  
ATOM   1777  HB1 PHE P 508      -1.241 -40.045   9.323  0.00  0.00      PROA  
ATOM   1778  HB2 PHE P 508      -2.262 -38.736   8.765  0.00  0.00      PROA  
ATOM   1779  CG  PHE P 508      -0.984 -39.468   7.256  0.00  0.00      PROA  
ATOM   1780  CD1 PHE P 508       0.377 -39.678   7.290  0.00  0.00      PROA  
ATOM   1781  HD1 PHE P 508       0.838 -40.070   8.185  0.00  0.00      PROA  
ATOM   1782  CE1 PHE P 508       1.167 -39.519   6.106  0.00  0.00      PROA  
ATOM   1783  HE1 PHE P 508       2.243 -39.487   6.195  0.00  0.00      PROA  
ATOM   1784  CZ  PHE P 508       0.582 -39.111   4.914  0.00  0.00      PROA  
ATOM   1785  HZ  PHE P 508       1.059 -38.910   3.966  0.00  0.00      PROA  
ATOM   1786  CD2 PHE P 508      -1.529 -39.096   6.092  0.00  0.00      PROA  
ATOM   1787  HD2 PHE P 508      -2.573 -38.830   6.017  0.00  0.00      PROA  
ATOM   1788  CE2 PHE P 508      -0.766 -38.838   4.937  0.00  0.00      PROA  
ATOM   1789  HE2 PHE P 508      -1.328 -38.463   4.095  0.00  0.00      PROA  
ATOM   1790  C   PHE P 508      -3.406 -41.508   9.519  0.00  0.00      PROA  
ATOM   1791  O   PHE P 508      -2.749 -42.421  10.030  0.00  0.00      PROA  
ATOM   1792  N   ASP P 509      -4.520 -41.038  10.136  0.00  0.00      PROA  
ATOM   1793  HN  ASP P 509      -4.851 -40.170   9.774  0.00  0.00      PROA  
ATOM   1794  CA  ASP P 509      -5.343 -41.608  11.192  0.00  0.00      PROA  
ATOM   1795  HA  ASP P 509      -4.911 -41.387  12.157  0.00  0.00      PROA  
ATOM   1796  CB  ASP P 509      -6.704 -41.001  11.153  0.00  0.00      PROA  
ATOM   1797  HB1 ASP P 509      -7.470 -41.416  11.843  0.00  0.00      PROA  
ATOM   1798  HB2 ASP P 509      -7.193 -41.119  10.163  0.00  0.00      PROA  
ATOM   1799  CG  ASP P 509      -6.725 -39.456  11.460  0.00  0.00      PROA  
ATOM   1800  OD1 ASP P 509      -5.756 -38.771  11.047  0.00  0.00      PROA  
ATOM   1801  OD2 ASP P 509      -7.795 -39.001  11.903  0.00  0.00      PROA  
ATOM   1802  C   ASP P 509      -5.521 -43.053  11.123  0.00  0.00      PROA  
ATOM   1803  O   ASP P 509      -5.484 -43.729  12.126  0.00  0.00      PROA  
ATOM   1804  N   LEU P 510      -5.787 -43.636   9.948  0.00  0.00      PROA  
ATOM   1805  HN  LEU P 510      -5.749 -43.152   9.077  0.00  0.00      PROA  
ATOM   1806  CA  LEU P 510      -5.920 -45.055   9.693  0.00  0.00      PROA  
ATOM   1807  HA  LEU P 510      -6.611 -45.505  10.390  0.00  0.00      PROA  
ATOM   1808  CB  LEU P 510      -6.490 -45.236   8.275  0.00  0.00      PROA  
ATOM   1809  HB1 LEU P 510      -5.876 -44.778   7.470  0.00  0.00      PROA  
ATOM   1810  HB2 LEU P 510      -7.478 -44.735   8.361  0.00  0.00      PROA  
ATOM   1811  CG  LEU P 510      -6.565 -46.710   7.839  0.00  0.00      PROA  
ATOM   1812  HG  LEU P 510      -5.547 -47.144   7.741  0.00  0.00      PROA  
ATOM   1813  CD1 LEU P 510      -7.421 -47.593   8.753  0.00  0.00      PROA  
ATOM   1814 HD11 LEU P 510      -7.560 -48.639   8.404  0.00  0.00      PROA  
ATOM   1815 HD12 LEU P 510      -8.421 -47.131   8.892  0.00  0.00      PROA  
ATOM   1816 HD13 LEU P 510      -7.057 -47.744   9.792  0.00  0.00      PROA  
ATOM   1817  CD2 LEU P 510      -7.196 -46.740   6.462  0.00  0.00      PROA  
ATOM   1818 HD21 LEU P 510      -8.225 -46.321   6.458  0.00  0.00      PROA  
ATOM   1819 HD22 LEU P 510      -7.249 -47.776   6.063  0.00  0.00      PROA  
ATOM   1820 HD23 LEU P 510      -6.600 -46.211   5.688  0.00  0.00      PROA  
ATOM   1821  C   LEU P 510      -4.575 -45.777   9.834  0.00  0.00      PROA  
ATOM   1822  O   LEU P 510      -4.635 -46.962  10.279  0.00  0.00      PROA  
ATOM   1823  N   LEU P 511      -3.507 -45.133   9.691  0.00  0.00      PROA  
ATOM   1824  HN  LEU P 511      -3.477 -44.244   9.241  0.00  0.00      PROA  
ATOM   1825  CA  LEU P 511      -2.175 -45.687   9.819  0.00  0.00      PROA  
ATOM   1826  HA  LEU P 511      -2.296 -46.755   9.717  0.00  0.00      PROA  
ATOM   1827  CB  LEU P 511      -1.188 -45.150   8.785  0.00  0.00      PROA  
ATOM   1828  HB1 LEU P 511      -0.170 -45.595   8.823  0.00  0.00      PROA  
ATOM   1829  HB2 LEU P 511      -1.175 -44.049   8.927  0.00  0.00      PROA  
ATOM   1830  CG  LEU P 511      -1.489 -45.372   7.220  0.00  0.00      PROA  
ATOM   1831  HG  LEU P 511      -0.522 -45.179   6.708  0.00  0.00      PROA  
ATOM   1832  CD1 LEU P 511      -2.064 -46.798   6.935  0.00  0.00      PROA  
ATOM   1833 HD11 LEU P 511      -1.949 -46.982   5.846  0.00  0.00      PROA  
ATOM   1834 HD12 LEU P 511      -3.073 -46.856   7.397  0.00  0.00      PROA  
ATOM   1835 HD13 LEU P 511      -1.426 -47.616   7.333  0.00  0.00      PROA  
ATOM   1836  CD2 LEU P 511      -2.412 -44.315   6.669  0.00  0.00      PROA  
ATOM   1837 HD21 LEU P 511      -2.121 -43.305   7.029  0.00  0.00      PROA  
ATOM   1838 HD22 LEU P 511      -3.474 -44.366   6.991  0.00  0.00      PROA  
ATOM   1839 HD23 LEU P 511      -2.254 -44.257   5.571  0.00  0.00      PROA  
ATOM   1840  C   LEU P 511      -1.577 -45.542  11.230  0.00  0.00      PROA  
ATOM   1841  O   LEU P 511      -0.692 -46.319  11.495  0.00  0.00      PROA  
ATOM   1842  N   ILE P 512      -2.140 -44.770  12.179  0.00  0.00      PROA  
ATOM   1843  HN  ILE P 512      -2.962 -44.253  11.954  0.00  0.00      PROA  
ATOM   1844  CA  ILE P 512      -1.532 -44.770  13.530  0.00  0.00      PROA  
ATOM   1845  HA  ILE P 512      -0.510 -45.083  13.375  0.00  0.00      PROA  
ATOM   1846  CB  ILE P 512      -1.615 -43.420  14.295  0.00  0.00      PROA  
ATOM   1847  HB  ILE P 512      -2.702 -43.301  14.491  0.00  0.00      PROA  
ATOM   1848  CG2 ILE P 512      -0.798 -43.596  15.622  0.00  0.00      PROA  
ATOM   1849 HG21 ILE P 512      -1.026 -44.590  16.062  0.00  0.00      PROA  
ATOM   1850 HG22 ILE P 512      -1.039 -42.847  16.407  0.00  0.00      PROA  
ATOM   1851 HG23 ILE P 512       0.288 -43.661  15.397  0.00  0.00      PROA  
ATOM   1852  CG1 ILE P 512      -1.171 -42.154  13.466  0.00  0.00      PROA  
ATOM   1853 HG11 ILE P 512      -1.337 -41.292  14.147  0.00  0.00      PROA  
ATOM   1854 HG12 ILE P 512      -1.922 -41.919  12.683  0.00  0.00      PROA  
ATOM   1855  CD  ILE P 512       0.258 -42.242  12.839  0.00  0.00      PROA  
ATOM   1856  HD1 ILE P 512       0.422 -43.241  12.381  0.00  0.00      PROA  
ATOM   1857  HD2 ILE P 512       1.014 -41.987  13.612  0.00  0.00      PROA  
ATOM   1858  HD3 ILE P 512       0.349 -41.423  12.094  0.00  0.00      PROA  
ATOM   1859  C   ILE P 512      -2.265 -45.817  14.301  0.00  0.00      PROA  
ATOM   1860  O   ILE P 512      -3.466 -45.657  14.643  0.00  0.00      PROA  
ATOM   1861  N   PHE P 513      -1.660 -46.977  14.679  0.00  0.00      PROA  
ATOM   1862  HN  PHE P 513      -0.676 -47.094  14.565  0.00  0.00      PROA  
ATOM   1863  CA  PHE P 513      -2.425 -48.073  15.255  0.00  0.00      PROA  
ATOM   1864  HA  PHE P 513      -3.470 -47.870  15.076  0.00  0.00      PROA  
ATOM   1865  CB  PHE P 513      -2.141 -49.482  14.545  0.00  0.00      PROA  
ATOM   1866  HB1 PHE P 513      -2.811 -50.212  15.047  0.00  0.00      PROA  
ATOM   1867  HB2 PHE P 513      -1.050 -49.672  14.628  0.00  0.00      PROA  
ATOM   1868  CG  PHE P 513      -2.594 -49.599  13.108  0.00  0.00      PROA  
ATOM   1869  CD1 PHE P 513      -3.855 -50.153  12.871  0.00  0.00      PROA  
ATOM   1870  HD1 PHE P 513      -4.517 -50.256  13.718  0.00  0.00      PROA  
ATOM   1871  CE1 PHE P 513      -4.228 -50.544  11.583  0.00  0.00      PROA  
ATOM   1872  HE1 PHE P 513      -5.127 -51.118  11.411  0.00  0.00      PROA  
ATOM   1873  CZ  PHE P 513      -3.339 -50.395  10.551  0.00  0.00      PROA  
ATOM   1874  HZ  PHE P 513      -3.622 -50.699   9.554  0.00  0.00      PROA  
ATOM   1875  CD2 PHE P 513      -1.691 -49.339  12.032  0.00  0.00      PROA  
ATOM   1876  HD2 PHE P 513      -0.682 -49.019  12.244  0.00  0.00      PROA  
ATOM   1877  CE2 PHE P 513      -2.124 -49.717  10.753  0.00  0.00      PROA  
ATOM   1878  HE2 PHE P 513      -1.382 -49.726   9.968  0.00  0.00      PROA  
ATOM   1879  C   PHE P 513      -2.190 -48.281  16.636  0.00  0.00      PROA  
ATOM   1880  O   PHE P 513      -1.196 -48.825  17.039  0.00  0.00      PROA  
ATOM   1881  N   GLY P 514      -3.147 -47.870  17.456  0.00  0.00      PROA  
ATOM   1882  HN  GLY P 514      -4.006 -47.550  17.064  0.00  0.00      PROA  
ATOM   1883  CA  GLY P 514      -3.000 -47.933  18.886  0.00  0.00      PROA  
ATOM   1884  HA1 GLY P 514      -2.973 -48.948  19.254  0.00  0.00      PROA  
ATOM   1885  HA2 GLY P 514      -3.800 -47.411  19.390  0.00  0.00      PROA  
ATOM   1886  C   GLY P 514      -1.753 -47.212  19.488  0.00  0.00      PROA  
ATOM   1887  O   GLY P 514      -1.039 -47.769  20.370  0.00  0.00      PROA  
ATOM   1888  N   SER P 515      -1.389 -46.008  19.032  0.00  0.00      PROA  
ATOM   1889  HN  SER P 515      -1.842 -45.518  18.290  0.00  0.00      PROA  
ATOM   1890  CA  SER P 515      -0.192 -45.346  19.493  0.00  0.00      PROA  
ATOM   1891  HA  SER P 515      -0.119 -45.590  20.542  0.00  0.00      PROA  
ATOM   1892  CB  SER P 515       0.923 -45.778  18.563  0.00  0.00      PROA  
ATOM   1893  HB1 SER P 515       1.816 -45.242  18.951  0.00  0.00      PROA  
ATOM   1894  HB2 SER P 515       0.737 -45.426  17.526  0.00  0.00      PROA  
ATOM   1895  OG  SER P 515       1.164 -47.162  18.665  0.00  0.00      PROA  
ATOM   1896  HG1 SER P 515       0.493 -47.740  18.294  0.00  0.00      PROA  
ATOM   1897  C   SER P 515      -0.295 -43.816  19.504  0.00  0.00      PROA  
ATOM   1898  O   SER P 515       0.705 -43.115  19.656  0.00  0.00      PROA  
ATOM   1899  N   GLY P 516      -1.531 -43.289  19.424  0.00  0.00      PROA  
ATOM   1900  HN  GLY P 516      -2.382 -43.801  19.331  0.00  0.00      PROA  
ATOM   1901  CA  GLY P 516      -1.806 -41.856  19.392  0.00  0.00      PROA  
ATOM   1902  HA1 GLY P 516      -2.016 -41.547  18.378  0.00  0.00      PROA  
ATOM   1903  HA2 GLY P 516      -1.032 -41.323  19.923  0.00  0.00      PROA  
ATOM   1904  C   GLY P 516      -3.055 -41.680  20.241  0.00  0.00      PROA  
ATOM   1905  O   GLY P 516      -3.980 -40.866  20.097  0.00  0.00      PROA  
ATOM   1906  N   SER P 517      -3.214 -42.616  21.229  0.00  0.00      PROA  
ATOM   1907  HN  SER P 517      -2.531 -43.330  21.362  0.00  0.00      PROA  
ATOM   1908  CA  SER P 517      -4.338 -42.685  22.112  0.00  0.00      PROA  
ATOM   1909  HA  SER P 517      -5.191 -42.904  21.487  0.00  0.00      PROA  
ATOM   1910  CB  SER P 517      -4.162 -43.872  23.035  0.00  0.00      PROA  
ATOM   1911  HB1 SER P 517      -4.988 -44.069  23.751  0.00  0.00      PROA  
ATOM   1912  HB2 SER P 517      -3.243 -43.722  23.641  0.00  0.00      PROA  
ATOM   1913  OG  SER P 517      -3.948 -45.104  22.384  0.00  0.00      PROA  
ATOM   1914  HG1 SER P 517      -4.755 -45.310  21.908  0.00  0.00      PROA  
ATOM   1915  C   SER P 517      -4.682 -41.432  22.920  0.00  0.00      PROA  
ATOM   1916  O   SER P 517      -5.785 -41.045  23.195  0.00  0.00      PROA  
ATOM   1917  N   GLU P 518      -3.585 -40.676  23.305  0.00  0.00      PROA  
ATOM   1918  HN  GLU P 518      -2.631 -40.938  23.177  0.00  0.00      PROA  
ATOM   1919  CA  GLU P 518      -3.849 -39.454  24.115  0.00  0.00      PROA  
ATOM   1920  HA  GLU P 518      -4.834 -39.056  23.920  0.00  0.00      PROA  
ATOM   1921  CB  GLU P 518      -3.506 -39.655  25.610  0.00  0.00      PROA  
ATOM   1922  HB1 GLU P 518      -2.420 -39.837  25.759  0.00  0.00      PROA  
ATOM   1923  HB2 GLU P 518      -4.182 -40.468  25.951  0.00  0.00      PROA  
ATOM   1924  CG  GLU P 518      -3.727 -38.388  26.462  0.00  0.00      PROA  
ATOM   1925  HG1 GLU P 518      -4.808 -38.273  26.230  0.00  0.00      PROA  
ATOM   1926  HG2 GLU P 518      -3.160 -37.452  26.271  0.00  0.00      PROA  
ATOM   1927  CD  GLU P 518      -3.506 -38.772  27.926  0.00  0.00      PROA  
ATOM   1928  OE1 GLU P 518      -2.669 -38.120  28.598  0.00  0.00      PROA  
ATOM   1929  OE2 GLU P 518      -4.290 -39.703  28.293  0.00  0.00      PROA  
ATOM   1930  C   GLU P 518      -2.975 -38.328  23.609  0.00  0.00      PROA  
ATOM   1931  O   GLU P 518      -3.412 -37.187  23.651  0.00  0.00      PROA  
ATOM   1932  N   GLU P 519      -1.715 -38.665  23.076  0.00  0.00      PROA  
ATOM   1933  HN  GLU P 519      -1.278 -39.561  23.094  0.00  0.00      PROA  
ATOM   1934  CA  GLU P 519      -0.837 -37.675  22.590  0.00  0.00      PROA  
ATOM   1935  HA  GLU P 519      -0.715 -36.899  23.332  0.00  0.00      PROA  
ATOM   1936  CB  GLU P 519       0.532 -38.322  22.450  0.00  0.00      PROA  
ATOM   1937  HB1 GLU P 519       1.052 -37.562  21.827  0.00  0.00      PROA  
ATOM   1938  HB2 GLU P 519       0.529 -39.232  21.814  0.00  0.00      PROA  
ATOM   1939  CG  GLU P 519       1.303 -38.554  23.764  0.00  0.00      PROA  
ATOM   1940  HG1 GLU P 519       2.288 -39.065  23.711  0.00  0.00      PROA  
ATOM   1941  HG2 GLU P 519       0.740 -39.227  24.446  0.00  0.00      PROA  
ATOM   1942  CD  GLU P 519       1.548 -37.201  24.570  0.00  0.00      PROA  
ATOM   1943  OE1 GLU P 519       0.593 -36.838  25.274  0.00  0.00      PROA  
ATOM   1944  OE2 GLU P 519       2.628 -36.571  24.433  0.00  0.00      PROA  
ATOM   1945  C   GLU P 519      -1.384 -36.803  21.408  0.00  0.00      PROA  
ATOM   1946  O   GLU P 519      -2.167 -37.238  20.501  0.00  0.00      PROA  
ATOM   1947  N   LEU P 520      -0.935 -35.513  21.447  0.00  0.00      PROA  
ATOM   1948  HN  LEU P 520      -0.267 -35.195  22.116  0.00  0.00      PROA  
ATOM   1949  CA  LEU P 520      -1.132 -34.573  20.430  0.00  0.00      PROA  
ATOM   1950  HA  LEU P 520      -2.174 -34.602  20.147  0.00  0.00      PROA  
ATOM   1951  CB  LEU P 520      -1.005 -33.110  21.022  0.00  0.00      PROA  
ATOM   1952  HB1 LEU P 520      -0.046 -33.082  21.584  0.00  0.00      PROA  
ATOM   1953  HB2 LEU P 520      -1.841 -33.004  21.746  0.00  0.00      PROA  
ATOM   1954  CG  LEU P 520      -0.949 -31.847  20.150  0.00  0.00      PROA  
ATOM   1955  HG  LEU P 520      -0.018 -31.916  19.547  0.00  0.00      PROA  
ATOM   1956  CD1 LEU P 520      -2.166 -31.736  19.258  0.00  0.00      PROA  
ATOM   1957 HD11 LEU P 520      -2.212 -30.785  18.686  0.00  0.00      PROA  
ATOM   1958 HD12 LEU P 520      -3.193 -31.928  19.636  0.00  0.00      PROA  
ATOM   1959 HD13 LEU P 520      -2.047 -32.463  18.426  0.00  0.00      PROA  
ATOM   1960  CD2 LEU P 520      -0.892 -30.589  20.923  0.00  0.00      PROA  
ATOM   1961 HD21 LEU P 520      -0.952 -29.659  20.318  0.00  0.00      PROA  
ATOM   1962 HD22 LEU P 520       0.023 -30.580  21.552  0.00  0.00      PROA  
ATOM   1963 HD23 LEU P 520      -1.834 -30.548  21.511  0.00  0.00      PROA  
ATOM   1964  C   LEU P 520      -0.501 -34.887  19.137  0.00  0.00      PROA  
ATOM   1965  O   LEU P 520       0.710 -34.897  19.105  0.00  0.00      PROA  
ATOM   1966  N   ILE P 521      -1.314 -35.251  18.164  0.00  0.00      PROA  
ATOM   1967  HN  ILE P 521      -2.281 -35.437  18.317  0.00  0.00      PROA  
ATOM   1968  CA  ILE P 521      -0.840 -35.528  16.788  0.00  0.00      PROA  
ATOM   1969  HA  ILE P 521       0.238 -35.577  16.744  0.00  0.00      PROA  
ATOM   1970  CB  ILE P 521      -1.390 -36.907  16.284  0.00  0.00      PROA  
ATOM   1971  HB  ILE P 521      -2.499 -36.876  16.223  0.00  0.00      PROA  
ATOM   1972  CG2 ILE P 521      -0.823 -37.182  14.885  0.00  0.00      PROA  
ATOM   1973 HG21 ILE P 521      -1.090 -36.344  14.206  0.00  0.00      PROA  
ATOM   1974 HG22 ILE P 521      -0.993 -38.216  14.515  0.00  0.00      PROA  
ATOM   1975 HG23 ILE P 521       0.269 -36.985  14.936  0.00  0.00      PROA  
ATOM   1976  CG1 ILE P 521      -0.960 -38.110  17.187  0.00  0.00      PROA  
ATOM   1977 HG11 ILE P 521      -1.357 -39.019  16.687  0.00  0.00      PROA  
ATOM   1978 HG12 ILE P 521      -1.540 -38.010  18.130  0.00  0.00      PROA  
ATOM   1979  CD  ILE P 521       0.553 -38.326  17.432  0.00  0.00      PROA  
ATOM   1980  HD1 ILE P 521       1.034 -37.424  17.868  0.00  0.00      PROA  
ATOM   1981  HD2 ILE P 521       1.023 -38.460  16.435  0.00  0.00      PROA  
ATOM   1982  HD3 ILE P 521       0.739 -39.225  18.058  0.00  0.00      PROA  
ATOM   1983  C   ILE P 521      -1.217 -34.465  15.778  0.00  0.00      PROA  
ATOM   1984  O   ILE P 521      -2.378 -34.245  15.512  0.00  0.00      PROA  
ATOM   1985  N   GLY P 522      -0.177 -33.702  15.248  0.00  0.00      PROA  
ATOM   1986  HN  GLY P 522       0.726 -33.971  15.574  0.00  0.00      PROA  
ATOM   1987  CA  GLY P 522      -0.352 -32.671  14.306  0.00  0.00      PROA  
ATOM   1988  HA1 GLY P 522       0.185 -31.850  14.758  0.00  0.00      PROA  
ATOM   1989  HA2 GLY P 522      -1.399 -32.428  14.195  0.00  0.00      PROA  
ATOM   1990  C   GLY P 522       0.344 -32.741  12.945  0.00  0.00      PROA  
ATOM   1991  O   GLY P 522      -0.159 -32.316  11.950  0.00  0.00      PROA  
ATOM   1992  N   LEU P 523       1.480 -33.298  12.891  0.00  0.00      PROA  
ATOM   1993  HN  LEU P 523       2.047 -33.399  13.705  0.00  0.00      PROA  
ATOM   1994  CA  LEU P 523       2.297 -33.477  11.594  0.00  0.00      PROA  
ATOM   1995  HA  LEU P 523       2.470 -32.505  11.158  0.00  0.00      PROA  
ATOM   1996  CB  LEU P 523       3.678 -34.056  11.986  0.00  0.00      PROA  
ATOM   1997  HB1 LEU P 523       3.578 -34.988  12.584  0.00  0.00      PROA  
ATOM   1998  HB2 LEU P 523       4.203 -33.373  12.686  0.00  0.00      PROA  
ATOM   1999  CG  LEU P 523       4.821 -34.385  11.034  0.00  0.00      PROA  
ATOM   2000  HG  LEU P 523       4.361 -35.218  10.460  0.00  0.00      PROA  
ATOM   2001  CD1 LEU P 523       5.335 -33.166  10.222  0.00  0.00      PROA  
ATOM   2002 HD11 LEU P 523       4.625 -32.863   9.423  0.00  0.00      PROA  
ATOM   2003 HD12 LEU P 523       6.327 -33.381   9.771  0.00  0.00      PROA  
ATOM   2004 HD13 LEU P 523       5.641 -32.328  10.884  0.00  0.00      PROA  
ATOM   2005  CD2 LEU P 523       6.060 -35.022  11.643  0.00  0.00      PROA  
ATOM   2006 HD21 LEU P 523       6.010 -35.989  12.187  0.00  0.00      PROA  
ATOM   2007 HD22 LEU P 523       6.446 -34.285  12.380  0.00  0.00      PROA  
ATOM   2008 HD23 LEU P 523       6.863 -35.033  10.875  0.00  0.00      PROA  
ATOM   2009  C   LEU P 523       1.577 -34.317  10.556  0.00  0.00      PROA  
ATOM   2010  O   LEU P 523       1.634 -34.119   9.338  0.00  0.00      PROA  
ATOM   2011  N   LEU P 524       0.693 -35.268  11.042  0.00  0.00      PROA  
ATOM   2012  HN  LEU P 524       0.451 -35.275  12.010  0.00  0.00      PROA  
ATOM   2013  CA  LEU P 524      -0.039 -36.261  10.268  0.00  0.00      PROA  
ATOM   2014  HA  LEU P 524       0.320 -36.289   9.250  0.00  0.00      PROA  
ATOM   2015  CB  LEU P 524       0.038 -37.700  10.924  0.00  0.00      PROA  
ATOM   2016  HB1 LEU P 524      -0.469 -38.353  10.183  0.00  0.00      PROA  
ATOM   2017  HB2 LEU P 524      -0.654 -37.807  11.787  0.00  0.00      PROA  
ATOM   2018  CG  LEU P 524       1.395 -38.391  11.368  0.00  0.00      PROA  
ATOM   2019  HG  LEU P 524       1.143 -39.473  11.402  0.00  0.00      PROA  
ATOM   2020  CD1 LEU P 524       2.529 -38.037  10.324  0.00  0.00      PROA  
ATOM   2021 HD11 LEU P 524       2.553 -36.942  10.142  0.00  0.00      PROA  
ATOM   2022 HD12 LEU P 524       2.357 -38.684   9.437  0.00  0.00      PROA  
ATOM   2023 HD13 LEU P 524       3.498 -38.262  10.820  0.00  0.00      PROA  
ATOM   2024  CD2 LEU P 524       1.882 -37.945  12.786  0.00  0.00      PROA  
ATOM   2025 HD21 LEU P 524       2.885 -38.331  13.068  0.00  0.00      PROA  
ATOM   2026 HD22 LEU P 524       1.242 -38.441  13.546  0.00  0.00      PROA  
ATOM   2027 HD23 LEU P 524       1.783 -36.840  12.853  0.00  0.00      PROA  
ATOM   2028  C   LEU P 524      -1.442 -35.751  10.186  0.00  0.00      PROA  
ATOM   2029  O   LEU P 524      -2.349 -36.508   9.932  0.00  0.00      PROA  
ATOM   2030  N   LYS P 525      -1.753 -34.443  10.290  0.00  0.00      PROA  
ATOM   2031  HN  LYS P 525      -0.995 -33.862  10.578  0.00  0.00      PROA  
ATOM   2032  CA  LYS P 525      -2.995 -33.849  10.088  0.00  0.00      PROA  
ATOM   2033  HA  LYS P 525      -3.741 -34.570   9.786  0.00  0.00      PROA  
ATOM   2034  CB  LYS P 525      -3.508 -33.073  11.336  0.00  0.00      PROA  
ATOM   2035  HB1 LYS P 525      -4.369 -32.485  10.951  0.00  0.00      PROA  
ATOM   2036  HB2 LYS P 525      -2.703 -32.334  11.536  0.00  0.00      PROA  
ATOM   2037  CG  LYS P 525      -3.947 -33.954  12.479  0.00  0.00      PROA  
ATOM   2038  HG1 LYS P 525      -3.970 -33.408  13.446  0.00  0.00      PROA  
ATOM   2039  HG2 LYS P 525      -3.163 -34.738  12.410  0.00  0.00      PROA  
ATOM   2040  CD  LYS P 525      -5.322 -34.671  12.389  0.00  0.00      PROA  
ATOM   2041  HD1 LYS P 525      -5.572 -34.958  11.345  0.00  0.00      PROA  
ATOM   2042  HD2 LYS P 525      -6.066 -33.894  12.667  0.00  0.00      PROA  
ATOM   2043  CE  LYS P 525      -5.420 -35.847  13.404  0.00  0.00      PROA  
ATOM   2044  HE1 LYS P 525      -5.237 -35.491  14.440  0.00  0.00      PROA  
ATOM   2045  HE2 LYS P 525      -4.569 -36.524  13.177  0.00  0.00      PROA  
ATOM   2046  NZ  LYS P 525      -6.664 -36.660  13.303  0.00  0.00      PROA  
ATOM   2047  HZ1 LYS P 525      -7.439 -35.986  13.133  0.00  0.00      PROA  
ATOM   2048  HZ2 LYS P 525      -6.772 -37.252  14.151  0.00  0.00      PROA  
ATOM   2049  HZ3 LYS P 525      -6.661 -37.192  12.409  0.00  0.00      PROA  
ATOM   2050  C   LYS P 525      -2.799 -32.869   8.902  0.00  0.00      PROA  
ATOM   2051  O   LYS P 525      -3.517 -31.852   8.708  0.00  0.00      PROA  
ATOM   2052  N   THR P 526      -1.700 -33.087   8.081  0.00  0.00      PROA  
ATOM   2053  HN  THR P 526      -1.042 -33.834   8.126  0.00  0.00      PROA  
ATOM   2054  CA  THR P 526      -1.334 -32.181   7.040  0.00  0.00      PROA  
ATOM   2055  HA  THR P 526      -1.834 -31.230   7.147  0.00  0.00      PROA  
ATOM   2056  CB  THR P 526       0.130 -31.870   7.121  0.00  0.00      PROA  
ATOM   2057  HB  THR P 526       0.501 -31.180   6.334  0.00  0.00      PROA  
ATOM   2058  OG1 THR P 526       0.949 -33.053   7.030  0.00  0.00      PROA  
ATOM   2059  HG1 THR P 526       1.041 -33.458   7.896  0.00  0.00      PROA  
ATOM   2060  CG2 THR P 526       0.413 -31.141   8.464  0.00  0.00      PROA  
ATOM   2061 HG21 THR P 526      -0.142 -30.182   8.539  0.00  0.00      PROA  
ATOM   2062 HG22 THR P 526       1.492 -30.875   8.445  0.00  0.00      PROA  
ATOM   2063 HG23 THR P 526       0.260 -31.785   9.356  0.00  0.00      PROA  
ATOM   2064  C   THR P 526      -1.606 -32.676   5.747  0.00  0.00      PROA  
ATOM   2065  O   THR P 526      -1.452 -31.947   4.815  0.00  0.00      PROA  
ATOM   2066  N   ALA P 527      -2.212 -33.821   5.570  0.00  0.00      PROA  
ATOM   2067  HN  ALA P 527      -2.291 -34.450   6.339  0.00  0.00      PROA  
ATOM   2068  CA  ALA P 527      -2.508 -34.247   4.211  0.00  0.00      PROA  
ATOM   2069  HA  ALA P 527      -1.681 -34.024   3.553  0.00  0.00      PROA  
ATOM   2070  CB  ALA P 527      -2.646 -35.803   4.106  0.00  0.00      PROA  
ATOM   2071  HB1 ALA P 527      -1.759 -36.359   4.479  0.00  0.00      PROA  
ATOM   2072  HB2 ALA P 527      -2.926 -36.143   3.086  0.00  0.00      PROA  
ATOM   2073  HB3 ALA P 527      -3.544 -36.096   4.690  0.00  0.00      PROA  
ATOM   2074  C   ALA P 527      -3.752 -33.576   3.634  0.00  0.00      PROA  
ATOM   2075  O   ALA P 527      -3.990 -33.384   2.473  0.00  0.00      PROA  
ATOM   2076  N   ARG P 528      -4.637 -33.039   4.559  0.00  0.00      PROA  
ATOM   2077  HN  ARG P 528      -4.670 -33.262   5.530  0.00  0.00      PROA  
ATOM   2078  CA  ARG P 528      -5.755 -32.242   4.186  0.00  0.00      PROA  
ATOM   2079  HA  ARG P 528      -6.144 -32.740   3.310  0.00  0.00      PROA  
ATOM   2080  CB  ARG P 528      -6.913 -32.160   5.193  0.00  0.00      PROA  
ATOM   2081  HB1 ARG P 528      -7.519 -31.248   5.007  0.00  0.00      PROA  
ATOM   2082  HB2 ARG P 528      -6.526 -31.904   6.202  0.00  0.00      PROA  
ATOM   2083  CG  ARG P 528      -7.739 -33.460   5.184  0.00  0.00      PROA  
ATOM   2084  HG1 ARG P 528      -7.042 -34.319   5.287  0.00  0.00      PROA  
ATOM   2085  HG2 ARG P 528      -8.349 -33.548   4.260  0.00  0.00      PROA  
ATOM   2086  CD  ARG P 528      -8.826 -33.498   6.283  0.00  0.00      PROA  
ATOM   2087  HD1 ARG P 528      -9.272 -32.481   6.291  0.00  0.00      PROA  
ATOM   2088  HD2 ARG P 528      -8.324 -33.783   7.233  0.00  0.00      PROA  
ATOM   2089  NE  ARG P 528      -9.783 -34.587   5.922  0.00  0.00      PROA  
ATOM   2090  HE  ARG P 528      -9.549 -35.476   5.527  0.00  0.00      PROA  
ATOM   2091  CZ  ARG P 528     -10.902 -34.670   6.657  0.00  0.00      PROA  
ATOM   2092  NH1 ARG P 528     -11.333 -33.798   7.547  0.00  0.00      PROA  
ATOM   2093 HH11 ARG P 528     -10.725 -33.086   7.899  0.00  0.00      PROA  
ATOM   2094 HH12 ARG P 528     -12.285 -33.817   7.852  0.00  0.00      PROA  
ATOM   2095  NH2 ARG P 528     -11.786 -35.598   6.356  0.00  0.00      PROA  
ATOM   2096 HH21 ARG P 528     -11.724 -36.064   5.473  0.00  0.00      PROA  
ATOM   2097 HH22 ARG P 528     -12.576 -35.493   6.960  0.00  0.00      PROA  
ATOM   2098  C   ARG P 528      -5.338 -30.890   3.714  0.00  0.00      PROA  
ATOM   2099  O   ARG P 528      -6.120 -30.234   3.039  0.00  0.00      PROA  
ATOM   2100  N   LEU P 529      -4.186 -30.434   4.171  0.00  0.00      PROA  
ATOM   2101  HN  LEU P 529      -3.562 -31.022   4.681  0.00  0.00      PROA  
ATOM   2102  CA  LEU P 529      -3.757 -29.075   3.929  0.00  0.00      PROA  
ATOM   2103  HA  LEU P 529      -4.587 -28.385   3.942  0.00  0.00      PROA  
ATOM   2104  CB  LEU P 529      -2.866 -28.580   5.094  0.00  0.00      PROA  
ATOM   2105  HB1 LEU P 529      -2.644 -27.519   4.851  0.00  0.00      PROA  
ATOM   2106  HB2 LEU P 529      -1.864 -29.054   5.167  0.00  0.00      PROA  
ATOM   2107  CG  LEU P 529      -3.635 -28.634   6.459  0.00  0.00      PROA  
ATOM   2108  HG  LEU P 529      -3.683 -29.692   6.793  0.00  0.00      PROA  
ATOM   2109  CD1 LEU P 529      -2.774 -27.760   7.404  0.00  0.00      PROA  
ATOM   2110 HD11 LEU P 529      -3.015 -26.704   7.154  0.00  0.00      PROA  
ATOM   2111 HD12 LEU P 529      -1.739 -28.007   7.087  0.00  0.00      PROA  
ATOM   2112 HD13 LEU P 529      -2.979 -27.947   8.479  0.00  0.00      PROA  
ATOM   2113  CD2 LEU P 529      -5.063 -28.041   6.460  0.00  0.00      PROA  
ATOM   2114 HD21 LEU P 529      -5.099 -26.973   6.155  0.00  0.00      PROA  
ATOM   2115 HD22 LEU P 529      -5.491 -28.169   7.477  0.00  0.00      PROA  
ATOM   2116 HD23 LEU P 529      -5.720 -28.572   5.738  0.00  0.00      PROA  
ATOM   2117  C   LEU P 529      -2.945 -29.034   2.624  0.00  0.00      PROA  
ATOM   2118  O   LEU P 529      -3.010 -27.997   1.941  0.00  0.00      PROA  
ATOM   2119  N   LEU P 530      -2.503 -30.232   2.215  0.00  0.00      PROA  
ATOM   2120  HN  LEU P 530      -2.555 -31.028   2.813  0.00  0.00      PROA  
ATOM   2121  CA  LEU P 530      -2.134 -30.504   0.787  0.00  0.00      PROA  
ATOM   2122  HA  LEU P 530      -1.507 -29.711   0.409  0.00  0.00      PROA  
ATOM   2123  CB  LEU P 530      -1.246 -31.778   0.841  0.00  0.00      PROA  
ATOM   2124  HB1 LEU P 530      -1.000 -31.965  -0.226  0.00  0.00      PROA  
ATOM   2125  HB2 LEU P 530      -1.823 -32.643   1.235  0.00  0.00      PROA  
ATOM   2126  CG  LEU P 530       0.120 -31.697   1.555  0.00  0.00      PROA  
ATOM   2127  HG  LEU P 530      -0.082 -31.558   2.639  0.00  0.00      PROA  
ATOM   2128  CD1 LEU P 530       0.781 -33.060   1.618  0.00  0.00      PROA  
ATOM   2129 HD11 LEU P 530       1.853 -32.938   1.880  0.00  0.00      PROA  
ATOM   2130 HD12 LEU P 530       0.684 -33.607   0.656  0.00  0.00      PROA  
ATOM   2131 HD13 LEU P 530       0.319 -33.711   2.391  0.00  0.00      PROA  
ATOM   2132  CD2 LEU P 530       1.054 -30.662   1.001  0.00  0.00      PROA  
ATOM   2133 HD21 LEU P 530       1.937 -30.720   1.672  0.00  0.00      PROA  
ATOM   2134 HD22 LEU P 530       0.646 -29.632   0.915  0.00  0.00      PROA  
ATOM   2135 HD23 LEU P 530       1.438 -31.015   0.020  0.00  0.00      PROA  
ATOM   2136  C   LEU P 530      -3.237 -30.756  -0.218  0.00  0.00      PROA  
ATOM   2137  O   LEU P 530      -3.026 -30.895  -1.394  0.00  0.00      PROA  
ATOM   2138  N   ARG P 531      -4.493 -30.618   0.233  0.00  0.00      PROA  
ATOM   2139  HN  ARG P 531      -4.687 -30.424   1.192  0.00  0.00      PROA  
ATOM   2140  CA  ARG P 531      -5.555 -30.587  -0.805  0.00  0.00      PROA  
ATOM   2141  HA  ARG P 531      -5.462 -31.285  -1.624  0.00  0.00      PROA  
ATOM   2142  CB  ARG P 531      -6.862 -31.110  -0.204  0.00  0.00      PROA  
ATOM   2143  HB1 ARG P 531      -7.687 -30.827  -0.893  0.00  0.00      PROA  
ATOM   2144  HB2 ARG P 531      -6.950 -30.574   0.765  0.00  0.00      PROA  
ATOM   2145  CG  ARG P 531      -6.882 -32.568   0.301  0.00  0.00      PROA  
ATOM   2146  HG1 ARG P 531      -5.936 -32.861   0.804  0.00  0.00      PROA  
ATOM   2147  HG2 ARG P 531      -6.830 -33.145  -0.647  0.00  0.00      PROA  
ATOM   2148  CD  ARG P 531      -8.197 -33.114   0.888  0.00  0.00      PROA  
ATOM   2149  HD1 ARG P 531      -9.092 -32.929   0.257  0.00  0.00      PROA  
ATOM   2150  HD2 ARG P 531      -8.396 -32.624   1.865  0.00  0.00      PROA  
ATOM   2151  NE  ARG P 531      -7.882 -34.504   1.208  0.00  0.00      PROA  
ATOM   2152  HE  ARG P 531      -6.964 -34.884   1.097  0.00  0.00      PROA  
ATOM   2153  CZ  ARG P 531      -8.735 -35.361   1.775  0.00  0.00      PROA  
ATOM   2154  NH1 ARG P 531      -9.986 -35.043   2.106  0.00  0.00      PROA  
ATOM   2155 HH11 ARG P 531     -10.383 -34.257   1.632  0.00  0.00      PROA  
ATOM   2156 HH12 ARG P 531     -10.432 -35.598   2.809  0.00  0.00      PROA  
ATOM   2157  NH2 ARG P 531      -8.180 -36.559   2.064  0.00  0.00      PROA  
ATOM   2158 HH21 ARG P 531      -8.745 -37.181   2.608  0.00  0.00      PROA  
ATOM   2159 HH22 ARG P 531      -7.264 -36.844   1.782  0.00  0.00      PROA  
ATOM   2160  C   ARG P 531      -5.756 -29.285  -1.532  0.00  0.00      PROA  
ATOM   2161  O   ARG P 531      -6.785 -29.144  -2.224  0.00  0.00      PROA  
ATOM   2162  N   LEU P 532      -4.878 -28.339  -1.283  0.00  0.00      PROA  
ATOM   2163  HN  LEU P 532      -4.284 -28.429  -0.487  0.00  0.00      PROA  
ATOM   2164  CA  LEU P 532      -4.610 -27.229  -2.244  0.00  0.00      PROA  
ATOM   2165  HA  LEU P 532      -5.509 -26.631  -2.212  0.00  0.00      PROA  
ATOM   2166  CB  LEU P 532      -3.246 -26.598  -1.898  0.00  0.00      PROA  
ATOM   2167  HB1 LEU P 532      -2.804 -25.873  -2.615  0.00  0.00      PROA  
ATOM   2168  HB2 LEU P 532      -2.508 -27.422  -1.797  0.00  0.00      PROA  
ATOM   2169  CG  LEU P 532      -3.273 -25.756  -0.585  0.00  0.00      PROA  
ATOM   2170  HG  LEU P 532      -3.972 -26.289   0.095  0.00  0.00      PROA  
ATOM   2171  CD1 LEU P 532      -1.871 -25.528   0.044  0.00  0.00      PROA  
ATOM   2172 HD11 LEU P 532      -2.089 -24.942   0.962  0.00  0.00      PROA  
ATOM   2173 HD12 LEU P 532      -1.207 -24.911  -0.598  0.00  0.00      PROA  
ATOM   2174 HD13 LEU P 532      -1.471 -26.541   0.265  0.00  0.00      PROA  
ATOM   2175  CD2 LEU P 532      -4.066 -24.383  -0.769  0.00  0.00      PROA  
ATOM   2176 HD21 LEU P 532      -5.036 -24.624  -1.256  0.00  0.00      PROA  
ATOM   2177 HD22 LEU P 532      -3.457 -23.659  -1.351  0.00  0.00      PROA  
ATOM   2178 HD23 LEU P 532      -4.310 -24.018   0.252  0.00  0.00      PROA  
ATOM   2179  C   LEU P 532      -4.326 -27.767  -3.682  0.00  0.00      PROA  
ATOM   2180  O   LEU P 532      -4.660 -27.106  -4.666  0.00  0.00      PROA  
ATOM   2181  N   VAL P 533      -3.798 -28.960  -3.834  0.00  0.00      PROA  
ATOM   2182  HN  VAL P 533      -3.382 -29.514  -3.117  0.00  0.00      PROA  
ATOM   2183  CA  VAL P 533      -3.709 -29.676  -5.079  0.00  0.00      PROA  
ATOM   2184  HA  VAL P 533      -3.155 -28.998  -5.711  0.00  0.00      PROA  
ATOM   2185  CB  VAL P 533      -3.032 -30.993  -4.922  0.00  0.00      PROA  
ATOM   2186  HB  VAL P 533      -2.182 -30.709  -4.267  0.00  0.00      PROA  
ATOM   2187  CG1 VAL P 533      -3.715 -32.173  -4.187  0.00  0.00      PROA  
ATOM   2188 HG11 VAL P 533      -2.883 -32.742  -3.720  0.00  0.00      PROA  
ATOM   2189 HG12 VAL P 533      -4.391 -32.830  -4.775  0.00  0.00      PROA  
ATOM   2190 HG13 VAL P 533      -4.295 -31.767  -3.331  0.00  0.00      PROA  
ATOM   2191  CG2 VAL P 533      -2.501 -31.485  -6.221  0.00  0.00      PROA  
ATOM   2192 HG21 VAL P 533      -3.375 -31.500  -6.907  0.00  0.00      PROA  
ATOM   2193 HG22 VAL P 533      -2.157 -32.527  -6.042  0.00  0.00      PROA  
ATOM   2194 HG23 VAL P 533      -1.734 -30.756  -6.558  0.00  0.00      PROA  
ATOM   2195  C   VAL P 533      -5.141 -29.783  -5.764  0.00  0.00      PROA  
ATOM   2196  O   VAL P 533      -5.212 -29.610  -6.986  0.00  0.00      PROA  
ATOM   2197  N   ARG P 534      -6.248 -30.016  -5.032  0.00  0.00      PROA  
ATOM   2198  HN  ARG P 534      -6.124 -30.118  -4.048  0.00  0.00      PROA  
ATOM   2199  CA  ARG P 534      -7.532 -30.138  -5.644  0.00  0.00      PROA  
ATOM   2200  HA  ARG P 534      -7.459 -30.933  -6.371  0.00  0.00      PROA  
ATOM   2201  CB  ARG P 534      -8.541 -30.660  -4.648  0.00  0.00      PROA  
ATOM   2202  HB1 ARG P 534      -9.547 -30.707  -5.116  0.00  0.00      PROA  
ATOM   2203  HB2 ARG P 534      -8.563 -29.912  -3.827  0.00  0.00      PROA  
ATOM   2204  CG  ARG P 534      -8.235 -31.996  -4.045  0.00  0.00      PROA  
ATOM   2205  HG1 ARG P 534      -8.589 -32.060  -2.994  0.00  0.00      PROA  
ATOM   2206  HG2 ARG P 534      -7.137 -31.985  -3.878  0.00  0.00      PROA  
ATOM   2207  CD  ARG P 534      -8.647 -33.224  -4.830  0.00  0.00      PROA  
ATOM   2208  HD1 ARG P 534      -8.504 -33.109  -5.926  0.00  0.00      PROA  
ATOM   2209  HD2 ARG P 534      -9.742 -33.304  -4.659  0.00  0.00      PROA  
ATOM   2210  NE  ARG P 534      -7.881 -34.404  -4.320  0.00  0.00      PROA  
ATOM   2211  HE  ARG P 534      -6.936 -34.461  -4.640  0.00  0.00      PROA  
ATOM   2212  CZ  ARG P 534      -8.264 -35.642  -4.107  0.00  0.00      PROA  
ATOM   2213  NH1 ARG P 534      -7.419 -36.633  -3.908  0.00  0.00      PROA  
ATOM   2214 HH11 ARG P 534      -7.676 -37.543  -3.581  0.00  0.00      PROA  
ATOM   2215 HH12 ARG P 534      -6.438 -36.441  -3.932  0.00  0.00      PROA  
ATOM   2216  NH2 ARG P 534      -9.506 -35.905  -4.290  0.00  0.00      PROA  
ATOM   2217 HH21 ARG P 534      -9.726 -36.863  -4.473  0.00  0.00      PROA  
ATOM   2218 HH22 ARG P 534      -9.937 -35.278  -4.938  0.00  0.00      PROA  
ATOM   2219  C   ARG P 534      -8.065 -28.811  -6.305  0.00  0.00      PROA  
ATOM   2220  O   ARG P 534      -8.719 -28.853  -7.290  0.00  0.00      PROA  
ATOM   2221  N   VAL P 535      -7.765 -27.684  -5.761  0.00  0.00      PROA  
ATOM   2222  HN  VAL P 535      -7.243 -27.735  -4.913  0.00  0.00      PROA  
ATOM   2223  CA  VAL P 535      -7.922 -26.356  -6.347  0.00  0.00      PROA  
ATOM   2224  HA  VAL P 535      -8.968 -26.215  -6.578  0.00  0.00      PROA  
ATOM   2225  CB  VAL P 535      -7.472 -25.148  -5.390  0.00  0.00      PROA  
ATOM   2226  HB  VAL P 535      -6.437 -25.418  -5.089  0.00  0.00      PROA  
ATOM   2227  CG1 VAL P 535      -7.311 -23.775  -6.011  0.00  0.00      PROA  
ATOM   2228 HG11 VAL P 535      -6.398 -23.659  -6.633  0.00  0.00      PROA  
ATOM   2229 HG12 VAL P 535      -7.196 -22.971  -5.252  0.00  0.00      PROA  
ATOM   2230 HG13 VAL P 535      -8.217 -23.520  -6.601  0.00  0.00      PROA  
ATOM   2231  CG2 VAL P 535      -8.337 -25.142  -4.114  0.00  0.00      PROA  
ATOM   2232 HG21 VAL P 535      -8.418 -24.144  -3.633  0.00  0.00      PROA  
ATOM   2233 HG22 VAL P 535      -7.804 -25.787  -3.383  0.00  0.00      PROA  
ATOM   2234 HG23 VAL P 535      -9.364 -25.537  -4.268  0.00  0.00      PROA  
ATOM   2235  C   VAL P 535      -7.135 -26.161  -7.570  0.00  0.00      PROA  
ATOM   2236  O   VAL P 535      -7.664 -25.716  -8.587  0.00  0.00      PROA  
ATOM   2237  N   ALA P 536      -5.793 -26.538  -7.537  0.00  0.00      PROA  
ATOM   2238  HN  ALA P 536      -5.442 -27.050  -6.756  0.00  0.00      PROA  
ATOM   2239  CA  ALA P 536      -4.932 -26.574  -8.734  0.00  0.00      PROA  
ATOM   2240  HA  ALA P 536      -4.819 -25.593  -9.172  0.00  0.00      PROA  
ATOM   2241  CB  ALA P 536      -3.558 -27.176  -8.344  0.00  0.00      PROA  
ATOM   2242  HB1 ALA P 536      -2.985 -26.412  -7.777  0.00  0.00      PROA  
ATOM   2243  HB2 ALA P 536      -2.988 -27.402  -9.270  0.00  0.00      PROA  
ATOM   2244  HB3 ALA P 536      -3.634 -28.015  -7.619  0.00  0.00      PROA  
ATOM   2245  C   ALA P 536      -5.512 -27.442  -9.905  0.00  0.00      PROA  
ATOM   2246  O   ALA P 536      -5.488 -27.038 -11.085  0.00  0.00      PROA  
ATOM   2247  N   ARG P 537      -6.043 -28.685  -9.602  0.00  0.00      PROA  
ATOM   2248  HN  ARG P 537      -5.941 -28.945  -8.645  0.00  0.00      PROA  
ATOM   2249  CA  ARG P 537      -6.570 -29.726 -10.507  0.00  0.00      PROA  
ATOM   2250  HA  ARG P 537      -5.811 -29.985 -11.230  0.00  0.00      PROA  
ATOM   2251  CB  ARG P 537      -6.981 -31.028  -9.757  0.00  0.00      PROA  
ATOM   2252  HB1 ARG P 537      -7.724 -31.619 -10.333  0.00  0.00      PROA  
ATOM   2253  HB2 ARG P 537      -7.344 -30.518  -8.839  0.00  0.00      PROA  
ATOM   2254  CG  ARG P 537      -5.663 -31.922  -9.683  0.00  0.00      PROA  
ATOM   2255  HG1 ARG P 537      -4.791 -31.569  -9.093  0.00  0.00      PROA  
ATOM   2256  HG2 ARG P 537      -5.321 -32.164 -10.712  0.00  0.00      PROA  
ATOM   2257  CD  ARG P 537      -6.134 -33.241  -8.989  0.00  0.00      PROA  
ATOM   2258  HD1 ARG P 537      -6.358 -32.948  -7.941  0.00  0.00      PROA  
ATOM   2259  HD2 ARG P 537      -5.319 -33.996  -8.950  0.00  0.00      PROA  
ATOM   2260  NE  ARG P 537      -7.243 -33.871  -9.693  0.00  0.00      PROA  
ATOM   2261  HE  ARG P 537      -7.459 -33.641 -10.642  0.00  0.00      PROA  
ATOM   2262  CZ  ARG P 537      -8.367 -34.284  -9.161  0.00  0.00      PROA  
ATOM   2263  NH1 ARG P 537      -8.299 -34.735  -7.973  0.00  0.00      PROA  
ATOM   2264 HH11 ARG P 537      -9.098 -34.971  -7.419  0.00  0.00      PROA  
ATOM   2265 HH12 ARG P 537      -7.350 -34.941  -7.735  0.00  0.00      PROA  
ATOM   2266  NH2 ARG P 537      -9.570 -34.206  -9.754  0.00  0.00      PROA  
ATOM   2267 HH21 ARG P 537      -9.617 -33.662 -10.592  0.00  0.00      PROA  
ATOM   2268 HH22 ARG P 537     -10.383 -34.474  -9.238  0.00  0.00      PROA  
ATOM   2269  C   ARG P 537      -7.657 -29.270 -11.408  0.00  0.00      PROA  
ATOM   2270  O   ARG P 537      -7.733 -29.616 -12.612  0.00  0.00      PROA  
ATOM   2271  N   LYS P 538      -8.466 -28.396 -10.896  0.00  0.00      PROA  
ATOM   2272  HN  LYS P 538      -8.188 -27.953 -10.047  0.00  0.00      PROA  
ATOM   2273  CA  LYS P 538      -9.786 -27.871 -11.432  0.00  0.00      PROA  
ATOM   2274  HA  LYS P 538      -9.991 -28.350 -12.377  0.00  0.00      PROA  
ATOM   2275  CB  LYS P 538     -10.911 -28.151 -10.428  0.00  0.00      PROA  
ATOM   2276  HB1 LYS P 538     -11.787 -27.778 -11.001  0.00  0.00      PROA  
ATOM   2277  HB2 LYS P 538     -10.736 -27.728  -9.416  0.00  0.00      PROA  
ATOM   2278  CG  LYS P 538     -11.148 -29.715 -10.301  0.00  0.00      PROA  
ATOM   2279  HG1 LYS P 538     -10.204 -30.113  -9.871  0.00  0.00      PROA  
ATOM   2280  HG2 LYS P 538     -11.130 -30.114 -11.338  0.00  0.00      PROA  
ATOM   2281  CD  LYS P 538     -12.373 -30.195  -9.492  0.00  0.00      PROA  
ATOM   2282  HD1 LYS P 538     -13.251 -29.670  -9.927  0.00  0.00      PROA  
ATOM   2283  HD2 LYS P 538     -12.287 -29.709  -8.497  0.00  0.00      PROA  
ATOM   2284  CE  LYS P 538     -12.490 -31.755  -9.311  0.00  0.00      PROA  
ATOM   2285  HE1 LYS P 538     -13.263 -32.013  -8.556  0.00  0.00      PROA  
ATOM   2286  HE2 LYS P 538     -11.500 -32.186  -9.045  0.00  0.00      PROA  
ATOM   2287  NZ  LYS P 538     -12.956 -32.426 -10.605  0.00  0.00      PROA  
ATOM   2288  HZ1 LYS P 538     -13.759 -31.908 -11.014  0.00  0.00      PROA  
ATOM   2289  HZ2 LYS P 538     -13.237 -33.426 -10.659  0.00  0.00      PROA  
ATOM   2290  HZ3 LYS P 538     -12.224 -32.356 -11.341  0.00  0.00      PROA  
ATOM   2291  C   LYS P 538      -9.705 -26.367 -11.674  0.00  0.00      PROA  
ATOM   2292  O   LYS P 538     -10.706 -25.669 -11.590  0.00  0.00      PROA  
ATOM   2293  N   LEU P 539      -8.500 -25.734 -11.793  0.00  0.00      PROA  
ATOM   2294  HN  LEU P 539      -7.678 -26.291 -11.882  0.00  0.00      PROA  
ATOM   2295  CA  LEU P 539      -8.329 -24.212 -11.801  0.00  0.00      PROA  
ATOM   2296  HA  LEU P 539      -8.635 -23.758 -10.870  0.00  0.00      PROA  
ATOM   2297  CB  LEU P 539      -6.782 -24.063 -11.818  0.00  0.00      PROA  
ATOM   2298  HB1 LEU P 539      -6.499 -24.667 -12.706  0.00  0.00      PROA  
ATOM   2299  HB2 LEU P 539      -6.406 -24.541 -10.888  0.00  0.00      PROA  
ATOM   2300  CG  LEU P 539      -6.150 -22.689 -11.977  0.00  0.00      PROA  
ATOM   2301  HG  LEU P 539      -6.192 -22.335 -13.029  0.00  0.00      PROA  
ATOM   2302  CD1 LEU P 539      -6.514 -21.615 -10.982  0.00  0.00      PROA  
ATOM   2303 HD11 LEU P 539      -6.169 -21.866  -9.956  0.00  0.00      PROA  
ATOM   2304 HD12 LEU P 539      -7.607 -21.462 -10.858  0.00  0.00      PROA  
ATOM   2305 HD13 LEU P 539      -5.964 -20.688 -11.253  0.00  0.00      PROA  
ATOM   2306  CD2 LEU P 539      -4.630 -22.902 -11.816  0.00  0.00      PROA  
ATOM   2307 HD21 LEU P 539      -4.268 -23.389 -10.885  0.00  0.00      PROA  
ATOM   2308 HD22 LEU P 539      -4.018 -21.988 -11.973  0.00  0.00      PROA  
ATOM   2309 HD23 LEU P 539      -4.263 -23.589 -12.608  0.00  0.00      PROA  
ATOM   2310  C   LEU P 539      -8.992 -23.512 -12.955  0.00  0.00      PROA  
ATOM   2311  O   LEU P 539      -9.504 -22.393 -12.841  0.00  0.00      PROA  
ATOM   2312  N   ASP P 540      -8.982 -24.206 -14.116  0.00  0.00      PROA  
ATOM   2313  HN  ASP P 540      -8.749 -25.165 -13.976  0.00  0.00      PROA  
ATOM   2314  CA  ASP P 540      -9.540 -23.736 -15.342  0.00  0.00      PROA  
ATOM   2315  HA  ASP P 540      -9.043 -22.815 -15.608  0.00  0.00      PROA  
ATOM   2316  CB  ASP P 540      -9.222 -24.726 -16.423  0.00  0.00      PROA  
ATOM   2317  HB1 ASP P 540      -8.127 -24.903 -16.364  0.00  0.00      PROA  
ATOM   2318  HB2 ASP P 540      -9.517 -24.255 -17.385  0.00  0.00      PROA  
ATOM   2319  CG  ASP P 540      -9.715 -26.153 -16.158  0.00  0.00      PROA  
ATOM   2320  OD1 ASP P 540     -10.197 -26.798 -17.126  0.00  0.00      PROA  
ATOM   2321  OD2 ASP P 540      -9.597 -26.719 -15.071  0.00  0.00      PROA  
ATOM   2322  C   ASP P 540     -11.010 -23.428 -15.252  0.00  0.00      PROA  
ATOM   2323  O   ASP P 540     -11.408 -22.331 -15.612  0.00  0.00      PROA  
ATOM   2324  N   ARG P 541     -11.718 -24.419 -14.731  0.00  0.00      PROA  
ATOM   2325  HN  ARG P 541     -11.166 -25.233 -14.567  0.00  0.00      PROA  
ATOM   2326  CA  ARG P 541     -13.174 -24.360 -14.465  0.00  0.00      PROA  
ATOM   2327  HA  ARG P 541     -13.680 -24.014 -15.354  0.00  0.00      PROA  
ATOM   2328  CB  ARG P 541     -13.644 -25.742 -13.843  0.00  0.00      PROA  
ATOM   2329  HB1 ARG P 541     -14.738 -25.678 -13.661  0.00  0.00      PROA  
ATOM   2330  HB2 ARG P 541     -13.073 -25.727 -12.891  0.00  0.00      PROA  
ATOM   2331  CG  ARG P 541     -13.395 -27.101 -14.600  0.00  0.00      PROA  
ATOM   2332  HG1 ARG P 541     -14.058 -27.868 -14.145  0.00  0.00      PROA  
ATOM   2333  HG2 ARG P 541     -12.324 -27.386 -14.532  0.00  0.00      PROA  
ATOM   2334  CD  ARG P 541     -13.710 -27.080 -16.136  0.00  0.00      PROA  
ATOM   2335  HD1 ARG P 541     -13.658 -28.073 -16.633  0.00  0.00      PROA  
ATOM   2336  HD2 ARG P 541     -12.964 -26.476 -16.695  0.00  0.00      PROA  
ATOM   2337  NE  ARG P 541     -15.038 -26.438 -16.322  0.00  0.00      PROA  
ATOM   2338  HE  ARG P 541     -15.699 -26.529 -15.577  0.00  0.00      PROA  
ATOM   2339  CZ  ARG P 541     -15.321 -25.436 -17.147  0.00  0.00      PROA  
ATOM   2340  NH1 ARG P 541     -16.449 -24.770 -17.090  0.00  0.00      PROA  
ATOM   2341 HH11 ARG P 541     -17.060 -24.914 -16.312  0.00  0.00      PROA  
ATOM   2342 HH12 ARG P 541     -16.385 -23.912 -17.599  0.00  0.00      PROA  
ATOM   2343  NH2 ARG P 541     -14.572 -25.017 -18.161  0.00  0.00      PROA  
ATOM   2344 HH21 ARG P 541     -13.656 -25.399 -18.283  0.00  0.00      PROA  
ATOM   2345 HH22 ARG P 541     -14.768 -24.105 -18.521  0.00  0.00      PROA  
ATOM   2346  C   ARG P 541     -13.555 -23.179 -13.517  0.00  0.00      PROA  
ATOM   2347  O   ARG P 541     -14.555 -22.516 -13.797  0.00  0.00      PROA  
ATOM   2348  N   TYR P 542     -12.738 -22.905 -12.484  0.00  0.00      PROA  
ATOM   2349  HN  TYR P 542     -11.970 -23.480 -12.213  0.00  0.00      PROA  
ATOM   2350  CA  TYR P 542     -12.911 -21.661 -11.635  0.00  0.00      PROA  
ATOM   2351  HA  TYR P 542     -13.936 -21.632 -11.295  0.00  0.00      PROA  
ATOM   2352  CB  TYR P 542     -12.046 -21.871 -10.361  0.00  0.00      PROA  
ATOM   2353  HB1 TYR P 542     -12.190 -20.977  -9.718  0.00  0.00      PROA  
ATOM   2354  HB2 TYR P 542     -10.962 -21.954 -10.591  0.00  0.00      PROA  
ATOM   2355  CG  TYR P 542     -12.386 -23.185  -9.584  0.00  0.00      PROA  
ATOM   2356  CD1 TYR P 542     -13.697 -23.605  -9.452  0.00  0.00      PROA  
ATOM   2357  HD1 TYR P 542     -14.537 -23.141  -9.947  0.00  0.00      PROA  
ATOM   2358  CE1 TYR P 542     -14.042 -24.810  -8.806  0.00  0.00      PROA  
ATOM   2359  HE1 TYR P 542     -15.036 -25.231  -8.762  0.00  0.00      PROA  
ATOM   2360  CZ  TYR P 542     -13.040 -25.575  -8.153  0.00  0.00      PROA  
ATOM   2361  OH  TYR P 542     -13.225 -26.902  -7.632  0.00  0.00      PROA  
ATOM   2362  HH  TYR P 542     -14.138 -27.162  -7.775  0.00  0.00      PROA  
ATOM   2363  CD2 TYR P 542     -11.430 -23.867  -8.820  0.00  0.00      PROA  
ATOM   2364  HD2 TYR P 542     -10.482 -23.397  -8.606  0.00  0.00      PROA  
ATOM   2365  CE2 TYR P 542     -11.745 -25.014  -8.085  0.00  0.00      PROA  
ATOM   2366  HE2 TYR P 542     -10.880 -25.532  -7.696  0.00  0.00      PROA  
ATOM   2367  C   TYR P 542     -12.545 -20.327 -12.341  0.00  0.00      PROA  
ATOM   2368  O   TYR P 542     -13.196 -19.326 -12.041  0.00  0.00      PROA  
ATOM   2369  N   SER P 543     -11.557 -20.379 -13.292  0.00  0.00      PROA  
ATOM   2370  HN  SER P 543     -11.053 -21.217 -13.487  0.00  0.00      PROA  
ATOM   2371  CA  SER P 543     -10.972 -19.087 -13.744  0.00  0.00      PROA  
ATOM   2372  HA  SER P 543     -11.059 -18.279 -13.032  0.00  0.00      PROA  
ATOM   2373  CB  SER P 543      -9.396 -19.370 -13.903  0.00  0.00      PROA  
ATOM   2374  HB1 SER P 543      -9.079 -18.315 -14.050  0.00  0.00      PROA  
ATOM   2375  HB2 SER P 543      -9.151 -19.984 -14.796  0.00  0.00      PROA  
ATOM   2376  OG  SER P 543      -8.759 -19.889 -12.748  0.00  0.00      PROA  
ATOM   2377  HG1 SER P 543      -9.041 -20.802 -12.659  0.00  0.00      PROA  
ATOM   2378  C   SER P 543     -11.535 -18.522 -15.053  0.00  0.00      PROA  
ATOM   2379  O   SER P 543     -10.942 -17.643 -15.677  0.00  0.00      PROA  
ATOM   2380  N   GLU P 544     -12.761 -18.964 -15.495  0.00  0.00      PROA  
ATOM   2381  HN  GLU P 544     -13.016 -19.866 -15.157  0.00  0.00      PROA  
ATOM   2382  CA  GLU P 544     -13.411 -18.437 -16.647  0.00  0.00      PROA  
ATOM   2383  HA  GLU P 544     -12.651 -18.130 -17.351  0.00  0.00      PROA  
ATOM   2384  CB  GLU P 544     -14.428 -19.390 -17.193  0.00  0.00      PROA  
ATOM   2385  HB1 GLU P 544     -14.875 -18.901 -18.084  0.00  0.00      PROA  
ATOM   2386  HB2 GLU P 544     -15.233 -19.707 -16.496  0.00  0.00      PROA  
ATOM   2387  CG  GLU P 544     -13.900 -20.738 -17.779  0.00  0.00      PROA  
ATOM   2388  HG1 GLU P 544     -13.728 -21.321 -16.849  0.00  0.00      PROA  
ATOM   2389  HG2 GLU P 544     -12.966 -20.678 -18.377  0.00  0.00      PROA  
ATOM   2390  CD  GLU P 544     -14.951 -21.404 -18.650  0.00  0.00      PROA  
ATOM   2391  OE1 GLU P 544     -15.115 -21.004 -19.811  0.00  0.00      PROA  
ATOM   2392  OE2 GLU P 544     -15.647 -22.343 -18.144  0.00  0.00      PROA  
ATOM   2393  C   GLU P 544     -14.167 -17.200 -16.182  0.00  0.00      PROA  
ATOM   2394  O   GLU P 544     -14.599 -16.384 -16.991  0.00  0.00      PROA  
ATOM   2395  N   TYR P 545     -14.355 -17.074 -14.848  0.00  0.00      PROA  
ATOM   2396  HN  TYR P 545     -14.093 -17.822 -14.244  0.00  0.00      PROA  
ATOM   2397  CA  TYR P 545     -14.899 -15.857 -14.156  0.00  0.00      PROA  
ATOM   2398  HA  TYR P 545     -15.297 -15.163 -14.882  0.00  0.00      PROA  
ATOM   2399  CB  TYR P 545     -15.979 -16.249 -13.068  0.00  0.00      PROA  
ATOM   2400  HB1 TYR P 545     -16.201 -15.359 -12.440  0.00  0.00      PROA  
ATOM   2401  HB2 TYR P 545     -15.453 -17.016 -12.461  0.00  0.00      PROA  
ATOM   2402  CG  TYR P 545     -17.171 -16.860 -13.558  0.00  0.00      PROA  
ATOM   2403  CD1 TYR P 545     -17.443 -16.968 -14.906  0.00  0.00      PROA  
ATOM   2404  HD1 TYR P 545     -16.835 -16.480 -15.654  0.00  0.00      PROA  
ATOM   2405  CE1 TYR P 545     -18.469 -17.713 -15.424  0.00  0.00      PROA  
ATOM   2406  HE1 TYR P 545     -18.641 -17.776 -16.489  0.00  0.00      PROA  
ATOM   2407  CZ  TYR P 545     -19.420 -18.241 -14.502  0.00  0.00      PROA  
ATOM   2408  OH  TYR P 545     -20.592 -18.982 -14.998  0.00  0.00      PROA  
ATOM   2409  HH  TYR P 545     -20.339 -19.131 -15.912  0.00  0.00      PROA  
ATOM   2410  CD2 TYR P 545     -18.062 -17.561 -12.679  0.00  0.00      PROA  
ATOM   2411  HD2 TYR P 545     -17.844 -17.481 -11.625  0.00  0.00      PROA  
ATOM   2412  CE2 TYR P 545     -19.278 -18.032 -13.112  0.00  0.00      PROA  
ATOM   2413  HE2 TYR P 545     -19.901 -18.727 -12.569  0.00  0.00      PROA  
ATOM   2414  C   TYR P 545     -13.833 -15.104 -13.373  0.00  0.00      PROA  
ATOM   2415  O   TYR P 545     -12.808 -15.645 -13.033  0.00  0.00      PROA  
ATOM   2416  N   GLY P 546     -14.002 -13.791 -13.221  0.00  0.00      PROA  
ATOM   2417  HN  GLY P 546     -14.858 -13.343 -13.467  0.00  0.00      PROA  
ATOM   2418  CA  GLY P 546     -13.053 -12.911 -12.555  0.00  0.00      PROA  
ATOM   2419  HA1 GLY P 546     -13.337 -11.901 -12.814  0.00  0.00      PROA  
ATOM   2420  HA2 GLY P 546     -12.031 -13.018 -12.888  0.00  0.00      PROA  
ATOM   2421  C   GLY P 546     -13.045 -12.860 -11.058  0.00  0.00      PROA  
ATOM   2422  O   GLY P 546     -12.038 -12.972 -10.342  0.00  0.00      PROA  
ATOM   2423  N   ALA P 547     -14.265 -12.657 -10.473  0.00  0.00      PROA  
ATOM   2424  HN  ALA P 547     -15.018 -12.451 -11.093  0.00  0.00      PROA  
ATOM   2425  CA  ALA P 547     -14.393 -12.710  -9.001  0.00  0.00      PROA  
ATOM   2426  HA  ALA P 547     -13.522 -12.164  -8.670  0.00  0.00      PROA  
ATOM   2427  CB  ALA P 547     -15.684 -12.020  -8.698  0.00  0.00      PROA  
ATOM   2428  HB1 ALA P 547     -15.722 -10.940  -8.954  0.00  0.00      PROA  
ATOM   2429  HB2 ALA P 547     -16.013 -12.078  -7.639  0.00  0.00      PROA  
ATOM   2430  HB3 ALA P 547     -16.413 -12.452  -9.417  0.00  0.00      PROA  
ATOM   2431  C   ALA P 547     -14.306 -14.076  -8.392  0.00  0.00      PROA  
ATOM   2432  O   ALA P 547     -13.943 -14.182  -7.228  0.00  0.00      PROA  
ATOM   2433  N   ALA P 548     -14.461 -15.188  -9.181  0.00  0.00      PROA  
ATOM   2434  HN  ALA P 548     -14.902 -15.137 -10.074  0.00  0.00      PROA  
ATOM   2435  CA  ALA P 548     -14.047 -16.501  -8.675  0.00  0.00      PROA  
ATOM   2436  HA  ALA P 548     -14.503 -16.596  -7.701  0.00  0.00      PROA  
ATOM   2437  CB  ALA P 548     -14.547 -17.625  -9.665  0.00  0.00      PROA  
ATOM   2438  HB1 ALA P 548     -14.102 -17.633 -10.683  0.00  0.00      PROA  
ATOM   2439  HB2 ALA P 548     -15.586 -17.336  -9.931  0.00  0.00      PROA  
ATOM   2440  HB3 ALA P 548     -14.586 -18.616  -9.164  0.00  0.00      PROA  
ATOM   2441  C   ALA P 548     -12.560 -16.658  -8.388  0.00  0.00      PROA  
ATOM   2442  O   ALA P 548     -12.174 -17.239  -7.460  0.00  0.00      PROA  
ATOM   2443  N   VAL P 549     -11.655 -16.081  -9.203  0.00  0.00      PROA  
ATOM   2444  HN  VAL P 549     -11.909 -15.578 -10.025  0.00  0.00      PROA  
ATOM   2445  CA  VAL P 549     -10.180 -15.972  -9.095  0.00  0.00      PROA  
ATOM   2446  HA  VAL P 549      -9.763 -16.957  -8.944  0.00  0.00      PROA  
ATOM   2447  CB  VAL P 549      -9.456 -15.359 -10.260  0.00  0.00      PROA  
ATOM   2448  HB  VAL P 549      -9.831 -14.370 -10.597  0.00  0.00      PROA  
ATOM   2449  CG1 VAL P 549      -7.906 -15.144 -10.057  0.00  0.00      PROA  
ATOM   2450 HG11 VAL P 549      -7.470 -15.878  -9.347  0.00  0.00      PROA  
ATOM   2451 HG12 VAL P 549      -7.674 -14.074  -9.871  0.00  0.00      PROA  
ATOM   2452 HG13 VAL P 549      -7.393 -15.277 -11.034  0.00  0.00      PROA  
ATOM   2453  CG2 VAL P 549      -9.670 -16.343 -11.497  0.00  0.00      PROA  
ATOM   2454 HG21 VAL P 549      -9.332 -17.383 -11.300  0.00  0.00      PROA  
ATOM   2455 HG22 VAL P 549      -9.200 -15.962 -12.429  0.00  0.00      PROA  
ATOM   2456 HG23 VAL P 549     -10.771 -16.449 -11.604  0.00  0.00      PROA  
ATOM   2457  C   VAL P 549      -9.750 -15.137  -7.883  0.00  0.00      PROA  
ATOM   2458  O   VAL P 549      -8.939 -15.584  -7.040  0.00  0.00      PROA  
ATOM   2459  N   LEU P 550     -10.433 -13.984  -7.669  0.00  0.00      PROA  
ATOM   2460  HN  LEU P 550     -11.094 -13.701  -8.359  0.00  0.00      PROA  
ATOM   2461  CA  LEU P 550     -10.418 -13.014  -6.575  0.00  0.00      PROA  
ATOM   2462  HA  LEU P 550      -9.381 -12.710  -6.580  0.00  0.00      PROA  
ATOM   2463  CB  LEU P 550     -11.323 -11.832  -6.908  0.00  0.00      PROA  
ATOM   2464  HB1 LEU P 550     -12.397 -11.903  -6.631  0.00  0.00      PROA  
ATOM   2465  HB2 LEU P 550     -11.292 -11.635  -8.001  0.00  0.00      PROA  
ATOM   2466  CG  LEU P 550     -10.888 -10.453  -6.454  0.00  0.00      PROA  
ATOM   2467  HG  LEU P 550      -9.862 -10.188  -6.786  0.00  0.00      PROA  
ATOM   2468  CD1 LEU P 550     -11.789  -9.338  -7.023  0.00  0.00      PROA  
ATOM   2469 HD11 LEU P 550     -12.809  -9.636  -6.697  0.00  0.00      PROA  
ATOM   2470 HD12 LEU P 550     -11.761  -9.377  -8.133  0.00  0.00      PROA  
ATOM   2471 HD13 LEU P 550     -11.639  -8.288  -6.693  0.00  0.00      PROA  
ATOM   2472  CD2 LEU P 550     -10.923 -10.370  -4.928  0.00  0.00      PROA  
ATOM   2473 HD21 LEU P 550     -10.373  -9.490  -4.532  0.00  0.00      PROA  
ATOM   2474 HD22 LEU P 550     -10.479 -11.236  -4.391  0.00  0.00      PROA  
ATOM   2475 HD23 LEU P 550     -11.978 -10.300  -4.586  0.00  0.00      PROA  
ATOM   2476  C   LEU P 550     -10.804 -13.737  -5.288  0.00  0.00      PROA  
ATOM   2477  O   LEU P 550     -10.178 -13.608  -4.208  0.00  0.00      PROA  
ATOM   2478  N   PHE P 551     -11.842 -14.566  -5.407  0.00  0.00      PROA  
ATOM   2479  HN  PHE P 551     -12.328 -14.662  -6.272  0.00  0.00      PROA  
ATOM   2480  CA  PHE P 551     -12.264 -15.403  -4.321  0.00  0.00      PROA  
ATOM   2481  HA  PHE P 551     -12.463 -14.661  -3.562  0.00  0.00      PROA  
ATOM   2482  CB  PHE P 551     -13.660 -16.045  -4.702  0.00  0.00      PROA  
ATOM   2483  HB1 PHE P 551     -13.500 -16.580  -5.663  0.00  0.00      PROA  
ATOM   2484  HB2 PHE P 551     -14.322 -15.154  -4.716  0.00  0.00      PROA  
ATOM   2485  CG  PHE P 551     -14.023 -17.060  -3.682  0.00  0.00      PROA  
ATOM   2486  CD1 PHE P 551     -14.879 -16.739  -2.594  0.00  0.00      PROA  
ATOM   2487  HD1 PHE P 551     -15.236 -15.722  -2.665  0.00  0.00      PROA  
ATOM   2488  CE1 PHE P 551     -15.387 -17.755  -1.805  0.00  0.00      PROA  
ATOM   2489  HE1 PHE P 551     -15.942 -17.572  -0.897  0.00  0.00      PROA  
ATOM   2490  CZ  PHE P 551     -14.901 -19.106  -2.012  0.00  0.00      PROA  
ATOM   2491  HZ  PHE P 551     -15.013 -19.995  -1.408  0.00  0.00      PROA  
ATOM   2492  CD2 PHE P 551     -13.669 -18.348  -3.996  0.00  0.00      PROA  
ATOM   2493  HD2 PHE P 551     -13.046 -18.578  -4.848  0.00  0.00      PROA  
ATOM   2494  CE2 PHE P 551     -13.960 -19.342  -3.103  0.00  0.00      PROA  
ATOM   2495  HE2 PHE P 551     -13.626 -20.365  -3.192  0.00  0.00      PROA  
ATOM   2496  C   PHE P 551     -11.123 -16.354  -3.802  0.00  0.00      PROA  
ATOM   2497  O   PHE P 551     -10.622 -16.377  -2.619  0.00  0.00      PROA  
ATOM   2498  N   LEU P 552     -10.568 -17.131  -4.762  0.00  0.00      PROA  
ATOM   2499  HN  LEU P 552     -10.768 -17.012  -5.731  0.00  0.00      PROA  
ATOM   2500  CA  LEU P 552      -9.389 -18.020  -4.485  0.00  0.00      PROA  
ATOM   2501  HA  LEU P 552      -9.809 -18.618  -3.690  0.00  0.00      PROA  
ATOM   2502  CB  LEU P 552      -9.089 -18.921  -5.613  0.00  0.00      PROA  
ATOM   2503  HB1 LEU P 552      -8.268 -19.654  -5.463  0.00  0.00      PROA  
ATOM   2504  HB2 LEU P 552      -8.963 -18.388  -6.580  0.00  0.00      PROA  
ATOM   2505  CG  LEU P 552     -10.287 -19.869  -6.008  0.00  0.00      PROA  
ATOM   2506  HG  LEU P 552     -11.263 -19.344  -6.092  0.00  0.00      PROA  
ATOM   2507  CD1 LEU P 552      -9.905 -20.571  -7.333  0.00  0.00      PROA  
ATOM   2508 HD11 LEU P 552      -8.941 -21.122  -7.388  0.00  0.00      PROA  
ATOM   2509 HD12 LEU P 552      -9.892 -19.893  -8.212  0.00  0.00      PROA  
ATOM   2510 HD13 LEU P 552     -10.666 -21.373  -7.443  0.00  0.00      PROA  
ATOM   2511  CD2 LEU P 552     -10.536 -20.916  -4.904  0.00  0.00      PROA  
ATOM   2512 HD21 LEU P 552     -10.606 -20.321  -3.968  0.00  0.00      PROA  
ATOM   2513 HD22 LEU P 552      -9.647 -21.583  -4.907  0.00  0.00      PROA  
ATOM   2514 HD23 LEU P 552     -11.469 -21.477  -5.127  0.00  0.00      PROA  
ATOM   2515  C   LEU P 552      -8.158 -17.238  -4.029  0.00  0.00      PROA  
ATOM   2516  O   LEU P 552      -7.351 -17.756  -3.194  0.00  0.00      PROA  
ATOM   2517  N   LEU P 553      -7.958 -16.004  -4.496  0.00  0.00      PROA  
ATOM   2518  HN  LEU P 553      -8.627 -15.698  -5.168  0.00  0.00      PROA  
ATOM   2519  CA  LEU P 553      -6.963 -15.148  -3.990  0.00  0.00      PROA  
ATOM   2520  HA  LEU P 553      -6.025 -15.647  -4.183  0.00  0.00      PROA  
ATOM   2521  CB  LEU P 553      -6.761 -13.845  -4.917  0.00  0.00      PROA  
ATOM   2522  HB1 LEU P 553      -6.223 -13.026  -4.395  0.00  0.00      PROA  
ATOM   2523  HB2 LEU P 553      -7.763 -13.404  -5.104  0.00  0.00      PROA  
ATOM   2524  CG  LEU P 553      -6.132 -14.099  -6.286  0.00  0.00      PROA  
ATOM   2525  HG  LEU P 553      -6.525 -15.033  -6.742  0.00  0.00      PROA  
ATOM   2526  CD1 LEU P 553      -6.205 -12.893  -7.260  0.00  0.00      PROA  
ATOM   2527 HD11 LEU P 553      -7.259 -12.550  -7.339  0.00  0.00      PROA  
ATOM   2528 HD12 LEU P 553      -5.707 -13.219  -8.199  0.00  0.00      PROA  
ATOM   2529 HD13 LEU P 553      -5.584 -12.151  -6.714  0.00  0.00      PROA  
ATOM   2530  CD2 LEU P 553      -4.645 -14.334  -6.047  0.00  0.00      PROA  
ATOM   2531 HD21 LEU P 553      -4.423 -15.242  -5.448  0.00  0.00      PROA  
ATOM   2532 HD22 LEU P 553      -4.321 -13.562  -5.316  0.00  0.00      PROA  
ATOM   2533 HD23 LEU P 553      -4.023 -14.305  -6.967  0.00  0.00      PROA  
ATOM   2534  C   LEU P 553      -7.126 -14.764  -2.489  0.00  0.00      PROA  
ATOM   2535  O   LEU P 553      -6.188 -14.870  -1.654  0.00  0.00      PROA  
ATOM   2536  N   MET P 554      -8.355 -14.313  -2.090  0.00  0.00      PROA  
ATOM   2537  HN  MET P 554      -8.993 -14.221  -2.851  0.00  0.00      PROA  
ATOM   2538  CA  MET P 554      -8.623 -13.891  -0.693  0.00  0.00      PROA  
ATOM   2539  HA  MET P 554      -7.940 -13.104  -0.408  0.00  0.00      PROA  
ATOM   2540  CB  MET P 554     -10.063 -13.276  -0.690  0.00  0.00      PROA  
ATOM   2541  HB1 MET P 554     -10.842 -14.047  -0.874  0.00  0.00      PROA  
ATOM   2542  HB2 MET P 554     -10.217 -12.593  -1.553  0.00  0.00      PROA  
ATOM   2543  CG  MET P 554     -10.382 -12.485   0.621  0.00  0.00      PROA  
ATOM   2544  HG1 MET P 554     -10.260 -13.199   1.464  0.00  0.00      PROA  
ATOM   2545  HG2 MET P 554     -11.453 -12.200   0.699  0.00  0.00      PROA  
ATOM   2546  SD  MET P 554      -9.291 -10.979   0.849  0.00  0.00      PROA  
ATOM   2547  CE  MET P 554      -9.971 -10.745   2.532  0.00  0.00      PROA  
ATOM   2548  HE1 MET P 554     -11.069 -10.572   2.530  0.00  0.00      PROA  
ATOM   2549  HE2 MET P 554      -9.332  -9.980   3.023  0.00  0.00      PROA  
ATOM   2550  HE3 MET P 554      -9.801 -11.658   3.142  0.00  0.00      PROA  
ATOM   2551  C   MET P 554      -8.625 -14.916   0.337  0.00  0.00      PROA  
ATOM   2552  O   MET P 554      -8.112 -14.783   1.497  0.00  0.00      PROA  
ATOM   2553  N   CYS P 555      -9.175 -16.111  -0.073  0.00  0.00      PROA  
ATOM   2554  HN  CYS P 555      -9.680 -16.111  -0.933  0.00  0.00      PROA  
ATOM   2555  CA  CYS P 555      -9.021 -17.385   0.627  0.00  0.00      PROA  
ATOM   2556  HA  CYS P 555      -9.429 -17.279   1.622  0.00  0.00      PROA  
ATOM   2557  CB  CYS P 555      -9.897 -18.469  -0.128  0.00  0.00      PROA  
ATOM   2558  HB1 CYS P 555      -9.532 -19.461   0.213  0.00  0.00      PROA  
ATOM   2559  HB2 CYS P 555      -9.707 -18.371  -1.218  0.00  0.00      PROA  
ATOM   2560  SG  CYS P 555     -11.670 -18.431   0.305  0.00  0.00      PROA  
ATOM   2561  HG1 CYS P 555     -11.923 -17.596  -0.693  0.00  0.00      PROA  
ATOM   2562  C   CYS P 555      -7.616 -17.842   0.840  0.00  0.00      PROA  
ATOM   2563  O   CYS P 555      -7.264 -18.178   1.938  0.00  0.00      PROA  
ATOM   2564  N   THR P 556      -6.810 -17.717  -0.191  0.00  0.00      PROA  
ATOM   2565  HN  THR P 556      -7.012 -17.306  -1.077  0.00  0.00      PROA  
ATOM   2566  CA  THR P 556      -5.335 -18.023   0.074  0.00  0.00      PROA  
ATOM   2567  HA  THR P 556      -5.214 -19.015   0.483  0.00  0.00      PROA  
ATOM   2568  CB  THR P 556      -4.433 -18.086  -1.112  0.00  0.00      PROA  
ATOM   2569  HB  THR P 556      -4.188 -17.109  -1.579  0.00  0.00      PROA  
ATOM   2570  OG1 THR P 556      -4.980 -18.908  -2.204  0.00  0.00      PROA  
ATOM   2571  HG1 THR P 556      -5.873 -18.642  -2.436  0.00  0.00      PROA  
ATOM   2572  CG2 THR P 556      -3.059 -18.750  -0.733  0.00  0.00      PROA  
ATOM   2573 HG21 THR P 556      -3.173 -19.751  -0.265  0.00  0.00      PROA  
ATOM   2574 HG22 THR P 556      -2.448 -18.054  -0.118  0.00  0.00      PROA  
ATOM   2575 HG23 THR P 556      -2.416 -19.034  -1.593  0.00  0.00      PROA  
ATOM   2576  C   THR P 556      -4.711 -17.125   1.157  0.00  0.00      PROA  
ATOM   2577  O   THR P 556      -3.941 -17.629   1.957  0.00  0.00      PROA  
ATOM   2578  N   PHE P 557      -5.018 -15.784   1.175  0.00  0.00      PROA  
ATOM   2579  HN  PHE P 557      -5.604 -15.367   0.484  0.00  0.00      PROA  
ATOM   2580  CA  PHE P 557      -4.542 -14.792   2.190  0.00  0.00      PROA  
ATOM   2581  HA  PHE P 557      -3.476 -14.960   2.223  0.00  0.00      PROA  
ATOM   2582  CB  PHE P 557      -4.892 -13.274   1.743  0.00  0.00      PROA  
ATOM   2583  HB1 PHE P 557      -5.902 -13.142   1.299  0.00  0.00      PROA  
ATOM   2584  HB2 PHE P 557      -4.116 -12.998   0.999  0.00  0.00      PROA  
ATOM   2585  CG  PHE P 557      -4.791 -12.242   2.847  0.00  0.00      PROA  
ATOM   2586  CD1 PHE P 557      -3.532 -11.723   3.222  0.00  0.00      PROA  
ATOM   2587  HD1 PHE P 557      -2.595 -12.095   2.834  0.00  0.00      PROA  
ATOM   2588  CE1 PHE P 557      -3.345 -10.723   4.173  0.00  0.00      PROA  
ATOM   2589  HE1 PHE P 557      -2.405 -10.308   4.505  0.00  0.00      PROA  
ATOM   2590  CZ  PHE P 557      -4.478 -10.114   4.701  0.00  0.00      PROA  
ATOM   2591  HZ  PHE P 557      -4.409  -9.271   5.373  0.00  0.00      PROA  
ATOM   2592  CD2 PHE P 557      -5.914 -11.602   3.405  0.00  0.00      PROA  
ATOM   2593  HD2 PHE P 557      -6.925 -11.918   3.195  0.00  0.00      PROA  
ATOM   2594  CE2 PHE P 557      -5.770 -10.555   4.303  0.00  0.00      PROA  
ATOM   2595  HE2 PHE P 557      -6.645 -10.157   4.795  0.00  0.00      PROA  
ATOM   2596  C   PHE P 557      -5.031 -15.081   3.583  0.00  0.00      PROA  
ATOM   2597  O   PHE P 557      -4.275 -15.060   4.558  0.00  0.00      PROA  
ATOM   2598  N   ALA P 558      -6.302 -15.488   3.732  0.00  0.00      PROA  
ATOM   2599  HN  ALA P 558      -6.940 -15.584   2.972  0.00  0.00      PROA  
ATOM   2600  CA  ALA P 558      -6.880 -15.652   5.033  0.00  0.00      PROA  
ATOM   2601  HA  ALA P 558      -6.438 -14.974   5.749  0.00  0.00      PROA  
ATOM   2602  CB  ALA P 558      -8.439 -15.416   4.936  0.00  0.00      PROA  
ATOM   2603  HB1 ALA P 558      -8.782 -16.033   4.077  0.00  0.00      PROA  
ATOM   2604  HB2 ALA P 558      -8.670 -14.353   4.708  0.00  0.00      PROA  
ATOM   2605  HB3 ALA P 558      -9.063 -15.799   5.772  0.00  0.00      PROA  
ATOM   2606  C   ALA P 558      -6.668 -17.130   5.485  0.00  0.00      PROA  
ATOM   2607  O   ALA P 558      -6.749 -17.438   6.682  0.00  0.00      PROA  
ATOM   2608  N   LEU P 559      -6.301 -18.101   4.593  0.00  0.00      PROA  
ATOM   2609  HN  LEU P 559      -6.253 -18.002   3.602  0.00  0.00      PROA  
ATOM   2610  CA  LEU P 559      -5.994 -19.453   4.926  0.00  0.00      PROA  
ATOM   2611  HA  LEU P 559      -6.845 -19.750   5.521  0.00  0.00      PROA  
ATOM   2612  CB  LEU P 559      -5.983 -20.230   3.626  0.00  0.00      PROA  
ATOM   2613  HB1 LEU P 559      -5.330 -19.714   2.890  0.00  0.00      PROA  
ATOM   2614  HB2 LEU P 559      -6.952 -20.203   3.083  0.00  0.00      PROA  
ATOM   2615  CG  LEU P 559      -5.465 -21.658   3.630  0.00  0.00      PROA  
ATOM   2616  HG  LEU P 559      -4.617 -21.786   4.336  0.00  0.00      PROA  
ATOM   2617  CD1 LEU P 559      -6.611 -22.583   4.002  0.00  0.00      PROA  
ATOM   2618 HD11 LEU P 559      -6.235 -23.622   3.883  0.00  0.00      PROA  
ATOM   2619 HD12 LEU P 559      -7.463 -22.491   3.295  0.00  0.00      PROA  
ATOM   2620 HD13 LEU P 559      -6.974 -22.488   5.048  0.00  0.00      PROA  
ATOM   2621  CD2 LEU P 559      -4.902 -22.009   2.243  0.00  0.00      PROA  
ATOM   2622 HD21 LEU P 559      -4.515 -23.051   2.225  0.00  0.00      PROA  
ATOM   2623 HD22 LEU P 559      -4.100 -21.297   1.953  0.00  0.00      PROA  
ATOM   2624 HD23 LEU P 559      -5.656 -21.730   1.476  0.00  0.00      PROA  
ATOM   2625  C   LEU P 559      -4.695 -19.506   5.784  0.00  0.00      PROA  
ATOM   2626  O   LEU P 559      -4.551 -20.099   6.857  0.00  0.00      PROA  
ATOM   2627  N   ILE P 560      -3.736 -18.614   5.344  0.00  0.00      PROA  
ATOM   2628  HN  ILE P 560      -3.908 -18.298   4.414  0.00  0.00      PROA  
ATOM   2629  CA  ILE P 560      -2.426 -18.396   5.895  0.00  0.00      PROA  
ATOM   2630  HA  ILE P 560      -1.960 -19.352   6.081  0.00  0.00      PROA  
ATOM   2631  CB  ILE P 560      -1.571 -17.687   4.847  0.00  0.00      PROA  
ATOM   2632  HB  ILE P 560      -2.206 -16.990   4.260  0.00  0.00      PROA  
ATOM   2633  CG2 ILE P 560      -0.513 -16.761   5.448  0.00  0.00      PROA  
ATOM   2634 HG21 ILE P 560      -0.051 -16.267   4.566  0.00  0.00      PROA  
ATOM   2635 HG22 ILE P 560       0.219 -17.249   6.125  0.00  0.00      PROA  
ATOM   2636 HG23 ILE P 560      -1.102 -15.994   5.995  0.00  0.00      PROA  
ATOM   2637  CG1 ILE P 560      -0.835 -18.715   3.926  0.00  0.00      PROA  
ATOM   2638 HG11 ILE P 560      -0.013 -19.094   4.571  0.00  0.00      PROA  
ATOM   2639 HG12 ILE P 560      -0.341 -18.145   3.110  0.00  0.00      PROA  
ATOM   2640  CD  ILE P 560      -1.758 -19.823   3.296  0.00  0.00      PROA  
ATOM   2641  HD1 ILE P 560      -1.233 -20.207   2.396  0.00  0.00      PROA  
ATOM   2642  HD2 ILE P 560      -2.759 -19.453   2.987  0.00  0.00      PROA  
ATOM   2643  HD3 ILE P 560      -1.979 -20.612   4.047  0.00  0.00      PROA  
ATOM   2644  C   ILE P 560      -2.557 -17.783   7.370  0.00  0.00      PROA  
ATOM   2645  O   ILE P 560      -1.853 -18.308   8.242  0.00  0.00      PROA  
ATOM   2646  N   ALA P 561      -3.391 -16.766   7.578  0.00  0.00      PROA  
ATOM   2647  HN  ALA P 561      -3.853 -16.325   6.813  0.00  0.00      PROA  
ATOM   2648  CA  ALA P 561      -3.754 -16.249   8.883  0.00  0.00      PROA  
ATOM   2649  HA  ALA P 561      -2.867 -15.802   9.305  0.00  0.00      PROA  
ATOM   2650  CB  ALA P 561      -4.831 -15.202   8.847  0.00  0.00      PROA  
ATOM   2651  HB1 ALA P 561      -4.626 -14.308   8.220  0.00  0.00      PROA  
ATOM   2652  HB2 ALA P 561      -4.914 -14.766   9.865  0.00  0.00      PROA  
ATOM   2653  HB3 ALA P 561      -5.814 -15.660   8.604  0.00  0.00      PROA  
ATOM   2654  C   ALA P 561      -4.146 -17.507   9.821  0.00  0.00      PROA  
ATOM   2655  O   ALA P 561      -3.567 -17.652  10.897  0.00  0.00      PROA  
ATOM   2656  N   HSD P 562      -5.158 -18.251   9.403  0.00  0.00      PROA  
ATOM   2657  HN  HSD P 562      -5.581 -18.031   8.527  0.00  0.00      PROA  
ATOM   2658  CA  HSD P 562      -5.713 -19.280  10.196  0.00  0.00      PROA  
ATOM   2659  HA  HSD P 562      -5.947 -18.889  11.175  0.00  0.00      PROA  
ATOM   2660  CB  HSD P 562      -6.939 -19.852   9.362  0.00  0.00      PROA  
ATOM   2661  HB1 HSD P 562      -6.684 -20.108   8.311  0.00  0.00      PROA  
ATOM   2662  HB2 HSD P 562      -7.569 -18.938   9.413  0.00  0.00      PROA  
ATOM   2663  ND1 HSD P 562      -7.541 -22.347   9.412  0.00  0.00      PROA  
ATOM   2664  HD1 HSD P 562      -7.273 -22.605   8.483  0.00  0.00      PROA  
ATOM   2665  CG  HSD P 562      -7.433 -21.104  10.016  0.00  0.00      PROA  
ATOM   2666  CE1 HSD P 562      -7.931 -23.203  10.362  0.00  0.00      PROA  
ATOM   2667  HE1 HSD P 562      -8.184 -24.230  10.100  0.00  0.00      PROA  
ATOM   2668  NE2 HSD P 562      -8.086 -22.628  11.553  0.00  0.00      PROA  
ATOM   2669  CD2 HSD P 562      -7.741 -21.268  11.355  0.00  0.00      PROA  
ATOM   2670  HD2 HSD P 562      -7.710 -20.576  12.187  0.00  0.00      PROA  
ATOM   2671  C   HSD P 562      -4.686 -20.427  10.491  0.00  0.00      PROA  
ATOM   2672  O   HSD P 562      -4.585 -20.891  11.612  0.00  0.00      PROA  
ATOM   2673  N   TRP P 563      -3.840 -20.770   9.480  0.00  0.00      PROA  
ATOM   2674  HN  TRP P 563      -3.891 -20.282   8.612  0.00  0.00      PROA  
ATOM   2675  CA  TRP P 563      -2.755 -21.766   9.659  0.00  0.00      PROA  
ATOM   2676  HA  TRP P 563      -3.093 -22.680  10.124  0.00  0.00      PROA  
ATOM   2677  CB  TRP P 563      -2.328 -22.169   8.271  0.00  0.00      PROA  
ATOM   2678  HB1 TRP P 563      -1.352 -22.700   8.294  0.00  0.00      PROA  
ATOM   2679  HB2 TRP P 563      -2.089 -21.262   7.675  0.00  0.00      PROA  
ATOM   2680  CG  TRP P 563      -3.236 -23.000   7.462  0.00  0.00      PROA  
ATOM   2681  CD1 TRP P 563      -4.387 -23.594   7.839  0.00  0.00      PROA  
ATOM   2682  HD1 TRP P 563      -4.933 -23.524   8.767  0.00  0.00      PROA  
ATOM   2683  NE1 TRP P 563      -4.825 -24.342   6.703  0.00  0.00      PROA  
ATOM   2684  HE1 TRP P 563      -5.764 -24.594   6.618  0.00  0.00      PROA  
ATOM   2685  CE2 TRP P 563      -3.931 -24.255   5.676  0.00  0.00      PROA  
ATOM   2686  CD2 TRP P 563      -2.868 -23.420   6.130  0.00  0.00      PROA  
ATOM   2687  CE3 TRP P 563      -1.774 -23.179   5.274  0.00  0.00      PROA  
ATOM   2688  HE3 TRP P 563      -0.947 -22.544   5.556  0.00  0.00      PROA  
ATOM   2689  CZ3 TRP P 563      -1.706 -23.916   4.118  0.00  0.00      PROA  
ATOM   2690  HZ3 TRP P 563      -0.810 -23.828   3.521  0.00  0.00      PROA  
ATOM   2691  CZ2 TRP P 563      -3.834 -24.995   4.563  0.00  0.00      PROA  
ATOM   2692  HZ2 TRP P 563      -4.568 -25.725   4.256  0.00  0.00      PROA  
ATOM   2693  CH2 TRP P 563      -2.764 -24.817   3.708  0.00  0.00      PROA  
ATOM   2694  HH2 TRP P 563      -2.718 -25.459   2.841  0.00  0.00      PROA  
ATOM   2695  C   TRP P 563      -1.649 -21.304  10.582  0.00  0.00      PROA  
ATOM   2696  O   TRP P 563      -1.259 -22.073  11.446  0.00  0.00      PROA  
ATOM   2697  N   LEU P 564      -1.123 -19.980  10.498  0.00  0.00      PROA  
ATOM   2698  HN  LEU P 564      -1.363 -19.353   9.760  0.00  0.00      PROA  
ATOM   2699  CA  LEU P 564      -0.123 -19.391  11.455  0.00  0.00      PROA  
ATOM   2700  HA  LEU P 564       0.724 -20.053  11.564  0.00  0.00      PROA  
ATOM   2701  CB  LEU P 564       0.552 -18.049  10.995  0.00  0.00      PROA  
ATOM   2702  HB1 LEU P 564       1.174 -17.690  11.842  0.00  0.00      PROA  
ATOM   2703  HB2 LEU P 564      -0.217 -17.255  10.889  0.00  0.00      PROA  
ATOM   2704  CG  LEU P 564       1.368 -18.088   9.748  0.00  0.00      PROA  
ATOM   2705  HG  LEU P 564       1.003 -18.923   9.112  0.00  0.00      PROA  
ATOM   2706  CD1 LEU P 564       1.151 -16.827   8.842  0.00  0.00      PROA  
ATOM   2707 HD11 LEU P 564       1.771 -16.926   7.925  0.00  0.00      PROA  
ATOM   2708 HD12 LEU P 564       1.597 -15.992   9.424  0.00  0.00      PROA  
ATOM   2709 HD13 LEU P 564       0.097 -16.547   8.632  0.00  0.00      PROA  
ATOM   2710  CD2 LEU P 564       2.886 -18.232   9.964  0.00  0.00      PROA  
ATOM   2711 HD21 LEU P 564       3.309 -19.248  10.115  0.00  0.00      PROA  
ATOM   2712 HD22 LEU P 564       3.180 -17.554  10.794  0.00  0.00      PROA  
ATOM   2713 HD23 LEU P 564       3.412 -17.836   9.069  0.00  0.00      PROA  
ATOM   2714  C   LEU P 564      -0.690 -19.210  12.873  0.00  0.00      PROA  
ATOM   2715  O   LEU P 564       0.060 -19.131  13.896  0.00  0.00      PROA  
ATOM   2716  N   ALA P 565      -2.010 -19.015  13.034  0.00  0.00      PROA  
ATOM   2717  HN  ALA P 565      -2.563 -18.732  12.254  0.00  0.00      PROA  
ATOM   2718  CA  ALA P 565      -2.702 -18.995  14.286  0.00  0.00      PROA  
ATOM   2719  HA  ALA P 565      -2.180 -18.251  14.869  0.00  0.00      PROA  
ATOM   2720  CB  ALA P 565      -4.189 -18.734  14.086  0.00  0.00      PROA  
ATOM   2721  HB1 ALA P 565      -4.735 -18.373  14.983  0.00  0.00      PROA  
ATOM   2722  HB2 ALA P 565      -4.855 -19.514  13.658  0.00  0.00      PROA  
ATOM   2723  HB3 ALA P 565      -4.363 -17.859  13.423  0.00  0.00      PROA  
ATOM   2724  C   ALA P 565      -2.725 -20.293  15.021  0.00  0.00      PROA  
ATOM   2725  O   ALA P 565      -2.521 -20.367  16.260  0.00  0.00      PROA  
ATOM   2726  N   CYS P 566      -2.937 -21.368  14.286  0.00  0.00      PROA  
ATOM   2727  HN  CYS P 566      -3.220 -21.148  13.356  0.00  0.00      PROA  
ATOM   2728  CA  CYS P 566      -2.938 -22.625  14.853  0.00  0.00      PROA  
ATOM   2729  HA  CYS P 566      -3.639 -22.721  15.669  0.00  0.00      PROA  
ATOM   2730  CB  CYS P 566      -3.488 -23.615  13.803  0.00  0.00      PROA  
ATOM   2731  HB1 CYS P 566      -3.491 -24.667  14.161  0.00  0.00      PROA  
ATOM   2732  HB2 CYS P 566      -2.782 -23.669  12.947  0.00  0.00      PROA  
ATOM   2733  SG  CYS P 566      -5.165 -23.345  13.277  0.00  0.00      PROA  
ATOM   2734  HG1 CYS P 566      -4.794 -22.147  12.848  0.00  0.00      PROA  
ATOM   2735  C   CYS P 566      -1.565 -23.067  15.321  0.00  0.00      PROA  
ATOM   2736  O   CYS P 566      -1.424 -23.619  16.392  0.00  0.00      PROA  
ATOM   2737  N   ILE P 567      -0.487 -22.798  14.573  0.00  0.00      PROA  
ATOM   2738  HN  ILE P 567      -0.675 -22.388  13.684  0.00  0.00      PROA  
ATOM   2739  CA  ILE P 567       0.944 -22.950  14.951  0.00  0.00      PROA  
ATOM   2740  HA  ILE P 567       0.906 -23.998  15.211  0.00  0.00      PROA  
ATOM   2741  CB  ILE P 567       1.942 -22.860  13.776  0.00  0.00      PROA  
ATOM   2742  HB  ILE P 567       1.788 -21.911  13.219  0.00  0.00      PROA  
ATOM   2743  CG2 ILE P 567       3.445 -22.709  14.325  0.00  0.00      PROA  
ATOM   2744 HG21 ILE P 567       4.145 -22.763  13.464  0.00  0.00      PROA  
ATOM   2745 HG22 ILE P 567       3.727 -23.447  15.106  0.00  0.00      PROA  
ATOM   2746 HG23 ILE P 567       3.648 -21.728  14.806  0.00  0.00      PROA  
ATOM   2747  CG1 ILE P 567       1.832 -24.073  12.774  0.00  0.00      PROA  
ATOM   2748 HG11 ILE P 567       2.392 -23.887  11.833  0.00  0.00      PROA  
ATOM   2749 HG12 ILE P 567       0.741 -24.114  12.571  0.00  0.00      PROA  
ATOM   2750  CD  ILE P 567       2.250 -25.399  13.421  0.00  0.00      PROA  
ATOM   2751  HD1 ILE P 567       3.247 -25.239  13.883  0.00  0.00      PROA  
ATOM   2752  HD2 ILE P 567       2.310 -26.194  12.647  0.00  0.00      PROA  
ATOM   2753  HD3 ILE P 567       1.522 -25.668  14.216  0.00  0.00      PROA  
ATOM   2754  C   ILE P 567       1.349 -22.128  16.138  0.00  0.00      PROA  
ATOM   2755  O   ILE P 567       1.987 -22.574  17.091  0.00  0.00      PROA  
ATOM   2756  N   TRP P 568       0.954 -20.895  16.155  0.00  0.00      PROA  
ATOM   2757  HN  TRP P 568       0.517 -20.527  15.337  0.00  0.00      PROA  
ATOM   2758  CA  TRP P 568       1.215 -19.970  17.260  0.00  0.00      PROA  
ATOM   2759  HA  TRP P 568       2.270 -20.098  17.453  0.00  0.00      PROA  
ATOM   2760  CB  TRP P 568       0.610 -18.509  16.952  0.00  0.00      PROA  
ATOM   2761  HB1 TRP P 568      -0.398 -18.666  16.511  0.00  0.00      PROA  
ATOM   2762  HB2 TRP P 568       1.093 -18.132  16.025  0.00  0.00      PROA  
ATOM   2763  CG  TRP P 568       0.692 -17.404  17.957  0.00  0.00      PROA  
ATOM   2764  CD1 TRP P 568      -0.481 -16.826  18.426  0.00  0.00      PROA  
ATOM   2765  HD1 TRP P 568      -1.514 -17.065  18.221  0.00  0.00      PROA  
ATOM   2766  NE1 TRP P 568      -0.235 -15.879  19.339  0.00  0.00      PROA  
ATOM   2767  HE1 TRP P 568      -0.739 -15.425  20.041  0.00  0.00      PROA  
ATOM   2768  CE2 TRP P 568       1.061 -15.736  19.489  0.00  0.00      PROA  
ATOM   2769  CD2 TRP P 568       1.683 -16.681  18.640  0.00  0.00      PROA  
ATOM   2770  CE3 TRP P 568       3.107 -16.805  18.715  0.00  0.00      PROA  
ATOM   2771  HE3 TRP P 568       3.585 -17.572  18.123  0.00  0.00      PROA  
ATOM   2772  CZ3 TRP P 568       3.852 -16.000  19.589  0.00  0.00      PROA  
ATOM   2773  HZ3 TRP P 568       4.918 -16.168  19.542  0.00  0.00      PROA  
ATOM   2774  CZ2 TRP P 568       1.889 -14.964  20.321  0.00  0.00      PROA  
ATOM   2775  HZ2 TRP P 568       1.499 -14.237  21.018  0.00  0.00      PROA  
ATOM   2776  CH2 TRP P 568       3.224 -15.105  20.363  0.00  0.00      PROA  
ATOM   2777  HH2 TRP P 568       3.984 -14.506  20.843  0.00  0.00      PROA  
ATOM   2778  C   TRP P 568       0.595 -20.420  18.639  0.00  0.00      PROA  
ATOM   2779  O   TRP P 568       1.207 -20.276  19.735  0.00  0.00      PROA  
ATOM   2780  N   TYR P 569      -0.596 -20.992  18.621  0.00  0.00      PROA  
ATOM   2781  HN  TYR P 569      -1.081 -21.009  17.750  0.00  0.00      PROA  
ATOM   2782  CA  TYR P 569      -1.142 -21.628  19.813  0.00  0.00      PROA  
ATOM   2783  HA  TYR P 569      -1.268 -20.976  20.666  0.00  0.00      PROA  
ATOM   2784  CB  TYR P 569      -2.621 -21.713  19.375  0.00  0.00      PROA  
ATOM   2785  HB1 TYR P 569      -2.606 -22.032  18.311  0.00  0.00      PROA  
ATOM   2786  HB2 TYR P 569      -2.956 -20.658  19.283  0.00  0.00      PROA  
ATOM   2787  CG  TYR P 569      -3.433 -22.644  20.201  0.00  0.00      PROA  
ATOM   2788  CD1 TYR P 569      -4.291 -22.121  21.214  0.00  0.00      PROA  
ATOM   2789  HD1 TYR P 569      -4.387 -21.046  21.259  0.00  0.00      PROA  
ATOM   2790  CE1 TYR P 569      -4.980 -22.963  21.991  0.00  0.00      PROA  
ATOM   2791  HE1 TYR P 569      -5.632 -22.575  22.760  0.00  0.00      PROA  
ATOM   2792  CZ  TYR P 569      -4.845 -24.354  21.850  0.00  0.00      PROA  
ATOM   2793  OH  TYR P 569      -5.602 -25.231  22.736  0.00  0.00      PROA  
ATOM   2794  HH  TYR P 569      -5.171 -26.081  22.845  0.00  0.00      PROA  
ATOM   2795  CD2 TYR P 569      -3.382 -24.027  20.015  0.00  0.00      PROA  
ATOM   2796  HD2 TYR P 569      -2.838 -24.452  19.185  0.00  0.00      PROA  
ATOM   2797  CE2 TYR P 569      -4.012 -24.937  20.894  0.00  0.00      PROA  
ATOM   2798  HE2 TYR P 569      -4.053 -25.999  20.703  0.00  0.00      PROA  
ATOM   2799  C   TYR P 569      -0.361 -22.893  20.110  0.00  0.00      PROA  
ATOM   2800  O   TYR P 569      -0.070 -23.188  21.242  0.00  0.00      PROA  
ATOM   2801  N   ALA P 570      -0.011 -23.682  19.110  0.00  0.00      PROA  
ATOM   2802  HN  ALA P 570      -0.252 -23.263  18.238  0.00  0.00      PROA  
ATOM   2803  CA  ALA P 570       0.830 -24.832  19.332  0.00  0.00      PROA  
ATOM   2804  HA  ALA P 570       0.387 -25.437  20.110  0.00  0.00      PROA  
ATOM   2805  CB  ALA P 570       1.007 -25.503  17.938  0.00  0.00      PROA  
ATOM   2806  HB1 ALA P 570       0.003 -25.676  17.496  0.00  0.00      PROA  
ATOM   2807  HB2 ALA P 570       1.493 -26.501  17.992  0.00  0.00      PROA  
ATOM   2808  HB3 ALA P 570       1.655 -24.927  17.243  0.00  0.00      PROA  
ATOM   2809  C   ALA P 570       2.176 -24.526  19.928  0.00  0.00      PROA  
ATOM   2810  O   ALA P 570       2.545 -25.209  20.882  0.00  0.00      PROA  
ATOM   2811  N   ILE P 571       2.904 -23.465  19.555  0.00  0.00      PROA  
ATOM   2812  HN  ILE P 571       2.712 -22.862  18.784  0.00  0.00      PROA  
ATOM   2813  CA  ILE P 571       4.059 -23.080  20.236  0.00  0.00      PROA  
ATOM   2814  HA  ILE P 571       4.672 -23.969  20.264  0.00  0.00      PROA  
ATOM   2815  CB  ILE P 571       4.747 -21.891  19.504  0.00  0.00      PROA  
ATOM   2816  HB  ILE P 571       3.948 -21.194  19.169  0.00  0.00      PROA  
ATOM   2817  CG2 ILE P 571       5.755 -21.145  20.403  0.00  0.00      PROA  
ATOM   2818 HG21 ILE P 571       6.502 -20.621  19.770  0.00  0.00      PROA  
ATOM   2819 HG22 ILE P 571       6.261 -21.844  21.103  0.00  0.00      PROA  
ATOM   2820 HG23 ILE P 571       5.204 -20.443  21.065  0.00  0.00      PROA  
ATOM   2821  CG1 ILE P 571       5.434 -22.543  18.229  0.00  0.00      PROA  
ATOM   2822 HG11 ILE P 571       4.748 -23.325  17.837  0.00  0.00      PROA  
ATOM   2823 HG12 ILE P 571       6.137 -23.336  18.560  0.00  0.00      PROA  
ATOM   2824  CD  ILE P 571       5.923 -21.575  17.117  0.00  0.00      PROA  
ATOM   2825  HD1 ILE P 571       6.182 -20.594  17.571  0.00  0.00      PROA  
ATOM   2826  HD2 ILE P 571       5.130 -21.444  16.351  0.00  0.00      PROA  
ATOM   2827  HD3 ILE P 571       6.848 -21.874  16.579  0.00  0.00      PROA  
ATOM   2828  C   ILE P 571       3.864 -22.727  21.697  0.00  0.00      PROA  
ATOM   2829  O   ILE P 571       4.609 -23.149  22.583  0.00  0.00      PROA  
ATOM   2830  N   GLY P 572       2.783 -22.004  21.968  0.00  0.00      PROA  
ATOM   2831  HN  GLY P 572       2.285 -21.726  21.151  0.00  0.00      PROA  
ATOM   2832  CA  GLY P 572       2.202 -21.598  23.285  0.00  0.00      PROA  
ATOM   2833  HA1 GLY P 572       1.287 -21.037  23.166  0.00  0.00      PROA  
ATOM   2834  HA2 GLY P 572       2.949 -20.958  23.731  0.00  0.00      PROA  
ATOM   2835  C   GLY P 572       1.907 -22.757  24.230  0.00  0.00      PROA  
ATOM   2836  O   GLY P 572       2.039 -22.619  25.445  0.00  0.00      PROA  
ATOM   2837  N   ASN P 573       1.589 -23.924  23.722  0.00  0.00      PROA  
ATOM   2838  HN  ASN P 573       1.540 -24.046  22.734  0.00  0.00      PROA  
ATOM   2839  CA  ASN P 573       1.321 -25.044  24.575  0.00  0.00      PROA  
ATOM   2840  HA  ASN P 573       1.014 -24.764  25.572  0.00  0.00      PROA  
ATOM   2841  CB  ASN P 573       0.031 -25.798  24.118  0.00  0.00      PROA  
ATOM   2842  HB1 ASN P 573      -0.037 -26.745  24.695  0.00  0.00      PROA  
ATOM   2843  HB2 ASN P 573      -0.030 -26.076  23.044  0.00  0.00      PROA  
ATOM   2844  CG  ASN P 573      -1.091 -24.857  24.457  0.00  0.00      PROA  
ATOM   2845  OD1 ASN P 573      -1.580 -24.876  25.630  0.00  0.00      PROA  
ATOM   2846  ND2 ASN P 573      -1.687 -24.075  23.491  0.00  0.00      PROA  
ATOM   2847 HD21 ASN P 573      -2.305 -23.353  23.802  0.00  0.00      PROA  
ATOM   2848 HD22 ASN P 573      -1.262 -23.915  22.600  0.00  0.00      PROA  
ATOM   2849  C   ASN P 573       2.507 -26.062  24.631  0.00  0.00      PROA  
ATOM   2850  O   ASN P 573       2.874 -26.355  25.831  0.00  0.00      PROA  
ATOM   2851  N   MET P 574       3.039 -26.591  23.522  0.00  0.00      PROA  
ATOM   2852  HN  MET P 574       2.553 -26.439  22.664  0.00  0.00      PROA  
ATOM   2853  CA  MET P 574       4.107 -27.614  23.641  0.00  0.00      PROA  
ATOM   2854  HA  MET P 574       3.729 -28.348  24.337  0.00  0.00      PROA  
ATOM   2855  CB  MET P 574       4.408 -28.180  22.178  0.00  0.00      PROA  
ATOM   2856  HB1 MET P 574       5.242 -28.912  22.238  0.00  0.00      PROA  
ATOM   2857  HB2 MET P 574       4.630 -27.309  21.525  0.00  0.00      PROA  
ATOM   2858  CG  MET P 574       3.145 -28.924  21.633  0.00  0.00      PROA  
ATOM   2859  HG1 MET P 574       3.462 -29.383  20.672  0.00  0.00      PROA  
ATOM   2860  HG2 MET P 574       2.405 -28.153  21.330  0.00  0.00      PROA  
ATOM   2861  SD  MET P 574       2.432 -30.127  22.765  0.00  0.00      PROA  
ATOM   2862  CE  MET P 574       3.628 -31.500  22.549  0.00  0.00      PROA  
ATOM   2863  HE1 MET P 574       4.061 -31.777  23.534  0.00  0.00      PROA  
ATOM   2864  HE2 MET P 574       4.395 -31.392  21.752  0.00  0.00      PROA  
ATOM   2865  HE3 MET P 574       3.136 -32.453  22.260  0.00  0.00      PROA  
ATOM   2866  C   MET P 574       5.396 -27.083  24.342  0.00  0.00      PROA  
ATOM   2867  O   MET P 574       6.122 -27.859  25.017  0.00  0.00      PROA  
ATOM   2868  N   GLU P 575       5.723 -25.726  24.192  0.00  0.00      PROA  
ATOM   2869  HN  GLU P 575       5.074 -25.062  23.830  0.00  0.00      PROA  
ATOM   2870  CA  GLU P 575       6.881 -25.202  24.835  0.00  0.00      PROA  
ATOM   2871  HA  GLU P 575       7.758 -25.831  24.869  0.00  0.00      PROA  
ATOM   2872  CB  GLU P 575       7.317 -23.870  24.091  0.00  0.00      PROA  
ATOM   2873  HB1 GLU P 575       8.223 -23.521  24.631  0.00  0.00      PROA  
ATOM   2874  HB2 GLU P 575       6.561 -23.065  24.210  0.00  0.00      PROA  
ATOM   2875  CG  GLU P 575       7.722 -24.033  22.559  0.00  0.00      PROA  
ATOM   2876  HG1 GLU P 575       8.066 -23.038  22.203  0.00  0.00      PROA  
ATOM   2877  HG2 GLU P 575       6.912 -24.448  21.921  0.00  0.00      PROA  
ATOM   2878  CD  GLU P 575       8.966 -24.870  22.315  0.00  0.00      PROA  
ATOM   2879  OE1 GLU P 575      10.009 -24.674  22.998  0.00  0.00      PROA  
ATOM   2880  OE2 GLU P 575       9.009 -25.807  21.441  0.00  0.00      PROA  
ATOM   2881  C   GLU P 575       6.820 -24.961  26.392  0.00  0.00      PROA  
ATOM   2882  O   GLU P 575       7.916 -24.637  26.978  0.00  0.00      PROA  
ATOM   2883  N   GLN P 576       5.586 -25.099  26.991  0.00  0.00      PROA  
ATOM   2884  HN  GLN P 576       4.764 -25.283  26.457  0.00  0.00      PROA  
ATOM   2885  CA  GLN P 576       5.240 -24.866  28.430  0.00  0.00      PROA  
ATOM   2886  HA  GLN P 576       5.486 -23.815  28.439  0.00  0.00      PROA  
ATOM   2887  CB  GLN P 576       3.790 -24.952  28.770  0.00  0.00      PROA  
ATOM   2888  HB1 GLN P 576       3.523 -25.122  29.835  0.00  0.00      PROA  
ATOM   2889  HB2 GLN P 576       3.431 -25.924  28.369  0.00  0.00      PROA  
ATOM   2890  CG  GLN P 576       2.965 -23.846  28.207  0.00  0.00      PROA  
ATOM   2891  HG1 GLN P 576       3.170 -23.908  27.117  0.00  0.00      PROA  
ATOM   2892  HG2 GLN P 576       3.305 -22.871  28.619  0.00  0.00      PROA  
ATOM   2893  CD  GLN P 576       1.390 -23.949  28.381  0.00  0.00      PROA  
ATOM   2894  OE1 GLN P 576       0.867 -24.882  29.039  0.00  0.00      PROA  
ATOM   2895  NE2 GLN P 576       0.685 -23.003  27.771  0.00  0.00      PROA  
ATOM   2896 HE21 GLN P 576       1.175 -22.561  27.019  0.00  0.00      PROA  
ATOM   2897 HE22 GLN P 576      -0.295 -22.885  27.928  0.00  0.00      PROA  
ATOM   2898  C   GLN P 576       6.112 -25.571  29.541  0.00  0.00      PROA  
ATOM   2899  O   GLN P 576       6.569 -24.929  30.531  0.00  0.00      PROA  
ATOM   2900  N   PRO P 577       6.454 -26.816  29.474  0.00  0.00      PROA  
ATOM   2901  CD  PRO P 577       5.689 -27.842  28.807  0.00  0.00      PROA  
ATOM   2902  HD1 PRO P 577       5.453 -27.588  27.751  0.00  0.00      PROA  
ATOM   2903  HD2 PRO P 577       4.682 -28.092  29.202  0.00  0.00      PROA  
ATOM   2904  CA  PRO P 577       7.293 -27.394  30.539  0.00  0.00      PROA  
ATOM   2905  HA  PRO P 577       6.953 -27.145  31.533  0.00  0.00      PROA  
ATOM   2906  CB  PRO P 577       7.146 -28.898  30.322  0.00  0.00      PROA  
ATOM   2907  HB1 PRO P 577       6.412 -29.307  31.050  0.00  0.00      PROA  
ATOM   2908  HB2 PRO P 577       8.100 -29.423  30.543  0.00  0.00      PROA  
ATOM   2909  CG  PRO P 577       6.537 -29.102  28.957  0.00  0.00      PROA  
ATOM   2910  HG1 PRO P 577       7.413 -29.067  28.274  0.00  0.00      PROA  
ATOM   2911  HG2 PRO P 577       5.963 -30.048  28.856  0.00  0.00      PROA  
ATOM   2912  C   PRO P 577       8.750 -26.950  30.439  0.00  0.00      PROA  
ATOM   2913  O   PRO P 577       9.542 -27.231  31.351  0.00  0.00      PROA  
ATOM   2914  N   HSD P 578       9.101 -26.209  29.350  0.00  0.00      PROA  
ATOM   2915  HN  HSD P 578       8.408 -25.867  28.719  0.00  0.00      PROA  
ATOM   2916  CA  HSD P 578      10.422 -25.848  29.012  0.00  0.00      PROA  
ATOM   2917  HA  HSD P 578      11.117 -26.255  29.731  0.00  0.00      PROA  
ATOM   2918  CB  HSD P 578      10.708 -26.509  27.605  0.00  0.00      PROA  
ATOM   2919  HB1 HSD P 578      11.731 -26.273  27.243  0.00  0.00      PROA  
ATOM   2920  HB2 HSD P 578       9.993 -26.041  26.895  0.00  0.00      PROA  
ATOM   2921  ND1 HSD P 578      10.964 -29.012  28.287  0.00  0.00      PROA  
ATOM   2922  HD1 HSD P 578      11.700 -28.946  28.960  0.00  0.00      PROA  
ATOM   2923  CG  HSD P 578      10.443 -28.000  27.558  0.00  0.00      PROA  
ATOM   2924  CE1 HSD P 578      10.505 -30.169  27.795  0.00  0.00      PROA  
ATOM   2925  HE1 HSD P 578      10.771 -31.128  28.240  0.00  0.00      PROA  
ATOM   2926  NE2 HSD P 578       9.742 -29.991  26.750  0.00  0.00      PROA  
ATOM   2927  CD2 HSD P 578       9.638 -28.627  26.574  0.00  0.00      PROA  
ATOM   2928  HD2 HSD P 578       9.161 -28.080  25.771  0.00  0.00      PROA  
ATOM   2929  C   HSD P 578      10.560 -24.413  28.989  0.00  0.00      PROA  
ATOM   2930  O   HSD P 578      11.504 -23.829  28.405  0.00  0.00      PROA  
ATOM   2931  N   MET P 579       9.566 -23.616  29.568  0.00  0.00      PROA  
ATOM   2932  HN  MET P 579       8.818 -24.067  30.048  0.00  0.00      PROA  
ATOM   2933  CA  MET P 579       9.577 -22.180  29.644  0.00  0.00      PROA  
ATOM   2934  HA  MET P 579       9.457 -21.952  28.595  0.00  0.00      PROA  
ATOM   2935  CB  MET P 579       8.363 -21.496  30.294  0.00  0.00      PROA  
ATOM   2936  HB1 MET P 579       8.686 -20.497  30.655  0.00  0.00      PROA  
ATOM   2937  HB2 MET P 579       8.185 -22.001  31.267  0.00  0.00      PROA  
ATOM   2938  CG  MET P 579       7.113 -21.467  29.430  0.00  0.00      PROA  
ATOM   2939  HG1 MET P 579       6.953 -22.544  29.209  0.00  0.00      PROA  
ATOM   2940  HG2 MET P 579       7.343 -20.881  28.514  0.00  0.00      PROA  
ATOM   2941  SD  MET P 579       5.610 -20.654  30.133  0.00  0.00      PROA  
ATOM   2942  CE  MET P 579       5.175 -21.875  31.366  0.00  0.00      PROA  
ATOM   2943  HE1 MET P 579       5.046 -22.831  30.815  0.00  0.00      PROA  
ATOM   2944  HE2 MET P 579       4.201 -21.674  31.861  0.00  0.00      PROA  
ATOM   2945  HE3 MET P 579       6.016 -21.893  32.092  0.00  0.00      PROA  
ATOM   2946  C   MET P 579      10.873 -21.660  30.272  0.00  0.00      PROA  
ATOM   2947  O   MET P 579      11.383 -20.646  29.859  0.00  0.00      PROA  
ATOM   2948  N   ASP P 580      11.395 -22.353  31.295  0.00  0.00      PROA  
ATOM   2949  HN  ASP P 580      10.993 -23.213  31.601  0.00  0.00      PROA  
ATOM   2950  CA  ASP P 580      12.581 -22.152  32.011  0.00  0.00      PROA  
ATOM   2951  HA  ASP P 580      12.365 -22.655  32.942  0.00  0.00      PROA  
ATOM   2952  CB  ASP P 580      13.807 -22.821  31.200  0.00  0.00      PROA  
ATOM   2953  HB1 ASP P 580      14.773 -22.414  31.569  0.00  0.00      PROA  
ATOM   2954  HB2 ASP P 580      13.731 -22.596  30.115  0.00  0.00      PROA  
ATOM   2955  CG  ASP P 580      13.912 -24.307  31.273  0.00  0.00      PROA  
ATOM   2956  OD1 ASP P 580      12.951 -24.968  31.812  0.00  0.00      PROA  
ATOM   2957  OD2 ASP P 580      14.978 -24.856  30.873  0.00  0.00      PROA  
ATOM   2958  C   ASP P 580      12.825 -20.725  32.558  0.00  0.00      PROA  
ATOM   2959  O   ASP P 580      12.690 -20.552  33.782  0.00  0.00      PROA  
ATOM   2960  N   SER P 581      13.251 -19.785  31.760  0.00  0.00      PROA  
ATOM   2961  HN  SER P 581      13.370 -20.020  30.799  0.00  0.00      PROA  
ATOM   2962  CA  SER P 581      13.520 -18.433  32.230  0.00  0.00      PROA  
ATOM   2963  HA  SER P 581      13.234 -18.268  33.258  0.00  0.00      PROA  
ATOM   2964  CB  SER P 581      15.007 -18.103  32.328  0.00  0.00      PROA  
ATOM   2965  HB1 SER P 581      15.524 -18.609  33.171  0.00  0.00      PROA  
ATOM   2966  HB2 SER P 581      15.021 -17.080  32.762  0.00  0.00      PROA  
ATOM   2967  OG  SER P 581      15.709 -18.144  31.077  0.00  0.00      PROA  
ATOM   2968  HG1 SER P 581      15.554 -18.905  30.513  0.00  0.00      PROA  
ATOM   2969  C   SER P 581      12.837 -17.402  31.384  0.00  0.00      PROA  
ATOM   2970  O   SER P 581      13.116 -16.205  31.382  0.00  0.00      PROA  
ATOM   2971  N   ARG P 582      11.863 -17.881  30.591  0.00  0.00      PROA  
ATOM   2972  HN  ARG P 582      11.732 -18.868  30.636  0.00  0.00      PROA  
ATOM   2973  CA  ARG P 582      10.902 -17.074  29.833  0.00  0.00      PROA  
ATOM   2974  HA  ARG P 582      10.994 -16.038  30.123  0.00  0.00      PROA  
ATOM   2975  CB  ARG P 582      11.295 -17.184  28.329  0.00  0.00      PROA  
ATOM   2976  HB1 ARG P 582      10.612 -16.536  27.739  0.00  0.00      PROA  
ATOM   2977  HB2 ARG P 582      11.310 -18.208  27.899  0.00  0.00      PROA  
ATOM   2978  CG  ARG P 582      12.729 -16.606  27.976  0.00  0.00      PROA  
ATOM   2979  HG1 ARG P 582      12.843 -16.882  26.905  0.00  0.00      PROA  
ATOM   2980  HG2 ARG P 582      13.600 -17.111  28.444  0.00  0.00      PROA  
ATOM   2981  CD  ARG P 582      12.873 -15.042  28.117  0.00  0.00      PROA  
ATOM   2982  HD1 ARG P 582      12.445 -14.736  29.096  0.00  0.00      PROA  
ATOM   2983  HD2 ARG P 582      12.240 -14.618  27.308  0.00  0.00      PROA  
ATOM   2984  NE  ARG P 582      14.238 -14.471  27.782  0.00  0.00      PROA  
ATOM   2985  HE  ARG P 582      14.488 -14.075  26.898  0.00  0.00      PROA  
ATOM   2986  CZ  ARG P 582      15.290 -14.761  28.549  0.00  0.00      PROA  
ATOM   2987  NH1 ARG P 582      16.434 -14.433  27.975  0.00  0.00      PROA  
ATOM   2988 HH11 ARG P 582      17.253 -14.866  28.352  0.00  0.00      PROA  
ATOM   2989 HH12 ARG P 582      16.300 -14.263  26.999  0.00  0.00      PROA  
ATOM   2990  NH2 ARG P 582      15.199 -15.419  29.695  0.00  0.00      PROA  
ATOM   2991 HH21 ARG P 582      14.341 -15.712  30.116  0.00  0.00      PROA  
ATOM   2992 HH22 ARG P 582      16.038 -15.464  30.238  0.00  0.00      PROA  
ATOM   2993  C   ARG P 582       9.459 -17.388  29.921  0.00  0.00      PROA  
ATOM   2994  O   ARG P 582       9.026 -18.521  29.738  0.00  0.00      PROA  
ATOM   2995  N   ILE P 583       8.590 -16.393  30.243  0.00  0.00      PROA  
ATOM   2996  HN  ILE P 583       8.910 -15.520  30.603  0.00  0.00      PROA  
ATOM   2997  CA  ILE P 583       7.088 -16.514  30.286  0.00  0.00      PROA  
ATOM   2998  HA  ILE P 583       6.761 -17.482  30.636  0.00  0.00      PROA  
ATOM   2999  CB  ILE P 583       6.432 -15.556  31.333  0.00  0.00      PROA  
ATOM   3000  HB  ILE P 583       6.606 -14.514  30.989  0.00  0.00      PROA  
ATOM   3001  CG2 ILE P 583       4.924 -15.840  31.442  0.00  0.00      PROA  
ATOM   3002 HG21 ILE P 583       4.711 -16.824  31.912  0.00  0.00      PROA  
ATOM   3003 HG22 ILE P 583       4.509 -15.760  30.414  0.00  0.00      PROA  
ATOM   3004 HG23 ILE P 583       4.441 -15.018  32.012  0.00  0.00      PROA  
ATOM   3005  CG1 ILE P 583       7.006 -15.629  32.790  0.00  0.00      PROA  
ATOM   3006 HG11 ILE P 583       6.589 -14.880  33.497  0.00  0.00      PROA  
ATOM   3007 HG12 ILE P 583       8.091 -15.409  32.701  0.00  0.00      PROA  
ATOM   3008  CD  ILE P 583       6.808 -16.847  33.630  0.00  0.00      PROA  
ATOM   3009  HD1 ILE P 583       7.092 -17.799  33.134  0.00  0.00      PROA  
ATOM   3010  HD2 ILE P 583       5.738 -16.882  33.926  0.00  0.00      PROA  
ATOM   3011  HD3 ILE P 583       7.507 -16.698  34.480  0.00  0.00      PROA  
ATOM   3012  C   ILE P 583       6.468 -16.514  28.857  0.00  0.00      PROA  
ATOM   3013  O   ILE P 583       6.524 -15.483  28.176  0.00  0.00      PROA  
ATOM   3014  N   GLY P 584       6.036 -17.768  28.420  0.00  0.00      PROA  
ATOM   3015  HN  GLY P 584       6.131 -18.515  29.074  0.00  0.00      PROA  
ATOM   3016  CA  GLY P 584       5.381 -17.959  27.111  0.00  0.00      PROA  
ATOM   3017  HA1 GLY P 584       5.033 -18.982  27.112  0.00  0.00      PROA  
ATOM   3018  HA2 GLY P 584       6.012 -17.716  26.270  0.00  0.00      PROA  
ATOM   3019  C   GLY P 584       4.148 -17.046  26.998  0.00  0.00      PROA  
ATOM   3020  O   GLY P 584       3.583 -16.600  28.021  0.00  0.00      PROA  
ATOM   3021  N   TRP P 585       3.753 -16.834  25.746  0.00  0.00      PROA  
ATOM   3022  HN  TRP P 585       4.323 -17.139  24.987  0.00  0.00      PROA  
ATOM   3023  CA  TRP P 585       2.626 -16.029  25.423  0.00  0.00      PROA  
ATOM   3024  HA  TRP P 585       2.856 -15.036  25.779  0.00  0.00      PROA  
ATOM   3025  CB  TRP P 585       2.318 -15.918  23.859  0.00  0.00      PROA  
ATOM   3026  HB1 TRP P 585       3.242 -15.854  23.245  0.00  0.00      PROA  
ATOM   3027  HB2 TRP P 585       1.736 -14.975  23.776  0.00  0.00      PROA  
ATOM   3028  CG  TRP P 585       1.476 -16.882  23.177  0.00  0.00      PROA  
ATOM   3029  CD1 TRP P 585       1.821 -18.051  22.584  0.00  0.00      PROA  
ATOM   3030  HD1 TRP P 585       2.828 -18.413  22.438  0.00  0.00      PROA  
ATOM   3031  NE1 TRP P 585       0.655 -18.600  21.910  0.00  0.00      PROA  
ATOM   3032  HE1 TRP P 585       0.688 -19.071  21.055  0.00  0.00      PROA  
ATOM   3033  CE2 TRP P 585      -0.416 -17.837  22.179  0.00  0.00      PROA  
ATOM   3034  CD2 TRP P 585       0.001 -16.737  22.939  0.00  0.00      PROA  
ATOM   3035  CE3 TRP P 585      -0.836 -15.640  23.124  0.00  0.00      PROA  
ATOM   3036  HE3 TRP P 585      -0.676 -14.733  23.689  0.00  0.00      PROA  
ATOM   3037  CZ3 TRP P 585      -2.205 -15.765  22.644  0.00  0.00      PROA  
ATOM   3038  HZ3 TRP P 585      -2.897 -14.941  22.745  0.00  0.00      PROA  
ATOM   3039  CZ2 TRP P 585      -1.737 -17.965  21.693  0.00  0.00      PROA  
ATOM   3040  HZ2 TRP P 585      -2.059 -18.700  20.970  0.00  0.00      PROA  
ATOM   3041  CH2 TRP P 585      -2.615 -16.857  21.960  0.00  0.00      PROA  
ATOM   3042  HH2 TRP P 585      -3.637 -16.922  21.615  0.00  0.00      PROA  
ATOM   3043  C   TRP P 585       1.353 -16.353  26.207  0.00  0.00      PROA  
ATOM   3044  O   TRP P 585       0.694 -15.467  26.756  0.00  0.00      PROA  
ATOM   3045  N   LEU P 586       0.893 -17.587  26.386  0.00  0.00      PROA  
ATOM   3046  HN  LEU P 586       1.503 -18.223  25.918  0.00  0.00      PROA  
ATOM   3047  CA  LEU P 586      -0.319 -18.089  27.137  0.00  0.00      PROA  
ATOM   3048  HA  LEU P 586      -1.160 -17.504  26.795  0.00  0.00      PROA  
ATOM   3049  CB  LEU P 586      -0.485 -19.640  26.912  0.00  0.00      PROA  
ATOM   3050  HB1 LEU P 586      -1.430 -19.970  27.394  0.00  0.00      PROA  
ATOM   3051  HB2 LEU P 586       0.371 -20.253  27.267  0.00  0.00      PROA  
ATOM   3052  CG  LEU P 586      -0.883 -19.949  25.439  0.00  0.00      PROA  
ATOM   3053  HG  LEU P 586       0.055 -19.768  24.871  0.00  0.00      PROA  
ATOM   3054  CD1 LEU P 586      -1.264 -21.362  25.080  0.00  0.00      PROA  
ATOM   3055 HD11 LEU P 586      -2.293 -21.562  25.450  0.00  0.00      PROA  
ATOM   3056 HD12 LEU P 586      -0.562 -22.174  25.365  0.00  0.00      PROA  
ATOM   3057 HD13 LEU P 586      -1.215 -21.249  23.976  0.00  0.00      PROA  
ATOM   3058  CD2 LEU P 586      -1.890 -18.922  24.905  0.00  0.00      PROA  
ATOM   3059 HD21 LEU P 586      -2.453 -19.356  24.051  0.00  0.00      PROA  
ATOM   3060 HD22 LEU P 586      -1.545 -17.881  24.727  0.00  0.00      PROA  
ATOM   3061 HD23 LEU P 586      -2.684 -18.761  25.666  0.00  0.00      PROA  
ATOM   3062  C   LEU P 586      -0.153 -17.826  28.562  0.00  0.00      PROA  
ATOM   3063  O   LEU P 586      -1.026 -17.318  29.232  0.00  0.00      PROA  
ATOM   3064  N   HSD P 587       0.990 -18.099  29.087  0.00  0.00      PROA  
ATOM   3065  HN  HSD P 587       1.805 -18.454  28.635  0.00  0.00      PROA  
ATOM   3066  CA  HSD P 587       1.247 -17.791  30.492  0.00  0.00      PROA  
ATOM   3067  HA  HSD P 587       0.316 -18.047  30.975  0.00  0.00      PROA  
ATOM   3068  CB  HSD P 587       2.442 -18.592  31.143  0.00  0.00      PROA  
ATOM   3069  HB1 HSD P 587       2.941 -18.077  31.992  0.00  0.00      PROA  
ATOM   3070  HB2 HSD P 587       3.204 -18.770  30.355  0.00  0.00      PROA  
ATOM   3071  ND1 HSD P 587       1.521 -20.763  30.567  0.00  0.00      PROA  
ATOM   3072  HD1 HSD P 587       1.394 -20.630  29.584  0.00  0.00      PROA  
ATOM   3073  CG  HSD P 587       1.979 -19.891  31.536  0.00  0.00      PROA  
ATOM   3074  CE1 HSD P 587       1.131 -21.907  31.226  0.00  0.00      PROA  
ATOM   3075  HE1 HSD P 587       0.578 -22.733  30.779  0.00  0.00      PROA  
ATOM   3076  NE2 HSD P 587       1.335 -21.816  32.500  0.00  0.00      PROA  
ATOM   3077  CD2 HSD P 587       1.944 -20.587  32.717  0.00  0.00      PROA  
ATOM   3078  HD2 HSD P 587       2.049 -20.281  33.750  0.00  0.00      PROA  
ATOM   3079  C   HSD P 587       1.520 -16.243  30.759  0.00  0.00      PROA  
ATOM   3080  O   HSD P 587       1.687 -15.898  31.964  0.00  0.00      PROA  
ATOM   3081  N   ASN P 588       1.380 -15.359  29.759  0.00  0.00      PROA  
ATOM   3082  HN  ASN P 588       1.244 -15.692  28.829  0.00  0.00      PROA  
ATOM   3083  CA  ASN P 588       1.408 -13.965  29.944  0.00  0.00      PROA  
ATOM   3084  HA  ASN P 588       1.812 -13.797  30.931  0.00  0.00      PROA  
ATOM   3085  CB  ASN P 588       2.369 -13.372  28.852  0.00  0.00      PROA  
ATOM   3086  HB1 ASN P 588       1.878 -12.431  28.523  0.00  0.00      PROA  
ATOM   3087  HB2 ASN P 588       2.467 -13.964  27.918  0.00  0.00      PROA  
ATOM   3088  CG  ASN P 588       3.725 -12.926  29.355  0.00  0.00      PROA  
ATOM   3089  OD1 ASN P 588       3.868 -12.318  30.471  0.00  0.00      PROA  
ATOM   3090  ND2 ASN P 588       4.736 -13.177  28.465  0.00  0.00      PROA  
ATOM   3091 HD21 ASN P 588       5.651 -12.945  28.795  0.00  0.00      PROA  
ATOM   3092 HD22 ASN P 588       4.527 -13.622  27.595  0.00  0.00      PROA  
ATOM   3093  C   ASN P 588      -0.005 -13.330  29.915  0.00  0.00      PROA  
ATOM   3094  O   ASN P 588      -0.200 -12.090  30.044  0.00  0.00      PROA  
ATOM   3095  N   LEU P 589      -0.997 -14.169  29.731  0.00  0.00      PROA  
ATOM   3096  HN  LEU P 589      -0.947 -15.129  29.468  0.00  0.00      PROA  
ATOM   3097  CA  LEU P 589      -2.345 -13.790  29.697  0.00  0.00      PROA  
ATOM   3098  HA  LEU P 589      -2.426 -12.747  29.429  0.00  0.00      PROA  
ATOM   3099  CB  LEU P 589      -3.268 -14.553  28.699  0.00  0.00      PROA  
ATOM   3100  HB1 LEU P 589      -4.299 -14.162  28.563  0.00  0.00      PROA  
ATOM   3101  HB2 LEU P 589      -3.415 -15.614  28.996  0.00  0.00      PROA  
ATOM   3102  CG  LEU P 589      -2.991 -14.564  27.133  0.00  0.00      PROA  
ATOM   3103  HG  LEU P 589      -1.972 -14.994  27.032  0.00  0.00      PROA  
ATOM   3104  CD1 LEU P 589      -4.017 -15.334  26.380  0.00  0.00      PROA  
ATOM   3105 HD11 LEU P 589      -3.932 -16.434  26.510  0.00  0.00      PROA  
ATOM   3106 HD12 LEU P 589      -3.870 -15.072  25.310  0.00  0.00      PROA  
ATOM   3107 HD13 LEU P 589      -5.038 -14.930  26.545  0.00  0.00      PROA  
ATOM   3108  CD2 LEU P 589      -3.117 -13.148  26.575  0.00  0.00      PROA  
ATOM   3109 HD21 LEU P 589      -2.946 -13.041  25.483  0.00  0.00      PROA  
ATOM   3110 HD22 LEU P 589      -2.472 -12.416  27.107  0.00  0.00      PROA  
ATOM   3111 HD23 LEU P 589      -4.153 -12.813  26.794  0.00  0.00      PROA  
ATOM   3112  C   LEU P 589      -3.006 -13.872  31.021  0.00  0.00      PROA  
ATOM   3113  O   LEU P 589      -4.186 -13.732  31.188  0.00  0.00      PROA  
ATOM   3114  N   GLY P 590      -2.180 -14.261  32.026  0.00  0.00      PROA  
ATOM   3115  HN  GLY P 590      -1.189 -14.340  31.954  0.00  0.00      PROA  
ATOM   3116  CA  GLY P 590      -2.690 -14.642  33.344  0.00  0.00      PROA  
ATOM   3117  HA1 GLY P 590      -1.896 -14.691  34.074  0.00  0.00      PROA  
ATOM   3118  HA2 GLY P 590      -3.039 -15.661  33.268  0.00  0.00      PROA  
ATOM   3119  C   GLY P 590      -3.690 -13.725  33.993  0.00  0.00      PROA  
ATOM   3120  O   GLY P 590      -4.629 -14.172  34.646  0.00  0.00      PROA  
ATOM   3121  N   ASP P 591      -3.567 -12.458  33.841  0.00  0.00      PROA  
ATOM   3122  HN  ASP P 591      -2.866 -11.974  33.323  0.00  0.00      PROA  
ATOM   3123  CA  ASP P 591      -4.501 -11.480  34.459  0.00  0.00      PROA  
ATOM   3124  HA  ASP P 591      -4.890 -11.904  35.373  0.00  0.00      PROA  
ATOM   3125  CB  ASP P 591      -3.647 -10.173  34.863  0.00  0.00      PROA  
ATOM   3126  HB1 ASP P 591      -4.381  -9.403  35.185  0.00  0.00      PROA  
ATOM   3127  HB2 ASP P 591      -3.017  -9.754  34.050  0.00  0.00      PROA  
ATOM   3128  CG  ASP P 591      -2.847 -10.557  36.069  0.00  0.00      PROA  
ATOM   3129  OD1 ASP P 591      -1.664 -10.030  36.155  0.00  0.00      PROA  
ATOM   3130  OD2 ASP P 591      -3.362 -11.275  36.985  0.00  0.00      PROA  
ATOM   3131  C   ASP P 591      -5.580 -11.021  33.464  0.00  0.00      PROA  
ATOM   3132  O   ASP P 591      -6.495 -10.355  33.907  0.00  0.00      PROA  
ATOM   3133  N   GLN P 592      -5.507 -11.429  32.230  0.00  0.00      PROA  
ATOM   3134  HN  GLN P 592      -4.729 -11.999  31.976  0.00  0.00      PROA  
ATOM   3135  CA  GLN P 592      -6.410 -11.020  31.129  0.00  0.00      PROA  
ATOM   3136  HA  GLN P 592      -7.021 -10.164  31.376  0.00  0.00      PROA  
ATOM   3137  CB  GLN P 592      -5.540 -10.865  29.850  0.00  0.00      PROA  
ATOM   3138  HB1 GLN P 592      -6.165 -10.447  29.033  0.00  0.00      PROA  
ATOM   3139  HB2 GLN P 592      -5.274 -11.898  29.539  0.00  0.00      PROA  
ATOM   3140  CG  GLN P 592      -4.358  -9.869  29.999  0.00  0.00      PROA  
ATOM   3141  HG1 GLN P 592      -3.958  -9.742  28.970  0.00  0.00      PROA  
ATOM   3142  HG2 GLN P 592      -3.645 -10.439  30.632  0.00  0.00      PROA  
ATOM   3143  CD  GLN P 592      -4.834  -8.541  30.444  0.00  0.00      PROA  
ATOM   3144  OE1 GLN P 592      -5.716  -7.884  29.913  0.00  0.00      PROA  
ATOM   3145  NE2 GLN P 592      -4.421  -8.145  31.670  0.00  0.00      PROA  
ATOM   3146 HE21 GLN P 592      -4.883  -7.369  32.099  0.00  0.00      PROA  
ATOM   3147 HE22 GLN P 592      -3.785  -8.698  32.208  0.00  0.00      PROA  
ATOM   3148  C   GLN P 592      -7.478 -12.157  30.955  0.00  0.00      PROA  
ATOM   3149  O   GLN P 592      -8.428 -12.070  30.104  0.00  0.00      PROA  
ATOM   3150  N   ILE P 593      -7.304 -13.199  31.857  0.00  0.00      PROA  
ATOM   3151  HN  ILE P 593      -6.534 -13.241  32.489  0.00  0.00      PROA  
ATOM   3152  CA  ILE P 593      -8.208 -14.325  31.797  0.00  0.00      PROA  
ATOM   3153  HA  ILE P 593      -9.073 -14.041  31.216  0.00  0.00      PROA  
ATOM   3154  CB  ILE P 593      -7.576 -15.707  31.403  0.00  0.00      PROA  
ATOM   3155  HB  ILE P 593      -8.307 -16.543  31.425  0.00  0.00      PROA  
ATOM   3156  CG2 ILE P 593      -7.114 -15.540  29.995  0.00  0.00      PROA  
ATOM   3157 HG21 ILE P 593      -6.501 -14.630  29.827  0.00  0.00      PROA  
ATOM   3158 HG22 ILE P 593      -8.018 -15.394  29.366  0.00  0.00      PROA  
ATOM   3159 HG23 ILE P 593      -6.488 -16.396  29.664  0.00  0.00      PROA  
ATOM   3160  CG1 ILE P 593      -6.403 -16.144  32.329  0.00  0.00      PROA  
ATOM   3161 HG11 ILE P 593      -5.966 -15.313  32.923  0.00  0.00      PROA  
ATOM   3162 HG12 ILE P 593      -5.604 -16.508  31.649  0.00  0.00      PROA  
ATOM   3163  CD  ILE P 593      -6.814 -17.325  33.233  0.00  0.00      PROA  
ATOM   3164  HD1 ILE P 593      -6.026 -17.643  33.950  0.00  0.00      PROA  
ATOM   3165  HD2 ILE P 593      -7.010 -18.221  32.606  0.00  0.00      PROA  
ATOM   3166  HD3 ILE P 593      -7.633 -17.075  33.940  0.00  0.00      PROA  
ATOM   3167  C   ILE P 593      -8.813 -14.462  33.177  0.00  0.00      PROA  
ATOM   3168  O   ILE P 593      -8.207 -14.035  34.118  0.00  0.00      PROA  
ATOM   3169  N   GLY P 594     -10.023 -15.099  33.232  0.00  0.00      PROA  
ATOM   3170  HN  GLY P 594     -10.383 -15.335  32.332  0.00  0.00      PROA  
ATOM   3171  CA  GLY P 594     -10.675 -15.260  34.516  0.00  0.00      PROA  
ATOM   3172  HA1 GLY P 594     -11.497 -14.563  34.453  0.00  0.00      PROA  
ATOM   3173  HA2 GLY P 594     -10.024 -15.064  35.355  0.00  0.00      PROA  
ATOM   3174  C   GLY P 594     -11.111 -16.638  34.976  0.00  0.00      PROA  
ATOM   3175  O   GLY P 594     -11.457 -16.876  36.130  0.00  0.00      PROA  
ATOM   3176  N   LYS P 595     -11.106 -17.611  34.037  0.00  0.00      PROA  
ATOM   3177  HN  LYS P 595     -11.151 -17.307  33.088  0.00  0.00      PROA  
ATOM   3178  CA  LYS P 595     -11.220 -19.014  34.210  0.00  0.00      PROA  
ATOM   3179  HA  LYS P 595     -12.162 -19.210  34.701  0.00  0.00      PROA  
ATOM   3180  CB  LYS P 595     -11.195 -19.733  32.857  0.00  0.00      PROA  
ATOM   3181  HB1 LYS P 595     -10.878 -20.768  33.107  0.00  0.00      PROA  
ATOM   3182  HB2 LYS P 595     -10.355 -19.353  32.237  0.00  0.00      PROA  
ATOM   3183  CG  LYS P 595     -12.492 -19.546  32.010  0.00  0.00      PROA  
ATOM   3184  HG1 LYS P 595     -12.209 -19.512  30.936  0.00  0.00      PROA  
ATOM   3185  HG2 LYS P 595     -12.985 -18.587  32.277  0.00  0.00      PROA  
ATOM   3186  CD  LYS P 595     -13.483 -20.711  32.399  0.00  0.00      PROA  
ATOM   3187  HD1 LYS P 595     -13.557 -20.613  33.503  0.00  0.00      PROA  
ATOM   3188  HD2 LYS P 595     -13.082 -21.714  32.138  0.00  0.00      PROA  
ATOM   3189  CE  LYS P 595     -14.912 -20.484  31.829  0.00  0.00      PROA  
ATOM   3190  HE1 LYS P 595     -14.821 -20.412  30.724  0.00  0.00      PROA  
ATOM   3191  HE2 LYS P 595     -15.223 -19.530  32.306  0.00  0.00      PROA  
ATOM   3192  NZ  LYS P 595     -15.874 -21.618  32.112  0.00  0.00      PROA  
ATOM   3193  HZ1 LYS P 595     -15.827 -22.091  33.037  0.00  0.00      PROA  
ATOM   3194  HZ2 LYS P 595     -15.640 -22.376  31.439  0.00  0.00      PROA  
ATOM   3195  HZ3 LYS P 595     -16.874 -21.427  31.901  0.00  0.00      PROA  
ATOM   3196  C   LYS P 595     -10.077 -19.613  35.102  0.00  0.00      PROA  
ATOM   3197  O   LYS P 595      -8.971 -19.082  35.107  0.00  0.00      PROA  
ATOM   3198  N   PRO P 596     -10.312 -20.636  35.903  0.00  0.00      PROA  
ATOM   3199  CD  PRO P 596     -11.752 -21.151  36.166  0.00  0.00      PROA  
ATOM   3200  HD1 PRO P 596     -12.338 -21.269  35.230  0.00  0.00      PROA  
ATOM   3201  HD2 PRO P 596     -12.339 -20.402  36.739  0.00  0.00      PROA  
ATOM   3202  CA  PRO P 596      -9.244 -21.403  36.529  0.00  0.00      PROA  
ATOM   3203  HA  PRO P 596      -8.669 -20.729  37.147  0.00  0.00      PROA  
ATOM   3204  CB  PRO P 596     -10.092 -22.469  37.393  0.00  0.00      PROA  
ATOM   3205  HB1 PRO P 596     -10.090 -22.050  38.422  0.00  0.00      PROA  
ATOM   3206  HB2 PRO P 596      -9.611 -23.470  37.356  0.00  0.00      PROA  
ATOM   3207  CG  PRO P 596     -11.536 -22.547  36.786  0.00  0.00      PROA  
ATOM   3208  HG1 PRO P 596     -11.485 -23.196  35.886  0.00  0.00      PROA  
ATOM   3209  HG2 PRO P 596     -12.363 -22.720  37.508  0.00  0.00      PROA  
ATOM   3210  C   PRO P 596      -8.304 -22.084  35.445  0.00  0.00      PROA  
ATOM   3211  O   PRO P 596      -8.685 -22.997  34.779  0.00  0.00      PROA  
ATOM   3212  N   TYR P 597      -7.050 -21.746  35.543  0.00  0.00      PROA  
ATOM   3213  HN  TYR P 597      -6.822 -21.048  36.218  0.00  0.00      PROA  
ATOM   3214  CA  TYR P 597      -5.960 -22.123  34.600  0.00  0.00      PROA  
ATOM   3215  HA  TYR P 597      -6.214 -23.091  34.195  0.00  0.00      PROA  
ATOM   3216  CB  TYR P 597      -5.762 -21.207  33.377  0.00  0.00      PROA  
ATOM   3217  HB1 TYR P 597      -5.712 -20.157  33.734  0.00  0.00      PROA  
ATOM   3218  HB2 TYR P 597      -6.692 -21.187  32.771  0.00  0.00      PROA  
ATOM   3219  CG  TYR P 597      -4.708 -21.471  32.431  0.00  0.00      PROA  
ATOM   3220  CD1 TYR P 597      -4.723 -22.690  31.761  0.00  0.00      PROA  
ATOM   3221  HD1 TYR P 597      -5.447 -23.481  31.885  0.00  0.00      PROA  
ATOM   3222  CE1 TYR P 597      -3.720 -22.939  30.782  0.00  0.00      PROA  
ATOM   3223  HE1 TYR P 597      -3.791 -23.888  30.271  0.00  0.00      PROA  
ATOM   3224  CZ  TYR P 597      -2.745 -21.957  30.509  0.00  0.00      PROA  
ATOM   3225  OH  TYR P 597      -1.689 -22.147  29.600  0.00  0.00      PROA  
ATOM   3226  HH  TYR P 597      -1.946 -22.944  29.130  0.00  0.00      PROA  
ATOM   3227  CD2 TYR P 597      -3.662 -20.593  32.274  0.00  0.00      PROA  
ATOM   3228  HD2 TYR P 597      -3.418 -19.720  32.862  0.00  0.00      PROA  
ATOM   3229  CE2 TYR P 597      -2.728 -20.808  31.256  0.00  0.00      PROA  
ATOM   3230  HE2 TYR P 597      -1.972 -20.054  31.092  0.00  0.00      PROA  
ATOM   3231  C   TYR P 597      -4.608 -22.221  35.269  0.00  0.00      PROA  
ATOM   3232  O   TYR P 597      -4.374 -21.494  36.210  0.00  0.00      PROA  
ATOM   3233  N   ASN P 598      -3.754 -23.128  34.858  0.00  0.00      PROA  
ATOM   3234  HN  ASN P 598      -4.041 -23.697  34.091  0.00  0.00      PROA  
ATOM   3235  CA  ASN P 598      -2.405 -23.413  35.333  0.00  0.00      PROA  
ATOM   3236  HA  ASN P 598      -2.034 -23.952  34.474  0.00  0.00      PROA  
ATOM   3237  CB  ASN P 598      -1.508 -22.173  35.535  0.00  0.00      PROA  
ATOM   3238  HB1 ASN P 598      -1.768 -21.734  36.522  0.00  0.00      PROA  
ATOM   3239  HB2 ASN P 598      -1.701 -21.447  34.717  0.00  0.00      PROA  
ATOM   3240  CG  ASN P 598      -0.005 -22.394  35.497  0.00  0.00      PROA  
ATOM   3241  OD1 ASN P 598       0.540 -23.435  35.107  0.00  0.00      PROA  
ATOM   3242  ND2 ASN P 598       0.752 -21.328  35.941  0.00  0.00      PROA  
ATOM   3243 HD21 ASN P 598       1.704 -21.314  35.636  0.00  0.00      PROA  
ATOM   3244 HD22 ASN P 598       0.387 -20.507  36.379  0.00  0.00      PROA  
ATOM   3245  C   ASN P 598      -2.385 -24.492  36.409  0.00  0.00      PROA  
ATOM   3246  O   ASN P 598      -3.198 -25.386  36.202  0.00  0.00      PROA  
ATOM   3247  N   SER P 599      -1.471 -24.591  37.335  0.00  0.00      PROA  
ATOM   3248  HN  SER P 599      -0.762 -23.899  37.446  0.00  0.00      PROA  
ATOM   3249  CA  SER P 599      -1.370 -25.734  38.342  0.00  0.00      PROA  
ATOM   3250  HA  SER P 599      -1.191 -26.628  37.762  0.00  0.00      PROA  
ATOM   3251  CB  SER P 599      -0.203 -25.633  39.464  0.00  0.00      PROA  
ATOM   3252  HB1 SER P 599      -0.106 -26.534  40.107  0.00  0.00      PROA  
ATOM   3253  HB2 SER P 599      -0.292 -24.691  40.045  0.00  0.00      PROA  
ATOM   3254  OG  SER P 599       1.010 -25.546  38.726  0.00  0.00      PROA  
ATOM   3255  HG1 SER P 599       1.176 -24.633  38.482  0.00  0.00      PROA  
ATOM   3256  C   SER P 599      -2.634 -25.939  39.152  0.00  0.00      PROA  
ATOM   3257  O   SER P 599      -2.910 -27.034  39.635  0.00  0.00      PROA  
ATOM   3258  N   SER P 600      -3.370 -24.858  39.446  0.00  0.00      PROA  
ATOM   3259  HN  SER P 600      -2.883 -23.988  39.434  0.00  0.00      PROA  
ATOM   3260  CA  SER P 600      -4.619 -24.945  40.104  0.00  0.00      PROA  
ATOM   3261  HA  SER P 600      -4.641 -25.803  40.759  0.00  0.00      PROA  
ATOM   3262  CB  SER P 600      -4.664 -23.920  41.206  0.00  0.00      PROA  
ATOM   3263  HB1 SER P 600      -3.714 -24.020  41.774  0.00  0.00      PROA  
ATOM   3264  HB2 SER P 600      -5.548 -24.128  41.846  0.00  0.00      PROA  
ATOM   3265  OG  SER P 600      -4.604 -22.565  40.663  0.00  0.00      PROA  
ATOM   3266  HG1 SER P 600      -5.443 -22.398  40.225  0.00  0.00      PROA  
ATOM   3267  C   SER P 600      -5.871 -24.906  39.244  0.00  0.00      PROA  
ATOM   3268  O   SER P 600      -7.025 -24.926  39.632  0.00  0.00      PROA  
ATOM   3269  N   GLY P 601      -5.710 -24.851  37.911  0.00  0.00      PROA  
ATOM   3270  HN  GLY P 601      -4.791 -24.878  37.527  0.00  0.00      PROA  
ATOM   3271  CA  GLY P 601      -6.725 -24.793  36.869  0.00  0.00      PROA  
ATOM   3272  HA1 GLY P 601      -6.149 -24.970  35.972  0.00  0.00      PROA  
ATOM   3273  HA2 GLY P 601      -7.188 -23.829  37.011  0.00  0.00      PROA  
ATOM   3274  C   GLY P 601      -7.756 -25.861  36.838  0.00  0.00      PROA  
ATOM   3275  O   GLY P 601      -7.595 -26.939  37.435  0.00  0.00      PROA  
ATOM   3276  N   LEU P 602      -8.612 -25.701  35.833  0.00  0.00      PROA  
ATOM   3277  HN  LEU P 602      -8.667 -24.935  35.198  0.00  0.00      PROA  
ATOM   3278  CA  LEU P 602      -9.547 -26.759  35.505  0.00  0.00      PROA  
ATOM   3279  HA  LEU P 602      -9.186 -27.714  35.859  0.00  0.00      PROA  
ATOM   3280  CB  LEU P 602     -10.785 -26.492  36.299  0.00  0.00      PROA  
ATOM   3281  HB1 LEU P 602     -11.356 -25.591  35.989  0.00  0.00      PROA  
ATOM   3282  HB2 LEU P 602     -10.488 -26.187  37.325  0.00  0.00      PROA  
ATOM   3283  CG  LEU P 602     -11.685 -27.775  36.394  0.00  0.00      PROA  
ATOM   3284  HG  LEU P 602     -11.105 -28.632  35.991  0.00  0.00      PROA  
ATOM   3285  CD1 LEU P 602     -12.078 -28.006  37.849  0.00  0.00      PROA  
ATOM   3286 HD11 LEU P 602     -12.835 -27.260  38.173  0.00  0.00      PROA  
ATOM   3287 HD12 LEU P 602     -11.238 -27.948  38.574  0.00  0.00      PROA  
ATOM   3288 HD13 LEU P 602     -12.613 -28.977  37.916  0.00  0.00      PROA  
ATOM   3289  CD2 LEU P 602     -12.926 -27.672  35.493  0.00  0.00      PROA  
ATOM   3290 HD21 LEU P 602     -13.674 -26.877  35.702  0.00  0.00      PROA  
ATOM   3291 HD22 LEU P 602     -13.534 -28.598  35.412  0.00  0.00      PROA  
ATOM   3292 HD23 LEU P 602     -12.617 -27.438  34.452  0.00  0.00      PROA  
ATOM   3293  C   LEU P 602      -9.537 -26.928  34.027  0.00  0.00      PROA  
ATOM   3294  O   LEU P 602      -9.222 -28.027  33.548  0.00  0.00      PROA  
ATOM   3295  N   GLY P 603      -9.989 -25.941  33.202  0.00  0.00      PROA  
ATOM   3296  HN  GLY P 603     -10.524 -25.167  33.531  0.00  0.00      PROA  
ATOM   3297  CA  GLY P 603     -10.028 -26.112  31.786  0.00  0.00      PROA  
ATOM   3298  HA1 GLY P 603     -11.044 -26.000  31.439  0.00  0.00      PROA  
ATOM   3299  HA2 GLY P 603      -9.537 -26.994  31.402  0.00  0.00      PROA  
ATOM   3300  C   GLY P 603      -9.352 -24.956  31.091  0.00  0.00      PROA  
ATOM   3301  O   GLY P 603      -9.093 -24.970  29.897  0.00  0.00      PROA  
ATOM   3302  N   GLY P 604      -9.007 -23.915  31.849  0.00  0.00      PROA  
ATOM   3303  HN  GLY P 604      -9.231 -23.845  32.818  0.00  0.00      PROA  
ATOM   3304  CA  GLY P 604      -8.546 -22.672  31.221  0.00  0.00      PROA  
ATOM   3305  HA1 GLY P 604      -7.683 -22.987  30.653  0.00  0.00      PROA  
ATOM   3306  HA2 GLY P 604      -8.319 -21.987  32.025  0.00  0.00      PROA  
ATOM   3307  C   GLY P 604      -9.565 -21.924  30.323  0.00  0.00      PROA  
ATOM   3308  O   GLY P 604     -10.710 -22.443  30.336  0.00  0.00      PROA  
ATOM   3309  N   PRO P 605      -9.124 -20.800  29.701  0.00  0.00      PROA  
ATOM   3310  CD  PRO P 605      -7.826 -20.220  29.932  0.00  0.00      PROA  
ATOM   3311  HD1 PRO P 605      -7.102 -20.826  29.347  0.00  0.00      PROA  
ATOM   3312  HD2 PRO P 605      -7.525 -20.210  31.002  0.00  0.00      PROA  
ATOM   3313  CA  PRO P 605      -9.976 -20.112  28.708  0.00  0.00      PROA  
ATOM   3314  HA  PRO P 605     -10.682 -19.566  29.316  0.00  0.00      PROA  
ATOM   3315  CB  PRO P 605      -8.925 -19.088  28.112  0.00  0.00      PROA  
ATOM   3316  HB1 PRO P 605      -9.292 -18.094  27.778  0.00  0.00      PROA  
ATOM   3317  HB2 PRO P 605      -8.270 -19.454  27.293  0.00  0.00      PROA  
ATOM   3318  CG  PRO P 605      -8.045 -18.800  29.303  0.00  0.00      PROA  
ATOM   3319  HG1 PRO P 605      -7.045 -18.375  29.071  0.00  0.00      PROA  
ATOM   3320  HG2 PRO P 605      -8.636 -18.135  29.969  0.00  0.00      PROA  
ATOM   3321  C   PRO P 605     -10.722 -21.014  27.669  0.00  0.00      PROA  
ATOM   3322  O   PRO P 605     -10.231 -22.054  27.217  0.00  0.00      PROA  
ATOM   3323  N   SER P 606     -11.931 -20.626  27.369  0.00  0.00      PROA  
ATOM   3324  HN  SER P 606     -12.240 -19.691  27.522  0.00  0.00      PROA  
ATOM   3325  CA  SER P 606     -12.800 -21.297  26.467  0.00  0.00      PROA  
ATOM   3326  HA  SER P 606     -12.943 -22.321  26.780  0.00  0.00      PROA  
ATOM   3327  CB  SER P 606     -14.102 -20.530  26.488  0.00  0.00      PROA  
ATOM   3328  HB1 SER P 606     -14.386 -20.435  27.558  0.00  0.00      PROA  
ATOM   3329  HB2 SER P 606     -14.857 -21.114  25.920  0.00  0.00      PROA  
ATOM   3330  OG  SER P 606     -13.978 -19.280  25.785  0.00  0.00      PROA  
ATOM   3331  HG1 SER P 606     -13.732 -18.559  26.368  0.00  0.00      PROA  
ATOM   3332  C   SER P 606     -12.278 -21.524  25.042  0.00  0.00      PROA  
ATOM   3333  O   SER P 606     -11.451 -20.814  24.597  0.00  0.00      PROA  
ATOM   3334  N   ILE P 607     -12.721 -22.587  24.355  0.00  0.00      PROA  
ATOM   3335  HN  ILE P 607     -13.405 -23.172  24.785  0.00  0.00      PROA  
ATOM   3336  CA  ILE P 607     -12.334 -23.007  23.024  0.00  0.00      PROA  
ATOM   3337  HA  ILE P 607     -11.294 -23.290  22.957  0.00  0.00      PROA  
ATOM   3338  CB  ILE P 607     -13.076 -24.367  22.655  0.00  0.00      PROA  
ATOM   3339  HB  ILE P 607     -14.168 -24.205  22.527  0.00  0.00      PROA  
ATOM   3340  CG2 ILE P 607     -12.651 -24.997  21.355  0.00  0.00      PROA  
ATOM   3341 HG21 ILE P 607     -13.091 -26.011  21.469  0.00  0.00      PROA  
ATOM   3342 HG22 ILE P 607     -11.546 -25.112  21.358  0.00  0.00      PROA  
ATOM   3343 HG23 ILE P 607     -13.206 -24.437  20.572  0.00  0.00      PROA  
ATOM   3344  CG1 ILE P 607     -13.004 -25.444  23.821  0.00  0.00      PROA  
ATOM   3345 HG11 ILE P 607     -13.517 -26.398  23.574  0.00  0.00      PROA  
ATOM   3346 HG12 ILE P 607     -13.591 -25.158  24.720  0.00  0.00      PROA  
ATOM   3347  CD  ILE P 607     -11.575 -25.719  24.268  0.00  0.00      PROA  
ATOM   3348  HD1 ILE P 607     -10.862 -26.062  23.488  0.00  0.00      PROA  
ATOM   3349  HD2 ILE P 607     -11.593 -26.614  24.927  0.00  0.00      PROA  
ATOM   3350  HD3 ILE P 607     -11.291 -24.851  24.901  0.00  0.00      PROA  
ATOM   3351  C   ILE P 607     -12.669 -21.987  21.939  0.00  0.00      PROA  
ATOM   3352  O   ILE P 607     -12.016 -21.809  20.934  0.00  0.00      PROA  
ATOM   3353  N   LYS P 608     -13.868 -21.316  22.038  0.00  0.00      PROA  
ATOM   3354  HN  LYS P 608     -14.588 -21.589  22.670  0.00  0.00      PROA  
ATOM   3355  CA  LYS P 608     -14.111 -20.091  21.256  0.00  0.00      PROA  
ATOM   3356  HA  LYS P 608     -14.099 -20.401  20.221  0.00  0.00      PROA  
ATOM   3357  CB  LYS P 608     -15.542 -19.595  21.609  0.00  0.00      PROA  
ATOM   3358  HB1 LYS P 608     -15.544 -19.402  22.703  0.00  0.00      PROA  
ATOM   3359  HB2 LYS P 608     -16.257 -20.424  21.419  0.00  0.00      PROA  
ATOM   3360  CG  LYS P 608     -16.036 -18.231  20.941  0.00  0.00      PROA  
ATOM   3361  HG1 LYS P 608     -16.055 -18.395  19.842  0.00  0.00      PROA  
ATOM   3362  HG2 LYS P 608     -15.338 -17.390  21.139  0.00  0.00      PROA  
ATOM   3363  CD  LYS P 608     -17.330 -17.749  21.737  0.00  0.00      PROA  
ATOM   3364  HD1 LYS P 608     -17.618 -16.797  21.242  0.00  0.00      PROA  
ATOM   3365  HD2 LYS P 608     -16.938 -17.657  22.772  0.00  0.00      PROA  
ATOM   3366  CE  LYS P 608     -18.569 -18.664  21.755  0.00  0.00      PROA  
ATOM   3367  HE1 LYS P 608     -19.385 -18.191  22.341  0.00  0.00      PROA  
ATOM   3368  HE2 LYS P 608     -18.403 -19.711  22.087  0.00  0.00      PROA  
ATOM   3369  NZ  LYS P 608     -19.152 -18.778  20.332  0.00  0.00      PROA  
ATOM   3370  HZ1 LYS P 608     -19.601 -17.888  20.036  0.00  0.00      PROA  
ATOM   3371  HZ2 LYS P 608     -19.948 -19.446  20.386  0.00  0.00      PROA  
ATOM   3372  HZ3 LYS P 608     -18.410 -19.138  19.698  0.00  0.00      PROA  
ATOM   3373  C   LYS P 608     -13.067 -19.005  21.429  0.00  0.00      PROA  
ATOM   3374  O   LYS P 608     -12.590 -18.464  20.450  0.00  0.00      PROA  
ATOM   3375  N   ASP P 609     -12.751 -18.685  22.675  0.00  0.00      PROA  
ATOM   3376  HN  ASP P 609     -13.176 -19.146  23.451  0.00  0.00      PROA  
ATOM   3377  CA  ASP P 609     -11.807 -17.579  23.059  0.00  0.00      PROA  
ATOM   3378  HA  ASP P 609     -12.182 -16.714  22.533  0.00  0.00      PROA  
ATOM   3379  CB  ASP P 609     -11.994 -17.145  24.538  0.00  0.00      PROA  
ATOM   3380  HB1 ASP P 609     -11.720 -18.068  25.093  0.00  0.00      PROA  
ATOM   3381  HB2 ASP P 609     -13.052 -16.836  24.678  0.00  0.00      PROA  
ATOM   3382  CG  ASP P 609     -11.193 -15.936  25.123  0.00  0.00      PROA  
ATOM   3383  OD1 ASP P 609     -10.519 -15.157  24.376  0.00  0.00      PROA  
ATOM   3384  OD2 ASP P 609     -11.447 -15.766  26.339  0.00  0.00      PROA  
ATOM   3385  C   ASP P 609     -10.411 -17.900  22.748  0.00  0.00      PROA  
ATOM   3386  O   ASP P 609      -9.678 -17.103  22.142  0.00  0.00      PROA  
ATOM   3387  N   LYS P 610      -9.897 -19.113  22.989  0.00  0.00      PROA  
ATOM   3388  HN  LYS P 610     -10.425 -19.874  23.360  0.00  0.00      PROA  
ATOM   3389  CA  LYS P 610      -8.598 -19.433  22.480  0.00  0.00      PROA  
ATOM   3390  HA  LYS P 610      -7.844 -18.800  22.923  0.00  0.00      PROA  
ATOM   3391  CB  LYS P 610      -8.173 -20.883  23.010  0.00  0.00      PROA  
ATOM   3392  HB1 LYS P 610      -7.129 -21.089  22.689  0.00  0.00      PROA  
ATOM   3393  HB2 LYS P 610      -8.929 -21.580  22.589  0.00  0.00      PROA  
ATOM   3394  CG  LYS P 610      -8.267 -21.020  24.508  0.00  0.00      PROA  
ATOM   3395  HG1 LYS P 610      -9.273 -21.106  24.972  0.00  0.00      PROA  
ATOM   3396  HG2 LYS P 610      -7.809 -20.103  24.937  0.00  0.00      PROA  
ATOM   3397  CD  LYS P 610      -7.406 -22.248  25.030  0.00  0.00      PROA  
ATOM   3398  HD1 LYS P 610      -7.394 -22.065  26.126  0.00  0.00      PROA  
ATOM   3399  HD2 LYS P 610      -6.315 -22.201  24.830  0.00  0.00      PROA  
ATOM   3400  CE  LYS P 610      -7.891 -23.677  24.711  0.00  0.00      PROA  
ATOM   3401  HE1 LYS P 610      -7.877 -23.890  23.621  0.00  0.00      PROA  
ATOM   3402  HE2 LYS P 610      -8.973 -23.738  24.953  0.00  0.00      PROA  
ATOM   3403  NZ  LYS P 610      -7.093 -24.669  25.395  0.00  0.00      PROA  
ATOM   3404  HZ1 LYS P 610      -7.406 -25.599  25.049  0.00  0.00      PROA  
ATOM   3405  HZ2 LYS P 610      -7.237 -24.559  26.419  0.00  0.00      PROA  
ATOM   3406  HZ3 LYS P 610      -6.081 -24.646  25.156  0.00  0.00      PROA  
ATOM   3407  C   LYS P 610      -8.412 -19.262  20.996  0.00  0.00      PROA  
ATOM   3408  O   LYS P 610      -7.534 -18.577  20.473  0.00  0.00      PROA  
ATOM   3409  N   TYR P 611      -9.355 -19.782  20.240  0.00  0.00      PROA  
ATOM   3410  HN  TYR P 611     -10.134 -20.343  20.511  0.00  0.00      PROA  
ATOM   3411  CA  TYR P 611      -9.262 -19.757  18.830  0.00  0.00      PROA  
ATOM   3412  HA  TYR P 611      -8.332 -20.197  18.502  0.00  0.00      PROA  
ATOM   3413  CB  TYR P 611     -10.433 -20.825  18.375  0.00  0.00      PROA  
ATOM   3414  HB1 TYR P 611     -11.419 -20.397  18.657  0.00  0.00      PROA  
ATOM   3415  HB2 TYR P 611     -10.213 -21.818  18.823  0.00  0.00      PROA  
ATOM   3416  CG  TYR P 611     -10.373 -20.989  16.834  0.00  0.00      PROA  
ATOM   3417  CD1 TYR P 611      -9.292 -21.529  16.162  0.00  0.00      PROA  
ATOM   3418  HD1 TYR P 611      -8.413 -21.832  16.712  0.00  0.00      PROA  
ATOM   3419  CE1 TYR P 611      -9.327 -21.768  14.772  0.00  0.00      PROA  
ATOM   3420  HE1 TYR P 611      -8.511 -22.171  14.191  0.00  0.00      PROA  
ATOM   3421  CZ  TYR P 611     -10.470 -21.454  14.031  0.00  0.00      PROA  
ATOM   3422  OH  TYR P 611     -10.552 -21.769  12.675  0.00  0.00      PROA  
ATOM   3423  HH  TYR P 611      -9.722 -22.193  12.441  0.00  0.00      PROA  
ATOM   3424  CD2 TYR P 611     -11.504 -20.646  16.042  0.00  0.00      PROA  
ATOM   3425  HD2 TYR P 611     -12.414 -20.356  16.546  0.00  0.00      PROA  
ATOM   3426  CE2 TYR P 611     -11.574 -20.883  14.659  0.00  0.00      PROA  
ATOM   3427  HE2 TYR P 611     -12.499 -20.732  14.121  0.00  0.00      PROA  
ATOM   3428  C   TYR P 611      -9.524 -18.367  18.192  0.00  0.00      PROA  
ATOM   3429  O   TYR P 611      -8.732 -17.999  17.287  0.00  0.00      PROA  
ATOM   3430  N   VAL P 612     -10.449 -17.568  18.718  0.00  0.00      PROA  
ATOM   3431  HN  VAL P 612     -11.100 -17.791  19.440  0.00  0.00      PROA  
ATOM   3432  CA  VAL P 612     -10.660 -16.230  18.234  0.00  0.00      PROA  
ATOM   3433  HA  VAL P 612     -10.608 -16.243  17.155  0.00  0.00      PROA  
ATOM   3434  CB  VAL P 612     -12.009 -15.705  18.700  0.00  0.00      PROA  
ATOM   3435  HB  VAL P 612     -12.115 -15.676  19.805  0.00  0.00      PROA  
ATOM   3436  CG1 VAL P 612     -12.257 -14.192  18.241  0.00  0.00      PROA  
ATOM   3437 HG11 VAL P 612     -13.252 -13.793  18.532  0.00  0.00      PROA  
ATOM   3438 HG12 VAL P 612     -12.267 -14.116  17.133  0.00  0.00      PROA  
ATOM   3439 HG13 VAL P 612     -11.536 -13.471  18.682  0.00  0.00      PROA  
ATOM   3440  CG2 VAL P 612     -13.120 -16.469  18.105  0.00  0.00      PROA  
ATOM   3441 HG21 VAL P 612     -14.108 -16.028  18.358  0.00  0.00      PROA  
ATOM   3442 HG22 VAL P 612     -13.038 -17.560  18.295  0.00  0.00      PROA  
ATOM   3443 HG23 VAL P 612     -13.020 -16.339  17.006  0.00  0.00      PROA  
ATOM   3444  C   VAL P 612      -9.526 -15.236  18.693  0.00  0.00      PROA  
ATOM   3445  O   VAL P 612      -9.224 -14.293  17.900  0.00  0.00      PROA  
ATOM   3446  N   THR P 613      -8.907 -15.475  19.932  0.00  0.00      PROA  
ATOM   3447  HN  THR P 613      -9.189 -16.285  20.440  0.00  0.00      PROA  
ATOM   3448  CA  THR P 613      -7.756 -14.734  20.397  0.00  0.00      PROA  
ATOM   3449  HA  THR P 613      -7.997 -13.686  20.296  0.00  0.00      PROA  
ATOM   3450  CB  THR P 613      -7.304 -14.991  21.870  0.00  0.00      PROA  
ATOM   3451  HB  THR P 613      -7.381 -16.093  21.986  0.00  0.00      PROA  
ATOM   3452  OG1 THR P 613      -8.381 -14.503  22.742  0.00  0.00      PROA  
ATOM   3453  HG1 THR P 613      -9.016 -15.222  22.777  0.00  0.00      PROA  
ATOM   3454  CG2 THR P 613      -5.875 -14.418  22.325  0.00  0.00      PROA  
ATOM   3455 HG21 THR P 613      -5.072 -14.826  21.674  0.00  0.00      PROA  
ATOM   3456 HG22 THR P 613      -5.677 -14.591  23.404  0.00  0.00      PROA  
ATOM   3457 HG23 THR P 613      -5.972 -13.350  22.032  0.00  0.00      PROA  
ATOM   3458  C   THR P 613      -6.585 -14.927  19.520  0.00  0.00      PROA  
ATOM   3459  O   THR P 613      -5.966 -13.894  19.234  0.00  0.00      PROA  
ATOM   3460  N   ALA P 614      -6.380 -16.189  19.113  0.00  0.00      PROA  
ATOM   3461  HN  ALA P 614      -6.990 -16.949  19.326  0.00  0.00      PROA  
ATOM   3462  CA  ALA P 614      -5.344 -16.576  18.223  0.00  0.00      PROA  
ATOM   3463  HA  ALA P 614      -4.442 -16.108  18.589  0.00  0.00      PROA  
ATOM   3464  CB  ALA P 614      -5.347 -18.101  18.177  0.00  0.00      PROA  
ATOM   3465  HB1 ALA P 614      -6.242 -18.435  17.610  0.00  0.00      PROA  
ATOM   3466  HB2 ALA P 614      -5.321 -18.540  19.198  0.00  0.00      PROA  
ATOM   3467  HB3 ALA P 614      -4.416 -18.374  17.635  0.00  0.00      PROA  
ATOM   3468  C   ALA P 614      -5.448 -15.934  16.783  0.00  0.00      PROA  
ATOM   3469  O   ALA P 614      -4.463 -15.454  16.269  0.00  0.00      PROA  
ATOM   3470  N   LEU P 615      -6.665 -15.955  16.139  0.00  0.00      PROA  
ATOM   3471  HN  LEU P 615      -7.315 -16.485  16.679  0.00  0.00      PROA  
ATOM   3472  CA  LEU P 615      -7.149 -15.355  14.859  0.00  0.00      PROA  
ATOM   3473  HA  LEU P 615      -6.334 -15.690  14.235  0.00  0.00      PROA  
ATOM   3474  CB  LEU P 615      -8.600 -15.996  14.549  0.00  0.00      PROA  
ATOM   3475  HB1 LEU P 615      -9.189 -15.384  13.834  0.00  0.00      PROA  
ATOM   3476  HB2 LEU P 615      -9.168 -15.797  15.483  0.00  0.00      PROA  
ATOM   3477  CG  LEU P 615      -8.502 -17.408  14.051  0.00  0.00      PROA  
ATOM   3478  HG  LEU P 615      -7.883 -18.047  14.718  0.00  0.00      PROA  
ATOM   3479  CD1 LEU P 615      -9.932 -18.033  14.051  0.00  0.00      PROA  
ATOM   3480 HD11 LEU P 615     -10.677 -17.294  13.689  0.00  0.00      PROA  
ATOM   3481 HD12 LEU P 615     -10.283 -18.331  15.062  0.00  0.00      PROA  
ATOM   3482 HD13 LEU P 615      -9.782 -18.947  13.438  0.00  0.00      PROA  
ATOM   3483  CD2 LEU P 615      -7.786 -17.520  12.684  0.00  0.00      PROA  
ATOM   3484 HD21 LEU P 615      -8.300 -16.826  11.985  0.00  0.00      PROA  
ATOM   3485 HD22 LEU P 615      -7.976 -18.529  12.257  0.00  0.00      PROA  
ATOM   3486 HD23 LEU P 615      -6.704 -17.266  12.710  0.00  0.00      PROA  
ATOM   3487  C   LEU P 615      -7.050 -13.901  14.740  0.00  0.00      PROA  
ATOM   3488  O   LEU P 615      -6.541 -13.399  13.770  0.00  0.00      PROA  
ATOM   3489  N   TYR P 616      -7.330 -13.267  15.859  0.00  0.00      PROA  
ATOM   3490  HN  TYR P 616      -7.732 -13.716  16.653  0.00  0.00      PROA  
ATOM   3491  CA  TYR P 616      -7.329 -11.864  16.083  0.00  0.00      PROA  
ATOM   3492  HA  TYR P 616      -7.772 -11.420  15.204  0.00  0.00      PROA  
ATOM   3493  CB  TYR P 616      -7.980 -11.524  17.460  0.00  0.00      PROA  
ATOM   3494  HB1 TYR P 616      -7.796 -12.243  18.286  0.00  0.00      PROA  
ATOM   3495  HB2 TYR P 616      -9.079 -11.647  17.352  0.00  0.00      PROA  
ATOM   3496  CG  TYR P 616      -7.717 -10.212  18.026  0.00  0.00      PROA  
ATOM   3497  CD1 TYR P 616      -7.304 -10.064  19.379  0.00  0.00      PROA  
ATOM   3498  HD1 TYR P 616      -7.211 -10.928  20.021  0.00  0.00      PROA  
ATOM   3499  CE1 TYR P 616      -7.054  -8.693  19.774  0.00  0.00      PROA  
ATOM   3500  HE1 TYR P 616      -6.726  -8.498  20.784  0.00  0.00      PROA  
ATOM   3501  CZ  TYR P 616      -7.307  -7.624  18.921  0.00  0.00      PROA  
ATOM   3502  OH  TYR P 616      -7.086  -6.280  19.352  0.00  0.00      PROA  
ATOM   3503  HH  TYR P 616      -7.185  -5.736  18.567  0.00  0.00      PROA  
ATOM   3504  CD2 TYR P 616      -7.912  -9.153  17.195  0.00  0.00      PROA  
ATOM   3505  HD2 TYR P 616      -8.397  -9.415  16.266  0.00  0.00      PROA  
ATOM   3506  CE2 TYR P 616      -7.652  -7.826  17.572  0.00  0.00      PROA  
ATOM   3507  HE2 TYR P 616      -7.664  -7.055  16.817  0.00  0.00      PROA  
ATOM   3508  C   TYR P 616      -5.946 -11.235  15.911  0.00  0.00      PROA  
ATOM   3509  O   TYR P 616      -5.849 -10.273  15.120  0.00  0.00      PROA  
ATOM   3510  N   PHE P 617      -4.871 -11.924  16.423  0.00  0.00      PROA  
ATOM   3511  HN  PHE P 617      -4.947 -12.860  16.759  0.00  0.00      PROA  
ATOM   3512  CA  PHE P 617      -3.509 -11.497  16.217  0.00  0.00      PROA  
ATOM   3513  HA  PHE P 617      -3.436 -10.430  16.369  0.00  0.00      PROA  
ATOM   3514  CB  PHE P 617      -2.568 -12.349  17.212  0.00  0.00      PROA  
ATOM   3515  HB1 PHE P 617      -3.043 -13.315  17.486  0.00  0.00      PROA  
ATOM   3516  HB2 PHE P 617      -2.570 -11.724  18.130  0.00  0.00      PROA  
ATOM   3517  CG  PHE P 617      -1.226 -12.781  16.788  0.00  0.00      PROA  
ATOM   3518  CD1 PHE P 617      -0.303 -11.706  16.642  0.00  0.00      PROA  
ATOM   3519  HD1 PHE P 617      -0.537 -10.652  16.690  0.00  0.00      PROA  
ATOM   3520  CE1 PHE P 617       0.993 -12.002  16.247  0.00  0.00      PROA  
ATOM   3521  HE1 PHE P 617       1.655 -11.156  16.140  0.00  0.00      PROA  
ATOM   3522  CZ  PHE P 617       1.353 -13.351  16.014  0.00  0.00      PROA  
ATOM   3523  HZ  PHE P 617       2.420 -13.499  15.930  0.00  0.00      PROA  
ATOM   3524  CD2 PHE P 617      -0.904 -14.080  16.518  0.00  0.00      PROA  
ATOM   3525  HD2 PHE P 617      -1.574 -14.898  16.739  0.00  0.00      PROA  
ATOM   3526  CE2 PHE P 617       0.431 -14.384  16.097  0.00  0.00      PROA  
ATOM   3527  HE2 PHE P 617       0.775 -15.378  15.851  0.00  0.00      PROA  
ATOM   3528  C   PHE P 617      -3.154 -11.736  14.797  0.00  0.00      PROA  
ATOM   3529  O   PHE P 617      -2.625 -10.801  14.183  0.00  0.00      PROA  
ATOM   3530  N   THR P 618      -3.315 -12.920  14.324  0.00  0.00      PROA  
ATOM   3531  HN  THR P 618      -3.745 -13.579  14.936  0.00  0.00      PROA  
ATOM   3532  CA  THR P 618      -2.848 -13.208  12.971  0.00  0.00      PROA  
ATOM   3533  HA  THR P 618      -1.806 -12.928  13.023  0.00  0.00      PROA  
ATOM   3534  CB  THR P 618      -2.807 -14.750  12.647  0.00  0.00      PROA  
ATOM   3535  HB  THR P 618      -2.380 -14.883  11.630  0.00  0.00      PROA  
ATOM   3536  OG1 THR P 618      -4.071 -15.390  12.576  0.00  0.00      PROA  
ATOM   3537  HG1 THR P 618      -3.816 -16.261  12.263  0.00  0.00      PROA  
ATOM   3538  CG2 THR P 618      -1.876 -15.454  13.618  0.00  0.00      PROA  
ATOM   3539 HG21 THR P 618      -0.877 -14.988  13.483  0.00  0.00      PROA  
ATOM   3540 HG22 THR P 618      -1.851 -16.561  13.522  0.00  0.00      PROA  
ATOM   3541 HG23 THR P 618      -2.246 -15.423  14.665  0.00  0.00      PROA  
ATOM   3542  C   THR P 618      -3.472 -12.421  11.845  0.00  0.00      PROA  
ATOM   3543  O   THR P 618      -2.840 -11.948  10.904  0.00  0.00      PROA  
ATOM   3544  N   PHE P 619      -4.798 -12.159  11.891  0.00  0.00      PROA  
ATOM   3545  HN  PHE P 619      -5.355 -12.617  12.581  0.00  0.00      PROA  
ATOM   3546  CA  PHE P 619      -5.487 -11.218  10.999  0.00  0.00      PROA  
ATOM   3547  HA  PHE P 619      -5.269 -11.496   9.978  0.00  0.00      PROA  
ATOM   3548  CB  PHE P 619      -7.056 -11.239  11.147  0.00  0.00      PROA  
ATOM   3549  HB1 PHE P 619      -7.479 -10.301  10.727  0.00  0.00      PROA  
ATOM   3550  HB2 PHE P 619      -7.242 -11.549  12.198  0.00  0.00      PROA  
ATOM   3551  CG  PHE P 619      -7.781 -12.293  10.323  0.00  0.00      PROA  
ATOM   3552  CD1 PHE P 619      -7.982 -12.031   8.999  0.00  0.00      PROA  
ATOM   3553  HD1 PHE P 619      -7.714 -11.066   8.595  0.00  0.00      PROA  
ATOM   3554  CE1 PHE P 619      -8.567 -12.977   8.180  0.00  0.00      PROA  
ATOM   3555  HE1 PHE P 619      -8.765 -12.901   7.121  0.00  0.00      PROA  
ATOM   3556  CZ  PHE P 619      -9.176 -14.150   8.738  0.00  0.00      PROA  
ATOM   3557  HZ  PHE P 619      -9.762 -14.831   8.138  0.00  0.00      PROA  
ATOM   3558  CD2 PHE P 619      -7.981 -13.582  10.835  0.00  0.00      PROA  
ATOM   3559  HD2 PHE P 619      -7.722 -13.829  11.854  0.00  0.00      PROA  
ATOM   3560  CE2 PHE P 619      -8.796 -14.495  10.061  0.00  0.00      PROA  
ATOM   3561  HE2 PHE P 619      -9.110 -15.322  10.681  0.00  0.00      PROA  
ATOM   3562  C   PHE P 619      -4.940  -9.739  11.083  0.00  0.00      PROA  
ATOM   3563  O   PHE P 619      -4.577  -9.191  10.052  0.00  0.00      PROA  
ATOM   3564  N   SER P 620      -4.767  -9.124  12.248  0.00  0.00      PROA  
ATOM   3565  HN  SER P 620      -5.082  -9.616  13.055  0.00  0.00      PROA  
ATOM   3566  CA  SER P 620      -4.250  -7.746  12.407  0.00  0.00      PROA  
ATOM   3567  HA  SER P 620      -4.709  -7.053  11.717  0.00  0.00      PROA  
ATOM   3568  CB  SER P 620      -4.643  -7.150  13.855  0.00  0.00      PROA  
ATOM   3569  HB1 SER P 620      -5.725  -7.210  14.101  0.00  0.00      PROA  
ATOM   3570  HB2 SER P 620      -4.340  -6.084  13.930  0.00  0.00      PROA  
ATOM   3571  OG  SER P 620      -3.925  -7.888  14.818  0.00  0.00      PROA  
ATOM   3572  HG1 SER P 620      -4.543  -8.589  15.037  0.00  0.00      PROA  
ATOM   3573  C   SER P 620      -2.724  -7.685  12.146  0.00  0.00      PROA  
ATOM   3574  O   SER P 620      -2.223  -6.693  11.646  0.00  0.00      PROA  
ATOM   3575  N   SER P 621      -1.923  -8.790  12.394  0.00  0.00      PROA  
ATOM   3576  HN  SER P 621      -2.419  -9.597  12.705  0.00  0.00      PROA  
ATOM   3577  CA  SER P 621      -0.546  -8.996  12.102  0.00  0.00      PROA  
ATOM   3578  HA  SER P 621      -0.008  -8.113  12.414  0.00  0.00      PROA  
ATOM   3579  CB  SER P 621       0.082 -10.221  12.906  0.00  0.00      PROA  
ATOM   3580  HB1 SER P 621      -0.446 -11.152  12.607  0.00  0.00      PROA  
ATOM   3581  HB2 SER P 621      -0.085 -10.047  13.990  0.00  0.00      PROA  
ATOM   3582  OG  SER P 621       1.508 -10.376  12.703  0.00  0.00      PROA  
ATOM   3583  HG1 SER P 621       1.597 -10.643  11.785  0.00  0.00      PROA  
ATOM   3584  C   SER P 621      -0.412  -9.055  10.590  0.00  0.00      PROA  
ATOM   3585  O   SER P 621       0.536  -8.398  10.139  0.00  0.00      PROA  
ATOM   3586  N   LEU P 622      -1.330  -9.810   9.880  0.00  0.00      PROA  
ATOM   3587  HN  LEU P 622      -2.023 -10.431  10.238  0.00  0.00      PROA  
ATOM   3588  CA  LEU P 622      -1.236  -9.926   8.419  0.00  0.00      PROA  
ATOM   3589  HA  LEU P 622      -0.265 -10.350   8.209  0.00  0.00      PROA  
ATOM   3590  CB  LEU P 622      -2.147 -11.099   7.848  0.00  0.00      PROA  
ATOM   3591  HB1 LEU P 622      -2.688 -10.766   6.937  0.00  0.00      PROA  
ATOM   3592  HB2 LEU P 622      -3.038 -11.350   8.463  0.00  0.00      PROA  
ATOM   3593  CG  LEU P 622      -1.385 -12.357   7.426  0.00  0.00      PROA  
ATOM   3594  HG  LEU P 622      -0.356 -12.196   7.040  0.00  0.00      PROA  
ATOM   3595  CD1 LEU P 622      -1.233 -13.135   8.742  0.00  0.00      PROA  
ATOM   3596 HD11 LEU P 622      -0.579 -12.556   9.428  0.00  0.00      PROA  
ATOM   3597 HD12 LEU P 622      -0.792 -14.143   8.588  0.00  0.00      PROA  
ATOM   3598 HD13 LEU P 622      -2.263 -13.266   9.137  0.00  0.00      PROA  
ATOM   3599  CD2 LEU P 622      -2.129 -13.091   6.330  0.00  0.00      PROA  
ATOM   3600 HD21 LEU P 622      -2.033 -12.961   5.230  0.00  0.00      PROA  
ATOM   3601 HD22 LEU P 622      -3.226 -13.069   6.504  0.00  0.00      PROA  
ATOM   3602 HD23 LEU P 622      -2.052 -14.198   6.385  0.00  0.00      PROA  
ATOM   3603  C   LEU P 622      -1.386  -8.689   7.689  0.00  0.00      PROA  
ATOM   3604  O   LEU P 622      -0.605  -8.339   6.808  0.00  0.00      PROA  
ATOM   3605  N   THR P 623      -2.426  -7.921   8.110  0.00  0.00      PROA  
ATOM   3606  HN  THR P 623      -2.961  -8.294   8.864  0.00  0.00      PROA  
ATOM   3607  CA  THR P 623      -2.780  -6.582   7.614  0.00  0.00      PROA  
ATOM   3608  HA  THR P 623      -2.591  -6.632   6.552  0.00  0.00      PROA  
ATOM   3609  CB  THR P 623      -4.272  -6.406   7.908  0.00  0.00      PROA  
ATOM   3610  HB  THR P 623      -4.459  -6.141   8.971  0.00  0.00      PROA  
ATOM   3611  OG1 THR P 623      -4.990  -7.626   7.687  0.00  0.00      PROA  
ATOM   3612  HG1 THR P 623      -5.079  -7.982   8.574  0.00  0.00      PROA  
ATOM   3613  CG2 THR P 623      -4.943  -5.379   7.011  0.00  0.00      PROA  
ATOM   3614 HG21 THR P 623      -4.573  -4.338   7.132  0.00  0.00      PROA  
ATOM   3615 HG22 THR P 623      -6.039  -5.346   7.190  0.00  0.00      PROA  
ATOM   3616 HG23 THR P 623      -4.666  -5.544   5.948  0.00  0.00      PROA  
ATOM   3617  C   THR P 623      -1.992  -5.381   8.026  0.00  0.00      PROA  
ATOM   3618  O   THR P 623      -2.174  -4.261   7.476  0.00  0.00      PROA  
ATOM   3619  N   SER P 624      -1.066  -5.646   8.959  0.00  0.00      PROA  
ATOM   3620  HN  SER P 624      -0.942  -6.608   9.188  0.00  0.00      PROA  
ATOM   3621  CA  SER P 624       0.016  -4.741   9.322  0.00  0.00      PROA  
ATOM   3622  HA  SER P 624       0.683  -5.475   9.751  0.00  0.00      PROA  
ATOM   3623  CB  SER P 624       0.816  -4.084   8.249  0.00  0.00      PROA  
ATOM   3624  HB1 SER P 624       1.203  -4.859   7.554  0.00  0.00      PROA  
ATOM   3625  HB2 SER P 624       1.717  -3.637   8.721  0.00  0.00      PROA  
ATOM   3626  OG  SER P 624       0.176  -3.126   7.456  0.00  0.00      PROA  
ATOM   3627  HG1 SER P 624      -0.699  -3.515   7.381  0.00  0.00      PROA  
ATOM   3628  C   SER P 624      -0.307  -3.711  10.388  0.00  0.00      PROA  
ATOM   3629  O   SER P 624       0.443  -2.821  10.592  0.00  0.00      PROA  
ATOM   3630  N   VAL P 625      -1.332  -3.938  11.192  0.00  0.00      PROA  
ATOM   3631  HN  VAL P 625      -1.837  -4.795  11.133  0.00  0.00      PROA  
ATOM   3632  CA  VAL P 625      -1.844  -3.077  12.258  0.00  0.00      PROA  
ATOM   3633  HA  VAL P 625      -1.845  -2.075  11.856  0.00  0.00      PROA  
ATOM   3634  CB  VAL P 625      -3.296  -3.500  12.607  0.00  0.00      PROA  
ATOM   3635  HB  VAL P 625      -3.223  -4.496  13.094  0.00  0.00      PROA  
ATOM   3636  CG1 VAL P 625      -3.814  -2.550  13.759  0.00  0.00      PROA  
ATOM   3637 HG11 VAL P 625      -4.906  -2.693  13.908  0.00  0.00      PROA  
ATOM   3638 HG12 VAL P 625      -3.697  -1.493  13.436  0.00  0.00      PROA  
ATOM   3639 HG13 VAL P 625      -3.281  -2.820  14.695  0.00  0.00      PROA  
ATOM   3640  CG2 VAL P 625      -4.216  -3.537  11.383  0.00  0.00      PROA  
ATOM   3641 HG21 VAL P 625      -3.829  -4.362  10.748  0.00  0.00      PROA  
ATOM   3642 HG22 VAL P 625      -4.132  -2.584  10.818  0.00  0.00      PROA  
ATOM   3643 HG23 VAL P 625      -5.296  -3.635  11.626  0.00  0.00      PROA  
ATOM   3644  C   VAL P 625      -0.982  -3.060  13.481  0.00  0.00      PROA  
ATOM   3645  O   VAL P 625      -0.611  -2.014  14.017  0.00  0.00      PROA  
ATOM   3646  N   GLY P 626      -0.558  -4.209  13.945  0.00  0.00      PROA  
ATOM   3647  HN  GLY P 626      -0.912  -5.009  13.466  0.00  0.00      PROA  
ATOM   3648  CA  GLY P 626       0.592  -4.282  14.860  0.00  0.00      PROA  
ATOM   3649  HA1 GLY P 626       1.405  -3.713  14.435  0.00  0.00      PROA  
ATOM   3650  HA2 GLY P 626       0.755  -5.331  15.060  0.00  0.00      PROA  
ATOM   3651  C   GLY P 626       0.287  -3.705  16.258  0.00  0.00      PROA  
ATOM   3652  O   GLY P 626       1.105  -2.947  16.698  0.00  0.00      PROA  
ATOM   3653  N   PHE P 627      -0.887  -4.027  16.868  0.00  0.00      PROA  
ATOM   3654  HN  PHE P 627      -1.456  -4.643  16.328  0.00  0.00      PROA  
ATOM   3655  CA  PHE P 627      -1.468  -3.672  18.194  0.00  0.00      PROA  
ATOM   3656  HA  PHE P 627      -1.388  -2.602  18.313  0.00  0.00      PROA  
ATOM   3657  CB  PHE P 627      -2.853  -4.371  18.365  0.00  0.00      PROA  
ATOM   3658  HB1 PHE P 627      -3.209  -4.271  19.412  0.00  0.00      PROA  
ATOM   3659  HB2 PHE P 627      -2.765  -5.459  18.160  0.00  0.00      PROA  
ATOM   3660  CG  PHE P 627      -4.059  -3.926  17.529  0.00  0.00      PROA  
ATOM   3661  CD1 PHE P 627      -4.492  -2.596  17.560  0.00  0.00      PROA  
ATOM   3662  HD1 PHE P 627      -3.776  -1.990  18.095  0.00  0.00      PROA  
ATOM   3663  CE1 PHE P 627      -5.658  -2.109  17.040  0.00  0.00      PROA  
ATOM   3664  HE1 PHE P 627      -5.884  -1.053  16.998  0.00  0.00      PROA  
ATOM   3665  CZ  PHE P 627      -6.611  -3.059  16.334  0.00  0.00      PROA  
ATOM   3666  HZ  PHE P 627      -7.538  -2.673  15.937  0.00  0.00      PROA  
ATOM   3667  CD2 PHE P 627      -4.889  -4.810  16.823  0.00  0.00      PROA  
ATOM   3668  HD2 PHE P 627      -4.610  -5.853  16.828  0.00  0.00      PROA  
ATOM   3669  CE2 PHE P 627      -6.155  -4.361  16.320  0.00  0.00      PROA  
ATOM   3670  HE2 PHE P 627      -6.677  -5.105  15.737  0.00  0.00      PROA  
ATOM   3671  C   PHE P 627      -0.587  -4.150  19.307  0.00  0.00      PROA  
ATOM   3672  O   PHE P 627      -0.252  -3.395  20.249  0.00  0.00      PROA  
ATOM   3673  N   GLY P 628      -0.083  -5.410  19.245  0.00  0.00      PROA  
ATOM   3674  HN  GLY P 628      -0.356  -6.071  18.551  0.00  0.00      PROA  
ATOM   3675  CA  GLY P 628       0.783  -5.894  20.300  0.00  0.00      PROA  
ATOM   3676  HA1 GLY P 628       1.575  -5.173  20.440  0.00  0.00      PROA  
ATOM   3677  HA2 GLY P 628       1.059  -6.855  19.891  0.00  0.00      PROA  
ATOM   3678  C   GLY P 628       0.242  -6.182  21.709  0.00  0.00      PROA  
ATOM   3679  O   GLY P 628       1.006  -5.970  22.616  0.00  0.00      PROA  
ATOM   3680  N   ASN P 629      -0.941  -6.809  21.851  0.00  0.00      PROA  
ATOM   3681  HN  ASN P 629      -1.468  -7.027  21.034  0.00  0.00      PROA  
ATOM   3682  CA  ASN P 629      -1.492  -7.337  23.052  0.00  0.00      PROA  
ATOM   3683  HA  ASN P 629      -1.054  -6.860  23.916  0.00  0.00      PROA  
ATOM   3684  CB  ASN P 629      -3.004  -6.987  23.320  0.00  0.00      PROA  
ATOM   3685  HB1 ASN P 629      -3.088  -7.179  24.411  0.00  0.00      PROA  
ATOM   3686  HB2 ASN P 629      -3.696  -7.660  22.771  0.00  0.00      PROA  
ATOM   3687  CG  ASN P 629      -3.318  -5.574  23.030  0.00  0.00      PROA  
ATOM   3688  OD1 ASN P 629      -4.348  -5.249  22.406  0.00  0.00      PROA  
ATOM   3689  ND2 ASN P 629      -2.462  -4.628  23.515  0.00  0.00      PROA  
ATOM   3690 HD21 ASN P 629      -2.744  -3.703  23.263  0.00  0.00      PROA  
ATOM   3691 HD22 ASN P 629      -1.722  -4.965  24.097  0.00  0.00      PROA  
ATOM   3692  C   ASN P 629      -1.281  -8.825  23.277  0.00  0.00      PROA  
ATOM   3693  O   ASN P 629      -1.755  -9.451  24.232  0.00  0.00      PROA  
ATOM   3694  N   VAL P 630      -0.523  -9.398  22.387  0.00  0.00      PROA  
ATOM   3695  HN  VAL P 630      -0.256  -9.019  21.504  0.00  0.00      PROA  
ATOM   3696  CA  VAL P 630       0.143 -10.730  22.626  0.00  0.00      PROA  
ATOM   3697  HA  VAL P 630       0.065 -11.093  23.640  0.00  0.00      PROA  
ATOM   3698  CB  VAL P 630      -0.479 -11.855  21.702  0.00  0.00      PROA  
ATOM   3699  HB  VAL P 630       0.060 -12.816  21.840  0.00  0.00      PROA  
ATOM   3700  CG1 VAL P 630      -1.989 -11.932  22.085  0.00  0.00      PROA  
ATOM   3701 HG11 VAL P 630      -2.094 -12.324  23.119  0.00  0.00      PROA  
ATOM   3702 HG12 VAL P 630      -2.524 -12.581  21.358  0.00  0.00      PROA  
ATOM   3703 HG13 VAL P 630      -2.434 -10.914  22.082  0.00  0.00      PROA  
ATOM   3704  CG2 VAL P 630      -0.356 -11.628  20.184  0.00  0.00      PROA  
ATOM   3705 HG21 VAL P 630       0.737 -11.592  19.984  0.00  0.00      PROA  
ATOM   3706 HG22 VAL P 630      -0.878 -10.683  19.924  0.00  0.00      PROA  
ATOM   3707 HG23 VAL P 630      -0.715 -12.569  19.715  0.00  0.00      PROA  
ATOM   3708  C   VAL P 630       1.593 -10.267  22.339  0.00  0.00      PROA  
ATOM   3709  O   VAL P 630       1.862  -9.470  21.439  0.00  0.00      PROA  
ATOM   3710  N   SER P 631       2.541 -10.610  23.274  0.00  0.00      PROA  
ATOM   3711  HN  SER P 631       2.174 -11.013  24.109  0.00  0.00      PROA  
ATOM   3712  CA  SER P 631       3.944 -10.419  22.998  0.00  0.00      PROA  
ATOM   3713  HA  SER P 631       4.112  -9.760  22.159  0.00  0.00      PROA  
ATOM   3714  CB  SER P 631       4.760  -9.785  24.216  0.00  0.00      PROA  
ATOM   3715  HB1 SER P 631       4.486  -8.727  24.415  0.00  0.00      PROA  
ATOM   3716  HB2 SER P 631       5.834  -9.744  23.934  0.00  0.00      PROA  
ATOM   3717  OG  SER P 631       4.696 -10.484  25.493  0.00  0.00      PROA  
ATOM   3718  HG1 SER P 631       3.974 -10.171  26.043  0.00  0.00      PROA  
ATOM   3719  C   SER P 631       4.588 -11.821  22.683  0.00  0.00      PROA  
ATOM   3720  O   SER P 631       4.212 -12.809  23.298  0.00  0.00      PROA  
ATOM   3721  N   PRO P 632       5.551 -11.942  21.783  0.00  0.00      PROA  
ATOM   3722  CD  PRO P 632       5.648 -11.128  20.584  0.00  0.00      PROA  
ATOM   3723  HD1 PRO P 632       5.862 -10.090  20.917  0.00  0.00      PROA  
ATOM   3724  HD2 PRO P 632       4.788 -11.342  19.914  0.00  0.00      PROA  
ATOM   3725  CA  PRO P 632       6.441 -13.125  21.849  0.00  0.00      PROA  
ATOM   3726  HA  PRO P 632       5.878 -14.015  22.086  0.00  0.00      PROA  
ATOM   3727  CB  PRO P 632       7.093 -13.115  20.469  0.00  0.00      PROA  
ATOM   3728  HB1 PRO P 632       6.502 -13.797  19.821  0.00  0.00      PROA  
ATOM   3729  HB2 PRO P 632       8.142 -13.477  20.403  0.00  0.00      PROA  
ATOM   3730  CG  PRO P 632       6.887 -11.683  19.879  0.00  0.00      PROA  
ATOM   3731  HG1 PRO P 632       7.752 -11.043  20.155  0.00  0.00      PROA  
ATOM   3732  HG2 PRO P 632       6.652 -11.684  18.793  0.00  0.00      PROA  
ATOM   3733  C   PRO P 632       7.592 -13.078  22.816  0.00  0.00      PROA  
ATOM   3734  O   PRO P 632       8.405 -12.173  22.679  0.00  0.00      PROA  
ATOM   3735  N   ASN P 633       7.739 -13.948  23.807  0.00  0.00      PROA  
ATOM   3736  HN  ASN P 633       7.201 -14.785  23.858  0.00  0.00      PROA  
ATOM   3737  CA  ASN P 633       8.795 -13.873  24.784  0.00  0.00      PROA  
ATOM   3738  HA  ASN P 633       9.176 -12.863  24.822  0.00  0.00      PROA  
ATOM   3739  CB  ASN P 633       8.144 -13.986  26.144  0.00  0.00      PROA  
ATOM   3740  HB1 ASN P 633       7.626 -14.956  26.300  0.00  0.00      PROA  
ATOM   3741  HB2 ASN P 633       7.430 -13.148  26.293  0.00  0.00      PROA  
ATOM   3742  CG  ASN P 633       9.100 -13.601  27.378  0.00  0.00      PROA  
ATOM   3743  OD1 ASN P 633      10.250 -13.381  27.144  0.00  0.00      PROA  
ATOM   3744  ND2 ASN P 633       8.556 -13.510  28.680  0.00  0.00      PROA  
ATOM   3745 HD21 ASN P 633       9.101 -13.337  29.500  0.00  0.00      PROA  
ATOM   3746 HD22 ASN P 633       7.737 -14.041  28.895  0.00  0.00      PROA  
ATOM   3747  C   ASN P 633       9.863 -14.938  24.645  0.00  0.00      PROA  
ATOM   3748  O   ASN P 633      11.042 -14.642  24.667  0.00  0.00      PROA  
ATOM   3749  N   THR P 634       9.452 -16.234  24.545  0.00  0.00      PROA  
ATOM   3750  HN  THR P 634       8.492 -16.495  24.481  0.00  0.00      PROA  
ATOM   3751  CA  THR P 634      10.312 -17.375  24.280  0.00  0.00      PROA  
ATOM   3752  HA  THR P 634      11.126 -17.400  24.988  0.00  0.00      PROA  
ATOM   3753  CB  THR P 634       9.585 -18.743  24.518  0.00  0.00      PROA  
ATOM   3754  HB  THR P 634      10.195 -19.643  24.289  0.00  0.00      PROA  
ATOM   3755  OG1 THR P 634       8.453 -18.854  23.734  0.00  0.00      PROA  
ATOM   3756  HG1 THR P 634       7.989 -18.048  23.972  0.00  0.00      PROA  
ATOM   3757  CG2 THR P 634       9.227 -18.859  26.014  0.00  0.00      PROA  
ATOM   3758 HG21 THR P 634       8.475 -19.631  26.286  0.00  0.00      PROA  
ATOM   3759 HG22 THR P 634       8.699 -17.974  26.429  0.00  0.00      PROA  
ATOM   3760 HG23 THR P 634      10.123 -19.094  26.628  0.00  0.00      PROA  
ATOM   3761  C   THR P 634      11.116 -17.326  22.967  0.00  0.00      PROA  
ATOM   3762  O   THR P 634      10.718 -16.632  22.053  0.00  0.00      PROA  
ATOM   3763  N   ASN P 635      12.293 -17.962  22.831  0.00  0.00      PROA  
ATOM   3764  HN  ASN P 635      12.627 -18.631  23.491  0.00  0.00      PROA  
ATOM   3765  CA  ASN P 635      13.090 -17.821  21.622  0.00  0.00      PROA  
ATOM   3766  HA  ASN P 635      13.256 -16.769  21.444  0.00  0.00      PROA  
ATOM   3767  CB  ASN P 635      14.418 -18.569  21.752  0.00  0.00      PROA  
ATOM   3768  HB1 ASN P 635      14.266 -19.666  21.670  0.00  0.00      PROA  
ATOM   3769  HB2 ASN P 635      14.805 -18.364  22.773  0.00  0.00      PROA  
ATOM   3770  CG  ASN P 635      15.301 -18.073  20.626  0.00  0.00      PROA  
ATOM   3771  OD1 ASN P 635      15.830 -18.783  19.812  0.00  0.00      PROA  
ATOM   3772  ND2 ASN P 635      15.374 -16.750  20.466  0.00  0.00      PROA  
ATOM   3773 HD21 ASN P 635      15.838 -16.461  19.629  0.00  0.00      PROA  
ATOM   3774 HD22 ASN P 635      15.286 -16.052  21.177  0.00  0.00      PROA  
ATOM   3775  C   ASN P 635      12.264 -18.338  20.438  0.00  0.00      PROA  
ATOM   3776  O   ASN P 635      12.237 -17.758  19.378  0.00  0.00      PROA  
ATOM   3777  N   SER P 636      11.450 -19.424  20.629  0.00  0.00      PROA  
ATOM   3778  HN  SER P 636      11.567 -19.975  21.451  0.00  0.00      PROA  
ATOM   3779  CA  SER P 636      10.693 -20.045  19.564  0.00  0.00      PROA  
ATOM   3780  HA  SER P 636      11.301 -20.033  18.672  0.00  0.00      PROA  
ATOM   3781  CB  SER P 636      10.112 -21.418  19.916  0.00  0.00      PROA  
ATOM   3782  HB1 SER P 636       9.475 -21.736  19.063  0.00  0.00      PROA  
ATOM   3783  HB2 SER P 636       9.425 -21.409  20.789  0.00  0.00      PROA  
ATOM   3784  OG  SER P 636      11.093 -22.505  19.983  0.00  0.00      PROA  
ATOM   3785  HG1 SER P 636      11.665 -22.315  20.729  0.00  0.00      PROA  
ATOM   3786  C   SER P 636       9.535 -19.128  19.197  0.00  0.00      PROA  
ATOM   3787  O   SER P 636       9.131 -18.969  18.053  0.00  0.00      PROA  
ATOM   3788  N   GLU P 637       8.997 -18.340  20.134  0.00  0.00      PROA  
ATOM   3789  HN  GLU P 637       9.167 -18.454  21.110  0.00  0.00      PROA  
ATOM   3790  CA  GLU P 637       8.010 -17.254  19.840  0.00  0.00      PROA  
ATOM   3791  HA  GLU P 637       7.180 -17.755  19.364  0.00  0.00      PROA  
ATOM   3792  CB  GLU P 637       7.473 -16.781  21.147  0.00  0.00      PROA  
ATOM   3793  HB1 GLU P 637       6.979 -15.791  21.046  0.00  0.00      PROA  
ATOM   3794  HB2 GLU P 637       8.187 -16.675  21.992  0.00  0.00      PROA  
ATOM   3795  CG  GLU P 637       6.312 -17.627  21.732  0.00  0.00      PROA  
ATOM   3796  HG1 GLU P 637       6.588 -18.704  21.742  0.00  0.00      PROA  
ATOM   3797  HG2 GLU P 637       5.378 -17.538  21.138  0.00  0.00      PROA  
ATOM   3798  CD  GLU P 637       5.922 -17.247  23.179  0.00  0.00      PROA  
ATOM   3799  OE1 GLU P 637       6.745 -16.525  23.806  0.00  0.00      PROA  
ATOM   3800  OE2 GLU P 637       4.984 -17.942  23.665  0.00  0.00      PROA  
ATOM   3801  C   GLU P 637       8.610 -16.148  19.017  0.00  0.00      PROA  
ATOM   3802  O   GLU P 637       7.943 -15.482  18.236  0.00  0.00      PROA  
ATOM   3803  N   LYS P 638       9.859 -15.784  19.244  0.00  0.00      PROA  
ATOM   3804  HN  LYS P 638      10.346 -16.112  20.051  0.00  0.00      PROA  
ATOM   3805  CA  LYS P 638      10.493 -14.719  18.472  0.00  0.00      PROA  
ATOM   3806  HA  LYS P 638       9.733 -13.956  18.395  0.00  0.00      PROA  
ATOM   3807  CB  LYS P 638      11.691 -14.038  19.291  0.00  0.00      PROA  
ATOM   3808  HB1 LYS P 638      12.228 -13.338  18.617  0.00  0.00      PROA  
ATOM   3809  HB2 LYS P 638      12.368 -14.881  19.549  0.00  0.00      PROA  
ATOM   3810  CG  LYS P 638      11.167 -13.250  20.473  0.00  0.00      PROA  
ATOM   3811  HG1 LYS P 638      10.433 -13.864  21.037  0.00  0.00      PROA  
ATOM   3812  HG2 LYS P 638      10.628 -12.337  20.141  0.00  0.00      PROA  
ATOM   3813  CD  LYS P 638      12.331 -12.695  21.359  0.00  0.00      PROA  
ATOM   3814  HD1 LYS P 638      12.883 -11.930  20.771  0.00  0.00      PROA  
ATOM   3815  HD2 LYS P 638      12.889 -13.644  21.510  0.00  0.00      PROA  
ATOM   3816  CE  LYS P 638      11.804 -12.030  22.691  0.00  0.00      PROA  
ATOM   3817  HE1 LYS P 638      11.268 -12.851  23.215  0.00  0.00      PROA  
ATOM   3818  HE2 LYS P 638      11.131 -11.170  22.484  0.00  0.00      PROA  
ATOM   3819  NZ  LYS P 638      12.888 -11.649  23.609  0.00  0.00      PROA  
ATOM   3820  HZ1 LYS P 638      12.599 -11.575  24.605  0.00  0.00      PROA  
ATOM   3821  HZ2 LYS P 638      13.322 -10.758  23.294  0.00  0.00      PROA  
ATOM   3822  HZ3 LYS P 638      13.685 -12.313  23.533  0.00  0.00      PROA  
ATOM   3823  C   LYS P 638      10.802 -15.064  17.049  0.00  0.00      PROA  
ATOM   3824  O   LYS P 638      10.497 -14.277  16.120  0.00  0.00      PROA  
ATOM   3825  N   ILE P 639      11.322 -16.295  16.840  0.00  0.00      PROA  
ATOM   3826  HN  ILE P 639      11.480 -16.882  17.630  0.00  0.00      PROA  
ATOM   3827  CA  ILE P 639      11.593 -16.806  15.473  0.00  0.00      PROA  
ATOM   3828  HA  ILE P 639      12.112 -16.019  14.946  0.00  0.00      PROA  
ATOM   3829  CB  ILE P 639      12.382 -18.056  15.400  0.00  0.00      PROA  
ATOM   3830  HB  ILE P 639      11.907 -18.966  15.825  0.00  0.00      PROA  
ATOM   3831  CG2 ILE P 639      12.686 -18.417  13.919  0.00  0.00      PROA  
ATOM   3832 HG21 ILE P 639      13.327 -19.319  13.828  0.00  0.00      PROA  
ATOM   3833 HG22 ILE P 639      13.385 -17.622  13.583  0.00  0.00      PROA  
ATOM   3834 HG23 ILE P 639      11.779 -18.486  13.281  0.00  0.00      PROA  
ATOM   3835  CG1 ILE P 639      13.706 -17.774  16.146  0.00  0.00      PROA  
ATOM   3836 HG11 ILE P 639      13.563 -17.739  17.248  0.00  0.00      PROA  
ATOM   3837 HG12 ILE P 639      14.169 -16.801  15.876  0.00  0.00      PROA  
ATOM   3838  CD  ILE P 639      14.749 -18.858  16.048  0.00  0.00      PROA  
ATOM   3839  HD1 ILE P 639      15.521 -18.699  16.830  0.00  0.00      PROA  
ATOM   3840  HD2 ILE P 639      15.286 -18.952  15.080  0.00  0.00      PROA  
ATOM   3841  HD3 ILE P 639      14.368 -19.876  16.277  0.00  0.00      PROA  
ATOM   3842  C   ILE P 639      10.315 -17.084  14.684  0.00  0.00      PROA  
ATOM   3843  O   ILE P 639      10.242 -16.795  13.486  0.00  0.00      PROA  
ATOM   3844  N   PHE P 640       9.265 -17.621  15.410  0.00  0.00      PROA  
ATOM   3845  HN  PHE P 640       9.470 -18.003  16.308  0.00  0.00      PROA  
ATOM   3846  CA  PHE P 640       7.914 -17.735  14.787  0.00  0.00      PROA  
ATOM   3847  HA  PHE P 640       8.030 -18.165  13.803  0.00  0.00      PROA  
ATOM   3848  CB  PHE P 640       7.068 -18.635  15.699  0.00  0.00      PROA  
ATOM   3849  HB1 PHE P 640       6.852 -18.165  16.683  0.00  0.00      PROA  
ATOM   3850  HB2 PHE P 640       7.596 -19.596  15.876  0.00  0.00      PROA  
ATOM   3851  CG  PHE P 640       5.859 -19.056  14.848  0.00  0.00      PROA  
ATOM   3852  CD1 PHE P 640       5.946 -19.748  13.592  0.00  0.00      PROA  
ATOM   3853  HD1 PHE P 640       6.959 -20.048  13.369  0.00  0.00      PROA  
ATOM   3854  CE1 PHE P 640       4.855 -19.929  12.830  0.00  0.00      PROA  
ATOM   3855  HE1 PHE P 640       4.998 -20.402  11.870  0.00  0.00      PROA  
ATOM   3856  CZ  PHE P 640       3.656 -19.392  13.161  0.00  0.00      PROA  
ATOM   3857  HZ  PHE P 640       2.848 -19.487  12.451  0.00  0.00      PROA  
ATOM   3858  CD2 PHE P 640       4.606 -18.512  15.279  0.00  0.00      PROA  
ATOM   3859  HD2 PHE P 640       4.657 -17.967  16.210  0.00  0.00      PROA  
ATOM   3860  CE2 PHE P 640       3.531 -18.719  14.401  0.00  0.00      PROA  
ATOM   3861  HE2 PHE P 640       2.605 -18.291  14.756  0.00  0.00      PROA  
ATOM   3862  C   PHE P 640       7.316 -16.376  14.467  0.00  0.00      PROA  
ATOM   3863  O   PHE P 640       6.884 -16.126  13.378  0.00  0.00      PROA  
ATOM   3864  N   SER P 641       7.433 -15.405  15.360  0.00  0.00      PROA  
ATOM   3865  HN  SER P 641       7.900 -15.618  16.215  0.00  0.00      PROA  
ATOM   3866  CA  SER P 641       6.808 -14.093  15.074  0.00  0.00      PROA  
ATOM   3867  HA  SER P 641       5.767 -14.292  14.868  0.00  0.00      PROA  
ATOM   3868  CB  SER P 641       6.751 -13.154  16.378  0.00  0.00      PROA  
ATOM   3869  HB1 SER P 641       7.768 -12.822  16.677  0.00  0.00      PROA  
ATOM   3870  HB2 SER P 641       6.421 -13.747  17.258  0.00  0.00      PROA  
ATOM   3871  OG  SER P 641       5.954 -11.988  16.142  0.00  0.00      PROA  
ATOM   3872  HG1 SER P 641       5.118 -12.101  16.600  0.00  0.00      PROA  
ATOM   3873  C   SER P 641       7.392 -13.300  13.984  0.00  0.00      PROA  
ATOM   3874  O   SER P 641       6.640 -12.772  13.204  0.00  0.00      PROA  
ATOM   3875  N   ILE P 642       8.742 -13.482  13.823  0.00  0.00      PROA  
ATOM   3876  HN  ILE P 642       9.269 -13.959  14.521  0.00  0.00      PROA  
ATOM   3877  CA  ILE P 642       9.528 -13.030  12.659  0.00  0.00      PROA  
ATOM   3878  HA  ILE P 642       9.329 -11.973  12.567  0.00  0.00      PROA  
ATOM   3879  CB  ILE P 642      11.047 -13.296  12.854  0.00  0.00      PROA  
ATOM   3880  HB  ILE P 642      11.119 -14.335  13.241  0.00  0.00      PROA  
ATOM   3881  CG2 ILE P 642      11.864 -13.191  11.546  0.00  0.00      PROA  
ATOM   3882 HG21 ILE P 642      12.923 -13.466  11.742  0.00  0.00      PROA  
ATOM   3883 HG22 ILE P 642      11.842 -12.150  11.160  0.00  0.00      PROA  
ATOM   3884 HG23 ILE P 642      11.558 -13.902  10.749  0.00  0.00      PROA  
ATOM   3885  CG1 ILE P 642      11.521 -12.279  13.802  0.00  0.00      PROA  
ATOM   3886 HG11 ILE P 642      10.797 -12.427  14.632  0.00  0.00      PROA  
ATOM   3887 HG12 ILE P 642      11.267 -11.244  13.486  0.00  0.00      PROA  
ATOM   3888  CD  ILE P 642      12.948 -12.388  14.333  0.00  0.00      PROA  
ATOM   3889  HD1 ILE P 642      13.712 -12.112  13.575  0.00  0.00      PROA  
ATOM   3890  HD2 ILE P 642      13.144 -13.451  14.592  0.00  0.00      PROA  
ATOM   3891  HD3 ILE P 642      12.999 -11.628  15.142  0.00  0.00      PROA  
ATOM   3892  C   ILE P 642       9.035 -13.679  11.367  0.00  0.00      PROA  
ATOM   3893  O   ILE P 642       8.776 -12.972  10.417  0.00  0.00      PROA  
ATOM   3894  N   CYS P 643       8.795 -14.983  11.421  0.00  0.00      PROA  
ATOM   3895  HN  CYS P 643       9.025 -15.504  12.239  0.00  0.00      PROA  
ATOM   3896  CA  CYS P 643       8.177 -15.847  10.368  0.00  0.00      PROA  
ATOM   3897  HA  CYS P 643       8.687 -15.642   9.438  0.00  0.00      PROA  
ATOM   3898  CB  CYS P 643       8.393 -17.360  10.725  0.00  0.00      PROA  
ATOM   3899  HB1 CYS P 643       7.920 -17.605  11.700  0.00  0.00      PROA  
ATOM   3900  HB2 CYS P 643       9.485 -17.421  10.918  0.00  0.00      PROA  
ATOM   3901  SG  CYS P 643       7.790 -18.410   9.421  0.00  0.00      PROA  
ATOM   3902  HG1 CYS P 643       6.484 -18.323   9.630  0.00  0.00      PROA  
ATOM   3903  C   CYS P 643       6.676 -15.486  10.102  0.00  0.00      PROA  
ATOM   3904  O   CYS P 643       6.257 -15.385   8.941  0.00  0.00      PROA  
ATOM   3905  N   VAL P 644       5.894 -15.179  11.171  0.00  0.00      PROA  
ATOM   3906  HN  VAL P 644       6.286 -15.301  12.079  0.00  0.00      PROA  
ATOM   3907  CA  VAL P 644       4.532 -14.679  11.065  0.00  0.00      PROA  
ATOM   3908  HA  VAL P 644       3.924 -15.409  10.552  0.00  0.00      PROA  
ATOM   3909  CB  VAL P 644       3.880 -14.460  12.447  0.00  0.00      PROA  
ATOM   3910  HB  VAL P 644       4.611 -13.882  13.051  0.00  0.00      PROA  
ATOM   3911  CG1 VAL P 644       2.694 -13.549  12.438  0.00  0.00      PROA  
ATOM   3912 HG11 VAL P 644       1.970 -13.858  11.654  0.00  0.00      PROA  
ATOM   3913 HG12 VAL P 644       2.994 -12.511  12.180  0.00  0.00      PROA  
ATOM   3914 HG13 VAL P 644       2.141 -13.565  13.401  0.00  0.00      PROA  
ATOM   3915  CG2 VAL P 644       3.434 -15.764  13.159  0.00  0.00      PROA  
ATOM   3916 HG21 VAL P 644       4.314 -16.433  13.272  0.00  0.00      PROA  
ATOM   3917 HG22 VAL P 644       2.727 -16.410  12.596  0.00  0.00      PROA  
ATOM   3918 HG23 VAL P 644       2.923 -15.616  14.134  0.00  0.00      PROA  
ATOM   3919  C   VAL P 644       4.519 -13.381  10.199  0.00  0.00      PROA  
ATOM   3920  O   VAL P 644       3.730 -13.231   9.302  0.00  0.00      PROA  
ATOM   3921  N   MET P 645       5.377 -12.406  10.464  0.00  0.00      PROA  
ATOM   3922  HN  MET P 645       5.846 -12.381  11.344  0.00  0.00      PROA  
ATOM   3923  CA  MET P 645       5.554 -11.181   9.751  0.00  0.00      PROA  
ATOM   3924  HA  MET P 645       4.597 -10.701   9.612  0.00  0.00      PROA  
ATOM   3925  CB  MET P 645       6.350 -10.082  10.411  0.00  0.00      PROA  
ATOM   3926  HB1 MET P 645       6.438  -9.210   9.728  0.00  0.00      PROA  
ATOM   3927  HB2 MET P 645       7.378 -10.473  10.573  0.00  0.00      PROA  
ATOM   3928  CG  MET P 645       5.840  -9.478  11.694  0.00  0.00      PROA  
ATOM   3929  HG1 MET P 645       5.600 -10.327  12.370  0.00  0.00      PROA  
ATOM   3930  HG2 MET P 645       4.810  -9.115  11.491  0.00  0.00      PROA  
ATOM   3931  SD  MET P 645       7.002  -8.236  12.391  0.00  0.00      PROA  
ATOM   3932  CE  MET P 645       8.212  -9.306  13.053  0.00  0.00      PROA  
ATOM   3933  HE1 MET P 645       7.823 -10.202  13.582  0.00  0.00      PROA  
ATOM   3934  HE2 MET P 645       8.833  -8.753  13.789  0.00  0.00      PROA  
ATOM   3935  HE3 MET P 645       8.944  -9.693  12.312  0.00  0.00      PROA  
ATOM   3936  C   MET P 645       6.133 -11.340   8.237  0.00  0.00      PROA  
ATOM   3937  O   MET P 645       5.782 -10.630   7.301  0.00  0.00      PROA  
ATOM   3938  N   LEU P 646       7.081 -12.287   8.085  0.00  0.00      PROA  
ATOM   3939  HN  LEU P 646       7.436 -12.839   8.835  0.00  0.00      PROA  
ATOM   3940  CA  LEU P 646       7.639 -12.733   6.792  0.00  0.00      PROA  
ATOM   3941  HA  LEU P 646       8.055 -11.815   6.404  0.00  0.00      PROA  
ATOM   3942  CB  LEU P 646       8.879 -13.613   7.070  0.00  0.00      PROA  
ATOM   3943  HB1 LEU P 646       8.575 -14.464   7.717  0.00  0.00      PROA  
ATOM   3944  HB2 LEU P 646       9.636 -12.993   7.596  0.00  0.00      PROA  
ATOM   3945  CG  LEU P 646       9.665 -14.196   5.838  0.00  0.00      PROA  
ATOM   3946  HG  LEU P 646       8.937 -14.655   5.135  0.00  0.00      PROA  
ATOM   3947  CD1 LEU P 646      10.302 -13.178   4.955  0.00  0.00      PROA  
ATOM   3948 HD11 LEU P 646       9.606 -12.471   4.456  0.00  0.00      PROA  
ATOM   3949 HD12 LEU P 646      10.920 -13.577   4.122  0.00  0.00      PROA  
ATOM   3950 HD13 LEU P 646      10.956 -12.592   5.637  0.00  0.00      PROA  
ATOM   3951  CD2 LEU P 646      10.752 -15.369   6.076  0.00  0.00      PROA  
ATOM   3952 HD21 LEU P 646      11.103 -15.780   5.105  0.00  0.00      PROA  
ATOM   3953 HD22 LEU P 646      10.181 -16.193   6.556  0.00  0.00      PROA  
ATOM   3954 HD23 LEU P 646      11.504 -15.041   6.826  0.00  0.00      PROA  
ATOM   3955  C   LEU P 646       6.559 -13.326   5.939  0.00  0.00      PROA  
ATOM   3956  O   LEU P 646       6.227 -12.805   4.870  0.00  0.00      PROA  
ATOM   3957  N   ILE P 647       5.994 -14.459   6.372  0.00  0.00      PROA  
ATOM   3958  HN  ILE P 647       6.050 -14.876   7.276  0.00  0.00      PROA  
ATOM   3959  CA  ILE P 647       4.953 -15.247   5.511  0.00  0.00      PROA  
ATOM   3960  HA  ILE P 647       5.388 -15.562   4.573  0.00  0.00      PROA  
ATOM   3961  CB  ILE P 647       4.521 -16.481   6.289  0.00  0.00      PROA  
ATOM   3962  HB  ILE P 647       4.054 -16.266   7.274  0.00  0.00      PROA  
ATOM   3963  CG2 ILE P 647       3.443 -17.227   5.543  0.00  0.00      PROA  
ATOM   3964 HG21 ILE P 647       3.517 -18.288   5.866  0.00  0.00      PROA  
ATOM   3965 HG22 ILE P 647       3.309 -17.161   4.443  0.00  0.00      PROA  
ATOM   3966 HG23 ILE P 647       2.423 -16.962   5.893  0.00  0.00      PROA  
ATOM   3967  CG1 ILE P 647       5.666 -17.487   6.611  0.00  0.00      PROA  
ATOM   3968 HG11 ILE P 647       5.238 -18.442   6.984  0.00  0.00      PROA  
ATOM   3969 HG12 ILE P 647       6.211 -17.100   7.499  0.00  0.00      PROA  
ATOM   3970  CD  ILE P 647       6.662 -17.773   5.528  0.00  0.00      PROA  
ATOM   3971  HD1 ILE P 647       7.116 -16.839   5.133  0.00  0.00      PROA  
ATOM   3972  HD2 ILE P 647       6.221 -18.312   4.663  0.00  0.00      PROA  
ATOM   3973  HD3 ILE P 647       7.494 -18.413   5.893  0.00  0.00      PROA  
ATOM   3974  C   ILE P 647       3.790 -14.312   5.239  0.00  0.00      PROA  
ATOM   3975  O   ILE P 647       3.396 -14.189   4.112  0.00  0.00      PROA  
ATOM   3976  N   GLY P 648       3.411 -13.636   6.298  0.00  0.00      PROA  
ATOM   3977  HN  GLY P 648       3.828 -13.700   7.201  0.00  0.00      PROA  
ATOM   3978  CA  GLY P 648       2.380 -12.664   6.220  0.00  0.00      PROA  
ATOM   3979  HA1 GLY P 648       2.335 -12.203   7.196  0.00  0.00      PROA  
ATOM   3980  HA2 GLY P 648       1.443 -13.150   5.993  0.00  0.00      PROA  
ATOM   3981  C   GLY P 648       2.513 -11.569   5.272  0.00  0.00      PROA  
ATOM   3982  O   GLY P 648       1.642 -11.248   4.419  0.00  0.00      PROA  
ATOM   3983  N   SER P 649       3.621 -10.863   5.304  0.00  0.00      PROA  
ATOM   3984  HN  SER P 649       4.098 -10.940   6.176  0.00  0.00      PROA  
ATOM   3985  CA  SER P 649       3.954  -9.812   4.371  0.00  0.00      PROA  
ATOM   3986  HA  SER P 649       3.012  -9.286   4.317  0.00  0.00      PROA  
ATOM   3987  CB  SER P 649       5.031  -8.826   4.724  0.00  0.00      PROA  
ATOM   3988  HB1 SER P 649       4.699  -8.176   5.562  0.00  0.00      PROA  
ATOM   3989  HB2 SER P 649       5.301  -8.096   3.931  0.00  0.00      PROA  
ATOM   3990  OG  SER P 649       6.273  -9.416   4.965  0.00  0.00      PROA  
ATOM   3991  HG1 SER P 649       6.162  -9.885   5.795  0.00  0.00      PROA  
ATOM   3992  C   SER P 649       4.161 -10.229   2.910  0.00  0.00      PROA  
ATOM   3993  O   SER P 649       3.775  -9.567   1.940  0.00  0.00      PROA  
ATOM   3994  N   LEU P 650       4.686 -11.447   2.726  0.00  0.00      PROA  
ATOM   3995  HN  LEU P 650       4.974 -11.976   3.520  0.00  0.00      PROA  
ATOM   3996  CA  LEU P 650       4.732 -11.920   1.335  0.00  0.00      PROA  
ATOM   3997  HA  LEU P 650       5.286 -11.215   0.732  0.00  0.00      PROA  
ATOM   3998  CB  LEU P 650       5.511 -13.231   1.314  0.00  0.00      PROA  
ATOM   3999  HB1 LEU P 650       5.379 -13.756   0.345  0.00  0.00      PROA  
ATOM   4000  HB2 LEU P 650       5.127 -13.878   2.132  0.00  0.00      PROA  
ATOM   4001  CG  LEU P 650       7.010 -13.100   1.580  0.00  0.00      PROA  
ATOM   4002  HG  LEU P 650       7.137 -12.392   2.426  0.00  0.00      PROA  
ATOM   4003  CD1 LEU P 650       7.618 -14.442   2.138  0.00  0.00      PROA  
ATOM   4004 HD11 LEU P 650       7.277 -14.632   3.178  0.00  0.00      PROA  
ATOM   4005 HD12 LEU P 650       8.708 -14.544   1.953  0.00  0.00      PROA  
ATOM   4006 HD13 LEU P 650       7.165 -15.225   1.493  0.00  0.00      PROA  
ATOM   4007  CD2 LEU P 650       7.780 -12.756   0.309  0.00  0.00      PROA  
ATOM   4008 HD21 LEU P 650       7.783 -13.557  -0.461  0.00  0.00      PROA  
ATOM   4009 HD22 LEU P 650       8.851 -12.654   0.586  0.00  0.00      PROA  
ATOM   4010 HD23 LEU P 650       7.488 -11.783  -0.141  0.00  0.00      PROA  
ATOM   4011  C   LEU P 650       3.379 -12.132   0.692  0.00  0.00      PROA  
ATOM   4012  O   LEU P 650       3.247 -11.924  -0.466  0.00  0.00      PROA  
ATOM   4013  N   MET P 651       2.361 -12.591   1.494  0.00  0.00      PROA  
ATOM   4014  HN  MET P 651       2.406 -12.839   2.459  0.00  0.00      PROA  
ATOM   4015  CA  MET P 651       1.021 -12.779   0.965  0.00  0.00      PROA  
ATOM   4016  HA  MET P 651       1.103 -13.013  -0.087  0.00  0.00      PROA  
ATOM   4017  CB  MET P 651       0.227 -13.812   1.870  0.00  0.00      PROA  
ATOM   4018  HB1 MET P 651      -0.861 -13.620   1.753  0.00  0.00      PROA  
ATOM   4019  HB2 MET P 651       0.521 -13.432   2.872  0.00  0.00      PROA  
ATOM   4020  CG  MET P 651       0.585 -15.272   1.706  0.00  0.00      PROA  
ATOM   4021  HG1 MET P 651      -0.178 -15.934   2.169  0.00  0.00      PROA  
ATOM   4022  HG2 MET P 651       1.612 -15.352   2.120  0.00  0.00      PROA  
ATOM   4023  SD  MET P 651       0.528 -15.800  -0.005  0.00  0.00      PROA  
ATOM   4024  CE  MET P 651       1.151 -17.469   0.294  0.00  0.00      PROA  
ATOM   4025  HE1 MET P 651       1.801 -17.387   1.192  0.00  0.00      PROA  
ATOM   4026  HE2 MET P 651       1.757 -17.878  -0.542  0.00  0.00      PROA  
ATOM   4027  HE3 MET P 651       0.358 -18.212   0.529  0.00  0.00      PROA  
ATOM   4028  C   MET P 651       0.178 -11.506   0.981  0.00  0.00      PROA  
ATOM   4029  O   MET P 651      -0.579 -11.217   0.059  0.00  0.00      PROA  
ATOM   4030  N   TYR P 652       0.507 -10.564   1.820  0.00  0.00      PROA  
ATOM   4031  HN  TYR P 652       1.100 -10.695   2.611  0.00  0.00      PROA  
ATOM   4032  CA  TYR P 652      -0.073  -9.229   1.827  0.00  0.00      PROA  
ATOM   4033  HA  TYR P 652      -1.146  -9.174   1.723  0.00  0.00      PROA  
ATOM   4034  CB  TYR P 652       0.243  -8.573   3.247  0.00  0.00      PROA  
ATOM   4035  HB1 TYR P 652       1.307  -8.251   3.223  0.00  0.00      PROA  
ATOM   4036  HB2 TYR P 652      -0.143  -9.144   4.119  0.00  0.00      PROA  
ATOM   4037  CG  TYR P 652      -0.472  -7.373   3.467  0.00  0.00      PROA  
ATOM   4038  CD1 TYR P 652      -1.863  -7.247   3.150  0.00  0.00      PROA  
ATOM   4039  HD1 TYR P 652      -2.460  -8.128   2.965  0.00  0.00      PROA  
ATOM   4040  CE1 TYR P 652      -2.593  -6.083   3.364  0.00  0.00      PROA  
ATOM   4041  HE1 TYR P 652      -3.671  -6.127   3.316  0.00  0.00      PROA  
ATOM   4042  CZ  TYR P 652      -1.999  -4.895   3.839  0.00  0.00      PROA  
ATOM   4043  OH  TYR P 652      -2.728  -3.716   4.119  0.00  0.00      PROA  
ATOM   4044  HH  TYR P 652      -2.258  -3.252   4.815  0.00  0.00      PROA  
ATOM   4045  CD2 TYR P 652       0.101  -6.186   3.992  0.00  0.00      PROA  
ATOM   4046  HD2 TYR P 652       1.154  -6.274   4.214  0.00  0.00      PROA  
ATOM   4047  CE2 TYR P 652      -0.639  -5.033   4.258  0.00  0.00      PROA  
ATOM   4048  HE2 TYR P 652      -0.213  -4.196   4.791  0.00  0.00      PROA  
ATOM   4049  C   TYR P 652       0.421  -8.282   0.596  0.00  0.00      PROA  
ATOM   4050  O   TYR P 652      -0.358  -7.588  -0.119  0.00  0.00      PROA  
ATOM   4051  N   ALA P 653       1.703  -8.262   0.233  0.00  0.00      PROA  
ATOM   4052  HN  ALA P 653       2.348  -8.857   0.707  0.00  0.00      PROA  
ATOM   4053  CA  ALA P 653       2.210  -7.615  -0.973  0.00  0.00      PROA  
ATOM   4054  HA  ALA P 653       1.840  -6.602  -1.034  0.00  0.00      PROA  
ATOM   4055  CB  ALA P 653       3.731  -7.428  -1.065  0.00  0.00      PROA  
ATOM   4056  HB1 ALA P 653       4.271  -8.344  -0.744  0.00  0.00      PROA  
ATOM   4057  HB2 ALA P 653       4.029  -6.656  -0.324  0.00  0.00      PROA  
ATOM   4058  HB3 ALA P 653       4.046  -7.094  -2.076  0.00  0.00      PROA  
ATOM   4059  C   ALA P 653       1.653  -8.255  -2.276  0.00  0.00      PROA  
ATOM   4060  O   ALA P 653       1.414  -7.492  -3.238  0.00  0.00      PROA  
ATOM   4061  N   SER P 654       1.582  -9.620  -2.325  0.00  0.00      PROA  
ATOM   4062  HN  SER P 654       1.918 -10.159  -1.557  0.00  0.00      PROA  
ATOM   4063  CA  SER P 654       1.344 -10.374  -3.558  0.00  0.00      PROA  
ATOM   4064  HA  SER P 654       1.483  -9.703  -4.393  0.00  0.00      PROA  
ATOM   4065  CB  SER P 654       2.195 -11.700  -3.624  0.00  0.00      PROA  
ATOM   4066  HB1 SER P 654       3.260 -11.407  -3.747  0.00  0.00      PROA  
ATOM   4067  HB2 SER P 654       1.915 -12.165  -4.593  0.00  0.00      PROA  
ATOM   4068  OG  SER P 654       1.902 -12.610  -2.586  0.00  0.00      PROA  
ATOM   4069  HG1 SER P 654       2.358 -12.398  -1.768  0.00  0.00      PROA  
ATOM   4070  C   SER P 654      -0.097 -10.764  -3.738  0.00  0.00      PROA  
ATOM   4071  O   SER P 654      -0.608 -10.603  -4.856  0.00  0.00      PROA  
ATOM   4072  N   ILE P 655      -0.853 -11.216  -2.765  0.00  0.00      PROA  
ATOM   4073  HN  ILE P 655      -0.407 -11.468  -1.910  0.00  0.00      PROA  
ATOM   4074  CA  ILE P 655      -2.255 -11.594  -2.992  0.00  0.00      PROA  
ATOM   4075  HA  ILE P 655      -2.342 -12.329  -3.778  0.00  0.00      PROA  
ATOM   4076  CB  ILE P 655      -2.880 -12.153  -1.767  0.00  0.00      PROA  
ATOM   4077  HB  ILE P 655      -2.713 -11.527  -0.864  0.00  0.00      PROA  
ATOM   4078  CG2 ILE P 655      -4.468 -12.251  -1.945  0.00  0.00      PROA  
ATOM   4079 HG21 ILE P 655      -4.730 -12.749  -2.903  0.00  0.00      PROA  
ATOM   4080 HG22 ILE P 655      -4.795 -11.197  -1.823  0.00  0.00      PROA  
ATOM   4081 HG23 ILE P 655      -4.891 -12.891  -1.141  0.00  0.00      PROA  
ATOM   4082  CG1 ILE P 655      -2.301 -13.552  -1.458  0.00  0.00      PROA  
ATOM   4083 HG11 ILE P 655      -2.803 -13.972  -0.560  0.00  0.00      PROA  
ATOM   4084 HG12 ILE P 655      -1.219 -13.441  -1.232  0.00  0.00      PROA  
ATOM   4085  CD  ILE P 655      -2.563 -14.572  -2.563  0.00  0.00      PROA  
ATOM   4086  HD1 ILE P 655      -3.638 -14.840  -2.642  0.00  0.00      PROA  
ATOM   4087  HD2 ILE P 655      -2.106 -15.547  -2.289  0.00  0.00      PROA  
ATOM   4088  HD3 ILE P 655      -2.104 -14.356  -3.552  0.00  0.00      PROA  
ATOM   4089  C   ILE P 655      -3.086 -10.277  -3.411  0.00  0.00      PROA  
ATOM   4090  O   ILE P 655      -3.901 -10.251  -4.312  0.00  0.00      PROA  
ATOM   4091  N   PHE P 656      -2.880  -9.138  -2.731  0.00  0.00      PROA  
ATOM   4092  HN  PHE P 656      -2.193  -9.137  -2.009  0.00  0.00      PROA  
ATOM   4093  CA  PHE P 656      -3.405  -7.834  -3.002  0.00  0.00      PROA  
ATOM   4094  HA  PHE P 656      -4.450  -8.022  -3.201  0.00  0.00      PROA  
ATOM   4095  CB  PHE P 656      -3.479  -6.823  -1.808  0.00  0.00      PROA  
ATOM   4096  HB1 PHE P 656      -3.883  -5.828  -2.090  0.00  0.00      PROA  
ATOM   4097  HB2 PHE P 656      -2.464  -6.785  -1.357  0.00  0.00      PROA  
ATOM   4098  CG  PHE P 656      -4.503  -7.463  -0.863  0.00  0.00      PROA  
ATOM   4099  CD1 PHE P 656      -3.991  -8.232   0.217  0.00  0.00      PROA  
ATOM   4100  HD1 PHE P 656      -2.935  -8.457   0.256  0.00  0.00      PROA  
ATOM   4101  CE1 PHE P 656      -4.894  -8.901   1.099  0.00  0.00      PROA  
ATOM   4102  HE1 PHE P 656      -4.474  -9.625   1.782  0.00  0.00      PROA  
ATOM   4103  CZ  PHE P 656      -6.241  -8.697   1.037  0.00  0.00      PROA  
ATOM   4104  HZ  PHE P 656      -6.904  -9.060   1.809  0.00  0.00      PROA  
ATOM   4105  CD2 PHE P 656      -5.833  -7.284  -0.967  0.00  0.00      PROA  
ATOM   4106  HD2 PHE P 656      -6.205  -6.853  -1.885  0.00  0.00      PROA  
ATOM   4107  CE2 PHE P 656      -6.719  -7.950  -0.041  0.00  0.00      PROA  
ATOM   4108  HE2 PHE P 656      -7.792  -7.925  -0.163  0.00  0.00      PROA  
ATOM   4109  C   PHE P 656      -3.117  -7.212  -4.324  0.00  0.00      PROA  
ATOM   4110  O   PHE P 656      -3.941  -6.694  -5.006  0.00  0.00      PROA  
ATOM   4111  N   GLY P 657      -1.887  -7.294  -4.825  0.00  0.00      PROA  
ATOM   4112  HN  GLY P 657      -1.098  -7.679  -4.353  0.00  0.00      PROA  
ATOM   4113  CA  GLY P 657      -1.568  -6.871  -6.172  0.00  0.00      PROA  
ATOM   4114  HA1 GLY P 657      -0.490  -6.853  -6.242  0.00  0.00      PROA  
ATOM   4115  HA2 GLY P 657      -1.988  -5.888  -6.328  0.00  0.00      PROA  
ATOM   4116  C   GLY P 657      -2.152  -7.701  -7.257  0.00  0.00      PROA  
ATOM   4117  O   GLY P 657      -2.678  -7.185  -8.275  0.00  0.00      PROA  
ATOM   4118  N   ASN P 658      -2.148  -9.015  -7.101  0.00  0.00      PROA  
ATOM   4119  HN  ASN P 658      -1.722  -9.460  -6.317  0.00  0.00      PROA  
ATOM   4120  CA  ASN P 658      -2.963  -9.963  -7.878  0.00  0.00      PROA  
ATOM   4121  HA  ASN P 658      -2.775  -9.773  -8.924  0.00  0.00      PROA  
ATOM   4122  CB  ASN P 658      -2.605 -11.447  -7.580  0.00  0.00      PROA  
ATOM   4123  HB1 ASN P 658      -3.187 -12.074  -8.289  0.00  0.00      PROA  
ATOM   4124  HB2 ASN P 658      -2.856 -11.639  -6.515  0.00  0.00      PROA  
ATOM   4125  CG  ASN P 658      -1.107 -11.748  -7.865  0.00  0.00      PROA  
ATOM   4126  OD1 ASN P 658      -0.374 -10.882  -8.347  0.00  0.00      PROA  
ATOM   4127  ND2 ASN P 658      -0.622 -12.946  -7.476  0.00  0.00      PROA  
ATOM   4128 HD21 ASN P 658       0.257 -13.164  -7.901  0.00  0.00      PROA  
ATOM   4129 HD22 ASN P 658      -0.957 -13.540  -6.745  0.00  0.00      PROA  
ATOM   4130  C   ASN P 658      -4.466  -9.650  -7.879  0.00  0.00      PROA  
ATOM   4131  O   ASN P 658      -5.073  -9.711  -8.918  0.00  0.00      PROA  
ATOM   4132  N   VAL P 659      -5.130  -9.319  -6.753  0.00  0.00      PROA  
ATOM   4133  HN  VAL P 659      -4.703  -9.335  -5.852  0.00  0.00      PROA  
ATOM   4134  CA  VAL P 659      -6.521  -8.902  -6.652  0.00  0.00      PROA  
ATOM   4135  HA  VAL P 659      -7.046  -9.733  -7.100  0.00  0.00      PROA  
ATOM   4136  CB  VAL P 659      -6.911  -8.812  -5.150  0.00  0.00      PROA  
ATOM   4137  HB  VAL P 659      -6.146  -8.303  -4.526  0.00  0.00      PROA  
ATOM   4138  CG1 VAL P 659      -8.205  -7.830  -4.932  0.00  0.00      PROA  
ATOM   4139 HG11 VAL P 659      -7.884  -6.774  -5.056  0.00  0.00      PROA  
ATOM   4140 HG12 VAL P 659      -8.621  -8.083  -3.933  0.00  0.00      PROA  
ATOM   4141 HG13 VAL P 659      -8.959  -8.033  -5.722  0.00  0.00      PROA  
ATOM   4142  CG2 VAL P 659      -7.324 -10.199  -4.644  0.00  0.00      PROA  
ATOM   4143 HG21 VAL P 659      -8.135 -10.480  -5.348  0.00  0.00      PROA  
ATOM   4144 HG22 VAL P 659      -7.705 -10.070  -3.608  0.00  0.00      PROA  
ATOM   4145 HG23 VAL P 659      -6.591 -11.032  -4.688  0.00  0.00      PROA  
ATOM   4146  C   VAL P 659      -6.854  -7.662  -7.474  0.00  0.00      PROA  
ATOM   4147  O   VAL P 659      -7.861  -7.477  -8.061  0.00  0.00      PROA  
ATOM   4148  N   SER P 660      -5.815  -6.748  -7.456  0.00  0.00      PROA  
ATOM   4149  HN  SER P 660      -4.966  -6.926  -6.965  0.00  0.00      PROA  
ATOM   4150  CA  SER P 660      -5.928  -5.408  -7.952  0.00  0.00      PROA  
ATOM   4151  HA  SER P 660      -6.867  -5.031  -7.574  0.00  0.00      PROA  
ATOM   4152  CB  SER P 660      -4.711  -4.481  -7.495  0.00  0.00      PROA  
ATOM   4153  HB1 SER P 660      -4.858  -3.527  -8.046  0.00  0.00      PROA  
ATOM   4154  HB2 SER P 660      -3.751  -4.878  -7.889  0.00  0.00      PROA  
ATOM   4155  OG  SER P 660      -4.653  -4.350  -6.080  0.00  0.00      PROA  
ATOM   4156  HG1 SER P 660      -4.223  -5.134  -5.730  0.00  0.00      PROA  
ATOM   4157  C   SER P 660      -5.977  -5.408  -9.441  0.00  0.00      PROA  
ATOM   4158  O   SER P 660      -6.673  -4.590 -10.077  0.00  0.00      PROA  
ATOM   4159  N   ALA P 661      -5.253  -6.370 -10.112  0.00  0.00      PROA  
ATOM   4160  HN  ALA P 661      -4.784  -7.058  -9.564  0.00  0.00      PROA  
ATOM   4161  CA  ALA P 661      -5.402  -6.653 -11.560  0.00  0.00      PROA  
ATOM   4162  HA  ALA P 661      -5.185  -5.740 -12.096  0.00  0.00      PROA  
ATOM   4163  CB  ALA P 661      -4.295  -7.657 -11.901  0.00  0.00      PROA  
ATOM   4164  HB1 ALA P 661      -3.360  -7.287 -11.427  0.00  0.00      PROA  
ATOM   4165  HB2 ALA P 661      -4.242  -7.723 -13.009  0.00  0.00      PROA  
ATOM   4166  HB3 ALA P 661      -4.450  -8.649 -11.425  0.00  0.00      PROA  
ATOM   4167  C   ALA P 661      -6.748  -7.212 -11.866  0.00  0.00      PROA  
ATOM   4168  O   ALA P 661      -7.458  -6.936 -12.857  0.00  0.00      PROA  
ATOM   4169  N   ILE P 662      -7.257  -8.125 -10.963  0.00  0.00      PROA  
ATOM   4170  HN  ILE P 662      -6.764  -8.522 -10.192  0.00  0.00      PROA  
ATOM   4171  CA  ILE P 662      -8.652  -8.541 -11.106  0.00  0.00      PROA  
ATOM   4172  HA  ILE P 662      -8.792  -8.951 -12.096  0.00  0.00      PROA  
ATOM   4173  CB  ILE P 662      -9.024  -9.748 -10.180  0.00  0.00      PROA  
ATOM   4174  HB  ILE P 662      -9.367  -9.312  -9.217  0.00  0.00      PROA  
ATOM   4175  CG2 ILE P 662     -10.257 -10.347 -10.954  0.00  0.00      PROA  
ATOM   4176 HG21 ILE P 662      -9.982 -11.012 -11.801  0.00  0.00      PROA  
ATOM   4177 HG22 ILE P 662     -10.973  -9.581 -11.321  0.00  0.00      PROA  
ATOM   4178 HG23 ILE P 662     -10.950 -10.886 -10.273  0.00  0.00      PROA  
ATOM   4179  CG1 ILE P 662      -8.023 -10.874  -9.938  0.00  0.00      PROA  
ATOM   4180 HG11 ILE P 662      -8.531 -11.692  -9.384  0.00  0.00      PROA  
ATOM   4181 HG12 ILE P 662      -7.245 -10.428  -9.281  0.00  0.00      PROA  
ATOM   4182  CD  ILE P 662      -7.383 -11.347 -11.235  0.00  0.00      PROA  
ATOM   4183  HD1 ILE P 662      -7.029 -10.529 -11.898  0.00  0.00      PROA  
ATOM   4184  HD2 ILE P 662      -8.071 -11.874 -11.931  0.00  0.00      PROA  
ATOM   4185  HD3 ILE P 662      -6.514 -12.004 -11.018  0.00  0.00      PROA  
ATOM   4186  C   ILE P 662      -9.641  -7.464 -11.088  0.00  0.00      PROA  
ATOM   4187  O   ILE P 662     -10.503  -7.270 -11.910  0.00  0.00      PROA  
ATOM   4188  N   ILE P 663      -9.584  -6.605 -10.094  0.00  0.00      PROA  
ATOM   4189  HN  ILE P 663      -8.933  -6.821  -9.370  0.00  0.00      PROA  
ATOM   4190  CA  ILE P 663     -10.336  -5.307  -9.884  0.00  0.00      PROA  
ATOM   4191  HA  ILE P 663     -11.386  -5.535  -9.770  0.00  0.00      PROA  
ATOM   4192  CB  ILE P 663      -9.841  -4.722  -8.562  0.00  0.00      PROA  
ATOM   4193  HB  ILE P 663      -8.741  -4.859  -8.634  0.00  0.00      PROA  
ATOM   4194  CG2 ILE P 663     -10.018  -3.222  -8.464  0.00  0.00      PROA  
ATOM   4195 HG21 ILE P 663      -9.847  -2.903  -7.413  0.00  0.00      PROA  
ATOM   4196 HG22 ILE P 663     -11.079  -3.010  -8.717  0.00  0.00      PROA  
ATOM   4197 HG23 ILE P 663      -9.435  -2.681  -9.239  0.00  0.00      PROA  
ATOM   4198  CG1 ILE P 663     -10.372  -5.431  -7.326  0.00  0.00      PROA  
ATOM   4199 HG11 ILE P 663      -9.674  -5.106  -6.525  0.00  0.00      PROA  
ATOM   4200 HG12 ILE P 663     -10.064  -6.498  -7.329  0.00  0.00      PROA  
ATOM   4201  CD  ILE P 663     -11.764  -5.048  -6.943  0.00  0.00      PROA  
ATOM   4202  HD1 ILE P 663     -12.138  -5.723  -6.143  0.00  0.00      PROA  
ATOM   4203  HD2 ILE P 663     -12.480  -5.061  -7.793  0.00  0.00      PROA  
ATOM   4204  HD3 ILE P 663     -11.809  -3.969  -6.684  0.00  0.00      PROA  
ATOM   4205  C   ILE P 663     -10.139  -4.465 -11.142  0.00  0.00      PROA  
ATOM   4206  O   ILE P 663     -11.092  -3.935 -11.677  0.00  0.00      PROA  
ATOM   4207  N   GLN P 664      -8.962  -4.278 -11.733  0.00  0.00      PROA  
ATOM   4208  HN  GLN P 664      -8.107  -4.604 -11.338  0.00  0.00      PROA  
ATOM   4209  CA  GLN P 664      -8.840  -3.601 -12.956  0.00  0.00      PROA  
ATOM   4210  HA  GLN P 664      -9.321  -2.644 -12.821  0.00  0.00      PROA  
ATOM   4211  CB  GLN P 664      -7.319  -3.327 -13.204  0.00  0.00      PROA  
ATOM   4212  HB1 GLN P 664      -6.769  -4.292 -13.216  0.00  0.00      PROA  
ATOM   4213  HB2 GLN P 664      -6.855  -2.734 -12.386  0.00  0.00      PROA  
ATOM   4214  CG  GLN P 664      -6.904  -2.498 -14.474  0.00  0.00      PROA  
ATOM   4215  HG1 GLN P 664      -7.126  -3.201 -15.305  0.00  0.00      PROA  
ATOM   4216  HG2 GLN P 664      -5.810  -2.383 -14.625  0.00  0.00      PROA  
ATOM   4217  CD  GLN P 664      -7.525  -1.144 -14.696  0.00  0.00      PROA  
ATOM   4218  OE1 GLN P 664      -6.984  -0.043 -14.388  0.00  0.00      PROA  
ATOM   4219  NE2 GLN P 664      -8.816  -1.047 -15.080  0.00  0.00      PROA  
ATOM   4220 HE21 GLN P 664      -9.198  -0.123 -15.128  0.00  0.00      PROA  
ATOM   4221 HE22 GLN P 664      -9.327  -1.888 -15.253  0.00  0.00      PROA  
ATOM   4222  C   GLN P 664      -9.566  -4.225 -14.150  0.00  0.00      PROA  
ATOM   4223  O   GLN P 664     -10.196  -3.535 -14.959  0.00  0.00      PROA  
ATOM   4224  N   ARG P 665      -9.691  -5.535 -14.235  0.00  0.00      PROA  
ATOM   4225  HN  ARG P 665      -9.099  -6.009 -13.589  0.00  0.00      PROA  
ATOM   4226  CA  ARG P 665     -10.389  -6.267 -15.218  0.00  0.00      PROA  
ATOM   4227  HA  ARG P 665     -10.066  -5.874 -16.171  0.00  0.00      PROA  
ATOM   4228  CB  ARG P 665     -10.046  -7.779 -15.387  0.00  0.00      PROA  
ATOM   4229  HB1 ARG P 665     -10.874  -8.268 -15.943  0.00  0.00      PROA  
ATOM   4230  HB2 ARG P 665      -9.948  -8.365 -14.448  0.00  0.00      PROA  
ATOM   4231  CG  ARG P 665      -8.756  -8.027 -16.188  0.00  0.00      PROA  
ATOM   4232  HG1 ARG P 665      -8.203  -7.076 -16.033  0.00  0.00      PROA  
ATOM   4233  HG2 ARG P 665      -8.929  -7.985 -17.284  0.00  0.00      PROA  
ATOM   4234  CD  ARG P 665      -7.949  -9.209 -15.707  0.00  0.00      PROA  
ATOM   4235  HD1 ARG P 665      -8.299 -10.044 -16.350  0.00  0.00      PROA  
ATOM   4236  HD2 ARG P 665      -8.051  -9.340 -14.609  0.00  0.00      PROA  
ATOM   4237  NE  ARG P 665      -6.507  -9.049 -16.085  0.00  0.00      PROA  
ATOM   4238  HE  ARG P 665      -6.370  -8.542 -16.936  0.00  0.00      PROA  
ATOM   4239  CZ  ARG P 665      -5.422  -9.473 -15.440  0.00  0.00      PROA  
ATOM   4240  NH1 ARG P 665      -5.489 -10.166 -14.336  0.00  0.00      PROA  
ATOM   4241 HH11 ARG P 665      -6.183 -10.861 -14.145  0.00  0.00      PROA  
ATOM   4242 HH12 ARG P 665      -4.620 -10.355 -13.880  0.00  0.00      PROA  
ATOM   4243  NH2 ARG P 665      -4.298  -8.802 -15.715  0.00  0.00      PROA  
ATOM   4244 HH21 ARG P 665      -4.300  -8.100 -16.427  0.00  0.00      PROA  
ATOM   4245 HH22 ARG P 665      -3.460  -9.011 -15.210  0.00  0.00      PROA  
ATOM   4246  C   ARG P 665     -11.904  -6.151 -14.915  0.00  0.00      PROA  
ATOM   4247  O   ARG P 665     -12.732  -5.763 -15.795  0.00  0.00      PROA  
ATOM   4248  N   LEU P 666     -12.309  -6.328 -13.610  0.00  0.00      PROA  
ATOM   4249  HN  LEU P 666     -11.763  -6.667 -12.849  0.00  0.00      PROA  
ATOM   4250  CA  LEU P 666     -13.737  -6.095 -13.145  0.00  0.00      PROA  
ATOM   4251  HA  LEU P 666     -14.184  -6.742 -13.885  0.00  0.00      PROA  
ATOM   4252  CB  LEU P 666     -13.920  -6.527 -11.697  0.00  0.00      PROA  
ATOM   4253  HB1 LEU P 666     -14.905  -6.292 -11.243  0.00  0.00      PROA  
ATOM   4254  HB2 LEU P 666     -13.112  -5.983 -11.162  0.00  0.00      PROA  
ATOM   4255  CG  LEU P 666     -13.743  -8.027 -11.454  0.00  0.00      PROA  
ATOM   4256  HG  LEU P 666     -12.674  -8.277 -11.623  0.00  0.00      PROA  
ATOM   4257  CD1 LEU P 666     -13.921  -8.518  -9.964  0.00  0.00      PROA  
ATOM   4258 HD11 LEU P 666     -14.880  -8.151  -9.539  0.00  0.00      PROA  
ATOM   4259 HD12 LEU P 666     -13.072  -8.080  -9.395  0.00  0.00      PROA  
ATOM   4260 HD13 LEU P 666     -13.786  -9.617  -9.875  0.00  0.00      PROA  
ATOM   4261  CD2 LEU P 666     -14.817  -8.849 -12.202  0.00  0.00      PROA  
ATOM   4262 HD21 LEU P 666     -14.403  -8.767 -13.230  0.00  0.00      PROA  
ATOM   4263 HD22 LEU P 666     -15.828  -8.387 -12.211  0.00  0.00      PROA  
ATOM   4264 HD23 LEU P 666     -14.882  -9.911 -11.882  0.00  0.00      PROA  
ATOM   4265  C   LEU P 666     -14.325  -4.643 -13.251  0.00  0.00      PROA  
ATOM   4266  O   LEU P 666     -15.507  -4.378 -13.266  0.00  0.00      PROA  
ATOM   4267  N   TYR P 667     -13.448  -3.585 -13.064  0.00  0.00      PROA  
ATOM   4268  HN  TYR P 667     -12.491  -3.731 -12.823  0.00  0.00      PROA  
ATOM   4269  CA  TYR P 667     -13.777  -2.210 -13.185  0.00  0.00      PROA  
ATOM   4270  HA  TYR P 667     -14.797  -1.924 -12.973  0.00  0.00      PROA  
ATOM   4271  CB  TYR P 667     -13.103  -1.444 -12.038  0.00  0.00      PROA  
ATOM   4272  HB1 TYR P 667     -13.277  -0.352 -12.146  0.00  0.00      PROA  
ATOM   4273  HB2 TYR P 667     -12.007  -1.610 -12.109  0.00  0.00      PROA  
ATOM   4274  CG  TYR P 667     -13.580  -1.743 -10.538  0.00  0.00      PROA  
ATOM   4275  CD1 TYR P 667     -12.862  -1.005  -9.492  0.00  0.00      PROA  
ATOM   4276  HD1 TYR P 667     -12.026  -0.338  -9.642  0.00  0.00      PROA  
ATOM   4277  CE1 TYR P 667     -13.260  -1.189  -8.148  0.00  0.00      PROA  
ATOM   4278  HE1 TYR P 667     -12.783  -0.651  -7.342  0.00  0.00      PROA  
ATOM   4279  CZ  TYR P 667     -14.257  -2.116  -7.851  0.00  0.00      PROA  
ATOM   4280  OH  TYR P 667     -14.547  -2.472  -6.484  0.00  0.00      PROA  
ATOM   4281  HH  TYR P 667     -14.898  -3.365  -6.445  0.00  0.00      PROA  
ATOM   4282  CD2 TYR P 667     -14.661  -2.487 -10.240  0.00  0.00      PROA  
ATOM   4283  HD2 TYR P 667     -15.261  -2.941 -11.015  0.00  0.00      PROA  
ATOM   4284  CE2 TYR P 667     -15.006  -2.750  -8.876  0.00  0.00      PROA  
ATOM   4285  HE2 TYR P 667     -15.790  -3.452  -8.632  0.00  0.00      PROA  
ATOM   4286  C   TYR P 667     -13.243  -1.572 -14.507  0.00  0.00      PROA  
ATOM   4287  O   TYR P 667     -13.040  -0.369 -14.617  0.00  0.00      PROA  
ATOM   4288  N   SER P 668     -13.079  -2.361 -15.562  0.00  0.00      PROA  
ATOM   4289  HN  SER P 668     -13.289  -3.325 -15.419  0.00  0.00      PROA  
ATOM   4290  CA  SER P 668     -12.599  -2.024 -16.921  0.00  0.00      PROA  
ATOM   4291  HA  SER P 668     -11.732  -1.397 -16.779  0.00  0.00      PROA  
ATOM   4292  CB  SER P 668     -12.257  -3.247 -17.911  0.00  0.00      PROA  
ATOM   4293  HB1 SER P 668     -12.287  -3.090 -19.010  0.00  0.00      PROA  
ATOM   4294  HB2 SER P 668     -13.019  -4.035 -17.728  0.00  0.00      PROA  
ATOM   4295  OG  SER P 668     -10.932  -3.698 -17.540  0.00  0.00      PROA  
ATOM   4296  HG1 SER P 668     -10.895  -3.711 -16.581  0.00  0.00      PROA  
ATOM   4297  C   SER P 668     -13.473  -1.107 -17.653  0.00  0.00      PROA  
ATOM   4298  O   SER P 668     -13.070  -0.125 -18.288  0.00  0.00      PROA  
ATOM   4299  N   GLY P 669     -14.759  -1.338 -17.499  0.00  0.00      PROA  
ATOM   4300  HN  GLY P 669     -15.102  -2.112 -16.972  0.00  0.00      PROA  
ATOM   4301  CA  GLY P 669     -15.832  -0.606 -18.275  0.00  0.00      PROA  
ATOM   4302  HA1 GLY P 669     -16.747  -0.999 -17.855  0.00  0.00      PROA  
ATOM   4303  HA2 GLY P 669     -15.630  -0.842 -19.309  0.00  0.00      PROA  
ATOM   4304  C   GLY P 669     -15.903   0.839 -17.985  0.00  0.00      PROA  
ATOM   4305  O   GLY P 669     -15.984   1.610 -18.930  0.00  0.00      PROA  
ATOM   4306  N   THR P 670     -15.905   1.228 -16.702  0.00  0.00      PROA  
ATOM   4307  HN  THR P 670     -15.915   0.632 -15.903  0.00  0.00      PROA  
ATOM   4308  CA  THR P 670     -15.928   2.605 -16.272  0.00  0.00      PROA  
ATOM   4309  HA  THR P 670     -16.698   3.142 -16.806  0.00  0.00      PROA  
ATOM   4310  CB  THR P 670     -16.150   2.719 -14.645  0.00  0.00      PROA  
ATOM   4311  HB  THR P 670     -17.133   2.215 -14.527  0.00  0.00      PROA  
ATOM   4312  OG1 THR P 670     -16.163   4.059 -14.177  0.00  0.00      PROA  
ATOM   4313  HG1 THR P 670     -17.046   4.394 -14.348  0.00  0.00      PROA  
ATOM   4314  CG2 THR P 670     -15.100   1.998 -13.778  0.00  0.00      PROA  
ATOM   4315 HG21 THR P 670     -14.082   2.439 -13.836  0.00  0.00      PROA  
ATOM   4316 HG22 THR P 670     -15.111   0.907 -13.989  0.00  0.00      PROA  
ATOM   4317 HG23 THR P 670     -15.375   2.172 -12.716  0.00  0.00      PROA  
ATOM   4318  C   THR P 670     -14.669   3.345 -16.689  0.00  0.00      PROA  
ATOM   4319  O   THR P 670     -14.775   4.474 -17.132  0.00  0.00      PROA  
ATOM   4320  N   ALA P 671     -13.518   2.689 -16.427  0.00  0.00      PROA  
ATOM   4321  HN  ALA P 671     -13.455   1.835 -15.917  0.00  0.00      PROA  
ATOM   4322  CA  ALA P 671     -12.217   3.290 -16.796  0.00  0.00      PROA  
ATOM   4323  HA  ALA P 671     -12.219   4.269 -16.340  0.00  0.00      PROA  
ATOM   4324  CB  ALA P 671     -11.043   2.522 -16.251  0.00  0.00      PROA  
ATOM   4325  HB1 ALA P 671     -11.143   2.194 -15.194  0.00  0.00      PROA  
ATOM   4326  HB2 ALA P 671     -10.061   3.039 -16.226  0.00  0.00      PROA  
ATOM   4327  HB3 ALA P 671     -10.959   1.570 -16.818  0.00  0.00      PROA  
ATOM   4328  C   ALA P 671     -12.029   3.514 -18.306  0.00  0.00      PROA  
ATOM   4329  O   ALA P 671     -11.606   4.622 -18.687  0.00  0.00      PROA  
ATOM   4330  N   ARG P 672     -12.588   2.639 -19.164  0.00  0.00      PROA  
ATOM   4331  HN  ARG P 672     -12.870   1.707 -18.948  0.00  0.00      PROA  
ATOM   4332  CA  ARG P 672     -12.645   2.900 -20.578  0.00  0.00      PROA  
ATOM   4333  HA  ARG P 672     -11.752   3.469 -20.785  0.00  0.00      PROA  
ATOM   4334  CB  ARG P 672     -12.561   1.558 -21.420  0.00  0.00      PROA  
ATOM   4335  HB1 ARG P 672     -11.722   0.956 -21.009  0.00  0.00      PROA  
ATOM   4336  HB2 ARG P 672     -12.341   1.828 -22.474  0.00  0.00      PROA  
ATOM   4337  CG  ARG P 672     -13.780   0.620 -21.493  0.00  0.00      PROA  
ATOM   4338  HG1 ARG P 672     -14.573   1.029 -22.155  0.00  0.00      PROA  
ATOM   4339  HG2 ARG P 672     -14.218   0.664 -20.472  0.00  0.00      PROA  
ATOM   4340  CD  ARG P 672     -13.495  -0.914 -21.723  0.00  0.00      PROA  
ATOM   4341  HD1 ARG P 672     -12.789  -1.308 -20.960  0.00  0.00      PROA  
ATOM   4342  HD2 ARG P 672     -13.069  -1.095 -22.733  0.00  0.00      PROA  
ATOM   4343  NE  ARG P 672     -14.678  -1.737 -21.620  0.00  0.00      PROA  
ATOM   4344  HE  ARG P 672     -15.576  -1.312 -21.501  0.00  0.00      PROA  
ATOM   4345  CZ  ARG P 672     -14.727  -3.048 -21.819  0.00  0.00      PROA  
ATOM   4346  NH1 ARG P 672     -15.917  -3.679 -21.783  0.00  0.00      PROA  
ATOM   4347 HH11 ARG P 672     -15.971  -4.466 -22.396  0.00  0.00      PROA  
ATOM   4348 HH12 ARG P 672     -16.689  -3.060 -21.931  0.00  0.00      PROA  
ATOM   4349  NH2 ARG P 672     -13.809  -3.851 -22.198  0.00  0.00      PROA  
ATOM   4350 HH21 ARG P 672     -12.881  -3.584 -21.938  0.00  0.00      PROA  
ATOM   4351 HH22 ARG P 672     -13.971  -4.832 -22.301  0.00  0.00      PROA  
ATOM   4352  C   ARG P 672     -13.794   3.741 -20.990  0.00  0.00      PROA  
ATOM   4353  O   ARG P 672     -13.738   4.347 -22.065  0.00  0.00      PROA  
ATOM   4354  N   TYR P 673     -14.880   3.909 -20.187  0.00  0.00      PROA  
ATOM   4355  HN  TYR P 673     -15.207   3.189 -19.580  0.00  0.00      PROA  
ATOM   4356  CA  TYR P 673     -15.937   4.936 -20.546  0.00  0.00      PROA  
ATOM   4357  HA  TYR P 673     -16.214   4.825 -21.584  0.00  0.00      PROA  
ATOM   4358  CB  TYR P 673     -17.250   4.607 -19.620  0.00  0.00      PROA  
ATOM   4359  HB1 TYR P 673     -16.861   4.702 -18.584  0.00  0.00      PROA  
ATOM   4360  HB2 TYR P 673     -17.663   3.600 -19.843  0.00  0.00      PROA  
ATOM   4361  CG  TYR P 673     -18.321   5.671 -19.765  0.00  0.00      PROA  
ATOM   4362  CD1 TYR P 673     -18.752   6.083 -21.003  0.00  0.00      PROA  
ATOM   4363  HD1 TYR P 673     -18.423   5.607 -21.916  0.00  0.00      PROA  
ATOM   4364  CE1 TYR P 673     -19.721   7.086 -21.083  0.00  0.00      PROA  
ATOM   4365  HE1 TYR P 673     -19.992   7.465 -22.057  0.00  0.00      PROA  
ATOM   4366  CZ  TYR P 673     -20.091   7.773 -19.882  0.00  0.00      PROA  
ATOM   4367  OH  TYR P 673     -21.017   8.842 -19.984  0.00  0.00      PROA  
ATOM   4368  HH  TYR P 673     -21.160   9.062 -20.908  0.00  0.00      PROA  
ATOM   4369  CD2 TYR P 673     -18.783   6.277 -18.570  0.00  0.00      PROA  
ATOM   4370  HD2 TYR P 673     -18.385   5.938 -17.624  0.00  0.00      PROA  
ATOM   4371  CE2 TYR P 673     -19.746   7.251 -18.664  0.00  0.00      PROA  
ATOM   4372  HE2 TYR P 673     -20.166   7.768 -17.814  0.00  0.00      PROA  
ATOM   4373  C   TYR P 673     -15.478   6.354 -20.361  0.00  0.00      PROA  
ATOM   4374  O   TYR P 673     -15.475   7.079 -21.349  0.00  0.00      PROA  
ATOM   4375  N   HSD P 674     -15.023   6.718 -19.099  0.00  0.00      PROA  
ATOM   4376  HN  HSD P 674     -15.175   6.118 -18.317  0.00  0.00      PROA  
ATOM   4377  CA  HSD P 674     -14.749   8.126 -18.860  0.00  0.00      PROA  
ATOM   4378  HA  HSD P 674     -15.415   8.690 -19.496  0.00  0.00      PROA  
ATOM   4379  CB  HSD P 674     -14.902   8.643 -17.437  0.00  0.00      PROA  
ATOM   4380  HB1 HSD P 674     -14.649   9.723 -17.370  0.00  0.00      PROA  
ATOM   4381  HB2 HSD P 674     -14.237   8.186 -16.674  0.00  0.00      PROA  
ATOM   4382  ND1 HSD P 674     -17.209   9.569 -16.637  0.00  0.00      PROA  
ATOM   4383  HD1 HSD P 674     -17.209  10.504 -16.992  0.00  0.00      PROA  
ATOM   4384  CG  HSD P 674     -16.319   8.500 -16.835  0.00  0.00      PROA  
ATOM   4385  CE1 HSD P 674     -18.209   9.037 -15.899  0.00  0.00      PROA  
ATOM   4386  HE1 HSD P 674     -18.961   9.761 -15.586  0.00  0.00      PROA  
ATOM   4387  NE2 HSD P 674     -17.981   7.843 -15.455  0.00  0.00      PROA  
ATOM   4388  CD2 HSD P 674     -16.778   7.468 -16.006  0.00  0.00      PROA  
ATOM   4389  HD2 HSD P 674     -16.332   6.510 -15.769  0.00  0.00      PROA  
ATOM   4390  C   HSD P 674     -13.334   8.541 -19.392  0.00  0.00      PROA  
ATOM   4391  O   HSD P 674     -13.058   9.679 -19.694  0.00  0.00      PROA  
ATOM   4392  N   THR P 675     -12.387   7.579 -19.687  0.00  0.00      PROA  
ATOM   4393  HN  THR P 675     -12.542   6.621 -19.455  0.00  0.00      PROA  
ATOM   4394  CA  THR P 675     -11.142   7.889 -20.457  0.00  0.00      PROA  
ATOM   4395  HA  THR P 675     -10.590   8.676 -19.964  0.00  0.00      PROA  
ATOM   4396  CB  THR P 675     -10.175   6.780 -20.544  0.00  0.00      PROA  
ATOM   4397  HB  THR P 675     -10.529   5.815 -20.966  0.00  0.00      PROA  
ATOM   4398  OG1 THR P 675      -9.793   6.513 -19.198  0.00  0.00      PROA  
ATOM   4399  HG1 THR P 675     -10.479   5.868 -19.015  0.00  0.00      PROA  
ATOM   4400  CG2 THR P 675      -8.930   7.391 -21.313  0.00  0.00      PROA  
ATOM   4401 HG21 THR P 675      -8.621   8.288 -20.734  0.00  0.00      PROA  
ATOM   4402 HG22 THR P 675      -9.071   7.508 -22.409  0.00  0.00      PROA  
ATOM   4403 HG23 THR P 675      -8.182   6.578 -21.196  0.00  0.00      PROA  
ATOM   4404  C   THR P 675     -11.503   8.266 -21.887  0.00  0.00      PROA  
ATOM   4405  O   THR P 675     -10.981   9.293 -22.358  0.00  0.00      PROA  
ATOM   4406  N   GLN P 676     -12.446   7.512 -22.626  0.00  0.00      PROA  
ATOM   4407  HN  GLN P 676     -12.942   6.740 -22.234  0.00  0.00      PROA  
ATOM   4408  CA  GLN P 676     -12.867   7.825 -23.954  0.00  0.00      PROA  
ATOM   4409  HA  GLN P 676     -11.976   7.980 -24.545  0.00  0.00      PROA  
ATOM   4410  CB  GLN P 676     -13.568   6.624 -24.592  0.00  0.00      PROA  
ATOM   4411  HB1 GLN P 676     -14.023   6.970 -25.546  0.00  0.00      PROA  
ATOM   4412  HB2 GLN P 676     -14.407   6.305 -23.939  0.00  0.00      PROA  
ATOM   4413  CG  GLN P 676     -12.664   5.406 -24.968  0.00  0.00      PROA  
ATOM   4414  HG1 GLN P 676     -13.222   4.867 -25.763  0.00  0.00      PROA  
ATOM   4415  HG2 GLN P 676     -12.517   4.734 -24.095  0.00  0.00      PROA  
ATOM   4416  CD  GLN P 676     -11.272   5.809 -25.544  0.00  0.00      PROA  
ATOM   4417  OE1 GLN P 676     -11.300   6.407 -26.631  0.00  0.00      PROA  
ATOM   4418  NE2 GLN P 676     -10.216   5.686 -24.781  0.00  0.00      PROA  
ATOM   4419 HE21 GLN P 676      -9.404   6.151 -25.134  0.00  0.00      PROA  
ATOM   4420 HE22 GLN P 676     -10.165   5.272 -23.872  0.00  0.00      PROA  
ATOM   4421  C   GLN P 676     -13.772   9.085 -24.113  0.00  0.00      PROA  
ATOM   4422  O   GLN P 676     -13.747   9.831 -25.121  0.00  0.00      PROA  
ATOM   4423  N   MET P 677     -14.664   9.260 -23.139  0.00  0.00      PROA  
ATOM   4424  HN  MET P 677     -14.798   8.616 -22.390  0.00  0.00      PROA  
ATOM   4425  CA  MET P 677     -15.413  10.535 -23.100  0.00  0.00      PROA  
ATOM   4426  HA  MET P 677     -15.849  10.691 -24.076  0.00  0.00      PROA  
ATOM   4427  CB  MET P 677     -16.420  10.473 -21.925  0.00  0.00      PROA  
ATOM   4428  HB1 MET P 677     -15.884  10.114 -21.021  0.00  0.00      PROA  
ATOM   4429  HB2 MET P 677     -17.212   9.723 -22.137  0.00  0.00      PROA  
ATOM   4430  CG  MET P 677     -17.123  11.804 -21.657  0.00  0.00      PROA  
ATOM   4431  HG1 MET P 677     -16.426  12.621 -21.373  0.00  0.00      PROA  
ATOM   4432  HG2 MET P 677     -17.659  11.677 -20.692  0.00  0.00      PROA  
ATOM   4433  SD  MET P 677     -18.058  12.214 -23.209  0.00  0.00      PROA  
ATOM   4434  CE  MET P 677     -19.648  11.562 -22.606  0.00  0.00      PROA  
ATOM   4435  HE1 MET P 677     -19.800  11.771 -21.526  0.00  0.00      PROA  
ATOM   4436  HE2 MET P 677     -19.458  10.470 -22.525  0.00  0.00      PROA  
ATOM   4437  HE3 MET P 677     -20.506  11.997 -23.161  0.00  0.00      PROA  
ATOM   4438  C   MET P 677     -14.456  11.780 -22.977  0.00  0.00      PROA  
ATOM   4439  O   MET P 677     -14.656  12.928 -23.498  0.00  0.00      PROA  
ATOM   4440  N   LEU P 678     -13.449  11.685 -22.143  0.00  0.00      PROA  
ATOM   4441  HN  LEU P 678     -13.184  10.865 -21.641  0.00  0.00      PROA  
ATOM   4442  CA  LEU P 678     -12.533  12.848 -22.097  0.00  0.00      PROA  
ATOM   4443  HA  LEU P 678     -13.168  13.720 -22.037  0.00  0.00      PROA  
ATOM   4444  CB  LEU P 678     -11.776  12.821 -20.763  0.00  0.00      PROA  
ATOM   4445  HB1 LEU P 678     -11.177  11.886 -20.719  0.00  0.00      PROA  
ATOM   4446  HB2 LEU P 678     -12.491  12.674 -19.925  0.00  0.00      PROA  
ATOM   4447  CG  LEU P 678     -10.865  14.081 -20.457  0.00  0.00      PROA  
ATOM   4448  HG  LEU P 678     -10.113  14.258 -21.256  0.00  0.00      PROA  
ATOM   4449  CD1 LEU P 678     -11.711  15.440 -20.382  0.00  0.00      PROA  
ATOM   4450 HD11 LEU P 678     -12.350  15.503 -21.290  0.00  0.00      PROA  
ATOM   4451 HD12 LEU P 678     -10.969  16.264 -20.454  0.00  0.00      PROA  
ATOM   4452 HD13 LEU P 678     -12.337  15.507 -19.467  0.00  0.00      PROA  
ATOM   4453  CD2 LEU P 678     -10.026  13.964 -19.185  0.00  0.00      PROA  
ATOM   4454 HD21 LEU P 678      -9.413  14.880 -19.043  0.00  0.00      PROA  
ATOM   4455 HD22 LEU P 678      -9.237  13.182 -19.195  0.00  0.00      PROA  
ATOM   4456 HD23 LEU P 678     -10.662  13.823 -18.285  0.00  0.00      PROA  
ATOM   4457  C   LEU P 678     -11.624  13.139 -23.319  0.00  0.00      PROA  
ATOM   4458  O   LEU P 678     -11.325  14.257 -23.652  0.00  0.00      PROA  
ATOM   4459  N   ARG P 679     -11.160  12.057 -24.057  0.00  0.00      PROA  
ATOM   4460  HN  ARG P 679     -11.404  11.130 -23.784  0.00  0.00      PROA  
ATOM   4461  CA  ARG P 679     -10.515  12.181 -25.389  0.00  0.00      PROA  
ATOM   4462  HA  ARG P 679      -9.707  12.884 -25.244  0.00  0.00      PROA  
ATOM   4463  CB  ARG P 679     -10.077  10.828 -25.939  0.00  0.00      PROA  
ATOM   4464  HB1 ARG P 679      -9.489  10.976 -26.870  0.00  0.00      PROA  
ATOM   4465  HB2 ARG P 679     -10.916  10.173 -26.258  0.00  0.00      PROA  
ATOM   4466  CG  ARG P 679      -9.167   9.983 -24.948  0.00  0.00      PROA  
ATOM   4467  HG1 ARG P 679      -8.969   8.997 -25.421  0.00  0.00      PROA  
ATOM   4468  HG2 ARG P 679      -9.670  10.051 -23.960  0.00  0.00      PROA  
ATOM   4469  CD  ARG P 679      -7.817  10.711 -24.809  0.00  0.00      PROA  
ATOM   4470  HD1 ARG P 679      -7.791  11.777 -24.498  0.00  0.00      PROA  
ATOM   4471  HD2 ARG P 679      -7.180  10.709 -25.720  0.00  0.00      PROA  
ATOM   4472  NE  ARG P 679      -7.055  10.015 -23.693  0.00  0.00      PROA  
ATOM   4473  HE  ARG P 679      -6.823  10.569 -22.894  0.00  0.00      PROA  
ATOM   4474  CZ  ARG P 679      -6.697   8.706 -23.776  0.00  0.00      PROA  
ATOM   4475  NH1 ARG P 679      -6.662   8.027 -24.930  0.00  0.00      PROA  
ATOM   4476 HH11 ARG P 679      -6.315   7.089 -24.949  0.00  0.00      PROA  
ATOM   4477 HH12 ARG P 679      -6.937   8.522 -25.754  0.00  0.00      PROA  
ATOM   4478  NH2 ARG P 679      -6.184   8.037 -22.781  0.00  0.00      PROA  
ATOM   4479 HH21 ARG P 679      -5.977   8.335 -21.849  0.00  0.00      PROA  
ATOM   4480 HH22 ARG P 679      -5.831   7.124 -22.984  0.00  0.00      PROA  
ATOM   4481  C   ARG P 679     -11.420  12.832 -26.384  0.00  0.00      PROA  
ATOM   4482  O   ARG P 679     -11.072  13.751 -27.081  0.00  0.00      PROA  
ATOM   4483  N   VAL P 680     -12.674  12.466 -26.403  0.00  0.00      PROA  
ATOM   4484  HN  VAL P 680     -13.021  11.677 -25.901  0.00  0.00      PROA  
ATOM   4485  CA  VAL P 680     -13.706  13.244 -27.191  0.00  0.00      PROA  
ATOM   4486  HA  VAL P 680     -13.383  13.314 -28.219  0.00  0.00      PROA  
ATOM   4487  CB  VAL P 680     -15.121  12.572 -27.132  0.00  0.00      PROA  
ATOM   4488  HB  VAL P 680     -15.317  12.077 -26.157  0.00  0.00      PROA  
ATOM   4489  CG1 VAL P 680     -16.275  13.426 -27.598  0.00  0.00      PROA  
ATOM   4490 HG11 VAL P 680     -17.244  12.887 -27.673  0.00  0.00      PROA  
ATOM   4491 HG12 VAL P 680     -16.037  13.671 -28.655  0.00  0.00      PROA  
ATOM   4492 HG13 VAL P 680     -16.412  14.370 -27.029  0.00  0.00      PROA  
ATOM   4493  CG2 VAL P 680     -15.103  11.397 -28.187  0.00  0.00      PROA  
ATOM   4494 HG21 VAL P 680     -14.990  11.800 -29.216  0.00  0.00      PROA  
ATOM   4495 HG22 VAL P 680     -16.070  10.859 -28.088  0.00  0.00      PROA  
ATOM   4496 HG23 VAL P 680     -14.286  10.711 -27.876  0.00  0.00      PROA  
ATOM   4497  C   VAL P 680     -13.773  14.744 -26.756  0.00  0.00      PROA  
ATOM   4498  O   VAL P 680     -13.600  15.666 -27.587  0.00  0.00      PROA  
ATOM   4499  N   ARG P 681     -13.920  15.002 -25.484  0.00  0.00      PROA  
ATOM   4500  HN  ARG P 681     -13.897  14.239 -24.842  0.00  0.00      PROA  
ATOM   4501  CA  ARG P 681     -13.910  16.431 -24.940  0.00  0.00      PROA  
ATOM   4502  HA  ARG P 681     -14.679  17.014 -25.425  0.00  0.00      PROA  
ATOM   4503  CB  ARG P 681     -14.451  16.394 -23.603  0.00  0.00      PROA  
ATOM   4504  HB1 ARG P 681     -14.385  17.461 -23.301  0.00  0.00      PROA  
ATOM   4505  HB2 ARG P 681     -13.771  15.823 -22.934  0.00  0.00      PROA  
ATOM   4506  CG  ARG P 681     -15.902  16.004 -23.468  0.00  0.00      PROA  
ATOM   4507  HG1 ARG P 681     -15.987  14.976 -23.882  0.00  0.00      PROA  
ATOM   4508  HG2 ARG P 681     -16.626  16.584 -24.079  0.00  0.00      PROA  
ATOM   4509  CD  ARG P 681     -16.494  16.049 -22.061  0.00  0.00      PROA  
ATOM   4510  HD1 ARG P 681     -16.397  17.085 -21.674  0.00  0.00      PROA  
ATOM   4511  HD2 ARG P 681     -15.951  15.370 -21.369  0.00  0.00      PROA  
ATOM   4512  NE  ARG P 681     -17.944  15.706 -22.112  0.00  0.00      PROA  
ATOM   4513  HE  ARG P 681     -18.549  15.623 -22.904  0.00  0.00      PROA  
ATOM   4514  CZ  ARG P 681     -18.736  15.469 -21.066  0.00  0.00      PROA  
ATOM   4515  NH1 ARG P 681     -18.166  15.523 -19.874  0.00  0.00      PROA  
ATOM   4516 HH11 ARG P 681     -18.728  15.365 -19.063  0.00  0.00      PROA  
ATOM   4517 HH12 ARG P 681     -17.182  15.695 -19.936  0.00  0.00      PROA  
ATOM   4518  NH2 ARG P 681     -19.988  15.189 -21.283  0.00  0.00      PROA  
ATOM   4519 HH21 ARG P 681     -20.232  14.947 -22.222  0.00  0.00      PROA  
ATOM   4520 HH22 ARG P 681     -20.538  14.830 -20.529  0.00  0.00      PROA  
ATOM   4521  C   ARG P 681     -12.627  17.213 -25.122  0.00  0.00      PROA  
ATOM   4522  O   ARG P 681     -12.745  18.365 -25.462  0.00  0.00      PROA  
ATOM   4523  N   GLU P 682     -11.468  16.650 -24.996  0.00  0.00      PROA  
ATOM   4524  HN  GLU P 682     -11.468  15.705 -24.679  0.00  0.00      PROA  
ATOM   4525  CA  GLU P 682     -10.207  17.215 -25.338  0.00  0.00      PROA  
ATOM   4526  HA  GLU P 682     -10.126  18.017 -24.619  0.00  0.00      PROA  
ATOM   4527  CB  GLU P 682      -9.101  16.215 -24.943  0.00  0.00      PROA  
ATOM   4528  HB1 GLU P 682      -8.147  16.520 -25.425  0.00  0.00      PROA  
ATOM   4529  HB2 GLU P 682      -9.393  15.213 -25.324  0.00  0.00      PROA  
ATOM   4530  CG  GLU P 682      -8.754  16.163 -23.459  0.00  0.00      PROA  
ATOM   4531  HG1 GLU P 682      -9.635  15.798 -22.888  0.00  0.00      PROA  
ATOM   4532  HG2 GLU P 682      -8.537  17.215 -23.175  0.00  0.00      PROA  
ATOM   4533  CD  GLU P 682      -7.537  15.312 -22.964  0.00  0.00      PROA  
ATOM   4534  OE1 GLU P 682      -7.000  14.555 -23.812  0.00  0.00      PROA  
ATOM   4535  OE2 GLU P 682      -7.115  15.447 -21.771  0.00  0.00      PROA  
ATOM   4536  C   GLU P 682     -10.105  17.649 -26.786  0.00  0.00      PROA  
ATOM   4537  O   GLU P 682      -9.519  18.688 -27.119  0.00  0.00      PROA  
ATOM   4538  N   PHE P 683     -10.646  16.848 -27.656  0.00  0.00      PROA  
ATOM   4539  HN  PHE P 683     -10.988  15.953 -27.378  0.00  0.00      PROA  
ATOM   4540  CA  PHE P 683     -10.933  17.153 -29.028  0.00  0.00      PROA  
ATOM   4541  HA  PHE P 683     -10.052  17.502 -29.546  0.00  0.00      PROA  
ATOM   4542  CB  PHE P 683     -11.132  15.885 -29.835  0.00  0.00      PROA  
ATOM   4543  HB1 PHE P 683     -11.859  15.330 -29.204  0.00  0.00      PROA  
ATOM   4544  HB2 PHE P 683     -10.195  15.289 -29.791  0.00  0.00      PROA  
ATOM   4545  CG  PHE P 683     -11.604  15.922 -31.264  0.00  0.00      PROA  
ATOM   4546  CD1 PHE P 683     -10.710  15.557 -32.269  0.00  0.00      PROA  
ATOM   4547  HD1 PHE P 683      -9.671  15.359 -32.048  0.00  0.00      PROA  
ATOM   4548  CE1 PHE P 683     -11.091  15.571 -33.634  0.00  0.00      PROA  
ATOM   4549  HE1 PHE P 683     -10.372  15.361 -34.412  0.00  0.00      PROA  
ATOM   4550  CZ  PHE P 683     -12.433  15.788 -33.998  0.00  0.00      PROA  
ATOM   4551  HZ  PHE P 683     -12.826  15.709 -35.001  0.00  0.00      PROA  
ATOM   4552  CD2 PHE P 683     -12.944  16.100 -31.613  0.00  0.00      PROA  
ATOM   4553  HD2 PHE P 683     -13.755  16.138 -30.901  0.00  0.00      PROA  
ATOM   4554  CE2 PHE P 683     -13.343  16.069 -32.958  0.00  0.00      PROA  
ATOM   4555  HE2 PHE P 683     -14.354  16.343 -33.222  0.00  0.00      PROA  
ATOM   4556  C   PHE P 683     -11.925  18.277 -29.345  0.00  0.00      PROA  
ATOM   4557  O   PHE P 683     -11.708  19.055 -30.303  0.00  0.00      PROA  
ATOM   4558  N   ILE P 684     -13.048  18.436 -28.610  0.00  0.00      PROA  
ATOM   4559  HN  ILE P 684     -13.167  17.710 -27.937  0.00  0.00      PROA  
ATOM   4560  CA  ILE P 684     -13.931  19.540 -28.842  0.00  0.00      PROA  
ATOM   4561  HA  ILE P 684     -14.196  19.620 -29.886  0.00  0.00      PROA  
ATOM   4562  CB  ILE P 684     -15.211  19.293 -27.995  0.00  0.00      PROA  
ATOM   4563  HB  ILE P 684     -14.882  19.075 -26.956  0.00  0.00      PROA  
ATOM   4564  CG2 ILE P 684     -16.156  20.614 -27.923  0.00  0.00      PROA  
ATOM   4565 HG21 ILE P 684     -15.714  21.373 -27.242  0.00  0.00      PROA  
ATOM   4566 HG22 ILE P 684     -17.154  20.258 -27.590  0.00  0.00      PROA  
ATOM   4567 HG23 ILE P 684     -16.251  21.045 -28.942  0.00  0.00      PROA  
ATOM   4568  CG1 ILE P 684     -15.954  18.088 -28.656  0.00  0.00      PROA  
ATOM   4569 HG11 ILE P 684     -15.237  17.406 -29.163  0.00  0.00      PROA  
ATOM   4570 HG12 ILE P 684     -16.672  18.544 -29.371  0.00  0.00      PROA  
ATOM   4571  CD  ILE P 684     -16.766  17.288 -27.599  0.00  0.00      PROA  
ATOM   4572  HD1 ILE P 684     -17.371  16.508 -28.107  0.00  0.00      PROA  
ATOM   4573  HD2 ILE P 684     -17.416  17.921 -26.957  0.00  0.00      PROA  
ATOM   4574  HD3 ILE P 684     -16.095  16.731 -26.910  0.00  0.00      PROA  
ATOM   4575  C   ILE P 684     -13.288  20.834 -28.392  0.00  0.00      PROA  
ATOM   4576  O   ILE P 684     -13.415  21.851 -29.051  0.00  0.00      PROA  
ATOM   4577  N   ARG P 685     -12.395  20.715 -27.311  0.00  0.00      PROA  
ATOM   4578  HN  ARG P 685     -12.292  19.826 -26.872  0.00  0.00      PROA  
ATOM   4579  CA  ARG P 685     -11.731  21.845 -26.735  0.00  0.00      PROA  
ATOM   4580  HA  ARG P 685     -12.516  22.572 -26.591  0.00  0.00      PROA  
ATOM   4581  CB  ARG P 685     -11.114  21.492 -25.286  0.00  0.00      PROA  
ATOM   4582  HB1 ARG P 685     -10.391  22.263 -24.944  0.00  0.00      PROA  
ATOM   4583  HB2 ARG P 685     -10.568  20.526 -25.214  0.00  0.00      PROA  
ATOM   4584  CG  ARG P 685     -12.375  21.408 -24.332  0.00  0.00      PROA  
ATOM   4585  HG1 ARG P 685     -13.177  20.795 -24.797  0.00  0.00      PROA  
ATOM   4586  HG2 ARG P 685     -12.731  22.452 -24.197  0.00  0.00      PROA  
ATOM   4587  CD  ARG P 685     -12.149  20.694 -22.981  0.00  0.00      PROA  
ATOM   4588  HD1 ARG P 685     -11.293  21.144 -22.433  0.00  0.00      PROA  
ATOM   4589  HD2 ARG P 685     -11.900  19.618 -23.097  0.00  0.00      PROA  
ATOM   4590  NE  ARG P 685     -13.430  20.863 -22.171  0.00  0.00      PROA  
ATOM   4591  HE  ARG P 685     -14.213  21.351 -22.557  0.00  0.00      PROA  
ATOM   4592  CZ  ARG P 685     -13.621  20.389 -20.932  0.00  0.00      PROA  
ATOM   4593  NH1 ARG P 685     -12.735  19.574 -20.393  0.00  0.00      PROA  
ATOM   4594 HH11 ARG P 685     -11.938  19.258 -20.908  0.00  0.00      PROA  
ATOM   4595 HH12 ARG P 685     -12.942  19.145 -19.514  0.00  0.00      PROA  
ATOM   4596  NH2 ARG P 685     -14.721  20.654 -20.291  0.00  0.00      PROA  
ATOM   4597 HH21 ARG P 685     -15.266  21.315 -20.807  0.00  0.00      PROA  
ATOM   4598 HH22 ARG P 685     -15.036  20.224 -19.445  0.00  0.00      PROA  
ATOM   4599  C   ARG P 685     -10.785  22.539 -27.545  0.00  0.00      PROA  
ATOM   4600  O   ARG P 685     -10.684  23.753 -27.527  0.00  0.00      PROA  
ATOM   4601  N   PHE P 686     -10.095  21.745 -28.362  0.00  0.00      PROA  
ATOM   4602  HN  PHE P 686     -10.216  20.758 -28.295  0.00  0.00      PROA  
ATOM   4603  CA  PHE P 686      -9.324  22.318 -29.433  0.00  0.00      PROA  
ATOM   4604  HA  PHE P 686      -8.639  23.053 -29.035  0.00  0.00      PROA  
ATOM   4605  CB  PHE P 686      -8.362  21.175 -30.007  0.00  0.00      PROA  
ATOM   4606  HB1 PHE P 686      -8.923  20.235 -30.192  0.00  0.00      PROA  
ATOM   4607  HB2 PHE P 686      -7.675  20.997 -29.152  0.00  0.00      PROA  
ATOM   4608  CG  PHE P 686      -7.654  21.327 -31.324  0.00  0.00      PROA  
ATOM   4609  CD1 PHE P 686      -7.598  20.228 -32.222  0.00  0.00      PROA  
ATOM   4610  HD1 PHE P 686      -8.317  19.443 -32.040  0.00  0.00      PROA  
ATOM   4611  CE1 PHE P 686      -6.950  20.401 -33.380  0.00  0.00      PROA  
ATOM   4612  HE1 PHE P 686      -6.773  19.484 -33.921  0.00  0.00      PROA  
ATOM   4613  CZ  PHE P 686      -6.232  21.583 -33.735  0.00  0.00      PROA  
ATOM   4614  HZ  PHE P 686      -5.684  21.621 -34.665  0.00  0.00      PROA  
ATOM   4615  CD2 PHE P 686      -6.922  22.505 -31.626  0.00  0.00      PROA  
ATOM   4616  HD2 PHE P 686      -6.996  23.363 -30.974  0.00  0.00      PROA  
ATOM   4617  CE2 PHE P 686      -6.274  22.667 -32.800  0.00  0.00      PROA  
ATOM   4618  HE2 PHE P 686      -5.786  23.571 -33.133  0.00  0.00      PROA  
ATOM   4619  C   PHE P 686     -10.029  23.044 -30.530  0.00  0.00      PROA  
ATOM   4620  O   PHE P 686      -9.592  24.140 -30.946  0.00  0.00      PROA  
ATOM   4621  N   HSD P 687     -11.102  22.494 -31.092  0.00  0.00      PROA  
ATOM   4622  HN  HSD P 687     -11.449  21.577 -30.910  0.00  0.00      PROA  
ATOM   4623  CA  HSD P 687     -11.697  22.984 -32.350  0.00  0.00      PROA  
ATOM   4624  HA  HSD P 687     -10.923  23.440 -32.948  0.00  0.00      PROA  
ATOM   4625  CB  HSD P 687     -12.410  21.768 -33.015  0.00  0.00      PROA  
ATOM   4626  HB1 HSD P 687     -13.091  22.250 -33.748  0.00  0.00      PROA  
ATOM   4627  HB2 HSD P 687     -13.013  21.325 -32.193  0.00  0.00      PROA  
ATOM   4628  ND1 HSD P 687     -11.352  19.471 -33.124  0.00  0.00      PROA  
ATOM   4629  HD1 HSD P 687     -11.775  19.092 -32.300  0.00  0.00      PROA  
ATOM   4630  CG  HSD P 687     -11.450  20.832 -33.593  0.00  0.00      PROA  
ATOM   4631  CE1 HSD P 687     -10.481  18.867 -33.907  0.00  0.00      PROA  
ATOM   4632  HE1 HSD P 687      -9.924  17.966 -33.652  0.00  0.00      PROA  
ATOM   4633  NE2 HSD P 687      -9.873  19.741 -34.783  0.00  0.00      PROA  
ATOM   4634  CD2 HSD P 687     -10.477  20.961 -34.552  0.00  0.00      PROA  
ATOM   4635  HD2 HSD P 687     -10.251  21.931 -34.979  0.00  0.00      PROA  
ATOM   4636  C   HSD P 687     -12.746  24.034 -32.094  0.00  0.00      PROA  
ATOM   4637  O   HSD P 687     -13.176  24.759 -33.010  0.00  0.00      PROA  
ATOM   4638  N   GLN P 688     -13.205  24.148 -30.850  0.00  0.00      PROA  
ATOM   4639  HN  GLN P 688     -12.832  23.610 -30.098  0.00  0.00      PROA  
ATOM   4640  CA  GLN P 688     -14.315  25.060 -30.496  0.00  0.00      PROA  
ATOM   4641  HA  GLN P 688     -14.503  24.768 -29.473  0.00  0.00      PROA  
ATOM   4642  CB  GLN P 688     -13.952  26.539 -30.661  0.00  0.00      PROA  
ATOM   4643  HB1 GLN P 688     -14.737  27.191 -30.223  0.00  0.00      PROA  
ATOM   4644  HB2 GLN P 688     -13.718  26.844 -31.704  0.00  0.00      PROA  
ATOM   4645  CG  GLN P 688     -12.644  26.857 -29.803  0.00  0.00      PROA  
ATOM   4646  HG1 GLN P 688     -11.757  26.531 -30.388  0.00  0.00      PROA  
ATOM   4647  HG2 GLN P 688     -12.586  26.296 -28.846  0.00  0.00      PROA  
ATOM   4648  CD  GLN P 688     -12.356  28.350 -29.662  0.00  0.00      PROA  
ATOM   4649  OE1 GLN P 688     -11.532  28.915 -30.392  0.00  0.00      PROA  
ATOM   4650  NE2 GLN P 688     -13.096  28.938 -28.678  0.00  0.00      PROA  
ATOM   4651 HE21 GLN P 688     -13.024  29.926 -28.537  0.00  0.00      PROA  
ATOM   4652 HE22 GLN P 688     -13.692  28.324 -28.160  0.00  0.00      PROA  
ATOM   4653  C   GLN P 688     -15.586  24.732 -31.163  0.00  0.00      PROA  
ATOM   4654  O   GLN P 688     -16.440  25.574 -31.536  0.00  0.00      PROA  
ATOM   4655  N   ILE P 689     -15.846  23.391 -31.195  0.00  0.00      PROA  
ATOM   4656  HN  ILE P 689     -15.176  22.785 -30.775  0.00  0.00      PROA  
ATOM   4657  CA  ILE P 689     -17.097  22.792 -31.709  0.00  0.00      PROA  
ATOM   4658  HA  ILE P 689     -17.131  23.051 -32.757  0.00  0.00      PROA  
ATOM   4659  CB  ILE P 689     -17.145  21.218 -31.857  0.00  0.00      PROA  
ATOM   4660  HB  ILE P 689     -17.199  20.826 -30.819  0.00  0.00      PROA  
ATOM   4661  CG2 ILE P 689     -18.403  20.701 -32.570  0.00  0.00      PROA  
ATOM   4662 HG21 ILE P 689     -19.298  21.144 -32.082  0.00  0.00      PROA  
ATOM   4663 HG22 ILE P 689     -18.499  19.595 -32.544  0.00  0.00      PROA  
ATOM   4664 HG23 ILE P 689     -18.405  21.070 -33.618  0.00  0.00      PROA  
ATOM   4665  CG1 ILE P 689     -15.756  20.762 -32.523  0.00  0.00      PROA  
ATOM   4666 HG11 ILE P 689     -14.976  20.885 -31.742  0.00  0.00      PROA  
ATOM   4667 HG12 ILE P 689     -15.539  21.626 -33.187  0.00  0.00      PROA  
ATOM   4668  CD  ILE P 689     -15.745  19.263 -33.104  0.00  0.00      PROA  
ATOM   4669  HD1 ILE P 689     -14.747  19.314 -33.590  0.00  0.00      PROA  
ATOM   4670  HD2 ILE P 689     -16.554  19.058 -33.837  0.00  0.00      PROA  
ATOM   4671  HD3 ILE P 689     -15.833  18.569 -32.241  0.00  0.00      PROA  
ATOM   4672  C   ILE P 689     -18.243  23.303 -30.852  0.00  0.00      PROA  
ATOM   4673  O   ILE P 689     -18.042  23.140 -29.643  0.00  0.00      PROA  
ATOM   4674  N   PRO P 690     -19.305  23.917 -31.404  0.00  0.00      PROA  
ATOM   4675  CD  PRO P 690     -19.291  24.422 -32.779  0.00  0.00      PROA  
ATOM   4676  HD1 PRO P 690     -19.685  23.585 -33.394  0.00  0.00      PROA  
ATOM   4677  HD2 PRO P 690     -18.265  24.627 -33.152  0.00  0.00      PROA  
ATOM   4678  CA  PRO P 690     -20.257  24.597 -30.568  0.00  0.00      PROA  
ATOM   4679  HA  PRO P 690     -19.921  24.835 -29.569  0.00  0.00      PROA  
ATOM   4680  CB  PRO P 690     -20.598  25.823 -31.368  0.00  0.00      PROA  
ATOM   4681  HB1 PRO P 690     -19.758  26.515 -31.141  0.00  0.00      PROA  
ATOM   4682  HB2 PRO P 690     -21.578  26.248 -31.063  0.00  0.00      PROA  
ATOM   4683  CG  PRO P 690     -20.330  25.546 -32.829  0.00  0.00      PROA  
ATOM   4684  HG1 PRO P 690     -21.319  25.160 -33.158  0.00  0.00      PROA  
ATOM   4685  HG2 PRO P 690     -19.946  26.412 -33.410  0.00  0.00      PROA  
ATOM   4686  C   PRO P 690     -21.528  23.763 -30.497  0.00  0.00      PROA  
ATOM   4687  O   PRO P 690     -21.969  23.099 -31.553  0.00  0.00      PROA  
ATOM   4688  N   ASN P 691     -22.212  23.787 -29.298  0.00  0.00      PROA  
ATOM   4689  HN  ASN P 691     -21.759  24.075 -28.458  0.00  0.00      PROA  
ATOM   4690  CA  ASN P 691     -23.655  23.501 -28.993  0.00  0.00      PROA  
ATOM   4691  HA  ASN P 691     -24.096  24.465 -29.198  0.00  0.00      PROA  
ATOM   4692  CB  ASN P 691     -23.861  23.279 -27.462  0.00  0.00      PROA  
ATOM   4693  HB1 ASN P 691     -23.584  24.237 -26.972  0.00  0.00      PROA  
ATOM   4694  HB2 ASN P 691     -23.089  22.638 -26.986  0.00  0.00      PROA  
ATOM   4695  CG  ASN P 691     -25.203  22.940 -27.008  0.00  0.00      PROA  
ATOM   4696  OD1 ASN P 691     -26.197  23.480 -27.488  0.00  0.00      PROA  
ATOM   4697  ND2 ASN P 691     -25.327  22.025 -25.955  0.00  0.00      PROA  
ATOM   4698 HD21 ASN P 691     -26.249  21.850 -25.608  0.00  0.00      PROA  
ATOM   4699 HD22 ASN P 691     -24.508  21.541 -25.647  0.00  0.00      PROA  
ATOM   4700  C   ASN P 691     -24.233  22.341 -29.709  0.00  0.00      PROA  
ATOM   4701  O   ASN P 691     -23.874  21.189 -29.324  0.00  0.00      PROA  
ATOM   4702  N   PRO P 692     -25.168  22.471 -30.579  0.00  0.00      PROA  
ATOM   4703  CD  PRO P 692     -25.745  23.734 -31.041  0.00  0.00      PROA  
ATOM   4704  HD1 PRO P 692     -25.065  24.370 -31.648  0.00  0.00      PROA  
ATOM   4705  HD2 PRO P 692     -26.256  24.269 -30.213  0.00  0.00      PROA  
ATOM   4706  CA  PRO P 692     -25.834  21.349 -31.378  0.00  0.00      PROA  
ATOM   4707  HA  PRO P 692     -26.473  20.823 -30.684  0.00  0.00      PROA  
ATOM   4708  CB  PRO P 692     -26.689  22.065 -32.467  0.00  0.00      PROA  
ATOM   4709  HB1 PRO P 692     -27.597  21.470 -32.707  0.00  0.00      PROA  
ATOM   4710  HB2 PRO P 692     -26.126  22.310 -33.393  0.00  0.00      PROA  
ATOM   4711  CG  PRO P 692     -26.957  23.373 -31.938  0.00  0.00      PROA  
ATOM   4712  HG1 PRO P 692     -26.909  24.213 -32.663  0.00  0.00      PROA  
ATOM   4713  HG2 PRO P 692     -27.971  23.467 -31.494  0.00  0.00      PROA  
ATOM   4714  C   PRO P 692     -24.938  20.244 -31.939  0.00  0.00      PROA  
ATOM   4715  O   PRO P 692     -25.039  19.097 -31.505  0.00  0.00      PROA  
ATOM   4716  N   LEU P 693     -24.028  20.589 -32.806  0.00  0.00      PROA  
ATOM   4717  HN  LEU P 693     -23.900  21.538 -33.085  0.00  0.00      PROA  
ATOM   4718  CA  LEU P 693     -22.927  19.763 -33.334  0.00  0.00      PROA  
ATOM   4719  HA  LEU P 693     -23.446  18.923 -33.771  0.00  0.00      PROA  
ATOM   4720  CB  LEU P 693     -22.098  20.426 -34.465  0.00  0.00      PROA  
ATOM   4721  HB1 LEU P 693     -21.532  21.252 -33.985  0.00  0.00      PROA  
ATOM   4722  HB2 LEU P 693     -22.740  20.962 -35.196  0.00  0.00      PROA  
ATOM   4723  CG  LEU P 693     -21.127  19.513 -35.261  0.00  0.00      PROA  
ATOM   4724  HG  LEU P 693     -20.440  19.169 -34.459  0.00  0.00      PROA  
ATOM   4725  CD1 LEU P 693     -21.836  18.261 -35.817  0.00  0.00      PROA  
ATOM   4726 HD11 LEU P 693     -21.039  17.641 -36.281  0.00  0.00      PROA  
ATOM   4727 HD12 LEU P 693     -22.513  18.713 -36.573  0.00  0.00      PROA  
ATOM   4728 HD13 LEU P 693     -22.413  17.681 -35.065  0.00  0.00      PROA  
ATOM   4729  CD2 LEU P 693     -20.277  20.179 -36.298  0.00  0.00      PROA  
ATOM   4730 HD21 LEU P 693     -19.559  20.823 -35.747  0.00  0.00      PROA  
ATOM   4731 HD22 LEU P 693     -20.834  20.803 -37.028  0.00  0.00      PROA  
ATOM   4732 HD23 LEU P 693     -19.657  19.445 -36.855  0.00  0.00      PROA  
ATOM   4733  C   LEU P 693     -21.973  19.151 -32.277  0.00  0.00      PROA  
ATOM   4734  O   LEU P 693     -21.528  18.005 -32.439  0.00  0.00      PROA  
ATOM   4735  N   ARG P 694     -21.569  19.861 -31.267  0.00  0.00      PROA  
ATOM   4736  HN  ARG P 694     -21.787  20.816 -31.082  0.00  0.00      PROA  
ATOM   4737  CA  ARG P 694     -20.827  19.335 -30.150  0.00  0.00      PROA  
ATOM   4738  HA  ARG P 694     -19.883  18.931 -30.485  0.00  0.00      PROA  
ATOM   4739  CB  ARG P 694     -20.547  20.486 -29.036  0.00  0.00      PROA  
ATOM   4740  HB1 ARG P 694     -21.462  21.066 -28.793  0.00  0.00      PROA  
ATOM   4741  HB2 ARG P 694     -19.950  21.274 -29.544  0.00  0.00      PROA  
ATOM   4742  CG  ARG P 694     -19.786  20.134 -27.717  0.00  0.00      PROA  
ATOM   4743  HG1 ARG P 694     -19.349  21.096 -27.374  0.00  0.00      PROA  
ATOM   4744  HG2 ARG P 694     -19.007  19.390 -27.986  0.00  0.00      PROA  
ATOM   4745  CD  ARG P 694     -20.615  19.467 -26.568  0.00  0.00      PROA  
ATOM   4746  HD1 ARG P 694     -21.229  18.586 -26.857  0.00  0.00      PROA  
ATOM   4747  HD2 ARG P 694     -21.220  20.307 -26.163  0.00  0.00      PROA  
ATOM   4748  NE  ARG P 694     -19.652  18.975 -25.560  0.00  0.00      PROA  
ATOM   4749  HE  ARG P 694     -19.402  18.007 -25.594  0.00  0.00      PROA  
ATOM   4750  CZ  ARG P 694     -19.370  19.510 -24.398  0.00  0.00      PROA  
ATOM   4751  NH1 ARG P 694     -19.600  20.770 -24.118  0.00  0.00      PROA  
ATOM   4752 HH11 ARG P 694     -19.688  21.446 -24.850  0.00  0.00      PROA  
ATOM   4753 HH12 ARG P 694     -19.177  20.981 -23.236  0.00  0.00      PROA  
ATOM   4754  NH2 ARG P 694     -18.938  18.661 -23.475  0.00  0.00      PROA  
ATOM   4755 HH21 ARG P 694     -18.920  17.704 -23.765  0.00  0.00      PROA  
ATOM   4756 HH22 ARG P 694     -18.909  18.957 -22.521  0.00  0.00      PROA  
ATOM   4757  C   ARG P 694     -21.628  18.213 -29.509  0.00  0.00      PROA  
ATOM   4758  O   ARG P 694     -21.028  17.234 -28.989  0.00  0.00      PROA  
ATOM   4759  N   GLN P 695     -22.945  18.373 -29.379  0.00  0.00      PROA  
ATOM   4760  HN  GLN P 695     -23.317  19.253 -29.662  0.00  0.00      PROA  
ATOM   4761  CA  GLN P 695     -23.814  17.548 -28.504  0.00  0.00      PROA  
ATOM   4762  HA  GLN P 695     -23.369  17.258 -27.564  0.00  0.00      PROA  
ATOM   4763  CB  GLN P 695     -25.076  18.351 -28.029  0.00  0.00      PROA  
ATOM   4764  HB1 GLN P 695     -25.577  18.850 -28.886  0.00  0.00      PROA  
ATOM   4765  HB2 GLN P 695     -24.714  19.190 -27.397  0.00  0.00      PROA  
ATOM   4766  CG  GLN P 695     -26.066  17.456 -27.330  0.00  0.00      PROA  
ATOM   4767  HG1 GLN P 695     -26.480  16.598 -27.902  0.00  0.00      PROA  
ATOM   4768  HG2 GLN P 695     -26.950  18.108 -27.167  0.00  0.00      PROA  
ATOM   4769  CD  GLN P 695     -25.529  17.094 -25.981  0.00  0.00      PROA  
ATOM   4770  OE1 GLN P 695     -26.127  17.802 -25.098  0.00  0.00      PROA  
ATOM   4771  NE2 GLN P 695     -24.698  16.089 -25.732  0.00  0.00      PROA  
ATOM   4772 HE21 GLN P 695     -24.233  16.009 -24.850  0.00  0.00      PROA  
ATOM   4773 HE22 GLN P 695     -24.261  15.697 -26.541  0.00  0.00      PROA  
ATOM   4774  C   GLN P 695     -24.087  16.247 -29.176  0.00  0.00      PROA  
ATOM   4775  O   GLN P 695     -24.080  15.173 -28.582  0.00  0.00      PROA  
ATOM   4776  N   ARG P 696     -24.196  16.249 -30.503  0.00  0.00      PROA  
ATOM   4777  HN  ARG P 696     -24.034  17.122 -30.955  0.00  0.00      PROA  
ATOM   4778  CA  ARG P 696     -24.502  15.070 -31.284  0.00  0.00      PROA  
ATOM   4779  HA  ARG P 696     -25.322  14.647 -30.722  0.00  0.00      PROA  
ATOM   4780  CB  ARG P 696     -25.098  15.579 -32.615  0.00  0.00      PROA  
ATOM   4781  HB1 ARG P 696     -24.333  16.292 -32.991  0.00  0.00      PROA  
ATOM   4782  HB2 ARG P 696     -26.014  16.177 -32.423  0.00  0.00      PROA  
ATOM   4783  CG  ARG P 696     -25.381  14.706 -33.845  0.00  0.00      PROA  
ATOM   4784  HG1 ARG P 696     -25.660  13.736 -33.381  0.00  0.00      PROA  
ATOM   4785  HG2 ARG P 696     -24.448  14.497 -34.411  0.00  0.00      PROA  
ATOM   4786  CD  ARG P 696     -26.527  15.118 -34.771  0.00  0.00      PROA  
ATOM   4787  HD1 ARG P 696     -27.510  15.297 -34.285  0.00  0.00      PROA  
ATOM   4788  HD2 ARG P 696     -26.672  14.432 -35.632  0.00  0.00      PROA  
ATOM   4789  NE  ARG P 696     -26.139  16.454 -35.278  0.00  0.00      PROA  
ATOM   4790  HE  ARG P 696     -26.671  17.217 -34.910  0.00  0.00      PROA  
ATOM   4791  CZ  ARG P 696     -25.507  16.763 -36.386  0.00  0.00      PROA  
ATOM   4792  NH1 ARG P 696     -24.782  15.969 -37.117  0.00  0.00      PROA  
ATOM   4793 HH11 ARG P 696     -24.669  15.051 -36.737  0.00  0.00      PROA  
ATOM   4794 HH12 ARG P 696     -24.326  16.249 -37.962  0.00  0.00      PROA  
ATOM   4795  NH2 ARG P 696     -25.672  17.960 -36.859  0.00  0.00      PROA  
ATOM   4796 HH21 ARG P 696     -25.894  18.738 -36.272  0.00  0.00      PROA  
ATOM   4797 HH22 ARG P 696     -25.255  18.212 -37.732  0.00  0.00      PROA  
ATOM   4798  C   ARG P 696     -23.226  14.190 -31.487  0.00  0.00      PROA  
ATOM   4799  O   ARG P 696     -23.297  13.012 -31.740  0.00  0.00      PROA  
ATOM   4800  N   LEU P 697     -22.005  14.824 -31.346  0.00  0.00      PROA  
ATOM   4801  HN  LEU P 697     -21.996  15.730 -30.929  0.00  0.00      PROA  
ATOM   4802  CA  LEU P 697     -20.775  14.064 -31.146  0.00  0.00      PROA  
ATOM   4803  HA  LEU P 697     -20.589  13.430 -32.000  0.00  0.00      PROA  
ATOM   4804  CB  LEU P 697     -19.538  14.977 -30.999  0.00  0.00      PROA  
ATOM   4805  HB1 LEU P 697     -18.780  14.613 -30.273  0.00  0.00      PROA  
ATOM   4806  HB2 LEU P 697     -19.888  15.981 -30.676  0.00  0.00      PROA  
ATOM   4807  CG  LEU P 697     -18.798  15.025 -32.290  0.00  0.00      PROA  
ATOM   4808  HG  LEU P 697     -18.814  14.084 -32.881  0.00  0.00      PROA  
ATOM   4809  CD1 LEU P 697     -19.363  16.167 -33.182  0.00  0.00      PROA  
ATOM   4810 HD11 LEU P 697     -19.173  17.211 -32.853  0.00  0.00      PROA  
ATOM   4811 HD12 LEU P 697     -20.461  16.025 -33.282  0.00  0.00      PROA  
ATOM   4812 HD13 LEU P 697     -18.918  16.253 -34.196  0.00  0.00      PROA  
ATOM   4813  CD2 LEU P 697     -17.323  15.518 -32.062  0.00  0.00      PROA  
ATOM   4814 HD21 LEU P 697     -16.968  15.811 -33.073  0.00  0.00      PROA  
ATOM   4815 HD22 LEU P 697     -16.622  14.717 -31.746  0.00  0.00      PROA  
ATOM   4816 HD23 LEU P 697     -17.142  16.371 -31.373  0.00  0.00      PROA  
ATOM   4817  C   LEU P 697     -20.939  13.150 -29.902  0.00  0.00      PROA  
ATOM   4818  O   LEU P 697     -20.630  11.959 -29.945  0.00  0.00      PROA  
ATOM   4819  N   GLU P 698     -21.381  13.696 -28.787  0.00  0.00      PROA  
ATOM   4820  HN  GLU P 698     -21.319  14.689 -28.857  0.00  0.00      PROA  
ATOM   4821  CA  GLU P 698     -21.482  13.098 -27.479  0.00  0.00      PROA  
ATOM   4822  HA  GLU P 698     -20.622  12.451 -27.391  0.00  0.00      PROA  
ATOM   4823  CB  GLU P 698     -21.449  14.134 -26.346  0.00  0.00      PROA  
ATOM   4824  HB1 GLU P 698     -21.426  13.479 -25.449  0.00  0.00      PROA  
ATOM   4825  HB2 GLU P 698     -22.326  14.816 -26.373  0.00  0.00      PROA  
ATOM   4826  CG  GLU P 698     -20.164  14.910 -26.326  0.00  0.00      PROA  
ATOM   4827  HG1 GLU P 698     -20.179  15.752 -27.051  0.00  0.00      PROA  
ATOM   4828  HG2 GLU P 698     -19.330  14.236 -26.618  0.00  0.00      PROA  
ATOM   4829  CD  GLU P 698     -19.972  15.430 -24.929  0.00  0.00      PROA  
ATOM   4830  OE1 GLU P 698     -19.197  16.463 -24.788  0.00  0.00      PROA  
ATOM   4831  OE2 GLU P 698     -20.537  14.967 -23.880  0.00  0.00      PROA  
ATOM   4832  C   GLU P 698     -22.716  12.210 -27.420  0.00  0.00      PROA  
ATOM   4833  O   GLU P 698     -22.613  11.140 -26.709  0.00  0.00      PROA  
ATOM   4834  N   GLU P 699     -23.855  12.519 -28.074  0.00  0.00      PROA  
ATOM   4835  HN  GLU P 699     -24.002  13.443 -28.420  0.00  0.00      PROA  
ATOM   4836  CA  GLU P 699     -25.003  11.607 -28.193  0.00  0.00      PROA  
ATOM   4837  HA  GLU P 699     -25.323  11.310 -27.205  0.00  0.00      PROA  
ATOM   4838  CB  GLU P 699     -26.296  12.156 -28.879  0.00  0.00      PROA  
ATOM   4839  HB1 GLU P 699     -27.098  11.391 -28.958  0.00  0.00      PROA  
ATOM   4840  HB2 GLU P 699     -25.975  12.422 -29.909  0.00  0.00      PROA  
ATOM   4841  CG  GLU P 699     -26.897  13.313 -27.996  0.00  0.00      PROA  
ATOM   4842  HG1 GLU P 699     -26.203  14.178 -27.935  0.00  0.00      PROA  
ATOM   4843  HG2 GLU P 699     -27.264  12.906 -27.030  0.00  0.00      PROA  
ATOM   4844  CD  GLU P 699     -28.049  13.857 -28.761  0.00  0.00      PROA  
ATOM   4845  OE1 GLU P 699     -28.107  15.104 -28.908  0.00  0.00      PROA  
ATOM   4846  OE2 GLU P 699     -29.031  13.145 -29.181  0.00  0.00      PROA  
ATOM   4847  C   GLU P 699     -24.552  10.343 -28.952  0.00  0.00      PROA  
ATOM   4848  O   GLU P 699     -24.967   9.193 -28.636  0.00  0.00      PROA  
ATOM   4849  N   TYR P 700     -23.732  10.480 -30.016  0.00  0.00      PROA  
ATOM   4850  HN  TYR P 700     -23.507  11.434 -30.195  0.00  0.00      PROA  
ATOM   4851  CA  TYR P 700     -23.162   9.258 -30.699  0.00  0.00      PROA  
ATOM   4852  HA  TYR P 700     -24.047   8.712 -30.991  0.00  0.00      PROA  
ATOM   4853  CB  TYR P 700     -22.516   9.657 -32.117  0.00  0.00      PROA  
ATOM   4854  HB1 TYR P 700     -21.528  10.094 -31.861  0.00  0.00      PROA  
ATOM   4855  HB2 TYR P 700     -23.114  10.478 -32.567  0.00  0.00      PROA  
ATOM   4856  CG  TYR P 700     -22.312   8.430 -33.031  0.00  0.00      PROA  
ATOM   4857  CD1 TYR P 700     -23.329   7.848 -33.703  0.00  0.00      PROA  
ATOM   4858  HD1 TYR P 700     -24.267   8.382 -33.715  0.00  0.00      PROA  
ATOM   4859  CE1 TYR P 700     -23.186   6.517 -34.212  0.00  0.00      PROA  
ATOM   4860  HE1 TYR P 700     -24.020   6.132 -34.780  0.00  0.00      PROA  
ATOM   4861  CZ  TYR P 700     -21.971   5.845 -34.200  0.00  0.00      PROA  
ATOM   4862  OH  TYR P 700     -21.919   4.700 -34.960  0.00  0.00      PROA  
ATOM   4863  HH  TYR P 700     -21.020   4.388 -35.082  0.00  0.00      PROA  
ATOM   4864  CD2 TYR P 700     -21.074   7.707 -32.922  0.00  0.00      PROA  
ATOM   4865  HD2 TYR P 700     -20.311   8.083 -32.257  0.00  0.00      PROA  
ATOM   4866  CE2 TYR P 700     -20.900   6.444 -33.527  0.00  0.00      PROA  
ATOM   4867  HE2 TYR P 700     -19.952   5.937 -33.426  0.00  0.00      PROA  
ATOM   4868  C   TYR P 700     -22.218   8.438 -29.821  0.00  0.00      PROA  
ATOM   4869  O   TYR P 700     -22.422   7.240 -29.805  0.00  0.00      PROA  
ATOM   4870  N   PHE P 701     -21.362   9.082 -28.975  0.00  0.00      PROA  
ATOM   4871  HN  PHE P 701     -21.248  10.061 -29.123  0.00  0.00      PROA  
ATOM   4872  CA  PHE P 701     -20.583   8.297 -28.069  0.00  0.00      PROA  
ATOM   4873  HA  PHE P 701     -20.061   7.505 -28.588  0.00  0.00      PROA  
ATOM   4874  CB  PHE P 701     -19.427   9.017 -27.258  0.00  0.00      PROA  
ATOM   4875  HB1 PHE P 701     -19.782   9.888 -26.666  0.00  0.00      PROA  
ATOM   4876  HB2 PHE P 701     -18.710   9.507 -27.951  0.00  0.00      PROA  
ATOM   4877  CG  PHE P 701     -18.505   8.139 -26.304  0.00  0.00      PROA  
ATOM   4878  CD1 PHE P 701     -17.980   6.943 -26.800  0.00  0.00      PROA  
ATOM   4879  HD1 PHE P 701     -18.182   6.516 -27.771  0.00  0.00      PROA  
ATOM   4880  CE1 PHE P 701     -17.422   6.012 -25.918  0.00  0.00      PROA  
ATOM   4881  HE1 PHE P 701     -17.056   5.043 -26.223  0.00  0.00      PROA  
ATOM   4882  CZ  PHE P 701     -17.120   6.315 -24.608  0.00  0.00      PROA  
ATOM   4883  HZ  PHE P 701     -16.504   5.696 -23.973  0.00  0.00      PROA  
ATOM   4884  CD2 PHE P 701     -18.258   8.483 -24.939  0.00  0.00      PROA  
ATOM   4885  HD2 PHE P 701     -18.653   9.401 -24.530  0.00  0.00      PROA  
ATOM   4886  CE2 PHE P 701     -17.531   7.571 -24.066  0.00  0.00      PROA  
ATOM   4887  HE2 PHE P 701     -17.360   7.837 -23.034  0.00  0.00      PROA  
ATOM   4888  C   PHE P 701     -21.335   7.595 -26.968  0.00  0.00      PROA  
ATOM   4889  O   PHE P 701     -21.014   6.463 -26.591  0.00  0.00      PROA  
ATOM   4890  N   GLN P 702     -22.379   8.273 -26.357  0.00  0.00      PROA  
ATOM   4891  HN  GLN P 702     -22.501   9.241 -26.565  0.00  0.00      PROA  
ATOM   4892  CA  GLN P 702     -23.400   7.678 -25.474  0.00  0.00      PROA  
ATOM   4893  HA  GLN P 702     -22.882   7.230 -24.639  0.00  0.00      PROA  
ATOM   4894  CB  GLN P 702     -24.437   8.733 -24.942  0.00  0.00      PROA  
ATOM   4895  HB1 GLN P 702     -25.371   8.149 -24.795  0.00  0.00      PROA  
ATOM   4896  HB2 GLN P 702     -24.672   9.414 -25.787  0.00  0.00      PROA  
ATOM   4897  CG  GLN P 702     -23.858   9.601 -23.825  0.00  0.00      PROA  
ATOM   4898  HG1 GLN P 702     -24.670  10.029 -23.199  0.00  0.00      PROA  
ATOM   4899  HG2 GLN P 702     -23.354  10.511 -24.214  0.00  0.00      PROA  
ATOM   4900  CD  GLN P 702     -22.832   8.812 -22.929  0.00  0.00      PROA  
ATOM   4901  OE1 GLN P 702     -21.784   9.225 -22.474  0.00  0.00      PROA  
ATOM   4902  NE2 GLN P 702     -23.356   7.664 -22.381  0.00  0.00      PROA  
ATOM   4903 HE21 GLN P 702     -22.782   6.968 -21.950  0.00  0.00      PROA  
ATOM   4904 HE22 GLN P 702     -24.319   7.479 -22.575  0.00  0.00      PROA  
ATOM   4905  C   GLN P 702     -24.039   6.474 -26.113  0.00  0.00      PROA  
ATOM   4906  O   GLN P 702     -24.298   5.439 -25.527  0.00  0.00      PROA  
ATOM   4907  N   HSD P 703     -24.326   6.607 -27.474  0.00  0.00      PROA  
ATOM   4908  HN  HSD P 703     -24.135   7.539 -27.771  0.00  0.00      PROA  
ATOM   4909  CA  HSD P 703     -24.853   5.541 -28.243  0.00  0.00      PROA  
ATOM   4910  HA  HSD P 703     -25.713   5.070 -27.790  0.00  0.00      PROA  
ATOM   4911  CB  HSD P 703     -25.414   5.888 -29.689  0.00  0.00      PROA  
ATOM   4912  HB1 HSD P 703     -24.780   6.524 -30.344  0.00  0.00      PROA  
ATOM   4913  HB2 HSD P 703     -26.403   6.359 -29.506  0.00  0.00      PROA  
ATOM   4914  ND1 HSD P 703     -26.578   3.652 -30.206  0.00  0.00      PROA  
ATOM   4915  HD1 HSD P 703     -27.271   3.551 -29.493  0.00  0.00      PROA  
ATOM   4916  CG  HSD P 703     -25.727   4.691 -30.570  0.00  0.00      PROA  
ATOM   4917  CE1 HSD P 703     -26.488   2.701 -31.182  0.00  0.00      PROA  
ATOM   4918  HE1 HSD P 703     -27.145   1.835 -31.094  0.00  0.00      PROA  
ATOM   4919  NE2 HSD P 703     -25.614   3.075 -32.211  0.00  0.00      PROA  
ATOM   4920  CD2 HSD P 703     -25.179   4.285 -31.737  0.00  0.00      PROA  
ATOM   4921  HD2 HSD P 703     -24.436   4.749 -32.374  0.00  0.00      PROA  
ATOM   4922  C   HSD P 703     -23.786   4.390 -28.447  0.00  0.00      PROA  
ATOM   4923  O   HSD P 703     -24.117   3.222 -28.128  0.00  0.00      PROA  
ATOM   4924  N   ALA P 704     -22.607   4.686 -28.958  0.00  0.00      PROA  
ATOM   4925  HN  ALA P 704     -22.424   5.611 -29.282  0.00  0.00      PROA  
ATOM   4926  CA  ALA P 704     -21.524   3.750 -29.122  0.00  0.00      PROA  
ATOM   4927  HA  ALA P 704     -21.825   2.930 -29.757  0.00  0.00      PROA  
ATOM   4928  CB  ALA P 704     -20.329   4.519 -29.732  0.00  0.00      PROA  
ATOM   4929  HB1 ALA P 704     -20.649   5.125 -30.607  0.00  0.00      PROA  
ATOM   4930  HB2 ALA P 704     -19.495   3.816 -29.941  0.00  0.00      PROA  
ATOM   4931  HB3 ALA P 704     -19.925   5.281 -29.032  0.00  0.00      PROA  
ATOM   4932  C   ALA P 704     -21.211   3.093 -27.788  0.00  0.00      PROA  
ATOM   4933  O   ALA P 704     -21.047   1.934 -27.733  0.00  0.00      PROA  
ATOM   4934  N   TRP P 705     -21.096   3.790 -26.661  0.00  0.00      PROA  
ATOM   4935  HN  TRP P 705     -21.071   4.785 -26.596  0.00  0.00      PROA  
ATOM   4936  CA  TRP P 705     -20.767   2.973 -25.493  0.00  0.00      PROA  
ATOM   4937  HA  TRP P 705     -19.944   2.308 -25.708  0.00  0.00      PROA  
ATOM   4938  CB  TRP P 705     -20.219   3.883 -24.232  0.00  0.00      PROA  
ATOM   4939  HB1 TRP P 705     -21.012   4.595 -23.918  0.00  0.00      PROA  
ATOM   4940  HB2 TRP P 705     -19.340   4.436 -24.625  0.00  0.00      PROA  
ATOM   4941  CG  TRP P 705     -19.659   3.189 -23.006  0.00  0.00      PROA  
ATOM   4942  CD1 TRP P 705     -18.374   2.664 -23.010  0.00  0.00      PROA  
ATOM   4943  HD1 TRP P 705     -17.590   2.792 -23.741  0.00  0.00      PROA  
ATOM   4944  NE1 TRP P 705     -18.243   1.942 -21.796  0.00  0.00      PROA  
ATOM   4945  HE1 TRP P 705     -17.417   1.555 -21.447  0.00  0.00      PROA  
ATOM   4946  CE2 TRP P 705     -19.358   2.024 -20.984  0.00  0.00      PROA  
ATOM   4947  CD2 TRP P 705     -20.265   2.821 -21.734  0.00  0.00      PROA  
ATOM   4948  CE3 TRP P 705     -21.605   3.017 -21.162  0.00  0.00      PROA  
ATOM   4949  HE3 TRP P 705     -22.252   3.666 -21.733  0.00  0.00      PROA  
ATOM   4950  CZ3 TRP P 705     -21.896   2.487 -19.908  0.00  0.00      PROA  
ATOM   4951  HZ3 TRP P 705     -22.916   2.629 -19.582  0.00  0.00      PROA  
ATOM   4952  CZ2 TRP P 705     -19.724   1.392 -19.764  0.00  0.00      PROA  
ATOM   4953  HZ2 TRP P 705     -19.079   0.766 -19.165  0.00  0.00      PROA  
ATOM   4954  CH2 TRP P 705     -20.986   1.631 -19.259  0.00  0.00      PROA  
ATOM   4955  HH2 TRP P 705     -21.145   1.137 -18.312  0.00  0.00      PROA  
ATOM   4956  C   TRP P 705     -21.927   2.063 -24.950  0.00  0.00      PROA  
ATOM   4957  O   TRP P 705     -21.662   0.842 -24.676  0.00  0.00      PROA  
ATOM   4958  N   SER P 706     -23.164   2.617 -24.806  0.00  0.00      PROA  
ATOM   4959  HN  SER P 706     -23.300   3.574 -25.048  0.00  0.00      PROA  
ATOM   4960  CA  SER P 706     -24.377   1.905 -24.447  0.00  0.00      PROA  
ATOM   4961  HA  SER P 706     -24.134   1.359 -23.548  0.00  0.00      PROA  
ATOM   4962  CB  SER P 706     -25.598   2.770 -24.215  0.00  0.00      PROA  
ATOM   4963  HB1 SER P 706     -25.367   3.512 -23.421  0.00  0.00      PROA  
ATOM   4964  HB2 SER P 706     -26.367   2.047 -23.869  0.00  0.00      PROA  
ATOM   4965  OG  SER P 706     -25.954   3.484 -25.412  0.00  0.00      PROA  
ATOM   4966  HG1 SER P 706     -25.392   4.261 -25.382  0.00  0.00      PROA  
ATOM   4967  C   SER P 706     -24.731   0.777 -25.414  0.00  0.00      PROA  
ATOM   4968  O   SER P 706     -25.188  -0.199 -24.848  0.00  0.00      PROA  
ATOM   4969  N   TYR P 707     -24.571   0.874 -26.742  0.00  0.00      PROA  
ATOM   4970  HN  TYR P 707     -24.191   1.671 -27.204  0.00  0.00      PROA  
ATOM   4971  CA  TYR P 707     -24.898  -0.251 -27.566  0.00  0.00      PROA  
ATOM   4972  HA  TYR P 707     -25.839  -0.702 -27.288  0.00  0.00      PROA  
ATOM   4973  CB  TYR P 707     -25.066   0.428 -28.972  0.00  0.00      PROA  
ATOM   4974  HB1 TYR P 707     -24.048   0.847 -29.118  0.00  0.00      PROA  
ATOM   4975  HB2 TYR P 707     -25.810   1.243 -28.841  0.00  0.00      PROA  
ATOM   4976  CG  TYR P 707     -25.577  -0.359 -30.102  0.00  0.00      PROA  
ATOM   4977  CD1 TYR P 707     -26.687  -1.261 -29.835  0.00  0.00      PROA  
ATOM   4978  HD1 TYR P 707     -27.098  -1.350 -28.840  0.00  0.00      PROA  
ATOM   4979  CE1 TYR P 707     -27.010  -2.234 -30.759  0.00  0.00      PROA  
ATOM   4980  HE1 TYR P 707     -27.877  -2.840 -30.542  0.00  0.00      PROA  
ATOM   4981  CZ  TYR P 707     -26.436  -2.259 -32.017  0.00  0.00      PROA  
ATOM   4982  OH  TYR P 707     -26.795  -3.154 -33.072  0.00  0.00      PROA  
ATOM   4983  HH  TYR P 707     -26.284  -2.962 -33.861  0.00  0.00      PROA  
ATOM   4984  CD2 TYR P 707     -25.000  -0.383 -31.417  0.00  0.00      PROA  
ATOM   4985  HD2 TYR P 707     -24.140   0.243 -31.602  0.00  0.00      PROA  
ATOM   4986  CE2 TYR P 707     -25.405  -1.324 -32.300  0.00  0.00      PROA  
ATOM   4987  HE2 TYR P 707     -24.948  -1.326 -33.278  0.00  0.00      PROA  
ATOM   4988  C   TYR P 707     -23.766  -1.307 -27.652  0.00  0.00      PROA  
ATOM   4989  O   TYR P 707     -24.023  -2.418 -28.012  0.00  0.00      PROA  
ATOM   4990  N   THR P 708     -22.471  -0.923 -27.618  0.00  0.00      PROA  
ATOM   4991  HN  THR P 708     -22.298   0.016 -27.334  0.00  0.00      PROA  
ATOM   4992  CA  THR P 708     -21.398  -1.762 -28.066  0.00  0.00      PROA  
ATOM   4993  HA  THR P 708     -21.879  -2.665 -28.415  0.00  0.00      PROA  
ATOM   4994  CB  THR P 708     -20.436  -1.179 -29.127  0.00  0.00      PROA  
ATOM   4995  HB  THR P 708     -19.902  -2.075 -29.507  0.00  0.00      PROA  
ATOM   4996  OG1 THR P 708     -19.404  -0.279 -28.780  0.00  0.00      PROA  
ATOM   4997  HG1 THR P 708     -19.860   0.543 -28.584  0.00  0.00      PROA  
ATOM   4998  CG2 THR P 708     -21.274  -0.675 -30.321  0.00  0.00      PROA  
ATOM   4999 HG21 THR P 708     -20.867  -0.781 -31.350  0.00  0.00      PROA  
ATOM   5000 HG22 THR P 708     -21.625   0.352 -30.084  0.00  0.00      PROA  
ATOM   5001 HG23 THR P 708     -22.211  -1.250 -30.484  0.00  0.00      PROA  
ATOM   5002  C   THR P 708     -20.535  -2.182 -26.879  0.00  0.00      PROA  
ATOM   5003  O   THR P 708     -19.635  -3.030 -26.992  0.00  0.00      PROA  
ATOM   5004  N   ASN P 709     -20.780  -1.604 -25.675  0.00  0.00      PROA  
ATOM   5005  HN  ASN P 709     -21.428  -0.847 -25.645  0.00  0.00      PROA  
ATOM   5006  CA  ASN P 709     -20.131  -2.054 -24.443  0.00  0.00      PROA  
ATOM   5007  HA  ASN P 709     -20.469  -1.346 -23.701  0.00  0.00      PROA  
ATOM   5008  CB  ASN P 709     -20.701  -3.438 -23.944  0.00  0.00      PROA  
ATOM   5009  HB1 ASN P 709     -20.289  -3.737 -22.956  0.00  0.00      PROA  
ATOM   5010  HB2 ASN P 709     -20.365  -4.240 -24.636  0.00  0.00      PROA  
ATOM   5011  CG  ASN P 709     -22.209  -3.445 -23.881  0.00  0.00      PROA  
ATOM   5012  OD1 ASN P 709     -22.852  -4.427 -24.230  0.00  0.00      PROA  
ATOM   5013  ND2 ASN P 709     -22.895  -2.365 -23.463  0.00  0.00      PROA  
ATOM   5014 HD21 ASN P 709     -23.848  -2.346 -23.767  0.00  0.00      PROA  
ATOM   5015 HD22 ASN P 709     -22.367  -1.546 -23.240  0.00  0.00      PROA  
ATOM   5016  C   ASN P 709     -18.554  -2.038 -24.325  0.00  0.00      PROA  
ATOM   5017  O   ASN P 709     -17.934  -2.891 -23.741  0.00  0.00      PROA  
ATOM   5018  N   GLY P 710     -17.992  -0.940 -24.980  0.00  0.00      PROA  
ATOM   5019  HN  GLY P 710     -18.552  -0.205 -25.354  0.00  0.00      PROA  
ATOM   5020  CA  GLY P 710     -16.576  -0.736 -25.191  0.00  0.00      PROA  
ATOM   5021  HA1 GLY P 710     -16.074  -0.487 -24.268  0.00  0.00      PROA  
ATOM   5022  HA2 GLY P 710     -16.388  -0.132 -26.067  0.00  0.00      PROA  
ATOM   5023  C   GLY P 710     -15.761  -1.921 -25.556  0.00  0.00      PROA  
ATOM   5024  O   GLY P 710     -14.793  -2.270 -24.878  0.00  0.00      PROA  
ATOM   5025  N   ILE P 711     -16.213  -2.505 -26.687  0.00  0.00      PROA  
ATOM   5026  HN  ILE P 711     -17.007  -2.036 -27.064  0.00  0.00      PROA  
ATOM   5027  CA  ILE P 711     -15.395  -3.552 -27.429  0.00  0.00      PROA  
ATOM   5028  HA  ILE P 711     -14.846  -4.123 -26.694  0.00  0.00      PROA  
ATOM   5029  CB  ILE P 711     -16.391  -4.500 -28.054  0.00  0.00      PROA  
ATOM   5030  HB  ILE P 711     -17.027  -4.899 -27.235  0.00  0.00      PROA  
ATOM   5031  CG2 ILE P 711     -17.213  -3.764 -29.124  0.00  0.00      PROA  
ATOM   5032 HG21 ILE P 711     -18.215  -4.242 -29.164  0.00  0.00      PROA  
ATOM   5033 HG22 ILE P 711     -16.720  -4.006 -30.090  0.00  0.00      PROA  
ATOM   5034 HG23 ILE P 711     -17.400  -2.703 -28.850  0.00  0.00      PROA  
ATOM   5035  CG1 ILE P 711     -15.756  -5.762 -28.767  0.00  0.00      PROA  
ATOM   5036 HG11 ILE P 711     -15.314  -5.704 -29.785  0.00  0.00      PROA  
ATOM   5037 HG12 ILE P 711     -16.636  -6.321 -29.152  0.00  0.00      PROA  
ATOM   5038  CD  ILE P 711     -14.956  -6.690 -27.953  0.00  0.00      PROA  
ATOM   5039  HD1 ILE P 711     -14.914  -7.723 -28.359  0.00  0.00      PROA  
ATOM   5040  HD2 ILE P 711     -15.390  -6.796 -26.935  0.00  0.00      PROA  
ATOM   5041  HD3 ILE P 711     -13.927  -6.288 -27.835  0.00  0.00      PROA  
ATOM   5042  C   ILE P 711     -14.496  -2.790 -28.404  0.00  0.00      PROA  
ATOM   5043  O   ILE P 711     -14.887  -1.805 -29.033  0.00  0.00      PROA  
ATOM   5044  N   ASP P 712     -13.277  -3.331 -28.684  0.00  0.00      PROA  
ATOM   5045  HN  ASP P 712     -12.876  -3.993 -28.054  0.00  0.00      PROA  
ATOM   5046  CA  ASP P 712     -12.458  -2.975 -29.877  0.00  0.00      PROA  
ATOM   5047  HA  ASP P 712     -12.600  -1.960 -30.218  0.00  0.00      PROA  
ATOM   5048  CB  ASP P 712     -11.004  -2.914 -29.367  0.00  0.00      PROA  
ATOM   5049  HB1 ASP P 712     -10.372  -2.721 -30.260  0.00  0.00      PROA  
ATOM   5050  HB2 ASP P 712     -10.656  -3.813 -28.816  0.00  0.00      PROA  
ATOM   5051  CG  ASP P 712     -10.805  -1.664 -28.434  0.00  0.00      PROA  
ATOM   5052  OD1 ASP P 712     -11.582  -0.670 -28.465  0.00  0.00      PROA  
ATOM   5053  OD2 ASP P 712      -9.737  -1.578 -27.793  0.00  0.00      PROA  
ATOM   5054  C   ASP P 712     -12.639  -3.973 -30.991  0.00  0.00      PROA  
ATOM   5055  O   ASP P 712     -11.733  -4.580 -31.419  0.00  0.00      PROA  
ATOM   5056  N   MET P 713     -13.878  -3.982 -31.546  0.00  0.00      PROA  
ATOM   5057  HN  MET P 713     -14.552  -3.325 -31.214  0.00  0.00      PROA  
ATOM   5058  CA  MET P 713     -14.303  -4.930 -32.415  0.00  0.00      PROA  
ATOM   5059  HA  MET P 713     -14.185  -5.854 -31.869  0.00  0.00      PROA  
ATOM   5060  CB  MET P 713     -15.827  -4.831 -32.677  0.00  0.00      PROA  
ATOM   5061  HB1 MET P 713     -16.301  -5.267 -31.771  0.00  0.00      PROA  
ATOM   5062  HB2 MET P 713     -16.038  -5.657 -33.389  0.00  0.00      PROA
[truncated: 1,944,195 more chars]
