# Supplementary material for: Allosteric Coupling Between Drug Binding and the Aromatic Cassette in the Pore Domain of the hERG1 Channel: Implications for a State-Dependent Blockade
Source: Front Pharmacol. 2020 Jun 30;11:914. doi: 10.3389/fphar.2020.00914 (PMC7338687; doi:10.3389/fphar.2020.00914)
Supplement: Supplementary file 1 [file DataSheet_1.zip › receptor_drugs/receptor_structures/state2_WT_hERG1.pdb]

CRYST1    1.000    1.000    1.000  90.00  90.00  90.00 P 1           1
ATOM      1  N   TRP P 398     -27.411 -42.003 -19.092  0.00  0.00      PROA  
ATOM      2  HT1 TRP P 398     -27.459 -42.994 -18.783  0.00  0.00      PROA  
ATOM      3  HT2 TRP P 398     -26.967 -42.074 -20.030  0.00  0.00      PROA  
ATOM      4  HT3 TRP P 398     -28.407 -41.744 -19.241  0.00  0.00      PROA  
ATOM      5  CA  TRP P 398     -26.755 -41.115 -18.098  0.00  0.00      PROA  
ATOM      6  HA  TRP P 398     -27.036 -40.097 -18.322  0.00  0.00      PROA  
ATOM      7  CB  TRP P 398     -27.295 -41.330 -16.583  0.00  0.00      PROA  
ATOM      8  HB1 TRP P 398     -28.406 -41.343 -16.600  0.00  0.00      PROA  
ATOM      9  HB2 TRP P 398     -27.064 -40.459 -15.933  0.00  0.00      PROA  
ATOM     10  CG  TRP P 398     -26.735 -42.540 -15.822  0.00  0.00      PROA  
ATOM     11  CD1 TRP P 398     -27.290 -43.743 -15.909  0.00  0.00      PROA  
ATOM     12  HD1 TRP P 398     -28.178 -43.888 -16.506  0.00  0.00      PROA  
ATOM     13  NE1 TRP P 398     -26.680 -44.637 -15.037  0.00  0.00      PROA  
ATOM     14  HE1 TRP P 398     -26.875 -45.564 -14.801  0.00  0.00      PROA  
ATOM     15  CE2 TRP P 398     -25.766 -43.990 -14.393  0.00  0.00      PROA  
ATOM     16  CD2 TRP P 398     -25.820 -42.635 -14.753  0.00  0.00      PROA  
ATOM     17  CE3 TRP P 398     -25.002 -41.728 -14.118  0.00  0.00      PROA  
ATOM     18  HE3 TRP P 398     -25.088 -40.688 -14.396  0.00  0.00      PROA  
ATOM     19  CZ3 TRP P 398     -24.304 -42.110 -12.918  0.00  0.00      PROA  
ATOM     20  HZ3 TRP P 398     -23.850 -41.351 -12.299  0.00  0.00      PROA  
ATOM     21  CZ2 TRP P 398     -24.958 -44.483 -13.391  0.00  0.00      PROA  
ATOM     22  HZ2 TRP P 398     -24.889 -45.553 -13.254  0.00  0.00      PROA  
ATOM     23  CH2 TRP P 398     -24.220 -43.492 -12.629  0.00  0.00      PROA  
ATOM     24  HH2 TRP P 398     -23.579 -43.824 -11.825  0.00  0.00      PROA  
ATOM     25  C   TRP P 398     -25.226 -41.147 -18.216  0.00  0.00      PROA  
ATOM     26  O   TRP P 398     -24.702 -42.069 -18.763  0.00  0.00      PROA  
ATOM     27  N   THR P 399     -24.470 -40.141 -17.748  0.00  0.00      PROA  
ATOM     28  HN  THR P 399     -24.926 -39.336 -17.375  0.00  0.00      PROA  
ATOM     29  CA  THR P 399     -22.974 -40.122 -17.678  0.00  0.00      PROA  
ATOM     30  HA  THR P 399     -22.703 -41.101 -17.312  0.00  0.00      PROA  
ATOM     31  CB  THR P 399     -22.323 -39.999 -19.045  0.00  0.00      PROA  
ATOM     32  HB  THR P 399     -22.880 -40.618 -19.780  0.00  0.00      PROA  
ATOM     33  OG1 THR P 399     -20.987 -40.419 -18.961  0.00  0.00      PROA  
ATOM     34  HG1 THR P 399     -20.613 -39.869 -19.652  0.00  0.00      PROA  
ATOM     35  CG2 THR P 399     -22.418 -38.532 -19.573  0.00  0.00      PROA  
ATOM     36 HG21 THR P 399     -22.090 -38.507 -20.634  0.00  0.00      PROA  
ATOM     37 HG22 THR P 399     -21.745 -37.814 -19.057  0.00  0.00      PROA  
ATOM     38 HG23 THR P 399     -23.472 -38.226 -19.396  0.00  0.00      PROA  
ATOM     39  C   THR P 399     -22.529 -39.074 -16.703  0.00  0.00      PROA  
ATOM     40  O   THR P 399     -23.298 -38.254 -16.208  0.00  0.00      PROA  
ATOM     41  N   ILE P 400     -21.231 -39.052 -16.325  0.00  0.00      PROA  
ATOM     42  HN  ILE P 400     -20.539 -39.562 -16.830  0.00  0.00      PROA  
ATOM     43  CA  ILE P 400     -20.650 -37.924 -15.658  0.00  0.00      PROA  
ATOM     44  HA  ILE P 400     -21.432 -37.206 -15.463  0.00  0.00      PROA  
ATOM     45  CB  ILE P 400     -19.991 -38.248 -14.322  0.00  0.00      PROA  
ATOM     46  HB  ILE P 400     -19.136 -38.921 -14.543  0.00  0.00      PROA  
ATOM     47  CG2 ILE P 400     -19.618 -36.940 -13.603  0.00  0.00      PROA  
ATOM     48 HG21 ILE P 400     -20.456 -36.223 -13.471  0.00  0.00      PROA  
ATOM     49 HG22 ILE P 400     -19.094 -36.238 -14.286  0.00  0.00      PROA  
ATOM     50 HG23 ILE P 400     -19.178 -37.039 -12.588  0.00  0.00      PROA  
ATOM     51  CG1 ILE P 400     -21.040 -39.096 -13.513  0.00  0.00      PROA  
ATOM     52 HG11 ILE P 400     -21.303 -40.045 -14.027  0.00  0.00      PROA  
ATOM     53 HG12 ILE P 400     -21.932 -38.435 -13.468  0.00  0.00      PROA  
ATOM     54  CD  ILE P 400     -20.738 -39.312 -12.014  0.00  0.00      PROA  
ATOM     55  HD1 ILE P 400     -21.449 -40.068 -11.615  0.00  0.00      PROA  
ATOM     56  HD2 ILE P 400     -20.903 -38.378 -11.435  0.00  0.00      PROA  
ATOM     57  HD3 ILE P 400     -19.675 -39.539 -11.786  0.00  0.00      PROA  
ATOM     58  C   ILE P 400     -19.684 -37.188 -16.638  0.00  0.00      PROA  
ATOM     59  O   ILE P 400     -18.689 -37.695 -17.227  0.00  0.00      PROA  
ATOM     60  N   LEU P 401     -19.989 -35.907 -16.903  0.00  0.00      PROA  
ATOM     61  HN  LEU P 401     -20.838 -35.527 -16.546  0.00  0.00      PROA  
ATOM     62  CA  LEU P 401     -19.238 -35.153 -17.857  0.00  0.00      PROA  
ATOM     63  HA  LEU P 401     -18.876 -35.776 -18.662  0.00  0.00      PROA  
ATOM     64  CB  LEU P 401     -20.102 -34.094 -18.587  0.00  0.00      PROA  
ATOM     65  HB1 LEU P 401     -19.384 -33.514 -19.205  0.00  0.00      PROA  
ATOM     66  HB2 LEU P 401     -20.690 -33.368 -17.986  0.00  0.00      PROA  
ATOM     67  CG  LEU P 401     -21.015 -34.605 -19.735  0.00  0.00      PROA  
ATOM     68  HG  LEU P 401     -21.872 -35.106 -19.236  0.00  0.00      PROA  
ATOM     69  CD1 LEU P 401     -21.585 -33.410 -20.543  0.00  0.00      PROA  
ATOM     70 HD11 LEU P 401     -21.921 -32.651 -19.804  0.00  0.00      PROA  
ATOM     71 HD12 LEU P 401     -22.451 -33.707 -21.174  0.00  0.00      PROA  
ATOM     72 HD13 LEU P 401     -20.781 -32.864 -21.081  0.00  0.00      PROA  
ATOM     73  CD2 LEU P 401     -20.434 -35.538 -20.755  0.00  0.00      PROA  
ATOM     74 HD21 LEU P 401     -20.184 -36.550 -20.372  0.00  0.00      PROA  
ATOM     75 HD22 LEU P 401     -19.433 -35.159 -21.054  0.00  0.00      PROA  
ATOM     76 HD23 LEU P 401     -21.148 -35.609 -21.604  0.00  0.00      PROA  
ATOM     77  C   LEU P 401     -17.972 -34.474 -17.307  0.00  0.00      PROA  
ATOM     78  O   LEU P 401     -17.941 -33.687 -16.426  0.00  0.00      PROA  
ATOM     79  N   HSD P 402     -16.781 -34.674 -17.941  0.00  0.00      PROA  
ATOM     80  HN  HSD P 402     -16.740 -35.335 -18.687  0.00  0.00      PROA  
ATOM     81  CA  HSD P 402     -15.491 -34.110 -17.558  0.00  0.00      PROA  
ATOM     82  HA  HSD P 402     -15.245 -34.299 -16.524  0.00  0.00      PROA  
ATOM     83  CB  HSD P 402     -14.367 -34.689 -18.419  0.00  0.00      PROA  
ATOM     84  HB1 HSD P 402     -14.630 -34.345 -19.442  0.00  0.00      PROA  
ATOM     85  HB2 HSD P 402     -14.407 -35.798 -18.379  0.00  0.00      PROA  
ATOM     86  ND1 HSD P 402     -12.133 -35.066 -17.462  0.00  0.00      PROA  
ATOM     87  HD1 HSD P 402     -12.177 -36.055 -17.602  0.00  0.00      PROA  
ATOM     88  CG  HSD P 402     -12.995 -34.224 -18.048  0.00  0.00      PROA  
ATOM     89  CE1 HSD P 402     -10.980 -34.343 -17.316  0.00  0.00      PROA  
ATOM     90  HE1 HSD P 402     -10.039 -34.789 -16.993  0.00  0.00      PROA  
ATOM     91  NE2 HSD P 402     -11.129 -33.100 -17.733  0.00  0.00      PROA  
ATOM     92  CD2 HSD P 402     -12.448 -32.936 -18.156  0.00  0.00      PROA  
ATOM     93  HD2 HSD P 402     -12.912 -32.044 -18.560  0.00  0.00      PROA  
ATOM     94  C   HSD P 402     -15.478 -32.583 -17.553  0.00  0.00      PROA  
ATOM     95  O   HSD P 402     -15.131 -31.930 -16.566  0.00  0.00      PROA  
ATOM     96  N   TYR P 403     -16.127 -31.963 -18.648  0.00  0.00      PROA  
ATOM     97  HN  TYR P 403     -16.273 -32.515 -19.465  0.00  0.00      PROA  
ATOM     98  CA  TYR P 403     -16.167 -30.517 -18.625  0.00  0.00      PROA  
ATOM     99  HA  TYR P 403     -15.324 -30.115 -18.083  0.00  0.00      PROA  
ATOM    100  CB  TYR P 403     -15.961 -29.966 -20.003  0.00  0.00      PROA  
ATOM    101  HB1 TYR P 403     -15.957 -28.857 -19.936  0.00  0.00      PROA  
ATOM    102  HB2 TYR P 403     -16.639 -30.323 -20.807  0.00  0.00      PROA  
ATOM    103  CG  TYR P 403     -14.608 -30.320 -20.570  0.00  0.00      PROA  
ATOM    104  CD1 TYR P 403     -14.252 -31.344 -21.443  0.00  0.00      PROA  
ATOM    105  HD1 TYR P 403     -15.043 -31.840 -21.986  0.00  0.00      PROA  
ATOM    106  CE1 TYR P 403     -12.848 -31.504 -21.866  0.00  0.00      PROA  
ATOM    107  HE1 TYR P 403     -12.544 -32.201 -22.632  0.00  0.00      PROA  
ATOM    108  CZ  TYR P 403     -11.855 -30.697 -21.280  0.00  0.00      PROA  
ATOM    109  OH  TYR P 403     -10.544 -31.104 -21.559  0.00  0.00      PROA  
ATOM    110  HH  TYR P 403      -9.910 -30.682 -20.974  0.00  0.00      PROA  
ATOM    111  CD2 TYR P 403     -13.560 -29.607 -20.005  0.00  0.00      PROA  
ATOM    112  HD2 TYR P 403     -13.892 -28.795 -19.374  0.00  0.00      PROA  
ATOM    113  CE2 TYR P 403     -12.232 -29.766 -20.394  0.00  0.00      PROA  
ATOM    114  HE2 TYR P 403     -11.424 -29.203 -19.951  0.00  0.00      PROA  
ATOM    115  C   TYR P 403     -17.510 -29.938 -17.994  0.00  0.00      PROA  
ATOM    116  O   TYR P 403     -17.787 -28.768 -18.134  0.00  0.00      PROA  
ATOM    117  N   SER P 404     -18.218 -30.662 -17.155  0.00  0.00      PROA  
ATOM    118  HN  SER P 404     -17.925 -31.598 -16.976  0.00  0.00      PROA  
ATOM    119  CA  SER P 404     -19.312 -30.100 -16.301  0.00  0.00      PROA  
ATOM    120  HA  SER P 404     -20.040 -29.880 -17.068  0.00  0.00      PROA  
ATOM    121  CB  SER P 404     -20.038 -31.221 -15.517  0.00  0.00      PROA  
ATOM    122  HB1 SER P 404     -19.267 -31.811 -14.977  0.00  0.00      PROA  
ATOM    123  HB2 SER P 404     -20.484 -31.854 -16.314  0.00  0.00      PROA  
ATOM    124  OG  SER P 404     -21.015 -30.832 -14.578  0.00  0.00      PROA  
ATOM    125  HG1 SER P 404     -21.772 -30.560 -15.102  0.00  0.00      PROA  
ATOM    126  C   SER P 404     -19.013 -28.840 -15.464  0.00  0.00      PROA  
ATOM    127  O   SER P 404     -17.941 -28.902 -14.883  0.00  0.00      PROA  
ATOM    128  N   PRO P 405     -19.787 -27.803 -15.344  0.00  0.00      PROA  
ATOM    129  CD  PRO P 405     -20.776 -27.469 -16.355  0.00  0.00      PROA  
ATOM    130  HD1 PRO P 405     -21.640 -28.137 -16.153  0.00  0.00      PROA  
ATOM    131  HD2 PRO P 405     -20.389 -27.492 -17.396  0.00  0.00      PROA  
ATOM    132  CA  PRO P 405     -19.715 -26.901 -14.121  0.00  0.00      PROA  
ATOM    133  HA  PRO P 405     -18.780 -26.372 -14.231  0.00  0.00      PROA  
ATOM    134  CB  PRO P 405     -21.015 -26.080 -14.413  0.00  0.00      PROA  
ATOM    135  HB1 PRO P 405     -20.922 -24.990 -14.220  0.00  0.00      PROA  
ATOM    136  HB2 PRO P 405     -21.926 -26.522 -13.957  0.00  0.00      PROA  
ATOM    137  CG  PRO P 405     -21.262 -26.047 -15.948  0.00  0.00      PROA  
ATOM    138  HG1 PRO P 405     -22.335 -25.918 -16.202  0.00  0.00      PROA  
ATOM    139  HG2 PRO P 405     -20.654 -25.273 -16.464  0.00  0.00      PROA  
ATOM    140  C   PRO P 405     -19.586 -27.648 -12.737  0.00  0.00      PROA  
ATOM    141  O   PRO P 405     -18.648 -27.356 -11.926  0.00  0.00      PROA  
ATOM    142  N   PHE P 406     -20.450 -28.595 -12.460  0.00  0.00      PROA  
ATOM    143  HN  PHE P 406     -21.105 -28.925 -13.135  0.00  0.00      PROA  
ATOM    144  CA  PHE P 406     -20.459 -29.274 -11.153  0.00  0.00      PROA  
ATOM    145  HA  PHE P 406     -20.395 -28.526 -10.377  0.00  0.00      PROA  
ATOM    146  CB  PHE P 406     -21.780 -29.967 -10.830  0.00  0.00      PROA  
ATOM    147  HB1 PHE P 406     -21.831 -30.417  -9.816  0.00  0.00      PROA  
ATOM    148  HB2 PHE P 406     -21.997 -30.835 -11.490  0.00  0.00      PROA  
ATOM    149  CG  PHE P 406     -23.019 -29.142 -10.812  0.00  0.00      PROA  
ATOM    150  CD1 PHE P 406     -23.014 -28.020 -10.016  0.00  0.00      PROA  
ATOM    151  HD1 PHE P 406     -22.280 -27.922  -9.229  0.00  0.00      PROA  
ATOM    152  CE1 PHE P 406     -24.192 -27.203  -9.963  0.00  0.00      PROA  
ATOM    153  HE1 PHE P 406     -24.157 -26.423  -9.217  0.00  0.00      PROA  
ATOM    154  CZ  PHE P 406     -25.263 -27.498 -10.782  0.00  0.00      PROA  
ATOM    155  HZ  PHE P 406     -26.236 -27.030 -10.763  0.00  0.00      PROA  
ATOM    156  CD2 PHE P 406     -24.150 -29.510 -11.596  0.00  0.00      PROA  
ATOM    157  HD2 PHE P 406     -24.085 -30.430 -12.158  0.00  0.00      PROA  
ATOM    158  CE2 PHE P 406     -25.270 -28.594 -11.585  0.00  0.00      PROA  
ATOM    159  HE2 PHE P 406     -26.152 -28.838 -12.159  0.00  0.00      PROA  
ATOM    160  C   PHE P 406     -19.301 -30.312 -10.879  0.00  0.00      PROA  
ATOM    161  O   PHE P 406     -18.888 -30.514  -9.720  0.00  0.00      PROA  
ATOM    162  N   LYS P 407     -18.752 -30.918 -11.942  0.00  0.00      PROA  
ATOM    163  HN  LYS P 407     -19.114 -30.842 -12.868  0.00  0.00      PROA  
ATOM    164  CA  LYS P 407     -17.462 -31.616 -11.894  0.00  0.00      PROA  
ATOM    165  HA  LYS P 407     -17.494 -32.365 -11.116  0.00  0.00      PROA  
ATOM    166  CB  LYS P 407     -17.122 -32.364 -13.249  0.00  0.00      PROA  
ATOM    167  HB1 LYS P 407     -17.249 -31.609 -14.055  0.00  0.00      PROA  
ATOM    168  HB2 LYS P 407     -17.870 -33.145 -13.503  0.00  0.00      PROA  
ATOM    169  CG  LYS P 407     -15.736 -33.122 -13.147  0.00  0.00      PROA  
ATOM    170  HG1 LYS P 407     -14.896 -32.396 -13.103  0.00  0.00      PROA  
ATOM    171  HG2 LYS P 407     -15.600 -33.715 -14.076  0.00  0.00      PROA  
ATOM    172  CD  LYS P 407     -15.598 -34.109 -11.978  0.00  0.00      PROA  
ATOM    173  HD1 LYS P 407     -16.518 -34.718 -12.105  0.00  0.00      PROA  
ATOM    174  HD2 LYS P 407     -15.611 -33.590 -10.996  0.00  0.00      PROA  
ATOM    175  CE  LYS P 407     -14.458 -35.107 -12.255  0.00  0.00      PROA  
ATOM    176  HE1 LYS P 407     -14.568 -35.537 -13.274  0.00  0.00      PROA  
ATOM    177  HE2 LYS P 407     -14.428 -36.074 -11.710  0.00  0.00      PROA  
ATOM    178  NZ  LYS P 407     -13.104 -34.516 -12.265  0.00  0.00      PROA  
ATOM    179  HZ1 LYS P 407     -12.439 -35.304 -12.398  0.00  0.00      PROA  
ATOM    180  HZ2 LYS P 407     -12.868 -34.137 -11.326  0.00  0.00      PROA  
ATOM    181  HZ3 LYS P 407     -12.957 -33.839 -13.040  0.00  0.00      PROA  
ATOM    182  C   LYS P 407     -16.327 -30.724 -11.574  0.00  0.00      PROA  
ATOM    183  O   LYS P 407     -15.450 -31.074 -10.776  0.00  0.00      PROA  
ATOM    184  N   ALA P 408     -16.246 -29.516 -12.122  0.00  0.00      PROA  
ATOM    185  HN  ALA P 408     -16.863 -29.380 -12.893  0.00  0.00      PROA  
ATOM    186  CA  ALA P 408     -15.349 -28.437 -11.721  0.00  0.00      PROA  
ATOM    187  HA  ALA P 408     -14.307 -28.700 -11.826  0.00  0.00      PROA  
ATOM    188  CB  ALA P 408     -15.443 -27.118 -12.514  0.00  0.00      PROA  
ATOM    189  HB1 ALA P 408     -16.396 -26.560 -12.394  0.00  0.00      PROA  
ATOM    190  HB2 ALA P 408     -15.270 -27.300 -13.596  0.00  0.00      PROA  
ATOM    191  HB3 ALA P 408     -14.680 -26.362 -12.234  0.00  0.00      PROA  
ATOM    192  C   ALA P 408     -15.499 -28.086 -10.179  0.00  0.00      PROA  
ATOM    193  O   ALA P 408     -14.475 -27.972  -9.490  0.00  0.00      PROA  
ATOM    194  N   VAL P 409     -16.745 -27.916  -9.632  0.00  0.00      PROA  
ATOM    195  HN  VAL P 409     -17.548 -27.864 -10.221  0.00  0.00      PROA  
ATOM    196  CA  VAL P 409     -16.916 -27.669  -8.203  0.00  0.00      PROA  
ATOM    197  HA  VAL P 409     -16.507 -26.705  -7.940  0.00  0.00      PROA  
ATOM    198  CB  VAL P 409     -18.440 -27.475  -7.951  0.00  0.00      PROA  
ATOM    199  HB  VAL P 409     -18.934 -28.339  -8.444  0.00  0.00      PROA  
ATOM    200  CG1 VAL P 409     -18.812 -27.490  -6.441  0.00  0.00      PROA  
ATOM    201 HG11 VAL P 409     -19.893 -27.267  -6.312  0.00  0.00      PROA  
ATOM    202 HG12 VAL P 409     -18.217 -26.672  -5.982  0.00  0.00      PROA  
ATOM    203 HG13 VAL P 409     -18.627 -28.462  -5.935  0.00  0.00      PROA  
ATOM    204  CG2 VAL P 409     -18.855 -26.180  -8.621  0.00  0.00      PROA  
ATOM    205 HG21 VAL P 409     -18.709 -26.183  -9.723  0.00  0.00      PROA  
ATOM    206 HG22 VAL P 409     -18.138 -25.410  -8.264  0.00  0.00      PROA  
ATOM    207 HG23 VAL P 409     -19.909 -25.934  -8.368  0.00  0.00      PROA  
ATOM    208  C   VAL P 409     -16.399 -28.874  -7.395  0.00  0.00      PROA  
ATOM    209  O   VAL P 409     -15.674 -28.763  -6.414  0.00  0.00      PROA  
ATOM    210  N   TRP P 410     -16.635 -30.083  -7.898  0.00  0.00      PROA  
ATOM    211  HN  TRP P 410     -17.020 -30.363  -8.774  0.00  0.00      PROA  
ATOM    212  CA  TRP P 410     -16.174 -31.297  -7.192  0.00  0.00      PROA  
ATOM    213  HA  TRP P 410     -16.525 -31.296  -6.171  0.00  0.00      PROA  
ATOM    214  CB  TRP P 410     -16.743 -32.558  -7.780  0.00  0.00      PROA  
ATOM    215  HB1 TRP P 410     -16.727 -32.599  -8.891  0.00  0.00      PROA  
ATOM    216  HB2 TRP P 410     -17.845 -32.621  -7.659  0.00  0.00      PROA  
ATOM    217  CG  TRP P 410     -16.213 -33.858  -7.290  0.00  0.00      PROA  
ATOM    218  CD1 TRP P 410     -15.273 -34.713  -7.856  0.00  0.00      PROA  
ATOM    219  HD1 TRP P 410     -14.869 -34.624  -8.853  0.00  0.00      PROA  
ATOM    220  NE1 TRP P 410     -14.832 -35.679  -6.962  0.00  0.00      PROA  
ATOM    221  HE1 TRP P 410     -14.159 -36.357  -7.160  0.00  0.00      PROA  
ATOM    222  CE2 TRP P 410     -15.576 -35.582  -5.912  0.00  0.00      PROA  
ATOM    223  CD2 TRP P 410     -16.448 -34.432  -6.023  0.00  0.00      PROA  
ATOM    224  CE3 TRP P 410     -17.244 -34.117  -4.923  0.00  0.00      PROA  
ATOM    225  HE3 TRP P 410     -17.855 -33.229  -4.857  0.00  0.00      PROA  
ATOM    226  CZ3 TRP P 410     -17.088 -34.855  -3.765  0.00  0.00      PROA  
ATOM    227  HZ3 TRP P 410     -17.834 -34.556  -3.043  0.00  0.00      PROA  
ATOM    228  CZ2 TRP P 410     -15.554 -36.384  -4.754  0.00  0.00      PROA  
ATOM    229  HZ2 TRP P 410     -14.962 -37.288  -4.764  0.00  0.00      PROA  
ATOM    230  CH2 TRP P 410     -16.308 -35.989  -3.674  0.00  0.00      PROA  
ATOM    231  HH2 TRP P 410     -16.314 -36.595  -2.781  0.00  0.00      PROA  
ATOM    232  C   TRP P 410     -14.589 -31.390  -7.130  0.00  0.00      PROA  
ATOM    233  O   TRP P 410     -14.026 -31.810  -6.099  0.00  0.00      PROA  
ATOM    234  N   ASP P 411     -13.890 -31.154  -8.225  0.00  0.00      PROA  
ATOM    235  HN  ASP P 411     -14.294 -31.130  -9.136  0.00  0.00      PROA  
ATOM    236  CA  ASP P 411     -12.440 -31.156  -8.330  0.00  0.00      PROA  
ATOM    237  HA  ASP P 411     -12.003 -32.056  -7.925  0.00  0.00      PROA  
ATOM    238  CB  ASP P 411     -11.980 -30.868  -9.788  0.00  0.00      PROA  
ATOM    239  HB1 ASP P 411     -10.898 -30.624  -9.858  0.00  0.00      PROA  
ATOM    240  HB2 ASP P 411     -12.587 -30.051 -10.232  0.00  0.00      PROA  
ATOM    241  CG  ASP P 411     -12.171 -32.169 -10.581  0.00  0.00      PROA  
ATOM    242  OD1 ASP P 411     -12.114 -32.009 -11.839  0.00  0.00      PROA  
ATOM    243  OD2 ASP P 411     -12.156 -33.311 -10.117  0.00  0.00      PROA  
ATOM    244  C   ASP P 411     -11.808 -30.072  -7.356  0.00  0.00      PROA  
ATOM    245  O   ASP P 411     -10.865 -30.318  -6.634  0.00  0.00      PROA  
ATOM    246  N   TRP P 412     -12.417 -28.890  -7.318  0.00  0.00      PROA  
ATOM    247  HN  TRP P 412     -13.048 -28.462  -7.961  0.00  0.00      PROA  
ATOM    248  CA  TRP P 412     -12.121 -27.940  -6.345  0.00  0.00      PROA  
ATOM    249  HA  TRP P 412     -11.068 -27.730  -6.455  0.00  0.00      PROA  
ATOM    250  CB  TRP P 412     -12.877 -26.641  -6.750  0.00  0.00      PROA  
ATOM    251  HB1 TRP P 412     -13.911 -26.898  -7.064  0.00  0.00      PROA  
ATOM    252  HB2 TRP P 412     -12.389 -26.121  -7.602  0.00  0.00      PROA  
ATOM    253  CG  TRP P 412     -12.961 -25.505  -5.801  0.00  0.00      PROA  
ATOM    254  CD1 TRP P 412     -11.884 -24.709  -5.556  0.00  0.00      PROA  
ATOM    255  HD1 TRP P 412     -11.000 -25.040  -6.081  0.00  0.00      PROA  
ATOM    256  NE1 TRP P 412     -12.241 -23.817  -4.558  0.00  0.00      PROA  
ATOM    257  HE1 TRP P 412     -11.862 -22.959  -4.287  0.00  0.00      PROA  
ATOM    258  CE2 TRP P 412     -13.490 -24.088  -4.155  0.00  0.00      PROA  
ATOM    259  CD2 TRP P 412     -14.042 -25.118  -4.874  0.00  0.00      PROA  
ATOM    260  CE3 TRP P 412     -15.329 -25.585  -4.580  0.00  0.00      PROA  
ATOM    261  HE3 TRP P 412     -15.770 -26.250  -5.308  0.00  0.00      PROA  
ATOM    262  CZ3 TRP P 412     -16.011 -24.967  -3.572  0.00  0.00      PROA  
ATOM    263  HZ3 TRP P 412     -17.063 -25.119  -3.378  0.00  0.00      PROA  
ATOM    264  CZ2 TRP P 412     -14.118 -23.522  -3.041  0.00  0.00      PROA  
ATOM    265  HZ2 TRP P 412     -13.647 -22.733  -2.474  0.00  0.00      PROA  
ATOM    266  CH2 TRP P 412     -15.377 -24.048  -2.688  0.00  0.00      PROA  
ATOM    267  HH2 TRP P 412     -15.832 -23.745  -1.757  0.00  0.00      PROA  
ATOM    268  C   TRP P 412     -12.357 -28.358  -4.910  0.00  0.00      PROA  
ATOM    269  O   TRP P 412     -11.523 -28.084  -4.057  0.00  0.00      PROA  
ATOM    270  N   LEU P 413     -13.536 -29.036  -4.564  0.00  0.00      PROA  
ATOM    271  HN  LEU P 413     -14.349 -28.970  -5.138  0.00  0.00      PROA  
ATOM    272  CA  LEU P 413     -13.863 -29.619  -3.254  0.00  0.00      PROA  
ATOM    273  HA  LEU P 413     -13.968 -28.767  -2.599  0.00  0.00      PROA  
ATOM    274  CB  LEU P 413     -15.283 -30.373  -3.206  0.00  0.00      PROA  
ATOM    275  HB1 LEU P 413     -15.342 -31.063  -2.337  0.00  0.00      PROA  
ATOM    276  HB2 LEU P 413     -15.392 -31.044  -4.085  0.00  0.00      PROA  
ATOM    277  CG  LEU P 413     -16.547 -29.477  -3.133  0.00  0.00      PROA  
ATOM    278  HG  LEU P 413     -16.428 -28.696  -3.915  0.00  0.00      PROA  
ATOM    279  CD1 LEU P 413     -17.741 -30.288  -3.552  0.00  0.00      PROA  
ATOM    280 HD11 LEU P 413     -17.682 -30.614  -4.612  0.00  0.00      PROA  
ATOM    281 HD12 LEU P 413     -18.696 -29.729  -3.448  0.00  0.00      PROA  
ATOM    282 HD13 LEU P 413     -17.813 -31.264  -3.024  0.00  0.00      PROA  
ATOM    283  CD2 LEU P 413     -16.763 -28.726  -1.846  0.00  0.00      PROA  
ATOM    284 HD21 LEU P 413     -17.818 -28.406  -1.709  0.00  0.00      PROA  
ATOM    285 HD22 LEU P 413     -16.002 -27.917  -1.837  0.00  0.00      PROA  
ATOM    286 HD23 LEU P 413     -16.483 -29.350  -0.970  0.00  0.00      PROA  
ATOM    287  C   LEU P 413     -12.782 -30.507  -2.712  0.00  0.00      PROA  
ATOM    288  O   LEU P 413     -12.213 -30.435  -1.630  0.00  0.00      PROA  
ATOM    289  N   ILE P 414     -12.288 -31.361  -3.633  0.00  0.00      PROA  
ATOM    290  HN  ILE P 414     -12.842 -31.526  -4.445  0.00  0.00      PROA  
ATOM    291  CA  ILE P 414     -11.228 -32.336  -3.414  0.00  0.00      PROA  
ATOM    292  HA  ILE P 414     -11.434 -32.750  -2.438  0.00  0.00      PROA  
ATOM    293  CB  ILE P 414     -11.125 -33.522  -4.385  0.00  0.00      PROA  
ATOM    294  HB  ILE P 414     -11.118 -33.243  -5.460  0.00  0.00      PROA  
ATOM    295  CG2 ILE P 414      -9.827 -34.363  -4.164  0.00  0.00      PROA  
ATOM    296 HG21 ILE P 414      -9.715 -34.572  -3.079  0.00  0.00      PROA  
ATOM    297 HG22 ILE P 414      -8.932 -33.756  -4.418  0.00  0.00      PROA  
ATOM    298 HG23 ILE P 414      -9.853 -35.347  -4.681  0.00  0.00      PROA  
ATOM    299  CG1 ILE P 414     -12.364 -34.477  -4.227  0.00  0.00      PROA  
ATOM    300 HG11 ILE P 414     -12.187 -35.278  -4.976  0.00  0.00      PROA  
ATOM    301 HG12 ILE P 414     -13.344 -34.025  -4.489  0.00  0.00      PROA  
ATOM    302  CD  ILE P 414     -12.411 -35.226  -2.885  0.00  0.00      PROA  
ATOM    303  HD1 ILE P 414     -13.077 -36.101  -3.043  0.00  0.00      PROA  
ATOM    304  HD2 ILE P 414     -12.858 -34.541  -2.134  0.00  0.00      PROA  
ATOM    305  HD3 ILE P 414     -11.513 -35.694  -2.429  0.00  0.00      PROA  
ATOM    306  C   ILE P 414      -9.896 -31.647  -3.216  0.00  0.00      PROA  
ATOM    307  O   ILE P 414      -9.189 -32.032  -2.298  0.00  0.00      PROA  
ATOM    308  N   LEU P 415      -9.484 -30.672  -4.039  0.00  0.00      PROA  
ATOM    309  HN  LEU P 415     -10.149 -30.368  -4.717  0.00  0.00      PROA  
ATOM    310  CA  LEU P 415      -8.206 -29.910  -4.001  0.00  0.00      PROA  
ATOM    311  HA  LEU P 415      -7.384 -30.578  -4.209  0.00  0.00      PROA  
ATOM    312  CB  LEU P 415      -8.303 -28.780  -5.106  0.00  0.00      PROA  
ATOM    313  HB1 LEU P 415      -9.082 -28.016  -4.895  0.00  0.00      PROA  
ATOM    314  HB2 LEU P 415      -8.556 -29.235  -6.087  0.00  0.00      PROA  
ATOM    315  CG  LEU P 415      -7.051 -27.922  -5.232  0.00  0.00      PROA  
ATOM    316  HG  LEU P 415      -6.697 -27.556  -4.244  0.00  0.00      PROA  
ATOM    317  CD1 LEU P 415      -5.967 -28.889  -5.765  0.00  0.00      PROA  
ATOM    318 HD11 LEU P 415      -5.962 -29.954  -5.449  0.00  0.00      PROA  
ATOM    319 HD12 LEU P 415      -5.007 -28.355  -5.598  0.00  0.00      PROA  
ATOM    320 HD13 LEU P 415      -6.091 -29.015  -6.862  0.00  0.00      PROA  
ATOM    321  CD2 LEU P 415      -7.351 -26.722  -6.106  0.00  0.00      PROA  
ATOM    322 HD21 LEU P 415      -8.199 -26.202  -5.611  0.00  0.00      PROA  
ATOM    323 HD22 LEU P 415      -7.675 -27.093  -7.102  0.00  0.00      PROA  
ATOM    324 HD23 LEU P 415      -6.457 -26.097  -6.318  0.00  0.00      PROA  
ATOM    325  C   LEU P 415      -8.177 -29.116  -2.619  0.00  0.00      PROA  
ATOM    326  O   LEU P 415      -7.247 -29.217  -1.877  0.00  0.00      PROA  
ATOM    327  N   LEU P 416      -9.271 -28.354  -2.328  0.00  0.00      PROA  
ATOM    328  HN  LEU P 416     -10.125 -28.417  -2.838  0.00  0.00      PROA  
ATOM    329  CA  LEU P 416      -9.412 -27.701  -1.034  0.00  0.00      PROA  
ATOM    330  HA  LEU P 416      -8.602 -27.021  -0.816  0.00  0.00      PROA  
ATOM    331  CB  LEU P 416     -10.816 -26.976  -1.047  0.00  0.00      PROA  
ATOM    332  HB1 LEU P 416     -11.637 -27.725  -1.060  0.00  0.00      PROA  
ATOM    333  HB2 LEU P 416     -10.837 -26.493  -2.047  0.00  0.00      PROA  
ATOM    334  CG  LEU P 416     -10.970 -25.843  -0.006  0.00  0.00      PROA  
ATOM    335  HG  LEU P 416     -10.952 -26.182   1.051  0.00  0.00      PROA  
ATOM    336  CD1 LEU P 416      -9.871 -24.735  -0.054  0.00  0.00      PROA  
ATOM    337 HD11 LEU P 416     -10.225 -23.907   0.597  0.00  0.00      PROA  
ATOM    338 HD12 LEU P 416      -9.798 -24.384  -1.105  0.00  0.00      PROA  
ATOM    339 HD13 LEU P 416      -8.901 -25.123   0.324  0.00  0.00      PROA  
ATOM    340  CD2 LEU P 416     -12.298 -25.162  -0.301  0.00  0.00      PROA  
ATOM    341 HD21 LEU P 416     -12.503 -24.224   0.258  0.00  0.00      PROA  
ATOM    342 HD22 LEU P 416     -13.203 -25.807  -0.292  0.00  0.00      PROA  
ATOM    343 HD23 LEU P 416     -12.230 -24.926  -1.384  0.00  0.00      PROA  
ATOM    344  C   LEU P 416      -9.316 -28.622   0.169  0.00  0.00      PROA  
ATOM    345  O   LEU P 416      -8.509 -28.309   1.101  0.00  0.00      PROA  
ATOM    346  N   LEU P 417      -9.893 -29.846   0.144  0.00  0.00      PROA  
ATOM    347  HN  LEU P 417     -10.564 -29.996  -0.579  0.00  0.00      PROA  
ATOM    348  CA  LEU P 417      -9.635 -30.845   1.126  0.00  0.00      PROA  
ATOM    349  HA  LEU P 417      -9.920 -30.382   2.059  0.00  0.00      PROA  
ATOM    350  CB  LEU P 417     -10.556 -32.051   0.951  0.00  0.00      PROA  
ATOM    351  HB1 LEU P 417     -10.345 -32.636   0.031  0.00  0.00      PROA  
ATOM    352  HB2 LEU P 417     -11.596 -31.661   0.978  0.00  0.00      PROA  
ATOM    353  CG  LEU P 417     -10.588 -33.052   2.035  0.00  0.00      PROA  
ATOM    354  HG  LEU P 417      -9.652 -33.650   2.020  0.00  0.00      PROA  
ATOM    355  CD1 LEU P 417     -10.756 -32.403   3.467  0.00  0.00      PROA  
ATOM    356 HD11 LEU P 417     -10.860 -33.110   4.318  0.00  0.00      PROA  
ATOM    357 HD12 LEU P 417     -11.629 -31.727   3.591  0.00  0.00      PROA  
ATOM    358 HD13 LEU P 417      -9.833 -31.803   3.618  0.00  0.00      PROA  
ATOM    359  CD2 LEU P 417     -11.745 -34.141   1.863  0.00  0.00      PROA  
ATOM    360 HD21 LEU P 417     -11.694 -34.661   0.883  0.00  0.00      PROA  
ATOM    361 HD22 LEU P 417     -12.702 -33.579   1.922  0.00  0.00      PROA  
ATOM    362 HD23 LEU P 417     -11.647 -34.927   2.643  0.00  0.00      PROA  
ATOM    363  C   LEU P 417      -8.197 -31.313   1.222  0.00  0.00      PROA  
ATOM    364  O   LEU P 417      -7.768 -31.528   2.337  0.00  0.00      PROA  
ATOM    365  N   VAL P 418      -7.450 -31.439   0.115  0.00  0.00      PROA  
ATOM    366  HN  VAL P 418      -7.932 -31.246  -0.736  0.00  0.00      PROA  
ATOM    367  CA  VAL P 418      -6.060 -31.658   0.194  0.00  0.00      PROA  
ATOM    368  HA  VAL P 418      -5.966 -32.543   0.806  0.00  0.00      PROA  
ATOM    369  CB  VAL P 418      -5.521 -32.029  -1.192  0.00  0.00      PROA  
ATOM    370  HB  VAL P 418      -5.855 -31.251  -1.911  0.00  0.00      PROA  
ATOM    371  CG1 VAL P 418      -4.031 -32.145  -1.300  0.00  0.00      PROA  
ATOM    372 HG11 VAL P 418      -3.431 -31.265  -0.985  0.00  0.00      PROA  
ATOM    373 HG12 VAL P 418      -3.726 -32.323  -2.353  0.00  0.00      PROA  
ATOM    374 HG13 VAL P 418      -3.573 -32.914  -0.642  0.00  0.00      PROA  
ATOM    375  CG2 VAL P 418      -6.165 -33.378  -1.572  0.00  0.00      PROA  
ATOM    376 HG21 VAL P 418      -7.270 -33.311  -1.473  0.00  0.00      PROA  
ATOM    377 HG22 VAL P 418      -5.830 -34.184  -0.886  0.00  0.00      PROA  
ATOM    378 HG23 VAL P 418      -5.843 -33.763  -2.563  0.00  0.00      PROA  
ATOM    379  C   VAL P 418      -5.187 -30.592   0.826  0.00  0.00      PROA  
ATOM    380  O   VAL P 418      -4.228 -30.856   1.547  0.00  0.00      PROA  
ATOM    381  N   ILE P 419      -5.530 -29.313   0.638  0.00  0.00      PROA  
ATOM    382  HN  ILE P 419      -6.212 -29.085  -0.053  0.00  0.00      PROA  
ATOM    383  CA  ILE P 419      -5.004 -28.201   1.397  0.00  0.00      PROA  
ATOM    384  HA  ILE P 419      -3.931 -28.295   1.310  0.00  0.00      PROA  
ATOM    385  CB  ILE P 419      -5.400 -26.847   0.804  0.00  0.00      PROA  
ATOM    386  HB  ILE P 419      -6.495 -26.741   0.646  0.00  0.00      PROA  
ATOM    387  CG2 ILE P 419      -4.801 -25.666   1.603  0.00  0.00      PROA  
ATOM    388 HG21 ILE P 419      -5.025 -25.498   2.678  0.00  0.00      PROA  
ATOM    389 HG22 ILE P 419      -5.028 -24.693   1.117  0.00  0.00      PROA  
ATOM    390 HG23 ILE P 419      -3.718 -25.907   1.650  0.00  0.00      PROA  
ATOM    391  CG1 ILE P 419      -4.793 -26.654  -0.632  0.00  0.00      PROA  
ATOM    392 HG11 ILE P 419      -4.919 -27.504  -1.336  0.00  0.00      PROA  
ATOM    393 HG12 ILE P 419      -3.705 -26.431  -0.579  0.00  0.00      PROA  
ATOM    394  CD  ILE P 419      -5.346 -25.410  -1.395  0.00  0.00      PROA  
ATOM    395  HD1 ILE P 419      -4.994 -25.485  -2.446  0.00  0.00      PROA  
ATOM    396  HD2 ILE P 419      -4.937 -24.468  -0.973  0.00  0.00      PROA  
ATOM    397  HD3 ILE P 419      -6.446 -25.256  -1.397  0.00  0.00      PROA  
ATOM    398  C   ILE P 419      -5.361 -28.177   2.917  0.00  0.00      PROA  
ATOM    399  O   ILE P 419      -4.449 -27.998   3.750  0.00  0.00      PROA  
ATOM    400  N   TYR P 420      -6.649 -28.417   3.341  0.00  0.00      PROA  
ATOM    401  HN  TYR P 420      -7.257 -28.295   2.560  0.00  0.00      PROA  
ATOM    402  CA  TYR P 420      -7.117 -28.590   4.672  0.00  0.00      PROA  
ATOM    403  HA  TYR P 420      -6.858 -27.703   5.232  0.00  0.00      PROA  
ATOM    404  CB  TYR P 420      -8.682 -28.641   4.707  0.00  0.00      PROA  
ATOM    405  HB1 TYR P 420      -9.099 -29.263   3.887  0.00  0.00      PROA  
ATOM    406  HB2 TYR P 420      -8.959 -27.581   4.523  0.00  0.00      PROA  
ATOM    407  CG  TYR P 420      -9.288 -28.937   6.051  0.00  0.00      PROA  
ATOM    408  CD1 TYR P 420      -9.817 -30.222   6.402  0.00  0.00      PROA  
ATOM    409  HD1 TYR P 420     -10.003 -30.930   5.608  0.00  0.00      PROA  
ATOM    410  CE1 TYR P 420     -10.169 -30.525   7.693  0.00  0.00      PROA  
ATOM    411  HE1 TYR P 420     -10.747 -31.398   7.957  0.00  0.00      PROA  
ATOM    412  CZ  TYR P 420      -9.906 -29.641   8.744  0.00  0.00      PROA  
ATOM    413  OH  TYR P 420     -10.321 -29.970  10.026  0.00  0.00      PROA  
ATOM    414  HH  TYR P 420     -10.740 -30.834  10.003  0.00  0.00      PROA  
ATOM    415  CD2 TYR P 420      -9.065 -28.071   7.118  0.00  0.00      PROA  
ATOM    416  HD2 TYR P 420      -8.674 -27.081   6.933  0.00  0.00      PROA  
ATOM    417  CE2 TYR P 420      -9.302 -28.426   8.434  0.00  0.00      PROA  
ATOM    418  HE2 TYR P 420      -9.212 -27.693   9.222  0.00  0.00      PROA  
ATOM    419  C   TYR P 420      -6.461 -29.744   5.438  0.00  0.00      PROA  
ATOM    420  O   TYR P 420      -5.960 -29.612   6.561  0.00  0.00      PROA  
ATOM    421  N   THR P 421      -6.298 -30.907   4.787  0.00  0.00      PROA  
ATOM    422  HN  THR P 421      -6.571 -31.098   3.847  0.00  0.00      PROA  
ATOM    423  CA  THR P 421      -5.649 -32.032   5.410  0.00  0.00      PROA  
ATOM    424  HA  THR P 421      -6.109 -32.133   6.382  0.00  0.00      PROA  
ATOM    425  CB  THR P 421      -6.003 -33.367   4.755  0.00  0.00      PROA  
ATOM    426  HB  THR P 421      -5.204 -34.112   4.956  0.00  0.00      PROA  
ATOM    427  OG1 THR P 421      -6.225 -33.326   3.304  0.00  0.00      PROA  
ATOM    428  HG1 THR P 421      -7.066 -32.892   3.146  0.00  0.00      PROA  
ATOM    429  CG2 THR P 421      -7.328 -33.803   5.378  0.00  0.00      PROA  
ATOM    430 HG21 THR P 421      -8.048 -32.981   5.177  0.00  0.00      PROA  
ATOM    431 HG22 THR P 421      -7.291 -33.784   6.488  0.00  0.00      PROA  
ATOM    432 HG23 THR P 421      -7.721 -34.794   5.064  0.00  0.00      PROA  
ATOM    433  C   THR P 421      -4.134 -31.846   5.512  0.00  0.00      PROA  
ATOM    434  O   THR P 421      -3.477 -32.092   6.513  0.00  0.00      PROA  
ATOM    435  N   ALA P 422      -3.541 -31.248   4.466  0.00  0.00      PROA  
ATOM    436  HN  ALA P 422      -3.946 -31.228   3.556  0.00  0.00      PROA  
ATOM    437  CA  ALA P 422      -2.133 -30.735   4.433  0.00  0.00      PROA  
ATOM    438  HA  ALA P 422      -1.558 -31.642   4.547  0.00  0.00      PROA  
ATOM    439  CB  ALA P 422      -1.669 -30.154   3.120  0.00  0.00      PROA  
ATOM    440  HB1 ALA P 422      -0.580 -29.947   3.050  0.00  0.00      PROA  
ATOM    441  HB2 ALA P 422      -2.279 -29.305   2.743  0.00  0.00      PROA  
ATOM    442  HB3 ALA P 422      -1.660 -30.996   2.396  0.00  0.00      PROA  
ATOM    443  C   ALA P 422      -1.710 -29.878   5.616  0.00  0.00      PROA  
ATOM    444  O   ALA P 422      -0.680 -30.029   6.246  0.00  0.00      PROA  
ATOM    445  N   VAL P 423      -2.579 -28.962   5.981  0.00  0.00      PROA  
ATOM    446  HN  VAL P 423      -3.397 -28.841   5.425  0.00  0.00      PROA  
ATOM    447  CA  VAL P 423      -2.423 -28.042   7.107  0.00  0.00      PROA  
ATOM    448  HA  VAL P 423      -1.387 -27.739   7.134  0.00  0.00      PROA  
ATOM    449  CB  VAL P 423      -3.072 -26.673   6.840  0.00  0.00      PROA  
ATOM    450  HB  VAL P 423      -2.834 -26.081   7.750  0.00  0.00      PROA  
ATOM    451  CG1 VAL P 423      -2.352 -25.905   5.643  0.00  0.00      PROA  
ATOM    452 HG11 VAL P 423      -2.514 -26.327   4.628  0.00  0.00      PROA  
ATOM    453 HG12 VAL P 423      -1.248 -25.925   5.771  0.00  0.00      PROA  
ATOM    454 HG13 VAL P 423      -2.753 -24.878   5.506  0.00  0.00      PROA  
ATOM    455  CG2 VAL P 423      -4.654 -26.661   6.736  0.00  0.00      PROA  
ATOM    456 HG21 VAL P 423      -5.197 -26.859   7.685  0.00  0.00      PROA  
ATOM    457 HG22 VAL P 423      -4.924 -27.536   6.107  0.00  0.00      PROA  
ATOM    458 HG23 VAL P 423      -5.004 -25.665   6.391  0.00  0.00      PROA  
ATOM    459  C   VAL P 423      -2.941 -28.610   8.472  0.00  0.00      PROA  
ATOM    460  O   VAL P 423      -3.015 -27.892   9.489  0.00  0.00      PROA  
ATOM    461  N   PHE P 424      -3.465 -29.895   8.467  0.00  0.00      PROA  
ATOM    462  HN  PHE P 424      -3.495 -30.449   7.638  0.00  0.00      PROA  
ATOM    463  CA  PHE P 424      -4.174 -30.324   9.635  0.00  0.00      PROA  
ATOM    464  HA  PHE P 424      -4.864 -29.543   9.921  0.00  0.00      PROA  
ATOM    465  CB  PHE P 424      -5.200 -31.449   9.355  0.00  0.00      PROA  
ATOM    466  HB1 PHE P 424      -4.628 -32.277   8.885  0.00  0.00      PROA  
ATOM    467  HB2 PHE P 424      -6.019 -30.996   8.756  0.00  0.00      PROA  
ATOM    468  CG  PHE P 424      -5.916 -31.986  10.577  0.00  0.00      PROA  
ATOM    469  CD1 PHE P 424      -7.111 -31.311  10.969  0.00  0.00      PROA  
ATOM    470  HD1 PHE P 424      -7.417 -30.428  10.427  0.00  0.00      PROA  
ATOM    471  CE1 PHE P 424      -7.810 -31.698  12.048  0.00  0.00      PROA  
ATOM    472  HE1 PHE P 424      -8.658 -31.143  12.421  0.00  0.00      PROA  
ATOM    473  CZ  PHE P 424      -7.461 -32.779  12.810  0.00  0.00      PROA  
ATOM    474  HZ  PHE P 424      -8.066 -33.160  13.619  0.00  0.00      PROA  
ATOM    475  CD2 PHE P 424      -5.631 -33.155  11.266  0.00  0.00      PROA  
ATOM    476  HD2 PHE P 424      -4.818 -33.762  10.897  0.00  0.00      PROA  
ATOM    477  CE2 PHE P 424      -6.370 -33.476  12.383  0.00  0.00      PROA  
ATOM    478  HE2 PHE P 424      -6.209 -34.435  12.854  0.00  0.00      PROA  
ATOM    479  C   PHE P 424      -3.301 -30.434  10.839  0.00  0.00      PROA  
ATOM    480  O   PHE P 424      -3.728 -30.370  11.949  0.00  0.00      PROA  
ATOM    481  N   THR P 425      -2.046 -30.794  10.623  0.00  0.00      PROA  
ATOM    482  HN  THR P 425      -1.790 -30.616   9.676  0.00  0.00      PROA  
ATOM    483  CA  THR P 425      -1.079 -31.319  11.645  0.00  0.00      PROA  
ATOM    484  HA  THR P 425      -1.679 -32.104  12.082  0.00  0.00      PROA  
ATOM    485  CB  THR P 425       0.144 -31.963  11.069  0.00  0.00      PROA  
ATOM    486  HB  THR P 425       0.948 -32.194  11.799  0.00  0.00      PROA  
ATOM    487  OG1 THR P 425       0.799 -31.289  10.022  0.00  0.00      PROA  
ATOM    488  HG1 THR P 425       1.546 -31.808   9.714  0.00  0.00      PROA  
ATOM    489  CG2 THR P 425      -0.392 -33.256  10.389  0.00  0.00      PROA  
ATOM    490 HG21 THR P 425      -0.743 -33.964  11.170  0.00  0.00      PROA  
ATOM    491 HG22 THR P 425       0.462 -33.716   9.848  0.00  0.00      PROA  
ATOM    492 HG23 THR P 425      -1.194 -33.106   9.634  0.00  0.00      PROA  
ATOM    493  C   THR P 425      -0.767 -30.480  12.843  0.00  0.00      PROA  
ATOM    494  O   THR P 425      -0.824 -31.060  13.983  0.00  0.00      PROA  
ATOM    495  N   PRO P 426      -0.513 -29.141  12.875  0.00  0.00      PROA  
ATOM    496  CD  PRO P 426       0.005 -28.430  11.678  0.00  0.00      PROA  
ATOM    497  HD1 PRO P 426      -0.899 -28.270  11.052  0.00  0.00      PROA  
ATOM    498  HD2 PRO P 426       0.702 -28.960  10.994  0.00  0.00      PROA  
ATOM    499  CA  PRO P 426      -0.283 -28.268  14.100  0.00  0.00      PROA  
ATOM    500  HA  PRO P 426       0.546 -28.737  14.610  0.00  0.00      PROA  
ATOM    501  CB  PRO P 426       0.087 -26.862  13.520  0.00  0.00      PROA  
ATOM    502  HB1 PRO P 426       0.933 -26.385  14.061  0.00  0.00      PROA  
ATOM    503  HB2 PRO P 426      -0.826 -26.246  13.377  0.00  0.00      PROA  
ATOM    504  CG  PRO P 426       0.714 -27.177  12.135  0.00  0.00      PROA  
ATOM    505  HG1 PRO P 426       0.630 -26.360  11.386  0.00  0.00      PROA  
ATOM    506  HG2 PRO P 426       1.744 -27.592  12.167  0.00  0.00      PROA  
ATOM    507  C   PRO P 426      -1.444 -28.186  15.021  0.00  0.00      PROA  
ATOM    508  O   PRO P 426      -1.184 -28.273  16.248  0.00  0.00      PROA  
ATOM    509  N   TYR P 427      -2.691 -28.084  14.521  0.00  0.00      PROA  
ATOM    510  HN  TYR P 427      -2.800 -27.949  13.540  0.00  0.00      PROA  
ATOM    511  CA  TYR P 427      -3.830 -28.202  15.394  0.00  0.00      PROA  
ATOM    512  HA  TYR P 427      -3.750 -27.393  16.105  0.00  0.00      PROA  
ATOM    513  CB  TYR P 427      -5.109 -28.043  14.560  0.00  0.00      PROA  
ATOM    514  HB1 TYR P 427      -4.975 -28.787  13.746  0.00  0.00      PROA  
ATOM    515  HB2 TYR P 427      -5.165 -26.967  14.292  0.00  0.00      PROA  
ATOM    516  CG  TYR P 427      -6.432 -28.341  15.197  0.00  0.00      PROA  
ATOM    517  CD1 TYR P 427      -7.130 -27.470  16.082  0.00  0.00      PROA  
ATOM    518  HD1 TYR P 427      -6.770 -26.520  16.449  0.00  0.00      PROA  
ATOM    519  CE1 TYR P 427      -8.354 -27.834  16.683  0.00  0.00      PROA  
ATOM    520  HE1 TYR P 427      -8.766 -27.198  17.453  0.00  0.00      PROA  
ATOM    521  CZ  TYR P 427      -8.967 -29.019  16.353  0.00  0.00      PROA  
ATOM    522  OH  TYR P 427     -10.161 -29.437  16.912  0.00  0.00      PROA  
ATOM    523  HH  TYR P 427     -10.697 -28.646  17.003  0.00  0.00      PROA  
ATOM    524  CD2 TYR P 427      -7.078 -29.640  15.032  0.00  0.00      PROA  
ATOM    525  HD2 TYR P 427      -6.534 -30.366  14.445  0.00  0.00      PROA  
ATOM    526  CE2 TYR P 427      -8.334 -29.901  15.478  0.00  0.00      PROA  
ATOM    527  HE2 TYR P 427      -8.732 -30.883  15.269  0.00  0.00      PROA  
ATOM    528  C   TYR P 427      -3.786 -29.532  16.118  0.00  0.00      PROA  
ATOM    529  O   TYR P 427      -4.018 -29.601  17.305  0.00  0.00      PROA  
ATOM    530  N   SER P 428      -3.559 -30.653  15.400  0.00  0.00      PROA  
ATOM    531  HN  SER P 428      -3.386 -30.524  14.427  0.00  0.00      PROA  
ATOM    532  CA  SER P 428      -3.588 -31.986  15.890  0.00  0.00      PROA  
ATOM    533  HA  SER P 428      -4.488 -32.147  16.466  0.00  0.00      PROA  
ATOM    534  CB  SER P 428      -3.748 -32.921  14.673  0.00  0.00      PROA  
ATOM    535  HB1 SER P 428      -2.964 -32.648  13.935  0.00  0.00      PROA  
ATOM    536  HB2 SER P 428      -4.805 -32.752  14.377  0.00  0.00      PROA  
ATOM    537  OG  SER P 428      -3.531 -34.247  15.104  0.00  0.00      PROA  
ATOM    538  HG1 SER P 428      -3.755 -34.822  14.368  0.00  0.00      PROA  
ATOM    539  C   SER P 428      -2.440 -32.241  16.936  0.00  0.00      PROA  
ATOM    540  O   SER P 428      -2.631 -32.710  18.097  0.00  0.00      PROA  
ATOM    541  N   ALA P 429      -1.255 -31.733  16.588  0.00  0.00      PROA  
ATOM    542  HN  ALA P 429      -1.153 -31.342  15.676  0.00  0.00      PROA  
ATOM    543  CA  ALA P 429      -0.043 -31.656  17.406  0.00  0.00      PROA  
ATOM    544  HA  ALA P 429       0.229 -32.673  17.648  0.00  0.00      PROA  
ATOM    545  CB  ALA P 429       1.081 -31.226  16.410  0.00  0.00      PROA  
ATOM    546  HB1 ALA P 429       1.022 -30.177  16.050  0.00  0.00      PROA  
ATOM    547  HB2 ALA P 429       1.130 -31.836  15.483  0.00  0.00      PROA  
ATOM    548  HB3 ALA P 429       2.071 -31.474  16.849  0.00  0.00      PROA  
ATOM    549  C   ALA P 429      -0.063 -30.846  18.746  0.00  0.00      PROA  
ATOM    550  O   ALA P 429       0.334 -31.354  19.785  0.00  0.00      PROA  
ATOM    551  N   ALA P 430      -0.724 -29.695  18.783  0.00  0.00      PROA  
ATOM    552  HN  ALA P 430      -1.131 -29.306  17.960  0.00  0.00      PROA  
ATOM    553  CA  ALA P 430      -0.858 -28.927  20.071  0.00  0.00      PROA  
ATOM    554  HA  ALA P 430       0.061 -29.060  20.621  0.00  0.00      PROA  
ATOM    555  CB  ALA P 430      -0.981 -27.389  19.766  0.00  0.00      PROA  
ATOM    556  HB1 ALA P 430      -0.098 -27.103  19.155  0.00  0.00      PROA  
ATOM    557  HB2 ALA P 430      -0.918 -26.936  20.778  0.00  0.00      PROA  
ATOM    558  HB3 ALA P 430      -1.974 -27.091  19.367  0.00  0.00      PROA  
ATOM    559  C   ALA P 430      -2.125 -29.263  20.883  0.00  0.00      PROA  
ATOM    560  O   ALA P 430      -2.096 -29.673  22.064  0.00  0.00      PROA  
ATOM    561  N   PHE P 431      -3.301 -28.927  20.383  0.00  0.00      PROA  
ATOM    562  HN  PHE P 431      -3.210 -28.536  19.471  0.00  0.00      PROA  
ATOM    563  CA  PHE P 431      -4.644 -28.931  21.049  0.00  0.00      PROA  
ATOM    564  HA  PHE P 431      -4.462 -28.449  21.999  0.00  0.00      PROA  
ATOM    565  CB  PHE P 431      -5.738 -28.154  20.312  0.00  0.00      PROA  
ATOM    566  HB1 PHE P 431      -6.625 -28.193  20.978  0.00  0.00      PROA  
ATOM    567  HB2 PHE P 431      -6.041 -28.570  19.327  0.00  0.00      PROA  
ATOM    568  CG  PHE P 431      -5.417 -26.692  20.084  0.00  0.00      PROA  
ATOM    569  CD1 PHE P 431      -5.681 -25.770  21.098  0.00  0.00      PROA  
ATOM    570  HD1 PHE P 431      -6.133 -26.062  22.035  0.00  0.00      PROA  
ATOM    571  CE1 PHE P 431      -5.611 -24.355  20.817  0.00  0.00      PROA  
ATOM    572  HE1 PHE P 431      -5.862 -23.720  21.653  0.00  0.00      PROA  
ATOM    573  CZ  PHE P 431      -4.943 -23.864  19.668  0.00  0.00      PROA  
ATOM    574  HZ  PHE P 431      -4.657 -22.822  19.693  0.00  0.00      PROA  
ATOM    575  CD2 PHE P 431      -4.782 -26.126  18.926  0.00  0.00      PROA  
ATOM    576  HD2 PHE P 431      -4.514 -26.853  18.175  0.00  0.00      PROA  
ATOM    577  CE2 PHE P 431      -4.646 -24.752  18.716  0.00  0.00      PROA  
ATOM    578  HE2 PHE P 431      -4.120 -24.322  17.876  0.00  0.00      PROA  
ATOM    579  C   PHE P 431      -5.123 -30.336  21.474  0.00  0.00      PROA  
ATOM    580  O   PHE P 431      -5.691 -30.613  22.529  0.00  0.00      PROA  
ATOM    581  N   LEU P 432      -4.879 -31.294  20.537  0.00  0.00      PROA  
ATOM    582  HN  LEU P 432      -4.376 -31.199  19.682  0.00  0.00      PROA  
ATOM    583  CA  LEU P 432      -5.393 -32.638  20.844  0.00  0.00      PROA  
ATOM    584  HA  LEU P 432      -6.352 -32.557  21.333  0.00  0.00      PROA  
ATOM    585  CB  LEU P 432      -5.692 -33.537  19.585  0.00  0.00      PROA  
ATOM    586  HB1 LEU P 432      -6.058 -34.521  19.948  0.00  0.00      PROA  
ATOM    587  HB2 LEU P 432      -4.687 -33.724  19.150  0.00  0.00      PROA  
ATOM    588  CG  LEU P 432      -6.610 -32.941  18.472  0.00  0.00      PROA  
ATOM    589  HG  LEU P 432      -6.023 -32.153  17.955  0.00  0.00      PROA  
ATOM    590  CD1 LEU P 432      -6.987 -33.972  17.432  0.00  0.00      PROA  
ATOM    591 HD11 LEU P 432      -6.116 -34.651  17.315  0.00  0.00      PROA  
ATOM    592 HD12 LEU P 432      -7.199 -33.394  16.507  0.00  0.00      PROA  
ATOM    593 HD13 LEU P 432      -7.871 -34.581  17.720  0.00  0.00      PROA  
ATOM    594  CD2 LEU P 432      -7.887 -32.193  18.940  0.00  0.00      PROA  
ATOM    595 HD21 LEU P 432      -7.816 -31.183  19.399  0.00  0.00      PROA  
ATOM    596 HD22 LEU P 432      -8.657 -32.795  19.468  0.00  0.00      PROA  
ATOM    597 HD23 LEU P 432      -8.321 -31.949  17.947  0.00  0.00      PROA  
ATOM    598  C   LEU P 432      -4.474 -33.458  21.740  0.00  0.00      PROA  
ATOM    599  O   LEU P 432      -3.303 -33.775  21.433  0.00  0.00      PROA  
ATOM    600  N   LEU P 433      -4.910 -33.831  22.917  0.00  0.00      PROA  
ATOM    601  HN  LEU P 433      -5.874 -33.631  23.078  0.00  0.00      PROA  
ATOM    602  CA  LEU P 433      -4.241 -34.618  23.882  0.00  0.00      PROA  
ATOM    603  HA  LEU P 433      -3.222 -34.286  24.023  0.00  0.00      PROA  
ATOM    604  CB  LEU P 433      -5.083 -34.596  25.170  0.00  0.00      PROA  
ATOM    605  HB1 LEU P 433      -6.061 -35.066  24.930  0.00  0.00      PROA  
ATOM    606  HB2 LEU P 433      -5.227 -33.545  25.501  0.00  0.00      PROA  
ATOM    607  CG  LEU P 433      -4.630 -35.310  26.520  0.00  0.00      PROA  
ATOM    608  HG  LEU P 433      -4.588 -36.405  26.338  0.00  0.00      PROA  
ATOM    609  CD1 LEU P 433      -3.179 -34.882  26.894  0.00  0.00      PROA  
ATOM    610 HD11 LEU P 433      -2.467 -35.236  26.117  0.00  0.00      PROA  
ATOM    611 HD12 LEU P 433      -2.870 -35.330  27.863  0.00  0.00      PROA  
ATOM    612 HD13 LEU P 433      -3.054 -33.782  26.993  0.00  0.00      PROA  
ATOM    613  CD2 LEU P 433      -5.644 -35.158  27.658  0.00  0.00      PROA  
ATOM    614 HD21 LEU P 433      -5.383 -35.755  28.558  0.00  0.00      PROA  
ATOM    615 HD22 LEU P 433      -6.592 -35.630  27.321  0.00  0.00      PROA  
ATOM    616 HD23 LEU P 433      -5.694 -34.067  27.864  0.00  0.00      PROA  
ATOM    617  C   LEU P 433      -4.012 -36.089  23.497  0.00  0.00      PROA  
ATOM    618  O   LEU P 433      -4.974 -36.775  23.182  0.00  0.00      PROA  
ATOM    619  N   LYS P 434      -2.795 -36.545  23.382  0.00  0.00      PROA  
ATOM    620  HN  LYS P 434      -2.031 -36.045  23.783  0.00  0.00      PROA  
ATOM    621  CA  LYS P 434      -2.544 -37.831  22.789  0.00  0.00      PROA  
ATOM    622  HA  LYS P 434      -3.327 -38.506  23.102  0.00  0.00      PROA  
ATOM    623  CB  LYS P 434      -2.406 -37.666  21.250  0.00  0.00      PROA  
ATOM    624  HB1 LYS P 434      -3.310 -37.079  20.979  0.00  0.00      PROA  
ATOM    625  HB2 LYS P 434      -2.385 -38.663  20.760  0.00  0.00      PROA  
ATOM    626  CG  LYS P 434      -1.067 -36.959  20.820  0.00  0.00      PROA  
ATOM    627  HG1 LYS P 434      -0.166 -37.362  21.329  0.00  0.00      PROA  
ATOM    628  HG2 LYS P 434      -1.081 -35.944  21.270  0.00  0.00      PROA  
ATOM    629  CD  LYS P 434      -1.017 -36.890  19.288  0.00  0.00      PROA  
ATOM    630  HD1 LYS P 434      -1.371 -37.832  18.817  0.00  0.00      PROA  
ATOM    631  HD2 LYS P 434       0.052 -36.702  19.052  0.00  0.00      PROA  
ATOM    632  CE  LYS P 434      -1.829 -35.774  18.696  0.00  0.00      PROA  
ATOM    633  HE1 LYS P 434      -1.326 -34.833  19.004  0.00  0.00      PROA  
ATOM    634  HE2 LYS P 434      -2.863 -35.717  19.097  0.00  0.00      PROA  
ATOM    635  NZ  LYS P 434      -1.860 -36.008  17.226  0.00  0.00      PROA  
ATOM    636  HZ1 LYS P 434      -2.397 -35.259  16.745  0.00  0.00      PROA  
ATOM    637  HZ2 LYS P 434      -2.274 -36.931  16.983  0.00  0.00      PROA  
ATOM    638  HZ3 LYS P 434      -0.891 -36.010  16.848  0.00  0.00      PROA  
ATOM    639  C   LYS P 434      -1.265 -38.354  23.332  0.00  0.00      PROA  
ATOM    640  O   LYS P 434      -0.408 -37.639  23.844  0.00  0.00      PROA  
ATOM    641  N   GLU P 435      -1.240 -39.698  23.486  0.00  0.00      PROA  
ATOM    642  HN  GLU P 435      -1.718 -40.277  22.831  0.00  0.00      PROA  
ATOM    643  CA  GLU P 435      -0.208 -40.421  24.234  0.00  0.00      PROA  
ATOM    644  HA  GLU P 435      -0.615 -41.416  24.134  0.00  0.00      PROA  
ATOM    645  CB  GLU P 435       1.133 -40.491  23.481  0.00  0.00      PROA  
ATOM    646  HB1 GLU P 435       1.728 -41.299  23.957  0.00  0.00      PROA  
ATOM    647  HB2 GLU P 435       1.629 -39.506  23.622  0.00  0.00      PROA  
ATOM    648  CG  GLU P 435       1.105 -40.859  21.983  0.00  0.00      PROA  
ATOM    649  HG1 GLU P 435       0.535 -40.094  21.414  0.00  0.00      PROA  
ATOM    650  HG2 GLU P 435       0.420 -41.708  21.772  0.00  0.00      PROA  
ATOM    651  CD  GLU P 435       2.464 -41.039  21.370  0.00  0.00      PROA  
ATOM    652  OE1 GLU P 435       3.266 -41.837  21.859  0.00  0.00      PROA  
ATOM    653  OE2 GLU P 435       2.742 -40.353  20.312  0.00  0.00      PROA  
ATOM    654  C   GLU P 435       0.056 -40.172  25.694  0.00  0.00      PROA  
ATOM    655  O   GLU P 435       1.172 -39.796  26.096  0.00  0.00      PROA  
ATOM    656  N   THR P 436      -0.900 -40.319  26.593  0.00  0.00      PROA  
ATOM    657  HN  THR P 436      -1.783 -40.711  26.348  0.00  0.00      PROA  
ATOM    658  CA  THR P 436      -0.786 -39.913  27.952  0.00  0.00      PROA  
ATOM    659  HA  THR P 436      -0.214 -38.996  27.950  0.00  0.00      PROA  
ATOM    660  CB  THR P 436      -2.212 -39.609  28.593  0.00  0.00      PROA  
ATOM    661  HB  THR P 436      -2.009 -39.442  29.672  0.00  0.00      PROA  
ATOM    662  OG1 THR P 436      -3.118 -40.684  28.487  0.00  0.00      PROA  
ATOM    663  HG1 THR P 436      -3.083 -41.154  29.324  0.00  0.00      PROA  
ATOM    664  CG2 THR P 436      -2.763 -38.351  27.895  0.00  0.00      PROA  
ATOM    665 HG21 THR P 436      -1.993 -37.555  27.984  0.00  0.00      PROA  
ATOM    666 HG22 THR P 436      -3.761 -38.092  28.310  0.00  0.00      PROA  
ATOM    667 HG23 THR P 436      -3.056 -38.568  26.846  0.00  0.00      PROA  
ATOM    668  C   THR P 436       0.050 -40.861  28.794  0.00  0.00      PROA  
ATOM    669  O   THR P 436      -0.123 -42.075  28.886  0.00  0.00      PROA  
ATOM    670  N   GLU P 437       1.133 -40.247  29.336  0.00  0.00      PROA  
ATOM    671  HN  GLU P 437       1.123 -39.261  29.187  0.00  0.00      PROA  
ATOM    672  CA  GLU P 437       2.140 -40.965  30.081  0.00  0.00      PROA  
ATOM    673  HA  GLU P 437       2.407 -41.766  29.408  0.00  0.00      PROA  
ATOM    674  CB  GLU P 437       3.363 -40.008  30.188  0.00  0.00      PROA  
ATOM    675  HB1 GLU P 437       2.981 -39.180  30.824  0.00  0.00      PROA  
ATOM    676  HB2 GLU P 437       3.632 -39.437  29.274  0.00  0.00      PROA  
ATOM    677  CG  GLU P 437       4.635 -40.427  31.001  0.00  0.00      PROA  
ATOM    678  HG1 GLU P 437       5.048 -41.308  30.466  0.00  0.00      PROA  
ATOM    679  HG2 GLU P 437       4.392 -40.764  32.031  0.00  0.00      PROA  
ATOM    680  CD  GLU P 437       5.684 -39.467  31.150  0.00  0.00      PROA  
ATOM    681  OE1 GLU P 437       6.419 -39.248  30.135  0.00  0.00      PROA  
ATOM    682  OE2 GLU P 437       5.896 -38.831  32.219  0.00  0.00      PROA  
ATOM    683  C   GLU P 437       1.900 -41.761  31.262  0.00  0.00      PROA  
ATOM    684  O   GLU P 437       2.372 -42.871  31.309  0.00  0.00      PROA  
ATOM    685  N   GLU P 438       1.141 -41.145  32.163  0.00  0.00      PROA  
ATOM    686  HN  GLU P 438       0.979 -40.170  32.034  0.00  0.00      PROA  
ATOM    687  CA  GLU P 438       0.697 -41.819  33.377  0.00  0.00      PROA  
ATOM    688  HA  GLU P 438       1.216 -42.757  33.507  0.00  0.00      PROA  
ATOM    689  CB  GLU P 438       1.000 -40.967  34.582  0.00  0.00      PROA  
ATOM    690  HB1 GLU P 438       0.537 -41.441  35.475  0.00  0.00      PROA  
ATOM    691  HB2 GLU P 438       0.604 -39.937  34.456  0.00  0.00      PROA  
ATOM    692  CG  GLU P 438       2.472 -40.892  35.080  0.00  0.00      PROA  
ATOM    693  HG1 GLU P 438       3.129 -40.534  34.258  0.00  0.00      PROA  
ATOM    694  HG2 GLU P 438       2.715 -41.932  35.387  0.00  0.00      PROA  
ATOM    695  CD  GLU P 438       2.648 -40.022  36.272  0.00  0.00      PROA  
ATOM    696  OE1 GLU P 438       1.678 -39.384  36.735  0.00  0.00      PROA  
ATOM    697  OE2 GLU P 438       3.831 -39.924  36.831  0.00  0.00      PROA  
ATOM    698  C   GLU P 438      -0.841 -41.892  33.245  0.00  0.00      PROA  
ATOM    699  O   GLU P 438      -1.465 -40.853  33.345  0.00  0.00      PROA  
ATOM    700  N   GLY P 439      -1.500 -43.006  32.979  0.00  0.00      PROA  
ATOM    701  HN  GLY P 439      -0.956 -43.837  33.060  0.00  0.00      PROA  
ATOM    702  CA  GLY P 439      -2.934 -43.059  32.922  0.00  0.00      PROA  
ATOM    703  HA1 GLY P 439      -3.254 -42.612  33.851  0.00  0.00      PROA  
ATOM    704  HA2 GLY P 439      -3.260 -44.089  32.935  0.00  0.00      PROA  
ATOM    705  C   GLY P 439      -3.585 -42.273  31.828  0.00  0.00      PROA  
ATOM    706  O   GLY P 439      -3.029 -41.544  31.004  0.00  0.00      PROA  
ATOM    707  N   PRO P 440      -4.927 -42.474  31.782  0.00  0.00      PROA  
ATOM    708  CD  PRO P 440      -5.728 -43.438  32.486  0.00  0.00      PROA  
ATOM    709  HD1 PRO P 440      -5.577 -43.421  33.587  0.00  0.00      PROA  
ATOM    710  HD2 PRO P 440      -5.596 -44.515  32.248  0.00  0.00      PROA  
ATOM    711  CA  PRO P 440      -5.770 -41.637  30.928  0.00  0.00      PROA  
ATOM    712  HA  PRO P 440      -5.311 -41.474  29.964  0.00  0.00      PROA  
ATOM    713  CB  PRO P 440      -7.190 -42.302  31.005  0.00  0.00      PROA  
ATOM    714  HB1 PRO P 440      -7.223 -43.096  30.229  0.00  0.00      PROA  
ATOM    715  HB2 PRO P 440      -8.046 -41.626  30.796  0.00  0.00      PROA  
ATOM    716  CG  PRO P 440      -7.170 -43.049  32.384  0.00  0.00      PROA  
ATOM    717  HG1 PRO P 440      -7.518 -42.274  33.100  0.00  0.00      PROA  
ATOM    718  HG2 PRO P 440      -7.887 -43.896  32.344  0.00  0.00      PROA  
ATOM    719  C   PRO P 440      -5.940 -40.261  31.636  0.00  0.00      PROA  
ATOM    720  O   PRO P 440      -5.676 -40.261  32.807  0.00  0.00      PROA  
ATOM    721  N   PRO P 441      -6.449 -39.174  30.931  0.00  0.00      PROA  
ATOM    722  CD  PRO P 441      -7.077 -39.257  29.581  0.00  0.00      PROA  
ATOM    723  HD1 PRO P 441      -8.092 -39.693  29.698  0.00  0.00      PROA  
ATOM    724  HD2 PRO P 441      -6.559 -39.881  28.822  0.00  0.00      PROA  
ATOM    725  CA  PRO P 441      -6.557 -37.774  31.402  0.00  0.00      PROA  
ATOM    726  HA  PRO P 441      -5.556 -37.368  31.409  0.00  0.00      PROA  
ATOM    727  CB  PRO P 441      -7.517 -37.041  30.403  0.00  0.00      PROA  
ATOM    728  HB1 PRO P 441      -7.359 -35.954  30.241  0.00  0.00      PROA  
ATOM    729  HB2 PRO P 441      -8.600 -37.198  30.597  0.00  0.00      PROA  
ATOM    730  CG  PRO P 441      -7.252 -37.811  29.185  0.00  0.00      PROA  
ATOM    731  HG1 PRO P 441      -8.130 -37.726  28.509  0.00  0.00      PROA  
ATOM    732  HG2 PRO P 441      -6.332 -37.478  28.660  0.00  0.00      PROA  
ATOM    733  C   PRO P 441      -6.982 -37.586  32.882  0.00  0.00      PROA  
ATOM    734  O   PRO P 441      -7.988 -38.090  33.345  0.00  0.00      PROA  
ATOM    735  N   ALA P 442      -6.212 -36.778  33.580  0.00  0.00      PROA  
ATOM    736  HN  ALA P 442      -5.459 -36.344  33.091  0.00  0.00      PROA  
ATOM    737  CA  ALA P 442      -6.438 -36.476  34.975  0.00  0.00      PROA  
ATOM    738  HA  ALA P 442      -6.578 -37.414  35.491  0.00  0.00      PROA  
ATOM    739  CB  ALA P 442      -5.184 -35.670  35.311  0.00  0.00      PROA  
ATOM    740  HB1 ALA P 442      -5.180 -35.384  36.385  0.00  0.00      PROA  
ATOM    741  HB2 ALA P 442      -4.971 -34.772  34.693  0.00  0.00      PROA  
ATOM    742  HB3 ALA P 442      -4.337 -36.370  35.147  0.00  0.00      PROA  
ATOM    743  C   ALA P 442      -7.575 -35.628  35.397  0.00  0.00      PROA  
ATOM    744  O   ALA P 442      -8.265 -35.737  36.462  0.00  0.00      PROA  
ATOM    745  N   THR P 443      -8.040 -34.819  34.421  0.00  0.00      PROA  
ATOM    746  HN  THR P 443      -7.510 -34.824  33.576  0.00  0.00      PROA  
ATOM    747  CA  THR P 443      -9.133 -33.913  34.426  0.00  0.00      PROA  
ATOM    748  HA  THR P 443      -9.921 -34.268  35.074  0.00  0.00      PROA  
ATOM    749  CB  THR P 443      -8.698 -32.612  35.039  0.00  0.00      PROA  
ATOM    750  HB  THR P 443      -8.252 -32.809  36.037  0.00  0.00      PROA  
ATOM    751  OG1 THR P 443      -9.783 -31.740  35.249  0.00  0.00      PROA  
ATOM    752  HG1 THR P 443      -9.431 -31.033  35.795  0.00  0.00      PROA  
ATOM    753  CG2 THR P 443      -7.630 -31.875  34.262  0.00  0.00      PROA  
ATOM    754 HG21 THR P 443      -7.835 -31.919  33.171  0.00  0.00      PROA  
ATOM    755 HG22 THR P 443      -6.578 -32.150  34.492  0.00  0.00      PROA  
ATOM    756 HG23 THR P 443      -7.685 -30.811  34.575  0.00  0.00      PROA  
ATOM    757  C   THR P 443      -9.703 -33.908  33.019  0.00  0.00      PROA  
ATOM    758  O   THR P 443      -9.196 -34.592  32.094  0.00  0.00      PROA  
ATOM    759  N   GLU P 444     -10.751 -33.042  32.795  0.00  0.00      PROA  
ATOM    760  HN  GLU P 444     -11.082 -32.482  33.551  0.00  0.00      PROA  
ATOM    761  CA  GLU P 444     -11.532 -32.826  31.594  0.00  0.00      PROA  
ATOM    762  HA  GLU P 444     -12.031 -33.776  31.477  0.00  0.00      PROA  
ATOM    763  CB  GLU P 444     -12.528 -31.743  31.955  0.00  0.00      PROA  
ATOM    764  HB1 GLU P 444     -12.993 -31.376  31.015  0.00  0.00      PROA  
ATOM    765  HB2 GLU P 444     -12.099 -30.783  32.315  0.00  0.00      PROA  
ATOM    766  CG  GLU P 444     -13.652 -32.213  32.922  0.00  0.00      PROA  
ATOM    767  HG1 GLU P 444     -13.211 -32.577  33.874  0.00  0.00      PROA  
ATOM    768  HG2 GLU P 444     -14.274 -33.064  32.570  0.00  0.00      PROA  
ATOM    769  CD  GLU P 444     -14.593 -31.052  33.280  0.00  0.00      PROA  
ATOM    770  OE1 GLU P 444     -14.337 -30.391  34.329  0.00  0.00      PROA  
ATOM    771  OE2 GLU P 444     -15.575 -30.866  32.546  0.00  0.00      PROA  
ATOM    772  C   GLU P 444     -10.655 -32.404  30.445  0.00  0.00      PROA  
ATOM    773  O   GLU P 444      -9.971 -31.344  30.403  0.00  0.00      PROA  
ATOM    774  N   CYS P 445     -10.599 -33.311  29.465  0.00  0.00      PROA  
ATOM    775  HN  CYS P 445     -11.024 -34.183  29.694  0.00  0.00      PROA  
ATOM    776  CA  CYS P 445      -9.966 -33.016  28.187  0.00  0.00      PROA  
ATOM    777  HA  CYS P 445      -8.926 -32.831  28.415  0.00  0.00      PROA  
ATOM    778  CB  CYS P 445     -10.031 -34.319  27.277  0.00  0.00      PROA  
ATOM    779  HB1 CYS P 445     -11.057 -34.393  26.857  0.00  0.00      PROA  
ATOM    780  HB2 CYS P 445      -9.876 -35.240  27.879  0.00  0.00      PROA  
ATOM    781  SG  CYS P 445      -8.886 -34.274  25.863  0.00  0.00      PROA  
ATOM    782  HG1 CYS P 445      -9.426 -33.097  25.581  0.00  0.00      PROA  
ATOM    783  C   CYS P 445     -10.602 -31.855  27.503  0.00  0.00      PROA  
ATOM    784  O   CYS P 445     -11.748 -31.434  27.776  0.00  0.00      PROA  
ATOM    785  N   GLY P 446      -9.740 -31.158  26.753  0.00  0.00      PROA  
ATOM    786  HN  GLY P 446      -8.758 -31.311  26.829  0.00  0.00      PROA  
ATOM    787  CA  GLY P 446     -10.226 -30.111  25.805  0.00  0.00      PROA  
ATOM    788  HA1 GLY P 446      -9.399 -29.441  25.619  0.00  0.00      PROA  
ATOM    789  HA2 GLY P 446     -11.135 -29.700  26.219  0.00  0.00      PROA  
ATOM    790  C   GLY P 446     -10.499 -30.742  24.482  0.00  0.00      PROA  
ATOM    791  O   GLY P 446     -11.022 -31.857  24.415  0.00  0.00      PROA  
ATOM    792  N   TYR P 447     -10.253 -29.993  23.368  0.00  0.00      PROA  
ATOM    793  HN  TYR P 447      -9.969 -29.041  23.446  0.00  0.00      PROA  
ATOM    794  CA  TYR P 447     -10.456 -30.459  21.996  0.00  0.00      PROA  
ATOM    795  HA  TYR P 447     -11.523 -30.386  21.842  0.00  0.00      PROA  
ATOM    796  CB  TYR P 447      -9.790 -29.472  20.954  0.00  0.00      PROA  
ATOM    797  HB1 TYR P 447     -10.000 -29.769  19.904  0.00  0.00      PROA  
ATOM    798  HB2 TYR P 447      -8.685 -29.512  21.056  0.00  0.00      PROA  
ATOM    799  CG  TYR P 447     -10.169 -27.971  20.896  0.00  0.00      PROA  
ATOM    800  CD1 TYR P 447     -11.481 -27.495  21.192  0.00  0.00      PROA  
ATOM    801  HD1 TYR P 447     -12.257 -28.139  21.579  0.00  0.00      PROA  
ATOM    802  CE1 TYR P 447     -11.798 -26.128  20.923  0.00  0.00      PROA  
ATOM    803  HE1 TYR P 447     -12.772 -25.766  21.217  0.00  0.00      PROA  
ATOM    804  CZ  TYR P 447     -10.827 -25.310  20.364  0.00  0.00      PROA  
ATOM    805  OH  TYR P 447     -11.157 -24.042  19.800  0.00  0.00      PROA  
ATOM    806  HH  TYR P 447     -12.111 -24.107  19.709  0.00  0.00      PROA  
ATOM    807  CD2 TYR P 447      -9.221 -27.052  20.462  0.00  0.00      PROA  
ATOM    808  HD2 TYR P 447      -8.233 -27.383  20.178  0.00  0.00      PROA  
ATOM    809  CE2 TYR P 447      -9.541 -25.767  20.074  0.00  0.00      PROA  
ATOM    810  HE2 TYR P 447      -8.793 -25.136  19.618  0.00  0.00      PROA  
ATOM    811  C   TYR P 447     -10.073 -31.834  21.598  0.00  0.00      PROA  
ATOM    812  O   TYR P 447      -8.938 -32.361  21.916  0.00  0.00      PROA  
ATOM    813  N   ALA P 448     -10.982 -32.542  20.888  0.00  0.00      PROA  
ATOM    814  HN  ALA P 448     -11.807 -32.087  20.562  0.00  0.00      PROA  
ATOM    815  CA  ALA P 448     -10.899 -34.027  20.817  0.00  0.00      PROA  
ATOM    816  HA  ALA P 448     -10.013 -34.368  20.304  0.00  0.00      PROA  
ATOM    817  CB  ALA P 448     -10.854 -34.679  22.215  0.00  0.00      PROA  
ATOM    818  HB1 ALA P 448     -11.746 -34.424  22.826  0.00  0.00      PROA  
ATOM    819  HB2 ALA P 448      -9.970 -34.453  22.848  0.00  0.00      PROA  
ATOM    820  HB3 ALA P 448     -10.833 -35.786  22.123  0.00  0.00      PROA  
ATOM    821  C   ALA P 448     -12.116 -34.569  20.151  0.00  0.00      PROA  
ATOM    822  O   ALA P 448     -13.201 -34.045  20.192  0.00  0.00      PROA  
ATOM    823  N   CYS P 449     -12.017 -35.694  19.355  0.00  0.00      PROA  
ATOM    824  HN  CYS P 449     -11.090 -36.060  19.352  0.00  0.00      PROA  
ATOM    825  CA  CYS P 449     -13.041 -36.208  18.484  0.00  0.00      PROA  
ATOM    826  HA  CYS P 449     -13.863 -35.521  18.615  0.00  0.00      PROA  
ATOM    827  CB  CYS P 449     -12.575 -36.257  16.997  0.00  0.00      PROA  
ATOM    828  HB1 CYS P 449     -11.922 -37.140  16.827  0.00  0.00      PROA  
ATOM    829  HB2 CYS P 449     -11.979 -35.327  16.876  0.00  0.00      PROA  
ATOM    830  SG  CYS P 449     -13.870 -36.250  15.738  0.00  0.00      PROA  
ATOM    831  HG1 CYS P 449     -13.464 -37.389  15.196  0.00  0.00      PROA  
ATOM    832  C   CYS P 449     -13.316 -37.658  18.824  0.00  0.00      PROA  
ATOM    833  O   CYS P 449     -12.414 -38.447  18.822  0.00  0.00      PROA  
ATOM    834  N   GLN P 450     -14.580 -38.005  19.096  0.00  0.00      PROA  
ATOM    835  HN  GLN P 450     -15.208 -37.235  19.008  0.00  0.00      PROA  
ATOM    836  CA  GLN P 450     -15.142 -39.337  19.474  0.00  0.00      PROA  
ATOM    837  HA  GLN P 450     -14.544 -39.742  20.277  0.00  0.00      PROA  
ATOM    838  CB  GLN P 450     -16.594 -39.195  20.074  0.00  0.00      PROA  
ATOM    839  HB1 GLN P 450     -17.073 -40.193  20.173  0.00  0.00      PROA  
ATOM    840  HB2 GLN P 450     -17.169 -38.676  19.277  0.00  0.00      PROA  
ATOM    841  CG  GLN P 450     -16.797 -38.388  21.402  0.00  0.00      PROA  
ATOM    842  HG1 GLN P 450     -17.873 -38.536  21.635  0.00  0.00      PROA  
ATOM    843  HG2 GLN P 450     -16.467 -37.345  21.209  0.00  0.00      PROA  
ATOM    844  CD  GLN P 450     -15.852 -38.895  22.552  0.00  0.00      PROA  
ATOM    845  OE1 GLN P 450     -14.782 -38.252  22.700  0.00  0.00      PROA  
ATOM    846  NE2 GLN P 450     -16.253 -39.914  23.310  0.00  0.00      PROA  
ATOM    847 HE21 GLN P 450     -17.166 -40.275  23.123  0.00  0.00      PROA  
ATOM    848 HE22 GLN P 450     -15.708 -40.175  24.107  0.00  0.00      PROA  
ATOM    849  C   GLN P 450     -15.077 -40.339  18.330  0.00  0.00      PROA  
ATOM    850  O   GLN P 450     -15.057 -39.934  17.176  0.00  0.00      PROA  
ATOM    851  N   PRO P 451     -14.989 -41.628  18.594  0.00  0.00      PROA  
ATOM    852  CD  PRO P 451     -14.739 -42.235  19.905  0.00  0.00      PROA  
ATOM    853  HD1 PRO P 451     -15.685 -42.333  20.479  0.00  0.00      PROA  
ATOM    854  HD2 PRO P 451     -13.850 -41.881  20.469  0.00  0.00      PROA  
ATOM    855  CA  PRO P 451     -15.282 -42.649  17.605  0.00  0.00      PROA  
ATOM    856  HA  PRO P 451     -14.498 -42.570  16.867  0.00  0.00      PROA  
ATOM    857  CB  PRO P 451     -15.149 -44.014  18.293  0.00  0.00      PROA  
ATOM    858  HB1 PRO P 451     -14.781 -44.827  17.631  0.00  0.00      PROA  
ATOM    859  HB2 PRO P 451     -16.131 -44.415  18.624  0.00  0.00      PROA  
ATOM    860  CG  PRO P 451     -14.271 -43.646  19.506  0.00  0.00      PROA  
ATOM    861  HG1 PRO P 451     -14.409 -44.348  20.356  0.00  0.00      PROA  
ATOM    862  HG2 PRO P 451     -13.193 -43.588  19.243  0.00  0.00      PROA  
ATOM    863  C   PRO P 451     -16.448 -42.466  16.708  0.00  0.00      PROA  
ATOM    864  O   PRO P 451     -17.564 -42.217  17.144  0.00  0.00      PROA  
ATOM    865  N   LEU P 452     -16.360 -42.729  15.378  0.00  0.00      PROA  
ATOM    866  HN  LEU P 452     -15.484 -43.101  15.081  0.00  0.00      PROA  
ATOM    867  CA  LEU P 452     -17.453 -42.773  14.322  0.00  0.00      PROA  
ATOM    868  HA  LEU P 452     -16.881 -42.993  13.432  0.00  0.00      PROA  
ATOM    869  CB  LEU P 452     -18.527 -43.844  14.426  0.00  0.00      PROA  
ATOM    870  HB1 LEU P 452     -19.212 -43.823  13.551  0.00  0.00      PROA  
ATOM    871  HB2 LEU P 452     -19.074 -43.722  15.385  0.00  0.00      PROA  
ATOM    872  CG  LEU P 452     -18.131 -45.256  14.278  0.00  0.00      PROA  
ATOM    873  HG  LEU P 452     -19.073 -45.836  14.173  0.00  0.00      PROA  
ATOM    874  CD1 LEU P 452     -17.349 -45.531  12.997  0.00  0.00      PROA  
ATOM    875 HD11 LEU P 452     -16.283 -45.224  13.054  0.00  0.00      PROA  
ATOM    876 HD12 LEU P 452     -17.927 -44.981  12.224  0.00  0.00      PROA  
ATOM    877 HD13 LEU P 452     -17.374 -46.632  12.849  0.00  0.00      PROA  
ATOM    878  CD2 LEU P 452     -17.528 -45.753  15.563  0.00  0.00      PROA  
ATOM    879 HD21 LEU P 452     -16.580 -45.259  15.868  0.00  0.00      PROA  
ATOM    880 HD22 LEU P 452     -17.358 -46.845  15.455  0.00  0.00      PROA  
ATOM    881 HD23 LEU P 452     -18.307 -45.742  16.356  0.00  0.00      PROA  
ATOM    882  C   LEU P 452     -18.056 -41.359  13.864  0.00  0.00      PROA  
ATOM    883  O   LEU P 452     -19.240 -41.218  13.651  0.00  0.00      PROA  
ATOM    884  N   ALA P 453     -17.205 -40.302  13.887  0.00  0.00      PROA  
ATOM    885  HN  ALA P 453     -16.221 -40.358  14.035  0.00  0.00      PROA  
ATOM    886  CA  ALA P 453     -17.713 -38.971  13.595  0.00  0.00      PROA  
ATOM    887  HA  ALA P 453     -18.679 -38.723  14.009  0.00  0.00      PROA  
ATOM    888  CB  ALA P 453     -16.795 -37.860  14.266  0.00  0.00      PROA  
ATOM    889  HB1 ALA P 453     -16.897 -37.964  15.367  0.00  0.00      PROA  
ATOM    890  HB2 ALA P 453     -17.210 -36.857  14.027  0.00  0.00      PROA  
ATOM    891  HB3 ALA P 453     -15.701 -37.941  14.095  0.00  0.00      PROA  
ATOM    892  C   ALA P 453     -17.896 -38.491  12.128  0.00  0.00      PROA  
ATOM    893  O   ALA P 453     -17.003 -38.655  11.306  0.00  0.00      PROA  
ATOM    894  N   VAL P 454     -19.027 -37.751  11.924  0.00  0.00      PROA  
ATOM    895  HN  VAL P 454     -19.580 -37.488  12.711  0.00  0.00      PROA  
ATOM    896  CA  VAL P 454     -19.553 -37.404  10.554  0.00  0.00      PROA  
ATOM    897  HA  VAL P 454     -19.753 -38.284   9.959  0.00  0.00      PROA  
ATOM    898  CB  VAL P 454     -20.881 -36.619  10.655  0.00  0.00      PROA  
ATOM    899  HB  VAL P 454     -20.851 -35.926  11.523  0.00  0.00      PROA  
ATOM    900  CG1 VAL P 454     -21.327 -36.058   9.309  0.00  0.00      PROA  
ATOM    901 HG11 VAL P 454     -20.678 -35.197   9.040  0.00  0.00      PROA  
ATOM    902 HG12 VAL P 454     -22.406 -35.807   9.392  0.00  0.00      PROA  
ATOM    903 HG13 VAL P 454     -21.378 -36.833   8.515  0.00  0.00      PROA  
ATOM    904  CG2 VAL P 454     -21.958 -37.667  10.983  0.00  0.00      PROA  
ATOM    905 HG21 VAL P 454     -21.618 -38.074  11.960  0.00  0.00      PROA  
ATOM    906 HG22 VAL P 454     -21.964 -38.500  10.248  0.00  0.00      PROA  
ATOM    907 HG23 VAL P 454     -23.005 -37.320  11.109  0.00  0.00      PROA  
ATOM    908  C   VAL P 454     -18.466 -36.650   9.706  0.00  0.00      PROA  
ATOM    909  O   VAL P 454     -18.215 -36.968   8.536  0.00  0.00      PROA  
ATOM    910  N   VAL P 455     -17.917 -35.680  10.391  0.00  0.00      PROA  
ATOM    911  HN  VAL P 455     -18.186 -35.426  11.317  0.00  0.00      PROA  
ATOM    912  CA  VAL P 455     -16.865 -34.794   9.816  0.00  0.00      PROA  
ATOM    913  HA  VAL P 455     -17.415 -34.395   8.976  0.00  0.00      PROA  
ATOM    914  CB  VAL P 455     -16.580 -33.647  10.758  0.00  0.00      PROA  
ATOM    915  HB  VAL P 455     -17.501 -33.289  11.266  0.00  0.00      PROA  
ATOM    916  CG1 VAL P 455     -15.453 -34.112  11.729  0.00  0.00      PROA  
ATOM    917 HG11 VAL P 455     -14.442 -34.217  11.280  0.00  0.00      PROA  
ATOM    918 HG12 VAL P 455     -15.622 -35.126  12.151  0.00  0.00      PROA  
ATOM    919 HG13 VAL P 455     -15.447 -33.301  12.488  0.00  0.00      PROA  
ATOM    920  CG2 VAL P 455     -16.028 -32.465   9.871  0.00  0.00      PROA  
ATOM    921 HG21 VAL P 455     -15.727 -31.751  10.667  0.00  0.00      PROA  
ATOM    922 HG22 VAL P 455     -16.796 -32.048   9.185  0.00  0.00      PROA  
ATOM    923 HG23 VAL P 455     -15.112 -32.756   9.314  0.00  0.00      PROA  
ATOM    924  C   VAL P 455     -15.626 -35.527   9.398  0.00  0.00      PROA  
ATOM    925  O   VAL P 455     -14.960 -35.189   8.361  0.00  0.00      PROA  
ATOM    926  N   ASP P 456     -15.367 -36.680  10.007  0.00  0.00      PROA  
ATOM    927  HN  ASP P 456     -15.976 -37.051  10.704  0.00  0.00      PROA  
ATOM    928  CA  ASP P 456     -14.333 -37.559   9.620  0.00  0.00      PROA  
ATOM    929  HA  ASP P 456     -13.526 -37.016   9.149  0.00  0.00      PROA  
ATOM    930  CB  ASP P 456     -13.631 -38.349  10.825  0.00  0.00      PROA  
ATOM    931  HB1 ASP P 456     -12.809 -38.985  10.433  0.00  0.00      PROA  
ATOM    932  HB2 ASP P 456     -14.383 -38.956  11.374  0.00  0.00      PROA  
ATOM    933  CG  ASP P 456     -13.038 -37.438  11.929  0.00  0.00      PROA  
ATOM    934  OD1 ASP P 456     -12.745 -37.924  13.066  0.00  0.00      PROA  
ATOM    935  OD2 ASP P 456     -12.805 -36.261  11.655  0.00  0.00      PROA  
ATOM    936  C   ASP P 456     -14.779 -38.624   8.621  0.00  0.00      PROA  
ATOM    937  O   ASP P 456     -14.079 -38.900   7.698  0.00  0.00      PROA  
ATOM    938  N   LEU P 457     -15.970 -39.161   8.717  0.00  0.00      PROA  
ATOM    939  HN  LEU P 457     -16.648 -38.792   9.347  0.00  0.00      PROA  
ATOM    940  CA  LEU P 457     -16.405 -40.231   7.800  0.00  0.00      PROA  
ATOM    941  HA  LEU P 457     -15.572 -40.918   7.767  0.00  0.00      PROA  
ATOM    942  CB  LEU P 457     -17.793 -40.906   8.285  0.00  0.00      PROA  
ATOM    943  HB1 LEU P 457     -18.158 -41.641   7.537  0.00  0.00      PROA  
ATOM    944  HB2 LEU P 457     -18.532 -40.080   8.363  0.00  0.00      PROA  
ATOM    945  CG  LEU P 457     -17.645 -41.555   9.631  0.00  0.00      PROA  
ATOM    946  HG  LEU P 457     -17.123 -40.840  10.302  0.00  0.00      PROA  
ATOM    947  CD1 LEU P 457     -19.014 -41.881  10.278  0.00  0.00      PROA  
ATOM    948 HD11 LEU P 457     -19.625 -42.574   9.662  0.00  0.00      PROA  
ATOM    949 HD12 LEU P 457     -19.593 -40.933  10.312  0.00  0.00      PROA  
ATOM    950 HD13 LEU P 457     -18.901 -42.313  11.295  0.00  0.00      PROA  
ATOM    951  CD2 LEU P 457     -16.710 -42.747   9.656  0.00  0.00      PROA  
ATOM    952 HD21 LEU P 457     -16.448 -43.044  10.694  0.00  0.00      PROA  
ATOM    953 HD22 LEU P 457     -15.750 -42.610   9.115  0.00  0.00      PROA  
ATOM    954 HD23 LEU P 457     -17.121 -43.661   9.174  0.00  0.00      PROA  
ATOM    955  C   LEU P 457     -16.580 -39.648   6.460  0.00  0.00      PROA  
ATOM    956  O   LEU P 457     -16.030 -40.136   5.480  0.00  0.00      PROA  
ATOM    957  N   ILE P 458     -17.237 -38.464   6.396  0.00  0.00      PROA  
ATOM    958  HN  ILE P 458     -17.521 -37.926   7.186  0.00  0.00      PROA  
ATOM    959  CA  ILE P 458     -17.512 -37.734   5.162  0.00  0.00      PROA  
ATOM    960  HA  ILE P 458     -18.089 -38.384   4.521  0.00  0.00      PROA  
ATOM    961  CB  ILE P 458     -18.359 -36.479   5.394  0.00  0.00      PROA  
ATOM    962  HB  ILE P 458     -17.854 -35.929   6.216  0.00  0.00      PROA  
ATOM    963  CG2 ILE P 458     -18.344 -35.522   4.205  0.00  0.00      PROA  
ATOM    964 HG21 ILE P 458     -18.645 -36.052   3.276  0.00  0.00      PROA  
ATOM    965 HG22 ILE P 458     -17.318 -35.098   4.163  0.00  0.00      PROA  
ATOM    966 HG23 ILE P 458     -19.068 -34.683   4.286  0.00  0.00      PROA  
ATOM    967  CG1 ILE P 458     -19.812 -36.664   5.956  0.00  0.00      PROA  
ATOM    968 HG11 ILE P 458     -20.092 -35.714   6.460  0.00  0.00      PROA  
ATOM    969 HG12 ILE P 458     -19.737 -37.423   6.764  0.00  0.00      PROA  
ATOM    970  CD  ILE P 458     -20.854 -37.020   4.883  0.00  0.00      PROA  
ATOM    971  HD1 ILE P 458     -20.604 -38.030   4.494  0.00  0.00      PROA  
ATOM    972  HD2 ILE P 458     -20.824 -36.312   4.027  0.00  0.00      PROA  
ATOM    973  HD3 ILE P 458     -21.876 -37.093   5.313  0.00  0.00      PROA  
ATOM    974  C   ILE P 458     -16.227 -37.461   4.424  0.00  0.00      PROA  
ATOM    975  O   ILE P 458     -16.204 -37.803   3.232  0.00  0.00      PROA  
ATOM    976  N   VAL P 459     -15.184 -36.985   5.139  0.00  0.00      PROA  
ATOM    977  HN  VAL P 459     -15.172 -36.832   6.124  0.00  0.00      PROA  
ATOM    978  CA  VAL P 459     -13.844 -36.774   4.618  0.00  0.00      PROA  
ATOM    979  HA  VAL P 459     -14.013 -36.032   3.852  0.00  0.00      PROA  
ATOM    980  CB  VAL P 459     -13.007 -36.143   5.724  0.00  0.00      PROA  
ATOM    981  HB  VAL P 459     -13.223 -36.578   6.723  0.00  0.00      PROA  
ATOM    982  CG1 VAL P 459     -11.473 -36.287   5.503  0.00  0.00      PROA  
ATOM    983 HG11 VAL P 459     -10.948 -35.759   6.327  0.00  0.00      PROA  
ATOM    984 HG12 VAL P 459     -11.349 -35.744   4.542  0.00  0.00      PROA  
ATOM    985 HG13 VAL P 459     -11.187 -37.361   5.497  0.00  0.00      PROA  
ATOM    986  CG2 VAL P 459     -13.366 -34.650   5.817  0.00  0.00      PROA  
ATOM    987 HG21 VAL P 459     -14.473 -34.560   5.805  0.00  0.00      PROA  
ATOM    988 HG22 VAL P 459     -13.016 -34.235   4.847  0.00  0.00      PROA  
ATOM    989 HG23 VAL P 459     -12.858 -34.124   6.654  0.00  0.00      PROA  
ATOM    990  C   VAL P 459     -13.183 -37.999   4.021  0.00  0.00      PROA  
ATOM    991  O   VAL P 459     -12.578 -37.827   2.943  0.00  0.00      PROA  
ATOM    992  N   ASP P 460     -13.300 -39.254   4.650  0.00  0.00      PROA  
ATOM    993  HN  ASP P 460     -13.861 -39.306   5.472  0.00  0.00      PROA  
ATOM    994  CA  ASP P 460     -13.007 -40.568   4.122  0.00  0.00      PROA  
ATOM    995  HA  ASP P 460     -11.973 -40.482   3.822  0.00  0.00      PROA  
ATOM    996  CB  ASP P 460     -13.085 -41.661   5.280  0.00  0.00      PROA  
ATOM    997  HB1 ASP P 460     -13.195 -42.707   4.920  0.00  0.00      PROA  
ATOM    998  HB2 ASP P 460     -13.869 -41.419   6.028  0.00  0.00      PROA  
ATOM    999  CG  ASP P 460     -11.734 -41.759   6.014  0.00  0.00      PROA  
ATOM   1000  OD1 ASP P 460     -11.560 -42.614   6.969  0.00  0.00      PROA  
ATOM   1001  OD2 ASP P 460     -10.798 -41.023   5.652  0.00  0.00      PROA  
ATOM   1002  C   ASP P 460     -13.803 -40.969   2.853  0.00  0.00      PROA  
ATOM   1003  O   ASP P 460     -13.186 -41.205   1.804  0.00  0.00      PROA  
ATOM   1004  N   ILE P 461     -15.106 -40.722   2.974  0.00  0.00      PROA  
ATOM   1005  HN  ILE P 461     -15.516 -40.321   3.789  0.00  0.00      PROA  
ATOM   1006  CA  ILE P 461     -15.981 -41.096   1.862  0.00  0.00      PROA  
ATOM   1007  HA  ILE P 461     -15.772 -42.110   1.556  0.00  0.00      PROA  
ATOM   1008  CB  ILE P 461     -17.474 -41.191   2.385  0.00  0.00      PROA  
ATOM   1009  HB  ILE P 461     -17.813 -40.238   2.845  0.00  0.00      PROA  
ATOM   1010  CG2 ILE P 461     -18.516 -41.393   1.313  0.00  0.00      PROA  
ATOM   1011 HG21 ILE P 461     -18.339 -40.764   0.415  0.00  0.00      PROA  
ATOM   1012 HG22 ILE P 461     -19.489 -41.074   1.745  0.00  0.00      PROA  
ATOM   1013 HG23 ILE P 461     -18.561 -42.462   1.013  0.00  0.00      PROA  
ATOM   1014  CG1 ILE P 461     -17.595 -42.355   3.465  0.00  0.00      PROA  
ATOM   1015 HG11 ILE P 461     -16.595 -42.398   3.946  0.00  0.00      PROA  
ATOM   1016 HG12 ILE P 461     -17.772 -43.359   3.024  0.00  0.00      PROA  
ATOM   1017  CD  ILE P 461     -18.687 -42.204   4.488  0.00  0.00      PROA  
ATOM   1018  HD1 ILE P 461     -18.927 -43.162   4.996  0.00  0.00      PROA  
ATOM   1019  HD2 ILE P 461     -19.666 -41.942   4.034  0.00  0.00      PROA  
ATOM   1020  HD3 ILE P 461     -18.579 -41.413   5.260  0.00  0.00      PROA  
ATOM   1021  C   ILE P 461     -15.771 -40.193   0.652  0.00  0.00      PROA  
ATOM   1022  O   ILE P 461     -15.944 -40.787  -0.419  0.00  0.00      PROA  
ATOM   1023  N   MET P 462     -15.456 -38.934   0.707  0.00  0.00      PROA  
ATOM   1024  HN  MET P 462     -15.336 -38.410   1.546  0.00  0.00      PROA  
ATOM   1025  CA  MET P 462     -15.168 -38.049  -0.386  0.00  0.00      PROA  
ATOM   1026  HA  MET P 462     -16.010 -38.010  -1.061  0.00  0.00      PROA  
ATOM   1027  CB  MET P 462     -14.765 -36.622   0.056  0.00  0.00      PROA  
ATOM   1028  HB1 MET P 462     -14.177 -36.177  -0.775  0.00  0.00      PROA  
ATOM   1029  HB2 MET P 462     -14.117 -36.558   0.957  0.00  0.00      PROA  
ATOM   1030  CG  MET P 462     -15.970 -35.755   0.324  0.00  0.00      PROA  
ATOM   1031  HG1 MET P 462     -16.558 -36.261   1.119  0.00  0.00      PROA  
ATOM   1032  HG2 MET P 462     -16.637 -35.637  -0.557  0.00  0.00      PROA  
ATOM   1033  SD  MET P 462     -15.747 -34.075   0.917  0.00  0.00      PROA  
ATOM   1034  CE  MET P 462     -15.406 -33.489  -0.769  0.00  0.00      PROA  
ATOM   1035  HE1 MET P 462     -15.372 -32.379  -0.776  0.00  0.00      PROA  
ATOM   1036  HE2 MET P 462     -16.098 -33.910  -1.529  0.00  0.00      PROA  
ATOM   1037  HE3 MET P 462     -14.393 -33.785  -1.118  0.00  0.00      PROA  
ATOM   1038  C   MET P 462     -14.072 -38.642  -1.349  0.00  0.00      PROA  
ATOM   1039  O   MET P 462     -14.243 -38.612  -2.535  0.00  0.00      PROA  
ATOM   1040  N   PHE P 463     -12.931 -39.129  -0.740  0.00  0.00      PROA  
ATOM   1041  HN  PHE P 463     -12.784 -38.949   0.229  0.00  0.00      PROA  
ATOM   1042  CA  PHE P 463     -11.905 -39.867  -1.458  0.00  0.00      PROA  
ATOM   1043  HA  PHE P 463     -11.747 -39.221  -2.309  0.00  0.00      PROA  
ATOM   1044  CB  PHE P 463     -10.635 -40.119  -0.566  0.00  0.00      PROA  
ATOM   1045  HB1 PHE P 463      -9.879 -40.724  -1.111  0.00  0.00      PROA  
ATOM   1046  HB2 PHE P 463     -10.980 -40.632   0.358  0.00  0.00      PROA  
ATOM   1047  CG  PHE P 463      -9.974 -38.792  -0.405  0.00  0.00      PROA  
ATOM   1048  CD1 PHE P 463     -10.075 -38.336   0.935  0.00  0.00      PROA  
ATOM   1049  HD1 PHE P 463     -10.515 -39.051   1.614  0.00  0.00      PROA  
ATOM   1050  CE1 PHE P 463      -9.577 -37.055   1.282  0.00  0.00      PROA  
ATOM   1051  HE1 PHE P 463      -9.690 -36.791   2.323  0.00  0.00      PROA  
ATOM   1052  CZ  PHE P 463      -8.926 -36.291   0.324  0.00  0.00      PROA  
ATOM   1053  HZ  PHE P 463      -8.437 -35.387   0.658  0.00  0.00      PROA  
ATOM   1054  CD2 PHE P 463      -9.377 -37.999  -1.382  0.00  0.00      PROA  
ATOM   1055  HD2 PHE P 463      -9.392 -38.436  -2.369  0.00  0.00      PROA  
ATOM   1056  CE2 PHE P 463      -8.757 -36.779  -0.987  0.00  0.00      PROA  
ATOM   1057  HE2 PHE P 463      -8.245 -36.125  -1.677  0.00  0.00      PROA  
ATOM   1058  C   PHE P 463     -12.339 -41.167  -2.180  0.00  0.00      PROA  
ATOM   1059  O   PHE P 463     -11.867 -41.429  -3.298  0.00  0.00      PROA  
ATOM   1060  N   ILE P 464     -13.137 -42.053  -1.560  0.00  0.00      PROA  
ATOM   1061  HN  ILE P 464     -13.463 -41.784  -0.657  0.00  0.00      PROA  
ATOM   1062  CA  ILE P 464     -13.916 -43.196  -2.182  0.00  0.00      PROA  
ATOM   1063  HA  ILE P 464     -13.236 -43.810  -2.755  0.00  0.00      PROA  
ATOM   1064  CB  ILE P 464     -14.547 -44.198  -1.195  0.00  0.00      PROA  
ATOM   1065  HB  ILE P 464     -15.473 -43.790  -0.736  0.00  0.00      PROA  
ATOM   1066  CG2 ILE P 464     -15.125 -45.405  -1.932  0.00  0.00      PROA  
ATOM   1067 HG21 ILE P 464     -15.815 -45.141  -2.762  0.00  0.00      PROA  
ATOM   1068 HG22 ILE P 464     -15.620 -46.082  -1.204  0.00  0.00      PROA  
ATOM   1069 HG23 ILE P 464     -14.306 -46.075  -2.270  0.00  0.00      PROA  
ATOM   1070  CG1 ILE P 464     -13.572 -44.557  -0.097  0.00  0.00      PROA  
ATOM   1071 HG11 ILE P 464     -13.524 -43.648   0.539  0.00  0.00      PROA  
ATOM   1072 HG12 ILE P 464     -12.578 -44.833  -0.510  0.00  0.00      PROA  
ATOM   1073  CD  ILE P 464     -14.083 -45.752   0.729  0.00  0.00      PROA  
ATOM   1074  HD1 ILE P 464     -13.396 -45.799   1.601  0.00  0.00      PROA  
ATOM   1075  HD2 ILE P 464     -13.943 -46.726   0.213  0.00  0.00      PROA  
ATOM   1076  HD3 ILE P 464     -15.131 -45.606   1.066  0.00  0.00      PROA  
ATOM   1077  C   ILE P 464     -14.950 -42.757  -3.281  0.00  0.00      PROA  
ATOM   1078  O   ILE P 464     -15.065 -43.423  -4.293  0.00  0.00      PROA  
ATOM   1079  N   VAL P 465     -15.732 -41.666  -3.012  0.00  0.00      PROA  
ATOM   1080  HN  VAL P 465     -15.517 -41.223  -2.144  0.00  0.00      PROA  
ATOM   1081  CA  VAL P 465     -16.696 -41.133  -3.973  0.00  0.00      PROA  
ATOM   1082  HA  VAL P 465     -17.248 -41.942  -4.428  0.00  0.00      PROA  
ATOM   1083  CB  VAL P 465     -17.783 -40.191  -3.355  0.00  0.00      PROA  
ATOM   1084  HB  VAL P 465     -17.160 -39.698  -2.579  0.00  0.00      PROA  
ATOM   1085  CG1 VAL P 465     -18.398 -39.146  -4.335  0.00  0.00      PROA  
ATOM   1086 HG11 VAL P 465     -18.958 -39.814  -5.024  0.00  0.00      PROA  
ATOM   1087 HG12 VAL P 465     -17.633 -38.543  -4.871  0.00  0.00      PROA  
ATOM   1088 HG13 VAL P 465     -19.123 -38.475  -3.827  0.00  0.00      PROA  
ATOM   1089  CG2 VAL P 465     -18.897 -40.848  -2.643  0.00  0.00      PROA  
ATOM   1090 HG21 VAL P 465     -18.574 -41.657  -1.954  0.00  0.00      PROA  
ATOM   1091 HG22 VAL P 465     -19.686 -41.200  -3.341  0.00  0.00      PROA  
ATOM   1092 HG23 VAL P 465     -19.342 -40.092  -1.962  0.00  0.00      PROA  
ATOM   1093  C   VAL P 465     -16.004 -40.514  -5.158  0.00  0.00      PROA  
ATOM   1094  O   VAL P 465     -16.537 -40.555  -6.279  0.00  0.00      PROA  
ATOM   1095  N   ASP P 466     -14.733 -40.065  -4.995  0.00  0.00      PROA  
ATOM   1096  HN  ASP P 466     -14.359 -39.950  -4.078  0.00  0.00      PROA  
ATOM   1097  CA  ASP P 466     -13.992 -39.534  -6.131  0.00  0.00      PROA  
ATOM   1098  HA  ASP P 466     -14.692 -38.888  -6.640  0.00  0.00      PROA  
ATOM   1099  CB  ASP P 466     -12.596 -38.951  -5.649  0.00  0.00      PROA  
ATOM   1100  HB1 ASP P 466     -11.961 -39.822  -5.380  0.00  0.00      PROA  
ATOM   1101  HB2 ASP P 466     -12.831 -38.490  -4.667  0.00  0.00      PROA  
ATOM   1102  CG  ASP P 466     -11.804 -38.035  -6.540  0.00  0.00      PROA  
ATOM   1103  OD1 ASP P 466     -12.360 -37.434  -7.464  0.00  0.00      PROA  
ATOM   1104  OD2 ASP P 466     -10.547 -37.885  -6.354  0.00  0.00      PROA  
ATOM   1105  C   ASP P 466     -13.737 -40.643  -7.040  0.00  0.00      PROA  
ATOM   1106  O   ASP P 466     -13.877 -40.451  -8.228  0.00  0.00      PROA  
ATOM   1107  N   ILE P 467     -13.379 -41.887  -6.616  0.00  0.00      PROA  
ATOM   1108  HN  ILE P 467     -13.132 -41.995  -5.656  0.00  0.00      PROA  
ATOM   1109  CA  ILE P 467     -13.283 -43.141  -7.431  0.00  0.00      PROA  
ATOM   1110  HA  ILE P 467     -12.592 -43.042  -8.255  0.00  0.00      PROA  
ATOM   1111  CB  ILE P 467     -12.753 -44.387  -6.747  0.00  0.00      PROA  
ATOM   1112  HB  ILE P 467     -13.478 -44.525  -5.916  0.00  0.00      PROA  
ATOM   1113  CG2 ILE P 467     -12.891 -45.738  -7.578  0.00  0.00      PROA  
ATOM   1114 HG21 ILE P 467     -12.437 -46.547  -6.968  0.00  0.00      PROA  
ATOM   1115 HG22 ILE P 467     -12.352 -45.686  -8.548  0.00  0.00      PROA  
ATOM   1116 HG23 ILE P 467     -13.928 -45.914  -7.938  0.00  0.00      PROA  
ATOM   1117  CG1 ILE P 467     -11.352 -44.133  -6.122  0.00  0.00      PROA  
ATOM   1118 HG11 ILE P 467     -11.324 -43.184  -5.546  0.00  0.00      PROA  
ATOM   1119 HG12 ILE P 467     -10.562 -44.093  -6.903  0.00  0.00      PROA  
ATOM   1120  CD  ILE P 467     -11.060 -45.180  -4.983  0.00  0.00      PROA  
ATOM   1121  HD1 ILE P 467     -11.873 -45.075  -4.233  0.00  0.00      PROA  
ATOM   1122  HD2 ILE P 467     -10.034 -45.082  -4.567  0.00  0.00      PROA  
ATOM   1123  HD3 ILE P 467     -11.077 -46.209  -5.400  0.00  0.00      PROA  
ATOM   1124  C   ILE P 467     -14.695 -43.362  -8.082  0.00  0.00      PROA  
ATOM   1125  O   ILE P 467     -14.660 -43.562  -9.336  0.00  0.00      PROA  
ATOM   1126  N   LEU P 468     -15.845 -43.328  -7.362  0.00  0.00      PROA  
ATOM   1127  HN  LEU P 468     -15.780 -43.363  -6.367  0.00  0.00      PROA  
ATOM   1128  CA  LEU P 468     -17.151 -43.513  -7.964  0.00  0.00      PROA  
ATOM   1129  HA  LEU P 468     -17.237 -44.530  -8.317  0.00  0.00      PROA  
ATOM   1130  CB  LEU P 468     -18.135 -43.274  -6.805  0.00  0.00      PROA  
ATOM   1131  HB1 LEU P 468     -18.079 -42.214  -6.478  0.00  0.00      PROA  
ATOM   1132  HB2 LEU P 468     -17.868 -43.962  -5.974  0.00  0.00      PROA  
ATOM   1133  CG  LEU P 468     -19.630 -43.543  -7.159  0.00  0.00      PROA  
ATOM   1134  HG  LEU P 468     -19.960 -42.833  -7.946  0.00  0.00      PROA  
ATOM   1135  CD1 LEU P 468     -19.925 -44.975  -7.626  0.00  0.00      PROA  
ATOM   1136 HD11 LEU P 468     -20.988 -45.086  -7.930  0.00  0.00      PROA  
ATOM   1137 HD12 LEU P 468     -19.541 -45.744  -6.923  0.00  0.00      PROA  
ATOM   1138 HD13 LEU P 468     -19.286 -45.099  -8.526  0.00  0.00      PROA  
ATOM   1139  CD2 LEU P 468     -20.514 -43.335  -5.933  0.00  0.00      PROA  
ATOM   1140 HD21 LEU P 468     -20.347 -42.413  -5.336  0.00  0.00      PROA  
ATOM   1141 HD22 LEU P 468     -20.356 -44.285  -5.379  0.00  0.00      PROA  
ATOM   1142 HD23 LEU P 468     -21.586 -43.363  -6.225  0.00  0.00      PROA  
ATOM   1143  C   LEU P 468     -17.538 -42.700  -9.165  0.00  0.00      PROA  
ATOM   1144  O   LEU P 468     -17.987 -43.158 -10.207  0.00  0.00      PROA  
ATOM   1145  N   ILE P 469     -17.349 -41.370  -9.002  0.00  0.00      PROA  
ATOM   1146  HN  ILE P 469     -16.925 -41.006  -8.177  0.00  0.00      PROA  
ATOM   1147  CA  ILE P 469     -17.390 -40.462 -10.053  0.00  0.00      PROA  
ATOM   1148  HA  ILE P 469     -18.327 -40.569 -10.580  0.00  0.00      PROA  
ATOM   1149  CB  ILE P 469     -17.306 -39.008  -9.422  0.00  0.00      PROA  
ATOM   1150  HB  ILE P 469     -16.483 -38.930  -8.680  0.00  0.00      PROA  
ATOM   1151  CG2 ILE P 469     -17.076 -37.973 -10.591  0.00  0.00      PROA  
ATOM   1152 HG21 ILE P 469     -17.317 -36.925 -10.311  0.00  0.00      PROA  
ATOM   1153 HG22 ILE P 469     -17.782 -38.313 -11.379  0.00  0.00      PROA  
ATOM   1154 HG23 ILE P 469     -16.026 -38.109 -10.927  0.00  0.00      PROA  
ATOM   1155  CG1 ILE P 469     -18.548 -38.702  -8.521  0.00  0.00      PROA  
ATOM   1156 HG11 ILE P 469     -18.794 -39.519  -7.810  0.00  0.00      PROA  
ATOM   1157 HG12 ILE P 469     -19.438 -38.566  -9.172  0.00  0.00      PROA  
ATOM   1158  CD  ILE P 469     -18.199 -37.492  -7.607  0.00  0.00      PROA  
ATOM   1159  HD1 ILE P 469     -17.187 -37.754  -7.230  0.00  0.00      PROA  
ATOM   1160  HD2 ILE P 469     -18.944 -37.304  -6.805  0.00  0.00      PROA  
ATOM   1161  HD3 ILE P 469     -18.190 -36.517  -8.139  0.00  0.00      PROA  
ATOM   1162  C   ILE P 469     -16.369 -40.658 -11.188  0.00  0.00      PROA  
ATOM   1163  O   ILE P 469     -16.731 -40.597 -12.323  0.00  0.00      PROA  
ATOM   1164  N   ASN P 470     -15.055 -40.890 -10.921  0.00  0.00      PROA  
ATOM   1165  HN  ASN P 470     -14.675 -40.814 -10.003  0.00  0.00      PROA  
ATOM   1166  CA  ASN P 470     -14.025 -41.085 -11.997  0.00  0.00      PROA  
ATOM   1167  HA  ASN P 470     -13.926 -40.246 -12.670  0.00  0.00      PROA  
ATOM   1168  CB  ASN P 470     -12.643 -41.371 -11.344  0.00  0.00      PROA  
ATOM   1169  HB1 ASN P 470     -11.910 -41.907 -11.984  0.00  0.00      PROA  
ATOM   1170  HB2 ASN P 470     -12.749 -41.990 -10.427  0.00  0.00      PROA  
ATOM   1171  CG  ASN P 470     -11.835 -40.124 -11.066  0.00  0.00      PROA  
ATOM   1172  OD1 ASN P 470     -12.112 -38.968 -11.451  0.00  0.00      PROA  
ATOM   1173  ND2 ASN P 470     -10.711 -40.383 -10.401  0.00  0.00      PROA  
ATOM   1174 HD21 ASN P 470     -10.183 -39.592 -10.093  0.00  0.00      PROA  
ATOM   1175 HD22 ASN P 470     -10.426 -41.282 -10.067  0.00  0.00      PROA  
ATOM   1176  C   ASN P 470     -14.317 -42.260 -12.949  0.00  0.00      PROA  
ATOM   1177  O   ASN P 470     -14.163 -42.122 -14.158  0.00  0.00      PROA  
ATOM   1178  N   PHE P 471     -14.716 -43.393 -12.463  0.00  0.00      PROA  
ATOM   1179  HN  PHE P 471     -14.817 -43.637 -11.501  0.00  0.00      PROA  
ATOM   1180  CA  PHE P 471     -15.282 -44.447 -13.254  0.00  0.00      PROA  
ATOM   1181  HA  PHE P 471     -14.523 -44.791 -13.941  0.00  0.00      PROA  
ATOM   1182  CB  PHE P 471     -15.680 -45.636 -12.267  0.00  0.00      PROA  
ATOM   1183  HB1 PHE P 471     -16.514 -46.231 -12.697  0.00  0.00      PROA  
ATOM   1184  HB2 PHE P 471     -16.042 -45.182 -11.320  0.00  0.00      PROA  
ATOM   1185  CG  PHE P 471     -14.642 -46.699 -11.899  0.00  0.00      PROA  
ATOM   1186  CD1 PHE P 471     -14.142 -47.577 -12.864  0.00  0.00      PROA  
ATOM   1187  HD1 PHE P 471     -14.440 -47.529 -13.901  0.00  0.00      PROA  
ATOM   1188  CE1 PHE P 471     -13.280 -48.611 -12.438  0.00  0.00      PROA  
ATOM   1189  HE1 PHE P 471     -12.931 -49.264 -13.224  0.00  0.00      PROA  
ATOM   1190  CZ  PHE P 471     -12.874 -48.644 -11.152  0.00  0.00      PROA  
ATOM   1191  HZ  PHE P 471     -12.197 -49.354 -10.701  0.00  0.00      PROA  
ATOM   1192  CD2 PHE P 471     -14.167 -46.685 -10.578  0.00  0.00      PROA  
ATOM   1193  HD2 PHE P 471     -14.423 -45.940  -9.840  0.00  0.00      PROA  
ATOM   1194  CE2 PHE P 471     -13.324 -47.720 -10.200  0.00  0.00      PROA  
ATOM   1195  HE2 PHE P 471     -12.795 -47.741  -9.259  0.00  0.00      PROA  
ATOM   1196  C   PHE P 471     -16.503 -44.079 -14.159  0.00  0.00      PROA  
ATOM   1197  O   PHE P 471     -16.581 -44.652 -15.224  0.00  0.00      PROA  
ATOM   1198  N   ARG P 472     -17.449 -43.197 -13.812  0.00  0.00      PROA  
ATOM   1199  HN  ARG P 472     -17.447 -42.698 -12.950  0.00  0.00      PROA  
ATOM   1200  CA  ARG P 472     -18.334 -42.640 -14.864  0.00  0.00      PROA  
ATOM   1201  HA  ARG P 472     -18.388 -43.277 -15.735  0.00  0.00      PROA  
ATOM   1202  CB  ARG P 472     -19.769 -42.408 -14.241  0.00  0.00      PROA  
ATOM   1203  HB1 ARG P 472     -20.426 -41.887 -14.970  0.00  0.00      PROA  
ATOM   1204  HB2 ARG P 472     -19.535 -41.783 -13.353  0.00  0.00      PROA  
ATOM   1205  CG  ARG P 472     -20.444 -43.721 -13.859  0.00  0.00      PROA  
ATOM   1206  HG1 ARG P 472     -21.466 -43.550 -13.456  0.00  0.00      PROA  
ATOM   1207  HG2 ARG P 472     -20.015 -44.315 -13.024  0.00  0.00      PROA  
ATOM   1208  CD  ARG P 472     -20.566 -44.850 -14.994  0.00  0.00      PROA  
ATOM   1209  HD1 ARG P 472     -21.204 -45.714 -14.709  0.00  0.00      PROA  
ATOM   1210  HD2 ARG P 472     -19.564 -45.238 -15.278  0.00  0.00      PROA  
ATOM   1211  NE  ARG P 472     -21.008 -44.182 -16.247  0.00  0.00      PROA  
ATOM   1212  HE  ARG P 472     -20.371 -43.685 -16.837  0.00  0.00      PROA  
ATOM   1213  CZ  ARG P 472     -22.236 -44.150 -16.802  0.00  0.00      PROA  
ATOM   1214  NH1 ARG P 472     -23.210 -44.958 -16.377  0.00  0.00      PROA  
ATOM   1215 HH11 ARG P 472     -23.979 -45.217 -16.963  0.00  0.00      PROA  
ATOM   1216 HH12 ARG P 472     -22.997 -45.467 -15.543  0.00  0.00      PROA  
ATOM   1217  NH2 ARG P 472     -22.331 -43.642 -17.954  0.00  0.00      PROA  
ATOM   1218 HH21 ARG P 472     -21.528 -43.105 -18.214  0.00  0.00      PROA  
ATOM   1219 HH22 ARG P 472     -23.220 -43.654 -18.412  0.00  0.00      PROA  
ATOM   1220  C   ARG P 472     -17.847 -41.333 -15.602  0.00  0.00      PROA  
ATOM   1221  O   ARG P 472     -18.638 -40.820 -16.452  0.00  0.00      PROA  
ATOM   1222  N   THR P 473     -16.662 -40.723 -15.284  0.00  0.00      PROA  
ATOM   1223  HN  THR P 473     -15.999 -41.281 -14.792  0.00  0.00      PROA  
ATOM   1224  CA  THR P 473     -16.268 -39.415 -15.826  0.00  0.00      PROA  
ATOM   1225  HA  THR P 473     -17.151 -38.854 -16.091  0.00  0.00      PROA  
ATOM   1226  CB  THR P 473     -15.486 -38.580 -14.882  0.00  0.00      PROA  
ATOM   1227  HB  THR P 473     -14.744 -39.155 -14.288  0.00  0.00      PROA  
ATOM   1228  OG1 THR P 473     -16.384 -37.961 -13.947  0.00  0.00      PROA  
ATOM   1229  HG1 THR P 473     -16.748 -38.777 -13.596  0.00  0.00      PROA  
ATOM   1230  CG2 THR P 473     -14.628 -37.457 -15.546  0.00  0.00      PROA  
ATOM   1231 HG21 THR P 473     -14.122 -36.986 -14.676  0.00  0.00      PROA  
ATOM   1232 HG22 THR P 473     -15.228 -36.684 -16.073  0.00  0.00      PROA  
ATOM   1233 HG23 THR P 473     -13.785 -37.840 -16.158  0.00  0.00      PROA  
ATOM   1234  C   THR P 473     -15.473 -39.561 -17.076  0.00  0.00      PROA  
ATOM   1235  O   THR P 473     -14.434 -40.237 -17.097  0.00  0.00      PROA  
ATOM   1236  N   THR P 474     -15.795 -38.798 -18.128  0.00  0.00      PROA  
ATOM   1237  HN  THR P 474     -16.673 -38.326 -18.150  0.00  0.00      PROA  
ATOM   1238  CA  THR P 474     -15.320 -38.825 -19.479  0.00  0.00      PROA  
ATOM   1239  HA  THR P 474     -15.491 -39.823 -19.855  0.00  0.00      PROA  
ATOM   1240  CB  THR P 474     -16.116 -38.035 -20.471  0.00  0.00      PROA  
ATOM   1241  HB  THR P 474     -15.573 -38.012 -21.440  0.00  0.00      PROA  
ATOM   1242  OG1 THR P 474     -16.102 -36.686 -20.113  0.00  0.00      PROA  
ATOM   1243  HG1 THR P 474     -16.332 -36.316 -20.969  0.00  0.00      PROA  
ATOM   1244  CG2 THR P 474     -17.495 -38.612 -20.652  0.00  0.00      PROA  
ATOM   1245 HG21 THR P 474     -17.402 -39.670 -20.978  0.00  0.00      PROA  
ATOM   1246 HG22 THR P 474     -17.978 -38.094 -21.508  0.00  0.00      PROA  
ATOM   1247 HG23 THR P 474     -18.100 -38.589 -19.720  0.00  0.00      PROA  
ATOM   1248  C   THR P 474     -13.762 -38.707 -19.757  0.00  0.00      PROA  
ATOM   1249  O   THR P 474     -13.006 -38.167 -18.934  0.00  0.00      PROA  
ATOM   1250  N   TYR P 475     -13.339 -39.193 -20.928  0.00  0.00      PROA  
ATOM   1251  HN  TYR P 475     -13.864 -39.715 -21.596  0.00  0.00      PROA  
ATOM   1252  CA  TYR P 475     -11.979 -38.852 -21.392  0.00  0.00      PROA  
ATOM   1253  HA  TYR P 475     -11.466 -38.158 -20.743  0.00  0.00      PROA  
ATOM   1254  CB  TYR P 475     -11.044 -40.091 -21.542  0.00  0.00      PROA  
ATOM   1255  HB1 TYR P 475     -10.225 -39.909 -22.270  0.00  0.00      PROA  
ATOM   1256  HB2 TYR P 475     -11.616 -40.903 -22.039  0.00  0.00      PROA  
ATOM   1257  CG  TYR P 475     -10.436 -40.603 -20.260  0.00  0.00      PROA  
ATOM   1258  CD1 TYR P 475      -9.056 -40.534 -20.009  0.00  0.00      PROA  
ATOM   1259  HD1 TYR P 475      -8.535 -40.040 -20.815  0.00  0.00      PROA  
ATOM   1260  CE1 TYR P 475      -8.461 -41.081 -18.841  0.00  0.00      PROA  
ATOM   1261  HE1 TYR P 475      -7.409 -40.914 -18.665  0.00  0.00      PROA  
ATOM   1262  CZ  TYR P 475      -9.291 -41.629 -17.911  0.00  0.00      PROA  
ATOM   1263  OH  TYR P 475      -8.874 -42.323 -16.864  0.00  0.00      PROA  
ATOM   1264  HH  TYR P 475      -7.916 -42.374 -16.873  0.00  0.00      PROA  
ATOM   1265  CD2 TYR P 475     -11.312 -41.113 -19.214  0.00  0.00      PROA  
ATOM   1266  HD2 TYR P 475     -12.377 -41.043 -19.379  0.00  0.00      PROA  
ATOM   1267  CE2 TYR P 475     -10.705 -41.614 -18.104  0.00  0.00      PROA  
ATOM   1268  HE2 TYR P 475     -11.254 -41.821 -17.197  0.00  0.00      PROA  
ATOM   1269  C   TYR P 475     -12.169 -38.235 -22.736  0.00  0.00      PROA  
ATOM   1270  O   TYR P 475     -13.040 -38.623 -23.523  0.00  0.00      PROA  
ATOM   1271  N   VAL P 476     -11.485 -37.117 -23.053  0.00  0.00      PROA  
ATOM   1272  HN  VAL P 476     -10.805 -36.824 -22.385  0.00  0.00      PROA  
ATOM   1273  CA  VAL P 476     -11.368 -36.556 -24.387  0.00  0.00      PROA  
ATOM   1274  HA  VAL P 476     -11.963 -37.160 -25.055  0.00  0.00      PROA  
ATOM   1275  CB  VAL P 476     -11.783 -35.057 -24.482  0.00  0.00      PROA  
ATOM   1276  HB  VAL P 476     -11.061 -34.485 -23.860  0.00  0.00      PROA  
ATOM   1277  CG1 VAL P 476     -11.635 -34.530 -25.909  0.00  0.00      PROA  
ATOM   1278 HG11 VAL P 476     -10.616 -34.751 -26.294  0.00  0.00      PROA  
ATOM   1279 HG12 VAL P 476     -11.855 -33.444 -25.986  0.00  0.00      PROA  
ATOM   1280 HG13 VAL P 476     -12.410 -34.943 -26.589  0.00  0.00      PROA  
ATOM   1281  CG2 VAL P 476     -13.206 -34.893 -24.002  0.00  0.00      PROA  
ATOM   1282 HG21 VAL P 476     -13.983 -35.513 -24.500  0.00  0.00      PROA  
ATOM   1283 HG22 VAL P 476     -13.479 -33.843 -24.243  0.00  0.00      PROA  
ATOM   1284 HG23 VAL P 476     -13.379 -34.966 -22.907  0.00  0.00      PROA  
ATOM   1285  C   VAL P 476      -9.916 -36.757 -24.786  0.00  0.00      PROA  
ATOM   1286  O   VAL P 476      -8.911 -36.679 -23.985  0.00  0.00      PROA  
ATOM   1287  N   ASN P 477      -9.736 -37.461 -25.963  0.00  0.00      PROA  
ATOM   1288  HN  ASN P 477     -10.565 -37.687 -26.468  0.00  0.00      PROA  
ATOM   1289  CA  ASN P 477      -8.491 -37.979 -26.522  0.00  0.00      PROA  
ATOM   1290  HA  ASN P 477      -7.636 -37.680 -25.933  0.00  0.00      PROA  
ATOM   1291  CB  ASN P 477      -8.684 -39.505 -26.922  0.00  0.00      PROA  
ATOM   1292  HB1 ASN P 477      -7.689 -39.922 -27.189  0.00  0.00      PROA  
ATOM   1293  HB2 ASN P 477      -9.376 -39.710 -27.767  0.00  0.00      PROA  
ATOM   1294  CG  ASN P 477      -9.101 -40.318 -25.672  0.00  0.00      PROA  
ATOM   1295  OD1 ASN P 477      -8.989 -39.864 -24.536  0.00  0.00      PROA  
ATOM   1296  ND2 ASN P 477      -9.348 -41.664 -25.909  0.00  0.00      PROA  
ATOM   1297 HD21 ASN P 477      -9.721 -42.149 -25.117  0.00  0.00      PROA  
ATOM   1298 HD22 ASN P 477      -9.287 -42.037 -26.835  0.00  0.00      PROA  
ATOM   1299  C   ASN P 477      -8.189 -37.219 -27.801  0.00  0.00      PROA  
ATOM   1300  O   ASN P 477      -9.021 -36.559 -28.361  0.00  0.00      PROA  
ATOM   1301  N   ALA P 478      -6.866 -37.177 -28.143  0.00  0.00      PROA  
ATOM   1302  HN  ALA P 478      -6.207 -37.484 -27.461  0.00  0.00      PROA  
ATOM   1303  CA  ALA P 478      -6.395 -36.404 -29.276  0.00  0.00      PROA  
ATOM   1304  HA  ALA P 478      -6.474 -35.367 -28.984  0.00  0.00      PROA  
ATOM   1305  CB  ALA P 478      -4.898 -36.727 -29.579  0.00  0.00      PROA  
ATOM   1306  HB1 ALA P 478      -4.309 -36.650 -28.640  0.00  0.00      PROA  
ATOM   1307  HB2 ALA P 478      -4.389 -35.981 -30.226  0.00  0.00      PROA  
ATOM   1308  HB3 ALA P 478      -4.764 -37.729 -30.039  0.00  0.00      PROA  
ATOM   1309  C   ALA P 478      -7.143 -36.586 -30.603  0.00  0.00      PROA  
ATOM   1310  O   ALA P 478      -7.537 -37.692 -30.965  0.00  0.00      PROA  
ATOM   1311  N   ASN P 479      -7.346 -35.458 -31.314  0.00  0.00      PROA  
ATOM   1312  HN  ASN P 479      -7.073 -34.591 -30.905  0.00  0.00      PROA  
ATOM   1313  CA  ASN P 479      -8.237 -35.361 -32.435  0.00  0.00      PROA  
ATOM   1314  HA  ASN P 479      -8.013 -34.376 -32.818  0.00  0.00      PROA  
ATOM   1315  CB  ASN P 479      -7.985 -36.395 -33.551  0.00  0.00      PROA  
ATOM   1316  HB1 ASN P 479      -8.628 -36.061 -34.393  0.00  0.00      PROA  
ATOM   1317  HB2 ASN P 479      -8.425 -37.388 -33.316  0.00  0.00      PROA  
ATOM   1318  CG  ASN P 479      -6.584 -36.422 -34.018  0.00  0.00      PROA  
ATOM   1319  OD1 ASN P 479      -5.896 -37.465 -33.909  0.00  0.00      PROA  
ATOM   1320  ND2 ASN P 479      -5.908 -35.345 -34.491  0.00  0.00      PROA  
ATOM   1321 HD21 ASN P 479      -4.979 -35.517 -34.817  0.00  0.00      PROA  
ATOM   1322 HD22 ASN P 479      -6.204 -34.421 -34.248  0.00  0.00      PROA  
ATOM   1323  C   ASN P 479      -9.679 -35.169 -32.062  0.00  0.00      PROA  
ATOM   1324  O   ASN P 479     -10.466 -35.413 -32.915  0.00  0.00      PROA  
ATOM   1325  N   GLU P 480      -9.987 -34.815 -30.801  0.00  0.00      PROA  
ATOM   1326  HN  GLU P 480      -9.258 -34.658 -30.139  0.00  0.00      PROA  
ATOM   1327  CA  GLU P 480     -11.356 -34.805 -30.338  0.00  0.00      PROA  
ATOM   1328  HA  GLU P 480     -11.162 -34.753 -29.277  0.00  0.00      PROA  
ATOM   1329  CB  GLU P 480     -12.007 -33.449 -30.717  0.00  0.00      PROA  
ATOM   1330  HB1 GLU P 480     -13.064 -33.450 -30.378  0.00  0.00      PROA  
ATOM   1331  HB2 GLU P 480     -12.019 -33.355 -31.824  0.00  0.00      PROA  
ATOM   1332  CG  GLU P 480     -11.342 -32.195 -29.965  0.00  0.00      PROA  
ATOM   1333  HG1 GLU P 480     -10.267 -31.977 -30.138  0.00  0.00      PROA  
ATOM   1334  HG2 GLU P 480     -11.462 -32.254 -28.862  0.00  0.00      PROA  
ATOM   1335  CD  GLU P 480     -12.058 -30.931 -30.434  0.00  0.00      PROA  
ATOM   1336  OE1 GLU P 480     -11.323 -29.933 -30.638  0.00  0.00      PROA  
ATOM   1337  OE2 GLU P 480     -13.283 -30.858 -30.671  0.00  0.00      PROA  
ATOM   1338  C   GLU P 480     -12.163 -36.091 -30.611  0.00  0.00      PROA  
ATOM   1339  O   GLU P 480     -13.250 -36.160 -31.123  0.00  0.00      PROA  
ATOM   1340  N   GLU P 481     -11.509 -37.228 -30.179  0.00  0.00      PROA  
ATOM   1341  HN  GLU P 481     -10.626 -37.051 -29.751  0.00  0.00      PROA  
ATOM   1342  CA  GLU P 481     -12.186 -38.465 -29.858  0.00  0.00      PROA  
ATOM   1343  HA  GLU P 481     -13.138 -38.585 -30.354  0.00  0.00      PROA  
ATOM   1344  CB  GLU P 481     -11.248 -39.696 -30.264  0.00  0.00      PROA  
ATOM   1345  HB1 GLU P 481     -11.748 -40.624 -29.914  0.00  0.00      PROA  
ATOM   1346  HB2 GLU P 481     -10.327 -39.481 -29.681  0.00  0.00      PROA  
ATOM   1347  CG  GLU P 481     -10.942 -39.812 -31.801  0.00  0.00      PROA  
ATOM   1348  HG1 GLU P 481     -10.247 -38.978 -32.039  0.00  0.00      PROA  
ATOM   1349  HG2 GLU P 481     -11.835 -39.674 -32.447  0.00  0.00      PROA  
ATOM   1350  CD  GLU P 481     -10.292 -41.068 -32.198  0.00  0.00      PROA  
ATOM   1351  OE1 GLU P 481      -9.275 -41.409 -31.534  0.00  0.00      PROA  
ATOM   1352  OE2 GLU P 481     -10.777 -41.840 -33.065  0.00  0.00      PROA  
ATOM   1353  C   GLU P 481     -12.584 -38.427 -28.406  0.00  0.00      PROA  
ATOM   1354  O   GLU P 481     -11.813 -38.084 -27.511  0.00  0.00      PROA  
ATOM   1355  N   VAL P 482     -13.863 -38.842 -28.157  0.00  0.00      PROA  
ATOM   1356  HN  VAL P 482     -14.433 -39.220 -28.883  0.00  0.00      PROA  
ATOM   1357  CA  VAL P 482     -14.485 -38.803 -26.878  0.00  0.00      PROA  
ATOM   1358  HA  VAL P 482     -13.772 -38.432 -26.157  0.00  0.00      PROA  
ATOM   1359  CB  VAL P 482     -15.736 -37.894 -26.886  0.00  0.00      PROA  
ATOM   1360  HB  VAL P 482     -16.525 -38.252 -27.582  0.00  0.00      PROA  
ATOM   1361  CG1 VAL P 482     -16.289 -37.669 -25.413  0.00  0.00      PROA  
ATOM   1362 HG11 VAL P 482     -16.495 -38.629 -24.892  0.00  0.00      PROA  
ATOM   1363 HG12 VAL P 482     -17.243 -37.137 -25.618  0.00  0.00      PROA  
ATOM   1364 HG13 VAL P 482     -15.549 -37.079 -24.831  0.00  0.00      PROA  
ATOM   1365  CG2 VAL P 482     -15.372 -36.540 -27.578  0.00  0.00      PROA  
ATOM   1366 HG21 VAL P 482     -16.226 -35.845 -27.432  0.00  0.00      PROA  
ATOM   1367 HG22 VAL P 482     -15.269 -36.634 -28.680  0.00  0.00      PROA  
ATOM   1368 HG23 VAL P 482     -14.453 -36.100 -27.136  0.00  0.00      PROA  
ATOM   1369  C   VAL P 482     -14.827 -40.182 -26.508  0.00  0.00      PROA  
ATOM   1370  O   VAL P 482     -15.359 -41.027 -27.246  0.00  0.00      PROA  
ATOM   1371  N   VAL P 483     -14.527 -40.483 -25.216  0.00  0.00      PROA  
ATOM   1372  HN  VAL P 483     -14.034 -39.927 -24.551  0.00  0.00      PROA  
ATOM   1373  CA  VAL P 483     -14.814 -41.756 -24.602  0.00  0.00      PROA  
ATOM   1374  HA  VAL P 483     -15.295 -42.340 -25.373  0.00  0.00      PROA  
ATOM   1375  CB  VAL P 483     -13.530 -42.456 -24.012  0.00  0.00      PROA  
ATOM   1376  HB  VAL P 483     -12.923 -41.831 -23.322  0.00  0.00      PROA  
ATOM   1377  CG1 VAL P 483     -13.766 -43.761 -23.248  0.00  0.00      PROA  
ATOM   1378 HG11 VAL P 483     -12.779 -44.208 -22.999  0.00  0.00      PROA  
ATOM   1379 HG12 VAL P 483     -14.425 -44.392 -23.881  0.00  0.00      PROA  
ATOM   1380 HG13 VAL P 483     -14.330 -43.530 -22.319  0.00  0.00      PROA  
ATOM   1381  CG2 VAL P 483     -12.533 -42.719 -25.156  0.00  0.00      PROA  
ATOM   1382 HG21 VAL P 483     -12.294 -41.805 -25.741  0.00  0.00      PROA  
ATOM   1383 HG22 VAL P 483     -13.110 -43.286 -25.918  0.00  0.00      PROA  
ATOM   1384 HG23 VAL P 483     -11.683 -43.370 -24.861  0.00  0.00      PROA  
ATOM   1385  C   VAL P 483     -15.785 -41.429 -23.439  0.00  0.00      PROA  
ATOM   1386  O   VAL P 483     -15.538 -40.708 -22.477  0.00  0.00      PROA  
ATOM   1387  N   SER P 484     -16.968 -42.096 -23.426  0.00  0.00      PROA  
ATOM   1388  HN  SER P 484     -17.038 -42.791 -24.137  0.00  0.00      PROA  
ATOM   1389  CA  SER P 484     -18.051 -42.103 -22.490  0.00  0.00      PROA  
ATOM   1390  HA  SER P 484     -17.768 -41.473 -21.660  0.00  0.00      PROA  
ATOM   1391  CB  SER P 484     -19.321 -41.433 -23.161  0.00  0.00      PROA  
ATOM   1392  HB1 SER P 484     -18.987 -40.383 -23.306  0.00  0.00      PROA  
ATOM   1393  HB2 SER P 484     -20.243 -41.463 -22.543  0.00  0.00      PROA  
ATOM   1394  OG  SER P 484     -19.532 -41.963 -24.418  0.00  0.00      PROA  
ATOM   1395  HG1 SER P 484     -19.038 -41.410 -25.027  0.00  0.00      PROA  
ATOM   1396  C   SER P 484     -18.591 -43.401 -21.928  0.00  0.00      PROA  
ATOM   1397  O   SER P 484     -19.467 -43.432 -21.073  0.00  0.00      PROA  
ATOM   1398  N   HSD P 485     -18.162 -44.508 -22.607  0.00  0.00      PROA  
ATOM   1399  HN  HSD P 485     -17.472 -44.519 -23.327  0.00  0.00      PROA  
ATOM   1400  CA  HSD P 485     -18.762 -45.853 -22.456  0.00  0.00      PROA  
ATOM   1401  HA  HSD P 485     -19.823 -45.655 -22.421  0.00  0.00      PROA  
ATOM   1402  CB  HSD P 485     -18.631 -46.769 -23.730  0.00  0.00      PROA  
ATOM   1403  HB1 HSD P 485     -19.239 -47.698 -23.689  0.00  0.00      PROA  
ATOM   1404  HB2 HSD P 485     -17.562 -47.028 -23.888  0.00  0.00      PROA  
ATOM   1405  ND1 HSD P 485     -18.637 -46.414 -26.149  0.00  0.00      PROA  
ATOM   1406  HD1 HSD P 485     -17.890 -47.071 -26.253  0.00  0.00      PROA  
ATOM   1407  CG  HSD P 485     -19.206 -46.139 -24.946  0.00  0.00      PROA  
ATOM   1408  CE1 HSD P 485     -19.196 -45.658 -27.055  0.00  0.00      PROA  
ATOM   1409  HE1 HSD P 485     -19.012 -45.655 -28.129  0.00  0.00      PROA  
ATOM   1410  NE2 HSD P 485     -20.123 -44.934 -26.540  0.00  0.00      PROA  
ATOM   1411  CD2 HSD P 485     -20.121 -45.184 -25.158  0.00  0.00      PROA  
ATOM   1412  HD2 HSD P 485     -20.810 -44.646 -24.518  0.00  0.00      PROA  
ATOM   1413  C   HSD P 485     -18.132 -46.469 -21.217  0.00  0.00      PROA  
ATOM   1414  O   HSD P 485     -16.913 -46.488 -21.150  0.00  0.00      PROA  
ATOM   1415  N   PRO P 486     -18.789 -47.004 -20.150  0.00  0.00      PROA  
ATOM   1416  CD  PRO P 486     -20.229 -46.798 -20.090  0.00  0.00      PROA  
ATOM   1417  HD1 PRO P 486     -20.729 -47.436 -20.850  0.00  0.00      PROA  
ATOM   1418  HD2 PRO P 486     -20.434 -45.707 -20.035  0.00  0.00      PROA  
ATOM   1419  CA  PRO P 486     -18.152 -46.973 -18.794  0.00  0.00      PROA  
ATOM   1420  HA  PRO P 486     -17.694 -46.010 -18.623  0.00  0.00      PROA  
ATOM   1421  CB  PRO P 486     -19.283 -47.111 -17.786  0.00  0.00      PROA  
ATOM   1422  HB1 PRO P 486     -19.344 -46.257 -17.077  0.00  0.00      PROA  
ATOM   1423  HB2 PRO P 486     -19.231 -48.045 -17.187  0.00  0.00      PROA  
ATOM   1424  CG  PRO P 486     -20.623 -47.174 -18.617  0.00  0.00      PROA  
ATOM   1425  HG1 PRO P 486     -20.999 -48.219 -18.603  0.00  0.00      PROA  
ATOM   1426  HG2 PRO P 486     -21.391 -46.489 -18.196  0.00  0.00      PROA  
ATOM   1427  C   PRO P 486     -17.042 -47.978 -18.566  0.00  0.00      PROA  
ATOM   1428  O   PRO P 486     -16.170 -47.638 -17.787  0.00  0.00      PROA  
ATOM   1429  N   GLY P 487     -17.133 -49.165 -19.237  0.00  0.00      PROA  
ATOM   1430  HN  GLY P 487     -17.882 -49.230 -19.892  0.00  0.00      PROA  
ATOM   1431  CA  GLY P 487     -16.104 -50.117 -19.304  0.00  0.00      PROA  
ATOM   1432  HA1 GLY P 487     -16.380 -50.978 -19.895  0.00  0.00      PROA  
ATOM   1433  HA2 GLY P 487     -15.807 -50.458 -18.323  0.00  0.00      PROA  
ATOM   1434  C   GLY P 487     -14.771 -49.659 -19.900  0.00  0.00      PROA  
ATOM   1435  O   GLY P 487     -13.758 -50.028 -19.348  0.00  0.00      PROA  
ATOM   1436  N   ARG P 488     -14.823 -48.968 -21.063  0.00  0.00      PROA  
ATOM   1437  HN  ARG P 488     -15.743 -48.863 -21.432  0.00  0.00      PROA  
ATOM   1438  CA  ARG P 488     -13.646 -48.290 -21.671  0.00  0.00      PROA  
ATOM   1439  HA  ARG P 488     -12.867 -48.986 -21.945  0.00  0.00      PROA  
ATOM   1440  CB  ARG P 488     -14.033 -47.578 -23.013  0.00  0.00      PROA  
ATOM   1441  HB1 ARG P 488     -13.026 -47.389 -23.443  0.00  0.00      PROA  
ATOM   1442  HB2 ARG P 488     -14.599 -46.660 -22.745  0.00  0.00      PROA  
ATOM   1443  CG  ARG P 488     -14.826 -48.383 -24.031  0.00  0.00      PROA  
ATOM   1444  HG1 ARG P 488     -14.786 -47.976 -25.064  0.00  0.00      PROA  
ATOM   1445  HG2 ARG P 488     -15.895 -48.398 -23.731  0.00  0.00      PROA  
ATOM   1446  CD  ARG P 488     -14.406 -49.912 -24.203  0.00  0.00      PROA  
ATOM   1447  HD1 ARG P 488     -15.003 -50.421 -24.990  0.00  0.00      PROA  
ATOM   1448  HD2 ARG P 488     -14.453 -50.524 -23.276  0.00  0.00      PROA  
ATOM   1449  NE  ARG P 488     -12.968 -49.781 -24.703  0.00  0.00      PROA  
ATOM   1450  HE  ARG P 488     -12.717 -48.991 -25.263  0.00  0.00      PROA  
ATOM   1451  CZ  ARG P 488     -11.858 -50.496 -24.504  0.00  0.00      PROA  
ATOM   1452  NH1 ARG P 488     -10.745 -50.197 -25.152  0.00  0.00      PROA  
ATOM   1453 HH11 ARG P 488     -10.687 -49.376 -25.720  0.00  0.00      PROA  
ATOM   1454 HH12 ARG P 488      -9.871 -50.641 -24.954  0.00  0.00      PROA  
ATOM   1455  NH2 ARG P 488     -11.927 -51.533 -23.732  0.00  0.00      PROA  
ATOM   1456 HH21 ARG P 488     -12.700 -51.792 -23.153  0.00  0.00      PROA  
ATOM   1457 HH22 ARG P 488     -11.150 -52.132 -23.538  0.00  0.00      PROA  
ATOM   1458  C   ARG P 488     -13.083 -47.196 -20.715  0.00  0.00      PROA  
ATOM   1459  O   ARG P 488     -11.885 -46.991 -20.680  0.00  0.00      PROA  
ATOM   1460  N   ILE P 489     -13.859 -46.425 -19.941  0.00  0.00      PROA  
ATOM   1461  HN  ILE P 489     -14.851 -46.527 -19.931  0.00  0.00      PROA  
ATOM   1462  CA  ILE P 489     -13.388 -45.532 -18.879  0.00  0.00      PROA  
ATOM   1463  HA  ILE P 489     -12.589 -44.893 -19.223  0.00  0.00      PROA  
ATOM   1464  CB  ILE P 489     -14.510 -44.553 -18.466  0.00  0.00      PROA  
ATOM   1465  HB  ILE P 489     -15.431 -45.112 -18.195  0.00  0.00      PROA  
ATOM   1466  CG2 ILE P 489     -14.015 -43.775 -17.063  0.00  0.00      PROA  
ATOM   1467 HG21 ILE P 489     -13.597 -44.422 -16.263  0.00  0.00      PROA  
ATOM   1468 HG22 ILE P 489     -14.900 -43.270 -16.620  0.00  0.00      PROA  
ATOM   1469 HG23 ILE P 489     -13.254 -43.038 -17.398  0.00  0.00      PROA  
ATOM   1470  CG1 ILE P 489     -14.840 -43.581 -19.589  0.00  0.00      PROA  
ATOM   1471 HG11 ILE P 489     -15.297 -44.188 -20.399  0.00  0.00      PROA  
ATOM   1472 HG12 ILE P 489     -14.053 -42.850 -19.872  0.00  0.00      PROA  
ATOM   1473  CD  ILE P 489     -15.951 -42.544 -19.241  0.00  0.00      PROA  
ATOM   1474  HD1 ILE P 489     -15.849 -42.023 -18.265  0.00  0.00      PROA  
ATOM   1475  HD2 ILE P 489     -16.918 -43.085 -19.312  0.00  0.00      PROA  
ATOM   1476  HD3 ILE P 489     -15.900 -41.722 -19.987  0.00  0.00      PROA  
ATOM   1477  C   ILE P 489     -12.801 -46.370 -17.783  0.00  0.00      PROA  
ATOM   1478  O   ILE P 489     -11.722 -46.025 -17.297  0.00  0.00      PROA  
ATOM   1479  N   ALA P 490     -13.363 -47.521 -17.519  0.00  0.00      PROA  
ATOM   1480  HN  ALA P 490     -14.274 -47.664 -17.899  0.00  0.00      PROA  
ATOM   1481  CA  ALA P 490     -12.795 -48.376 -16.449  0.00  0.00      PROA  
ATOM   1482  HA  ALA P 490     -12.630 -47.776 -15.566  0.00  0.00      PROA  
ATOM   1483  CB  ALA P 490     -13.745 -49.603 -16.114  0.00  0.00      PROA  
ATOM   1484  HB1 ALA P 490     -14.148 -50.164 -16.984  0.00  0.00      PROA  
ATOM   1485  HB2 ALA P 490     -14.693 -49.255 -15.649  0.00  0.00      PROA  
ATOM   1486  HB3 ALA P 490     -13.268 -50.379 -15.479  0.00  0.00      PROA  
ATOM   1487  C   ALA P 490     -11.409 -48.855 -16.923  0.00  0.00      PROA  
ATOM   1488  O   ALA P 490     -10.430 -48.765 -16.237  0.00  0.00      PROA  
ATOM   1489  N   VAL P 491     -11.266 -49.314 -18.159  0.00  0.00      PROA  
ATOM   1490  HN  VAL P 491     -12.073 -49.485 -18.718  0.00  0.00      PROA  
ATOM   1491  CA  VAL P 491     -10.058 -49.695 -18.807  0.00  0.00      PROA  
ATOM   1492  HA  VAL P 491      -9.663 -50.471 -18.167  0.00  0.00      PROA  
ATOM   1493  CB  VAL P 491     -10.288 -50.311 -20.257  0.00  0.00      PROA  
ATOM   1494  HB  VAL P 491     -11.086 -49.719 -20.754  0.00  0.00      PROA  
ATOM   1495  CG1 VAL P 491      -9.063 -50.257 -21.112  0.00  0.00      PROA  
ATOM   1496 HG11 VAL P 491      -9.202 -50.790 -22.077  0.00  0.00      PROA  
ATOM   1497 HG12 VAL P 491      -8.255 -50.700 -20.491  0.00  0.00      PROA  
ATOM   1498 HG13 VAL P 491      -8.777 -49.214 -21.367  0.00  0.00      PROA  
ATOM   1499  CG2 VAL P 491     -10.897 -51.806 -20.035  0.00  0.00      PROA  
ATOM   1500 HG21 VAL P 491     -10.276 -52.485 -19.412  0.00  0.00      PROA  
ATOM   1501 HG22 VAL P 491     -11.009 -52.302 -21.023  0.00  0.00      PROA  
ATOM   1502 HG23 VAL P 491     -11.956 -51.724 -19.707  0.00  0.00      PROA  
ATOM   1503  C   VAL P 491      -8.944 -48.647 -18.916  0.00  0.00      PROA  
ATOM   1504  O   VAL P 491      -7.784 -48.843 -18.585  0.00  0.00      PROA  
ATOM   1505  N   HSD P 492      -9.361 -47.426 -19.353  0.00  0.00      PROA  
ATOM   1506  HN  HSD P 492     -10.319 -47.266 -19.575  0.00  0.00      PROA  
ATOM   1507  CA  HSD P 492      -8.538 -46.229 -19.331  0.00  0.00      PROA  
ATOM   1508  HA  HSD P 492      -7.629 -46.425 -19.880  0.00  0.00      PROA  
ATOM   1509  CB  HSD P 492      -9.234 -44.899 -19.766  0.00  0.00      PROA  
ATOM   1510  HB1 HSD P 492      -8.608 -44.010 -19.536  0.00  0.00      PROA  
ATOM   1511  HB2 HSD P 492     -10.176 -44.772 -19.191  0.00  0.00      PROA  
ATOM   1512  ND1 HSD P 492     -10.105 -45.485 -22.135  0.00  0.00      PROA  
ATOM   1513  HD1 HSD P 492     -10.502 -46.388 -21.968  0.00  0.00      PROA  
ATOM   1514  CG  HSD P 492      -9.515 -44.679 -21.201  0.00  0.00      PROA  
ATOM   1515  CE1 HSD P 492      -9.974 -44.884 -23.360  0.00  0.00      PROA  
ATOM   1516  HE1 HSD P 492     -10.373 -45.346 -24.263  0.00  0.00      PROA  
ATOM   1517  NE2 HSD P 492      -9.354 -43.771 -23.278  0.00  0.00      PROA  
ATOM   1518  CD2 HSD P 492      -9.045 -43.636 -21.934  0.00  0.00      PROA  
ATOM   1519  HD2 HSD P 492      -8.497 -42.719 -21.758  0.00  0.00      PROA  
ATOM   1520  C   HSD P 492      -8.043 -45.901 -17.936  0.00  0.00      PROA  
ATOM   1521  O   HSD P 492      -6.893 -45.634 -17.751  0.00  0.00      PROA  
ATOM   1522  N   TYR P 493      -8.979 -45.916 -16.900  0.00  0.00      PROA  
ATOM   1523  HN  TYR P 493      -9.935 -46.185 -16.985  0.00  0.00      PROA  
ATOM   1524  CA  TYR P 493      -8.703 -45.637 -15.511  0.00  0.00      PROA  
ATOM   1525  HA  TYR P 493      -8.233 -44.666 -15.465  0.00  0.00      PROA  
ATOM   1526  CB  TYR P 493     -10.120 -45.384 -14.777  0.00  0.00      PROA  
ATOM   1527  HB1 TYR P 493     -10.568 -46.389 -14.624  0.00  0.00      PROA  
ATOM   1528  HB2 TYR P 493     -10.756 -44.699 -15.376  0.00  0.00      PROA  
ATOM   1529  CG  TYR P 493     -10.024 -44.702 -13.438  0.00  0.00      PROA  
ATOM   1530  CD1 TYR P 493     -10.931 -45.092 -12.432  0.00  0.00      PROA  
ATOM   1531  HD1 TYR P 493     -11.738 -45.780 -12.638  0.00  0.00      PROA  
ATOM   1532  CE1 TYR P 493     -10.838 -44.619 -11.122  0.00  0.00      PROA  
ATOM   1533  HE1 TYR P 493     -11.637 -44.744 -10.406  0.00  0.00      PROA  
ATOM   1534  CZ  TYR P 493      -9.764 -43.721 -10.785  0.00  0.00      PROA  
ATOM   1535  OH  TYR P 493      -9.710 -43.254  -9.454  0.00  0.00      PROA  
ATOM   1536  HH  TYR P 493      -8.815 -42.914  -9.390  0.00  0.00      PROA  
ATOM   1537  CD2 TYR P 493      -8.979 -43.831 -13.123  0.00  0.00      PROA  
ATOM   1538  HD2 TYR P 493      -8.257 -43.630 -13.901  0.00  0.00      PROA  
ATOM   1539  CE2 TYR P 493      -8.859 -43.358 -11.798  0.00  0.00      PROA  
ATOM   1540  HE2 TYR P 493      -8.032 -42.731 -11.502  0.00  0.00      PROA  
ATOM   1541  C   TYR P 493      -7.789 -46.698 -14.985  0.00  0.00      PROA  
ATOM   1542  O   TYR P 493      -6.893 -46.319 -14.146  0.00  0.00      PROA  
ATOM   1543  N   PHE P 494      -7.958 -47.929 -15.320  0.00  0.00      PROA  
ATOM   1544  HN  PHE P 494      -8.732 -48.148 -15.909  0.00  0.00      PROA  
ATOM   1545  CA  PHE P 494      -7.108 -49.056 -14.998  0.00  0.00      PROA  
ATOM   1546  HA  PHE P 494      -7.015 -48.999 -13.923  0.00  0.00      PROA  
ATOM   1547  CB  PHE P 494      -7.797 -50.373 -15.415  0.00  0.00      PROA  
ATOM   1548  HB1 PHE P 494      -8.430 -50.207 -16.314  0.00  0.00      PROA  
ATOM   1549  HB2 PHE P 494      -8.590 -50.477 -14.644  0.00  0.00      PROA  
ATOM   1550  CG  PHE P 494      -6.874 -51.532 -15.559  0.00  0.00      PROA  
ATOM   1551  CD1 PHE P 494      -6.601 -52.078 -16.802  0.00  0.00      PROA  
ATOM   1552  HD1 PHE P 494      -7.070 -51.726 -17.709  0.00  0.00      PROA  
ATOM   1553  CE1 PHE P 494      -5.814 -53.240 -16.921  0.00  0.00      PROA  
ATOM   1554  HE1 PHE P 494      -5.620 -53.692 -17.883  0.00  0.00      PROA  
ATOM   1555  CZ  PHE P 494      -5.295 -53.835 -15.706  0.00  0.00      PROA  
ATOM   1556  HZ  PHE P 494      -4.719 -54.747 -15.752  0.00  0.00      PROA  
ATOM   1557  CD2 PHE P 494      -6.451 -52.137 -14.400  0.00  0.00      PROA  
ATOM   1558  HD2 PHE P 494      -6.624 -51.784 -13.394  0.00  0.00      PROA  
ATOM   1559  CE2 PHE P 494      -5.672 -53.322 -14.462  0.00  0.00      PROA  
ATOM   1560  HE2 PHE P 494      -5.403 -53.899 -13.590  0.00  0.00      PROA  
ATOM   1561  C   PHE P 494      -5.674 -48.935 -15.523  0.00  0.00      PROA  
ATOM   1562  O   PHE P 494      -4.758 -49.105 -14.784  0.00  0.00      PROA  
ATOM   1563  N   LYS P 495      -5.426 -48.646 -16.821  0.00  0.00      PROA  
ATOM   1564  HN  LYS P 495      -6.108 -48.758 -17.540  0.00  0.00      PROA  
ATOM   1565  CA  LYS P 495      -4.055 -48.299 -17.234  0.00  0.00      PROA  
ATOM   1566  HA  LYS P 495      -3.311 -49.019 -16.928  0.00  0.00      PROA  
ATOM   1567  CB  LYS P 495      -4.001 -48.133 -18.844  0.00  0.00      PROA  
ATOM   1568  HB1 LYS P 495      -2.983 -47.766 -19.095  0.00  0.00      PROA  
ATOM   1569  HB2 LYS P 495      -4.778 -47.403 -19.156  0.00  0.00      PROA  
ATOM   1570  CG  LYS P 495      -4.359 -49.423 -19.640  0.00  0.00      PROA  
ATOM   1571  HG1 LYS P 495      -4.114 -49.235 -20.707  0.00  0.00      PROA  
ATOM   1572  HG2 LYS P 495      -5.439 -49.677 -19.691  0.00  0.00      PROA  
ATOM   1573  CD  LYS P 495      -3.625 -50.713 -19.248  0.00  0.00      PROA  
ATOM   1574  HD1 LYS P 495      -4.001 -51.640 -19.730  0.00  0.00      PROA  
ATOM   1575  HD2 LYS P 495      -3.986 -50.921 -18.218  0.00  0.00      PROA  
ATOM   1576  CE  LYS P 495      -2.100 -50.562 -19.271  0.00  0.00      PROA  
ATOM   1577  HE1 LYS P 495      -1.573 -51.395 -18.758  0.00  0.00      PROA  
ATOM   1578  HE2 LYS P 495      -1.744 -49.584 -18.884  0.00  0.00      PROA  
ATOM   1579  NZ  LYS P 495      -1.822 -50.621 -20.708  0.00  0.00      PROA  
ATOM   1580  HZ1 LYS P 495      -2.262 -51.402 -21.235  0.00  0.00      PROA  
ATOM   1581  HZ2 LYS P 495      -0.803 -50.732 -20.889  0.00  0.00      PROA  
ATOM   1582  HZ3 LYS P 495      -1.948 -49.745 -21.255  0.00  0.00      PROA  
ATOM   1583  C   LYS P 495      -3.565 -47.017 -16.686  0.00  0.00      PROA  
ATOM   1584  O   LYS P 495      -2.363 -46.730 -16.841  0.00  0.00      PROA  
ATOM   1585  N   GLY P 496      -4.436 -46.262 -16.039  0.00  0.00      PROA  
ATOM   1586  HN  GLY P 496      -5.379 -46.532 -15.860  0.00  0.00      PROA  
ATOM   1587  CA  GLY P 496      -4.116 -44.987 -15.277  0.00  0.00      PROA  
ATOM   1588  HA1 GLY P 496      -4.864 -44.288 -15.622  0.00  0.00      PROA  
ATOM   1589  HA2 GLY P 496      -3.177 -44.599 -15.644  0.00  0.00      PROA  
ATOM   1590  C   GLY P 496      -3.919 -45.062 -13.787  0.00  0.00      PROA  
ATOM   1591  O   GLY P 496      -3.116 -45.899 -13.294  0.00  0.00      PROA  
ATOM   1592  N   TRP P 497      -4.604 -44.178 -13.020  0.00  0.00      PROA  
ATOM   1593  HN  TRP P 497      -5.146 -43.517 -13.534  0.00  0.00      PROA  
ATOM   1594  CA  TRP P 497      -4.264 -43.964 -11.630  0.00  0.00      PROA  
ATOM   1595  HA  TRP P 497      -3.235 -44.218 -11.424  0.00  0.00      PROA  
ATOM   1596  CB  TRP P 497      -4.496 -42.379 -11.283  0.00  0.00      PROA  
ATOM   1597  HB1 TRP P 497      -4.252 -42.376 -10.199  0.00  0.00      PROA  
ATOM   1598  HB2 TRP P 497      -5.541 -42.070 -11.497  0.00  0.00      PROA  
ATOM   1599  CG  TRP P 497      -3.533 -41.499 -12.042  0.00  0.00      PROA  
ATOM   1600  CD1 TRP P 497      -3.661 -40.656 -13.147  0.00  0.00      PROA  
ATOM   1601  HD1 TRP P 497      -4.572 -40.593 -13.722  0.00  0.00      PROA  
ATOM   1602  NE1 TRP P 497      -2.432 -40.024 -13.332  0.00  0.00      PROA  
ATOM   1603  HE1 TRP P 497      -2.183 -39.348 -13.991  0.00  0.00      PROA  
ATOM   1604  CE2 TRP P 497      -1.624 -40.294 -12.344  0.00  0.00      PROA  
ATOM   1605  CD2 TRP P 497      -2.207 -41.294 -11.550  0.00  0.00      PROA  
ATOM   1606  CE3 TRP P 497      -1.477 -41.706 -10.405  0.00  0.00      PROA  
ATOM   1607  HE3 TRP P 497      -1.860 -42.421  -9.693  0.00  0.00      PROA  
ATOM   1608  CZ3 TRP P 497      -0.156 -41.288 -10.190  0.00  0.00      PROA  
ATOM   1609  HZ3 TRP P 497       0.468 -41.502  -9.334  0.00  0.00      PROA  
ATOM   1610  CZ2 TRP P 497      -0.282 -39.915 -12.172  0.00  0.00      PROA  
ATOM   1611  HZ2 TRP P 497       0.147 -39.254 -12.911  0.00  0.00      PROA  
ATOM   1612  CH2 TRP P 497       0.445 -40.404 -11.071  0.00  0.00      PROA  
ATOM   1613  HH2 TRP P 497       1.449 -40.098 -10.815  0.00  0.00      PROA  
ATOM   1614  C   TRP P 497      -5.094 -44.799 -10.617  0.00  0.00      PROA  
ATOM   1615  O   TRP P 497      -5.011 -44.541  -9.387  0.00  0.00      PROA  
ATOM   1616  N   PHE P 498      -5.949 -45.797 -11.063  0.00  0.00      PROA  
ATOM   1617  HN  PHE P 498      -6.050 -45.945 -12.043  0.00  0.00      PROA  
ATOM   1618  CA  PHE P 498      -6.678 -46.686 -10.172  0.00  0.00      PROA  
ATOM   1619  HA  PHE P 498      -7.328 -45.991  -9.662  0.00  0.00      PROA  
ATOM   1620  CB  PHE P 498      -7.601 -47.650 -11.025  0.00  0.00      PROA  
ATOM   1621  HB1 PHE P 498      -6.997 -48.342 -11.651  0.00  0.00      PROA  
ATOM   1622  HB2 PHE P 498      -8.186 -47.142 -11.821  0.00  0.00      PROA  
ATOM   1623  CG  PHE P 498      -8.423 -48.548 -10.126  0.00  0.00      PROA  
ATOM   1624  CD1 PHE P 498      -8.399 -49.976 -10.055  0.00  0.00      PROA  
ATOM   1625  HD1 PHE P 498      -7.677 -50.462 -10.695  0.00  0.00      PROA  
ATOM   1626  CE1 PHE P 498      -9.289 -50.696  -9.232  0.00  0.00      PROA  
ATOM   1627  HE1 PHE P 498      -9.265 -51.775  -9.214  0.00  0.00      PROA  
ATOM   1628  CZ  PHE P 498     -10.204 -49.969  -8.477  0.00  0.00      PROA  
ATOM   1629  HZ  PHE P 498     -10.988 -50.457  -7.917  0.00  0.00      PROA  
ATOM   1630  CD2 PHE P 498      -9.336 -47.874  -9.313  0.00  0.00      PROA  
ATOM   1631  HD2 PHE P 498      -9.449 -46.800  -9.329  0.00  0.00      PROA  
ATOM   1632  CE2 PHE P 498     -10.171 -48.525  -8.450  0.00  0.00      PROA  
ATOM   1633  HE2 PHE P 498     -10.760 -47.909  -7.787  0.00  0.00      PROA  
ATOM   1634  C   PHE P 498      -6.022 -47.336  -8.976  0.00  0.00      PROA  
ATOM   1635  O   PHE P 498      -6.536 -47.252  -7.842  0.00  0.00      PROA  
ATOM   1636  N   LEU P 499      -4.806 -47.968  -9.081  0.00  0.00      PROA  
ATOM   1637  HN  LEU P 499      -4.375 -48.078  -9.974  0.00  0.00      PROA  
ATOM   1638  CA  LEU P 499      -4.078 -48.521  -7.958  0.00  0.00      PROA  
ATOM   1639  HA  LEU P 499      -4.744 -49.198  -7.445  0.00  0.00      PROA  
ATOM   1640  CB  LEU P 499      -2.779 -49.200  -8.504  0.00  0.00      PROA  
ATOM   1641  HB1 LEU P 499      -2.073 -48.449  -8.918  0.00  0.00      PROA  
ATOM   1642  HB2 LEU P 499      -3.069 -49.835  -9.368  0.00  0.00      PROA  
ATOM   1643  CG  LEU P 499      -2.254 -50.148  -7.484  0.00  0.00      PROA  
ATOM   1644  HG  LEU P 499      -2.320 -49.655  -6.491  0.00  0.00      PROA  
ATOM   1645  CD1 LEU P 499      -3.128 -51.415  -7.475  0.00  0.00      PROA  
ATOM   1646 HD11 LEU P 499      -3.278 -51.732  -6.420  0.00  0.00      PROA  
ATOM   1647 HD12 LEU P 499      -2.635 -52.135  -8.162  0.00  0.00      PROA  
ATOM   1648 HD13 LEU P 499      -4.200 -51.205  -7.681  0.00  0.00      PROA  
ATOM   1649  CD2 LEU P 499      -0.776 -50.468  -7.732  0.00  0.00      PROA  
ATOM   1650 HD21 LEU P 499      -0.054 -49.677  -7.436  0.00  0.00      PROA  
ATOM   1651 HD22 LEU P 499      -0.712 -50.951  -8.731  0.00  0.00      PROA  
ATOM   1652 HD23 LEU P 499      -0.508 -51.322  -7.074  0.00  0.00      PROA  
ATOM   1653  C   LEU P 499      -3.646 -47.439  -6.948  0.00  0.00      PROA  
ATOM   1654  O   LEU P 499      -3.743 -47.527  -5.743  0.00  0.00      PROA  
ATOM   1655  N   ILE P 500      -3.125 -46.327  -7.498  0.00  0.00      PROA  
ATOM   1656  HN  ILE P 500      -2.882 -46.036  -8.420  0.00  0.00      PROA  
ATOM   1657  CA  ILE P 500      -2.758 -45.264  -6.588  0.00  0.00      PROA  
ATOM   1658  HA  ILE P 500      -2.127 -45.633  -5.794  0.00  0.00      PROA  
ATOM   1659  CB  ILE P 500      -1.899 -44.234  -7.332  0.00  0.00      PROA  
ATOM   1660  HB  ILE P 500      -2.542 -43.789  -8.122  0.00  0.00      PROA  
ATOM   1661  CG2 ILE P 500      -1.470 -43.196  -6.247  0.00  0.00      PROA  
ATOM   1662 HG21 ILE P 500      -0.968 -43.697  -5.392  0.00  0.00      PROA  
ATOM   1663 HG22 ILE P 500      -2.389 -42.753  -5.807  0.00  0.00      PROA  
ATOM   1664 HG23 ILE P 500      -0.698 -42.490  -6.620  0.00  0.00      PROA  
ATOM   1665  CG1 ILE P 500      -0.626 -44.787  -7.963  0.00  0.00      PROA  
ATOM   1666 HG11 ILE P 500      -0.161 -43.985  -8.576  0.00  0.00      PROA  
ATOM   1667 HG12 ILE P 500      -0.916 -45.612  -8.648  0.00  0.00      PROA  
ATOM   1668  CD  ILE P 500       0.483 -45.283  -6.991  0.00  0.00      PROA  
ATOM   1669  HD1 ILE P 500       1.460 -45.498  -7.475  0.00  0.00      PROA  
ATOM   1670  HD2 ILE P 500       0.150 -46.239  -6.533  0.00  0.00      PROA  
ATOM   1671  HD3 ILE P 500       0.729 -44.504  -6.237  0.00  0.00      PROA  
ATOM   1672  C   ILE P 500      -3.948 -44.635  -5.901  0.00  0.00      PROA  
ATOM   1673  O   ILE P 500      -3.877 -44.454  -4.717  0.00  0.00      PROA  
ATOM   1674  N   ASP P 501      -5.098 -44.433  -6.620  0.00  0.00      PROA  
ATOM   1675  HN  ASP P 501      -5.259 -44.577  -7.593  0.00  0.00      PROA  
ATOM   1676  CA  ASP P 501      -6.287 -43.826  -6.057  0.00  0.00      PROA  
ATOM   1677  HA  ASP P 501      -5.924 -42.973  -5.502  0.00  0.00      PROA  
ATOM   1678  CB  ASP P 501      -7.268 -43.475  -7.249  0.00  0.00      PROA  
ATOM   1679  HB1 ASP P 501      -8.262 -43.241  -6.809  0.00  0.00      PROA  
ATOM   1680  HB2 ASP P 501      -7.307 -44.232  -8.061  0.00  0.00      PROA  
ATOM   1681  CG  ASP P 501      -6.870 -42.233  -8.041  0.00  0.00      PROA  
ATOM   1682  OD1 ASP P 501      -7.698 -41.850  -8.888  0.00  0.00      PROA  
ATOM   1683  OD2 ASP P 501      -5.875 -41.573  -7.784  0.00  0.00      PROA  
ATOM   1684  C   ASP P 501      -6.880 -44.637  -5.000  0.00  0.00      PROA  
ATOM   1685  O   ASP P 501      -7.133 -44.113  -3.899  0.00  0.00      PROA  
ATOM   1686  N   MET P 502      -6.998 -45.961  -5.237  0.00  0.00      PROA  
ATOM   1687  HN  MET P 502      -6.839 -46.345  -6.143  0.00  0.00      PROA  
ATOM   1688  CA  MET P 502      -7.355 -46.973  -4.236  0.00  0.00      PROA  
ATOM   1689  HA  MET P 502      -8.375 -46.678  -4.041  0.00  0.00      PROA  
ATOM   1690  CB  MET P 502      -7.340 -48.344  -4.942  0.00  0.00      PROA  
ATOM   1691  HB1 MET P 502      -6.280 -48.399  -5.271  0.00  0.00      PROA  
ATOM   1692  HB2 MET P 502      -7.919 -48.305  -5.889  0.00  0.00      PROA  
ATOM   1693  CG  MET P 502      -7.558 -49.506  -3.992  0.00  0.00      PROA  
ATOM   1694  HG1 MET P 502      -8.428 -49.341  -3.321  0.00  0.00      PROA  
ATOM   1695  HG2 MET P 502      -6.781 -49.806  -3.257  0.00  0.00      PROA  
ATOM   1696  SD  MET P 502      -7.897 -51.139  -4.738  0.00  0.00      PROA  
ATOM   1697  CE  MET P 502      -6.352 -51.335  -5.617  0.00  0.00      PROA  
ATOM   1698  HE1 MET P 502      -6.453 -50.913  -6.640  0.00  0.00      PROA  
ATOM   1699  HE2 MET P 502      -6.067 -52.400  -5.762  0.00  0.00      PROA  
ATOM   1700  HE3 MET P 502      -5.517 -50.783  -5.136  0.00  0.00      PROA  
ATOM   1701  C   MET P 502      -6.583 -47.062  -2.961  0.00  0.00      PROA  
ATOM   1702  O   MET P 502      -7.118 -47.130  -1.905  0.00  0.00      PROA  
ATOM   1703  N   VAL P 503      -5.218 -46.990  -3.011  0.00  0.00      PROA  
ATOM   1704  HN  VAL P 503      -4.783 -46.807  -3.890  0.00  0.00      PROA  
ATOM   1705  CA  VAL P 503      -4.448 -47.029  -1.765  0.00  0.00      PROA  
ATOM   1706  HA  VAL P 503      -4.897 -47.814  -1.174  0.00  0.00      PROA  
ATOM   1707  CB  VAL P 503      -2.973 -47.246  -2.038  0.00  0.00      PROA  
ATOM   1708  HB  VAL P 503      -2.583 -46.424  -2.676  0.00  0.00      PROA  
ATOM   1709  CG1 VAL P 503      -2.233 -47.260  -0.673  0.00  0.00      PROA  
ATOM   1710 HG11 VAL P 503      -1.145 -47.383  -0.864  0.00  0.00      PROA  
ATOM   1711 HG12 VAL P 503      -2.438 -48.116   0.004  0.00  0.00      PROA  
ATOM   1712 HG13 VAL P 503      -2.407 -46.324  -0.099  0.00  0.00      PROA  
ATOM   1713  CG2 VAL P 503      -2.805 -48.639  -2.799  0.00  0.00      PROA  
ATOM   1714 HG21 VAL P 503      -3.325 -48.654  -3.780  0.00  0.00      PROA  
ATOM   1715 HG22 VAL P 503      -3.408 -49.295  -2.136  0.00  0.00      PROA  
ATOM   1716 HG23 VAL P 503      -1.755 -49.003  -2.806  0.00  0.00      PROA  
ATOM   1717  C   VAL P 503      -4.755 -45.754  -0.918  0.00  0.00      PROA  
ATOM   1718  O   VAL P 503      -4.861 -45.864   0.312  0.00  0.00      PROA  
ATOM   1719  N   ALA P 504      -4.902 -44.547  -1.589  0.00  0.00      PROA  
ATOM   1720  HN  ALA P 504      -4.826 -44.612  -2.581  0.00  0.00      PROA  
ATOM   1721  CA  ALA P 504      -5.175 -43.309  -0.963  0.00  0.00      PROA  
ATOM   1722  HA  ALA P 504      -4.362 -43.141  -0.272  0.00  0.00      PROA  
ATOM   1723  CB  ALA P 504      -5.236 -42.227  -2.077  0.00  0.00      PROA  
ATOM   1724  HB1 ALA P 504      -4.277 -42.116  -2.626  0.00  0.00      PROA  
ATOM   1725  HB2 ALA P 504      -5.406 -41.177  -1.756  0.00  0.00      PROA  
ATOM   1726  HB3 ALA P 504      -5.940 -42.428  -2.913  0.00  0.00      PROA  
ATOM   1727  C   ALA P 504      -6.564 -43.199  -0.337  0.00  0.00      PROA  
ATOM   1728  O   ALA P 504      -6.825 -42.628   0.751  0.00  0.00      PROA  
ATOM   1729  N   ALA P 505      -7.541 -43.736  -1.011  0.00  0.00      PROA  
ATOM   1730  HN  ALA P 505      -7.335 -44.090  -1.920  0.00  0.00      PROA  
ATOM   1731  CA  ALA P 505      -8.990 -43.681  -0.709  0.00  0.00      PROA  
ATOM   1732  HA  ALA P 505      -9.227 -42.720  -0.275  0.00  0.00      PROA  
ATOM   1733  CB  ALA P 505      -9.775 -43.888  -2.015  0.00  0.00      PROA  
ATOM   1734  HB1 ALA P 505      -9.732 -44.919  -2.428  0.00  0.00      PROA  
ATOM   1735  HB2 ALA P 505      -9.668 -43.127  -2.817  0.00  0.00      PROA  
ATOM   1736  HB3 ALA P 505     -10.817 -43.775  -1.646  0.00  0.00      PROA  
ATOM   1737  C   ALA P 505      -9.488 -44.713   0.245  0.00  0.00      PROA  
ATOM   1738  O   ALA P 505     -10.400 -44.454   1.060  0.00  0.00      PROA  
ATOM   1739  N   ILE P 506      -9.152 -46.029   0.133  0.00  0.00      PROA  
ATOM   1740  HN  ILE P 506      -8.513 -46.347  -0.563  0.00  0.00      PROA  
ATOM   1741  CA  ILE P 506      -9.765 -47.028   1.028  0.00  0.00      PROA  
ATOM   1742  HA  ILE P 506     -10.842 -46.964   1.083  0.00  0.00      PROA  
ATOM   1743  CB  ILE P 506      -9.536 -48.396   0.425  0.00  0.00      PROA  
ATOM   1744  HB  ILE P 506      -8.471 -48.703   0.501  0.00  0.00      PROA  
ATOM   1745  CG2 ILE P 506     -10.163 -49.624   1.209  0.00  0.00      PROA  
ATOM   1746 HG21 ILE P 506      -9.867 -49.620   2.280  0.00  0.00      PROA  
ATOM   1747 HG22 ILE P 506      -9.795 -50.541   0.701  0.00  0.00      PROA  
ATOM   1748 HG23 ILE P 506     -11.272 -49.684   1.215  0.00  0.00      PROA  
ATOM   1749  CG1 ILE P 506      -9.964 -48.420  -1.049  0.00  0.00      PROA  
ATOM   1750 HG11 ILE P 506      -9.926 -49.428  -1.516  0.00  0.00      PROA  
ATOM   1751 HG12 ILE P 506      -9.379 -47.776  -1.740  0.00  0.00      PROA  
ATOM   1752  CD  ILE P 506     -11.402 -47.896  -1.259  0.00  0.00      PROA  
ATOM   1753  HD1 ILE P 506     -11.732 -46.998  -0.694  0.00  0.00      PROA  
ATOM   1754  HD2 ILE P 506     -12.089 -48.739  -1.031  0.00  0.00      PROA  
ATOM   1755  HD3 ILE P 506     -11.509 -47.644  -2.336  0.00  0.00      PROA  
ATOM   1756  C   ILE P 506      -9.306 -46.941   2.517  0.00  0.00      PROA  
ATOM   1757  O   ILE P 506      -8.089 -47.038   2.776  0.00  0.00      PROA  
ATOM   1758  N   PRO P 507     -10.166 -46.808   3.561  0.00  0.00      PROA  
ATOM   1759  CD  PRO P 507     -11.619 -46.453   3.523  0.00  0.00      PROA  
ATOM   1760  HD1 PRO P 507     -12.193 -47.269   3.035  0.00  0.00      PROA  
ATOM   1761  HD2 PRO P 507     -11.656 -45.572   2.847  0.00  0.00      PROA  
ATOM   1762  CA  PRO P 507      -9.635 -46.452   4.841  0.00  0.00      PROA  
ATOM   1763  HA  PRO P 507      -8.773 -45.801   4.849  0.00  0.00      PROA  
ATOM   1764  CB  PRO P 507     -10.816 -45.584   5.399  0.00  0.00      PROA  
ATOM   1765  HB1 PRO P 507     -10.634 -44.598   4.922  0.00  0.00      PROA  
ATOM   1766  HB2 PRO P 507     -10.889 -45.401   6.492  0.00  0.00      PROA  
ATOM   1767  CG  PRO P 507     -12.117 -46.140   4.874  0.00  0.00      PROA  
ATOM   1768  HG1 PRO P 507     -12.529 -47.059   5.341  0.00  0.00      PROA  
ATOM   1769  HG2 PRO P 507     -12.944 -45.398   4.879  0.00  0.00      PROA  
ATOM   1770  C   PRO P 507      -9.276 -47.695   5.666  0.00  0.00      PROA  
ATOM   1771  O   PRO P 507      -9.973 -48.102   6.599  0.00  0.00      PROA  
ATOM   1772  N   PHE P 508      -8.076 -48.249   5.364  0.00  0.00      PROA  
ATOM   1773  HN  PHE P 508      -7.462 -47.902   4.660  0.00  0.00      PROA  
ATOM   1774  CA  PHE P 508      -7.624 -49.440   5.936  0.00  0.00      PROA  
ATOM   1775  HA  PHE P 508      -8.283 -50.260   5.692  0.00  0.00      PROA  
ATOM   1776  CB  PHE P 508      -6.199 -49.781   5.350  0.00  0.00      PROA  
ATOM   1777  HB1 PHE P 508      -5.821 -50.715   5.819  0.00  0.00      PROA  
ATOM   1778  HB2 PHE P 508      -5.401 -49.025   5.512  0.00  0.00      PROA  
ATOM   1779  CG  PHE P 508      -6.342 -50.063   3.883  0.00  0.00      PROA  
ATOM   1780  CD1 PHE P 508      -7.146 -51.127   3.231  0.00  0.00      PROA  
ATOM   1781  HD1 PHE P 508      -7.693 -51.891   3.762  0.00  0.00      PROA  
ATOM   1782  CE1 PHE P 508      -7.064 -51.333   1.824  0.00  0.00      PROA  
ATOM   1783  HE1 PHE P 508      -7.643 -52.150   1.420  0.00  0.00      PROA  
ATOM   1784  CZ  PHE P 508      -6.387 -50.422   1.044  0.00  0.00      PROA  
ATOM   1785  HZ  PHE P 508      -6.439 -50.540  -0.029  0.00  0.00      PROA  
ATOM   1786  CD2 PHE P 508      -5.763 -49.147   2.999  0.00  0.00      PROA  
ATOM   1787  HD2 PHE P 508      -5.193 -48.335   3.426  0.00  0.00      PROA  
ATOM   1788  CE2 PHE P 508      -5.774 -49.340   1.573  0.00  0.00      PROA  
ATOM   1789  HE2 PHE P 508      -5.332 -48.580   0.946  0.00  0.00      PROA  
ATOM   1790  C   PHE P 508      -7.526 -49.426   7.521  0.00  0.00      PROA  
ATOM   1791  O   PHE P 508      -7.880 -50.373   8.182  0.00  0.00      PROA  
ATOM   1792  N   ASP P 509      -7.090 -48.297   8.138  0.00  0.00      PROA  
ATOM   1793  HN  ASP P 509      -6.776 -47.574   7.528  0.00  0.00      PROA  
ATOM   1794  CA  ASP P 509      -6.986 -48.060   9.550  0.00  0.00      PROA  
ATOM   1795  HA  ASP P 509      -6.450 -48.799  10.128  0.00  0.00      PROA  
ATOM   1796  CB  ASP P 509      -6.225 -46.702   9.878  0.00  0.00      PROA  
ATOM   1797  HB1 ASP P 509      -5.139 -46.853   9.697  0.00  0.00      PROA  
ATOM   1798  HB2 ASP P 509      -6.192 -46.677  10.988  0.00  0.00      PROA  
ATOM   1799  CG  ASP P 509      -6.800 -45.520   9.336  0.00  0.00      PROA  
ATOM   1800  OD1 ASP P 509      -7.390 -45.556   8.227  0.00  0.00      PROA  
ATOM   1801  OD2 ASP P 509      -6.556 -44.454  10.026  0.00  0.00      PROA  
ATOM   1802  C   ASP P 509      -8.298 -48.180  10.231  0.00  0.00      PROA  
ATOM   1803  O   ASP P 509      -8.482 -48.730  11.286  0.00  0.00      PROA  
ATOM   1804  N   LEU P 510      -9.318 -47.644   9.569  0.00  0.00      PROA  
ATOM   1805  HN  LEU P 510      -9.070 -47.248   8.688  0.00  0.00      PROA  
ATOM   1806  CA  LEU P 510     -10.699 -47.689   9.987  0.00  0.00      PROA  
ATOM   1807  HA  LEU P 510     -10.730 -47.446  11.039  0.00  0.00      PROA  
ATOM   1808  CB  LEU P 510     -11.472 -46.551   9.310  0.00  0.00      PROA  
ATOM   1809  HB1 LEU P 510     -11.553 -46.753   8.220  0.00  0.00      PROA  
ATOM   1810  HB2 LEU P 510     -10.948 -45.585   9.475  0.00  0.00      PROA  
ATOM   1811  CG  LEU P 510     -12.858 -46.269   9.860  0.00  0.00      PROA  
ATOM   1812  HG  LEU P 510     -13.475 -47.137   9.545  0.00  0.00      PROA  
ATOM   1813  CD1 LEU P 510     -12.969 -46.169  11.330  0.00  0.00      PROA  
ATOM   1814 HD11 LEU P 510     -13.955 -45.690  11.510  0.00  0.00      PROA  
ATOM   1815 HD12 LEU P 510     -12.209 -45.454  11.711  0.00  0.00      PROA  
ATOM   1816 HD13 LEU P 510     -12.817 -47.081  11.946  0.00  0.00      PROA  
ATOM   1817  CD2 LEU P 510     -13.342 -44.986   9.142  0.00  0.00      PROA  
ATOM   1818 HD21 LEU P 510     -14.438 -44.997   9.325  0.00  0.00      PROA  
ATOM   1819 HD22 LEU P 510     -13.125 -45.009   8.053  0.00  0.00      PROA  
ATOM   1820 HD23 LEU P 510     -12.963 -44.036   9.577  0.00  0.00      PROA  
ATOM   1821  C   LEU P 510     -11.284 -49.095   9.766  0.00  0.00      PROA  
ATOM   1822  O   LEU P 510     -12.069 -49.504  10.608  0.00  0.00      PROA  
ATOM   1823  N   LEU P 511     -10.800 -49.791   8.734  0.00  0.00      PROA  
ATOM   1824  HN  LEU P 511     -10.110 -49.403   8.129  0.00  0.00      PROA  
ATOM   1825  CA  LEU P 511     -11.304 -51.116   8.438  0.00  0.00      PROA  
ATOM   1826  HA  LEU P 511     -12.379 -51.184   8.514  0.00  0.00      PROA  
ATOM   1827  CB  LEU P 511     -10.775 -51.656   7.007  0.00  0.00      PROA  
ATOM   1828  HB1 LEU P 511     -10.931 -52.756   7.019  0.00  0.00      PROA  
ATOM   1829  HB2 LEU P 511      -9.672 -51.542   6.939  0.00  0.00      PROA  
ATOM   1830  CG  LEU P 511     -11.535 -51.118   5.792  0.00  0.00      PROA  
ATOM   1831  HG  LEU P 511     -11.548 -50.010   5.872  0.00  0.00      PROA  
ATOM   1832  CD1 LEU P 511     -10.799 -51.501   4.491  0.00  0.00      PROA  
ATOM   1833 HD11 LEU P 511     -10.604 -52.588   4.369  0.00  0.00      PROA  
ATOM   1834 HD12 LEU P 511      -9.831 -50.975   4.348  0.00  0.00      PROA  
ATOM   1835 HD13 LEU P 511     -11.399 -51.152   3.624  0.00  0.00      PROA  
ATOM   1836  CD2 LEU P 511     -12.969 -51.652   5.695  0.00  0.00      PROA  
ATOM   1837 HD21 LEU P 511     -13.547 -51.116   6.478  0.00  0.00      PROA  
ATOM   1838 HD22 LEU P 511     -13.061 -52.759   5.715  0.00  0.00      PROA  
ATOM   1839 HD23 LEU P 511     -13.523 -51.325   4.789  0.00  0.00      PROA  
ATOM   1840  C   LEU P 511     -10.881 -52.157   9.456  0.00  0.00      PROA  
ATOM   1841  O   LEU P 511     -11.609 -53.130   9.683  0.00  0.00      PROA  
ATOM   1842  N   ILE P 512      -9.701 -52.017  10.082  0.00  0.00      PROA  
ATOM   1843  HN  ILE P 512      -9.121 -51.264   9.783  0.00  0.00      PROA  
ATOM   1844  CA  ILE P 512      -9.123 -53.137  10.835  0.00  0.00      PROA  
ATOM   1845  HA  ILE P 512      -9.837 -53.945  10.777  0.00  0.00      PROA  
ATOM   1846  CB  ILE P 512      -7.642 -53.393  10.316  0.00  0.00      PROA  
ATOM   1847  HB  ILE P 512      -6.978 -52.529  10.534  0.00  0.00      PROA  
ATOM   1848  CG2 ILE P 512      -6.990 -54.603  11.066  0.00  0.00      PROA  
ATOM   1849 HG21 ILE P 512      -6.549 -54.332  12.050  0.00  0.00      PROA  
ATOM   1850 HG22 ILE P 512      -6.207 -55.019  10.397  0.00  0.00      PROA  
ATOM   1851 HG23 ILE P 512      -7.768 -55.359  11.307  0.00  0.00      PROA  
ATOM   1852  CG1 ILE P 512      -7.734 -53.788   8.857  0.00  0.00      PROA  
ATOM   1853 HG11 ILE P 512      -6.709 -53.959   8.463  0.00  0.00      PROA  
ATOM   1854 HG12 ILE P 512      -8.000 -52.980   8.142  0.00  0.00      PROA  
ATOM   1855  CD  ILE P 512      -8.596 -55.049   8.383  0.00  0.00      PROA  
ATOM   1856  HD1 ILE P 512      -9.657 -54.791   8.177  0.00  0.00      PROA  
ATOM   1857  HD2 ILE P 512      -8.476 -55.945   9.029  0.00  0.00      PROA  
ATOM   1858  HD3 ILE P 512      -8.162 -55.395   7.421  0.00  0.00      PROA  
ATOM   1859  C   ILE P 512      -9.005 -52.857  12.341  0.00  0.00      PROA  
ATOM   1860  O   ILE P 512      -8.895 -53.798  13.166  0.00  0.00      PROA  
ATOM   1861  N   PHE P 513      -8.944 -51.555  12.619  0.00  0.00      PROA  
ATOM   1862  HN  PHE P 513      -8.987 -50.917  11.853  0.00  0.00      PROA  
ATOM   1863  CA  PHE P 513      -8.748 -51.033  13.949  0.00  0.00      PROA  
ATOM   1864  HA  PHE P 513      -8.822 -51.859  14.640  0.00  0.00      PROA  
ATOM   1865  CB  PHE P 513      -7.407 -50.197  14.169  0.00  0.00      PROA  
ATOM   1866  HB1 PHE P 513      -7.537 -49.752  15.179  0.00  0.00      PROA  
ATOM   1867  HB2 PHE P 513      -7.389 -49.417  13.378  0.00  0.00      PROA  
ATOM   1868  CG  PHE P 513      -6.172 -51.033  14.065  0.00  0.00      PROA  
ATOM   1869  CD1 PHE P 513      -5.960 -52.172  14.826  0.00  0.00      PROA  
ATOM   1870  HD1 PHE P 513      -6.771 -52.459  15.479  0.00  0.00      PROA  
ATOM   1871  CE1 PHE P 513      -4.733 -52.833  14.811  0.00  0.00      PROA  
ATOM   1872  HE1 PHE P 513      -4.382 -53.740  15.281  0.00  0.00      PROA  
ATOM   1873  CZ  PHE P 513      -3.724 -52.360  13.952  0.00  0.00      PROA  
ATOM   1874  HZ  PHE P 513      -2.767 -52.851  13.851  0.00  0.00      PROA  
ATOM   1875  CD2 PHE P 513      -5.128 -50.496  13.329  0.00  0.00      PROA  
ATOM   1876  HD2 PHE P 513      -5.242 -49.531  12.858  0.00  0.00      PROA  
ATOM   1877  CE2 PHE P 513      -3.866 -51.105  13.310  0.00  0.00      PROA  
ATOM   1878  HE2 PHE P 513      -2.979 -50.737  12.818  0.00  0.00      PROA  
ATOM   1879  C   PHE P 513     -10.005 -50.160  14.169  0.00  0.00      PROA  
ATOM   1880  O   PHE P 513     -10.721 -49.726  13.298  0.00  0.00      PROA  
ATOM   1881  N   GLY P 514     -10.360 -49.952  15.443  0.00  0.00      PROA  
ATOM   1882  HN  GLY P 514      -9.887 -50.449  16.166  0.00  0.00      PROA  
ATOM   1883  CA  GLY P 514     -11.389 -48.951  15.781  0.00  0.00      PROA  
ATOM   1884  HA1 GLY P 514     -11.412 -48.869  16.857  0.00  0.00      PROA  
ATOM   1885  HA2 GLY P 514     -12.285 -49.330  15.311  0.00  0.00      PROA  
ATOM   1886  C   GLY P 514     -11.231 -47.557  15.428  0.00  0.00      PROA  
ATOM   1887  O   GLY P 514     -10.117 -47.201  14.970  0.00  0.00      PROA  
ATOM   1888  N   SER P 515     -12.382 -46.763  15.450  0.00  0.00      PROA  
ATOM   1889  HN  SER P 515     -13.161 -47.111  15.964  0.00  0.00      PROA  
ATOM   1890  CA  SER P 515     -12.352 -45.421  14.877  0.00  0.00      PROA  
ATOM   1891  HA  SER P 515     -11.769 -45.472  13.969  0.00  0.00      PROA  
ATOM   1892  CB  SER P 515     -13.827 -44.847  14.603  0.00  0.00      PROA  
ATOM   1893  HB1 SER P 515     -14.499 -44.939  15.483  0.00  0.00      PROA  
ATOM   1894  HB2 SER P 515     -14.259 -45.455  13.780  0.00  0.00      PROA  
ATOM   1895  OG  SER P 515     -13.811 -43.474  14.258  0.00  0.00      PROA  
ATOM   1896  HG1 SER P 515     -13.278 -43.314  13.475  0.00  0.00      PROA  
ATOM   1897  C   SER P 515     -11.527 -44.617  15.874  0.00  0.00      PROA  
ATOM   1898  O   SER P 515     -11.473 -44.884  17.039  0.00  0.00      PROA  
ATOM   1899  N   GLY P 516     -10.808 -43.518  15.329  0.00  0.00      PROA  
ATOM   1900  HN  GLY P 516     -10.993 -43.204  14.401  0.00  0.00      PROA  
ATOM   1901  CA  GLY P 516      -9.983 -42.613  16.153  0.00  0.00      PROA  
ATOM   1902  HA1 GLY P 516     -10.556 -42.243  16.991  0.00  0.00      PROA  
ATOM   1903  HA2 GLY P 516      -9.674 -41.763  15.562  0.00  0.00      PROA  
ATOM   1904  C   GLY P 516      -8.842 -43.413  16.823  0.00  0.00      PROA  
ATOM   1905  O   GLY P 516      -8.543 -43.230  18.042  0.00  0.00      PROA  
ATOM   1906  N   SER P 517      -8.145 -44.351  16.182  0.00  0.00      PROA  
ATOM   1907  HN  SER P 517      -8.568 -44.656  15.333  0.00  0.00      PROA  
ATOM   1908  CA  SER P 517      -7.144 -45.165  16.903  0.00  0.00      PROA  
ATOM   1909  HA  SER P 517      -7.722 -45.481  17.759  0.00  0.00      PROA  
ATOM   1910  CB  SER P 517      -6.714 -46.429  16.106  0.00  0.00      PROA  
ATOM   1911  HB1 SER P 517      -6.089 -46.186  15.220  0.00  0.00      PROA  
ATOM   1912  HB2 SER P 517      -7.623 -46.950  15.737  0.00  0.00      PROA  
ATOM   1913  OG  SER P 517      -5.986 -47.407  16.768  0.00  0.00      PROA  
ATOM   1914  HG1 SER P 517      -6.605 -47.641  17.463  0.00  0.00      PROA  
ATOM   1915  C   SER P 517      -5.832 -44.477  17.360  0.00  0.00      PROA  
ATOM   1916  O   SER P 517      -5.169 -43.825  16.540  0.00  0.00      PROA  
ATOM   1917  N   GLU P 518      -5.452 -44.608  18.690  0.00  0.00      PROA  
ATOM   1918  HN  GLU P 518      -5.930 -45.051  19.444  0.00  0.00      PROA  
ATOM   1919  CA  GLU P 518      -4.167 -44.125  19.103  0.00  0.00      PROA  
ATOM   1920  HA  GLU P 518      -4.102 -43.086  18.813  0.00  0.00      PROA  
ATOM   1921  CB  GLU P 518      -4.129 -44.154  20.687  0.00  0.00      PROA  
ATOM   1922  HB1 GLU P 518      -3.184 -43.790  21.144  0.00  0.00      PROA  
ATOM   1923  HB2 GLU P 518      -4.231 -45.230  20.946  0.00  0.00      PROA  
ATOM   1924  CG  GLU P 518      -5.390 -43.476  21.379  0.00  0.00      PROA  
ATOM   1925  HG1 GLU P 518      -6.285 -43.998  20.980  0.00  0.00      PROA  
ATOM   1926  HG2 GLU P 518      -5.364 -42.385  21.172  0.00  0.00      PROA  
ATOM   1927  CD  GLU P 518      -5.319 -43.716  22.841  0.00  0.00      PROA  
ATOM   1928  OE1 GLU P 518      -5.183 -42.748  23.596  0.00  0.00      PROA  
ATOM   1929  OE2 GLU P 518      -5.393 -44.899  23.308  0.00  0.00      PROA  
ATOM   1930  C   GLU P 518      -2.948 -44.851  18.570  0.00  0.00      PROA  
ATOM   1931  O   GLU P 518      -3.060 -46.093  18.430  0.00  0.00      PROA  
ATOM   1932  N   GLU P 519      -1.757 -44.175  18.528  0.00  0.00      PROA  
ATOM   1933  HN  GLU P 519      -1.620 -43.217  18.769  0.00  0.00      PROA  
ATOM   1934  CA  GLU P 519      -0.530 -44.820  18.163  0.00  0.00      PROA  
ATOM   1935  HA  GLU P 519       0.190 -44.031  18.004  0.00  0.00      PROA  
ATOM   1936  CB  GLU P 519       0.007 -45.608  19.377  0.00  0.00      PROA  
ATOM   1937  HB1 GLU P 519       0.893 -46.188  19.041  0.00  0.00      PROA  
ATOM   1938  HB2 GLU P 519      -0.821 -46.224  19.788  0.00  0.00      PROA  
ATOM   1939  CG  GLU P 519       0.708 -44.741  20.462  0.00  0.00      PROA  
ATOM   1940  HG1 GLU P 519      -0.056 -43.993  20.765  0.00  0.00      PROA  
ATOM   1941  HG2 GLU P 519       1.616 -44.301  19.998  0.00  0.00      PROA  
ATOM   1942  CD  GLU P 519       1.129 -45.493  21.671  0.00  0.00      PROA  
ATOM   1943  OE1 GLU P 519       2.052 -46.377  21.497  0.00  0.00      PROA  
ATOM   1944  OE2 GLU P 519       0.420 -45.417  22.752  0.00  0.00      PROA  
ATOM   1945  C   GLU P 519      -0.418 -45.638  16.917  0.00  0.00      PROA  
ATOM   1946  O   GLU P 519       0.424 -46.570  16.699  0.00  0.00      PROA  
ATOM   1947  N   LEU P 520      -1.188 -45.288  15.801  0.00  0.00      PROA  
ATOM   1948  HN  LEU P 520      -1.738 -44.471  15.956  0.00  0.00      PROA  
ATOM   1949  CA  LEU P 520      -1.270 -45.886  14.429  0.00  0.00      PROA  
ATOM   1950  HA  LEU P 520      -1.589 -46.916  14.375  0.00  0.00      PROA  
ATOM   1951  CB  LEU P 520      -2.214 -44.959  13.563  0.00  0.00      PROA  
ATOM   1952  HB1 LEU P 520      -1.720 -43.966  13.491  0.00  0.00      PROA  
ATOM   1953  HB2 LEU P 520      -3.158 -44.782  14.121  0.00  0.00      PROA  
ATOM   1954  CG  LEU P 520      -2.457 -45.463  12.131  0.00  0.00      PROA  
ATOM   1955  HG  LEU P 520      -1.530 -45.509  11.521  0.00  0.00      PROA  
ATOM   1956  CD1 LEU P 520      -2.985 -46.979  12.097  0.00  0.00      PROA  
ATOM   1957 HD11 LEU P 520      -3.762 -47.091  12.883  0.00  0.00      PROA  
ATOM   1958 HD12 LEU P 520      -2.204 -47.705  12.410  0.00  0.00      PROA  
ATOM   1959 HD13 LEU P 520      -3.520 -47.202  11.148  0.00  0.00      PROA  
ATOM   1960  CD2 LEU P 520      -3.350 -44.511  11.327  0.00  0.00      PROA  
ATOM   1961 HD21 LEU P 520      -4.308 -44.255  11.829  0.00  0.00      PROA  
ATOM   1962 HD22 LEU P 520      -3.602 -45.005  10.364  0.00  0.00      PROA  
ATOM   1963 HD23 LEU P 520      -2.809 -43.580  11.053  0.00  0.00      PROA  
ATOM   1964  C   LEU P 520       0.025 -46.009  13.751  0.00  0.00      PROA  
ATOM   1965  O   LEU P 520       0.698 -45.007  13.435  0.00  0.00      PROA  
ATOM   1966  N   ILE P 521       0.564 -47.217  13.524  0.00  0.00      PROA  
ATOM   1967  HN  ILE P 521       0.185 -48.009  13.998  0.00  0.00      PROA  
ATOM   1968  CA  ILE P 521       1.755 -47.568  12.841  0.00  0.00      PROA  
ATOM   1969  HA  ILE P 521       2.544 -47.201  13.480  0.00  0.00      PROA  
ATOM   1970  CB  ILE P 521       1.863 -49.107  12.587  0.00  0.00      PROA  
ATOM   1971  HB  ILE P 521       2.777 -49.259  11.974  0.00  0.00      PROA  
ATOM   1972  CG2 ILE P 521       2.263 -49.852  13.855  0.00  0.00      PROA  
ATOM   1973 HG21 ILE P 521       1.892 -49.508  14.844  0.00  0.00      PROA  
ATOM   1974 HG22 ILE P 521       3.349 -50.019  14.021  0.00  0.00      PROA  
ATOM   1975 HG23 ILE P 521       1.929 -50.909  13.792  0.00  0.00      PROA  
ATOM   1976  CG1 ILE P 521       0.568 -49.738  11.888  0.00  0.00      PROA  
ATOM   1977 HG11 ILE P 521       0.370 -49.084  11.013  0.00  0.00      PROA  
ATOM   1978 HG12 ILE P 521      -0.268 -49.606  12.607  0.00  0.00      PROA  
ATOM   1979  CD  ILE P 521       0.661 -51.227  11.513  0.00  0.00      PROA  
ATOM   1980  HD1 ILE P 521       0.463 -51.928  12.352  0.00  0.00      PROA  
ATOM   1981  HD2 ILE P 521       1.654 -51.436  11.060  0.00  0.00      PROA  
ATOM   1982  HD3 ILE P 521      -0.182 -51.377  10.805  0.00  0.00      PROA  
ATOM   1983  C   ILE P 521       1.933 -46.872  11.449  0.00  0.00      PROA  
ATOM   1984  O   ILE P 521       0.936 -46.520  10.775  0.00  0.00      PROA  
ATOM   1985  N   GLY P 522       3.208 -46.755  11.017  0.00  0.00      PROA  
ATOM   1986  HN  GLY P 522       4.001 -47.174  11.452  0.00  0.00      PROA  
ATOM   1987  CA  GLY P 522       3.576 -45.824   9.929  0.00  0.00      PROA  
ATOM   1988  HA1 GLY P 522       4.642 -45.926   9.786  0.00  0.00      PROA  
ATOM   1989  HA2 GLY P 522       3.128 -44.860  10.119  0.00  0.00      PROA  
ATOM   1990  C   GLY P 522       3.103 -46.322   8.566  0.00  0.00      PROA  
ATOM   1991  O   GLY P 522       2.744 -45.550   7.671  0.00  0.00      PROA  
ATOM   1992  N   LEU P 523       2.888 -47.625   8.470  0.00  0.00      PROA  
ATOM   1993  HN  LEU P 523       3.196 -48.169   9.247  0.00  0.00      PROA  
ATOM   1994  CA  LEU P 523       2.184 -48.173   7.287  0.00  0.00      PROA  
ATOM   1995  HA  LEU P 523       2.820 -47.852   6.475  0.00  0.00      PROA  
ATOM   1996  CB  LEU P 523       2.283 -49.742   7.363  0.00  0.00      PROA  
ATOM   1997  HB1 LEU P 523       1.722 -50.046   8.272  0.00  0.00      PROA  
ATOM   1998  HB2 LEU P 523       3.284 -50.096   7.689  0.00  0.00      PROA  
ATOM   1999  CG  LEU P 523       1.886 -50.462   6.078  0.00  0.00      PROA  
ATOM   2000  HG  LEU P 523       0.910 -50.070   5.721  0.00  0.00      PROA  
ATOM   2001  CD1 LEU P 523       2.880 -50.177   4.827  0.00  0.00      PROA  
ATOM   2002 HD11 LEU P 523       2.886 -49.086   4.617  0.00  0.00      PROA  
ATOM   2003 HD12 LEU P 523       2.597 -50.836   3.979  0.00  0.00      PROA  
ATOM   2004 HD13 LEU P 523       3.930 -50.414   5.101  0.00  0.00      PROA  
ATOM   2005  CD2 LEU P 523       1.620 -51.984   6.246  0.00  0.00      PROA  
ATOM   2006 HD21 LEU P 523       0.948 -52.073   7.126  0.00  0.00      PROA  
ATOM   2007 HD22 LEU P 523       2.536 -52.525   6.567  0.00  0.00      PROA  
ATOM   2008 HD23 LEU P 523       1.085 -52.471   5.403  0.00  0.00      PROA  
ATOM   2009  C   LEU P 523       0.814 -47.744   6.789  0.00  0.00      PROA  
ATOM   2010  O   LEU P 523       0.655 -47.455   5.632  0.00  0.00      PROA  
ATOM   2011  N   LEU P 524      -0.185 -47.666   7.700  0.00  0.00      PROA  
ATOM   2012  HN  LEU P 524       0.117 -47.781   8.643  0.00  0.00      PROA  
ATOM   2013  CA  LEU P 524      -1.479 -47.233   7.407  0.00  0.00      PROA  
ATOM   2014  HA  LEU P 524      -1.666 -47.645   6.426  0.00  0.00      PROA  
ATOM   2015  CB  LEU P 524      -2.493 -47.764   8.513  0.00  0.00      PROA  
ATOM   2016  HB1 LEU P 524      -3.501 -47.400   8.220  0.00  0.00      PROA  
ATOM   2017  HB2 LEU P 524      -2.268 -47.261   9.478  0.00  0.00      PROA  
ATOM   2018  CG  LEU P 524      -2.526 -49.342   8.746  0.00  0.00      PROA  
ATOM   2019  HG  LEU P 524      -1.688 -49.627   9.417  0.00  0.00      PROA  
ATOM   2020  CD1 LEU P 524      -3.759 -49.846   9.533  0.00  0.00      PROA  
ATOM   2021 HD11 LEU P 524      -3.570 -50.931   9.674  0.00  0.00      PROA  
ATOM   2022 HD12 LEU P 524      -4.709 -49.792   8.960  0.00  0.00      PROA  
ATOM   2023 HD13 LEU P 524      -3.842 -49.326  10.512  0.00  0.00      PROA  
ATOM   2024  CD2 LEU P 524      -2.424 -50.104   7.416  0.00  0.00      PROA  
ATOM   2025 HD21 LEU P 524      -1.387 -49.955   7.047  0.00  0.00      PROA  
ATOM   2026 HD22 LEU P 524      -3.261 -49.718   6.797  0.00  0.00      PROA  
ATOM   2027 HD23 LEU P 524      -2.590 -51.186   7.610  0.00  0.00      PROA  
ATOM   2028  C   LEU P 524      -1.593 -45.733   7.174  0.00  0.00      PROA  
ATOM   2029  O   LEU P 524      -2.376 -45.202   6.408  0.00  0.00      PROA  
ATOM   2030  N   LYS P 525      -0.751 -45.008   7.910  0.00  0.00      PROA  
ATOM   2031  HN  LYS P 525      -0.078 -45.455   8.494  0.00  0.00      PROA  
ATOM   2032  CA  LYS P 525      -0.511 -43.612   7.637  0.00  0.00      PROA  
ATOM   2033  HA  LYS P 525      -1.413 -43.041   7.797  0.00  0.00      PROA  
ATOM   2034  CB  LYS P 525       0.427 -43.104   8.722  0.00  0.00      PROA  
ATOM   2035  HB1 LYS P 525       0.542 -42.001   8.656  0.00  0.00      PROA  
ATOM   2036  HB2 LYS P 525       1.455 -43.525   8.692  0.00  0.00      PROA  
ATOM   2037  CG  LYS P 525       0.041 -43.308  10.174  0.00  0.00      PROA  
ATOM   2038  HG1 LYS P 525      -0.039 -44.395  10.387  0.00  0.00      PROA  
ATOM   2039  HG2 LYS P 525      -0.949 -42.854  10.397  0.00  0.00      PROA  
ATOM   2040  CD  LYS P 525       1.061 -42.594  11.202  0.00  0.00      PROA  
ATOM   2041  HD1 LYS P 525       1.623 -41.852  10.596  0.00  0.00      PROA  
ATOM   2042  HD2 LYS P 525       1.738 -43.406  11.545  0.00  0.00      PROA  
ATOM   2043  CE  LYS P 525       0.435 -41.923  12.490  0.00  0.00      PROA  
ATOM   2044  HE1 LYS P 525      -0.275 -42.493  13.127  0.00  0.00      PROA  
ATOM   2045  HE2 LYS P 525      -0.096 -40.990  12.203  0.00  0.00      PROA  
ATOM   2046  NZ  LYS P 525       1.478 -41.594  13.359  0.00  0.00      PROA  
ATOM   2047  HZ1 LYS P 525       2.331 -41.325  12.828  0.00  0.00      PROA  
ATOM   2048  HZ2 LYS P 525       1.889 -42.304  13.996  0.00  0.00      PROA  
ATOM   2049  HZ3 LYS P 525       1.225 -40.769  13.941  0.00  0.00      PROA  
ATOM   2050  C   LYS P 525       0.083 -43.266   6.330  0.00  0.00      PROA  
ATOM   2051  O   LYS P 525      -0.074 -42.214   5.792  0.00  0.00      PROA  
ATOM   2052  N   THR P 526       1.017 -44.158   5.868  0.00  0.00      PROA  
ATOM   2053  HN  THR P 526       1.260 -44.894   6.495  0.00  0.00      PROA  
ATOM   2054  CA  THR P 526       1.595 -44.063   4.513  0.00  0.00      PROA  
ATOM   2055  HA  THR P 526       1.936 -43.059   4.307  0.00  0.00      PROA  
ATOM   2056  CB  THR P 526       2.900 -44.846   4.193  0.00  0.00      PROA  
ATOM   2057  HB  THR P 526       2.738 -45.945   4.217  0.00  0.00      PROA  
ATOM   2058  OG1 THR P 526       3.914 -44.507   5.103  0.00  0.00      PROA  
ATOM   2059  HG1 THR P 526       3.638 -44.669   6.008  0.00  0.00      PROA  
ATOM   2060  CG2 THR P 526       3.407 -44.385   2.762  0.00  0.00      PROA  
ATOM   2061 HG21 THR P 526       4.407 -44.845   2.611  0.00  0.00      PROA  
ATOM   2062 HG22 THR P 526       3.601 -43.291   2.775  0.00  0.00      PROA  
ATOM   2063 HG23 THR P 526       2.711 -44.716   1.961  0.00  0.00      PROA  
ATOM   2064  C   THR P 526       0.575 -44.397   3.402  0.00  0.00      PROA  
ATOM   2065  O   THR P 526       0.607 -43.717   2.380  0.00  0.00      PROA  
ATOM   2066  N   ALA P 527      -0.426 -45.332   3.633  0.00  0.00      PROA  
ATOM   2067  HN  ALA P 527      -0.456 -45.897   4.453  0.00  0.00      PROA  
ATOM   2068  CA  ALA P 527      -1.478 -45.397   2.679  0.00  0.00      PROA  
ATOM   2069  HA  ALA P 527      -1.026 -45.500   1.703  0.00  0.00      PROA  
ATOM   2070  CB  ALA P 527      -2.414 -46.615   3.118  0.00  0.00      PROA  
ATOM   2071  HB1 ALA P 527      -3.027 -46.965   2.261  0.00  0.00      PROA  
ATOM   2072  HB2 ALA P 527      -2.977 -46.347   4.038  0.00  0.00      PROA  
ATOM   2073  HB3 ALA P 527      -1.798 -47.468   3.473  0.00  0.00      PROA  
ATOM   2074  C   ALA P 527      -2.269 -44.105   2.505  0.00  0.00      PROA  
ATOM   2075  O   ALA P 527      -2.542 -43.617   1.460  0.00  0.00      PROA  
ATOM   2076  N   ARG P 528      -2.599 -43.416   3.590  0.00  0.00      PROA  
ATOM   2077  HN  ARG P 528      -2.529 -44.003   4.393  0.00  0.00      PROA  
ATOM   2078  CA  ARG P 528      -3.256 -42.144   3.641  0.00  0.00      PROA  
ATOM   2079  HA  ARG P 528      -4.125 -42.286   3.014  0.00  0.00      PROA  
ATOM   2080  CB  ARG P 528      -3.739 -41.866   5.116  0.00  0.00      PROA  
ATOM   2081  HB1 ARG P 528      -4.091 -40.816   5.209  0.00  0.00      PROA  
ATOM   2082  HB2 ARG P 528      -2.834 -41.963   5.752  0.00  0.00      PROA  
ATOM   2083  CG  ARG P 528      -5.035 -42.631   5.417  0.00  0.00      PROA  
ATOM   2084  HG1 ARG P 528      -4.934 -43.717   5.205  0.00  0.00      PROA  
ATOM   2085  HG2 ARG P 528      -5.798 -42.375   4.651  0.00  0.00      PROA  
ATOM   2086  CD  ARG P 528      -5.467 -42.334   6.772  0.00  0.00      PROA  
ATOM   2087  HD1 ARG P 528      -5.554 -41.258   7.035  0.00  0.00      PROA  
ATOM   2088  HD2 ARG P 528      -4.767 -42.755   7.525  0.00  0.00      PROA  
ATOM   2089  NE  ARG P 528      -6.735 -43.076   7.101  0.00  0.00      PROA  
ATOM   2090  HE  ARG P 528      -6.751 -43.990   7.506  0.00  0.00      PROA  
ATOM   2091  CZ  ARG P 528      -8.009 -42.615   6.988  0.00  0.00      PROA  
ATOM   2092  NH1 ARG P 528      -8.340 -41.459   6.622  0.00  0.00      PROA  
ATOM   2093 HH11 ARG P 528      -9.319 -41.261   6.574  0.00  0.00      PROA  
ATOM   2094 HH12 ARG P 528      -7.636 -40.751   6.683  0.00  0.00      PROA  
ATOM   2095  NH2 ARG P 528      -8.990 -43.434   7.466  0.00  0.00      PROA  
ATOM   2096 HH21 ARG P 528      -8.643 -44.305   7.812  0.00  0.00      PROA  
ATOM   2097 HH22 ARG P 528      -9.908 -43.187   7.156  0.00  0.00      PROA  
ATOM   2098  C   ARG P 528      -2.530 -40.951   3.089  0.00  0.00      PROA  
ATOM   2099  O   ARG P 528      -3.186 -39.975   2.655  0.00  0.00      PROA  
ATOM   2100  N   LEU P 529      -1.147 -40.956   3.075  0.00  0.00      PROA  
ATOM   2101  HN  LEU P 529      -0.749 -41.809   3.403  0.00  0.00      PROA  
ATOM   2102  CA  LEU P 529      -0.288 -39.868   2.451  0.00  0.00      PROA  
ATOM   2103  HA  LEU P 529      -0.478 -38.941   2.971  0.00  0.00      PROA  
ATOM   2104  CB  LEU P 529       1.212 -40.187   2.605  0.00  0.00      PROA  
ATOM   2105  HB1 LEU P 529       1.328 -41.132   2.032  0.00  0.00      PROA  
ATOM   2106  HB2 LEU P 529       1.364 -40.582   3.632  0.00  0.00      PROA  
ATOM   2107  CG  LEU P 529       2.113 -38.993   2.214  0.00  0.00      PROA  
ATOM   2108  HG  LEU P 529       1.964 -38.783   1.133  0.00  0.00      PROA  
ATOM   2109  CD1 LEU P 529       1.919 -37.730   3.018  0.00  0.00      PROA  
ATOM   2110 HD11 LEU P 529       2.601 -36.964   2.590  0.00  0.00      PROA  
ATOM   2111 HD12 LEU P 529       2.027 -37.803   4.122  0.00  0.00      PROA  
ATOM   2112 HD13 LEU P 529       0.908 -37.341   2.773  0.00  0.00      PROA  
ATOM   2113  CD2 LEU P 529       3.610 -39.418   2.363  0.00  0.00      PROA  
ATOM   2114 HD21 LEU P 529       4.354 -38.689   1.976  0.00  0.00      PROA  
ATOM   2115 HD22 LEU P 529       3.819 -40.328   1.761  0.00  0.00      PROA  
ATOM   2116 HD23 LEU P 529       3.786 -39.792   3.395  0.00  0.00      PROA  
ATOM   2117  C   LEU P 529      -0.601 -39.693   0.941  0.00  0.00      PROA  
ATOM   2118  O   LEU P 529      -0.557 -38.625   0.408  0.00  0.00      PROA  
ATOM   2119  N   LEU P 530      -0.993 -40.765   0.263  0.00  0.00      PROA  
ATOM   2120  HN  LEU P 530      -1.018 -41.637   0.746  0.00  0.00      PROA  
ATOM   2121  CA  LEU P 530      -1.361 -40.723  -1.113  0.00  0.00      PROA  
ATOM   2122  HA  LEU P 530      -0.542 -40.313  -1.685  0.00  0.00      PROA  
ATOM   2123  CB  LEU P 530      -1.316 -42.208  -1.715  0.00  0.00      PROA  
ATOM   2124  HB1 LEU P 530      -1.583 -42.155  -2.792  0.00  0.00      PROA  
ATOM   2125  HB2 LEU P 530      -2.126 -42.815  -1.258  0.00  0.00      PROA  
ATOM   2126  CG  LEU P 530      -0.042 -42.947  -1.598  0.00  0.00      PROA  
ATOM   2127  HG  LEU P 530       0.108 -43.144  -0.514  0.00  0.00      PROA  
ATOM   2128  CD1 LEU P 530      -0.319 -44.361  -2.341  0.00  0.00      PROA  
ATOM   2129 HD11 LEU P 530       0.582 -45.003  -2.234  0.00  0.00      PROA  
ATOM   2130 HD12 LEU P 530      -0.544 -44.215  -3.419  0.00  0.00      PROA  
ATOM   2131 HD13 LEU P 530      -1.189 -44.947  -1.976  0.00  0.00      PROA  
ATOM   2132  CD2 LEU P 530       1.283 -42.379  -2.033  0.00  0.00      PROA  
ATOM   2133 HD21 LEU P 530       2.101 -43.099  -1.822  0.00  0.00      PROA  
ATOM   2134 HD22 LEU P 530       1.563 -41.490  -1.429  0.00  0.00      PROA  
ATOM   2135 HD23 LEU P 530       1.220 -42.132  -3.115  0.00  0.00      PROA  
ATOM   2136  C   LEU P 530      -2.648 -39.977  -1.436  0.00  0.00      PROA  
ATOM   2137  O   LEU P 530      -2.946 -39.773  -2.576  0.00  0.00      PROA  
ATOM   2138  N   ARG P 531      -3.421 -39.399  -0.430  0.00  0.00      PROA  
ATOM   2139  HN  ARG P 531      -3.277 -39.663   0.521  0.00  0.00      PROA  
ATOM   2140  CA  ARG P 531      -4.388 -38.368  -0.750  0.00  0.00      PROA  
ATOM   2141  HA  ARG P 531      -5.002 -38.813  -1.519  0.00  0.00      PROA  
ATOM   2142  CB  ARG P 531      -5.261 -38.085   0.530  0.00  0.00      PROA  
ATOM   2143  HB1 ARG P 531      -5.803 -37.121   0.422  0.00  0.00      PROA  
ATOM   2144  HB2 ARG P 531      -4.609 -37.965   1.421  0.00  0.00      PROA  
ATOM   2145  CG  ARG P 531      -6.142 -39.331   0.900  0.00  0.00      PROA  
ATOM   2146  HG1 ARG P 531      -5.516 -40.247   0.952  0.00  0.00      PROA  
ATOM   2147  HG2 ARG P 531      -7.001 -39.460   0.207  0.00  0.00      PROA  
ATOM   2148  CD  ARG P 531      -6.835 -39.187   2.296  0.00  0.00      PROA  
ATOM   2149  HD1 ARG P 531      -7.499 -38.298   2.348  0.00  0.00      PROA  
ATOM   2150  HD2 ARG P 531      -6.133 -38.996   3.136  0.00  0.00      PROA  
ATOM   2151  NE  ARG P 531      -7.729 -40.411   2.447  0.00  0.00      PROA  
ATOM   2152  HE  ARG P 531      -7.479 -41.201   1.887  0.00  0.00      PROA  
ATOM   2153  CZ  ARG P 531      -8.698 -40.507   3.371  0.00  0.00      PROA  
ATOM   2154  NH1 ARG P 531      -8.992 -39.433   4.147  0.00  0.00      PROA  
ATOM   2155 HH11 ARG P 531      -8.310 -38.737   4.371  0.00  0.00      PROA  
ATOM   2156 HH12 ARG P 531      -9.786 -39.592   4.733  0.00  0.00      PROA  
ATOM   2157  NH2 ARG P 531      -9.485 -41.537   3.467  0.00  0.00      PROA  
ATOM   2158 HH21 ARG P 531     -10.096 -41.544   4.259  0.00  0.00      PROA  
ATOM   2159 HH22 ARG P 531      -9.111 -42.420   3.182  0.00  0.00      PROA  
ATOM   2160  C   ARG P 531      -3.695 -37.074  -1.190  0.00  0.00      PROA  
ATOM   2161  O   ARG P 531      -4.171 -36.276  -2.037  0.00  0.00      PROA  
ATOM   2162  N   LEU P 532      -2.423 -36.766  -0.648  0.00  0.00      PROA  
ATOM   2163  HN  LEU P 532      -2.098 -37.376   0.070  0.00  0.00      PROA  
ATOM   2164  CA  LEU P 532      -1.723 -35.538  -0.932  0.00  0.00      PROA  
ATOM   2165  HA  LEU P 532      -2.338 -34.654  -1.009  0.00  0.00      PROA  
ATOM   2166  CB  LEU P 532      -0.602 -35.175   0.110  0.00  0.00      PROA  
ATOM   2167  HB1 LEU P 532      -0.063 -34.315  -0.341  0.00  0.00      PROA  
ATOM   2168  HB2 LEU P 532      -0.031 -36.127   0.133  0.00  0.00      PROA  
ATOM   2169  CG  LEU P 532      -1.099 -34.926   1.599  0.00  0.00      PROA  
ATOM   2170  HG  LEU P 532      -1.332 -35.933   2.007  0.00  0.00      PROA  
ATOM   2171  CD1 LEU P 532       0.078 -34.240   2.288  0.00  0.00      PROA  
ATOM   2172 HD11 LEU P 532       0.961 -34.911   2.349  0.00  0.00      PROA  
ATOM   2173 HD12 LEU P 532      -0.204 -34.042   3.345  0.00  0.00      PROA  
ATOM   2174 HD13 LEU P 532       0.298 -33.260   1.813  0.00  0.00      PROA  
ATOM   2175  CD2 LEU P 532      -2.248 -33.995   1.769  0.00  0.00      PROA  
ATOM   2176 HD21 LEU P 532      -3.097 -34.427   1.197  0.00  0.00      PROA  
ATOM   2177 HD22 LEU P 532      -2.014 -32.995   1.344  0.00  0.00      PROA  
ATOM   2178 HD23 LEU P 532      -2.529 -33.835   2.831  0.00  0.00      PROA  
ATOM   2179  C   LEU P 532      -1.020 -35.604  -2.246  0.00  0.00      PROA  
ATOM   2180  O   LEU P 532      -0.589 -34.640  -2.902  0.00  0.00      PROA  
ATOM   2181  N   VAL P 533      -0.835 -36.796  -2.679  0.00  0.00      PROA  
ATOM   2182  HN  VAL P 533      -1.232 -37.616  -2.273  0.00  0.00      PROA  
ATOM   2183  CA  VAL P 533      -0.102 -37.203  -3.893  0.00  0.00      PROA  
ATOM   2184  HA  VAL P 533       0.780 -36.581  -3.935  0.00  0.00      PROA  
ATOM   2185  CB  VAL P 533       0.419 -38.599  -3.771  0.00  0.00      PROA  
ATOM   2186  HB  VAL P 533      -0.379 -39.354  -3.607  0.00  0.00      PROA  
ATOM   2187  CG1 VAL P 533       1.143 -39.110  -5.101  0.00  0.00      PROA  
ATOM   2188 HG11 VAL P 533       1.502 -40.155  -4.991  0.00  0.00      PROA  
ATOM   2189 HG12 VAL P 533       2.078 -38.546  -5.307  0.00  0.00      PROA  
ATOM   2190 HG13 VAL P 533       0.445 -39.062  -5.964  0.00  0.00      PROA  
ATOM   2191  CG2 VAL P 533       1.381 -38.606  -2.605  0.00  0.00      PROA  
ATOM   2192 HG21 VAL P 533       0.922 -38.353  -1.625  0.00  0.00      PROA  
ATOM   2193 HG22 VAL P 533       2.119 -37.775  -2.584  0.00  0.00      PROA  
ATOM   2194 HG23 VAL P 533       1.867 -39.604  -2.554  0.00  0.00      PROA  
ATOM   2195  C   VAL P 533      -0.897 -36.954  -5.170  0.00  0.00      PROA  
ATOM   2196  O   VAL P 533      -0.358 -36.923  -6.297  0.00  0.00      PROA  
ATOM   2197  N   ARG P 534      -2.234 -36.797  -5.094  0.00  0.00      PROA  
ATOM   2198  HN  ARG P 534      -2.528 -36.865  -4.143  0.00  0.00      PROA  
ATOM   2199  CA  ARG P 534      -3.107 -36.676  -6.189  0.00  0.00      PROA  
ATOM   2200  HA  ARG P 534      -2.613 -37.158  -7.020  0.00  0.00      PROA  
ATOM   2201  CB  ARG P 534      -4.380 -37.473  -5.859  0.00  0.00      PROA  
ATOM   2202  HB1 ARG P 534      -5.245 -37.422  -6.555  0.00  0.00      PROA  
ATOM   2203  HB2 ARG P 534      -4.739 -37.024  -4.908  0.00  0.00      PROA  
ATOM   2204  CG  ARG P 534      -4.168 -38.963  -5.623  0.00  0.00      PROA  
ATOM   2205  HG1 ARG P 534      -3.342 -39.098  -4.892  0.00  0.00      PROA  
ATOM   2206  HG2 ARG P 534      -3.924 -39.578  -6.515  0.00  0.00      PROA  
ATOM   2207  CD  ARG P 534      -5.353 -39.653  -4.868  0.00  0.00      PROA  
ATOM   2208  HD1 ARG P 534      -5.611 -39.015  -3.995  0.00  0.00      PROA  
ATOM   2209  HD2 ARG P 534      -5.013 -40.660  -4.546  0.00  0.00      PROA  
ATOM   2210  NE  ARG P 534      -6.496 -39.760  -5.903  0.00  0.00      PROA  
ATOM   2211  HE  ARG P 534      -6.389 -40.545  -6.513  0.00  0.00      PROA  
ATOM   2212  CZ  ARG P 534      -7.670 -39.171  -5.911  0.00  0.00      PROA  
ATOM   2213  NH1 ARG P 534      -8.546 -39.586  -6.771  0.00  0.00      PROA  
ATOM   2214 HH11 ARG P 534      -9.400 -39.068  -6.724  0.00  0.00      PROA  
ATOM   2215 HH12 ARG P 534      -8.333 -40.410  -7.297  0.00  0.00      PROA  
ATOM   2216  NH2 ARG P 534      -8.068 -38.208  -5.042  0.00  0.00      PROA  
ATOM   2217 HH21 ARG P 534      -9.006 -37.872  -4.967  0.00  0.00      PROA  
ATOM   2218 HH22 ARG P 534      -7.359 -37.826  -4.448  0.00  0.00      PROA  
ATOM   2219  C   ARG P 534      -3.499 -35.161  -6.332  0.00  0.00      PROA  
ATOM   2220  O   ARG P 534      -4.354 -34.814  -7.130  0.00  0.00      PROA  
ATOM   2221  N   VAL P 535      -2.832 -34.230  -5.691  0.00  0.00      PROA  
ATOM   2222  HN  VAL P 535      -2.145 -34.526  -5.032  0.00  0.00      PROA  
ATOM   2223  CA  VAL P 535      -2.938 -32.730  -5.711  0.00  0.00      PROA  
ATOM   2224  HA  VAL P 535      -3.941 -32.447  -5.428  0.00  0.00      PROA  
ATOM   2225  CB  VAL P 535      -1.967 -32.011  -4.792  0.00  0.00      PROA  
ATOM   2226  HB  VAL P 535      -2.051 -32.446  -3.773  0.00  0.00      PROA  
ATOM   2227  CG1 VAL P 535      -0.511 -31.950  -5.235  0.00  0.00      PROA  
ATOM   2228 HG11 VAL P 535       0.030 -31.169  -4.659  0.00  0.00      PROA  
ATOM   2229 HG12 VAL P 535      -0.483 -31.527  -6.263  0.00  0.00      PROA  
ATOM   2230 HG13 VAL P 535       0.095 -32.881  -5.228  0.00  0.00      PROA  
ATOM   2231  CG2 VAL P 535      -2.506 -30.546  -4.702  0.00  0.00      PROA  
ATOM   2232 HG21 VAL P 535      -2.455 -30.075  -5.707  0.00  0.00      PROA  
ATOM   2233 HG22 VAL P 535      -2.111 -29.948  -3.852  0.00  0.00      PROA  
ATOM   2234 HG23 VAL P 535      -3.589 -30.471  -4.465  0.00  0.00      PROA  
ATOM   2235  C   VAL P 535      -2.955 -32.138  -7.122  0.00  0.00      PROA  
ATOM   2236  O   VAL P 535      -3.851 -31.335  -7.532  0.00  0.00      PROA  
ATOM   2237  N   ALA P 536      -2.107 -32.589  -8.018  0.00  0.00      PROA  
ATOM   2238  HN  ALA P 536      -1.468 -33.322  -7.795  0.00  0.00      PROA  
ATOM   2239  CA  ALA P 536      -1.926 -32.196  -9.397  0.00  0.00      PROA  
ATOM   2240  HA  ALA P 536      -1.777 -31.126  -9.388  0.00  0.00      PROA  
ATOM   2241  CB  ALA P 536      -0.672 -32.842 -10.068  0.00  0.00      PROA  
ATOM   2242  HB1 ALA P 536       0.226 -32.812  -9.414  0.00  0.00      PROA  
ATOM   2243  HB2 ALA P 536      -0.479 -32.469 -11.096  0.00  0.00      PROA  
ATOM   2244  HB3 ALA P 536      -0.855 -33.938 -10.054  0.00  0.00      PROA  
ATOM   2245  C   ALA P 536      -3.148 -32.424 -10.274  0.00  0.00      PROA  
ATOM   2246  O   ALA P 536      -3.430 -31.575 -11.076  0.00  0.00      PROA  
ATOM   2247  N   ARG P 537      -3.959 -33.545 -10.002  0.00  0.00      PROA  
ATOM   2248  HN  ARG P 537      -3.738 -34.216  -9.298  0.00  0.00      PROA  
ATOM   2249  CA  ARG P 537      -5.110 -33.923 -10.870  0.00  0.00      PROA  
ATOM   2250  HA  ARG P 537      -4.727 -34.061 -11.870  0.00  0.00      PROA  
ATOM   2251  CB  ARG P 537      -5.695 -35.288 -10.518  0.00  0.00      PROA  
ATOM   2252  HB1 ARG P 537      -6.434 -35.579 -11.294  0.00  0.00      PROA  
ATOM   2253  HB2 ARG P 537      -6.133 -35.262  -9.498  0.00  0.00      PROA  
ATOM   2254  CG  ARG P 537      -4.550 -36.391 -10.538  0.00  0.00      PROA  
ATOM   2255  HG1 ARG P 537      -4.495 -36.743  -9.485  0.00  0.00      PROA  
ATOM   2256  HG2 ARG P 537      -3.607 -35.863 -10.795  0.00  0.00      PROA  
ATOM   2257  CD  ARG P 537      -4.634 -37.496 -11.622  0.00  0.00      PROA  
ATOM   2258  HD1 ARG P 537      -3.707 -38.106 -11.673  0.00  0.00      PROA  
ATOM   2259  HD2 ARG P 537      -4.703 -36.959 -12.592  0.00  0.00      PROA  
ATOM   2260  NE  ARG P 537      -5.871 -38.309 -11.368  0.00  0.00      PROA  
ATOM   2261  HE  ARG P 537      -6.413 -38.370 -12.207  0.00  0.00      PROA  
ATOM   2262  CZ  ARG P 537      -6.194 -39.090 -10.401  0.00  0.00      PROA  
ATOM   2263  NH1 ARG P 537      -5.351 -39.391  -9.420  0.00  0.00      PROA  
ATOM   2264 HH11 ARG P 537      -5.573 -40.199  -8.874  0.00  0.00      PROA  
ATOM   2265 HH12 ARG P 537      -4.480 -38.908  -9.326  0.00  0.00      PROA  
ATOM   2266  NH2 ARG P 537      -7.294 -39.774 -10.397  0.00  0.00      PROA  
ATOM   2267 HH21 ARG P 537      -7.941 -39.607 -11.141  0.00  0.00      PROA  
ATOM   2268 HH22 ARG P 537      -7.431 -40.540  -9.769  0.00  0.00      PROA  
ATOM   2269  C   ARG P 537      -6.291 -32.900 -10.776  0.00  0.00      PROA  
ATOM   2270  O   ARG P 537      -7.069 -32.782 -11.689  0.00  0.00      PROA  
ATOM   2271  N   LYS P 538      -6.288 -32.131  -9.717  0.00  0.00      PROA  
ATOM   2272  HN  LYS P 538      -5.507 -32.381  -9.150  0.00  0.00      PROA  
ATOM   2273  CA  LYS P 538      -7.340 -31.275  -9.336  0.00  0.00      PROA  
ATOM   2274  HA  LYS P 538      -8.146 -31.424 -10.040  0.00  0.00      PROA  
ATOM   2275  CB  LYS P 538      -7.751 -31.607  -7.828  0.00  0.00      PROA  
ATOM   2276  HB1 LYS P 538      -8.661 -31.017  -7.587  0.00  0.00      PROA  
ATOM   2277  HB2 LYS P 538      -6.963 -31.184  -7.169  0.00  0.00      PROA  
ATOM   2278  CG  LYS P 538      -8.089 -33.115  -7.637  0.00  0.00      PROA  
ATOM   2279  HG1 LYS P 538      -8.453 -33.149  -6.588  0.00  0.00      PROA  
ATOM   2280  HG2 LYS P 538      -7.091 -33.592  -7.541  0.00  0.00      PROA  
ATOM   2281  CD  LYS P 538      -9.149 -33.761  -8.568  0.00  0.00      PROA  
ATOM   2282  HD1 LYS P 538      -8.697 -33.851  -9.579  0.00  0.00      PROA  
ATOM   2283  HD2 LYS P 538     -10.057 -33.143  -8.736  0.00  0.00      PROA  
ATOM   2284  CE  LYS P 538      -9.640 -35.186  -8.127  0.00  0.00      PROA  
ATOM   2285  HE1 LYS P 538      -9.742 -35.125  -7.022  0.00  0.00      PROA  
ATOM   2286  HE2 LYS P 538      -8.843 -35.917  -8.381  0.00  0.00      PROA  
ATOM   2287  NZ  LYS P 538     -10.913 -35.472  -8.774  0.00  0.00      PROA  
ATOM   2288  HZ1 LYS P 538     -11.373 -34.565  -8.989  0.00  0.00      PROA  
ATOM   2289  HZ2 LYS P 538     -11.554 -36.054  -8.199  0.00  0.00      PROA  
ATOM   2290  HZ3 LYS P 538     -10.708 -36.031  -9.626  0.00  0.00      PROA  
ATOM   2291  C   LYS P 538      -6.899 -29.798  -9.676  0.00  0.00      PROA  
ATOM   2292  O   LYS P 538      -7.721 -28.852  -9.634  0.00  0.00      PROA  
ATOM   2293  N   LEU P 539      -5.627 -29.632 -10.129  0.00  0.00      PROA  
ATOM   2294  HN  LEU P 539      -5.015 -30.410 -10.009  0.00  0.00      PROA  
ATOM   2295  CA  LEU P 539      -5.055 -28.388 -10.575  0.00  0.00      PROA  
ATOM   2296  HA  LEU P 539      -5.654 -27.601 -10.142  0.00  0.00      PROA  
ATOM   2297  CB  LEU P 539      -3.610 -28.245 -10.022  0.00  0.00      PROA  
ATOM   2298  HB1 LEU P 539      -3.014 -27.473 -10.555  0.00  0.00      PROA  
ATOM   2299  HB2 LEU P 539      -3.079 -29.194 -10.251  0.00  0.00      PROA  
ATOM   2300  CG  LEU P 539      -3.532 -28.009  -8.483  0.00  0.00      PROA  
ATOM   2301  HG  LEU P 539      -3.822 -28.960  -7.986  0.00  0.00      PROA  
ATOM   2302  CD1 LEU P 539      -2.069 -27.877  -8.175  0.00  0.00      PROA  
ATOM   2303 HD11 LEU P 539      -1.720 -26.975  -8.721  0.00  0.00      PROA  
ATOM   2304 HD12 LEU P 539      -1.519 -28.705  -8.672  0.00  0.00      PROA  
ATOM   2305 HD13 LEU P 539      -1.756 -27.840  -7.110  0.00  0.00      PROA  
ATOM   2306  CD2 LEU P 539      -4.136 -26.740  -7.979  0.00  0.00      PROA  
ATOM   2307 HD21 LEU P 539      -5.243 -26.731  -8.071  0.00  0.00      PROA  
ATOM   2308 HD22 LEU P 539      -3.836 -25.883  -8.620  0.00  0.00      PROA  
ATOM   2309 HD23 LEU P 539      -3.783 -26.560  -6.941  0.00  0.00      PROA  
ATOM   2310  C   LEU P 539      -5.019 -28.174 -12.106  0.00  0.00      PROA  
ATOM   2311  O   LEU P 539      -4.539 -27.089 -12.652  0.00  0.00      PROA  
ATOM   2312  N   ASP P 540      -5.691 -29.160 -12.824  0.00  0.00      PROA  
ATOM   2313  HN  ASP P 540      -6.226 -29.836 -12.323  0.00  0.00      PROA  
ATOM   2314  CA  ASP P 540      -5.772 -29.270 -14.273  0.00  0.00      PROA  
ATOM   2315  HA  ASP P 540      -4.826 -29.588 -14.686  0.00  0.00      PROA  
ATOM   2316  CB  ASP P 540      -6.900 -30.333 -14.484  0.00  0.00      PROA  
ATOM   2317  HB1 ASP P 540      -7.899 -29.847 -14.505  0.00  0.00      PROA  
ATOM   2318  HB2 ASP P 540      -6.988 -30.956 -13.568  0.00  0.00      PROA  
ATOM   2319  CG  ASP P 540      -6.830 -31.125 -15.702  0.00  0.00      PROA  
ATOM   2320  OD1 ASP P 540      -7.958 -31.435 -16.257  0.00  0.00      PROA  
ATOM   2321  OD2 ASP P 540      -5.755 -31.486 -16.227  0.00  0.00      PROA  
ATOM   2322  C   ASP P 540      -6.222 -28.055 -15.002  0.00  0.00      PROA  
ATOM   2323  O   ASP P 540      -5.772 -27.822 -16.100  0.00  0.00      PROA  
ATOM   2324  N   ARG P 541      -7.223 -27.295 -14.491  0.00  0.00      PROA  
ATOM   2325  HN  ARG P 541      -7.622 -27.468 -13.594  0.00  0.00      PROA  
ATOM   2326  CA  ARG P 541      -7.710 -26.125 -15.239  0.00  0.00      PROA  
ATOM   2327  HA  ARG P 541      -7.478 -26.144 -16.294  0.00  0.00      PROA  
ATOM   2328  CB  ARG P 541      -9.262 -26.088 -15.146  0.00  0.00      PROA  
ATOM   2329  HB1 ARG P 541      -9.808 -25.419 -15.845  0.00  0.00      PROA  
ATOM   2330  HB2 ARG P 541      -9.640 -25.947 -14.111  0.00  0.00      PROA  
ATOM   2331  CG  ARG P 541      -9.911 -27.424 -15.643  0.00  0.00      PROA  
ATOM   2332  HG1 ARG P 541     -11.004 -27.263 -15.527  0.00  0.00      PROA  
ATOM   2333  HG2 ARG P 541      -9.715 -28.248 -14.924  0.00  0.00      PROA  
ATOM   2334  CD  ARG P 541      -9.631 -27.957 -17.100  0.00  0.00      PROA  
ATOM   2335  HD1 ARG P 541     -10.189 -28.895 -17.310  0.00  0.00      PROA  
ATOM   2336  HD2 ARG P 541      -8.546 -28.191 -17.147  0.00  0.00      PROA  
ATOM   2337  NE  ARG P 541      -9.876 -26.897 -18.105  0.00  0.00      PROA  
ATOM   2338  HE  ARG P 541      -9.094 -26.412 -18.498  0.00  0.00      PROA  
ATOM   2339  CZ  ARG P 541     -11.059 -26.353 -18.439  0.00  0.00      PROA  
ATOM   2340  NH1 ARG P 541     -11.068 -25.224 -19.082  0.00  0.00      PROA  
ATOM   2341 HH11 ARG P 541     -11.941 -24.980 -19.504  0.00  0.00      PROA  
ATOM   2342 HH12 ARG P 541     -10.239 -24.828 -19.479  0.00  0.00      PROA  
ATOM   2343  NH2 ARG P 541     -12.201 -26.875 -18.112  0.00  0.00      PROA  
ATOM   2344 HH21 ARG P 541     -12.216 -27.583 -17.406  0.00  0.00      PROA  
ATOM   2345 HH22 ARG P 541     -13.008 -26.462 -18.535  0.00  0.00      PROA  
ATOM   2346  C   ARG P 541      -7.131 -24.750 -14.663  0.00  0.00      PROA  
ATOM   2347  O   ARG P 541      -7.487 -23.646 -15.152  0.00  0.00      PROA  
ATOM   2348  N   TYR P 542      -6.186 -24.834 -13.660  0.00  0.00      PROA  
ATOM   2349  HN  TYR P 542      -5.827 -25.706 -13.337  0.00  0.00      PROA  
ATOM   2350  CA  TYR P 542      -5.546 -23.687 -12.981  0.00  0.00      PROA  
ATOM   2351  HA  TYR P 542      -6.174 -22.808 -12.993  0.00  0.00      PROA  
ATOM   2352  CB  TYR P 542      -5.247 -24.015 -11.462  0.00  0.00      PROA  
ATOM   2353  HB1 TYR P 542      -4.695 -23.125 -11.091  0.00  0.00      PROA  
ATOM   2354  HB2 TYR P 542      -4.653 -24.952 -11.401  0.00  0.00      PROA  
ATOM   2355  CG  TYR P 542      -6.516 -24.173 -10.754  0.00  0.00      PROA  
ATOM   2356  CD1 TYR P 542      -7.001 -23.187  -9.869  0.00  0.00      PROA  
ATOM   2357  HD1 TYR P 542      -6.449 -22.262  -9.947  0.00  0.00      PROA  
ATOM   2358  CE1 TYR P 542      -8.266 -23.315  -9.266  0.00  0.00      PROA  
ATOM   2359  HE1 TYR P 542      -8.619 -22.555  -8.585  0.00  0.00      PROA  
ATOM   2360  CZ  TYR P 542      -9.031 -24.492  -9.307  0.00  0.00      PROA  
ATOM   2361  OH  TYR P 542     -10.304 -24.521  -8.622  0.00  0.00      PROA  
ATOM   2362  HH  TYR P 542     -10.803 -25.307  -8.856  0.00  0.00      PROA  
ATOM   2363  CD2 TYR P 542      -7.255 -25.365 -10.692  0.00  0.00      PROA  
ATOM   2364  HD2 TYR P 542      -6.868 -26.237 -11.198  0.00  0.00      PROA  
ATOM   2365  CE2 TYR P 542      -8.515 -25.562 -10.056  0.00  0.00      PROA  
ATOM   2366  HE2 TYR P 542      -8.933 -26.548  -9.919  0.00  0.00      PROA  
ATOM   2367  C   TYR P 542      -4.285 -23.283 -13.726  0.00  0.00      PROA  
ATOM   2368  O   TYR P 542      -3.742 -22.277 -13.395  0.00  0.00      PROA  
ATOM   2369  N   SER P 543      -3.920 -23.911 -14.884  0.00  0.00      PROA  
ATOM   2370  HN  SER P 543      -4.309 -24.809 -15.073  0.00  0.00      PROA  
ATOM   2371  CA  SER P 543      -3.022 -23.532 -15.932  0.00  0.00      PROA  
ATOM   2372  HA  SER P 543      -2.321 -22.855 -15.469  0.00  0.00      PROA  
ATOM   2373  CB  SER P 543      -2.271 -24.803 -16.522  0.00  0.00      PROA  
ATOM   2374  HB1 SER P 543      -1.664 -25.244 -15.703  0.00  0.00      PROA  
ATOM   2375  HB2 SER P 543      -1.616 -24.471 -17.356  0.00  0.00      PROA  
ATOM   2376  OG  SER P 543      -3.088 -25.792 -17.092  0.00  0.00      PROA  
ATOM   2377  HG1 SER P 543      -3.137 -25.533 -18.016  0.00  0.00      PROA  
ATOM   2378  C   SER P 543      -3.744 -22.850 -17.085  0.00  0.00      PROA  
ATOM   2379  O   SER P 543      -3.164 -22.403 -18.061  0.00  0.00      PROA  
ATOM   2380  N   GLU P 544      -5.070 -22.606 -16.942  0.00  0.00      PROA  
ATOM   2381  HN  GLU P 544      -5.432 -22.971 -16.087  0.00  0.00      PROA  
ATOM   2382  CA  GLU P 544      -5.911 -21.879 -17.869  0.00  0.00      PROA  
ATOM   2383  HA  GLU P 544      -5.384 -21.717 -18.797  0.00  0.00      PROA  
ATOM   2384  CB  GLU P 544      -7.158 -22.722 -18.291  0.00  0.00      PROA  
ATOM   2385  HB1 GLU P 544      -7.760 -22.161 -19.037  0.00  0.00      PROA  
ATOM   2386  HB2 GLU P 544      -7.766 -22.827 -17.367  0.00  0.00      PROA  
ATOM   2387  CG  GLU P 544      -6.744 -24.101 -18.869  0.00  0.00      PROA  
ATOM   2388  HG1 GLU P 544      -6.374 -24.799 -18.087  0.00  0.00      PROA  
ATOM   2389  HG2 GLU P 544      -5.877 -23.897 -19.533  0.00  0.00      PROA  
ATOM   2390  CD  GLU P 544      -7.863 -24.739 -19.731  0.00  0.00      PROA  
ATOM   2391  OE1 GLU P 544      -8.856 -24.116 -20.072  0.00  0.00      PROA  
ATOM   2392  OE2 GLU P 544      -7.774 -25.990 -19.811  0.00  0.00      PROA  
ATOM   2393  C   GLU P 544      -6.318 -20.560 -17.315  0.00  0.00      PROA  
ATOM   2394  O   GLU P 544      -5.936 -19.523 -17.823  0.00  0.00      PROA  
ATOM   2395  N   TYR P 545      -7.125 -20.550 -16.219  0.00  0.00      PROA  
ATOM   2396  HN  TYR P 545      -7.372 -21.356 -15.686  0.00  0.00      PROA  
ATOM   2397  CA  TYR P 545      -7.862 -19.404 -15.725  0.00  0.00      PROA  
ATOM   2398  HA  TYR P 545      -7.849 -18.561 -16.400  0.00  0.00      PROA  
ATOM   2399  CB  TYR P 545      -9.315 -19.775 -15.385  0.00  0.00      PROA  
ATOM   2400  HB1 TYR P 545      -9.897 -18.911 -14.999  0.00  0.00      PROA  
ATOM   2401  HB2 TYR P 545      -9.239 -20.522 -14.566  0.00  0.00      PROA  
ATOM   2402  CG  TYR P 545     -10.044 -20.401 -16.538  0.00  0.00      PROA  
ATOM   2403  CD1 TYR P 545     -10.291 -19.632 -17.734  0.00  0.00      PROA  
ATOM   2404  HD1 TYR P 545      -9.945 -18.610 -17.697  0.00  0.00      PROA  
ATOM   2405  CE1 TYR P 545     -10.892 -20.150 -18.858  0.00  0.00      PROA  
ATOM   2406  HE1 TYR P 545     -10.865 -19.690 -19.834  0.00  0.00      PROA  
ATOM   2407  CZ  TYR P 545     -11.447 -21.465 -18.764  0.00  0.00      PROA  
ATOM   2408  OH  TYR P 545     -11.959 -22.060 -19.844  0.00  0.00      PROA  
ATOM   2409  HH  TYR P 545     -12.615 -22.687 -19.531  0.00  0.00      PROA  
ATOM   2410  CD2 TYR P 545     -10.540 -21.673 -16.457  0.00  0.00      PROA  
ATOM   2411  HD2 TYR P 545     -10.289 -22.298 -15.613  0.00  0.00      PROA  
ATOM   2412  CE2 TYR P 545     -11.283 -22.209 -17.591  0.00  0.00      PROA  
ATOM   2413  HE2 TYR P 545     -11.616 -23.228 -17.456  0.00  0.00      PROA  
ATOM   2414  C   TYR P 545      -7.208 -18.884 -14.480  0.00  0.00      PROA  
ATOM   2415  O   TYR P 545      -7.252 -19.513 -13.408  0.00  0.00      PROA  
ATOM   2416  N   GLY P 546      -6.589 -17.695 -14.510  0.00  0.00      PROA  
ATOM   2417  HN  GLY P 546      -6.577 -17.123 -15.326  0.00  0.00      PROA  
ATOM   2418  CA  GLY P 546      -5.905 -17.159 -13.311  0.00  0.00      PROA  
ATOM   2419  HA1 GLY P 546      -5.050 -16.586 -13.637  0.00  0.00      PROA  
ATOM   2420  HA2 GLY P 546      -5.546 -18.034 -12.788  0.00  0.00      PROA  
ATOM   2421  C   GLY P 546      -6.655 -16.513 -12.244  0.00  0.00      PROA  
ATOM   2422  O   GLY P 546      -6.170 -16.488 -11.078  0.00  0.00      PROA  
ATOM   2423  N   ALA P 547      -7.909 -16.073 -12.520  0.00  0.00      PROA  
ATOM   2424  HN  ALA P 547      -8.172 -16.266 -13.463  0.00  0.00      PROA  
ATOM   2425  CA  ALA P 547      -8.883 -15.538 -11.594  0.00  0.00      PROA  
ATOM   2426  HA  ALA P 547      -8.439 -14.715 -11.054  0.00  0.00      PROA  
ATOM   2427  CB  ALA P 547     -10.094 -15.140 -12.430  0.00  0.00      PROA  
ATOM   2428  HB1 ALA P 547     -10.552 -16.010 -12.947  0.00  0.00      PROA  
ATOM   2429  HB2 ALA P 547      -9.793 -14.481 -13.273  0.00  0.00      PROA  
ATOM   2430  HB3 ALA P 547     -10.894 -14.591 -11.887  0.00  0.00      PROA  
ATOM   2431  C   ALA P 547      -9.351 -16.628 -10.615  0.00  0.00      PROA  
ATOM   2432  O   ALA P 547      -9.573 -16.431  -9.412  0.00  0.00      PROA  
ATOM   2433  N   ALA P 548      -9.479 -17.878 -11.136  0.00  0.00      PROA  
ATOM   2434  HN  ALA P 548      -9.228 -17.902 -12.101  0.00  0.00      PROA  
ATOM   2435  CA  ALA P 548      -9.676 -19.105 -10.401  0.00  0.00      PROA  
ATOM   2436  HA  ALA P 548     -10.596 -18.923  -9.865  0.00  0.00      PROA  
ATOM   2437  CB  ALA P 548      -9.809 -20.198 -11.442  0.00  0.00      PROA  
ATOM   2438  HB1 ALA P 548      -8.876 -20.221 -12.045  0.00  0.00      PROA  
ATOM   2439  HB2 ALA P 548     -10.715 -20.096 -12.077  0.00  0.00      PROA  
ATOM   2440  HB3 ALA P 548      -9.786 -21.178 -10.920  0.00  0.00      PROA  
ATOM   2441  C   ALA P 548      -8.534 -19.450  -9.422  0.00  0.00      PROA  
ATOM   2442  O   ALA P 548      -8.769 -19.693  -8.221  0.00  0.00      PROA  
ATOM   2443  N   VAL P 549      -7.250 -19.333  -9.914  0.00  0.00      PROA  
ATOM   2444  HN  VAL P 549      -7.106 -19.222 -10.894  0.00  0.00      PROA  
ATOM   2445  CA  VAL P 549      -6.078 -19.255  -9.030  0.00  0.00      PROA  
ATOM   2446  HA  VAL P 549      -5.939 -20.215  -8.555  0.00  0.00      PROA  
ATOM   2447  CB  VAL P 549      -4.717 -18.987  -9.831  0.00  0.00      PROA  
ATOM   2448  HB  VAL P 549      -4.728 -18.025 -10.387  0.00  0.00      PROA  
ATOM   2449  CG1 VAL P 549      -3.479 -18.963  -8.921  0.00  0.00      PROA  
ATOM   2450 HG11 VAL P 549      -3.604 -18.101  -8.232  0.00  0.00      PROA  
ATOM   2451 HG12 VAL P 549      -2.561 -18.760  -9.514  0.00  0.00      PROA  
ATOM   2452 HG13 VAL P 549      -3.265 -19.927  -8.412  0.00  0.00      PROA  
ATOM   2453  CG2 VAL P 549      -4.469 -20.121 -10.858  0.00  0.00      PROA  
ATOM   2454 HG21 VAL P 549      -3.509 -19.902 -11.372  0.00  0.00      PROA  
ATOM   2455 HG22 VAL P 549      -5.279 -20.174 -11.617  0.00  0.00      PROA  
ATOM   2456 HG23 VAL P 549      -4.368 -21.107 -10.356  0.00  0.00      PROA  
ATOM   2457  C   VAL P 549      -6.215 -18.244  -7.935  0.00  0.00      PROA  
ATOM   2458  O   VAL P 549      -6.091 -18.567  -6.734  0.00  0.00      PROA  
ATOM   2459  N   LEU P 550      -6.477 -16.991  -8.301  0.00  0.00      PROA  
ATOM   2460  HN  LEU P 550      -6.473 -16.686  -9.250  0.00  0.00      PROA  
ATOM   2461  CA  LEU P 550      -6.739 -15.949  -7.360  0.00  0.00      PROA  
ATOM   2462  HA  LEU P 550      -5.764 -15.930  -6.896  0.00  0.00      PROA  
ATOM   2463  CB  LEU P 550      -6.945 -14.642  -8.128  0.00  0.00      PROA  
ATOM   2464  HB1 LEU P 550      -7.971 -14.587  -8.552  0.00  0.00      PROA  
ATOM   2465  HB2 LEU P 550      -6.171 -14.437  -8.898  0.00  0.00      PROA  
ATOM   2466  CG  LEU P 550      -7.158 -13.379  -7.232  0.00  0.00      PROA  
ATOM   2467  HG  LEU P 550      -8.110 -13.453  -6.664  0.00  0.00      PROA  
ATOM   2468  CD1 LEU P 550      -5.909 -13.186  -6.380  0.00  0.00      PROA  
ATOM   2469 HD11 LEU P 550      -5.920 -12.172  -5.926  0.00  0.00      PROA  
ATOM   2470 HD12 LEU P 550      -4.965 -13.081  -6.955  0.00  0.00      PROA  
ATOM   2471 HD13 LEU P 550      -5.867 -13.880  -5.513  0.00  0.00      PROA  
ATOM   2472  CD2 LEU P 550      -7.381 -12.258  -8.232  0.00  0.00      PROA  
ATOM   2473 HD21 LEU P 550      -7.606 -11.284  -7.746  0.00  0.00      PROA  
ATOM   2474 HD22 LEU P 550      -8.242 -12.542  -8.875  0.00  0.00      PROA  
ATOM   2475 HD23 LEU P 550      -6.510 -12.180  -8.918  0.00  0.00      PROA  
ATOM   2476  C   LEU P 550      -7.805 -16.296  -6.308  0.00  0.00      PROA  
ATOM   2477  O   LEU P 550      -7.635 -16.026  -5.118  0.00  0.00      PROA  
ATOM   2478  N   PHE P 551      -8.911 -16.819  -6.759  0.00  0.00      PROA  
ATOM   2479  HN  PHE P 551      -9.040 -17.050  -7.720  0.00  0.00      PROA  
ATOM   2480  CA  PHE P 551      -9.952 -17.417  -5.932  0.00  0.00      PROA  
ATOM   2481  HA  PHE P 551     -10.211 -16.660  -5.206  0.00  0.00      PROA  
ATOM   2482  CB  PHE P 551     -11.167 -17.783  -6.780  0.00  0.00      PROA  
ATOM   2483  HB1 PHE P 551     -11.015 -18.505  -7.610  0.00  0.00      PROA  
ATOM   2484  HB2 PHE P 551     -11.630 -16.894  -7.259  0.00  0.00      PROA  
ATOM   2485  CG  PHE P 551     -12.315 -18.486  -6.012  0.00  0.00      PROA  
ATOM   2486  CD1 PHE P 551     -13.303 -17.751  -5.331  0.00  0.00      PROA  
ATOM   2487  HD1 PHE P 551     -13.197 -16.680  -5.245  0.00  0.00      PROA  
ATOM   2488  CE1 PHE P 551     -14.462 -18.445  -4.807  0.00  0.00      PROA  
ATOM   2489  HE1 PHE P 551     -15.201 -17.898  -4.241  0.00  0.00      PROA  
ATOM   2490  CZ  PHE P 551     -14.557 -19.839  -4.871  0.00  0.00      PROA  
ATOM   2491  HZ  PHE P 551     -15.332 -20.294  -4.272  0.00  0.00      PROA  
ATOM   2492  CD2 PHE P 551     -12.479 -19.916  -6.027  0.00  0.00      PROA  
ATOM   2493  HD2 PHE P 551     -11.783 -20.520  -6.590  0.00  0.00      PROA  
ATOM   2494  CE2 PHE P 551     -13.567 -20.558  -5.431  0.00  0.00      PROA  
ATOM   2495  HE2 PHE P 551     -13.704 -21.629  -5.467  0.00  0.00      PROA  
ATOM   2496  C   PHE P 551      -9.416 -18.535  -5.077  0.00  0.00      PROA  
ATOM   2497  O   PHE P 551      -9.750 -18.693  -3.920  0.00  0.00      PROA  
ATOM   2498  N   LEU P 552      -8.533 -19.437  -5.575  0.00  0.00      PROA  
ATOM   2499  HN  LEU P 552      -8.300 -19.374  -6.542  0.00  0.00      PROA  
ATOM   2500  CA  LEU P 552      -7.970 -20.498  -4.829  0.00  0.00      PROA  
ATOM   2501  HA  LEU P 552      -8.780 -21.038  -4.360  0.00  0.00      PROA  
ATOM   2502  CB  LEU P 552      -7.333 -21.480  -5.850  0.00  0.00      PROA  
ATOM   2503  HB1 LEU P 552      -6.853 -20.871  -6.646  0.00  0.00      PROA  
ATOM   2504  HB2 LEU P 552      -8.101 -22.171  -6.259  0.00  0.00      PROA  
ATOM   2505  CG  LEU P 552      -6.115 -22.298  -5.297  0.00  0.00      PROA  
ATOM   2506  HG  LEU P 552      -5.442 -21.541  -4.841  0.00  0.00      PROA  
ATOM   2507  CD1 LEU P 552      -6.475 -23.261  -4.065  0.00  0.00      PROA  
ATOM   2508 HD11 LEU P 552      -5.535 -23.336  -3.478  0.00  0.00      PROA  
ATOM   2509 HD12 LEU P 552      -6.810 -24.243  -4.463  0.00  0.00      PROA  
ATOM   2510 HD13 LEU P 552      -7.328 -22.953  -3.423  0.00  0.00      PROA  
ATOM   2511  CD2 LEU P 552      -5.454 -23.154  -6.300  0.00  0.00      PROA  
ATOM   2512 HD21 LEU P 552      -5.199 -22.645  -7.254  0.00  0.00      PROA  
ATOM   2513 HD22 LEU P 552      -6.089 -24.034  -6.536  0.00  0.00      PROA  
ATOM   2514 HD23 LEU P 552      -4.464 -23.469  -5.907  0.00  0.00      PROA  
ATOM   2515  C   LEU P 552      -7.119 -19.879  -3.714  0.00  0.00      PROA  
ATOM   2516  O   LEU P 552      -7.130 -20.429  -2.597  0.00  0.00      PROA  
ATOM   2517  N   LEU P 553      -6.364 -18.727  -3.941  0.00  0.00      PROA  
ATOM   2518  HN  LEU P 553      -6.218 -18.523  -4.906  0.00  0.00      PROA  
ATOM   2519  CA  LEU P 553      -5.672 -17.957  -2.916  0.00  0.00      PROA  
ATOM   2520  HA  LEU P 553      -5.024 -18.646  -2.394  0.00  0.00      PROA  
ATOM   2521  CB  LEU P 553      -4.818 -16.756  -3.445  0.00  0.00      PROA  
ATOM   2522  HB1 LEU P 553      -4.282 -16.431  -2.528  0.00  0.00      PROA  
ATOM   2523  HB2 LEU P 553      -5.445 -15.908  -3.794  0.00  0.00      PROA  
ATOM   2524  CG  LEU P 553      -3.707 -17.003  -4.495  0.00  0.00      PROA  
ATOM   2525  HG  LEU P 553      -4.092 -17.331  -5.484  0.00  0.00      PROA  
ATOM   2526  CD1 LEU P 553      -3.019 -15.635  -4.791  0.00  0.00      PROA  
ATOM   2527 HD11 LEU P 553      -2.124 -15.837  -5.417  0.00  0.00      PROA  
ATOM   2528 HD12 LEU P 553      -2.693 -15.224  -3.811  0.00  0.00      PROA  
ATOM   2529 HD13 LEU P 553      -3.821 -14.963  -5.163  0.00  0.00      PROA  
ATOM   2530  CD2 LEU P 553      -2.641 -18.099  -4.149  0.00  0.00      PROA  
ATOM   2531 HD21 LEU P 553      -2.269 -17.917  -3.118  0.00  0.00      PROA  
ATOM   2532 HD22 LEU P 553      -1.800 -18.162  -4.871  0.00  0.00      PROA  
ATOM   2533 HD23 LEU P 553      -3.217 -19.048  -4.095  0.00  0.00      PROA  
ATOM   2534  C   LEU P 553      -6.532 -17.425  -1.852  0.00  0.00      PROA  
ATOM   2535  O   LEU P 553      -6.205 -17.585  -0.684  0.00  0.00      PROA  
ATOM   2536  N   MET P 554      -7.673 -16.775  -2.132  0.00  0.00      PROA  
ATOM   2537  HN  MET P 554      -7.870 -16.758  -3.109  0.00  0.00      PROA  
ATOM   2538  CA  MET P 554      -8.680 -16.310  -1.204  0.00  0.00      PROA  
ATOM   2539  HA  MET P 554      -8.241 -15.597  -0.521  0.00  0.00      PROA  
ATOM   2540  CB  MET P 554      -9.783 -15.593  -1.930  0.00  0.00      PROA  
ATOM   2541  HB1 MET P 554     -10.654 -15.549  -1.242  0.00  0.00      PROA  
ATOM   2542  HB2 MET P 554     -10.189 -16.227  -2.747  0.00  0.00      PROA  
ATOM   2543  CG  MET P 554      -9.404 -14.195  -2.419  0.00  0.00      PROA  
ATOM   2544  HG1 MET P 554      -8.483 -14.210  -3.041  0.00  0.00      PROA  
ATOM   2545  HG2 MET P 554      -9.262 -13.586  -1.501  0.00  0.00      PROA  
ATOM   2546  SD  MET P 554     -10.547 -13.329  -3.482  0.00  0.00      PROA  
ATOM   2547  CE  MET P 554      -9.748 -11.631  -3.579  0.00  0.00      PROA  
ATOM   2548  HE1 MET P 554     -10.326 -11.002  -4.290  0.00  0.00      PROA  
ATOM   2549  HE2 MET P 554      -8.693 -11.724  -3.914  0.00  0.00      PROA  
ATOM   2550  HE3 MET P 554      -9.646 -11.038  -2.645  0.00  0.00      PROA  
ATOM   2551  C   MET P 554      -9.281 -17.398  -0.339  0.00  0.00      PROA  
ATOM   2552  O   MET P 554      -9.462 -17.177   0.837  0.00  0.00      PROA  
ATOM   2553  N   CYS P 555      -9.620 -18.620  -0.866  0.00  0.00      PROA  
ATOM   2554  HN  CYS P 555      -9.515 -18.743  -1.850  0.00  0.00      PROA  
ATOM   2555  CA  CYS P 555     -10.075 -19.781  -0.175  0.00  0.00      PROA  
ATOM   2556  HA  CYS P 555     -10.858 -19.487   0.508  0.00  0.00      PROA  
ATOM   2557  CB  CYS P 555     -10.625 -20.748  -1.205  0.00  0.00      PROA  
ATOM   2558  HB1 CYS P 555     -10.863 -21.728  -0.738  0.00  0.00      PROA  
ATOM   2559  HB2 CYS P 555      -9.950 -21.015  -2.046  0.00  0.00      PROA  
ATOM   2560  SG  CYS P 555     -12.191 -20.223  -1.888  0.00  0.00      PROA  
ATOM   2561  HG1 CYS P 555     -11.573 -19.509  -2.817  0.00  0.00      PROA  
ATOM   2562  C   CYS P 555      -8.918 -20.376   0.637  0.00  0.00      PROA  
ATOM   2563  O   CYS P 555      -9.088 -20.779   1.742  0.00  0.00      PROA  
ATOM   2564  N   THR P 556      -7.656 -20.303   0.148  0.00  0.00      PROA  
ATOM   2565  HN  THR P 556      -7.665 -20.009  -0.804  0.00  0.00      PROA  
ATOM   2566  CA  THR P 556      -6.443 -20.770   0.730  0.00  0.00      PROA  
ATOM   2567  HA  THR P 556      -6.542 -21.813   0.992  0.00  0.00      PROA  
ATOM   2568  CB  THR P 556      -5.205 -20.738  -0.160  0.00  0.00      PROA  
ATOM   2569  HB  THR P 556      -5.128 -19.790  -0.734  0.00  0.00      PROA  
ATOM   2570  OG1 THR P 556      -5.299 -21.771  -1.140  0.00  0.00      PROA  
ATOM   2571  HG1 THR P 556      -5.956 -21.522  -1.795  0.00  0.00      PROA  
ATOM   2572  CG2 THR P 556      -3.921 -21.010   0.588  0.00  0.00      PROA  
ATOM   2573 HG21 THR P 556      -3.588 -20.116   1.157  0.00  0.00      PROA  
ATOM   2574 HG22 THR P 556      -3.084 -21.277  -0.092  0.00  0.00      PROA  
ATOM   2575 HG23 THR P 556      -4.069 -21.839   1.312  0.00  0.00      PROA  
ATOM   2576  C   THR P 556      -6.116 -19.984   2.025  0.00  0.00      PROA  
ATOM   2577  O   THR P 556      -5.782 -20.580   3.103  0.00  0.00      PROA  
ATOM   2578  N   PHE P 557      -6.201 -18.640   1.970  0.00  0.00      PROA  
ATOM   2579  HN  PHE P 557      -6.287 -18.168   1.097  0.00  0.00      PROA  
ATOM   2580  CA  PHE P 557      -5.927 -17.732   3.050  0.00  0.00      PROA  
ATOM   2581  HA  PHE P 557      -4.855 -17.719   3.182  0.00  0.00      PROA  
ATOM   2582  CB  PHE P 557      -6.336 -16.251   2.674  0.00  0.00      PROA  
ATOM   2583  HB1 PHE P 557      -7.333 -16.229   2.185  0.00  0.00      PROA  
ATOM   2584  HB2 PHE P 557      -5.726 -15.906   1.812  0.00  0.00      PROA  
ATOM   2585  CG  PHE P 557      -6.322 -15.165   3.750  0.00  0.00      PROA  
ATOM   2586  CD1 PHE P 557      -7.176 -14.063   3.603  0.00  0.00      PROA  
ATOM   2587  HD1 PHE P 557      -7.784 -14.052   2.711  0.00  0.00      PROA  
ATOM   2588  CE1 PHE P 557      -7.172 -13.053   4.623  0.00  0.00      PROA  
ATOM   2589  HE1 PHE P 557      -7.473 -12.053   4.347  0.00  0.00      PROA  
ATOM   2590  CZ  PHE P 557      -6.341 -13.147   5.736  0.00  0.00      PROA  
ATOM   2591  HZ  PHE P 557      -6.326 -12.356   6.471  0.00  0.00      PROA  
ATOM   2592  CD2 PHE P 557      -5.507 -15.229   4.897  0.00  0.00      PROA  
ATOM   2593  HD2 PHE P 557      -4.823 -16.064   4.884  0.00  0.00      PROA  
ATOM   2594  CE2 PHE P 557      -5.568 -14.238   5.909  0.00  0.00      PROA  
ATOM   2595  HE2 PHE P 557      -4.899 -14.439   6.731  0.00  0.00      PROA  
ATOM   2596  C   PHE P 557      -6.570 -18.105   4.322  0.00  0.00      PROA  
ATOM   2597  O   PHE P 557      -5.956 -18.080   5.325  0.00  0.00      PROA  
ATOM   2598  N   ALA P 558      -7.828 -18.616   4.300  0.00  0.00      PROA  
ATOM   2599  HN  ALA P 558      -8.319 -18.639   3.433  0.00  0.00      PROA  
ATOM   2600  CA  ALA P 558      -8.592 -19.139   5.432  0.00  0.00      PROA  
ATOM   2601  HA  ALA P 558      -8.672 -18.354   6.169  0.00  0.00      PROA  
ATOM   2602  CB  ALA P 558      -9.970 -19.424   4.895  0.00  0.00      PROA  
ATOM   2603  HB1 ALA P 558     -10.602 -19.856   5.700  0.00  0.00      PROA  
ATOM   2604  HB2 ALA P 558      -9.968 -19.921   3.901  0.00  0.00      PROA  
ATOM   2605  HB3 ALA P 558     -10.408 -18.418   4.725  0.00  0.00      PROA  
ATOM   2606  C   ALA P 558      -7.975 -20.248   6.181  0.00  0.00      PROA  
ATOM   2607  O   ALA P 558      -7.896 -20.270   7.410  0.00  0.00      PROA  
ATOM   2608  N   LEU P 559      -7.536 -21.311   5.479  0.00  0.00      PROA  
ATOM   2609  HN  LEU P 559      -7.580 -21.274   4.484  0.00  0.00      PROA  
ATOM   2610  CA  LEU P 559      -6.720 -22.448   5.974  0.00  0.00      PROA  
ATOM   2611  HA  LEU P 559      -7.261 -22.896   6.794  0.00  0.00      PROA  
ATOM   2612  CB  LEU P 559      -6.688 -23.473   4.816  0.00  0.00      PROA  
ATOM   2613  HB1 LEU P 559      -6.063 -24.303   5.210  0.00  0.00      PROA  
ATOM   2614  HB2 LEU P 559      -6.165 -22.975   3.972  0.00  0.00      PROA  
ATOM   2615  CG  LEU P 559      -8.089 -23.970   4.437  0.00  0.00      PROA  
ATOM   2616  HG  LEU P 559      -8.773 -23.098   4.368  0.00  0.00      PROA  
ATOM   2617  CD1 LEU P 559      -8.176 -24.745   3.080  0.00  0.00      PROA  
ATOM   2618 HD11 LEU P 559      -7.946 -24.015   2.274  0.00  0.00      PROA  
ATOM   2619 HD12 LEU P 559      -9.211 -25.116   2.917  0.00  0.00      PROA  
ATOM   2620 HD13 LEU P 559      -7.478 -25.609   3.062  0.00  0.00      PROA  
ATOM   2621  CD2 LEU P 559      -8.719 -24.969   5.459  0.00  0.00      PROA  
ATOM   2622 HD21 LEU P 559      -9.649 -25.460   5.104  0.00  0.00      PROA  
ATOM   2623 HD22 LEU P 559      -8.832 -24.560   6.486  0.00  0.00      PROA  
ATOM   2624 HD23 LEU P 559      -7.948 -25.757   5.594  0.00  0.00      PROA  
ATOM   2625  C   LEU P 559      -5.342 -21.948   6.469  0.00  0.00      PROA  
ATOM   2626  O   LEU P 559      -4.874 -22.417   7.520  0.00  0.00      PROA  
ATOM   2627  N   ILE P 560      -4.632 -21.045   5.798  0.00  0.00      PROA  
ATOM   2628  HN  ILE P 560      -5.053 -20.675   4.973  0.00  0.00      PROA  
ATOM   2629  CA  ILE P 560      -3.399 -20.536   6.284  0.00  0.00      PROA  
ATOM   2630  HA  ILE P 560      -2.848 -21.435   6.517  0.00  0.00      PROA  
ATOM   2631  CB  ILE P 560      -2.685 -19.822   5.150  0.00  0.00      PROA  
ATOM   2632  HB  ILE P 560      -3.325 -18.976   4.822  0.00  0.00      PROA  
ATOM   2633  CG2 ILE P 560      -1.371 -19.264   5.625  0.00  0.00      PROA  
ATOM   2634 HG21 ILE P 560      -1.530 -18.201   5.909  0.00  0.00      PROA  
ATOM   2635 HG22 ILE P 560      -0.557 -19.335   4.873  0.00  0.00      PROA  
ATOM   2636 HG23 ILE P 560      -1.016 -19.767   6.549  0.00  0.00      PROA  
ATOM   2637  CG1 ILE P 560      -2.404 -20.858   3.975  0.00  0.00      PROA  
ATOM   2638 HG11 ILE P 560      -1.864 -20.399   3.120  0.00  0.00      PROA  
ATOM   2639 HG12 ILE P 560      -3.384 -21.225   3.602  0.00  0.00      PROA  
ATOM   2640  CD  ILE P 560      -1.601 -22.190   4.316  0.00  0.00      PROA  
ATOM   2641  HD1 ILE P 560      -0.610 -21.846   4.682  0.00  0.00      PROA  
ATOM   2642  HD2 ILE P 560      -1.555 -22.888   3.453  0.00  0.00      PROA  
ATOM   2643  HD3 ILE P 560      -2.081 -22.744   5.150  0.00  0.00      PROA  
ATOM   2644  C   ILE P 560      -3.523 -19.651   7.556  0.00  0.00      PROA  
ATOM   2645  O   ILE P 560      -2.746 -19.849   8.522  0.00  0.00      PROA  
ATOM   2646  N   ALA P 561      -4.571 -18.772   7.581  0.00  0.00      PROA  
ATOM   2647  HN  ALA P 561      -5.062 -18.541   6.744  0.00  0.00      PROA  
ATOM   2648  CA  ALA P 561      -5.049 -18.099   8.794  0.00  0.00      PROA  
ATOM   2649  HA  ALA P 561      -4.264 -17.419   9.089  0.00  0.00      PROA  
ATOM   2650  CB  ALA P 561      -6.293 -17.215   8.404  0.00  0.00      PROA  
ATOM   2651  HB1 ALA P 561      -7.072 -17.941   8.086  0.00  0.00      PROA  
ATOM   2652  HB2 ALA P 561      -6.067 -16.498   7.586  0.00  0.00      PROA  
ATOM   2653  HB3 ALA P 561      -6.561 -16.629   9.309  0.00  0.00      PROA  
ATOM   2654  C   ALA P 561      -5.282 -19.047   9.933  0.00  0.00      PROA  
ATOM   2655  O   ALA P 561      -4.830 -18.842  11.060  0.00  0.00      PROA  
ATOM   2656  N   HSD P 562      -5.957 -20.120   9.659  0.00  0.00      PROA  
ATOM   2657  HN  HSD P 562      -6.388 -20.263   8.771  0.00  0.00      PROA  
ATOM   2658  CA  HSD P 562      -5.953 -21.223  10.718  0.00  0.00      PROA  
ATOM   2659  HA  HSD P 562      -6.145 -20.701  11.644  0.00  0.00      PROA  
ATOM   2660  CB  HSD P 562      -6.996 -22.366  10.416  0.00  0.00      PROA  
ATOM   2661  HB1 HSD P 562      -7.068 -22.552   9.323  0.00  0.00      PROA  
ATOM   2662  HB2 HSD P 562      -8.018 -21.999  10.649  0.00  0.00      PROA  
ATOM   2663  ND1 HSD P 562      -7.235 -24.089  12.214  0.00  0.00      PROA  
ATOM   2664  HD1 HSD P 562      -7.556 -23.383  12.845  0.00  0.00      PROA  
ATOM   2665  CG  HSD P 562      -6.793 -23.772  10.965  0.00  0.00      PROA  
ATOM   2666  CE1 HSD P 562      -7.060 -25.410  12.402  0.00  0.00      PROA  
ATOM   2667  HE1 HSD P 562      -7.228 -25.906  13.358  0.00  0.00      PROA  
ATOM   2668  NE2 HSD P 562      -6.559 -25.950  11.275  0.00  0.00      PROA  
ATOM   2669  CD2 HSD P 562      -6.425 -24.902  10.378  0.00  0.00      PROA  
ATOM   2670  HD2 HSD P 562      -6.198 -25.069   9.332  0.00  0.00      PROA  
ATOM   2671  C   HSD P 562      -4.618 -21.803  11.041  0.00  0.00      PROA  
ATOM   2672  O   HSD P 562      -4.218 -21.757  12.170  0.00  0.00      PROA  
ATOM   2673  N   TRP P 563      -3.893 -22.400  10.102  0.00  0.00      PROA  
ATOM   2674  HN  TRP P 563      -4.371 -22.503   9.234  0.00  0.00      PROA  
ATOM   2675  CA  TRP P 563      -2.680 -23.080  10.264  0.00  0.00      PROA  
ATOM   2676  HA  TRP P 563      -2.839 -24.023  10.767  0.00  0.00      PROA  
ATOM   2677  CB  TRP P 563      -2.200 -23.397   8.785  0.00  0.00      PROA  
ATOM   2678  HB1 TRP P 563      -2.071 -22.440   8.235  0.00  0.00      PROA  
ATOM   2679  HB2 TRP P 563      -2.934 -23.975   8.184  0.00  0.00      PROA  
ATOM   2680  CG  TRP P 563      -0.923 -24.189   8.778  0.00  0.00      PROA  
ATOM   2681  CD1 TRP P 563      -0.686 -25.395   9.299  0.00  0.00      PROA  
ATOM   2682  HD1 TRP P 563      -1.409 -25.949   9.879  0.00  0.00      PROA  
ATOM   2683  NE1 TRP P 563       0.460 -25.887   8.786  0.00  0.00      PROA  
ATOM   2684  HE1 TRP P 563       0.854 -26.780   8.803  0.00  0.00      PROA  
ATOM   2685  CE2 TRP P 563       1.070 -24.967   8.039  0.00  0.00      PROA  
ATOM   2686  CD2 TRP P 563       0.255 -23.820   8.047  0.00  0.00      PROA  
ATOM   2687  CE3 TRP P 563       0.648 -22.743   7.316  0.00  0.00      PROA  
ATOM   2688  HE3 TRP P 563       0.021 -21.864   7.356  0.00  0.00      PROA  
ATOM   2689  CZ3 TRP P 563       1.942 -22.649   6.676  0.00  0.00      PROA  
ATOM   2690  HZ3 TRP P 563       2.347 -21.759   6.216  0.00  0.00      PROA  
ATOM   2691  CZ2 TRP P 563       2.298 -25.033   7.354  0.00  0.00      PROA  
ATOM   2692  HZ2 TRP P 563       2.968 -25.875   7.254  0.00  0.00      PROA  
ATOM   2693  CH2 TRP P 563       2.706 -23.805   6.758  0.00  0.00      PROA  
ATOM   2694  HH2 TRP P 563       3.690 -23.842   6.315  0.00  0.00      PROA  
ATOM   2695  C   TRP P 563      -1.539 -22.289  10.932  0.00  0.00      PROA  
ATOM   2696  O   TRP P 563      -0.840 -22.762  11.793  0.00  0.00      PROA  
ATOM   2697  N   LEU P 564      -1.278 -20.976  10.706  0.00  0.00      PROA  
ATOM   2698  HN  LEU P 564      -1.786 -20.409  10.063  0.00  0.00      PROA  
ATOM   2699  CA  LEU P 564      -0.188 -20.302  11.356  0.00  0.00      PROA  
ATOM   2700  HA  LEU P 564       0.673 -20.954  11.321  0.00  0.00      PROA  
ATOM   2701  CB  LEU P 564       0.041 -18.938  10.691  0.00  0.00      PROA  
ATOM   2702  HB1 LEU P 564       0.797 -18.400  11.303  0.00  0.00      PROA  
ATOM   2703  HB2 LEU P 564      -0.882 -18.337  10.549  0.00  0.00      PROA  
ATOM   2704  CG  LEU P 564       0.589 -19.118   9.254  0.00  0.00      PROA  
ATOM   2705  HG  LEU P 564      -0.154 -19.655   8.626  0.00  0.00      PROA  
ATOM   2706  CD1 LEU P 564       0.724 -17.757   8.518  0.00  0.00      PROA  
ATOM   2707 HD11 LEU P 564      -0.090 -17.047   8.779  0.00  0.00      PROA  
ATOM   2708 HD12 LEU P 564       0.953 -17.766   7.431  0.00  0.00      PROA  
ATOM   2709 HD13 LEU P 564       1.590 -17.202   8.937  0.00  0.00      PROA  
ATOM   2710  CD2 LEU P 564       1.891 -19.874   9.115  0.00  0.00      PROA  
ATOM   2711 HD21 LEU P 564       2.242 -19.971   8.066  0.00  0.00      PROA  
ATOM   2712 HD22 LEU P 564       1.698 -20.907   9.477  0.00  0.00      PROA  
ATOM   2713 HD23 LEU P 564       2.692 -19.417   9.735  0.00  0.00      PROA  
ATOM   2714  C   LEU P 564      -0.478 -19.997  12.783  0.00  0.00      PROA  
ATOM   2715  O   LEU P 564       0.447 -20.000  13.595  0.00  0.00      PROA  
ATOM   2716  N   ALA P 565      -1.725 -19.755  13.108  0.00  0.00      PROA  
ATOM   2717  HN  ALA P 565      -2.428 -19.825  12.405  0.00  0.00      PROA  
ATOM   2718  CA  ALA P 565      -2.220 -19.597  14.488  0.00  0.00      PROA  
ATOM   2719  HA  ALA P 565      -1.583 -18.860  14.955  0.00  0.00      PROA  
ATOM   2720  CB  ALA P 565      -3.675 -19.137  14.529  0.00  0.00      PROA  
ATOM   2721  HB1 ALA P 565      -4.066 -19.046  15.565  0.00  0.00      PROA  
ATOM   2722  HB2 ALA P 565      -4.351 -19.851  14.012  0.00  0.00      PROA  
ATOM   2723  HB3 ALA P 565      -3.748 -18.168  13.991  0.00  0.00      PROA  
ATOM   2724  C   ALA P 565      -2.007 -20.844  15.362  0.00  0.00      PROA  
ATOM   2725  O   ALA P 565      -1.593 -20.743  16.566  0.00  0.00      PROA  
ATOM   2726  N   CYS P 566      -2.230 -22.018  14.754  0.00  0.00      PROA  
ATOM   2727  HN  CYS P 566      -2.491 -22.136  13.799  0.00  0.00      PROA  
ATOM   2728  CA  CYS P 566      -1.853 -23.326  15.389  0.00  0.00      PROA  
ATOM   2729  HA  CYS P 566      -2.080 -23.282  16.444  0.00  0.00      PROA  
ATOM   2730  CB  CYS P 566      -2.658 -24.477  14.673  0.00  0.00      PROA  
ATOM   2731  HB1 CYS P 566      -2.511 -25.418  15.245  0.00  0.00      PROA  
ATOM   2732  HB2 CYS P 566      -2.185 -24.541  13.669  0.00  0.00      PROA  
ATOM   2733  SG  CYS P 566      -4.416 -24.096  14.602  0.00  0.00      PROA  
ATOM   2734  HG1 CYS P 566      -4.411 -23.196  13.629  0.00  0.00      PROA  
ATOM   2735  C   CYS P 566      -0.329 -23.628  15.560  0.00  0.00      PROA  
ATOM   2736  O   CYS P 566       0.035 -24.069  16.626  0.00  0.00      PROA  
ATOM   2737  N   ILE P 567       0.595 -23.298  14.611  0.00  0.00      PROA  
ATOM   2738  HN  ILE P 567       0.148 -22.996  13.773  0.00  0.00      PROA  
ATOM   2739  CA  ILE P 567       2.066 -23.237  14.710  0.00  0.00      PROA  
ATOM   2740  HA  ILE P 567       2.267 -24.207  15.142  0.00  0.00      PROA  
ATOM   2741  CB  ILE P 567       2.844 -23.035  13.445  0.00  0.00      PROA  
ATOM   2742  HB  ILE P 567       2.545 -22.061  13.004  0.00  0.00      PROA  
ATOM   2743  CG2 ILE P 567       4.376 -22.958  13.751  0.00  0.00      PROA  
ATOM   2744 HG21 ILE P 567       4.776 -22.334  14.578  0.00  0.00      PROA  
ATOM   2745 HG22 ILE P 567       4.871 -22.825  12.765  0.00  0.00      PROA  
ATOM   2746 HG23 ILE P 567       4.657 -23.982  14.080  0.00  0.00      PROA  
ATOM   2747  CG1 ILE P 567       2.470 -24.079  12.375  0.00  0.00      PROA  
ATOM   2748 HG11 ILE P 567       1.364 -24.172  12.329  0.00  0.00      PROA  
ATOM   2749 HG12 ILE P 567       2.826 -25.063  12.747  0.00  0.00      PROA  
ATOM   2750  CD  ILE P 567       3.057 -23.743  10.938  0.00  0.00      PROA  
ATOM   2751  HD1 ILE P 567       3.191 -24.551  10.187  0.00  0.00      PROA  
ATOM   2752  HD2 ILE P 567       4.063 -23.275  10.983  0.00  0.00      PROA  
ATOM   2753  HD3 ILE P 567       2.457 -22.894  10.546  0.00  0.00      PROA  
ATOM   2754  C   ILE P 567       2.501 -22.167  15.758  0.00  0.00      PROA  
ATOM   2755  O   ILE P 567       3.249 -22.537  16.705  0.00  0.00      PROA  
ATOM   2756  N   TRP P 568       1.986 -20.921  15.645  0.00  0.00      PROA  
ATOM   2757  HN  TRP P 568       1.429 -20.574  14.895  0.00  0.00      PROA  
ATOM   2758  CA  TRP P 568       2.058 -19.924  16.655  0.00  0.00      PROA  
ATOM   2759  HA  TRP P 568       3.108 -19.705  16.783  0.00  0.00      PROA  
ATOM   2760  CB  TRP P 568       1.379 -18.645  16.206  0.00  0.00      PROA  
ATOM   2761  HB1 TRP P 568       0.357 -18.895  15.848  0.00  0.00      PROA  
ATOM   2762  HB2 TRP P 568       2.027 -18.272  15.383  0.00  0.00      PROA  
ATOM   2763  CG  TRP P 568       1.398 -17.540  17.175  0.00  0.00      PROA  
ATOM   2764  CD1 TRP P 568       0.379 -17.373  18.079  0.00  0.00      PROA  
ATOM   2765  HD1 TRP P 568      -0.580 -17.867  18.037  0.00  0.00      PROA  
ATOM   2766  NE1 TRP P 568       0.772 -16.545  19.141  0.00  0.00      PROA  
ATOM   2767  HE1 TRP P 568       0.191 -16.302  19.886  0.00  0.00      PROA  
ATOM   2768  CE2 TRP P 568       2.128 -16.330  18.975  0.00  0.00      PROA  
ATOM   2769  CD2 TRP P 568       2.545 -16.934  17.755  0.00  0.00      PROA  
ATOM   2770  CE3 TRP P 568       3.958 -16.980  17.379  0.00  0.00      PROA  
ATOM   2771  HE3 TRP P 568       4.239 -17.432  16.439  0.00  0.00      PROA  
ATOM   2772  CZ3 TRP P 568       4.798 -16.250  18.229  0.00  0.00      PROA  
ATOM   2773  HZ3 TRP P 568       5.807 -16.159  17.854  0.00  0.00      PROA  
ATOM   2774  CZ2 TRP P 568       3.001 -15.699  19.844  0.00  0.00      PROA  
ATOM   2775  HZ2 TRP P 568       2.736 -15.539  20.878  0.00  0.00      PROA  
ATOM   2776  CH2 TRP P 568       4.321 -15.696  19.439  0.00  0.00      PROA  
ATOM   2777  HH2 TRP P 568       5.054 -15.242  20.090  0.00  0.00      PROA  
ATOM   2778  C   TRP P 568       1.654 -20.425  18.019  0.00  0.00      PROA  
ATOM   2779  O   TRP P 568       2.303 -20.179  19.055  0.00  0.00      PROA  
ATOM   2780  N   TYR P 569       0.550 -21.150  18.231  0.00  0.00      PROA  
ATOM   2781  HN  TYR P 569      -0.193 -21.244  17.573  0.00  0.00      PROA  
ATOM   2782  CA  TYR P 569       0.163 -21.611  19.554  0.00  0.00      PROA  
ATOM   2783  HA  TYR P 569       0.231 -20.785  20.247  0.00  0.00      PROA  
ATOM   2784  CB  TYR P 569      -1.409 -21.977  19.459  0.00  0.00      PROA  
ATOM   2785  HB1 TYR P 569      -1.374 -22.617  18.551  0.00  0.00      PROA  
ATOM   2786  HB2 TYR P 569      -2.125 -21.147  19.279  0.00  0.00      PROA  
ATOM   2787  CG  TYR P 569      -1.806 -22.635  20.730  0.00  0.00      PROA  
ATOM   2788  CD1 TYR P 569      -1.942 -24.041  20.879  0.00  0.00      PROA  
ATOM   2789  HD1 TYR P 569      -1.663 -24.681  20.055  0.00  0.00      PROA  
ATOM   2790  CE1 TYR P 569      -2.507 -24.722  21.941  0.00  0.00      PROA  
ATOM   2791  HE1 TYR P 569      -2.548 -25.796  21.840  0.00  0.00      PROA  
ATOM   2792  CZ  TYR P 569      -2.884 -23.981  23.038  0.00  0.00      PROA  
ATOM   2793  OH  TYR P 569      -3.469 -24.624  24.185  0.00  0.00      PROA  
ATOM   2794  HH  TYR P 569      -3.241 -25.556  24.194  0.00  0.00      PROA  
ATOM   2795  CD2 TYR P 569      -2.230 -21.942  21.863  0.00  0.00      PROA  
ATOM   2796  HD2 TYR P 569      -2.079 -20.874  21.926  0.00  0.00      PROA  
ATOM   2797  CE2 TYR P 569      -2.799 -22.586  22.959  0.00  0.00      PROA  
ATOM   2798  HE2 TYR P 569      -3.043 -22.027  23.850  0.00  0.00      PROA  
ATOM   2799  C   TYR P 569       1.060 -22.629  20.231  0.00  0.00      PROA  
ATOM   2800  O   TYR P 569       1.484 -22.529  21.418  0.00  0.00      PROA  
ATOM   2801  N   ALA P 570       1.553 -23.591  19.432  0.00  0.00      PROA  
ATOM   2802  HN  ALA P 570       1.253 -23.556  18.482  0.00  0.00      PROA  
ATOM   2803  CA  ALA P 570       2.413 -24.684  19.746  0.00  0.00      PROA  
ATOM   2804  HA  ALA P 570       1.914 -25.321  20.461  0.00  0.00      PROA  
ATOM   2805  CB  ALA P 570       2.644 -25.592  18.569  0.00  0.00      PROA  
ATOM   2806  HB1 ALA P 570       1.801 -26.255  18.279  0.00  0.00      PROA  
ATOM   2807  HB2 ALA P 570       3.539 -26.247  18.632  0.00  0.00      PROA  
ATOM   2808  HB3 ALA P 570       2.809 -25.023  17.629  0.00  0.00      PROA  
ATOM   2809  C   ALA P 570       3.740 -24.317  20.386  0.00  0.00      PROA  
ATOM   2810  O   ALA P 570       4.258 -25.017  21.301  0.00  0.00      PROA  
ATOM   2811  N   ILE P 571       4.326 -23.214  19.881  0.00  0.00      PROA  
ATOM   2812  HN  ILE P 571       3.939 -22.753  19.086  0.00  0.00      PROA  
ATOM   2813  CA  ILE P 571       5.609 -22.777  20.305  0.00  0.00      PROA  
ATOM   2814  HA  ILE P 571       6.127 -23.504  20.912  0.00  0.00      PROA  
ATOM   2815  CB  ILE P 571       6.567 -22.343  19.113  0.00  0.00      PROA  
ATOM   2816  HB  ILE P 571       7.586 -22.085  19.474  0.00  0.00      PROA  
ATOM   2817  CG2 ILE P 571       6.808 -23.669  18.434  0.00  0.00      PROA  
ATOM   2818 HG21 ILE P 571       5.853 -24.040  18.004  0.00  0.00      PROA  
ATOM   2819 HG22 ILE P 571       7.288 -24.319  19.196  0.00  0.00      PROA  
ATOM   2820 HG23 ILE P 571       7.547 -23.464  17.630  0.00  0.00      PROA  
ATOM   2821  CG1 ILE P 571       6.010 -21.198  18.216  0.00  0.00      PROA  
ATOM   2822 HG11 ILE P 571       5.554 -20.361  18.787  0.00  0.00      PROA  
ATOM   2823 HG12 ILE P 571       5.241 -21.652  17.555  0.00  0.00      PROA  
ATOM   2824  CD  ILE P 571       7.172 -20.614  17.336  0.00  0.00      PROA  
ATOM   2825  HD1 ILE P 571       7.943 -20.259  18.053  0.00  0.00      PROA  
ATOM   2826  HD2 ILE P 571       6.729 -19.735  16.821  0.00  0.00      PROA  
ATOM   2827  HD3 ILE P 571       7.546 -21.451  16.708  0.00  0.00      PROA  
ATOM   2828  C   ILE P 571       5.453 -21.537  21.203  0.00  0.00      PROA  
ATOM   2829  O   ILE P 571       6.464 -21.170  21.774  0.00  0.00      PROA  
ATOM   2830  N   GLY P 572       4.290 -20.870  21.181  0.00  0.00      PROA  
ATOM   2831  HN  GLY P 572       3.447 -21.090  20.698  0.00  0.00      PROA  
ATOM   2832  CA  GLY P 572       4.110 -19.531  21.803  0.00  0.00      PROA  
ATOM   2833  HA1 GLY P 572       3.982 -18.809  21.009  0.00  0.00      PROA  
ATOM   2834  HA2 GLY P 572       5.031 -19.324  22.326  0.00  0.00      PROA  
ATOM   2835  C   GLY P 572       2.988 -19.179  22.747  0.00  0.00      PROA  
ATOM   2836  O   GLY P 572       3.174 -18.211  23.470  0.00  0.00      PROA  
ATOM   2837  N   ASN P 573       1.922 -19.942  22.887  0.00  0.00      PROA  
ATOM   2838  HN  ASN P 573       1.894 -20.867  22.517  0.00  0.00      PROA  
ATOM   2839  CA  ASN P 573       0.827 -19.520  23.785  0.00  0.00      PROA  
ATOM   2840  HA  ASN P 573       1.222 -18.928  24.597  0.00  0.00      PROA  
ATOM   2841  CB  ASN P 573      -0.323 -18.831  23.017  0.00  0.00      PROA  
ATOM   2842  HB1 ASN P 573      -1.208 -18.735  23.681  0.00  0.00      PROA  
ATOM   2843  HB2 ASN P 573      -0.538 -19.453  22.122  0.00  0.00      PROA  
ATOM   2844  CG  ASN P 573      -0.037 -17.373  22.537  0.00  0.00      PROA  
ATOM   2845  OD1 ASN P 573      -0.625 -16.899  21.512  0.00  0.00      PROA  
ATOM   2846  ND2 ASN P 573       0.817 -16.654  23.267  0.00  0.00      PROA  
ATOM   2847 HD21 ASN P 573       1.312 -17.105  24.010  0.00  0.00      PROA  
ATOM   2848 HD22 ASN P 573       1.145 -15.818  22.828  0.00  0.00      PROA  
ATOM   2849  C   ASN P 573       0.226 -20.624  24.680  0.00  0.00      PROA  
ATOM   2850  O   ASN P 573      -0.578 -20.348  25.548  0.00  0.00      PROA  
ATOM   2851  N   MET P 574       0.677 -21.872  24.481  0.00  0.00      PROA  
ATOM   2852  HN  MET P 574       1.371 -21.953  23.770  0.00  0.00      PROA  
ATOM   2853  CA  MET P 574       0.252 -23.121  25.148  0.00  0.00      PROA  
ATOM   2854  HA  MET P 574      -0.818 -23.024  25.254  0.00  0.00      PROA  
ATOM   2855  CB  MET P 574       0.620 -24.371  24.287  0.00  0.00      PROA  
ATOM   2856  HB1 MET P 574       1.683 -24.291  23.974  0.00  0.00      PROA  
ATOM   2857  HB2 MET P 574      -0.002 -24.139  23.396  0.00  0.00      PROA  
ATOM   2858  CG  MET P 574       0.086 -25.649  24.904  0.00  0.00      PROA  
ATOM   2859  HG1 MET P 574      -0.942 -25.512  25.305  0.00  0.00      PROA  
ATOM   2860  HG2 MET P 574       0.690 -25.874  25.809  0.00  0.00      PROA  
ATOM   2861  SD  MET P 574      -0.048 -26.986  23.702  0.00  0.00      PROA  
ATOM   2862  CE  MET P 574       1.646 -27.062  22.886  0.00  0.00      PROA  
ATOM   2863  HE1 MET P 574       2.357 -27.445  23.649  0.00  0.00      PROA  
ATOM   2864  HE2 MET P 574       2.007 -26.094  22.478  0.00  0.00      PROA  
ATOM   2865  HE3 MET P 574       1.578 -27.827  22.083  0.00  0.00      PROA  
ATOM   2866  C   MET P 574       0.869 -23.260  26.574  0.00  0.00      PROA  
ATOM   2867  O   MET P 574       2.062 -22.963  26.731  0.00  0.00      PROA  
ATOM   2868  N   GLU P 575       0.094 -23.682  27.570  0.00  0.00      PROA  
ATOM   2869  HN  GLU P 575      -0.864 -23.921  27.432  0.00  0.00      PROA  
ATOM   2870  CA  GLU P 575       0.646 -23.948  28.913  0.00  0.00      PROA  
ATOM   2871  HA  GLU P 575       1.256 -23.070  29.068  0.00  0.00      PROA  
ATOM   2872  CB  GLU P 575      -0.363 -24.033  30.046  0.00  0.00      PROA  
ATOM   2873  HB1 GLU P 575       0.260 -24.324  30.919  0.00  0.00      PROA  
ATOM   2874  HB2 GLU P 575      -1.074 -24.860  29.833  0.00  0.00      PROA  
ATOM   2875  CG  GLU P 575      -1.096 -22.656  30.339  0.00  0.00      PROA  
ATOM   2876  HG1 GLU P 575      -1.664 -22.320  29.445  0.00  0.00      PROA  
ATOM   2877  HG2 GLU P 575      -0.487 -21.762  30.590  0.00  0.00      PROA  
ATOM   2878  CD  GLU P 575      -2.175 -22.690  31.468  0.00  0.00      PROA  
ATOM   2879  OE1 GLU P 575      -3.380 -22.827  31.182  0.00  0.00      PROA  
ATOM   2880  OE2 GLU P 575      -1.783 -22.688  32.643  0.00  0.00      PROA  
ATOM   2881  C   GLU P 575       1.628 -25.156  28.964  0.00  0.00      PROA  
ATOM   2882  O   GLU P 575       1.277 -26.237  28.569  0.00  0.00      PROA  
ATOM   2883  N   GLN P 576       2.788 -24.931  29.429  0.00  0.00      PROA  
ATOM   2884  HN  GLN P 576       3.054 -23.996  29.651  0.00  0.00      PROA  
ATOM   2885  CA  GLN P 576       3.852 -25.928  29.476  0.00  0.00      PROA  
ATOM   2886  HA  GLN P 576       3.429 -26.918  29.563  0.00  0.00      PROA  
ATOM   2887  CB  GLN P 576       4.721 -25.759  28.103  0.00  0.00      PROA  
ATOM   2888  HB1 GLN P 576       5.679 -26.308  28.222  0.00  0.00      PROA  
ATOM   2889  HB2 GLN P 576       4.986 -24.681  28.049  0.00  0.00      PROA  
ATOM   2890  CG  GLN P 576       3.892 -26.065  26.829  0.00  0.00      PROA  
ATOM   2891  HG1 GLN P 576       4.530 -25.714  25.990  0.00  0.00      PROA  
ATOM   2892  HG2 GLN P 576       2.950 -25.476  26.838  0.00  0.00      PROA  
ATOM   2893  CD  GLN P 576       3.787 -27.609  26.609  0.00  0.00      PROA  
ATOM   2894  OE1 GLN P 576       4.786 -28.310  26.253  0.00  0.00      PROA  
ATOM   2895  NE2 GLN P 576       2.569 -28.193  26.806  0.00  0.00      PROA  
ATOM   2896 HE21 GLN P 576       2.413 -29.179  26.872  0.00  0.00      PROA  
ATOM   2897 HE22 GLN P 576       1.942 -27.778  27.465  0.00  0.00      PROA  
ATOM   2898  C   GLN P 576       4.610 -25.504  30.705  0.00  0.00      PROA  
ATOM   2899  O   GLN P 576       4.569 -24.351  31.074  0.00  0.00      PROA  
ATOM   2900  N   PRO P 577       5.349 -26.430  31.274  0.00  0.00      PROA  
ATOM   2901  CD  PRO P 577       5.333 -27.818  30.905  0.00  0.00      PROA  
ATOM   2902  HD1 PRO P 577       5.805 -27.928  29.906  0.00  0.00      PROA  
ATOM   2903  HD2 PRO P 577       4.273 -28.151  30.889  0.00  0.00      PROA  
ATOM   2904  CA  PRO P 577       6.344 -26.260  32.320  0.00  0.00      PROA  
ATOM   2905  HA  PRO P 577       5.805 -26.058  33.235  0.00  0.00      PROA  
ATOM   2906  CB  PRO P 577       7.171 -27.569  32.332  0.00  0.00      PROA  
ATOM   2907  HB1 PRO P 577       7.424 -27.770  33.395  0.00  0.00      PROA  
ATOM   2908  HB2 PRO P 577       8.030 -27.343  31.664  0.00  0.00      PROA  
ATOM   2909  CG  PRO P 577       6.163 -28.573  31.901  0.00  0.00      PROA  
ATOM   2910  HG1 PRO P 577       6.564 -29.516  31.473  0.00  0.00      PROA  
ATOM   2911  HG2 PRO P 577       5.466 -28.942  32.684  0.00  0.00      PROA  
ATOM   2912  C   PRO P 577       7.192 -24.990  32.121  0.00  0.00      PROA  
ATOM   2913  O   PRO P 577       7.711 -24.840  31.038  0.00  0.00      PROA  
ATOM   2914  N   HSD P 578       7.514 -24.199  33.210  0.00  0.00      PROA  
ATOM   2915  HN  HSD P 578       7.039 -24.404  34.062  0.00  0.00      PROA  
ATOM   2916  CA  HSD P 578       8.394 -23.018  33.234  0.00  0.00      PROA  
ATOM   2917  HA  HSD P 578       8.213 -22.575  34.202  0.00  0.00      PROA  
ATOM   2918  CB  HSD P 578       9.913 -23.269  33.226  0.00  0.00      PROA  
ATOM   2919  HB1 HSD P 578      10.497 -22.368  33.511  0.00  0.00      PROA  
ATOM   2920  HB2 HSD P 578      10.268 -23.615  32.231  0.00  0.00      PROA  
ATOM   2921  ND1 HSD P 578      11.166 -25.371  33.963  0.00  0.00      PROA  
ATOM   2922  HD1 HSD P 578      11.360 -25.709  33.043  0.00  0.00      PROA  
ATOM   2923  CG  HSD P 578      10.358 -24.261  34.212  0.00  0.00      PROA  
ATOM   2924  CE1 HSD P 578      11.542 -25.836  35.157  0.00  0.00      PROA  
ATOM   2925  HE1 HSD P 578      12.103 -26.757  35.317  0.00  0.00      PROA  
ATOM   2926  NE2 HSD P 578      11.066 -25.155  36.174  0.00  0.00      PROA  
ATOM   2927  CD2 HSD P 578      10.377 -24.181  35.597  0.00  0.00      PROA  
ATOM   2928  HD2 HSD P 578       9.593 -23.759  36.213  0.00  0.00      PROA  
ATOM   2929  C   HSD P 578       8.018 -21.940  32.274  0.00  0.00      PROA  
ATOM   2930  O   HSD P 578       8.895 -21.127  31.858  0.00  0.00      PROA  
ATOM   2931  N   MET P 579       6.713 -21.692  32.024  0.00  0.00      PROA  
ATOM   2932  HN  MET P 579       5.972 -22.291  32.318  0.00  0.00      PROA  
ATOM   2933  CA  MET P 579       6.262 -20.637  31.097  0.00  0.00      PROA  
ATOM   2934  HA  MET P 579       7.112 -19.996  30.919  0.00  0.00      PROA  
ATOM   2935  CB  MET P 579       5.739 -21.216  29.814  0.00  0.00      PROA  
ATOM   2936  HB1 MET P 579       5.021 -20.591  29.241  0.00  0.00      PROA  
ATOM   2937  HB2 MET P 579       5.173 -22.102  30.174  0.00  0.00      PROA  
ATOM   2938  CG  MET P 579       6.906 -21.811  28.969  0.00  0.00      PROA  
ATOM   2939  HG1 MET P 579       6.490 -22.317  28.071  0.00  0.00      PROA  
ATOM   2940  HG2 MET P 579       7.442 -22.548  29.605  0.00  0.00      PROA  
ATOM   2941  SD  MET P 579       8.077 -20.516  28.316  0.00  0.00      PROA  
ATOM   2942  CE  MET P 579       8.588 -21.350  26.807  0.00  0.00      PROA  
ATOM   2943  HE1 MET P 579       9.582 -21.012  26.445  0.00  0.00      PROA  
ATOM   2944  HE2 MET P 579       7.842 -21.101  26.023  0.00  0.00      PROA  
ATOM   2945  HE3 MET P 579       8.571 -22.442  27.014  0.00  0.00      PROA  
ATOM   2946  C   MET P 579       5.241 -19.748  31.773  0.00  0.00      PROA  
ATOM   2947  O   MET P 579       4.450 -18.976  31.177  0.00  0.00      PROA  
ATOM   2948  N   ASP P 580       5.200 -19.852  33.137  0.00  0.00      PROA  
ATOM   2949  HN  ASP P 580       5.805 -20.478  33.622  0.00  0.00      PROA  
ATOM   2950  CA  ASP P 580       4.538 -18.875  34.008  0.00  0.00      PROA  
ATOM   2951  HA  ASP P 580       4.672 -19.312  34.987  0.00  0.00      PROA  
ATOM   2952  CB  ASP P 580       5.342 -17.502  33.858  0.00  0.00      PROA  
ATOM   2953  HB1 ASP P 580       4.841 -16.661  34.384  0.00  0.00      PROA  
ATOM   2954  HB2 ASP P 580       5.383 -17.260  32.775  0.00  0.00      PROA  
ATOM   2955  CG  ASP P 580       6.712 -17.665  34.522  0.00  0.00      PROA  
ATOM   2956  OD1 ASP P 580       7.106 -18.732  35.021  0.00  0.00      PROA  
ATOM   2957  OD2 ASP P 580       7.482 -16.619  34.474  0.00  0.00      PROA  
ATOM   2958  C   ASP P 580       3.032 -18.668  33.911  0.00  0.00      PROA  
ATOM   2959  O   ASP P 580       2.428 -17.640  34.231  0.00  0.00      PROA  
ATOM   2960  N   SER P 581       2.320 -19.768  33.521  0.00  0.00      PROA  
ATOM   2961  HN  SER P 581       2.821 -20.599  33.291  0.00  0.00      PROA  
ATOM   2962  CA  SER P 581       0.798 -19.915  33.313  0.00  0.00      PROA  
ATOM   2963  HA  SER P 581       0.574 -20.967  33.221  0.00  0.00      PROA  
ATOM   2964  CB  SER P 581      -0.018 -19.357  34.517  0.00  0.00      PROA  
ATOM   2965  HB1 SER P 581       0.086 -18.251  34.552  0.00  0.00      PROA  
ATOM   2966  HB2 SER P 581       0.416 -19.754  35.460  0.00  0.00      PROA  
ATOM   2967  OG  SER P 581      -1.403 -19.809  34.546  0.00  0.00      PROA  
ATOM   2968  HG1 SER P 581      -1.792 -19.303  33.829  0.00  0.00      PROA  
ATOM   2969  C   SER P 581       0.378 -19.169  32.016  0.00  0.00      PROA  
ATOM   2970  O   SER P 581      -0.785 -18.922  31.792  0.00  0.00      PROA  
ATOM   2971  N   ARG P 582       1.311 -18.714  31.181  0.00  0.00      PROA  
ATOM   2972  HN  ARG P 582       2.248 -18.912  31.457  0.00  0.00      PROA  
ATOM   2973  CA  ARG P 582       1.078 -17.913  30.085  0.00  0.00      PROA  
ATOM   2974  HA  ARG P 582       2.075 -17.597  29.814  0.00  0.00      PROA  
ATOM   2975  CB  ARG P 582       0.456 -18.778  28.841  0.00  0.00      PROA  
ATOM   2976  HB1 ARG P 582       0.180 -18.128  27.983  0.00  0.00      PROA  
ATOM   2977  HB2 ARG P 582      -0.517 -19.217  29.151  0.00  0.00      PROA  
ATOM   2978  CG  ARG P 582       1.396 -19.890  28.223  0.00  0.00      PROA  
ATOM   2979  HG1 ARG P 582       0.901 -20.291  27.313  0.00  0.00      PROA  
ATOM   2980  HG2 ARG P 582       1.604 -20.618  29.036  0.00  0.00      PROA  
ATOM   2981  CD  ARG P 582       2.721 -19.330  27.759  0.00  0.00      PROA  
ATOM   2982  HD1 ARG P 582       3.309 -19.041  28.656  0.00  0.00      PROA  
ATOM   2983  HD2 ARG P 582       2.396 -18.459  27.150  0.00  0.00      PROA  
ATOM   2984  NE  ARG P 582       3.341 -20.477  26.976  0.00  0.00      PROA  
ATOM   2985  HE  ARG P 582       2.955 -21.399  27.015  0.00  0.00      PROA  
ATOM   2986  CZ  ARG P 582       4.404 -20.326  26.201  0.00  0.00      PROA  
ATOM   2987  NH1 ARG P 582       4.764 -21.304  25.477  0.00  0.00      PROA  
ATOM   2988 HH11 ARG P 582       5.565 -21.299  24.878  0.00  0.00      PROA  
ATOM   2989 HH12 ARG P 582       4.130 -22.041  25.243  0.00  0.00      PROA  
ATOM   2990  NH2 ARG P 582       5.062 -19.210  26.013  0.00  0.00      PROA  
ATOM   2991 HH21 ARG P 582       4.699 -18.408  26.486  0.00  0.00      PROA  
ATOM   2992 HH22 ARG P 582       5.712 -19.219  25.253  0.00  0.00      PROA  
ATOM   2993  C   ARG P 582       0.295 -16.565  30.333  0.00  0.00      PROA  
ATOM   2994  O   ARG P 582      -0.919 -16.537  30.088  0.00  0.00      PROA  
ATOM   2995  N   ILE P 583       0.997 -15.555  30.958  0.00  0.00      PROA  
ATOM   2996  HN  ILE P 583       1.949 -15.576  31.252  0.00  0.00      PROA  
ATOM   2997  CA  ILE P 583       0.337 -14.317  31.284  0.00  0.00      PROA  
ATOM   2998  HA  ILE P 583      -0.642 -14.366  30.832  0.00  0.00      PROA  
ATOM   2999  CB  ILE P 583       0.001 -14.023  32.712  0.00  0.00      PROA  
ATOM   3000  HB  ILE P 583      -0.530 -13.072  32.930  0.00  0.00      PROA  
ATOM   3001  CG2 ILE P 583      -0.914 -15.143  33.227  0.00  0.00      PROA  
ATOM   3002 HG21 ILE P 583      -0.521 -16.146  32.957  0.00  0.00      PROA  
ATOM   3003 HG22 ILE P 583      -1.920 -15.014  32.775  0.00  0.00      PROA  
ATOM   3004 HG23 ILE P 583      -1.088 -15.178  34.324  0.00  0.00      PROA  
ATOM   3005  CG1 ILE P 583       1.325 -13.963  33.479  0.00  0.00      PROA  
ATOM   3006 HG11 ILE P 583       1.776 -12.956  33.347  0.00  0.00      PROA  
ATOM   3007 HG12 ILE P 583       2.141 -14.625  33.120  0.00  0.00      PROA  
ATOM   3008  CD  ILE P 583       1.177 -14.054  35.033  0.00  0.00      PROA  
ATOM   3009  HD1 ILE P 583       0.822 -14.989  35.516  0.00  0.00      PROA  
ATOM   3010  HD2 ILE P 583       0.555 -13.155  35.228  0.00  0.00      PROA  
ATOM   3011  HD3 ILE P 583       2.125 -13.807  35.558  0.00  0.00      PROA  
ATOM   3012  C   ILE P 583       0.952 -13.031  30.556  0.00  0.00      PROA  
ATOM   3013  O   ILE P 583       2.084 -13.003  30.123  0.00  0.00      PROA  
ATOM   3014  N   GLY P 584       0.094 -12.024  30.357  0.00  0.00      PROA  
ATOM   3015  HN  GLY P 584      -0.828 -12.151  30.714  0.00  0.00      PROA  
ATOM   3016  CA  GLY P 584       0.454 -10.701  29.751  0.00  0.00      PROA  
ATOM   3017  HA1 GLY P 584       1.530 -10.709  29.840  0.00  0.00      PROA  
ATOM   3018  HA2 GLY P 584       0.038  -9.837  30.247  0.00  0.00      PROA  
ATOM   3019  C   GLY P 584       0.089 -10.488  28.319  0.00  0.00      PROA  
ATOM   3020  O   GLY P 584       0.667  -9.710  27.580  0.00  0.00      PROA  
ATOM   3021  N   TRP P 585      -0.877 -11.259  27.834  0.00  0.00      PROA  
ATOM   3022  HN  TRP P 585      -1.364 -11.799  28.517  0.00  0.00      PROA  
ATOM   3023  CA  TRP P 585      -1.127 -11.439  26.414  0.00  0.00      PROA  
ATOM   3024  HA  TRP P 585      -0.959 -10.505  25.899  0.00  0.00      PROA  
ATOM   3025  CB  TRP P 585      -0.270 -12.611  25.857  0.00  0.00      PROA  
ATOM   3026  HB1 TRP P 585       0.804 -12.540  26.132  0.00  0.00      PROA  
ATOM   3027  HB2 TRP P 585      -0.165 -12.601  24.751  0.00  0.00      PROA  
ATOM   3028  CG  TRP P 585      -0.726 -13.912  26.242  0.00  0.00      PROA  
ATOM   3029  CD1 TRP P 585      -0.445 -14.493  27.471  0.00  0.00      PROA  
ATOM   3030  HD1 TRP P 585       0.258 -14.081  28.180  0.00  0.00      PROA  
ATOM   3031  NE1 TRP P 585      -0.960 -15.721  27.525  0.00  0.00      PROA  
ATOM   3032  HE1 TRP P 585      -1.187 -16.231  28.326  0.00  0.00      PROA  
ATOM   3033  CE2 TRP P 585      -1.706 -15.950  26.391  0.00  0.00      PROA  
ATOM   3034  CD2 TRP P 585      -1.509 -14.859  25.530  0.00  0.00      PROA  
ATOM   3035  CE3 TRP P 585      -2.115 -14.826  24.207  0.00  0.00      PROA  
ATOM   3036  HE3 TRP P 585      -1.824 -14.018  23.553  0.00  0.00      PROA  
ATOM   3037  CZ3 TRP P 585      -2.861 -15.960  23.807  0.00  0.00      PROA  
ATOM   3038  HZ3 TRP P 585      -3.183 -15.989  22.776  0.00  0.00      PROA  
ATOM   3039  CZ2 TRP P 585      -2.384 -17.086  25.923  0.00  0.00      PROA  
ATOM   3040  HZ2 TRP P 585      -2.269 -18.050  26.397  0.00  0.00      PROA  
ATOM   3041  CH2 TRP P 585      -2.918 -17.087  24.609  0.00  0.00      PROA  
ATOM   3042  HH2 TRP P 585      -3.249 -17.979  24.099  0.00  0.00      PROA  
ATOM   3043  C   TRP P 585      -2.636 -11.565  26.098  0.00  0.00      PROA  
ATOM   3044  O   TRP P 585      -3.120 -11.265  25.025  0.00  0.00      PROA  
ATOM   3045  N   LEU P 586      -3.422 -11.933  27.100  0.00  0.00      PROA  
ATOM   3046  HN  LEU P 586      -3.052 -12.142  28.002  0.00  0.00      PROA  
ATOM   3047  CA  LEU P 586      -4.851 -12.112  26.877  0.00  0.00      PROA  
ATOM   3048  HA  LEU P 586      -5.034 -12.791  26.057  0.00  0.00      PROA  
ATOM   3049  CB  LEU P 586      -5.483 -12.996  28.074  0.00  0.00      PROA  
ATOM   3050  HB1 LEU P 586      -5.280 -12.437  29.013  0.00  0.00      PROA  
ATOM   3051  HB2 LEU P 586      -4.876 -13.927  28.064  0.00  0.00      PROA  
ATOM   3052  CG  LEU P 586      -6.981 -13.294  28.019  0.00  0.00      PROA  
ATOM   3053  HG  LEU P 586      -7.561 -12.355  27.892  0.00  0.00      PROA  
ATOM   3054  CD1 LEU P 586      -7.364 -14.210  26.917  0.00  0.00      PROA  
ATOM   3055 HD11 LEU P 586      -8.454 -14.416  26.982  0.00  0.00      PROA  
ATOM   3056 HD12 LEU P 586      -6.839 -15.181  27.041  0.00  0.00      PROA  
ATOM   3057 HD13 LEU P 586      -7.189 -13.881  25.871  0.00  0.00      PROA  
ATOM   3058  CD2 LEU P 586      -7.428 -13.847  29.409  0.00  0.00      PROA  
ATOM   3059 HD21 LEU P 586      -6.781 -14.751  29.417  0.00  0.00      PROA  
ATOM   3060 HD22 LEU P 586      -8.501 -14.133  29.441  0.00  0.00      PROA  
ATOM   3061 HD23 LEU P 586      -7.267 -13.090  30.205  0.00  0.00      PROA  
ATOM   3062  C   LEU P 586      -5.661 -10.815  26.724  0.00  0.00      PROA  
ATOM   3063  O   LEU P 586      -6.637 -10.829  25.921  0.00  0.00      PROA  
ATOM   3064  N   HSD P 587      -5.127  -9.667  27.141  0.00  0.00      PROA  
ATOM   3065  HN  HSD P 587      -4.254  -9.600  27.618  0.00  0.00      PROA  
ATOM   3066  CA  HSD P 587      -5.714  -8.398  27.098  0.00  0.00      PROA  
ATOM   3067  HA  HSD P 587      -6.369  -8.345  26.241  0.00  0.00      PROA  
ATOM   3068  CB  HSD P 587      -6.534  -8.186  28.397  0.00  0.00      PROA  
ATOM   3069  HB1 HSD P 587      -6.930  -7.152  28.299  0.00  0.00      PROA  
ATOM   3070  HB2 HSD P 587      -5.838  -7.990  29.240  0.00  0.00      PROA  
ATOM   3071  ND1 HSD P 587      -7.740  -9.796  29.978  0.00  0.00      PROA  
ATOM   3072  HD1 HSD P 587      -7.301  -9.645  30.864  0.00  0.00      PROA  
ATOM   3073  CG  HSD P 587      -7.508  -9.277  28.753  0.00  0.00      PROA  
ATOM   3074  CE1 HSD P 587      -8.944 -10.447  29.918  0.00  0.00      PROA  
ATOM   3075  HE1 HSD P 587      -9.262 -11.004  30.799  0.00  0.00      PROA  
ATOM   3076  NE2 HSD P 587      -9.455 -10.451  28.692  0.00  0.00      PROA  
ATOM   3077  CD2 HSD P 587      -8.565  -9.698  27.948  0.00  0.00      PROA  
ATOM   3078  HD2 HSD P 587      -8.662  -9.513  26.885  0.00  0.00      PROA  
ATOM   3079  C   HSD P 587      -4.580  -7.409  26.923  0.00  0.00      PROA  
ATOM   3080  O   HSD P 587      -3.501  -7.688  27.467  0.00  0.00      PROA  
ATOM   3081  N   ASN P 588      -4.773  -6.273  26.195  0.00  0.00      PROA  
ATOM   3082  HN  ASN P 588      -5.642  -6.079  25.745  0.00  0.00      PROA  
ATOM   3083  CA  ASN P 588      -3.674  -5.316  25.876  0.00  0.00      PROA  
ATOM   3084  HA  ASN P 588      -2.728  -5.710  26.219  0.00  0.00      PROA  
ATOM   3085  CB  ASN P 588      -3.528  -4.761  24.430  0.00  0.00      PROA  
ATOM   3086  HB1 ASN P 588      -2.594  -4.161  24.384  0.00  0.00      PROA  
ATOM   3087  HB2 ASN P 588      -4.421  -4.126  24.250  0.00  0.00      PROA  
ATOM   3088  CG  ASN P 588      -3.583  -5.920  23.426  0.00  0.00      PROA  
ATOM   3089  OD1 ASN P 588      -4.406  -5.965  22.543  0.00  0.00      PROA  
ATOM   3090  ND2 ASN P 588      -2.601  -6.860  23.502  0.00  0.00      PROA  
ATOM   3091 HD21 ASN P 588      -1.927  -6.781  24.236  0.00  0.00      PROA  
ATOM   3092 HD22 ASN P 588      -2.740  -7.689  22.960  0.00  0.00      PROA  
ATOM   3093  C   ASN P 588      -3.803  -4.072  26.764  0.00  0.00      PROA  
ATOM   3094  O   ASN P 588      -2.876  -3.283  26.788  0.00  0.00      PROA  
ATOM   3095  N   LEU P 589      -4.873  -3.918  27.562  0.00  0.00      PROA  
ATOM   3096  HN  LEU P 589      -5.596  -4.602  27.493  0.00  0.00      PROA  
ATOM   3097  CA  LEU P 589      -4.997  -2.967  28.641  0.00  0.00      PROA  
ATOM   3098  HA  LEU P 589      -3.991  -2.624  28.831  0.00  0.00      PROA  
ATOM   3099  CB  LEU P 589      -6.031  -1.855  28.298  0.00  0.00      PROA  
ATOM   3100  HB1 LEU P 589      -6.325  -1.264  29.191  0.00  0.00      PROA  
ATOM   3101  HB2 LEU P 589      -6.954  -2.430  28.069  0.00  0.00      PROA  
ATOM   3102  CG  LEU P 589      -5.565  -0.981  27.155  0.00  0.00      PROA  
ATOM   3103  HG  LEU P 589      -5.114  -1.629  26.373  0.00  0.00      PROA  
ATOM   3104  CD1 LEU P 589      -6.729  -0.167  26.609  0.00  0.00      PROA  
ATOM   3105 HD11 LEU P 589      -6.308   0.541  25.863  0.00  0.00      PROA  
ATOM   3106 HD12 LEU P 589      -7.231   0.417  27.410  0.00  0.00      PROA  
ATOM   3107 HD13 LEU P 589      -7.458  -0.784  26.042  0.00  0.00      PROA  
ATOM   3108  CD2 LEU P 589      -4.464  -0.029  27.562  0.00  0.00      PROA  
ATOM   3109 HD21 LEU P 589      -4.066   0.440  26.637  0.00  0.00      PROA  
ATOM   3110 HD22 LEU P 589      -3.567  -0.449  28.064  0.00  0.00      PROA  
ATOM   3111 HD23 LEU P 589      -4.799   0.763  28.267  0.00  0.00      PROA  
ATOM   3112  C   LEU P 589      -5.349  -3.715  29.923  0.00  0.00      PROA  
ATOM   3113  O   LEU P 589      -5.525  -4.926  29.937  0.00  0.00      PROA  
ATOM   3114  N   GLY P 590      -5.244  -3.030  31.097  0.00  0.00      PROA  
ATOM   3115  HN  GLY P 590      -5.151  -2.038  31.064  0.00  0.00      PROA  
ATOM   3116  CA  GLY P 590      -5.427  -3.517  32.427  0.00  0.00      PROA  
ATOM   3117  HA1 GLY P 590      -5.988  -4.436  32.342  0.00  0.00      PROA  
ATOM   3118  HA2 GLY P 590      -5.950  -2.805  33.049  0.00  0.00      PROA  
ATOM   3119  C   GLY P 590      -4.153  -3.876  33.136  0.00  0.00      PROA  
ATOM   3120  O   GLY P 590      -3.015  -3.725  32.549  0.00  0.00      PROA  
ATOM   3121  N   ASP P 591      -4.190  -4.392  34.434  0.00  0.00      PROA  
ATOM   3122  HN  ASP P 591      -5.052  -4.580  34.898  0.00  0.00      PROA  
ATOM   3123  CA  ASP P 591      -3.085  -5.034  35.025  0.00  0.00      PROA  
ATOM   3124  HA  ASP P 591      -2.160  -4.502  34.860  0.00  0.00      PROA  
ATOM   3125  CB  ASP P 591      -3.386  -5.094  36.506  0.00  0.00      PROA  
ATOM   3126  HB1 ASP P 591      -2.576  -5.685  36.985  0.00  0.00      PROA  
ATOM   3127  HB2 ASP P 591      -4.382  -5.461  36.835  0.00  0.00      PROA  
ATOM   3128  CG  ASP P 591      -3.177  -3.863  37.259  0.00  0.00      PROA  
ATOM   3129  OD1 ASP P 591      -2.357  -2.932  36.858  0.00  0.00      PROA  
ATOM   3130  OD2 ASP P 591      -3.601  -3.807  38.397  0.00  0.00      PROA  
ATOM   3131  C   ASP P 591      -2.901  -6.436  34.526  0.00  0.00      PROA  
ATOM   3132  O   ASP P 591      -3.808  -7.240  34.565  0.00  0.00      PROA  
ATOM   3133  N   GLN P 592      -1.730  -6.786  33.989  0.00  0.00      PROA  
ATOM   3134  HN  GLN P 592      -0.923  -6.218  33.846  0.00  0.00      PROA  
ATOM   3135  CA  GLN P 592      -1.495  -8.142  33.453  0.00  0.00      PROA  
ATOM   3136  HA  GLN P 592      -2.455  -8.410  33.036  0.00  0.00      PROA  
ATOM   3137  CB  GLN P 592      -0.238  -8.047  32.458  0.00  0.00      PROA  
ATOM   3138  HB1 GLN P 592      -0.287  -9.054  31.993  0.00  0.00      PROA  
ATOM   3139  HB2 GLN P 592       0.690  -7.944  33.061  0.00  0.00      PROA  
ATOM   3140  CG  GLN P 592      -0.354  -6.961  31.416  0.00  0.00      PROA  
ATOM   3141  HG1 GLN P 592       0.500  -7.045  30.710  0.00  0.00      PROA  
ATOM   3142  HG2 GLN P 592      -0.297  -5.954  31.881  0.00  0.00      PROA  
ATOM   3143  CD  GLN P 592      -1.680  -7.078  30.605  0.00  0.00      PROA  
ATOM   3144  OE1 GLN P 592      -2.052  -8.144  30.134  0.00  0.00      PROA  
ATOM   3145  NE2 GLN P 592      -2.311  -5.896  30.451  0.00  0.00      PROA  
ATOM   3146 HE21 GLN P 592      -2.055  -5.130  31.040  0.00  0.00      PROA  
ATOM   3147 HE22 GLN P 592      -3.144  -5.884  29.898  0.00  0.00      PROA  
ATOM   3148  C   GLN P 592      -1.203  -9.090  34.604  0.00  0.00      PROA  
ATOM   3149  O   GLN P 592      -1.610 -10.240  34.695  0.00  0.00      PROA  
ATOM   3150  N   ILE P 593      -0.459  -8.597  35.613  0.00  0.00      PROA  
ATOM   3151  HN  ILE P 593      -0.171  -7.645  35.553  0.00  0.00      PROA  
ATOM   3152  CA  ILE P 593       0.024  -9.305  36.777  0.00  0.00      PROA  
ATOM   3153  HA  ILE P 593       0.471 -10.268  36.580  0.00  0.00      PROA  
ATOM   3154  CB  ILE P 593       1.143  -8.508  37.354  0.00  0.00      PROA  
ATOM   3155  HB  ILE P 593       1.970  -8.396  36.620  0.00  0.00      PROA  
ATOM   3156  CG2 ILE P 593       0.555  -7.088  37.678  0.00  0.00      PROA  
ATOM   3157 HG21 ILE P 593       1.272  -6.733  38.449  0.00  0.00      PROA  
ATOM   3158 HG22 ILE P 593      -0.492  -7.090  38.048  0.00  0.00      PROA  
ATOM   3159 HG23 ILE P 593       0.737  -6.395  36.828  0.00  0.00      PROA  
ATOM   3160  CG1 ILE P 593       1.604  -9.242  38.680  0.00  0.00      PROA  
ATOM   3161 HG11 ILE P 593       1.312 -10.308  38.569  0.00  0.00      PROA  
ATOM   3162 HG12 ILE P 593       0.945  -8.906  39.509  0.00  0.00      PROA  
ATOM   3163  CD  ILE P 593       3.055  -9.008  38.985  0.00  0.00      PROA  
ATOM   3164  HD1 ILE P 593       3.451  -9.542  39.875  0.00  0.00      PROA  
ATOM   3165  HD2 ILE P 593       3.254  -7.943  39.230  0.00  0.00      PROA  
ATOM   3166  HD3 ILE P 593       3.657  -9.456  38.167  0.00  0.00      PROA  
ATOM   3167  C   ILE P 593      -1.182  -9.607  37.821  0.00  0.00      PROA  
ATOM   3168  O   ILE P 593      -2.091  -8.795  38.080  0.00  0.00      PROA  
ATOM   3169  N   GLY P 594      -1.118 -10.752  38.611  0.00  0.00      PROA  
ATOM   3170  HN  GLY P 594      -0.389 -11.432  38.628  0.00  0.00      PROA  
ATOM   3171  CA  GLY P 594      -2.183 -11.139  39.499  0.00  0.00      PROA  
ATOM   3172  HA1 GLY P 594      -2.589 -10.219  39.891  0.00  0.00      PROA  
ATOM   3173  HA2 GLY P 594      -1.796 -11.704  40.334  0.00  0.00      PROA  
ATOM   3174  C   GLY P 594      -3.386 -11.743  38.788  0.00  0.00      PROA  
ATOM   3175  O   GLY P 594      -3.728 -11.418  37.652  0.00  0.00      PROA  
ATOM   3176  N   LYS P 595      -4.186 -12.620  39.536  0.00  0.00      PROA  
ATOM   3177  HN  LYS P 595      -3.970 -12.663  40.508  0.00  0.00      PROA  
ATOM   3178  CA  LYS P 595      -5.544 -13.042  39.181  0.00  0.00      PROA  
ATOM   3179  HA  LYS P 595      -5.799 -13.780  39.927  0.00  0.00      PROA  
ATOM   3180  CB  LYS P 595      -6.500 -11.778  39.258  0.00  0.00      PROA  
ATOM   3181  HB1 LYS P 595      -7.464 -12.320  39.368  0.00  0.00      PROA  
ATOM   3182  HB2 LYS P 595      -6.533 -11.131  38.355  0.00  0.00      PROA  
ATOM   3183  CG  LYS P 595      -6.408 -10.954  40.551  0.00  0.00      PROA  
ATOM   3184  HG1 LYS P 595      -5.565 -10.237  40.450  0.00  0.00      PROA  
ATOM   3185  HG2 LYS P 595      -6.092 -11.471  41.482  0.00  0.00      PROA  
ATOM   3186  CD  LYS P 595      -7.807 -10.239  40.820  0.00  0.00      PROA  
ATOM   3187  HD1 LYS P 595      -7.637  -9.484  41.618  0.00  0.00      PROA  
ATOM   3188  HD2 LYS P 595      -8.579 -10.944  41.196  0.00  0.00      PROA  
ATOM   3189  CE  LYS P 595      -8.302  -9.481  39.567  0.00  0.00      PROA  
ATOM   3190  HE1 LYS P 595      -9.247  -8.939  39.785  0.00  0.00      PROA  
ATOM   3191  HE2 LYS P 595      -8.550 -10.108  38.683  0.00  0.00      PROA  
ATOM   3192  NZ  LYS P 595      -7.338  -8.420  39.108  0.00  0.00      PROA  
ATOM   3193  HZ1 LYS P 595      -7.169  -7.864  39.970  0.00  0.00      PROA  
ATOM   3194  HZ2 LYS P 595      -7.665  -7.713  38.418  0.00  0.00      PROA  
ATOM   3195  HZ3 LYS P 595      -6.433  -8.810  38.776  0.00  0.00      PROA  
ATOM   3196  C   LYS P 595      -5.582 -13.755  37.875  0.00  0.00      PROA  
ATOM   3197  O   LYS P 595      -6.327 -13.272  37.008  0.00  0.00      PROA  
ATOM   3198  N   PRO P 596      -4.771 -14.813  37.520  0.00  0.00      PROA  
ATOM   3199  CD  PRO P 596      -4.030 -15.658  38.457  0.00  0.00      PROA  
ATOM   3200  HD1 PRO P 596      -4.712 -16.022  39.255  0.00  0.00      PROA  
ATOM   3201  HD2 PRO P 596      -3.256 -15.042  38.964  0.00  0.00      PROA  
ATOM   3202  CA  PRO P 596      -4.785 -15.345  36.154  0.00  0.00      PROA  
ATOM   3203  HA  PRO P 596      -4.735 -14.559  35.414  0.00  0.00      PROA  
ATOM   3204  CB  PRO P 596      -3.454 -16.182  36.202  0.00  0.00      PROA  
ATOM   3205  HB1 PRO P 596      -2.604 -15.467  36.229  0.00  0.00      PROA  
ATOM   3206  HB2 PRO P 596      -3.382 -16.928  35.382  0.00  0.00      PROA  
ATOM   3207  CG  PRO P 596      -3.512 -16.853  37.589  0.00  0.00      PROA  
ATOM   3208  HG1 PRO P 596      -4.243 -17.690  37.595  0.00  0.00      PROA  
ATOM   3209  HG2 PRO P 596      -2.536 -17.252  37.938  0.00  0.00      PROA  
ATOM   3210  C   PRO P 596      -5.997 -16.215  35.844  0.00  0.00      PROA  
ATOM   3211  O   PRO P 596      -5.779 -17.151  35.079  0.00  0.00      PROA  
ATOM   3212  N   TYR P 597      -7.175 -15.994  36.493  0.00  0.00      PROA  
ATOM   3213  HN  TYR P 597      -7.163 -15.232  37.135  0.00  0.00      PROA  
ATOM   3214  CA  TYR P 597      -8.374 -16.717  36.363  0.00  0.00      PROA  
ATOM   3215  HA  TYR P 597      -8.180 -17.423  35.570  0.00  0.00      PROA  
ATOM   3216  CB  TYR P 597      -8.723 -17.560  37.657  0.00  0.00      PROA  
ATOM   3217  HB1 TYR P 597      -9.540 -18.290  37.469  0.00  0.00      PROA  
ATOM   3218  HB2 TYR P 597      -9.032 -16.822  38.428  0.00  0.00      PROA  
ATOM   3219  CG  TYR P 597      -7.493 -18.150  38.297  0.00  0.00      PROA  
ATOM   3220  CD1 TYR P 597      -6.893 -17.731  39.523  0.00  0.00      PROA  
ATOM   3221  HD1 TYR P 597      -7.210 -16.857  40.073  0.00  0.00      PROA  
ATOM   3222  CE1 TYR P 597      -5.773 -18.473  39.989  0.00  0.00      PROA  
ATOM   3223  HE1 TYR P 597      -5.194 -17.953  40.738  0.00  0.00      PROA  
ATOM   3224  CZ  TYR P 597      -5.408 -19.623  39.357  0.00  0.00      PROA  
ATOM   3225  OH  TYR P 597      -4.292 -20.302  39.786  0.00  0.00      PROA  
ATOM   3226  HH  TYR P 597      -4.287 -21.163  39.362  0.00  0.00      PROA  
ATOM   3227  CD2 TYR P 597      -7.032 -19.296  37.670  0.00  0.00      PROA  
ATOM   3228  HD2 TYR P 597      -7.545 -19.672  36.796  0.00  0.00      PROA  
ATOM   3229  CE2 TYR P 597      -5.950 -20.028  38.156  0.00  0.00      PROA  
ATOM   3230  HE2 TYR P 597      -5.564 -20.830  37.544  0.00  0.00      PROA  
ATOM   3231  C   TYR P 597      -9.460 -15.826  35.965  0.00  0.00      PROA  
ATOM   3232  O   TYR P 597      -9.558 -14.616  36.302  0.00  0.00      PROA  
ATOM   3233  N   ASN P 598     -10.373 -16.363  35.137  0.00  0.00      PROA  
ATOM   3234  HN  ASN P 598     -10.211 -17.320  34.907  0.00  0.00      PROA  
ATOM   3235  CA  ASN P 598     -11.469 -15.688  34.562  0.00  0.00      PROA  
ATOM   3236  HA  ASN P 598     -11.399 -14.613  34.636  0.00  0.00      PROA  
ATOM   3237  CB  ASN P 598     -11.547 -15.971  33.042  0.00  0.00      PROA  
ATOM   3238  HB1 ASN P 598     -12.406 -15.458  32.559  0.00  0.00      PROA  
ATOM   3239  HB2 ASN P 598     -11.719 -17.043  32.809  0.00  0.00      PROA  
ATOM   3240  CG  ASN P 598     -10.360 -15.316  32.402  0.00  0.00      PROA  
ATOM   3241  OD1 ASN P 598      -9.668 -14.451  32.977  0.00  0.00      PROA  
ATOM   3242  ND2 ASN P 598     -10.189 -15.664  31.136  0.00  0.00      PROA  
ATOM   3243 HD21 ASN P 598     -10.959 -16.149  30.720  0.00  0.00      PROA  
ATOM   3244 HD22 ASN P 598      -9.293 -15.503  30.723  0.00  0.00      PROA  
ATOM   3245  C   ASN P 598     -12.774 -16.045  35.158  0.00  0.00      PROA  
ATOM   3246  O   ASN P 598     -13.700 -15.264  35.139  0.00  0.00      PROA  
ATOM   3247  N   SER P 599     -12.872 -17.199  35.831  0.00  0.00      PROA  
ATOM   3248  HN  SER P 599     -12.109 -17.840  35.877  0.00  0.00      PROA  
ATOM   3249  CA  SER P 599     -14.141 -17.682  36.417  0.00  0.00      PROA  
ATOM   3250  HA  SER P 599     -14.840 -16.859  36.383  0.00  0.00      PROA  
ATOM   3251  CB  SER P 599     -14.717 -18.890  35.654  0.00  0.00      PROA  
ATOM   3252  HB1 SER P 599     -14.163 -19.846  35.778  0.00  0.00      PROA  
ATOM   3253  HB2 SER P 599     -14.557 -18.763  34.562  0.00  0.00      PROA  
ATOM   3254  OG  SER P 599     -15.998 -19.187  35.947  0.00  0.00      PROA  
ATOM   3255  HG1 SER P 599     -16.414 -18.325  35.880  0.00  0.00      PROA  
ATOM   3256  C   SER P 599     -13.894 -18.081  37.860  0.00  0.00      PROA  
ATOM   3257  O   SER P 599     -12.760 -18.385  38.183  0.00  0.00      PROA  
ATOM   3258  N   SER P 600     -14.881 -18.128  38.717  0.00  0.00      PROA  
ATOM   3259  HN  SER P 600     -15.761 -17.738  38.459  0.00  0.00      PROA  
ATOM   3260  CA  SER P 600     -14.710 -18.666  40.047  0.00  0.00      PROA  
ATOM   3261  HA  SER P 600     -13.888 -18.190  40.561  0.00  0.00      PROA  
ATOM   3262  CB  SER P 600     -15.952 -18.377  40.995  0.00  0.00      PROA  
ATOM   3263  HB1 SER P 600     -16.808 -18.928  40.551  0.00  0.00      PROA  
ATOM   3264  HB2 SER P 600     -16.092 -17.276  41.057  0.00  0.00      PROA  
ATOM   3265  OG  SER P 600     -15.742 -18.838  42.300  0.00  0.00      PROA  
ATOM   3266  HG1 SER P 600     -15.363 -18.056  42.709  0.00  0.00      PROA  
ATOM   3267  C   SER P 600     -14.361 -20.146  40.156  0.00  0.00      PROA  
ATOM   3268  O   SER P 600     -14.723 -20.951  39.309  0.00  0.00      PROA  
ATOM   3269  N   GLY P 601     -13.578 -20.499  41.192  0.00  0.00      PROA  
ATOM   3270  HN  GLY P 601     -13.373 -19.809  41.882  0.00  0.00      PROA  
ATOM   3271  CA  GLY P 601     -13.123 -21.863  41.459  0.00  0.00      PROA  
ATOM   3272  HA1 GLY P 601     -13.781 -22.680  41.204  0.00  0.00      PROA  
ATOM   3273  HA2 GLY P 601     -12.984 -21.948  42.526  0.00  0.00      PROA  
ATOM   3274  C   GLY P 601     -11.753 -22.031  40.853  0.00  0.00      PROA  
ATOM   3275  O   GLY P 601     -11.286 -23.103  40.522  0.00  0.00      PROA  
ATOM   3276  N   LEU P 602     -10.980 -20.926  40.669  0.00  0.00      PROA  
ATOM   3277  HN  LEU P 602     -11.357 -20.046  40.948  0.00  0.00      PROA  
ATOM   3278  CA  LEU P 602      -9.731 -20.938  39.937  0.00  0.00      PROA  
ATOM   3279  HA  LEU P 602      -9.504 -19.885  40.021  0.00  0.00      PROA  
ATOM   3280  CB  LEU P 602      -8.541 -21.461  40.754  0.00  0.00      PROA  
ATOM   3281  HB1 LEU P 602      -7.620 -21.262  40.165  0.00  0.00      PROA  
ATOM   3282  HB2 LEU P 602      -8.714 -22.552  40.639  0.00  0.00      PROA  
ATOM   3283  CG  LEU P 602      -8.384 -21.104  42.279  0.00  0.00      PROA  
ATOM   3284  HG  LEU P 602      -9.346 -21.370  42.768  0.00  0.00      PROA  
ATOM   3285  CD1 LEU P 602      -7.334 -21.909  43.028  0.00  0.00      PROA  
ATOM   3286 HD11 LEU P 602      -7.486 -21.812  44.125  0.00  0.00      PROA  
ATOM   3287 HD12 LEU P 602      -6.388 -21.413  42.724  0.00  0.00      PROA  
ATOM   3288 HD13 LEU P 602      -7.368 -22.953  42.650  0.00  0.00      PROA  
ATOM   3289  CD2 LEU P 602      -8.284 -19.591  42.472  0.00  0.00      PROA  
ATOM   3290 HD21 LEU P 602      -7.285 -19.246  42.132  0.00  0.00      PROA  
ATOM   3291 HD22 LEU P 602      -8.450 -19.496  43.566  0.00  0.00      PROA  
ATOM   3292 HD23 LEU P 602      -9.087 -18.984  42.002  0.00  0.00      PROA  
ATOM   3293  C   LEU P 602      -9.856 -21.271  38.529  0.00  0.00      PROA  
ATOM   3294  O   LEU P 602      -9.131 -22.006  37.827  0.00  0.00      PROA  
ATOM   3295  N   GLY P 603     -10.920 -20.788  37.812  0.00  0.00      PROA  
ATOM   3296  HN  GLY P 603     -11.634 -20.117  37.995  0.00  0.00      PROA  
ATOM   3297  CA  GLY P 603     -11.125 -21.132  36.370  0.00  0.00      PROA  
ATOM   3298  HA1 GLY P 603     -12.163 -20.977  36.115  0.00  0.00      PROA  
ATOM   3299  HA2 GLY P 603     -10.922 -22.183  36.226  0.00  0.00      PROA  
ATOM   3300  C   GLY P 603     -10.394 -20.296  35.437  0.00  0.00      PROA  
ATOM   3301  O   GLY P 603     -10.682 -19.111  35.261  0.00  0.00      PROA  
ATOM   3302  N   GLY P 604      -9.352 -20.904  34.851  0.00  0.00      PROA  
ATOM   3303  HN  GLY P 604      -9.167 -21.849  35.108  0.00  0.00      PROA  
ATOM   3304  CA  GLY P 604      -8.393 -20.292  33.924  0.00  0.00      PROA  
ATOM   3305  HA1 GLY P 604      -7.558 -20.960  33.776  0.00  0.00      PROA  
ATOM   3306  HA2 GLY P 604      -8.053 -19.363  34.357  0.00  0.00      PROA  
ATOM   3307  C   GLY P 604      -9.050 -19.758  32.678  0.00  0.00      PROA  
ATOM   3308  O   GLY P 604     -10.217 -20.071  32.407  0.00  0.00      PROA  
ATOM   3309  N   PRO P 605      -8.306 -18.951  31.838  0.00  0.00      PROA  
ATOM   3310  CD  PRO P 605      -7.056 -18.348  32.197  0.00  0.00      PROA  
ATOM   3311  HD1 PRO P 605      -6.324 -19.170  32.344  0.00  0.00      PROA  
ATOM   3312  HD2 PRO P 605      -7.101 -17.778  33.149  0.00  0.00      PROA  
ATOM   3313  CA  PRO P 605      -8.599 -18.840  30.361  0.00  0.00      PROA  
ATOM   3314  HA  PRO P 605      -9.588 -18.473  30.132  0.00  0.00      PROA  
ATOM   3315  CB  PRO P 605      -7.395 -18.084  29.799  0.00  0.00      PROA  
ATOM   3316  HB1 PRO P 605      -7.701 -17.308  29.065  0.00  0.00      PROA  
ATOM   3317  HB2 PRO P 605      -6.589 -18.745  29.417  0.00  0.00      PROA  
ATOM   3318  CG  PRO P 605      -6.677 -17.419  31.022  0.00  0.00      PROA  
ATOM   3319  HG1 PRO P 605      -5.577 -17.316  30.897  0.00  0.00      PROA  
ATOM   3320  HG2 PRO P 605      -7.189 -16.451  31.206  0.00  0.00      PROA  
ATOM   3321  C   PRO P 605      -8.649 -20.215  29.736  0.00  0.00      PROA  
ATOM   3322  O   PRO P 605      -7.918 -21.089  30.119  0.00  0.00      PROA  
ATOM   3323  N   SER P 606      -9.534 -20.403  28.839  0.00  0.00      PROA  
ATOM   3324  HN  SER P 606     -10.106 -19.694  28.434  0.00  0.00      PROA  
ATOM   3325  CA  SER P 606      -9.786 -21.690  28.185  0.00  0.00      PROA  
ATOM   3326  HA  SER P 606      -9.724 -22.576  28.799  0.00  0.00      PROA  
ATOM   3327  CB  SER P 606     -11.257 -21.771  27.691  0.00  0.00      PROA  
ATOM   3328  HB1 SER P 606     -11.832 -21.644  28.633  0.00  0.00      PROA  
ATOM   3329  HB2 SER P 606     -11.412 -22.856  27.510  0.00  0.00      PROA  
ATOM   3330  OG  SER P 606     -11.558 -20.894  26.700  0.00  0.00      PROA  
ATOM   3331  HG1 SER P 606     -11.752 -20.082  27.175  0.00  0.00      PROA  
ATOM   3332  C   SER P 606      -8.845 -21.915  27.020  0.00  0.00      PROA  
ATOM   3333  O   SER P 606      -7.962 -21.136  26.773  0.00  0.00      PROA  
ATOM   3334  N   ILE P 607      -9.022 -23.056  26.277  0.00  0.00      PROA  
ATOM   3335  HN  ILE P 607      -9.657 -23.766  26.570  0.00  0.00      PROA  
ATOM   3336  CA  ILE P 607      -8.534 -23.268  25.008  0.00  0.00      PROA  
ATOM   3337  HA  ILE P 607      -7.462 -23.147  25.047  0.00  0.00      PROA  
ATOM   3338  CB  ILE P 607      -8.872 -24.678  24.681  0.00  0.00      PROA  
ATOM   3339  HB  ILE P 607      -9.918 -24.987  24.891  0.00  0.00      PROA  
ATOM   3340  CG2 ILE P 607      -8.836 -24.928  23.144  0.00  0.00      PROA  
ATOM   3341 HG21 ILE P 607      -8.774 -26.006  22.881  0.00  0.00      PROA  
ATOM   3342 HG22 ILE P 607      -7.910 -24.458  22.749  0.00  0.00      PROA  
ATOM   3343 HG23 ILE P 607      -9.730 -24.421  22.724  0.00  0.00      PROA  
ATOM   3344  CG1 ILE P 607      -8.020 -25.823  25.397  0.00  0.00      PROA  
ATOM   3345 HG11 ILE P 607      -8.449 -26.843  25.496  0.00  0.00      PROA  
ATOM   3346 HG12 ILE P 607      -7.983 -25.554  26.474  0.00  0.00      PROA  
ATOM   3347  CD  ILE P 607      -6.596 -25.970  24.869  0.00  0.00      PROA  
ATOM   3348  HD1 ILE P 607      -5.989 -26.456  25.662  0.00  0.00      PROA  
ATOM   3349  HD2 ILE P 607      -6.177 -24.942  24.888  0.00  0.00      PROA  
ATOM   3350  HD3 ILE P 607      -6.634 -26.571  23.936  0.00  0.00      PROA  
ATOM   3351  C   ILE P 607      -9.031 -22.306  24.006  0.00  0.00      PROA  
ATOM   3352  O   ILE P 607      -8.229 -21.751  23.270  0.00  0.00      PROA  
ATOM   3353  N   LYS P 608     -10.312 -21.999  23.954  0.00  0.00      PROA  
ATOM   3354  HN  LYS P 608     -10.916 -22.559  24.517  0.00  0.00      PROA  
ATOM   3355  CA  LYS P 608     -10.866 -20.953  23.033  0.00  0.00      PROA  
ATOM   3356  HA  LYS P 608     -10.628 -21.301  22.038  0.00  0.00      PROA  
ATOM   3357  CB  LYS P 608     -12.416 -20.863  23.235  0.00  0.00      PROA  
ATOM   3358  HB1 LYS P 608     -12.846 -19.844  23.125  0.00  0.00      PROA  
ATOM   3359  HB2 LYS P 608     -12.536 -21.199  24.287  0.00  0.00      PROA  
ATOM   3360  CG  LYS P 608     -13.279 -21.757  22.285  0.00  0.00      PROA  
ATOM   3361  HG1 LYS P 608     -12.723 -22.719  22.260  0.00  0.00      PROA  
ATOM   3362  HG2 LYS P 608     -13.290 -21.300  21.272  0.00  0.00      PROA  
ATOM   3363  CD  LYS P 608     -14.745 -21.904  22.751  0.00  0.00      PROA  
ATOM   3364  HD1 LYS P 608     -15.349 -22.316  21.915  0.00  0.00      PROA  
ATOM   3365  HD2 LYS P 608     -15.136 -20.875  22.905  0.00  0.00      PROA  
ATOM   3366  CE  LYS P 608     -14.877 -22.848  23.903  0.00  0.00      PROA  
ATOM   3367  HE1 LYS P 608     -14.680 -22.489  24.936  0.00  0.00      PROA  
ATOM   3368  HE2 LYS P 608     -14.237 -23.725  23.665  0.00  0.00      PROA  
ATOM   3369  NZ  LYS P 608     -16.259 -23.427  23.972  0.00  0.00      PROA  
ATOM   3370  HZ1 LYS P 608     -16.995 -22.694  23.922  0.00  0.00      PROA  
ATOM   3371  HZ2 LYS P 608     -16.455 -23.848  24.902  0.00  0.00      PROA  
ATOM   3372  HZ3 LYS P 608     -16.444 -24.095  23.196  0.00  0.00      PROA  
ATOM   3373  C   LYS P 608     -10.313 -19.541  23.164  0.00  0.00      PROA  
ATOM   3374  O   LYS P 608      -9.928 -18.958  22.179  0.00  0.00      PROA  
ATOM   3375  N   ASP P 609     -10.099 -19.116  24.446  0.00  0.00      PROA  
ATOM   3376  HN  ASP P 609     -10.326 -19.688  25.231  0.00  0.00      PROA  
ATOM   3377  CA  ASP P 609      -9.549 -17.828  24.763  0.00  0.00      PROA  
ATOM   3378  HA  ASP P 609     -10.113 -17.033  24.296  0.00  0.00      PROA  
ATOM   3379  CB  ASP P 609      -9.427 -17.635  26.361  0.00  0.00      PROA  
ATOM   3380  HB1 ASP P 609      -9.047 -16.659  26.731  0.00  0.00      PROA  
ATOM   3381  HB2 ASP P 609      -8.906 -18.518  26.788  0.00  0.00      PROA  
ATOM   3382  CG  ASP P 609     -10.877 -17.642  26.781  0.00  0.00      PROA  
ATOM   3383  OD1 ASP P 609     -11.240 -18.270  27.805  0.00  0.00      PROA  
ATOM   3384  OD2 ASP P 609     -11.729 -16.935  26.189  0.00  0.00      PROA  
ATOM   3385  C   ASP P 609      -8.128 -17.689  24.146  0.00  0.00      PROA  
ATOM   3386  O   ASP P 609      -7.846 -16.801  23.347  0.00  0.00      PROA  
ATOM   3387  N   LYS P 610      -7.263 -18.672  24.486  0.00  0.00      PROA  
ATOM   3388  HN  LYS P 610      -7.541 -19.412  25.094  0.00  0.00      PROA  
ATOM   3389  CA  LYS P 610      -6.010 -18.805  23.785  0.00  0.00      PROA  
ATOM   3390  HA  LYS P 610      -5.514 -17.865  23.975  0.00  0.00      PROA  
ATOM   3391  CB  LYS P 610      -5.245 -20.000  24.361  0.00  0.00      PROA  
ATOM   3392  HB1 LYS P 610      -4.237 -20.028  23.894  0.00  0.00      PROA  
ATOM   3393  HB2 LYS P 610      -5.732 -20.974  24.141  0.00  0.00      PROA  
ATOM   3394  CG  LYS P 610      -5.041 -19.943  25.904  0.00  0.00      PROA  
ATOM   3395  HG1 LYS P 610      -6.045 -19.815  26.363  0.00  0.00      PROA  
ATOM   3396  HG2 LYS P 610      -4.361 -19.121  26.212  0.00  0.00      PROA  
ATOM   3397  CD  LYS P 610      -4.627 -21.260  26.581  0.00  0.00      PROA  
ATOM   3398  HD1 LYS P 610      -3.636 -21.561  26.179  0.00  0.00      PROA  
ATOM   3399  HD2 LYS P 610      -5.310 -22.095  26.317  0.00  0.00      PROA  
ATOM   3400  CE  LYS P 610      -4.498 -21.080  28.094  0.00  0.00      PROA  
ATOM   3401  HE1 LYS P 610      -5.422 -20.561  28.426  0.00  0.00      PROA  
ATOM   3402  HE2 LYS P 610      -3.569 -20.514  28.320  0.00  0.00      PROA  
ATOM   3403  NZ  LYS P 610      -4.491 -22.408  28.649  0.00  0.00      PROA  
ATOM   3404  HZ1 LYS P 610      -4.193 -23.155  27.990  0.00  0.00      PROA  
ATOM   3405  HZ2 LYS P 610      -5.426 -22.565  29.077  0.00  0.00      PROA  
ATOM   3406  HZ3 LYS P 610      -3.882 -22.514  29.485  0.00  0.00      PROA  
ATOM   3407  C   LYS P 610      -6.093 -18.954  22.244  0.00  0.00      PROA  
ATOM   3408  O   LYS P 610      -5.300 -18.269  21.586  0.00  0.00      PROA  
ATOM   3409  N   TYR P 611      -7.036 -19.680  21.668  0.00  0.00      PROA  
ATOM   3410  HN  TYR P 611      -7.589 -20.224  22.294  0.00  0.00      PROA  
ATOM   3411  CA  TYR P 611      -7.217 -19.783  20.244  0.00  0.00      PROA  
ATOM   3412  HA  TYR P 611      -6.249 -19.975  19.807  0.00  0.00      PROA  
ATOM   3413  CB  TYR P 611      -8.056 -21.084  19.939  0.00  0.00      PROA  
ATOM   3414  HB1 TYR P 611      -9.067 -21.007  20.392  0.00  0.00      PROA  
ATOM   3415  HB2 TYR P 611      -7.450 -21.878  20.426  0.00  0.00      PROA  
ATOM   3416  CG  TYR P 611      -8.085 -21.354  18.481  0.00  0.00      PROA  
ATOM   3417  CD1 TYR P 611      -9.348 -21.399  17.813  0.00  0.00      PROA  
ATOM   3418  HD1 TYR P 611     -10.329 -21.334  18.259  0.00  0.00      PROA  
ATOM   3419  CE1 TYR P 611      -9.345 -21.645  16.428  0.00  0.00      PROA  
ATOM   3420  HE1 TYR P 611     -10.279 -21.720  15.890  0.00  0.00      PROA  
ATOM   3421  CZ  TYR P 611      -8.150 -21.750  15.695  0.00  0.00      PROA  
ATOM   3422  OH  TYR P 611      -8.154 -22.040  14.367  0.00  0.00      PROA  
ATOM   3423  HH  TYR P 611      -8.872 -22.665  14.239  0.00  0.00      PROA  
ATOM   3424  CD2 TYR P 611      -6.905 -21.515  17.715  0.00  0.00      PROA  
ATOM   3425  HD2 TYR P 611      -5.930 -21.556  18.177  0.00  0.00      PROA  
ATOM   3426  CE2 TYR P 611      -6.909 -21.646  16.310  0.00  0.00      PROA  
ATOM   3427  HE2 TYR P 611      -6.022 -21.508  15.709  0.00  0.00      PROA  
ATOM   3428  C   TYR P 611      -7.717 -18.521  19.581  0.00  0.00      PROA  
ATOM   3429  O   TYR P 611      -7.086 -18.167  18.596  0.00  0.00      PROA  
ATOM   3430  N   VAL P 612      -8.705 -17.753  19.994  0.00  0.00      PROA  
ATOM   3431  HN  VAL P 612      -9.141 -17.962  20.866  0.00  0.00      PROA  
ATOM   3432  CA  VAL P 612      -9.012 -16.468  19.422  0.00  0.00      PROA  
ATOM   3433  HA  VAL P 612      -8.926 -16.467  18.346  0.00  0.00      PROA  
ATOM   3434  CB  VAL P 612     -10.499 -16.054  19.841  0.00  0.00      PROA  
ATOM   3435  HB  VAL P 612     -11.137 -16.953  19.705  0.00  0.00      PROA  
ATOM   3436  CG1 VAL P 612     -10.525 -15.747  21.300  0.00  0.00      PROA  
ATOM   3437 HG11 VAL P 612     -10.109 -16.557  21.936  0.00  0.00      PROA  
ATOM   3438 HG12 VAL P 612     -11.600 -15.649  21.562  0.00  0.00      PROA  
ATOM   3439 HG13 VAL P 612      -9.912 -14.871  21.604  0.00  0.00      PROA  
ATOM   3440  CG2 VAL P 612     -10.834 -14.881  18.957  0.00  0.00      PROA  
ATOM   3441 HG21 VAL P 612     -10.071 -14.074  18.997  0.00  0.00      PROA  
ATOM   3442 HG22 VAL P 612     -11.814 -14.452  19.259  0.00  0.00      PROA  
ATOM   3443 HG23 VAL P 612     -10.874 -15.177  17.887  0.00  0.00      PROA  
ATOM   3444  C   VAL P 612      -7.953 -15.374  19.587  0.00  0.00      PROA  
ATOM   3445  O   VAL P 612      -7.683 -14.722  18.593  0.00  0.00      PROA  
ATOM   3446  N   THR P 613      -7.338 -15.196  20.752  0.00  0.00      PROA  
ATOM   3447  HN  THR P 613      -7.521 -15.791  21.530  0.00  0.00      PROA  
ATOM   3448  CA  THR P 613      -6.086 -14.372  20.879  0.00  0.00      PROA  
ATOM   3449  HA  THR P 613      -6.319 -13.351  20.616  0.00  0.00      PROA  
ATOM   3450  CB  THR P 613      -5.612 -14.356  22.284  0.00  0.00      PROA  
ATOM   3451  HB  THR P 613      -5.144 -15.276  22.696  0.00  0.00      PROA  
ATOM   3452  OG1 THR P 613      -6.797 -14.369  23.140  0.00  0.00      PROA  
ATOM   3453  HG1 THR P 613      -7.163 -15.254  23.078  0.00  0.00      PROA  
ATOM   3454  CG2 THR P 613      -4.832 -13.109  22.726  0.00  0.00      PROA  
ATOM   3455 HG21 THR P 613      -4.726 -13.121  23.832  0.00  0.00      PROA  
ATOM   3456 HG22 THR P 613      -5.498 -12.262  22.455  0.00  0.00      PROA  
ATOM   3457 HG23 THR P 613      -3.894 -12.985  22.144  0.00  0.00      PROA  
ATOM   3458  C   THR P 613      -4.923 -14.705  20.002  0.00  0.00      PROA  
ATOM   3459  O   THR P 613      -4.312 -13.846  19.358  0.00  0.00      PROA  
ATOM   3460  N   ALA P 614      -4.634 -16.075  19.804  0.00  0.00      PROA  
ATOM   3461  HN  ALA P 614      -5.019 -16.778  20.396  0.00  0.00      PROA  
ATOM   3462  CA  ALA P 614      -3.669 -16.669  18.845  0.00  0.00      PROA  
ATOM   3463  HA  ALA P 614      -2.663 -16.286  18.933  0.00  0.00      PROA  
ATOM   3464  CB  ALA P 614      -3.675 -18.178  19.006  0.00  0.00      PROA  
ATOM   3465  HB1 ALA P 614      -4.724 -18.544  19.038  0.00  0.00      PROA  
ATOM   3466  HB2 ALA P 614      -3.206 -18.452  19.975  0.00  0.00      PROA  
ATOM   3467  HB3 ALA P 614      -3.113 -18.702  18.203  0.00  0.00      PROA  
ATOM   3468  C   ALA P 614      -4.030 -16.406  17.434  0.00  0.00      PROA  
ATOM   3469  O   ALA P 614      -3.271 -15.985  16.600  0.00  0.00      PROA  
ATOM   3470  N   LEU P 615      -5.283 -16.686  17.075  0.00  0.00      PROA  
ATOM   3471  HN  LEU P 615      -5.875 -16.975  17.823  0.00  0.00      PROA  
ATOM   3472  CA  LEU P 615      -5.850 -16.217  15.799  0.00  0.00      PROA  
ATOM   3473  HA  LEU P 615      -5.221 -16.681  15.054  0.00  0.00      PROA  
ATOM   3474  CB  LEU P 615      -7.317 -16.641  15.595  0.00  0.00      PROA  
ATOM   3475  HB1 LEU P 615      -7.911 -16.305  16.472  0.00  0.00      PROA  
ATOM   3476  HB2 LEU P 615      -7.348 -17.751  15.638  0.00  0.00      PROA  
ATOM   3477  CG  LEU P 615      -8.044 -16.275  14.320  0.00  0.00      PROA  
ATOM   3478  HG  LEU P 615      -7.926 -15.180  14.178  0.00  0.00      PROA  
ATOM   3479  CD1 LEU P 615      -7.405 -16.952  13.094  0.00  0.00      PROA  
ATOM   3480 HD11 LEU P 615      -6.351 -16.603  13.103  0.00  0.00      PROA  
ATOM   3481 HD12 LEU P 615      -7.862 -16.543  12.168  0.00  0.00      PROA  
ATOM   3482 HD13 LEU P 615      -7.498 -18.059  13.135  0.00  0.00      PROA  
ATOM   3483  CD2 LEU P 615      -9.575 -16.669  14.434  0.00  0.00      PROA  
ATOM   3484 HD21 LEU P 615     -10.098 -16.445  15.388  0.00  0.00      PROA  
ATOM   3485 HD22 LEU P 615      -9.641 -17.775  14.352  0.00  0.00      PROA  
ATOM   3486 HD23 LEU P 615     -10.204 -16.181  13.659  0.00  0.00      PROA  
ATOM   3487  C   LEU P 615      -5.657 -14.680  15.523  0.00  0.00      PROA  
ATOM   3488  O   LEU P 615      -5.108 -14.340  14.446  0.00  0.00      PROA  
ATOM   3489  N   TYR P 616      -6.127 -13.792  16.380  0.00  0.00      PROA  
ATOM   3490  HN  TYR P 616      -6.685 -14.164  17.117  0.00  0.00      PROA  
ATOM   3491  CA  TYR P 616      -6.137 -12.324  16.332  0.00  0.00      PROA  
ATOM   3492  HA  TYR P 616      -6.721 -12.014  15.478  0.00  0.00      PROA  
ATOM   3493  CB  TYR P 616      -6.579 -11.791  17.687  0.00  0.00      PROA  
ATOM   3494  HB1 TYR P 616      -5.897 -12.068  18.519  0.00  0.00      PROA  
ATOM   3495  HB2 TYR P 616      -7.512 -12.356  17.896  0.00  0.00      PROA  
ATOM   3496  CG  TYR P 616      -6.916 -10.239  17.731  0.00  0.00      PROA  
ATOM   3497  CD1 TYR P 616      -6.716  -9.439  18.917  0.00  0.00      PROA  
ATOM   3498  HD1 TYR P 616      -6.311  -9.938  19.785  0.00  0.00      PROA  
ATOM   3499  CE1 TYR P 616      -6.889  -8.056  18.840  0.00  0.00      PROA  
ATOM   3500  HE1 TYR P 616      -6.585  -7.404  19.646  0.00  0.00      PROA  
ATOM   3501  CZ  TYR P 616      -7.457  -7.488  17.704  0.00  0.00      PROA  
ATOM   3502  OH  TYR P 616      -7.689  -6.103  17.757  0.00  0.00      PROA  
ATOM   3503  HH  TYR P 616      -8.293  -5.915  17.035  0.00  0.00      PROA  
ATOM   3504  CD2 TYR P 616      -7.546  -9.654  16.644  0.00  0.00      PROA  
ATOM   3505  HD2 TYR P 616      -7.655 -10.271  15.764  0.00  0.00      PROA  
ATOM   3506  CE2 TYR P 616      -7.978  -8.257  16.697  0.00  0.00      PROA  
ATOM   3507  HE2 TYR P 616      -8.431  -7.874  15.794  0.00  0.00      PROA  
ATOM   3508  C   TYR P 616      -4.679 -11.848  16.150  0.00  0.00      PROA  
ATOM   3509  O   TYR P 616      -4.387 -10.977  15.329  0.00  0.00      PROA  
ATOM   3510  N   PHE P 617      -3.681 -12.327  16.942  0.00  0.00      PROA  
ATOM   3511  HN  PHE P 617      -3.933 -13.043  17.588  0.00  0.00      PROA  
ATOM   3512  CA  PHE P 617      -2.264 -11.962  16.794  0.00  0.00      PROA  
ATOM   3513  HA  PHE P 617      -2.308 -10.883  16.750  0.00  0.00      PROA  
ATOM   3514  CB  PHE P 617      -1.432 -12.615  17.929  0.00  0.00      PROA  
ATOM   3515  HB1 PHE P 617      -1.537 -13.714  17.807  0.00  0.00      PROA  
ATOM   3516  HB2 PHE P 617      -1.643 -12.235  18.952  0.00  0.00      PROA  
ATOM   3517  CG  PHE P 617       0.037 -12.229  17.815  0.00  0.00      PROA  
ATOM   3518  CD1 PHE P 617       0.996 -13.241  17.537  0.00  0.00      PROA  
ATOM   3519  HD1 PHE P 617       0.613 -14.231  17.338  0.00  0.00      PROA  
ATOM   3520  CE1 PHE P 617       2.396 -12.947  17.362  0.00  0.00      PROA  
ATOM   3521  HE1 PHE P 617       3.230 -13.609  17.182  0.00  0.00      PROA  
ATOM   3522  CZ  PHE P 617       2.824 -11.635  17.677  0.00  0.00      PROA  
ATOM   3523  HZ  PHE P 617       3.877 -11.434  17.548  0.00  0.00      PROA  
ATOM   3524  CD2 PHE P 617       0.539 -10.963  18.151  0.00  0.00      PROA  
ATOM   3525  HD2 PHE P 617      -0.148 -10.166  18.394  0.00  0.00      PROA  
ATOM   3526  CE2 PHE P 617       1.923 -10.667  18.079  0.00  0.00      PROA  
ATOM   3527  HE2 PHE P 617       2.305  -9.683  18.309  0.00  0.00      PROA  
ATOM   3528  C   PHE P 617      -1.732 -12.307  15.395  0.00  0.00      PROA  
ATOM   3529  O   PHE P 617      -1.236 -11.411  14.738  0.00  0.00      PROA  
ATOM   3530  N   THR P 618      -2.008 -13.505  14.968  0.00  0.00      PROA  
ATOM   3531  HN  THR P 618      -2.319 -14.227  15.581  0.00  0.00      PROA  
ATOM   3532  CA  THR P 618      -1.544 -13.900  13.627  0.00  0.00      PROA  
ATOM   3533  HA  THR P 618      -0.480 -13.715  13.585  0.00  0.00      PROA  
ATOM   3534  CB  THR P 618      -1.904 -15.325  13.340  0.00  0.00      PROA  
ATOM   3535  HB  THR P 618      -3.008 -15.445  13.296  0.00  0.00      PROA  
ATOM   3536  OG1 THR P 618      -1.455 -16.186  14.352  0.00  0.00      PROA  
ATOM   3537  HG1 THR P 618      -2.112 -15.934  15.004  0.00  0.00      PROA  
ATOM   3538  CG2 THR P 618      -1.304 -15.791  11.988  0.00  0.00      PROA  
ATOM   3539 HG21 THR P 618      -1.611 -16.844  11.809  0.00  0.00      PROA  
ATOM   3540 HG22 THR P 618      -0.200 -15.664  11.969  0.00  0.00      PROA  
ATOM   3541 HG23 THR P 618      -1.748 -15.185  11.171  0.00  0.00      PROA  
ATOM   3542  C   THR P 618      -2.166 -13.143  12.562  0.00  0.00      PROA  
ATOM   3543  O   THR P 618      -1.502 -12.614  11.660  0.00  0.00      PROA  
ATOM   3544  N   PHE P 619      -3.536 -12.864  12.620  0.00  0.00      PROA  
ATOM   3545  HN  PHE P 619      -4.181 -13.153  13.323  0.00  0.00      PROA  
ATOM   3546  CA  PHE P 619      -4.288 -12.095  11.615  0.00  0.00      PROA  
ATOM   3547  HA  PHE P 619      -4.118 -12.572  10.661  0.00  0.00      PROA  
ATOM   3548  CB  PHE P 619      -5.795 -12.107  12.023  0.00  0.00      PROA  
ATOM   3549  HB1 PHE P 619      -5.990 -11.456  12.902  0.00  0.00      PROA  
ATOM   3550  HB2 PHE P 619      -6.051 -13.100  12.451  0.00  0.00      PROA  
ATOM   3551  CG  PHE P 619      -6.784 -11.879  10.889  0.00  0.00      PROA  
ATOM   3552  CD1 PHE P 619      -6.918 -12.840   9.886  0.00  0.00      PROA  
ATOM   3553  HD1 PHE P 619      -6.614 -13.823  10.215  0.00  0.00      PROA  
ATOM   3554  CE1 PHE P 619      -7.677 -12.601   8.719  0.00  0.00      PROA  
ATOM   3555  HE1 PHE P 619      -7.928 -13.453   8.104  0.00  0.00      PROA  
ATOM   3556  CZ  PHE P 619      -7.962 -11.297   8.368  0.00  0.00      PROA  
ATOM   3557  HZ  PHE P 619      -8.238 -11.018   7.362  0.00  0.00      PROA  
ATOM   3558  CD2 PHE P 619      -7.126 -10.516  10.586  0.00  0.00      PROA  
ATOM   3559  HD2 PHE P 619      -6.820  -9.691  11.211  0.00  0.00      PROA  
ATOM   3560  CE2 PHE P 619      -7.676 -10.258   9.293  0.00  0.00      PROA  
ATOM   3561  HE2 PHE P 619      -7.774  -9.230   8.976  0.00  0.00      PROA  
ATOM   3562  C   PHE P 619      -3.773 -10.687  11.534  0.00  0.00      PROA  
ATOM   3563  O   PHE P 619      -3.646 -10.243  10.417  0.00  0.00      PROA  
ATOM   3564  N   SER P 620      -3.501  -9.968  12.649  0.00  0.00      PROA  
ATOM   3565  HN  SER P 620      -3.810 -10.251  13.554  0.00  0.00      PROA  
ATOM   3566  CA  SER P 620      -2.915  -8.726  12.654  0.00  0.00      PROA  
ATOM   3567  HA  SER P 620      -3.529  -8.078  12.045  0.00  0.00      PROA  
ATOM   3568  CB  SER P 620      -2.875  -8.248  14.093  0.00  0.00      PROA  
ATOM   3569  HB1 SER P 620      -2.150  -8.825  14.705  0.00  0.00      PROA  
ATOM   3570  HB2 SER P 620      -3.937  -8.286  14.418  0.00  0.00      PROA  
ATOM   3571  OG  SER P 620      -2.463  -6.850  14.265  0.00  0.00      PROA  
ATOM   3572  HG1 SER P 620      -2.592  -6.734  15.210  0.00  0.00      PROA  
ATOM   3573  C   SER P 620      -1.528  -8.710  12.142  0.00  0.00      PROA  
ATOM   3574  O   SER P 620      -1.082  -7.674  11.531  0.00  0.00      PROA  
ATOM   3575  N   SER P 621      -0.725  -9.771  12.363  0.00  0.00      PROA  
ATOM   3576  HN  SER P 621      -1.096 -10.534  12.887  0.00  0.00      PROA  
ATOM   3577  CA  SER P 621       0.568  -9.992  11.654  0.00  0.00      PROA  
ATOM   3578  HA  SER P 621       1.238  -9.158  11.802  0.00  0.00      PROA  
ATOM   3579  CB  SER P 621       1.364 -11.193  12.166  0.00  0.00      PROA  
ATOM   3580  HB1 SER P 621       2.435 -11.070  11.900  0.00  0.00      PROA  
ATOM   3581  HB2 SER P 621       1.000 -12.177  11.799  0.00  0.00      PROA  
ATOM   3582  OG  SER P 621       1.343 -11.368  13.613  0.00  0.00      PROA  
ATOM   3583  HG1 SER P 621       0.420 -11.415  13.872  0.00  0.00      PROA  
ATOM   3584  C   SER P 621       0.523 -10.225  10.216  0.00  0.00      PROA  
ATOM   3585  O   SER P 621       1.315  -9.627   9.578  0.00  0.00      PROA  
ATOM   3586  N   LEU P 622      -0.513 -10.868   9.659  0.00  0.00      PROA  
ATOM   3587  HN  LEU P 622      -1.136 -11.277  10.321  0.00  0.00      PROA  
ATOM   3588  CA  LEU P 622      -0.769 -10.987   8.241  0.00  0.00      PROA  
ATOM   3589  HA  LEU P 622       0.159 -11.305   7.790  0.00  0.00      PROA  
ATOM   3590  CB  LEU P 622      -1.764 -12.162   8.066  0.00  0.00      PROA  
ATOM   3591  HB1 LEU P 622      -2.107 -12.117   7.010  0.00  0.00      PROA  
ATOM   3592  HB2 LEU P 622      -2.678 -11.937   8.655  0.00  0.00      PROA  
ATOM   3593  CG  LEU P 622      -1.265 -13.538   8.495  0.00  0.00      PROA  
ATOM   3594  HG  LEU P 622      -0.771 -13.521   9.490  0.00  0.00      PROA  
ATOM   3595  CD1 LEU P 622      -2.433 -14.522   8.594  0.00  0.00      PROA  
ATOM   3596 HD11 LEU P 622      -3.055 -14.422   7.679  0.00  0.00      PROA  
ATOM   3597 HD12 LEU P 622      -2.960 -14.401   9.564  0.00  0.00      PROA  
ATOM   3598 HD13 LEU P 622      -2.158 -15.597   8.649  0.00  0.00      PROA  
ATOM   3599  CD2 LEU P 622      -0.379 -14.183   7.438  0.00  0.00      PROA  
ATOM   3600 HD21 LEU P 622      -0.141 -15.256   7.603  0.00  0.00      PROA  
ATOM   3601 HD22 LEU P 622       0.626 -13.714   7.383  0.00  0.00      PROA  
ATOM   3602 HD23 LEU P 622      -0.892 -13.972   6.475  0.00  0.00      PROA  
ATOM   3603  C   LEU P 622      -1.321  -9.709   7.468  0.00  0.00      PROA  
ATOM   3604  O   LEU P 622      -1.305  -9.594   6.215  0.00  0.00      PROA  
ATOM   3605  N   THR P 623      -1.835  -8.708   8.194  0.00  0.00      PROA  
ATOM   3606  HN  THR P 623      -1.749  -8.811   9.182  0.00  0.00      PROA  
ATOM   3607  CA  THR P 623      -2.533  -7.552   7.582  0.00  0.00      PROA  
ATOM   3608  HA  THR P 623      -2.428  -7.501   6.508  0.00  0.00      PROA  
ATOM   3609  CB  THR P 623      -4.061  -7.494   7.972  0.00  0.00      PROA  
ATOM   3610  HB  THR P 623      -4.483  -6.494   7.736  0.00  0.00      PROA  
ATOM   3611  OG1 THR P 623      -4.336  -7.686   9.394  0.00  0.00      PROA  
ATOM   3612  HG1 THR P 623      -4.424  -8.624   9.577  0.00  0.00      PROA  
ATOM   3613  CG2 THR P 623      -4.934  -8.527   7.268  0.00  0.00      PROA  
ATOM   3614 HG21 THR P 623      -4.655  -8.553   6.193  0.00  0.00      PROA  
ATOM   3615 HG22 THR P 623      -6.020  -8.330   7.391  0.00  0.00      PROA  
ATOM   3616 HG23 THR P 623      -4.662  -9.499   7.731  0.00  0.00      PROA  
ATOM   3617  C   THR P 623      -1.784  -6.285   7.936  0.00  0.00      PROA  
ATOM   3618  O   THR P 623      -2.174  -5.244   7.506  0.00  0.00      PROA  
ATOM   3619  N   SER P 624      -0.618  -6.315   8.627  0.00  0.00      PROA  
ATOM   3620  HN  SER P 624      -0.212  -7.218   8.748  0.00  0.00      PROA  
ATOM   3621  CA  SER P 624       0.268  -5.295   9.018  0.00  0.00      PROA  
ATOM   3622  HA  SER P 624       1.010  -5.803   9.617  0.00  0.00      PROA  
ATOM   3623  CB  SER P 624       0.934  -4.735   7.775  0.00  0.00      PROA  
ATOM   3624  HB1 SER P 624       0.152  -4.089   7.323  0.00  0.00      PROA  
ATOM   3625  HB2 SER P 624       1.184  -5.537   7.048  0.00  0.00      PROA  
ATOM   3626  OG  SER P 624       2.049  -3.916   8.018  0.00  0.00      PROA  
ATOM   3627  HG1 SER P 624       1.791  -3.297   8.704  0.00  0.00      PROA  
ATOM   3628  C   SER P 624      -0.223  -4.251  10.002  0.00  0.00      PROA  
ATOM   3629  O   SER P 624       0.093  -3.073   9.830  0.00  0.00      PROA  
ATOM   3630  N   VAL P 625      -1.155  -4.636  10.887  0.00  0.00      PROA  
ATOM   3631  HN  VAL P 625      -1.333  -5.600  11.069  0.00  0.00      PROA  
ATOM   3632  CA  VAL P 625      -2.115  -3.754  11.585  0.00  0.00      PROA  
ATOM   3633  HA  VAL P 625      -2.156  -2.828  11.030  0.00  0.00      PROA  
ATOM   3634  CB  VAL P 625      -3.476  -4.347  11.770  0.00  0.00      PROA  
ATOM   3635  HB  VAL P 625      -3.441  -5.267  12.392  0.00  0.00      PROA  
ATOM   3636  CG1 VAL P 625      -4.414  -3.429  12.676  0.00  0.00      PROA  
ATOM   3637 HG11 VAL P 625      -5.476  -3.743  12.768  0.00  0.00      PROA  
ATOM   3638 HG12 VAL P 625      -4.441  -2.391  12.281  0.00  0.00      PROA  
ATOM   3639 HG13 VAL P 625      -4.034  -3.432  13.720  0.00  0.00      PROA  
ATOM   3640  CG2 VAL P 625      -4.133  -4.560  10.448  0.00  0.00      PROA  
ATOM   3641 HG21 VAL P 625      -3.472  -5.126   9.757  0.00  0.00      PROA  
ATOM   3642 HG22 VAL P 625      -4.288  -3.620   9.877  0.00  0.00      PROA  
ATOM   3643 HG23 VAL P 625      -5.108  -5.075  10.581  0.00  0.00      PROA  
ATOM   3644  C   VAL P 625      -1.536  -3.307  12.968  0.00  0.00      PROA  
ATOM   3645  O   VAL P 625      -1.439  -2.111  13.297  0.00  0.00      PROA  
ATOM   3646  N   GLY P 626      -1.117  -4.300  13.789  0.00  0.00      PROA  
ATOM   3647  HN  GLY P 626      -1.268  -5.245  13.510  0.00  0.00      PROA  
ATOM   3648  CA  GLY P 626      -0.255  -4.095  14.978  0.00  0.00      PROA  
ATOM   3649  HA1 GLY P 626       0.228  -3.141  14.824  0.00  0.00      PROA  
ATOM   3650  HA2 GLY P 626       0.573  -4.776  15.110  0.00  0.00      PROA  
ATOM   3651  C   GLY P 626      -1.068  -4.025  16.241  0.00  0.00      PROA  
ATOM   3652  O   GLY P 626      -0.461  -3.828  17.313  0.00  0.00      PROA  
ATOM   3653  N   PHE P 627      -2.360  -4.335  16.208  0.00  0.00      PROA  
ATOM   3654  HN  PHE P 627      -2.671  -4.669  15.321  0.00  0.00      PROA  
ATOM   3655  CA  PHE P 627      -3.218  -4.453  17.381  0.00  0.00      PROA  
ATOM   3656  HA  PHE P 627      -2.863  -3.832  18.190  0.00  0.00      PROA  
ATOM   3657  CB  PHE P 627      -4.709  -3.932  17.203  0.00  0.00      PROA  
ATOM   3658  HB1 PHE P 627      -5.299  -4.219  18.099  0.00  0.00      PROA  
ATOM   3659  HB2 PHE P 627      -5.110  -4.424  16.291  0.00  0.00      PROA  
ATOM   3660  CG  PHE P 627      -4.840  -2.473  17.063  0.00  0.00      PROA  
ATOM   3661  CD1 PHE P 627      -5.859  -2.051  16.150  0.00  0.00      PROA  
ATOM   3662  HD1 PHE P 627      -6.383  -2.805  15.581  0.00  0.00      PROA  
ATOM   3663  CE1 PHE P 627      -6.114  -0.638  15.964  0.00  0.00      PROA  
ATOM   3664  HE1 PHE P 627      -6.875  -0.415  15.231  0.00  0.00      PROA  
ATOM   3665  CZ  PHE P 627      -5.528   0.206  16.873  0.00  0.00      PROA  
ATOM   3666  HZ  PHE P 627      -5.803   1.248  16.932  0.00  0.00      PROA  
ATOM   3667  CD2 PHE P 627      -4.161  -1.614  17.852  0.00  0.00      PROA  
ATOM   3668  HD2 PHE P 627      -3.483  -1.937  18.628  0.00  0.00      PROA  
ATOM   3669  CE2 PHE P 627      -4.491  -0.257  17.767  0.00  0.00      PROA  
ATOM   3670  HE2 PHE P 627      -3.883   0.538  18.173  0.00  0.00      PROA  
ATOM   3671  C   PHE P 627      -3.253  -5.936  17.785  0.00  0.00      PROA  
ATOM   3672  O   PHE P 627      -3.451  -6.835  16.929  0.00  0.00      PROA  
ATOM   3673  N   GLY P 628      -3.014  -6.196  19.100  0.00  0.00      PROA  
ATOM   3674  HN  GLY P 628      -2.692  -5.501  19.738  0.00  0.00      PROA  
ATOM   3675  CA  GLY P 628      -3.159  -7.462  19.795  0.00  0.00      PROA  
ATOM   3676  HA1 GLY P 628      -3.474  -8.262  19.141  0.00  0.00      PROA  
ATOM   3677  HA2 GLY P 628      -3.876  -7.263  20.577  0.00  0.00      PROA  
ATOM   3678  C   GLY P 628      -1.904  -8.106  20.180  0.00  0.00      PROA  
ATOM   3679  O   GLY P 628      -1.839  -9.310  20.221  0.00  0.00      PROA  
ATOM   3680  N   ASN P 629      -0.920  -7.314  20.488  0.00  0.00      PROA  
ATOM   3681  HN  ASN P 629      -1.029  -6.324  20.441  0.00  0.00      PROA  
ATOM   3682  CA  ASN P 629       0.418  -7.714  20.853  0.00  0.00      PROA  
ATOM   3683  HA  ASN P 629       0.912  -8.309  20.099  0.00  0.00      PROA  
ATOM   3684  CB  ASN P 629       1.192  -6.447  21.253  0.00  0.00      PROA  
ATOM   3685  HB1 ASN P 629       0.807  -5.854  22.110  0.00  0.00      PROA  
ATOM   3686  HB2 ASN P 629       1.082  -5.705  20.434  0.00  0.00      PROA  
ATOM   3687  CG  ASN P 629       2.683  -6.557  21.409  0.00  0.00      PROA  
ATOM   3688  OD1 ASN P 629       3.230  -7.601  21.102  0.00  0.00      PROA  
ATOM   3689  ND2 ASN P 629       3.360  -5.483  21.922  0.00  0.00      PROA  
ATOM   3690 HD21 ASN P 629       4.328  -5.549  22.167  0.00  0.00      PROA  
ATOM   3691 HD22 ASN P 629       2.963  -4.588  22.124  0.00  0.00      PROA  
ATOM   3692  C   ASN P 629       0.453  -8.630  22.045  0.00  0.00      PROA  
ATOM   3693  O   ASN P 629       0.076  -8.305  23.135  0.00  0.00      PROA  
ATOM   3694  N   VAL P 630       0.930  -9.847  21.857  0.00  0.00      PROA  
ATOM   3695  HN  VAL P 630       1.092 -10.200  20.938  0.00  0.00      PROA  
ATOM   3696  CA  VAL P 630       1.098 -10.814  22.942  0.00  0.00      PROA  
ATOM   3697  HA  VAL P 630       0.315 -10.616  23.659  0.00  0.00      PROA  
ATOM   3698  CB  VAL P 630       0.941 -12.208  22.422  0.00  0.00      PROA  
ATOM   3699  HB  VAL P 630       0.977 -12.903  23.288  0.00  0.00      PROA  
ATOM   3700  CG1 VAL P 630      -0.456 -12.467  21.740  0.00  0.00      PROA  
ATOM   3701 HG11 VAL P 630      -0.551 -12.067  20.708  0.00  0.00      PROA  
ATOM   3702 HG12 VAL P 630      -1.257 -11.931  22.292  0.00  0.00      PROA  
ATOM   3703 HG13 VAL P 630      -0.630 -13.561  21.652  0.00  0.00      PROA  
ATOM   3704  CG2 VAL P 630       2.006 -12.496  21.379  0.00  0.00      PROA  
ATOM   3705 HG21 VAL P 630       1.745 -13.452  20.875  0.00  0.00      PROA  
ATOM   3706 HG22 VAL P 630       3.056 -12.605  21.726  0.00  0.00      PROA  
ATOM   3707 HG23 VAL P 630       2.030 -11.776  20.534  0.00  0.00      PROA  
ATOM   3708  C   VAL P 630       2.484 -10.638  23.599  0.00  0.00      PROA  
ATOM   3709  O   VAL P 630       2.798 -11.233  24.655  0.00  0.00      PROA  
ATOM   3710  N   SER P 631       3.342  -9.831  22.969  0.00  0.00      PROA  
ATOM   3711  HN  SER P 631       3.001  -9.393  22.141  0.00  0.00      PROA  
ATOM   3712  CA  SER P 631       4.791  -9.702  23.256  0.00  0.00      PROA  
ATOM   3713  HA  SER P 631       5.097  -9.060  22.442  0.00  0.00      PROA  
ATOM   3714  CB  SER P 631       5.214  -8.985  24.603  0.00  0.00      PROA  
ATOM   3715  HB1 SER P 631       6.318  -9.001  24.723  0.00  0.00      PROA  
ATOM   3716  HB2 SER P 631       4.857  -9.555  25.487  0.00  0.00      PROA  
ATOM   3717  OG  SER P 631       4.711  -7.667  24.608  0.00  0.00      PROA  
ATOM   3718  HG1 SER P 631       3.760  -7.612  24.722  0.00  0.00      PROA  
ATOM   3719  C   SER P 631       5.637 -11.039  23.150  0.00  0.00      PROA  
ATOM   3720  O   SER P 631       5.938 -11.691  24.167  0.00  0.00      PROA  
ATOM   3721  N   PRO P 632       6.036 -11.488  22.039  0.00  0.00      PROA  
ATOM   3722  CD  PRO P 632       5.710 -10.941  20.758  0.00  0.00      PROA  
ATOM   3723  HD1 PRO P 632       6.324 -10.022  20.648  0.00  0.00      PROA  
ATOM   3724  HD2 PRO P 632       4.628 -10.710  20.658  0.00  0.00      PROA  
ATOM   3725  CA  PRO P 632       6.812 -12.726  21.801  0.00  0.00      PROA  
ATOM   3726  HA  PRO P 632       6.165 -13.580  21.938  0.00  0.00      PROA  
ATOM   3727  CB  PRO P 632       7.282 -12.705  20.371  0.00  0.00      PROA  
ATOM   3728  HB1 PRO P 632       7.433 -13.739  19.991  0.00  0.00      PROA  
ATOM   3729  HB2 PRO P 632       8.207 -12.114  20.198  0.00  0.00      PROA  
ATOM   3730  CG  PRO P 632       6.070 -12.040  19.776  0.00  0.00      PROA  
ATOM   3731  HG1 PRO P 632       6.375 -11.617  18.795  0.00  0.00      PROA  
ATOM   3732  HG2 PRO P 632       5.185 -12.703  19.670  0.00  0.00      PROA  
ATOM   3733  C   PRO P 632       8.022 -12.882  22.748  0.00  0.00      PROA  
ATOM   3734  O   PRO P 632       8.885 -12.051  22.947  0.00  0.00      PROA  
ATOM   3735  N   ASN P 633       8.205 -14.128  23.377  0.00  0.00      PROA  
ATOM   3736  HN  ASN P 633       7.760 -14.962  23.063  0.00  0.00      PROA  
ATOM   3737  CA  ASN P 633       9.233 -14.237  24.430  0.00  0.00      PROA  
ATOM   3738  HA  ASN P 633       9.522 -13.279  24.837  0.00  0.00      PROA  
ATOM   3739  CB  ASN P 633       8.805 -15.248  25.522  0.00  0.00      PROA  
ATOM   3740  HB1 ASN P 633       9.406 -15.260  26.456  0.00  0.00      PROA  
ATOM   3741  HB2 ASN P 633       8.708 -16.258  25.069  0.00  0.00      PROA  
ATOM   3742  CG  ASN P 633       7.347 -15.026  25.959  0.00  0.00      PROA  
ATOM   3743  OD1 ASN P 633       7.024 -14.281  26.881  0.00  0.00      PROA  
ATOM   3744  ND2 ASN P 633       6.393 -15.498  25.075  0.00  0.00      PROA  
ATOM   3745 HD21 ASN P 633       6.703 -15.985  24.258  0.00  0.00      PROA  
ATOM   3746 HD22 ASN P 633       5.445 -15.419  25.385  0.00  0.00      PROA  
ATOM   3747  C   ASN P 633      10.549 -14.720  23.863  0.00  0.00      PROA  
ATOM   3748  O   ASN P 633      11.540 -14.018  23.802  0.00  0.00      PROA  
ATOM   3749  N   THR P 634      10.519 -15.970  23.340  0.00  0.00      PROA  
ATOM   3750  HN  THR P 634       9.644 -16.412  23.160  0.00  0.00      PROA  
ATOM   3751  CA  THR P 634      11.667 -16.758  22.856  0.00  0.00      PROA  
ATOM   3752  HA  THR P 634      12.512 -16.514  23.482  0.00  0.00      PROA  
ATOM   3753  CB  THR P 634      11.460 -18.291  23.003  0.00  0.00      PROA  
ATOM   3754  HB  THR P 634      12.390 -18.849  22.764  0.00  0.00      PROA  
ATOM   3755  OG1 THR P 634      10.436 -18.835  22.200  0.00  0.00      PROA  
ATOM   3756  HG1 THR P 634       9.591 -18.478  22.483  0.00  0.00      PROA  
ATOM   3757  CG2 THR P 634      11.144 -18.637  24.463  0.00  0.00      PROA  
ATOM   3758 HG21 THR P 634      11.413 -19.695  24.670  0.00  0.00      PROA  
ATOM   3759 HG22 THR P 634      10.113 -18.471  24.841  0.00  0.00      PROA  
ATOM   3760 HG23 THR P 634      11.783 -17.952  25.060  0.00  0.00      PROA  
ATOM   3761  C   THR P 634      12.084 -16.524  21.485  0.00  0.00      PROA  
ATOM   3762  O   THR P 634      11.354 -15.943  20.630  0.00  0.00      PROA  
ATOM   3763  N   ASN P 635      13.343 -16.915  21.146  0.00  0.00      PROA  
ATOM   3764  HN  ASN P 635      13.986 -17.348  21.773  0.00  0.00      PROA  
ATOM   3765  CA  ASN P 635      13.844 -16.656  19.795  0.00  0.00      PROA  
ATOM   3766  HA  ASN P 635      13.714 -15.598  19.624  0.00  0.00      PROA  
ATOM   3767  CB  ASN P 635      15.359 -16.880  19.611  0.00  0.00      PROA  
ATOM   3768  HB1 ASN P 635      15.505 -16.620  18.540  0.00  0.00      PROA  
ATOM   3769  HB2 ASN P 635      15.657 -17.933  19.804  0.00  0.00      PROA  
ATOM   3770  CG  ASN P 635      16.143 -15.973  20.586  0.00  0.00      PROA  
ATOM   3771  OD1 ASN P 635      15.542 -15.042  21.104  0.00  0.00      PROA  
ATOM   3772  ND2 ASN P 635      17.421 -16.317  20.938  0.00  0.00      PROA  
ATOM   3773 HD21 ASN P 635      17.777 -15.777  21.701  0.00  0.00      PROA  
ATOM   3774 HD22 ASN P 635      17.752 -17.225  20.684  0.00  0.00      PROA  
ATOM   3775  C   ASN P 635      12.981 -17.267  18.686  0.00  0.00      PROA  
ATOM   3776  O   ASN P 635      12.776 -16.635  17.635  0.00  0.00      PROA  
ATOM   3777  N   SER P 636      12.521 -18.540  18.774  0.00  0.00      PROA  
ATOM   3778  HN  SER P 636      12.798 -19.176  19.490  0.00  0.00      PROA  
ATOM   3779  CA  SER P 636      11.715 -19.141  17.700  0.00  0.00      PROA  
ATOM   3780  HA  SER P 636      12.225 -19.198  16.750  0.00  0.00      PROA  
ATOM   3781  CB  SER P 636      11.266 -20.575  18.132  0.00  0.00      PROA  
ATOM   3782  HB1 SER P 636      10.620 -21.007  17.338  0.00  0.00      PROA  
ATOM   3783  HB2 SER P 636      10.750 -20.533  19.115  0.00  0.00      PROA  
ATOM   3784  OG  SER P 636      12.376 -21.426  18.231  0.00  0.00      PROA  
ATOM   3785  HG1 SER P 636      13.119 -20.908  18.548  0.00  0.00      PROA  
ATOM   3786  C   SER P 636      10.411 -18.413  17.391  0.00  0.00      PROA  
ATOM   3787  O   SER P 636      10.000 -18.291  16.237  0.00  0.00      PROA  
ATOM   3788  N   GLU P 637       9.738 -17.967  18.523  0.00  0.00      PROA  
ATOM   3789  HN  GLU P 637       9.955 -18.253  19.453  0.00  0.00      PROA  
ATOM   3790  CA  GLU P 637       8.580 -17.137  18.337  0.00  0.00      PROA  
ATOM   3791  HA  GLU P 637       7.805 -17.677  17.812  0.00  0.00      PROA  
ATOM   3792  CB  GLU P 637       8.051 -16.627  19.679  0.00  0.00      PROA  
ATOM   3793  HB1 GLU P 637       7.253 -15.870  19.522  0.00  0.00      PROA  
ATOM   3794  HB2 GLU P 637       8.964 -16.193  20.140  0.00  0.00      PROA  
ATOM   3795  CG  GLU P 637       7.555 -17.711  20.647  0.00  0.00      PROA  
ATOM   3796  HG1 GLU P 637       8.140 -18.651  20.738  0.00  0.00      PROA  
ATOM   3797  HG2 GLU P 637       6.555 -18.084  20.339  0.00  0.00      PROA  
ATOM   3798  CD  GLU P 637       7.442 -17.107  22.003  0.00  0.00      PROA  
ATOM   3799  OE1 GLU P 637       8.240 -17.560  22.893  0.00  0.00      PROA  
ATOM   3800  OE2 GLU P 637       6.647 -16.116  22.257  0.00  0.00      PROA  
ATOM   3801  C   GLU P 637       8.840 -15.856  17.523  0.00  0.00      PROA  
ATOM   3802  O   GLU P 637       8.070 -15.405  16.687  0.00  0.00      PROA  
ATOM   3803  N   LYS P 638      10.013 -15.140  17.813  0.00  0.00      PROA  
ATOM   3804  HN  LYS P 638      10.682 -15.431  18.493  0.00  0.00      PROA  
ATOM   3805  CA  LYS P 638      10.419 -14.004  17.033  0.00  0.00      PROA  
ATOM   3806  HA  LYS P 638       9.680 -13.216  17.033  0.00  0.00      PROA  
ATOM   3807  CB  LYS P 638      11.683 -13.307  17.751  0.00  0.00      PROA  
ATOM   3808  HB1 LYS P 638      12.122 -12.543  17.074  0.00  0.00      PROA  
ATOM   3809  HB2 LYS P 638      12.527 -13.998  17.965  0.00  0.00      PROA  
ATOM   3810  CG  LYS P 638      11.187 -12.526  19.025  0.00  0.00      PROA  
ATOM   3811  HG1 LYS P 638      10.643 -13.326  19.571  0.00  0.00      PROA  
ATOM   3812  HG2 LYS P 638      10.388 -11.806  18.743  0.00  0.00      PROA  
ATOM   3813  CD  LYS P 638      12.260 -12.155  20.066  0.00  0.00      PROA  
ATOM   3814  HD1 LYS P 638      12.949 -11.372  19.685  0.00  0.00      PROA  
ATOM   3815  HD2 LYS P 638      12.929 -13.022  20.253  0.00  0.00      PROA  
ATOM   3816  CE  LYS P 638      11.614 -11.690  21.373  0.00  0.00      PROA  
ATOM   3817  HE1 LYS P 638      10.927 -12.517  21.652  0.00  0.00      PROA  
ATOM   3818  HE2 LYS P 638      11.078 -10.723  21.267  0.00  0.00      PROA  
ATOM   3819  NZ  LYS P 638      12.637 -11.612  22.512  0.00  0.00      PROA  
ATOM   3820  HZ1 LYS P 638      13.347 -10.865  22.371  0.00  0.00      PROA  
ATOM   3821  HZ2 LYS P 638      12.918 -12.609  22.606  0.00  0.00      PROA  
ATOM   3822  HZ3 LYS P 638      12.317 -11.231  23.425  0.00  0.00      PROA  
ATOM   3823  C   LYS P 638      10.692 -14.218  15.531  0.00  0.00      PROA  
ATOM   3824  O   LYS P 638      10.132 -13.541  14.701  0.00  0.00      PROA  
ATOM   3825  N   ILE P 639      11.518 -15.271  15.211  0.00  0.00      PROA  
ATOM   3826  HN  ILE P 639      11.896 -15.856  15.925  0.00  0.00      PROA  
ATOM   3827  CA  ILE P 639      11.875 -15.755  13.975  0.00  0.00      PROA  
ATOM   3828  HA  ILE P 639      12.298 -14.947  13.397  0.00  0.00      PROA  
ATOM   3829  CB  ILE P 639      13.101 -16.792  14.009  0.00  0.00      PROA  
ATOM   3830  HB  ILE P 639      12.809 -17.633  14.673  0.00  0.00      PROA  
ATOM   3831  CG2 ILE P 639      13.423 -17.265  12.599  0.00  0.00      PROA  
ATOM   3832 HG21 ILE P 639      12.668 -17.864  12.045  0.00  0.00      PROA  
ATOM   3833 HG22 ILE P 639      14.293 -17.955  12.579  0.00  0.00      PROA  
ATOM   3834 HG23 ILE P 639      13.714 -16.396  11.971  0.00  0.00      PROA  
ATOM   3835  CG1 ILE P 639      14.388 -16.176  14.618  0.00  0.00      PROA  
ATOM   3836 HG11 ILE P 639      14.160 -15.435  15.414  0.00  0.00      PROA  
ATOM   3837 HG12 ILE P 639      14.865 -15.509  13.868  0.00  0.00      PROA  
ATOM   3838  CD  ILE P 639      15.379 -17.194  15.321  0.00  0.00      PROA  
ATOM   3839  HD1 ILE P 639      15.731 -17.977  14.616  0.00  0.00      PROA  
ATOM   3840  HD2 ILE P 639      14.879 -17.555  16.245  0.00  0.00      PROA  
ATOM   3841  HD3 ILE P 639      16.323 -16.715  15.657  0.00  0.00      PROA  
ATOM   3842  C   ILE P 639      10.702 -16.272  13.200  0.00  0.00      PROA  
ATOM   3843  O   ILE P 639      10.566 -16.113  12.025  0.00  0.00      PROA  
ATOM   3844  N   PHE P 640       9.798 -16.960  13.831  0.00  0.00      PROA  
ATOM   3845  HN  PHE P 640       9.974 -17.343  14.735  0.00  0.00      PROA  
ATOM   3846  CA  PHE P 640       8.576 -17.385  13.136  0.00  0.00      PROA  
ATOM   3847  HA  PHE P 640       8.847 -17.716  12.144  0.00  0.00      PROA  
ATOM   3848  CB  PHE P 640       7.855 -18.464  13.875  0.00  0.00      PROA  
ATOM   3849  HB1 PHE P 640       7.450 -18.106  14.845  0.00  0.00      PROA  
ATOM   3850  HB2 PHE P 640       8.624 -19.219  14.148  0.00  0.00      PROA  
ATOM   3851  CG  PHE P 640       6.759 -19.123  13.177  0.00  0.00      PROA  
ATOM   3852  CD1 PHE P 640       5.405 -18.834  13.427  0.00  0.00      PROA  
ATOM   3853  HD1 PHE P 640       5.092 -18.091  14.146  0.00  0.00      PROA  
ATOM   3854  CE1 PHE P 640       4.412 -19.489  12.598  0.00  0.00      PROA  
ATOM   3855  HE1 PHE P 640       3.366 -19.335  12.822  0.00  0.00      PROA  
ATOM   3856  CZ  PHE P 640       4.795 -20.395  11.622  0.00  0.00      PROA  
ATOM   3857  HZ  PHE P 640       4.144 -21.000  11.009  0.00  0.00      PROA  
ATOM   3858  CD2 PHE P 640       7.069 -20.057  12.186  0.00  0.00      PROA  
ATOM   3859  HD2 PHE P 640       8.110 -20.265  11.989  0.00  0.00      PROA  
ATOM   3860  CE2 PHE P 640       6.087 -20.628  11.430  0.00  0.00      PROA  
ATOM   3861  HE2 PHE P 640       6.357 -21.320  10.646  0.00  0.00      PROA  
ATOM   3862  C   PHE P 640       7.620 -16.207  12.847  0.00  0.00      PROA  
ATOM   3863  O   PHE P 640       7.113 -16.177  11.785  0.00  0.00      PROA  
ATOM   3864  N   SER P 641       7.437 -15.308  13.774  0.00  0.00      PROA  
ATOM   3865  HN  SER P 641       8.039 -15.362  14.567  0.00  0.00      PROA  
ATOM   3866  CA  SER P 641       6.589 -14.124  13.669  0.00  0.00      PROA  
ATOM   3867  HA  SER P 641       5.627 -14.517  13.376  0.00  0.00      PROA  
ATOM   3868  CB  SER P 641       6.408 -13.376  15.031  0.00  0.00      PROA  
ATOM   3869  HB1 SER P 641       7.391 -13.318  15.545  0.00  0.00      PROA  
ATOM   3870  HB2 SER P 641       5.879 -14.124  15.659  0.00  0.00      PROA  
ATOM   3871  OG  SER P 641       5.629 -12.157  14.976  0.00  0.00      PROA  
ATOM   3872  HG1 SER P 641       4.761 -12.519  14.781  0.00  0.00      PROA  
ATOM   3873  C   SER P 641       7.033 -13.215  12.468  0.00  0.00      PROA  
ATOM   3874  O   SER P 641       6.222 -12.753  11.702  0.00  0.00      PROA  
ATOM   3875  N   ILE P 642       8.390 -12.881  12.254  0.00  0.00      PROA  
ATOM   3876  HN  ILE P 642       9.033 -13.204  12.944  0.00  0.00      PROA  
ATOM   3877  CA  ILE P 642       8.989 -12.149  11.108  0.00  0.00      PROA  
ATOM   3878  HA  ILE P 642       8.600 -11.143  11.142  0.00  0.00      PROA  
ATOM   3879  CB  ILE P 642      10.499 -12.132  11.174  0.00  0.00      PROA  
ATOM   3880  HB  ILE P 642      10.936 -13.140  11.339  0.00  0.00      PROA  
ATOM   3881  CG2 ILE P 642      11.135 -11.616   9.810  0.00  0.00      PROA  
ATOM   3882 HG21 ILE P 642      12.166 -11.332  10.111  0.00  0.00      PROA  
ATOM   3883 HG22 ILE P 642      10.690 -10.691   9.385  0.00  0.00      PROA  
ATOM   3884 HG23 ILE P 642      11.061 -12.294   8.934  0.00  0.00      PROA  
ATOM   3885  CG1 ILE P 642      10.788 -11.214  12.408  0.00  0.00      PROA  
ATOM   3886 HG11 ILE P 642      10.139 -11.406  13.289  0.00  0.00      PROA  
ATOM   3887 HG12 ILE P 642      10.596 -10.172  12.075  0.00  0.00      PROA  
ATOM   3888  CD  ILE P 642      12.252 -11.221  12.911  0.00  0.00      PROA  
ATOM   3889  HD1 ILE P 642      12.890 -10.770  12.121  0.00  0.00      PROA  
ATOM   3890  HD2 ILE P 642      12.649 -12.225  13.172  0.00  0.00      PROA  
ATOM   3891  HD3 ILE P 642      12.291 -10.444  13.704  0.00  0.00      PROA  
ATOM   3892  C   ILE P 642       8.618 -12.841   9.796  0.00  0.00      PROA  
ATOM   3893  O   ILE P 642       8.163 -12.126   8.874  0.00  0.00      PROA  
ATOM   3894  N   CYS P 643       8.641 -14.201   9.776  0.00  0.00      PROA  
ATOM   3895  HN  CYS P 643       8.814 -14.796  10.557  0.00  0.00      PROA  
ATOM   3896  CA  CYS P 643       8.205 -15.028   8.667  0.00  0.00      PROA  
ATOM   3897  HA  CYS P 643       8.590 -14.695   7.714  0.00  0.00      PROA  
ATOM   3898  CB  CYS P 643       8.731 -16.433   8.754  0.00  0.00      PROA  
ATOM   3899  HB1 CYS P 643       8.610 -16.957   7.782  0.00  0.00      PROA  
ATOM   3900  HB2 CYS P 643       8.206 -17.006   9.548  0.00  0.00      PROA  
ATOM   3901  SG  CYS P 643      10.527 -16.294   8.917  0.00  0.00      PROA  
ATOM   3902  HG1 CYS P 643      10.521 -16.481  10.228  0.00  0.00      PROA  
ATOM   3903  C   CYS P 643       6.661 -14.942   8.382  0.00  0.00      PROA  
ATOM   3904  O   CYS P 643       6.291 -14.902   7.230  0.00  0.00      PROA  
ATOM   3905  N   VAL P 644       5.818 -14.803   9.384  0.00  0.00      PROA  
ATOM   3906  HN  VAL P 644       6.187 -14.767  10.310  0.00  0.00      PROA  
ATOM   3907  CA  VAL P 644       4.368 -14.419   9.140  0.00  0.00      PROA  
ATOM   3908  HA  VAL P 644       3.900 -15.132   8.478  0.00  0.00      PROA  
ATOM   3909  CB  VAL P 644       3.669 -14.627  10.582  0.00  0.00      PROA  
ATOM   3910  HB  VAL P 644       4.205 -14.040  11.358  0.00  0.00      PROA  
ATOM   3911  CG1 VAL P 644       2.201 -14.286  10.459  0.00  0.00      PROA  
ATOM   3912 HG11 VAL P 644       1.764 -14.547  11.447  0.00  0.00      PROA  
ATOM   3913 HG12 VAL P 644       1.747 -14.890   9.644  0.00  0.00      PROA  
ATOM   3914 HG13 VAL P 644       1.899 -13.226  10.318  0.00  0.00      PROA  
ATOM   3915  CG2 VAL P 644       3.698 -16.117  10.868  0.00  0.00      PROA  
ATOM   3916 HG21 VAL P 644       4.702 -16.525  11.116  0.00  0.00      PROA  
ATOM   3917 HG22 VAL P 644       3.281 -16.682  10.008  0.00  0.00      PROA  
ATOM   3918 HG23 VAL P 644       3.041 -16.328  11.738  0.00  0.00      PROA  
ATOM   3919  C   VAL P 644       4.215 -13.042   8.522  0.00  0.00      PROA  
ATOM   3920  O   VAL P 644       3.354 -12.918   7.648  0.00  0.00      PROA  
ATOM   3921  N   MET P 645       4.954 -12.035   8.980  0.00  0.00      PROA  
ATOM   3922  HN  MET P 645       5.485 -12.150   9.816  0.00  0.00      PROA  
ATOM   3923  CA  MET P 645       5.017 -10.722   8.299  0.00  0.00      PROA  
ATOM   3924  HA  MET P 645       4.035 -10.273   8.294  0.00  0.00      PROA  
ATOM   3925  CB  MET P 645       6.056  -9.786   9.009  0.00  0.00      PROA  
ATOM   3926  HB1 MET P 645       6.013  -8.797   8.505  0.00  0.00      PROA  
ATOM   3927  HB2 MET P 645       7.095 -10.074   8.739  0.00  0.00      PROA  
ATOM   3928  CG  MET P 645       5.922  -9.616  10.578  0.00  0.00      PROA  
ATOM   3929  HG1 MET P 645       6.082 -10.581  11.104  0.00  0.00      PROA  
ATOM   3930  HG2 MET P 645       4.866  -9.405  10.852  0.00  0.00      PROA  
ATOM   3931  SD  MET P 645       7.082  -8.439  11.379  0.00  0.00      PROA  
ATOM   3932  CE  MET P 645       6.815  -8.872  13.190  0.00  0.00      PROA  
ATOM   3933  HE1 MET P 645       7.455  -8.237  13.840  0.00  0.00      PROA  
ATOM   3934  HE2 MET P 645       7.160  -9.919  13.329  0.00  0.00      PROA  
ATOM   3935  HE3 MET P 645       5.756  -8.934  13.517  0.00  0.00      PROA  
ATOM   3936  C   MET P 645       5.339 -10.764   6.772  0.00  0.00      PROA  
ATOM   3937  O   MET P 645       4.731 -10.047   5.998  0.00  0.00      PROA  
ATOM   3938  N   LEU P 646       6.304 -11.633   6.428  0.00  0.00      PROA  
ATOM   3939  HN  LEU P 646       6.815 -12.202   7.068  0.00  0.00      PROA  
ATOM   3940  CA  LEU P 646       6.695 -11.813   5.059  0.00  0.00      PROA  
ATOM   3941  HA  LEU P 646       6.970 -10.833   4.697  0.00  0.00      PROA  
ATOM   3942  CB  LEU P 646       7.952 -12.681   4.870  0.00  0.00      PROA  
ATOM   3943  HB1 LEU P 646       7.930 -13.130   3.854  0.00  0.00      PROA  
ATOM   3944  HB2 LEU P 646       7.819 -13.536   5.567  0.00  0.00      PROA  
ATOM   3945  CG  LEU P 646       9.344 -12.032   5.146  0.00  0.00      PROA  
ATOM   3946  HG  LEU P 646       9.079 -11.182   5.811  0.00  0.00      PROA  
ATOM   3947  CD1 LEU P 646      10.294 -12.942   5.915  0.00  0.00      PROA  
ATOM   3948 HD11 LEU P 646       9.955 -13.240   6.930  0.00  0.00      PROA  
ATOM   3949 HD12 LEU P 646      11.268 -12.418   6.017  0.00  0.00      PROA  
ATOM   3950 HD13 LEU P 646      10.545 -13.807   5.264  0.00  0.00      PROA  
ATOM   3951  CD2 LEU P 646      10.079 -11.551   3.823  0.00  0.00      PROA  
ATOM   3952 HD21 LEU P 646      11.030 -11.011   4.018  0.00  0.00      PROA  
ATOM   3953 HD22 LEU P 646       9.399 -10.881   3.254  0.00  0.00      PROA  
ATOM   3954 HD23 LEU P 646      10.163 -12.401   3.113  0.00  0.00      PROA  
ATOM   3955  C   LEU P 646       5.620 -12.448   4.087  0.00  0.00      PROA  
ATOM   3956  O   LEU P 646       5.460 -12.089   2.871  0.00  0.00      PROA  
ATOM   3957  N   ILE P 647       4.828 -13.375   4.623  0.00  0.00      PROA  
ATOM   3958  HN  ILE P 647       4.975 -13.707   5.551  0.00  0.00      PROA  
ATOM   3959  CA  ILE P 647       3.709 -13.968   3.972  0.00  0.00      PROA  
ATOM   3960  HA  ILE P 647       3.918 -14.058   2.917  0.00  0.00      PROA  
ATOM   3961  CB  ILE P 647       3.391 -15.401   4.509  0.00  0.00      PROA  
ATOM   3962  HB  ILE P 647       3.274 -15.314   5.610  0.00  0.00      PROA  
ATOM   3963  CG2 ILE P 647       2.114 -15.969   3.911  0.00  0.00      PROA  
ATOM   3964 HG21 ILE P 647       1.170 -15.435   4.156  0.00  0.00      PROA  
ATOM   3965 HG22 ILE P 647       2.048 -16.993   4.335  0.00  0.00      PROA  
ATOM   3966 HG23 ILE P 647       2.191 -16.124   2.813  0.00  0.00      PROA  
ATOM   3967  CG1 ILE P 647       4.628 -16.309   4.225  0.00  0.00      PROA  
ATOM   3968 HG11 ILE P 647       4.364 -17.301   4.650  0.00  0.00      PROA  
ATOM   3969 HG12 ILE P 647       5.499 -15.893   4.775  0.00  0.00      PROA  
ATOM   3970  CD  ILE P 647       4.993 -16.633   2.749  0.00  0.00      PROA  
ATOM   3971  HD1 ILE P 647       5.150 -15.657   2.242  0.00  0.00      PROA  
ATOM   3972  HD2 ILE P 647       4.243 -17.084   2.064  0.00  0.00      PROA  
ATOM   3973  HD3 ILE P 647       5.928 -17.230   2.789  0.00  0.00      PROA  
ATOM   3974  C   ILE P 647       2.465 -13.014   3.839  0.00  0.00      PROA  
ATOM   3975  O   ILE P 647       1.814 -12.975   2.801  0.00  0.00      PROA  
ATOM   3976  N   GLY P 648       2.259 -12.108   4.855  0.00  0.00      PROA  
ATOM   3977  HN  GLY P 648       2.754 -12.281   5.702  0.00  0.00      PROA  
ATOM   3978  CA  GLY P 648       1.487 -10.873   4.799  0.00  0.00      PROA  
ATOM   3979  HA1 GLY P 648       1.597 -10.372   5.750  0.00  0.00      PROA  
ATOM   3980  HA2 GLY P 648       0.474 -11.231   4.693  0.00  0.00      PROA  
ATOM   3981  C   GLY P 648       1.855  -9.911   3.612  0.00  0.00      PROA  
ATOM   3982  O   GLY P 648       1.008  -9.502   2.803  0.00  0.00      PROA  
ATOM   3983  N   SER P 649       3.162  -9.521   3.552  0.00  0.00      PROA  
ATOM   3984  HN  SER P 649       3.829  -9.724   4.264  0.00  0.00      PROA  
ATOM   3985  CA  SER P 649       3.641  -8.697   2.514  0.00  0.00      PROA  
ATOM   3986  HA  SER P 649       3.210  -7.713   2.625  0.00  0.00      PROA  
ATOM   3987  CB  SER P 649       5.181  -8.521   2.625  0.00  0.00      PROA  
ATOM   3988  HB1 SER P 649       5.555  -7.790   1.877  0.00  0.00      PROA  
ATOM   3989  HB2 SER P 649       5.748  -9.466   2.487  0.00  0.00      PROA  
ATOM   3990  OG  SER P 649       5.439  -8.033   3.904  0.00  0.00      PROA  
ATOM   3991  HG1 SER P 649       5.322  -7.080   3.892  0.00  0.00      PROA  
ATOM   3992  C   SER P 649       3.422  -9.274   1.093  0.00  0.00      PROA  
ATOM   3993  O   SER P 649       2.953  -8.608   0.123  0.00  0.00      PROA  
ATOM   3994  N   LEU P 650       3.739 -10.638   0.938  0.00  0.00      PROA  
ATOM   3995  HN  LEU P 650       4.250 -11.025   1.701  0.00  0.00      PROA  
ATOM   3996  CA  LEU P 650       3.444 -11.435  -0.217  0.00  0.00      PROA  
ATOM   3997  HA  LEU P 650       3.843 -10.928  -1.084  0.00  0.00      PROA  
ATOM   3998  CB  LEU P 650       4.072 -12.826  -0.094  0.00  0.00      PROA  
ATOM   3999  HB1 LEU P 650       3.444 -13.408   0.613  0.00  0.00      PROA  
ATOM   4000  HB2 LEU P 650       5.131 -12.963   0.214  0.00  0.00      PROA  
ATOM   4001  CG  LEU P 650       3.877 -13.809  -1.413  0.00  0.00      PROA  
ATOM   4002  HG  LEU P 650       2.781 -13.962  -1.514  0.00  0.00      PROA  
ATOM   4003  CD1 LEU P 650       4.447 -13.166  -2.653  0.00  0.00      PROA  
ATOM   4004 HD11 LEU P 650       4.168 -12.098  -2.781  0.00  0.00      PROA  
ATOM   4005 HD12 LEU P 650       4.200 -13.685  -3.603  0.00  0.00      PROA  
ATOM   4006 HD13 LEU P 650       5.556 -13.106  -2.658  0.00  0.00      PROA  
ATOM   4007  CD2 LEU P 650       4.551 -15.109  -1.175  0.00  0.00      PROA  
ATOM   4008 HD21 LEU P 650       4.099 -15.704  -0.352  0.00  0.00      PROA  
ATOM   4009 HD22 LEU P 650       5.650 -14.972  -1.088  0.00  0.00      PROA  
ATOM   4010 HD23 LEU P 650       4.457 -15.790  -2.048  0.00  0.00      PROA  
ATOM   4011  C   LEU P 650       1.977 -11.600  -0.562  0.00  0.00      PROA  
ATOM   4012  O   LEU P 650       1.651 -11.466  -1.753  0.00  0.00      PROA  
ATOM   4013  N   MET P 651       1.151 -11.800   0.436  0.00  0.00      PROA  
ATOM   4014  HN  MET P 651       1.407 -11.966   1.386  0.00  0.00      PROA  
ATOM   4015  CA  MET P 651      -0.272 -11.904   0.299  0.00  0.00      PROA  
ATOM   4016  HA  MET P 651      -0.538 -12.808  -0.229  0.00  0.00      PROA  
ATOM   4017  CB  MET P 651      -0.972 -12.157   1.636  0.00  0.00      PROA  
ATOM   4018  HB1 MET P 651      -0.943 -11.320   2.365  0.00  0.00      PROA  
ATOM   4019  HB2 MET P 651      -0.368 -12.955   2.119  0.00  0.00      PROA  
ATOM   4020  CG  MET P 651      -2.433 -12.602   1.575  0.00  0.00      PROA  
ATOM   4021  HG1 MET P 651      -2.484 -13.435   0.842  0.00  0.00      PROA  
ATOM   4022  HG2 MET P 651      -3.017 -11.752   1.161  0.00  0.00      PROA  
ATOM   4023  SD  MET P 651      -3.269 -13.019   3.032  0.00  0.00      PROA  
ATOM   4024  CE  MET P 651      -2.933 -11.565   4.073  0.00  0.00      PROA  
ATOM   4025  HE1 MET P 651      -2.126 -10.874   3.748  0.00  0.00      PROA  
ATOM   4026  HE2 MET P 651      -2.590 -11.927   5.066  0.00  0.00      PROA  
ATOM   4027  HE3 MET P 651      -3.844 -10.933   4.143  0.00  0.00      PROA  
ATOM   4028  C   MET P 651      -0.859 -10.602  -0.248  0.00  0.00      PROA  
ATOM   4029  O   MET P 651      -1.684 -10.587  -1.173  0.00  0.00      PROA  
ATOM   4030  N   TYR P 652      -0.432  -9.457   0.296  0.00  0.00      PROA  
ATOM   4031  HN  TYR P 652       0.302  -9.566   0.962  0.00  0.00      PROA  
ATOM   4032  CA  TYR P 652      -0.956  -8.135  -0.142  0.00  0.00      PROA  
ATOM   4033  HA  TYR P 652      -2.028  -8.266  -0.187  0.00  0.00      PROA  
ATOM   4034  CB  TYR P 652      -0.410  -7.044   0.851  0.00  0.00      PROA  
ATOM   4035  HB1 TYR P 652      -0.057  -6.126   0.335  0.00  0.00      PROA  
ATOM   4036  HB2 TYR P 652       0.333  -7.429   1.582  0.00  0.00      PROA  
ATOM   4037  CG  TYR P 652      -1.545  -6.744   1.721  0.00  0.00      PROA  
ATOM   4038  CD1 TYR P 652      -2.059  -5.404   1.696  0.00  0.00      PROA  
ATOM   4039  HD1 TYR P 652      -1.744  -4.608   1.037  0.00  0.00      PROA  
ATOM   4040  CE1 TYR P 652      -3.106  -5.119   2.586  0.00  0.00      PROA  
ATOM   4041  HE1 TYR P 652      -3.376  -4.119   2.892  0.00  0.00      PROA  
ATOM   4042  CZ  TYR P 652      -3.590  -5.985   3.441  0.00  0.00      PROA  
ATOM   4043  OH  TYR P 652      -4.399  -5.455   4.509  0.00  0.00      PROA  
ATOM   4044  HH  TYR P 652      -4.638  -4.550   4.299  0.00  0.00      PROA  
ATOM   4045  CD2 TYR P 652      -2.043  -7.659   2.623  0.00  0.00      PROA  
ATOM   4046  HD2 TYR P 652      -1.615  -8.648   2.555  0.00  0.00      PROA  
ATOM   4047  CE2 TYR P 652      -3.032  -7.326   3.493  0.00  0.00      PROA  
ATOM   4048  HE2 TYR P 652      -3.265  -7.889   4.385  0.00  0.00      PROA  
ATOM   4049  C   TYR P 652      -0.699  -7.850  -1.574  0.00  0.00      PROA  
ATOM   4050  O   TYR P 652      -1.613  -7.507  -2.304  0.00  0.00      PROA  
ATOM   4051  N   ALA P 653       0.536  -8.002  -2.053  0.00  0.00      PROA  
ATOM   4052  HN  ALA P 653       1.397  -7.981  -1.551  0.00  0.00      PROA  
ATOM   4053  CA  ALA P 653       0.802  -8.080  -3.489  0.00  0.00      PROA  
ATOM   4054  HA  ALA P 653       0.576  -7.129  -3.947  0.00  0.00      PROA  
ATOM   4055  CB  ALA P 653       2.239  -8.417  -3.573  0.00  0.00      PROA  
ATOM   4056  HB1 ALA P 653       2.594  -8.394  -4.626  0.00  0.00      PROA  
ATOM   4057  HB2 ALA P 653       2.456  -9.345  -3.002  0.00  0.00      PROA  
ATOM   4058  HB3 ALA P 653       2.780  -7.539  -3.162  0.00  0.00      PROA  
ATOM   4059  C   ALA P 653      -0.011  -9.147  -4.212  0.00  0.00      PROA  
ATOM   4060  O   ALA P 653      -0.470  -8.882  -5.334  0.00  0.00      PROA  
ATOM   4061  N   SER P 654      -0.125 -10.394  -3.710  0.00  0.00      PROA  
ATOM   4062  HN  SER P 654       0.090 -10.611  -2.761  0.00  0.00      PROA  
ATOM   4063  CA  SER P 654      -0.611 -11.521  -4.548  0.00  0.00      PROA  
ATOM   4064  HA  SER P 654      -0.101 -11.461  -5.498  0.00  0.00      PROA  
ATOM   4065  CB  SER P 654      -0.278 -12.953  -3.978  0.00  0.00      PROA  
ATOM   4066  HB1 SER P 654      -0.588 -13.848  -4.559  0.00  0.00      PROA  
ATOM   4067  HB2 SER P 654      -0.764 -13.115  -2.992  0.00  0.00      PROA  
ATOM   4068  OG  SER P 654       1.097 -13.093  -3.791  0.00  0.00      PROA  
ATOM   4069  HG1 SER P 654       1.337 -12.497  -3.078  0.00  0.00      PROA  
ATOM   4070  C   SER P 654      -2.091 -11.487  -4.690  0.00  0.00      PROA  
ATOM   4071  O   SER P 654      -2.630 -11.744  -5.749  0.00  0.00      PROA  
ATOM   4072  N   ILE P 655      -2.756 -11.093  -3.550  0.00  0.00      PROA  
ATOM   4073  HN  ILE P 655      -2.337 -10.966  -2.654  0.00  0.00      PROA  
ATOM   4074  CA  ILE P 655      -4.175 -10.950  -3.558  0.00  0.00      PROA  
ATOM   4075  HA  ILE P 655      -4.539 -11.486  -4.422  0.00  0.00      PROA  
ATOM   4076  CB  ILE P 655      -4.909 -11.659  -2.333  0.00  0.00      PROA  
ATOM   4077  HB  ILE P 655      -4.567 -11.061  -1.461  0.00  0.00      PROA  
ATOM   4078  CG2 ILE P 655      -6.444 -11.431  -2.450  0.00  0.00      PROA  
ATOM   4079 HG21 ILE P 655      -6.878 -11.596  -1.441  0.00  0.00      PROA  
ATOM   4080 HG22 ILE P 655      -7.018 -12.158  -3.064  0.00  0.00      PROA  
ATOM   4081 HG23 ILE P 655      -6.747 -10.376  -2.622  0.00  0.00      PROA  
ATOM   4082  CG1 ILE P 655      -4.456 -13.091  -2.097  0.00  0.00      PROA  
ATOM   4083 HG11 ILE P 655      -3.405 -12.950  -1.766  0.00  0.00      PROA  
ATOM   4084 HG12 ILE P 655      -4.479 -13.707  -3.022  0.00  0.00      PROA  
ATOM   4085  CD  ILE P 655      -5.281 -13.919  -1.115  0.00  0.00      PROA  
ATOM   4086  HD1 ILE P 655      -6.224 -14.353  -1.511  0.00  0.00      PROA  
ATOM   4087  HD2 ILE P 655      -5.439 -13.205  -0.279  0.00  0.00      PROA  
ATOM   4088  HD3 ILE P 655      -4.684 -14.740  -0.662  0.00  0.00      PROA  
ATOM   4089  C   ILE P 655      -4.549  -9.510  -3.784  0.00  0.00      PROA  
ATOM   4090  O   ILE P 655      -4.656  -9.084  -4.935  0.00  0.00      PROA  
ATOM   4091  N   PHE P 656      -4.563  -8.716  -2.706  0.00  0.00      PROA  
ATOM   4092  HN  PHE P 656      -3.981  -9.046  -1.967  0.00  0.00      PROA  
ATOM   4093  CA  PHE P 656      -5.180  -7.368  -2.555  0.00  0.00      PROA  
ATOM   4094  HA  PHE P 656      -6.215  -7.486  -2.837  0.00  0.00      PROA  
ATOM   4095  CB  PHE P 656      -5.129  -6.961  -1.035  0.00  0.00      PROA  
ATOM   4096  HB1 PHE P 656      -5.768  -6.055  -0.965  0.00  0.00      PROA  
ATOM   4097  HB2 PHE P 656      -4.107  -6.675  -0.705  0.00  0.00      PROA  
ATOM   4098  CG  PHE P 656      -5.891  -8.041  -0.229  0.00  0.00      PROA  
ATOM   4099  CD1 PHE P 656      -5.140  -8.770   0.669  0.00  0.00      PROA  
ATOM   4100  HD1 PHE P 656      -4.068  -8.898   0.629  0.00  0.00      PROA  
ATOM   4101  CE1 PHE P 656      -5.742  -9.796   1.450  0.00  0.00      PROA  
ATOM   4102  HE1 PHE P 656      -5.197 -10.401   2.160  0.00  0.00      PROA  
ATOM   4103  CZ  PHE P 656      -7.139 -10.040   1.355  0.00  0.00      PROA  
ATOM   4104  HZ  PHE P 656      -7.576 -10.785   2.003  0.00  0.00      PROA  
ATOM   4105  CD2 PHE P 656      -7.260  -8.351  -0.376  0.00  0.00      PROA  
ATOM   4106  HD2 PHE P 656      -7.717  -7.651  -1.059  0.00  0.00      PROA  
ATOM   4107  CE2 PHE P 656      -7.901  -9.186   0.518  0.00  0.00      PROA  
ATOM   4108  HE2 PHE P 656      -8.981  -9.209   0.510  0.00  0.00      PROA  
ATOM   4109  C   PHE P 656      -4.723  -6.316  -3.550  0.00  0.00      PROA  
ATOM   4110  O   PHE P 656      -5.512  -5.614  -4.220  0.00  0.00      PROA  
ATOM   4111  N   GLY P 657      -3.402  -6.169  -3.786  0.00  0.00      PROA  
ATOM   4112  HN  GLY P 657      -2.826  -6.733  -3.198  0.00  0.00      PROA  
ATOM   4113  CA  GLY P 657      -2.864  -5.265  -4.744  0.00  0.00      PROA  
ATOM   4114  HA1 GLY P 657      -1.800  -5.217  -4.570  0.00  0.00      PROA  
ATOM   4115  HA2 GLY P 657      -3.389  -4.335  -4.578  0.00  0.00      PROA  
ATOM   4116  C   GLY P 657      -3.045  -5.751  -6.155  0.00  0.00      PROA  
ATOM   4117  O   GLY P 657      -3.104  -4.919  -7.098  0.00  0.00      PROA  
ATOM   4118  N   ASN P 658      -3.113  -7.148  -6.406  0.00  0.00      PROA  
ATOM   4119  HN  ASN P 658      -3.086  -7.722  -5.591  0.00  0.00      PROA  
ATOM   4120  CA  ASN P 658      -3.604  -7.749  -7.655  0.00  0.00      PROA  
ATOM   4121  HA  ASN P 658      -3.138  -7.248  -8.490  0.00  0.00      PROA  
ATOM   4122  CB  ASN P 658      -3.155  -9.285  -7.644  0.00  0.00      PROA  
ATOM   4123  HB1 ASN P 658      -3.746  -9.882  -6.917  0.00  0.00      PROA  
ATOM   4124  HB2 ASN P 658      -2.094  -9.449  -7.358  0.00  0.00      PROA  
ATOM   4125  CG  ASN P 658      -3.442  -9.965  -9.061  0.00  0.00      PROA  
ATOM   4126  OD1 ASN P 658      -3.368  -9.375 -10.148  0.00  0.00      PROA  
ATOM   4127  ND2 ASN P 658      -3.621 -11.284  -8.968  0.00  0.00      PROA  
ATOM   4128 HD21 ASN P 658      -3.791 -11.847  -9.777  0.00  0.00      PROA  
ATOM   4129 HD22 ASN P 658      -3.586 -11.709  -8.064  0.00  0.00      PROA  
ATOM   4130  C   ASN P 658      -5.054  -7.530  -7.893  0.00  0.00      PROA  
ATOM   4131  O   ASN P 658      -5.460  -7.454  -9.062  0.00  0.00      PROA  
ATOM   4132  N   VAL P 659      -5.897  -7.445  -6.853  0.00  0.00      PROA  
ATOM   4133  HN  VAL P 659      -5.559  -7.550  -5.921  0.00  0.00      PROA  
ATOM   4134  CA  VAL P 659      -7.258  -7.007  -7.110  0.00  0.00      PROA  
ATOM   4135  HA  VAL P 659      -7.716  -7.537  -7.932  0.00  0.00      PROA  
ATOM   4136  CB  VAL P 659      -8.203  -7.223  -5.879  0.00  0.00      PROA  
ATOM   4137  HB  VAL P 659      -8.020  -6.485  -5.068  0.00  0.00      PROA  
ATOM   4138  CG1 VAL P 659      -9.709  -6.922  -6.336  0.00  0.00      PROA  
ATOM   4139 HG11 VAL P 659      -9.682  -5.853  -6.638  0.00  0.00      PROA  
ATOM   4140 HG12 VAL P 659     -10.423  -7.095  -5.504  0.00  0.00      PROA  
ATOM   4141 HG13 VAL P 659     -10.005  -7.517  -7.227  0.00  0.00      PROA  
ATOM   4142  CG2 VAL P 659      -8.089  -8.675  -5.317  0.00  0.00      PROA  
ATOM   4143 HG21 VAL P 659      -8.803  -8.780  -4.472  0.00  0.00      PROA  
ATOM   4144 HG22 VAL P 659      -7.105  -8.733  -4.803  0.00  0.00      PROA  
ATOM   4145 HG23 VAL P 659      -8.241  -9.516  -6.027  0.00  0.00      PROA  
ATOM   4146  C   VAL P 659      -7.392  -5.588  -7.552  0.00  0.00      PROA  
ATOM   4147  O   VAL P 659      -8.097  -5.321  -8.517  0.00  0.00      PROA  
ATOM   4148  N   SER P 660      -6.710  -4.690  -6.862  0.00  0.00      PROA  
ATOM   4149  HN  SER P 660      -6.165  -4.908  -6.056  0.00  0.00      PROA  
ATOM   4150  CA  SER P 660      -6.748  -3.288  -7.285  0.00  0.00      PROA  
ATOM   4151  HA  SER P 660      -7.771  -2.946  -7.232  0.00  0.00      PROA  
ATOM   4152  CB  SER P 660      -5.929  -2.464  -6.201  0.00  0.00      PROA  
ATOM   4153  HB1 SER P 660      -5.845  -1.480  -6.709  0.00  0.00      PROA  
ATOM   4154  HB2 SER P 660      -4.870  -2.797  -6.152  0.00  0.00      PROA  
ATOM   4155  OG  SER P 660      -6.419  -2.425  -4.874  0.00  0.00      PROA  
ATOM   4156  HG1 SER P 660      -7.368  -2.284  -4.896  0.00  0.00      PROA  
ATOM   4157  C   SER P 660      -6.291  -3.101  -8.782  0.00  0.00      PROA  
ATOM   4158  O   SER P 660      -6.848  -2.283  -9.499  0.00  0.00      PROA  
ATOM   4159  N   ALA P 661      -5.341  -3.888  -9.156  0.00  0.00      PROA  
ATOM   4160  HN  ALA P 661      -4.803  -4.363  -8.464  0.00  0.00      PROA  
ATOM   4161  CA  ALA P 661      -4.916  -3.876 -10.626  0.00  0.00      PROA  
ATOM   4162  HA  ALA P 661      -4.854  -2.846 -10.943  0.00  0.00      PROA  
ATOM   4163  CB  ALA P 661      -3.537  -4.630 -10.686  0.00  0.00      PROA  
ATOM   4164  HB1 ALA P 661      -3.537  -5.501  -9.997  0.00  0.00      PROA  
ATOM   4165  HB2 ALA P 661      -2.750  -3.876 -10.470  0.00  0.00      PROA  
ATOM   4166  HB3 ALA P 661      -3.319  -5.030 -11.700  0.00  0.00      PROA  
ATOM   4167  C   ALA P 661      -5.895  -4.475 -11.639  0.00  0.00      PROA  
ATOM   4168  O   ALA P 661      -5.991  -3.960 -12.816  0.00  0.00      PROA  
ATOM   4169  N   ILE P 662      -6.668  -5.531 -11.264  0.00  0.00      PROA  
ATOM   4170  HN  ILE P 662      -6.482  -5.975 -10.392  0.00  0.00      PROA  
ATOM   4171  CA  ILE P 662      -7.868  -6.002 -11.895  0.00  0.00      PROA  
ATOM   4172  HA  ILE P 662      -7.499  -6.187 -12.893  0.00  0.00      PROA  
ATOM   4173  CB  ILE P 662      -8.527  -7.336 -11.451  0.00  0.00      PROA  
ATOM   4174  HB  ILE P 662      -8.759  -7.186 -10.375  0.00  0.00      PROA  
ATOM   4175  CG2 ILE P 662      -9.918  -7.725 -12.129  0.00  0.00      PROA  
ATOM   4176 HG21 ILE P 662     -10.271  -8.718 -11.779  0.00  0.00      PROA  
ATOM   4177 HG22 ILE P 662      -9.765  -7.818 -13.226  0.00  0.00      PROA  
ATOM   4178 HG23 ILE P 662     -10.709  -6.975 -11.911  0.00  0.00      PROA  
ATOM   4179  CG1 ILE P 662      -7.496  -8.550 -11.558  0.00  0.00      PROA  
ATOM   4180 HG11 ILE P 662      -6.505  -8.101 -11.336  0.00  0.00      PROA  
ATOM   4181 HG12 ILE P 662      -7.453  -8.820 -12.635  0.00  0.00      PROA  
ATOM   4182  CD  ILE P 662      -7.852  -9.693 -10.724  0.00  0.00      PROA  
ATOM   4183  HD1 ILE P 662      -8.310  -9.252  -9.813  0.00  0.00      PROA  
ATOM   4184  HD2 ILE P 662      -7.016 -10.368 -10.441  0.00  0.00      PROA  
ATOM   4185  HD3 ILE P 662      -8.637 -10.239 -11.289  0.00  0.00      PROA  
ATOM   4186  C   ILE P 662      -8.923  -4.936 -12.137  0.00  0.00      PROA  
ATOM   4187  O   ILE P 662      -9.381  -4.640 -13.230  0.00  0.00      PROA  
ATOM   4188  N   ILE P 663      -9.415  -4.370 -10.987  0.00  0.00      PROA  
ATOM   4189  HN  ILE P 663      -9.077  -4.671 -10.098  0.00  0.00      PROA  
ATOM   4190  CA  ILE P 663     -10.388  -3.242 -10.962  0.00  0.00      PROA  
ATOM   4191  HA  ILE P 663     -11.340  -3.656 -11.260  0.00  0.00      PROA  
ATOM   4192  CB  ILE P 663     -10.375  -2.812  -9.515  0.00  0.00      PROA  
ATOM   4193  HB  ILE P 663      -9.296  -2.827  -9.250  0.00  0.00      PROA  
ATOM   4194  CG2 ILE P 663     -10.938  -1.423  -9.342  0.00  0.00      PROA  
ATOM   4195 HG21 ILE P 663     -10.171  -0.637  -9.512  0.00  0.00      PROA  
ATOM   4196 HG22 ILE P 663     -11.254  -1.165  -8.308  0.00  0.00      PROA  
ATOM   4197 HG23 ILE P 663     -11.855  -1.271  -9.950  0.00  0.00      PROA  
ATOM   4198  CG1 ILE P 663     -11.087  -3.877  -8.629  0.00  0.00      PROA  
ATOM   4199 HG11 ILE P 663     -10.531  -4.838  -8.603  0.00  0.00      PROA  
ATOM   4200 HG12 ILE P 663     -12.122  -4.000  -9.014  0.00  0.00      PROA  
ATOM   4201  CD  ILE P 663     -11.199  -3.434  -7.154  0.00  0.00      PROA  
ATOM   4202  HD1 ILE P 663     -10.222  -3.120  -6.730  0.00  0.00      PROA  
ATOM   4203  HD2 ILE P 663     -11.555  -4.264  -6.507  0.00  0.00      PROA  
ATOM   4204  HD3 ILE P 663     -11.985  -2.662  -7.014  0.00  0.00      PROA  
ATOM   4205  C   ILE P 663      -9.972  -2.084 -11.826  0.00  0.00      PROA  
ATOM   4206  O   ILE P 663     -10.796  -1.600 -12.558  0.00  0.00      PROA  
ATOM   4207  N   GLN P 664      -8.661  -1.727 -11.937  0.00  0.00      PROA  
ATOM   4208  HN  GLN P 664      -7.975  -2.053 -11.292  0.00  0.00      PROA  
ATOM   4209  CA  GLN P 664      -8.253  -0.771 -12.953  0.00  0.00      PROA  
ATOM   4210  HA  GLN P 664      -8.915   0.081 -12.986  0.00  0.00      PROA  
ATOM   4211  CB  GLN P 664      -6.901  -0.010 -12.586  0.00  0.00      PROA  
ATOM   4212  HB1 GLN P 664      -6.816   0.772 -13.370  0.00  0.00      PROA  
ATOM   4213  HB2 GLN P 664      -6.102  -0.781 -12.616  0.00  0.00      PROA  
ATOM   4214  CG  GLN P 664      -6.784   0.835 -11.255  0.00  0.00      PROA  
ATOM   4215  HG1 GLN P 664      -6.080   1.682 -11.405  0.00  0.00      PROA  
ATOM   4216  HG2 GLN P 664      -6.442   0.060 -10.537  0.00  0.00      PROA  
ATOM   4217  CD  GLN P 664      -8.063   1.485 -10.720  0.00  0.00      PROA  
ATOM   4218  OE1 GLN P 664      -8.864   1.997 -11.478  0.00  0.00      PROA  
ATOM   4219  NE2 GLN P 664      -8.347   1.308  -9.430  0.00  0.00      PROA  
ATOM   4220 HE21 GLN P 664      -9.219   1.558  -9.010  0.00  0.00      PROA  
ATOM   4221 HE22 GLN P 664      -7.672   1.048  -8.739  0.00  0.00      PROA  
ATOM   4222  C   GLN P 664      -8.154  -1.136 -14.447  0.00  0.00      PROA  
ATOM   4223  O   GLN P 664      -8.467  -0.340 -15.331  0.00  0.00      PROA  
ATOM   4224  N   ARG P 665      -7.861  -2.433 -14.764  0.00  0.00      PROA  
ATOM   4225  HN  ARG P 665      -7.717  -3.122 -14.058  0.00  0.00      PROA  
ATOM   4226  CA  ARG P 665      -8.027  -3.037 -16.131  0.00  0.00      PROA  
ATOM   4227  HA  ARG P 665      -7.563  -2.317 -16.789  0.00  0.00      PROA  
ATOM   4228  CB  ARG P 665      -7.410  -4.467 -16.390  0.00  0.00      PROA  
ATOM   4229  HB1 ARG P 665      -7.781  -4.768 -17.393  0.00  0.00      PROA  
ATOM   4230  HB2 ARG P 665      -7.704  -5.195 -15.605  0.00  0.00      PROA  
ATOM   4231  CG  ARG P 665      -5.855  -4.470 -16.547  0.00  0.00      PROA  
ATOM   4232  HG1 ARG P 665      -5.498  -5.502 -16.752  0.00  0.00      PROA  
ATOM   4233  HG2 ARG P 665      -5.411  -4.193 -15.567  0.00  0.00      PROA  
ATOM   4234  CD  ARG P 665      -5.257  -3.540 -17.601  0.00  0.00      PROA  
ATOM   4235  HD1 ARG P 665      -5.432  -2.475 -17.338  0.00  0.00      PROA  
ATOM   4236  HD2 ARG P 665      -5.757  -3.743 -18.572  0.00  0.00      PROA  
ATOM   4237  NE  ARG P 665      -3.767  -3.822 -17.741  0.00  0.00      PROA  
ATOM   4238  HE  ARG P 665      -3.120  -3.067 -17.636  0.00  0.00      PROA  
ATOM   4239  CZ  ARG P 665      -3.185  -4.873 -18.372  0.00  0.00      PROA  
ATOM   4240  NH1 ARG P 665      -3.884  -5.841 -18.933  0.00  0.00      PROA  
ATOM   4241 HH11 ARG P 665      -4.882  -5.877 -18.991  0.00  0.00      PROA  
ATOM   4242 HH12 ARG P 665      -3.250  -6.598 -19.093  0.00  0.00      PROA  
ATOM   4243  NH2 ARG P 665      -1.880  -4.946 -18.600  0.00  0.00      PROA  
ATOM   4244 HH21 ARG P 665      -1.358  -4.161 -18.264  0.00  0.00      PROA  
ATOM   4245 HH22 ARG P 665      -1.546  -5.648 -19.229  0.00  0.00      PROA  
ATOM   4246  C   ARG P 665      -9.436  -2.996 -16.593  0.00  0.00      PROA  
ATOM   4247  O   ARG P 665      -9.766  -2.569 -17.685  0.00  0.00      PROA  
ATOM   4248  N   LEU P 666     -10.374  -3.372 -15.703  0.00  0.00      PROA  
ATOM   4249  HN  LEU P 666      -9.960  -3.503 -14.806  0.00  0.00      PROA  
ATOM   4250  CA  LEU P 666     -11.833  -3.390 -15.922  0.00  0.00      PROA  
ATOM   4251  HA  LEU P 666     -11.974  -3.867 -16.881  0.00  0.00      PROA  
ATOM   4252  CB  LEU P 666     -12.569  -4.288 -14.868  0.00  0.00      PROA  
ATOM   4253  HB1 LEU P 666     -13.634  -4.248 -15.185  0.00  0.00      PROA  
ATOM   4254  HB2 LEU P 666     -12.340  -3.980 -13.826  0.00  0.00      PROA  
ATOM   4255  CG  LEU P 666     -12.177  -5.757 -14.795  0.00  0.00      PROA  
ATOM   4256  HG  LEU P 666     -11.113  -5.817 -14.479  0.00  0.00      PROA  
ATOM   4257  CD1 LEU P 666     -12.973  -6.602 -13.746  0.00  0.00      PROA  
ATOM   4258 HD11 LEU P 666     -13.018  -6.015 -12.804  0.00  0.00      PROA  
ATOM   4259 HD12 LEU P 666     -12.538  -7.585 -13.463  0.00  0.00      PROA  
ATOM   4260 HD13 LEU P 666     -13.998  -6.788 -14.132  0.00  0.00      PROA  
ATOM   4261  CD2 LEU P 666     -12.348  -6.509 -16.068  0.00  0.00      PROA  
ATOM   4262 HD21 LEU P 666     -13.370  -6.427 -16.494  0.00  0.00      PROA  
ATOM   4263 HD22 LEU P 666     -12.150  -7.567 -15.795  0.00  0.00      PROA  
ATOM   4264 HD23 LEU P 666     -11.657  -6.097 -16.834  0.00  0.00      PROA  
ATOM   4265  C   LEU P 666     -12.506  -1.986 -16.077  0.00  0.00      PROA  
ATOM   4266  O   LEU P 666     -13.437  -1.924 -16.884  0.00  0.00      PROA  
ATOM   4267  N   TYR P 667     -12.199  -1.065 -15.230  0.00  0.00      PROA  
ATOM   4268  HN  TYR P 667     -11.438  -1.262 -14.618  0.00  0.00      PROA  
ATOM   4269  CA  TYR P 667     -12.946   0.214 -15.198  0.00  0.00      PROA  
ATOM   4270  HA  TYR P 667     -13.512   0.393 -16.100  0.00  0.00      PROA  
ATOM   4271  CB  TYR P 667     -13.815   0.201 -13.894  0.00  0.00      PROA  
ATOM   4272  HB1 TYR P 667     -14.456   1.055 -13.588  0.00  0.00      PROA  
ATOM   4273  HB2 TYR P 667     -13.179   0.055 -12.995  0.00  0.00      PROA  
ATOM   4274  CG  TYR P 667     -14.849  -0.923 -13.962  0.00  0.00      PROA  
ATOM   4275  CD1 TYR P 667     -14.850  -1.993 -13.090  0.00  0.00      PROA  
ATOM   4276  HD1 TYR P 667     -14.014  -2.254 -12.458  0.00  0.00      PROA  
ATOM   4277  CE1 TYR P 667     -15.932  -2.935 -13.066  0.00  0.00      PROA  
ATOM   4278  HE1 TYR P 667     -15.744  -3.868 -12.556  0.00  0.00      PROA  
ATOM   4279  CZ  TYR P 667     -17.025  -2.686 -13.855  0.00  0.00      PROA  
ATOM   4280  OH  TYR P 667     -18.231  -3.509 -13.994  0.00  0.00      PROA  
ATOM   4281  HH  TYR P 667     -18.013  -4.379 -13.651  0.00  0.00      PROA  
ATOM   4282  CD2 TYR P 667     -15.957  -0.744 -14.747  0.00  0.00      PROA  
ATOM   4283  HD2 TYR P 667     -15.854   0.021 -15.502  0.00  0.00      PROA  
ATOM   4284  CE2 TYR P 667     -17.080  -1.560 -14.690  0.00  0.00      PROA  
ATOM   4285  HE2 TYR P 667     -17.958  -1.380 -15.293  0.00  0.00      PROA  
ATOM   4286  C   TYR P 667     -11.998   1.403 -15.024  0.00  0.00      PROA  
ATOM   4287  O   TYR P 667     -11.071   1.330 -14.189  0.00  0.00      PROA  
ATOM   4288  N   SER P 668     -12.080   2.521 -15.835  0.00  0.00      PROA  
ATOM   4289  HN  SER P 668     -12.767   2.476 -16.555  0.00  0.00      PROA  
ATOM   4290  CA  SER P 668     -11.416   3.824 -15.641  0.00  0.00      PROA  
ATOM   4291  HA  SER P 668     -11.478   4.090 -14.597  0.00  0.00      PROA  
ATOM   4292  CB  SER P 668      -9.885   3.854 -16.068  0.00  0.00      PROA  
ATOM   4293  HB1 SER P 668      -9.513   4.849 -15.741  0.00  0.00      PROA  
ATOM   4294  HB2 SER P 668      -9.627   3.661 -17.131  0.00  0.00      PROA  
ATOM   4295  OG  SER P 668      -9.164   2.854 -15.370  0.00  0.00      PROA  
ATOM   4296  HG1 SER P 668      -9.785   2.128 -15.271  0.00  0.00      PROA  
ATOM   4297  C   SER P 668     -12.131   4.986 -16.303  0.00  0.00      PROA  
ATOM   4298  O   SER P 668     -11.556   6.045 -16.430  0.00  0.00      PROA  
ATOM   4299  N   GLY P 669     -13.426   4.862 -16.630  0.00  0.00      PROA  
ATOM   4300  HN  GLY P 669     -13.909   4.071 -16.264  0.00  0.00      PROA  
ATOM   4301  CA  GLY P 669     -14.162   5.858 -17.482  0.00  0.00      PROA  
ATOM   4302  HA1 GLY P 669     -15.177   5.518 -17.629  0.00  0.00      PROA  
ATOM   4303  HA2 GLY P 669     -13.647   6.000 -18.420  0.00  0.00      PROA  
ATOM   4304  C   GLY P 669     -14.280   7.165 -16.660  0.00  0.00      PROA  
ATOM   4305  O   GLY P 669     -14.024   8.254 -17.191  0.00  0.00      PROA  
ATOM   4306  N   THR P 670     -14.740   7.074 -15.413  0.00  0.00      PROA  
ATOM   4307  HN  THR P 670     -14.812   6.197 -14.945  0.00  0.00      PROA  
ATOM   4308  CA  THR P 670     -14.899   8.268 -14.583  0.00  0.00      PROA  
ATOM   4309  HA  THR P 670     -15.347   9.001 -15.238  0.00  0.00      PROA  
ATOM   4310  CB  THR P 670     -15.887   8.002 -13.485  0.00  0.00      PROA  
ATOM   4311  HB  THR P 670     -15.706   7.004 -13.033  0.00  0.00      PROA  
ATOM   4312  OG1 THR P 670     -17.130   7.869 -14.175  0.00  0.00      PROA  
ATOM   4313  HG1 THR P 670     -17.361   6.949 -14.326  0.00  0.00      PROA  
ATOM   4314  CG2 THR P 670     -16.236   9.070 -12.469  0.00  0.00      PROA  
ATOM   4315 HG21 THR P 670     -16.747   9.853 -13.068  0.00  0.00      PROA  
ATOM   4316 HG22 THR P 670     -15.277   9.444 -12.050  0.00  0.00      PROA  
ATOM   4317 HG23 THR P 670     -16.795   8.615 -11.623  0.00  0.00      PROA  
ATOM   4318  C   THR P 670     -13.668   8.976 -14.164  0.00  0.00      PROA  
ATOM   4319  O   THR P 670     -13.555  10.158 -14.153  0.00  0.00      PROA  
ATOM   4320  N   ALA P 671     -12.580   8.200 -13.999  0.00  0.00      PROA  
ATOM   4321  HN  ALA P 671     -12.672   7.207 -14.005  0.00  0.00      PROA  
ATOM   4322  CA  ALA P 671     -11.240   8.738 -13.875  0.00  0.00      PROA  
ATOM   4323  HA  ALA P 671     -11.324   9.410 -13.034  0.00  0.00      PROA  
ATOM   4324  CB  ALA P 671     -10.355   7.491 -13.662  0.00  0.00      PROA  
ATOM   4325  HB1 ALA P 671      -9.853   7.204 -14.611  0.00  0.00      PROA  
ATOM   4326  HB2 ALA P 671     -10.843   6.592 -13.227  0.00  0.00      PROA  
ATOM   4327  HB3 ALA P 671      -9.568   7.786 -12.935  0.00  0.00      PROA  
ATOM   4328  C   ALA P 671     -10.675   9.473 -15.121  0.00  0.00      PROA  
ATOM   4329  O   ALA P 671     -10.070  10.522 -15.048  0.00  0.00      PROA  
ATOM   4330  N   ARG P 672     -10.898   8.940 -16.330  0.00  0.00      PROA  
ATOM   4331  HN  ARG P 672     -11.451   8.138 -16.542  0.00  0.00      PROA  
ATOM   4332  CA  ARG P 672     -10.425   9.481 -17.571  0.00  0.00      PROA  
ATOM   4333  HA  ARG P 672      -9.400   9.804 -17.467  0.00  0.00      PROA  
ATOM   4334  CB  ARG P 672     -10.618   8.388 -18.622  0.00  0.00      PROA  
ATOM   4335  HB1 ARG P 672     -11.694   8.154 -18.773  0.00  0.00      PROA  
ATOM   4336  HB2 ARG P 672     -10.076   7.496 -18.240  0.00  0.00      PROA  
ATOM   4337  CG  ARG P 672     -10.001   8.695 -20.039  0.00  0.00      PROA  
ATOM   4338  HG1 ARG P 672     -10.315   9.730 -20.295  0.00  0.00      PROA  
ATOM   4339  HG2 ARG P 672     -10.372   7.884 -20.700  0.00  0.00      PROA  
ATOM   4340  CD  ARG P 672      -8.483   8.776 -20.058  0.00  0.00      PROA  
ATOM   4341  HD1 ARG P 672      -8.158   7.747 -19.793  0.00  0.00      PROA  
ATOM   4342  HD2 ARG P 672      -8.034   9.647 -19.534  0.00  0.00      PROA  
ATOM   4343  NE  ARG P 672      -8.128   8.964 -21.551  0.00  0.00      PROA  
ATOM   4344  HE  ARG P 672      -8.864   8.808 -22.209  0.00  0.00      PROA  
ATOM   4345  CZ  ARG P 672      -6.888   8.943 -22.072  0.00  0.00      PROA  
ATOM   4346  NH1 ARG P 672      -6.854   8.863 -23.370  0.00  0.00      PROA  
ATOM   4347 HH11 ARG P 672      -7.679   8.639 -23.890  0.00  0.00      PROA  
ATOM   4348 HH12 ARG P 672      -5.966   8.979 -23.814  0.00  0.00      PROA  
ATOM   4349  NH2 ARG P 672      -5.762   9.201 -21.477  0.00  0.00      PROA  
ATOM   4350 HH21 ARG P 672      -5.834   9.248 -20.481  0.00  0.00      PROA  
ATOM   4351 HH22 ARG P 672      -4.902   8.924 -21.907  0.00  0.00      PROA  
ATOM   4352  C   ARG P 672     -11.284  10.664 -18.003  0.00  0.00      PROA  
ATOM   4353  O   ARG P 672     -10.916  11.474 -18.850  0.00  0.00      PROA  
ATOM   4354  N   TYR P 673     -12.433  10.848 -17.395  0.00  0.00      PROA  
ATOM   4355  HN  TYR P 673     -12.761  10.172 -16.740  0.00  0.00      PROA  
ATOM   4356  CA  TYR P 673     -13.342  12.071 -17.567  0.00  0.00      PROA  
ATOM   4357  HA  TYR P 673     -13.647  12.146 -18.600  0.00  0.00      PROA  
ATOM   4358  CB  TYR P 673     -14.520  11.966 -16.672  0.00  0.00      PROA  
ATOM   4359  HB1 TYR P 673     -14.231  12.208 -15.626  0.00  0.00      PROA  
ATOM   4360  HB2 TYR P 673     -14.778  10.886 -16.703  0.00  0.00      PROA  
ATOM   4361  CG  TYR P 673     -15.747  12.688 -17.118  0.00  0.00      PROA  
ATOM   4362  CD1 TYR P 673     -16.788  12.015 -17.743  0.00  0.00      PROA  
ATOM   4363  HD1 TYR P 673     -16.744  10.946 -17.891  0.00  0.00      PROA  
ATOM   4364  CE1 TYR P 673     -17.945  12.730 -18.073  0.00  0.00      PROA  
ATOM   4365  HE1 TYR P 673     -18.716  12.198 -18.611  0.00  0.00      PROA  
ATOM   4366  CZ  TYR P 673     -18.081  14.011 -17.770  0.00  0.00      PROA  
ATOM   4367  OH  TYR P 673     -19.301  14.694 -18.121  0.00  0.00      PROA  
ATOM   4368  HH  TYR P 673     -19.750  14.168 -18.787  0.00  0.00      PROA  
ATOM   4369  CD2 TYR P 673     -15.924  14.010 -16.732  0.00  0.00      PROA  
ATOM   4370  HD2 TYR P 673     -15.106  14.389 -16.138  0.00  0.00      PROA  
ATOM   4371  CE2 TYR P 673     -17.041  14.722 -17.186  0.00  0.00      PROA  
ATOM   4372  HE2 TYR P 673     -17.105  15.789 -17.028  0.00  0.00      PROA  
ATOM   4373  C   TYR P 673     -12.716  13.450 -17.309  0.00  0.00      PROA  
ATOM   4374  O   TYR P 673     -12.924  14.405 -18.060  0.00  0.00      PROA  
ATOM   4375  N   HSD P 674     -11.948  13.570 -16.190  0.00  0.00      PROA  
ATOM   4376  HN  HSD P 674     -11.869  12.797 -15.565  0.00  0.00      PROA  
ATOM   4377  CA  HSD P 674     -11.143  14.766 -15.802  0.00  0.00      PROA  
ATOM   4378  HA  HSD P 674     -11.886  15.549 -15.813  0.00  0.00      PROA  
ATOM   4379  CB  HSD P 674     -10.521  14.724 -14.375  0.00  0.00      PROA  
ATOM   4380  HB1 HSD P 674     -10.127  13.685 -14.383  0.00  0.00      PROA  
ATOM   4381  HB2 HSD P 674     -11.346  14.620 -13.638  0.00  0.00      PROA  
ATOM   4382  ND1 HSD P 674      -9.835  17.205 -13.946  0.00  0.00      PROA  
ATOM   4383  HD1 HSD P 674     -10.491  17.679 -14.533  0.00  0.00      PROA  
ATOM   4384  CG  HSD P 674      -9.521  15.842 -13.957  0.00  0.00      PROA  
ATOM   4385  CE1 HSD P 674      -8.949  17.819 -13.128  0.00  0.00      PROA  
ATOM   4386  HE1 HSD P 674      -8.870  18.882 -12.897  0.00  0.00      PROA  
ATOM   4387  NE2 HSD P 674      -8.151  16.975 -12.599  0.00  0.00      PROA  
ATOM   4388  CD2 HSD P 674      -8.517  15.724 -13.092  0.00  0.00      PROA  
ATOM   4389  HD2 HSD P 674      -8.098  14.774 -12.785  0.00  0.00      PROA  
ATOM   4390  C   HSD P 674     -10.049  15.078 -16.817  0.00  0.00      PROA  
ATOM   4391  O   HSD P 674      -9.702  16.236 -17.038  0.00  0.00      PROA  
ATOM   4392  N   THR P 675      -9.383  14.007 -17.418  0.00  0.00      PROA  
ATOM   4393  HN  THR P 675      -9.413  13.104 -16.997  0.00  0.00      PROA  
ATOM   4394  CA  THR P 675      -8.539  14.119 -18.607  0.00  0.00      PROA  
ATOM   4395  HA  THR P 675      -7.788  14.871 -18.415  0.00  0.00      PROA  
ATOM   4396  CB  THR P 675      -7.875  12.797 -18.955  0.00  0.00      PROA  
ATOM   4397  HB  THR P 675      -8.475  12.178 -19.657  0.00  0.00      PROA  
ATOM   4398  OG1 THR P 675      -7.557  12.055 -17.788  0.00  0.00      PROA  
ATOM   4399  HG1 THR P 675      -6.980  11.341 -18.068  0.00  0.00      PROA  
ATOM   4400  CG2 THR P 675      -6.513  12.991 -19.725  0.00  0.00      PROA  
ATOM   4401 HG21 THR P 675      -5.856  13.595 -19.062  0.00  0.00      PROA  
ATOM   4402 HG22 THR P 675      -6.614  13.561 -20.673  0.00  0.00      PROA  
ATOM   4403 HG23 THR P 675      -6.038  12.011 -19.941  0.00  0.00      PROA  
ATOM   4404  C   THR P 675      -9.212  14.673 -19.838  0.00  0.00      PROA  
ATOM   4405  O   THR P 675      -8.807  15.681 -20.377  0.00  0.00      PROA  
ATOM   4406  N   GLN P 676     -10.362  14.021 -20.098  0.00  0.00      PROA  
ATOM   4407  HN  GLN P 676     -10.670  13.250 -19.546  0.00  0.00      PROA  
ATOM   4408  CA  GLN P 676     -11.237  14.416 -21.250  0.00  0.00      PROA  
ATOM   4409  HA  GLN P 676     -10.626  14.313 -22.135  0.00  0.00      PROA  
ATOM   4410  CB  GLN P 676     -12.460  13.503 -21.303  0.00  0.00      PROA  
ATOM   4411  HB1 GLN P 676     -13.167  13.872 -22.077  0.00  0.00      PROA  
ATOM   4412  HB2 GLN P 676     -13.010  13.507 -20.338  0.00  0.00      PROA  
ATOM   4413  CG  GLN P 676     -12.096  12.053 -21.806  0.00  0.00      PROA  
ATOM   4414  HG1 GLN P 676     -13.000  11.437 -21.613  0.00  0.00      PROA  
ATOM   4415  HG2 GLN P 676     -11.258  11.688 -21.175  0.00  0.00      PROA  
ATOM   4416  CD  GLN P 676     -11.671  12.091 -23.232  0.00  0.00      PROA  
ATOM   4417  OE1 GLN P 676     -10.524  12.082 -23.632  0.00  0.00      PROA  
ATOM   4418  NE2 GLN P 676     -12.718  12.135 -24.059  0.00  0.00      PROA  
ATOM   4419 HE21 GLN P 676     -12.572  12.398 -25.013  0.00  0.00      PROA  
ATOM   4420 HE22 GLN P 676     -13.639  12.036 -23.684  0.00  0.00      PROA  
ATOM   4421  C   GLN P 676     -11.701  15.830 -21.161  0.00  0.00      PROA  
ATOM   4422  O   GLN P 676     -11.581  16.577 -22.111  0.00  0.00      PROA  
ATOM   4423  N   MET P 677     -12.040  16.263 -19.977  0.00  0.00      PROA  
ATOM   4424  HN  MET P 677     -12.134  15.719 -19.147  0.00  0.00      PROA  
ATOM   4425  CA  MET P 677     -12.418  17.565 -19.619  0.00  0.00      PROA  
ATOM   4426  HA  MET P 677     -13.043  17.839 -20.455  0.00  0.00      PROA  
ATOM   4427  CB  MET P 677     -13.438  17.671 -18.427  0.00  0.00      PROA  
ATOM   4428  HB1 MET P 677     -13.606  18.711 -18.076  0.00  0.00      PROA  
ATOM   4429  HB2 MET P 677     -12.896  17.228 -17.565  0.00  0.00      PROA  
ATOM   4430  CG  MET P 677     -14.807  17.029 -18.588  0.00  0.00      PROA  
ATOM   4431  HG1 MET P 677     -15.562  17.198 -17.790  0.00  0.00      PROA  
ATOM   4432  HG2 MET P 677     -14.670  15.931 -18.690  0.00  0.00      PROA  
ATOM   4433  SD  MET P 677     -15.692  17.540 -20.042  0.00  0.00      PROA  
ATOM   4434  CE  MET P 677     -16.400  19.170 -19.619  0.00  0.00      PROA  
ATOM   4435  HE1 MET P 677     -16.881  19.314 -18.628  0.00  0.00      PROA  
ATOM   4436  HE2 MET P 677     -17.070  19.572 -20.408  0.00  0.00      PROA  
ATOM   4437  HE3 MET P 677     -15.507  19.824 -19.525  0.00  0.00      PROA  
ATOM   4438  C   MET P 677     -11.339  18.590 -19.564  0.00  0.00      PROA  
ATOM   4439  O   MET P 677     -11.481  19.686 -20.163  0.00  0.00      PROA  
ATOM   4440  N   LEU P 678     -10.123  18.315 -19.047  0.00  0.00      PROA  
ATOM   4441  HN  LEU P 678      -9.940  17.420 -18.647  0.00  0.00      PROA  
ATOM   4442  CA  LEU P 678      -8.959  19.167 -19.066  0.00  0.00      PROA  
ATOM   4443  HA  LEU P 678      -9.309  20.094 -18.637  0.00  0.00      PROA  
ATOM   4444  CB  LEU P 678      -7.861  18.628 -18.122  0.00  0.00      PROA  
ATOM   4445  HB1 LEU P 678      -7.415  17.739 -18.617  0.00  0.00      PROA  
ATOM   4446  HB2 LEU P 678      -8.267  18.406 -17.112  0.00  0.00      PROA  
ATOM   4447  CG  LEU P 678      -6.672  19.605 -17.888  0.00  0.00      PROA  
ATOM   4448  HG  LEU P 678      -6.211  19.219 -16.954  0.00  0.00      PROA  
ATOM   4449  CD1 LEU P 678      -5.566  19.583 -18.951  0.00  0.00      PROA  
ATOM   4450 HD11 LEU P 678      -4.620  19.964 -18.509  0.00  0.00      PROA  
ATOM   4451 HD12 LEU P 678      -5.812  20.223 -19.826  0.00  0.00      PROA  
ATOM   4452 HD13 LEU P 678      -5.353  18.524 -19.210  0.00  0.00      PROA  
ATOM   4453  CD2 LEU P 678      -7.026  21.036 -17.718  0.00  0.00      PROA  
ATOM   4454 HD21 LEU P 678      -7.789  21.254 -16.940  0.00  0.00      PROA  
ATOM   4455 HD22 LEU P 678      -7.295  21.461 -18.709  0.00  0.00      PROA  
ATOM   4456 HD23 LEU P 678      -6.118  21.613 -17.441  0.00  0.00      PROA  
ATOM   4457  C   LEU P 678      -8.468  19.376 -20.498  0.00  0.00      PROA  
ATOM   4458  O   LEU P 678      -8.112  20.513 -20.889  0.00  0.00      PROA  
ATOM   4459  N   ARG P 679      -8.535  18.325 -21.327  0.00  0.00      PROA  
ATOM   4460  HN  ARG P 679      -8.936  17.434 -21.129  0.00  0.00      PROA  
ATOM   4461  CA  ARG P 679      -8.193  18.425 -22.747  0.00  0.00      PROA  
ATOM   4462  HA  ARG P 679      -7.246  18.944 -22.738  0.00  0.00      PROA  
ATOM   4463  CB  ARG P 679      -7.958  16.984 -23.412  0.00  0.00      PROA  
ATOM   4464  HB1 ARG P 679      -8.118  17.166 -24.497  0.00  0.00      PROA  
ATOM   4465  HB2 ARG P 679      -8.730  16.261 -23.072  0.00  0.00      PROA  
ATOM   4466  CG  ARG P 679      -6.584  16.328 -23.020  0.00  0.00      PROA  
ATOM   4467  HG1 ARG P 679      -6.492  16.110 -21.935  0.00  0.00      PROA  
ATOM   4468  HG2 ARG P 679      -5.774  16.974 -23.422  0.00  0.00      PROA  
ATOM   4469  CD  ARG P 679      -6.530  14.994 -23.690  0.00  0.00      PROA  
ATOM   4470  HD1 ARG P 679      -6.573  15.007 -24.800  0.00  0.00      PROA  
ATOM   4471  HD2 ARG P 679      -7.343  14.335 -23.318  0.00  0.00      PROA  
ATOM   4472  NE  ARG P 679      -5.179  14.435 -23.359  0.00  0.00      PROA  
ATOM   4473  HE  ARG P 679      -4.512  15.118 -23.062  0.00  0.00      PROA  
ATOM   4474  CZ  ARG P 679      -4.679  13.217 -23.535  0.00  0.00      PROA  
ATOM   4475  NH1 ARG P 679      -5.495  12.284 -24.091  0.00  0.00      PROA  
ATOM   4476 HH11 ARG P 679      -5.221  11.399 -24.466  0.00  0.00      PROA  
ATOM   4477 HH12 ARG P 679      -6.453  12.520 -24.257  0.00  0.00      PROA  
ATOM   4478  NH2 ARG P 679      -3.410  12.947 -23.311  0.00  0.00      PROA  
ATOM   4479 HH21 ARG P 679      -3.015  12.080 -23.615  0.00  0.00      PROA  
ATOM   4480 HH22 ARG P 679      -2.754  13.699 -23.256  0.00  0.00      PROA  
ATOM   4481  C   ARG P 679      -9.084  19.291 -23.543  0.00  0.00      PROA  
ATOM   4482  O   ARG P 679      -8.568  20.177 -24.235  0.00  0.00      PROA  
ATOM   4483  N   VAL P 680     -10.433  19.116 -23.473  0.00  0.00      PROA  
ATOM   4484  HN  VAL P 680     -10.825  18.321 -23.017  0.00  0.00      PROA  
ATOM   4485  CA  VAL P 680     -11.329  20.012 -24.106  0.00  0.00      PROA  
ATOM   4486  HA  VAL P 680     -10.947  20.157 -25.106  0.00  0.00      PROA  
ATOM   4487  CB  VAL P 680     -12.723  19.330 -24.316  0.00  0.00      PROA  
ATOM   4488  HB  VAL P 680     -12.503  18.316 -24.712  0.00  0.00      PROA  
ATOM   4489  CG1 VAL P 680     -13.557  19.291 -22.984  0.00  0.00      PROA  
ATOM   4490 HG11 VAL P 680     -13.035  18.920 -22.077  0.00  0.00      PROA  
ATOM   4491 HG12 VAL P 680     -14.479  18.717 -23.219  0.00  0.00      PROA  
ATOM   4492 HG13 VAL P 680     -13.920  20.305 -22.713  0.00  0.00      PROA  
ATOM   4493  CG2 VAL P 680     -13.503  20.219 -25.389  0.00  0.00      PROA  
ATOM   4494 HG21 VAL P 680     -13.897  21.182 -24.998  0.00  0.00      PROA  
ATOM   4495 HG22 VAL P 680     -14.296  19.603 -25.864  0.00  0.00      PROA  
ATOM   4496 HG23 VAL P 680     -12.760  20.609 -26.117  0.00  0.00      PROA  
ATOM   4497  C   VAL P 680     -11.365  21.463 -23.645  0.00  0.00      PROA  
ATOM   4498  O   VAL P 680     -11.320  22.390 -24.405  0.00  0.00      PROA  
ATOM   4499  N   ARG P 681     -11.326  21.637 -22.316  0.00  0.00      PROA  
ATOM   4500  HN  ARG P 681     -11.477  20.843 -21.733  0.00  0.00      PROA  
ATOM   4501  CA  ARG P 681     -11.208  22.989 -21.770  0.00  0.00      PROA  
ATOM   4502  HA  ARG P 681     -12.045  23.509 -22.213  0.00  0.00      PROA  
ATOM   4503  CB  ARG P 681     -11.499  22.922 -20.276  0.00  0.00      PROA  
ATOM   4504  HB1 ARG P 681     -11.053  23.833 -19.824  0.00  0.00      PROA  
ATOM   4505  HB2 ARG P 681     -10.890  22.163 -19.741  0.00  0.00      PROA  
ATOM   4506  CG  ARG P 681     -13.033  22.777 -19.967  0.00  0.00      PROA  
ATOM   4507  HG1 ARG P 681     -13.425  21.934 -20.576  0.00  0.00      PROA  
ATOM   4508  HG2 ARG P 681     -13.659  23.649 -20.253  0.00  0.00      PROA  
ATOM   4509  CD  ARG P 681     -13.482  22.252 -18.530  0.00  0.00      PROA  
ATOM   4510  HD1 ARG P 681     -13.105  22.956 -17.758  0.00  0.00      PROA  
ATOM   4511  HD2 ARG P 681     -13.073  21.233 -18.356  0.00  0.00      PROA  
ATOM   4512  NE  ARG P 681     -14.972  22.223 -18.502  0.00  0.00      PROA  
ATOM   4513  HE  ARG P 681     -15.472  22.759 -19.181  0.00  0.00      PROA  
ATOM   4514  CZ  ARG P 681     -15.636  21.973 -17.400  0.00  0.00      PROA  
ATOM   4515  NH1 ARG P 681     -15.143  21.383 -16.303  0.00  0.00      PROA  
ATOM   4516 HH11 ARG P 681     -15.945  21.059 -15.801  0.00  0.00      PROA  
ATOM   4517 HH12 ARG P 681     -14.225  20.989 -16.289  0.00  0.00      PROA  
ATOM   4518  NH2 ARG P 681     -16.948  22.171 -17.322  0.00  0.00      PROA  
ATOM   4519 HH21 ARG P 681     -17.363  22.331 -18.218  0.00  0.00      PROA  
ATOM   4520 HH22 ARG P 681     -17.394  21.742 -16.536  0.00  0.00      PROA  
ATOM   4521  C   ARG P 681      -9.961  23.698 -22.120  0.00  0.00      PROA  
ATOM   4522  O   ARG P 681     -10.022  24.859 -22.403  0.00  0.00      PROA  
ATOM   4523  N   GLU P 682      -8.800  23.100 -22.077  0.00  0.00      PROA  
ATOM   4524  HN  GLU P 682      -8.753  22.228 -21.596  0.00  0.00      PROA  
ATOM   4525  CA  GLU P 682      -7.637  23.747 -22.583  0.00  0.00      PROA  
ATOM   4526  HA  GLU P 682      -7.661  24.749 -22.179  0.00  0.00      PROA  
ATOM   4527  CB  GLU P 682      -6.318  22.941 -22.133  0.00  0.00      PROA  
ATOM   4528  HB1 GLU P 682      -5.395  23.258 -22.665  0.00  0.00      PROA  
ATOM   4529  HB2 GLU P 682      -6.392  21.849 -22.321  0.00  0.00      PROA  
ATOM   4530  CG  GLU P 682      -6.007  23.133 -20.659  0.00  0.00      PROA  
ATOM   4531  HG1 GLU P 682      -5.246  22.465 -20.203  0.00  0.00      PROA  
ATOM   4532  HG2 GLU P 682      -6.919  22.987 -20.041  0.00  0.00      PROA  
ATOM   4533  CD  GLU P 682      -5.430  24.550 -20.460  0.00  0.00      PROA  
ATOM   4534  OE1 GLU P 682      -6.205  25.546 -20.514  0.00  0.00      PROA  
ATOM   4535  OE2 GLU P 682      -4.266  24.663 -20.085  0.00  0.00      PROA  
ATOM   4536  C   GLU P 682      -7.666  23.993 -24.061  0.00  0.00      PROA  
ATOM   4537  O   GLU P 682      -7.226  25.087 -24.541  0.00  0.00      PROA  
ATOM   4538  N   PHE P 683      -8.217  23.031 -24.796  0.00  0.00      PROA  
ATOM   4539  HN  PHE P 683      -8.503  22.164 -24.395  0.00  0.00      PROA  
ATOM   4540  CA  PHE P 683      -8.519  23.200 -26.164  0.00  0.00      PROA  
ATOM   4541  HA  PHE P 683      -7.602  23.436 -26.682  0.00  0.00      PROA  
ATOM   4542  CB  PHE P 683      -8.960  21.842 -26.887  0.00  0.00      PROA  
ATOM   4543  HB1 PHE P 683      -9.710  21.357 -26.226  0.00  0.00      PROA  
ATOM   4544  HB2 PHE P 683      -8.028  21.239 -26.845  0.00  0.00      PROA  
ATOM   4545  CG  PHE P 683      -9.518  22.019 -28.231  0.00  0.00      PROA  
ATOM   4546  CD1 PHE P 683      -8.692  21.725 -29.310  0.00  0.00      PROA  
ATOM   4547  HD1 PHE P 683      -7.661  21.474 -29.107  0.00  0.00      PROA  
ATOM   4548  CE1 PHE P 683      -9.222  21.597 -30.590  0.00  0.00      PROA  
ATOM   4549  HE1 PHE P 683      -8.553  21.228 -31.354  0.00  0.00      PROA  
ATOM   4550  CZ  PHE P 683     -10.600  21.882 -30.768  0.00  0.00      PROA  
ATOM   4551  HZ  PHE P 683     -11.039  21.740 -31.744  0.00  0.00      PROA  
ATOM   4552  CD2 PHE P 683     -10.907  22.226 -28.377  0.00  0.00      PROA  
ATOM   4553  HD2 PHE P 683     -11.491  22.376 -27.481  0.00  0.00      PROA  
ATOM   4554  CE2 PHE P 683     -11.360  22.252 -29.716  0.00  0.00      PROA  
ATOM   4555  HE2 PHE P 683     -12.369  22.598 -29.883  0.00  0.00      PROA  
ATOM   4556  C   PHE P 683      -9.430  24.379 -26.564  0.00  0.00      PROA  
ATOM   4557  O   PHE P 683      -9.159  25.098 -27.499  0.00  0.00      PROA  
ATOM   4558  N   ILE P 684     -10.550  24.636 -25.795  0.00  0.00      PROA  
ATOM   4559  HN  ILE P 684     -10.769  24.057 -25.014  0.00  0.00      PROA  
ATOM   4560  CA  ILE P 684     -11.527  25.717 -25.938  0.00  0.00      PROA  
ATOM   4561  HA  ILE P 684     -11.949  25.665 -26.930  0.00  0.00      PROA  
ATOM   4562  CB  ILE P 684     -12.703  25.571 -24.852  0.00  0.00      PROA  
ATOM   4563  HB  ILE P 684     -12.242  25.130 -23.943  0.00  0.00      PROA  
ATOM   4564  CG2 ILE P 684     -13.511  26.885 -24.439  0.00  0.00      PROA  
ATOM   4565 HG21 ILE P 684     -13.959  27.400 -25.316  0.00  0.00      PROA  
ATOM   4566 HG22 ILE P 684     -12.869  27.595 -23.875  0.00  0.00      PROA  
ATOM   4567 HG23 ILE P 684     -14.326  26.584 -23.747  0.00  0.00      PROA  
ATOM   4568  CG1 ILE P 684     -13.744  24.523 -25.332  0.00  0.00      PROA  
ATOM   4569 HG11 ILE P 684     -13.223  23.776 -25.968  0.00  0.00      PROA  
ATOM   4570 HG12 ILE P 684     -14.477  24.997 -26.021  0.00  0.00      PROA  
ATOM   4571  CD  ILE P 684     -14.532  23.830 -24.164  0.00  0.00      PROA  
ATOM   4572  HD1 ILE P 684     -15.329  23.117 -24.463  0.00  0.00      PROA  
ATOM   4573  HD2 ILE P 684     -14.893  24.558 -23.406  0.00  0.00      PROA  
ATOM   4574  HD3 ILE P 684     -13.820  23.192 -23.598  0.00  0.00      PROA  
ATOM   4575  C   ILE P 684     -10.888  27.118 -25.734  0.00  0.00      PROA  
ATOM   4576  O   ILE P 684     -11.164  28.081 -26.483  0.00  0.00      PROA  
ATOM   4577  N   ARG P 685      -9.991  27.292 -24.710  0.00  0.00      PROA  
ATOM   4578  HN  ARG P 685      -9.714  26.540 -24.117  0.00  0.00      PROA  
ATOM   4579  CA  ARG P 685      -9.182  28.506 -24.578  0.00  0.00      PROA  
ATOM   4580  HA  ARG P 685      -9.766  29.362 -24.882  0.00  0.00      PROA  
ATOM   4581  CB  ARG P 685      -8.692  28.737 -23.112  0.00  0.00      PROA  
ATOM   4582  HB1 ARG P 685      -9.562  28.499 -22.463  0.00  0.00      PROA  
ATOM   4583  HB2 ARG P 685      -8.354  29.776 -22.909  0.00  0.00      PROA  
ATOM   4584  CG  ARG P 685      -7.522  27.828 -22.555  0.00  0.00      PROA  
ATOM   4585  HG1 ARG P 685      -7.574  26.833 -23.046  0.00  0.00      PROA  
ATOM   4586  HG2 ARG P 685      -7.690  27.716 -21.462  0.00  0.00      PROA  
ATOM   4587  CD  ARG P 685      -6.091  28.356 -22.843  0.00  0.00      PROA  
ATOM   4588  HD1 ARG P 685      -6.025  29.403 -22.475  0.00  0.00      PROA  
ATOM   4589  HD2 ARG P 685      -5.890  28.239 -23.929  0.00  0.00      PROA  
ATOM   4590  NE  ARG P 685      -5.138  27.453 -22.072  0.00  0.00      PROA  
ATOM   4591  HE  ARG P 685      -5.511  26.751 -21.464  0.00  0.00      PROA  
ATOM   4592  CZ  ARG P 685      -3.931  27.847 -21.639  0.00  0.00      PROA  
ATOM   4593  NH1 ARG P 685      -3.297  28.985 -21.946  0.00  0.00      PROA  
ATOM   4594 HH11 ARG P 685      -3.650  29.574 -22.672  0.00  0.00      PROA  
ATOM   4595 HH12 ARG P 685      -2.488  29.292 -21.445  0.00  0.00      PROA  
ATOM   4596  NH2 ARG P 685      -3.189  27.142 -20.797  0.00  0.00      PROA  
ATOM   4597 HH21 ARG P 685      -3.457  26.232 -20.477  0.00  0.00      PROA  
ATOM   4598 HH22 ARG P 685      -2.272  27.507 -20.639  0.00  0.00      PROA  
ATOM   4599  C   ARG P 685      -7.987  28.590 -25.610  0.00  0.00      PROA  
ATOM   4600  O   ARG P 685      -7.765  29.685 -26.082  0.00  0.00      PROA  
ATOM   4601  N   PHE P 686      -7.305  27.539 -26.059  0.00  0.00      PROA  
ATOM   4602  HN  PHE P 686      -7.481  26.601 -25.772  0.00  0.00      PROA  
ATOM   4603  CA  PHE P 686      -6.323  27.617 -27.123  0.00  0.00      PROA  
ATOM   4604  HA  PHE P 686      -5.647  28.396 -26.804  0.00  0.00      PROA  
ATOM   4605  CB  PHE P 686      -5.523  26.245 -27.080  0.00  0.00      PROA  
ATOM   4606  HB1 PHE P 686      -6.210  25.406 -27.322  0.00  0.00      PROA  
ATOM   4607  HB2 PHE P 686      -5.209  26.154 -26.019  0.00  0.00      PROA  
ATOM   4608  CG  PHE P 686      -4.395  26.188 -28.060  0.00  0.00      PROA  
ATOM   4609  CD1 PHE P 686      -3.076  26.288 -27.554  0.00  0.00      PROA  
ATOM   4610  HD1 PHE P 686      -2.850  26.404 -26.504  0.00  0.00      PROA  
ATOM   4611  CE1 PHE P 686      -1.960  26.049 -28.399  0.00  0.00      PROA  
ATOM   4612  HE1 PHE P 686      -0.986  26.118 -27.939  0.00  0.00      PROA  
ATOM   4613  CZ  PHE P 686      -2.188  25.643 -29.711  0.00  0.00      PROA  
ATOM   4614  HZ  PHE P 686      -1.354  25.620 -30.397  0.00  0.00      PROA  
ATOM   4615  CD2 PHE P 686      -4.545  25.741 -29.395  0.00  0.00      PROA  
ATOM   4616  HD2 PHE P 686      -5.551  25.518 -29.719  0.00  0.00      PROA  
ATOM   4617  CE2 PHE P 686      -3.467  25.527 -30.291  0.00  0.00      PROA  
ATOM   4618  HE2 PHE P 686      -3.676  25.206 -31.301  0.00  0.00      PROA  
ATOM   4619  C   PHE P 686      -6.749  28.072 -28.562  0.00  0.00      PROA  
ATOM   4620  O   PHE P 686      -6.020  28.795 -29.242  0.00  0.00      PROA  
ATOM   4621  N   HSD P 687      -8.012  27.787 -28.895  0.00  0.00      PROA  
ATOM   4622  HN  HSD P 687      -8.435  27.113 -28.295  0.00  0.00      PROA  
ATOM   4623  CA  HSD P 687      -8.629  28.210 -30.182  0.00  0.00      PROA  
ATOM   4624  HA  HSD P 687      -7.924  28.628 -30.885  0.00  0.00      PROA  
ATOM   4625  CB  HSD P 687      -9.292  27.002 -30.839  0.00  0.00      PROA  
ATOM   4626  HB1 HSD P 687      -9.626  27.321 -31.849  0.00  0.00      PROA  
ATOM   4627  HB2 HSD P 687     -10.159  26.713 -30.207  0.00  0.00      PROA  
ATOM   4628  ND1 HSD P 687      -8.168  24.778 -30.477  0.00  0.00      PROA  
ATOM   4629  HD1 HSD P 687      -8.714  24.730 -29.640  0.00  0.00      PROA  
ATOM   4630  CG  HSD P 687      -8.362  25.904 -31.219  0.00  0.00      PROA  
ATOM   4631  CE1 HSD P 687      -7.456  23.894 -31.238  0.00  0.00      PROA  
ATOM   4632  HE1 HSD P 687      -7.329  22.839 -30.996  0.00  0.00      PROA  
ATOM   4633  NE2 HSD P 687      -7.169  24.385 -32.416  0.00  0.00      PROA  
ATOM   4634  CD2 HSD P 687      -7.719  25.622 -32.449  0.00  0.00      PROA  
ATOM   4635  HD2 HSD P 687      -7.650  26.294 -33.296  0.00  0.00      PROA  
ATOM   4636  C   HSD P 687      -9.660  29.272 -29.899  0.00  0.00      PROA  
ATOM   4637  O   HSD P 687     -10.424  29.572 -30.873  0.00  0.00      PROA  
ATOM   4638  N   GLN P 688      -9.716  29.999 -28.695  0.00  0.00      PROA  
ATOM   4639  HN  GLN P 688      -8.954  29.665 -28.146  0.00  0.00      PROA  
ATOM   4640  CA  GLN P 688     -10.623  31.039 -28.335  0.00  0.00      PROA  
ATOM   4641  HA  GLN P 688     -10.729  30.872 -27.273  0.00  0.00      PROA  
ATOM   4642  CB  GLN P 688     -10.012  32.415 -28.502  0.00  0.00      PROA  
ATOM   4643  HB1 GLN P 688     -10.810  33.117 -28.179  0.00  0.00      PROA  
ATOM   4644  HB2 GLN P 688      -9.759  32.664 -29.554  0.00  0.00      PROA  
ATOM   4645  CG  GLN P 688      -8.794  32.703 -27.667  0.00  0.00      PROA  
ATOM   4646  HG1 GLN P 688      -7.982  32.097 -28.124  0.00  0.00      PROA  
ATOM   4647  HG2 GLN P 688      -8.916  32.301 -26.638  0.00  0.00      PROA  
ATOM   4648  CD  GLN P 688      -8.374  34.123 -27.591  0.00  0.00      PROA  
ATOM   4649  OE1 GLN P 688      -9.215  34.884 -27.145  0.00  0.00      PROA  
ATOM   4650  NE2 GLN P 688      -7.165  34.525 -27.948  0.00  0.00      PROA  
ATOM   4651 HE21 GLN P 688      -6.975  35.496 -27.804  0.00  0.00      PROA  
ATOM   4652 HE22 GLN P 688      -6.389  33.909 -28.085  0.00  0.00      PROA  
ATOM   4653  C   GLN P 688     -12.036  30.990 -28.847  0.00  0.00      PROA  
ATOM   4654  O   GLN P 688     -12.456  31.801 -29.692  0.00  0.00      PROA  
ATOM   4655  N   ILE P 689     -12.909  30.051 -28.323  0.00  0.00      PROA  
ATOM   4656  HN  ILE P 689     -12.577  29.424 -27.623  0.00  0.00      PROA  
ATOM   4657  CA  ILE P 689     -14.276  29.962 -28.680  0.00  0.00      PROA  
ATOM   4658  HA  ILE P 689     -14.196  30.147 -29.741  0.00  0.00      PROA  
ATOM   4659  CB  ILE P 689     -14.725  28.534 -28.363  0.00  0.00      PROA  
ATOM   4660  HB  ILE P 689     -14.761  28.342 -27.269  0.00  0.00      PROA  
ATOM   4661  CG2 ILE P 689     -16.184  28.173 -28.753  0.00  0.00      PROA  
ATOM   4662 HG21 ILE P 689     -16.526  27.197 -28.348  0.00  0.00      PROA  
ATOM   4663 HG22 ILE P 689     -16.207  28.218 -29.862  0.00  0.00      PROA  
ATOM   4664 HG23 ILE P 689     -16.859  28.974 -28.381  0.00  0.00      PROA  
ATOM   4665  CG1 ILE P 689     -13.690  27.544 -28.887  0.00  0.00      PROA  
ATOM   4666 HG11 ILE P 689     -14.238  26.608 -28.646  0.00  0.00      PROA  
ATOM   4667 HG12 ILE P 689     -12.712  27.447 -28.368  0.00  0.00      PROA  
ATOM   4668  CD  ILE P 689     -13.552  27.429 -30.429  0.00  0.00      PROA  
ATOM   4669  HD1 ILE P 689     -13.410  26.363 -30.709  0.00  0.00      PROA  
ATOM   4670  HD2 ILE P 689     -12.640  27.942 -30.801  0.00  0.00      PROA  
ATOM   4671  HD3 ILE P 689     -14.458  27.816 -30.942  0.00  0.00      PROA  
ATOM   4672  C   ILE P 689     -15.128  31.062 -28.011  0.00  0.00      PROA  
ATOM   4673  O   ILE P 689     -15.073  31.204 -26.792  0.00  0.00      PROA  
ATOM   4674  N   PRO P 690     -15.949  31.782 -28.772  0.00  0.00      PROA  
ATOM   4675  CD  PRO P 690     -15.892  31.960 -30.167  0.00  0.00      PROA  
ATOM   4676  HD1 PRO P 690     -16.069  31.019 -30.730  0.00  0.00      PROA  
ATOM   4677  HD2 PRO P 690     -14.855  32.144 -30.519  0.00  0.00      PROA  
ATOM   4678  CA  PRO P 690     -16.802  32.824 -28.175  0.00  0.00      PROA  
ATOM   4679  HA  PRO P 690     -16.388  33.163 -27.237  0.00  0.00      PROA  
ATOM   4680  CB  PRO P 690     -16.787  33.910 -29.275  0.00  0.00      PROA  
ATOM   4681  HB1 PRO P 690     -15.805  34.389 -29.073  0.00  0.00      PROA  
ATOM   4682  HB2 PRO P 690     -17.598  34.668 -29.230  0.00  0.00      PROA  
ATOM   4683  CG  PRO P 690     -16.608  33.214 -30.552  0.00  0.00      PROA  
ATOM   4684  HG1 PRO P 690     -17.570  32.825 -30.948  0.00  0.00      PROA  
ATOM   4685  HG2 PRO P 690     -16.055  33.853 -31.273  0.00  0.00      PROA  
ATOM   4686  C   PRO P 690     -18.223  32.240 -28.015  0.00  0.00      PROA  
ATOM   4687  O   PRO P 690     -18.592  31.239 -28.564  0.00  0.00      PROA  
ATOM   4688  N   ASN P 691     -19.132  32.959 -27.241  0.00  0.00      PROA  
ATOM   4689  HN  ASN P 691     -18.782  33.784 -26.804  0.00  0.00      PROA  
ATOM   4690  CA  ASN P 691     -20.524  32.641 -27.161  0.00  0.00      PROA  
ATOM   4691  HA  ASN P 691     -20.886  32.554 -28.175  0.00  0.00      PROA  
ATOM   4692  CB  ASN P 691     -21.297  33.613 -26.270  0.00  0.00      PROA  
ATOM   4693  HB1 ASN P 691     -20.868  33.745 -25.254  0.00  0.00      PROA  
ATOM   4694  HB2 ASN P 691     -22.316  33.212 -26.082  0.00  0.00      PROA  
ATOM   4695  CG  ASN P 691     -21.392  35.017 -26.871  0.00  0.00      PROA  
ATOM   4696  OD1 ASN P 691     -20.768  35.518 -27.797  0.00  0.00      PROA  
ATOM   4697  ND2 ASN P 691     -22.364  35.708 -26.225  0.00  0.00      PROA  
ATOM   4698 HD21 ASN P 691     -22.841  35.357 -25.418  0.00  0.00      PROA  
ATOM   4699 HD22 ASN P 691     -22.571  36.615 -26.590  0.00  0.00      PROA  
ATOM   4700  C   ASN P 691     -20.824  31.273 -26.633  0.00  0.00      PROA  
ATOM   4701  O   ASN P 691     -19.993  30.686 -25.928  0.00  0.00      PROA  
ATOM   4702  N   PRO P 692     -22.053  30.685 -26.879  0.00  0.00      PROA  
ATOM   4703  CD  PRO P 692     -23.124  31.163 -27.813  0.00  0.00      PROA  
ATOM   4704  HD1 PRO P 692     -22.768  31.177 -28.865  0.00  0.00      PROA  
ATOM   4705  HD2 PRO P 692     -23.591  32.143 -27.575  0.00  0.00      PROA  
ATOM   4706  CA  PRO P 692     -22.442  29.410 -26.203  0.00  0.00      PROA  
ATOM   4707  HA  PRO P 692     -22.131  29.434 -25.169  0.00  0.00      PROA  
ATOM   4708  CB  PRO P 692     -23.948  29.482 -26.407  0.00  0.00      PROA  
ATOM   4709  HB1 PRO P 692     -24.371  30.113 -25.595  0.00  0.00      PROA  
ATOM   4710  HB2 PRO P 692     -24.340  28.455 -26.248  0.00  0.00      PROA  
ATOM   4711  CG  PRO P 692     -24.145  30.018 -27.760  0.00  0.00      PROA  
ATOM   4712  HG1 PRO P 692     -23.930  29.335 -28.610  0.00  0.00      PROA  
ATOM   4713  HG2 PRO P 692     -25.205  30.223 -28.023  0.00  0.00      PROA  
ATOM   4714  C   PRO P 692     -21.896  28.200 -26.906  0.00  0.00      PROA  
ATOM   4715  O   PRO P 692     -22.114  27.078 -26.422  0.00  0.00      PROA  
ATOM   4716  N   LEU P 693     -21.215  28.317 -28.061  0.00  0.00      PROA  
ATOM   4717  HN  LEU P 693     -21.029  29.240 -28.390  0.00  0.00      PROA  
ATOM   4718  CA  LEU P 693     -20.636  27.205 -28.712  0.00  0.00      PROA  
ATOM   4719  HA  LEU P 693     -21.416  26.491 -28.932  0.00  0.00      PROA  
ATOM   4720  CB  LEU P 693     -19.986  27.579 -30.055  0.00  0.00      PROA  
ATOM   4721  HB1 LEU P 693     -19.290  28.431 -29.900  0.00  0.00      PROA  
ATOM   4722  HB2 LEU P 693     -20.776  27.955 -30.740  0.00  0.00      PROA  
ATOM   4723  CG  LEU P 693     -19.256  26.449 -30.806  0.00  0.00      PROA  
ATOM   4724  HG  LEU P 693     -18.402  25.951 -30.299  0.00  0.00      PROA  
ATOM   4725  CD1 LEU P 693     -20.278  25.399 -31.391  0.00  0.00      PROA  
ATOM   4726 HD11 LEU P 693     -19.778  24.689 -32.084  0.00  0.00      PROA  
ATOM   4727 HD12 LEU P 693     -21.052  25.890 -32.019  0.00  0.00      PROA  
ATOM   4728 HD13 LEU P 693     -20.761  24.854 -30.552  0.00  0.00      PROA  
ATOM   4729  CD2 LEU P 693     -18.519  27.120 -31.998  0.00  0.00      PROA  
ATOM   4730 HD21 LEU P 693     -19.219  27.773 -32.562  0.00  0.00      PROA  
ATOM   4731 HD22 LEU P 693     -18.176  26.284 -32.644  0.00  0.00      PROA  
ATOM   4732 HD23 LEU P 693     -17.630  27.668 -31.617  0.00  0.00      PROA  
ATOM   4733  C   LEU P 693     -19.659  26.406 -27.923  0.00  0.00      PROA  
ATOM   4734  O   LEU P 693     -19.700  25.150 -27.935  0.00  0.00      PROA  
ATOM   4735  N   ARG P 694     -18.842  27.069 -27.002  0.00  0.00      PROA  
ATOM   4736  HN  ARG P 694     -18.837  28.065 -26.951  0.00  0.00      PROA  
ATOM   4737  CA  ARG P 694     -18.064  26.377 -25.988  0.00  0.00      PROA  
ATOM   4738  HA  ARG P 694     -17.414  25.704 -26.529  0.00  0.00      PROA  
ATOM   4739  CB  ARG P 694     -17.199  27.362 -25.185  0.00  0.00      PROA  
ATOM   4740  HB1 ARG P 694     -16.556  27.958 -25.867  0.00  0.00      PROA  
ATOM   4741  HB2 ARG P 694     -16.573  26.770 -24.483  0.00  0.00      PROA  
ATOM   4742  CG  ARG P 694     -17.946  28.477 -24.420  0.00  0.00      PROA  
ATOM   4743  HG1 ARG P 694     -18.536  28.105 -23.556  0.00  0.00      PROA  
ATOM   4744  HG2 ARG P 694     -18.747  28.891 -25.070  0.00  0.00      PROA  
ATOM   4745  CD  ARG P 694     -17.147  29.738 -24.053  0.00  0.00      PROA  
ATOM   4746  HD1 ARG P 694     -17.736  30.455 -23.441  0.00  0.00      PROA  
ATOM   4747  HD2 ARG P 694     -16.820  30.230 -24.993  0.00  0.00      PROA  
ATOM   4748  NE  ARG P 694     -15.913  29.399 -23.317  0.00  0.00      PROA  
ATOM   4749  HE  ARG P 694     -15.932  28.626 -22.682  0.00  0.00      PROA  
ATOM   4750  CZ  ARG P 694     -14.851  30.183 -23.252  0.00  0.00      PROA  
ATOM   4751  NH1 ARG P 694     -14.690  31.252 -23.981  0.00  0.00      PROA  
ATOM   4752 HH11 ARG P 694     -15.494  31.658 -24.417  0.00  0.00      PROA  
ATOM   4753 HH12 ARG P 694     -13.911  31.839 -23.760  0.00  0.00      PROA  
ATOM   4754  NH2 ARG P 694     -13.744  29.767 -22.691  0.00  0.00      PROA  
ATOM   4755 HH21 ARG P 694     -13.649  28.903 -22.196  0.00  0.00      PROA  
ATOM   4756 HH22 ARG P 694     -12.889  30.257 -22.862  0.00  0.00      PROA  
ATOM   4757  C   ARG P 694     -18.759  25.474 -25.019  0.00  0.00      PROA  
ATOM   4758  O   ARG P 694     -18.257  24.379 -24.724  0.00  0.00      PROA  
ATOM   4759  N   GLN P 695     -19.946  25.923 -24.519  0.00  0.00      PROA  
ATOM   4760  HN  GLN P 695     -20.363  26.754 -24.878  0.00  0.00      PROA  
ATOM   4761  CA  GLN P 695     -20.821  25.037 -23.799  0.00  0.00      PROA  
ATOM   4762  HA  GLN P 695     -20.287  24.752 -22.904  0.00  0.00      PROA  
ATOM   4763  CB  GLN P 695     -22.083  25.828 -23.275  0.00  0.00      PROA  
ATOM   4764  HB1 GLN P 695     -22.797  25.169 -22.736  0.00  0.00      PROA  
ATOM   4765  HB2 GLN P 695     -22.710  26.150 -24.133  0.00  0.00      PROA  
ATOM   4766  CG  GLN P 695     -21.706  26.965 -22.329  0.00  0.00      PROA  
ATOM   4767  HG1 GLN P 695     -21.370  27.819 -22.955  0.00  0.00      PROA  
ATOM   4768  HG2 GLN P 695     -20.874  26.645 -21.665  0.00  0.00      PROA  
ATOM   4769  CD  GLN P 695     -22.896  27.351 -21.425  0.00  0.00      PROA  
ATOM   4770  OE1 GLN P 695     -23.609  28.328 -21.660  0.00  0.00      PROA  
ATOM   4771  NE2 GLN P 695     -23.116  26.514 -20.368  0.00  0.00      PROA  
ATOM   4772 HE21 GLN P 695     -23.814  26.698 -19.677  0.00  0.00      PROA  
ATOM   4773 HE22 GLN P 695     -22.502  25.730 -20.285  0.00  0.00      PROA  
ATOM   4774  C   GLN P 695     -21.299  23.790 -24.509  0.00  0.00      PROA  
ATOM   4775  O   GLN P 695     -21.499  22.725 -23.900  0.00  0.00      PROA  
ATOM   4776  N   ARG P 696     -21.425  23.788 -25.849  0.00  0.00      PROA  
ATOM   4777  HN  ARG P 696     -21.208  24.610 -26.370  0.00  0.00      PROA  
ATOM   4778  CA  ARG P 696     -21.752  22.684 -26.684  0.00  0.00      PROA  
ATOM   4779  HA  ARG P 696     -22.603  22.162 -26.271  0.00  0.00      PROA  
ATOM   4780  CB  ARG P 696     -22.309  23.045 -28.094  0.00  0.00      PROA  
ATOM   4781  HB1 ARG P 696     -22.555  22.132 -28.679  0.00  0.00      PROA  
ATOM   4782  HB2 ARG P 696     -21.529  23.567 -28.688  0.00  0.00      PROA  
ATOM   4783  CG  ARG P 696     -23.605  23.835 -28.045  0.00  0.00      PROA  
ATOM   4784  HG1 ARG P 696     -23.902  23.922 -29.112  0.00  0.00      PROA  
ATOM   4785  HG2 ARG P 696     -23.331  24.884 -27.806  0.00  0.00      PROA  
ATOM   4786  CD  ARG P 696     -24.771  23.419 -27.081  0.00  0.00      PROA  
ATOM   4787  HD1 ARG P 696     -25.623  24.112 -27.251  0.00  0.00      PROA  
ATOM   4788  HD2 ARG P 696     -24.455  23.604 -26.032  0.00  0.00      PROA  
ATOM   4789  NE  ARG P 696     -25.054  21.933 -27.270  0.00  0.00      PROA  
ATOM   4790  HE  ARG P 696     -24.865  21.328 -26.497  0.00  0.00      PROA  
ATOM   4791  CZ  ARG P 696     -25.480  21.322 -28.406  0.00  0.00      PROA  
ATOM   4792  NH1 ARG P 696     -25.988  21.958 -29.413  0.00  0.00      PROA  
ATOM   4793 HH11 ARG P 696     -25.564  22.850 -29.576  0.00  0.00      PROA  
ATOM   4794 HH12 ARG P 696     -26.217  21.473 -30.257  0.00  0.00      PROA  
ATOM   4795  NH2 ARG P 696     -25.399  20.029 -28.377  0.00  0.00      PROA  
ATOM   4796 HH21 ARG P 696     -24.781  19.639 -27.695  0.00  0.00      PROA  
ATOM   4797 HH22 ARG P 696     -25.678  19.459 -29.150  0.00  0.00      PROA  
ATOM   4798  C   ARG P 696     -20.518  21.782 -26.857  0.00  0.00      PROA  
ATOM   4799  O   ARG P 696     -20.640  20.572 -26.953  0.00  0.00      PROA  
ATOM   4800  N   LEU P 697     -19.252  22.323 -26.945  0.00  0.00      PROA  
ATOM   4801  HN  LEU P 697     -19.171  23.316 -26.932  0.00  0.00      PROA  
ATOM   4802  CA  LEU P 697     -18.020  21.542 -27.057  0.00  0.00      PROA  
ATOM   4803  HA  LEU P 697     -18.204  20.806 -27.826  0.00  0.00      PROA  
ATOM   4804  CB  LEU P 697     -16.718  22.325 -27.352  0.00  0.00      PROA  
ATOM   4805  HB1 LEU P 697     -15.897  21.617 -27.593  0.00  0.00      PROA  
ATOM   4806  HB2 LEU P 697     -16.444  22.979 -26.497  0.00  0.00      PROA  
ATOM   4807  CG  LEU P 697     -16.787  23.232 -28.557  0.00  0.00      PROA  
ATOM   4808  HG  LEU P 697     -17.428  24.109 -28.321  0.00  0.00      PROA  
ATOM   4809  CD1 LEU P 697     -15.341  23.703 -28.936  0.00  0.00      PROA  
ATOM   4810 HD11 LEU P 697     -15.409  24.105 -29.969  0.00  0.00      PROA  
ATOM   4811 HD12 LEU P 697     -14.592  22.882 -28.916  0.00  0.00      PROA  
ATOM   4812 HD13 LEU P 697     -15.083  24.576 -28.298  0.00  0.00      PROA  
ATOM   4813  CD2 LEU P 697     -17.361  22.475 -29.712  0.00  0.00      PROA  
ATOM   4814 HD21 LEU P 697     -16.884  21.486 -29.887  0.00  0.00      PROA  
ATOM   4815 HD22 LEU P 697     -17.299  22.967 -30.706  0.00  0.00      PROA  
ATOM   4816 HD23 LEU P 697     -18.461  22.406 -29.569  0.00  0.00      PROA  
ATOM   4817  C   LEU P 697     -17.792  20.528 -25.899  0.00  0.00      PROA  
ATOM   4818  O   LEU P 697     -17.376  19.355 -26.071  0.00  0.00      PROA  
ATOM   4819  N   GLU P 698     -18.098  20.980 -24.686  0.00  0.00      PROA  
ATOM   4820  HN  GLU P 698     -18.335  21.947 -24.656  0.00  0.00      PROA  
ATOM   4821  CA  GLU P 698     -18.146  20.125 -23.524  0.00  0.00      PROA  
ATOM   4822  HA  GLU P 698     -17.166  19.757 -23.261  0.00  0.00      PROA  
ATOM   4823  CB  GLU P 698     -18.548  20.932 -22.269  0.00  0.00      PROA  
ATOM   4824  HB1 GLU P 698     -18.709  20.236 -21.419  0.00  0.00      PROA  
ATOM   4825  HB2 GLU P 698     -19.495  21.482 -22.460  0.00  0.00      PROA  
ATOM   4826  CG  GLU P 698     -17.422  21.921 -21.836  0.00  0.00      PROA  
ATOM   4827  HG1 GLU P 698     -17.224  22.725 -22.577  0.00  0.00      PROA  
ATOM   4828  HG2 GLU P 698     -16.439  21.404 -21.832  0.00  0.00      PROA  
ATOM   4829  CD  GLU P 698     -17.679  22.610 -20.450  0.00  0.00      PROA  
ATOM   4830  OE1 GLU P 698     -16.954  23.539 -20.024  0.00  0.00      PROA  
ATOM   4831  OE2 GLU P 698     -18.638  22.168 -19.793  0.00  0.00      PROA  
ATOM   4832  C   GLU P 698     -19.118  18.977 -23.650  0.00  0.00      PROA  
ATOM   4833  O   GLU P 698     -18.869  17.799 -23.211  0.00  0.00      PROA  
ATOM   4834  N   GLU P 699     -20.408  19.183 -24.094  0.00  0.00      PROA  
ATOM   4835  HN  GLU P 699     -20.677  20.125 -24.281  0.00  0.00      PROA  
ATOM   4836  CA  GLU P 699     -21.356  18.134 -24.339  0.00  0.00      PROA  
ATOM   4837  HA  GLU P 699     -21.507  17.630 -23.396  0.00  0.00      PROA  
ATOM   4838  CB  GLU P 699     -22.706  18.832 -24.850  0.00  0.00      PROA  
ATOM   4839  HB1 GLU P 699     -23.445  18.017 -25.005  0.00  0.00      PROA  
ATOM   4840  HB2 GLU P 699     -22.545  19.332 -25.829  0.00  0.00      PROA  
ATOM   4841  CG  GLU P 699     -23.332  19.835 -23.792  0.00  0.00      PROA  
ATOM   4842  HG1 GLU P 699     -22.890  20.835 -23.991  0.00  0.00      PROA  
ATOM   4843  HG2 GLU P 699     -23.132  19.440 -22.773  0.00  0.00      PROA  
ATOM   4844  CD  GLU P 699     -24.792  19.938 -23.999  0.00  0.00      PROA  
ATOM   4845  OE1 GLU P 699     -25.255  20.570 -25.028  0.00  0.00      PROA  
ATOM   4846  OE2 GLU P 699     -25.509  19.357 -23.167  0.00  0.00      PROA  
ATOM   4847  C   GLU P 699     -20.788  17.299 -25.394  0.00  0.00      PROA  
ATOM   4848  O   GLU P 699     -20.628  16.086 -25.262  0.00  0.00      PROA  
ATOM   4849  N   TYR P 700     -20.401  17.862 -26.618  0.00  0.00      PROA  
ATOM   4850  HN  TYR P 700     -20.543  18.839 -26.755  0.00  0.00      PROA  
ATOM   4851  CA  TYR P 700     -20.048  17.005 -27.726  0.00  0.00      PROA  
ATOM   4852  HA  TYR P 700     -20.937  16.464 -28.013  0.00  0.00      PROA  
ATOM   4853  CB  TYR P 700     -19.573  17.892 -28.916  0.00  0.00      PROA  
ATOM   4854  HB1 TYR P 700     -19.224  17.221 -29.729  0.00  0.00      PROA  
ATOM   4855  HB2 TYR P 700     -18.748  18.540 -28.548  0.00  0.00      PROA  
ATOM   4856  CG  TYR P 700     -20.594  18.714 -29.579  0.00  0.00      PROA  
ATOM   4857  CD1 TYR P 700     -21.964  18.279 -29.619  0.00  0.00      PROA  
ATOM   4858  HD1 TYR P 700     -22.267  17.319 -29.228  0.00  0.00      PROA  
ATOM   4859  CE1 TYR P 700     -22.873  19.107 -30.357  0.00  0.00      PROA  
ATOM   4860  HE1 TYR P 700     -23.837  18.623 -30.401  0.00  0.00      PROA  
ATOM   4861  CZ  TYR P 700     -22.495  20.387 -30.854  0.00  0.00      PROA  
ATOM   4862  OH  TYR P 700     -23.416  21.287 -31.335  0.00  0.00      PROA  
ATOM   4863  HH  TYR P 700     -24.236  20.793 -31.416  0.00  0.00      PROA  
ATOM   4864  CD2 TYR P 700     -20.211  19.859 -30.240  0.00  0.00      PROA  
ATOM   4865  HD2 TYR P 700     -19.161  20.109 -30.281  0.00  0.00      PROA  
ATOM   4866  CE2 TYR P 700     -21.151  20.749 -30.765  0.00  0.00      PROA  
ATOM   4867  HE2 TYR P 700     -20.987  21.755 -31.122  0.00  0.00      PROA  
ATOM   4868  C   TYR P 700     -18.857  16.036 -27.544  0.00  0.00      PROA  
ATOM   4869  O   TYR P 700     -18.886  14.887 -27.920  0.00  0.00      PROA  
ATOM   4870  N   PHE P 701     -17.746  16.484 -26.899  0.00  0.00      PROA  
ATOM   4871  HN  PHE P 701     -17.790  17.374 -26.451  0.00  0.00      PROA  
ATOM   4872  CA  PHE P 701     -16.586  15.641 -26.657  0.00  0.00      PROA  
ATOM   4873  HA  PHE P 701     -16.246  15.259 -27.608  0.00  0.00      PROA  
ATOM   4874  CB  PHE P 701     -15.562  16.512 -25.844  0.00  0.00      PROA  
ATOM   4875  HB1 PHE P 701     -15.772  16.656 -24.763  0.00  0.00      PROA  
ATOM   4876  HB2 PHE P 701     -15.510  17.505 -26.339  0.00  0.00      PROA  
ATOM   4877  CG  PHE P 701     -14.163  15.999 -25.959  0.00  0.00      PROA  
ATOM   4878  CD1 PHE P 701     -13.342  15.698 -24.864  0.00  0.00      PROA  
ATOM   4879  HD1 PHE P 701     -13.664  15.941 -23.862  0.00  0.00      PROA  
ATOM   4880  CE1 PHE P 701     -11.978  15.410 -24.982  0.00  0.00      PROA  
ATOM   4881  HE1 PHE P 701     -11.374  15.239 -24.103  0.00  0.00      PROA  
ATOM   4882  CZ  PHE P 701     -11.446  15.288 -26.276  0.00  0.00      PROA  
ATOM   4883  HZ  PHE P 701     -10.472  14.885 -26.513  0.00  0.00      PROA  
ATOM   4884  CD2 PHE P 701     -13.644  15.834 -27.217  0.00  0.00      PROA  
ATOM   4885  HD2 PHE P 701     -14.152  15.979 -28.159  0.00  0.00      PROA  
ATOM   4886  CE2 PHE P 701     -12.279  15.575 -27.329  0.00  0.00      PROA  
ATOM   4887  HE2 PHE P 701     -11.821  15.405 -28.292  0.00  0.00      PROA  
ATOM   4888  C   PHE P 701     -16.932  14.412 -25.815  0.00  0.00      PROA  
ATOM   4889  O   PHE P 701     -16.383  13.339 -26.046  0.00  0.00      PROA  
ATOM   4890  N   GLN P 702     -17.810  14.543 -24.784  0.00  0.00      PROA  
ATOM   4891  HN  GLN P 702     -18.195  15.418 -24.499  0.00  0.00      PROA  
ATOM   4892  CA  GLN P 702     -18.179  13.493 -23.865  0.00  0.00      PROA  
ATOM   4893  HA  GLN P 702     -17.332  12.830 -23.776  0.00  0.00      PROA  
ATOM   4894  CB  GLN P 702     -18.449  14.168 -22.451  0.00  0.00      PROA  
ATOM   4895  HB1 GLN P 702     -18.838  13.425 -21.722  0.00  0.00      PROA  
ATOM   4896  HB2 GLN P 702     -19.306  14.798 -22.774  0.00  0.00      PROA  
ATOM   4897  CG  GLN P 702     -17.277  14.963 -21.828  0.00  0.00      PROA  
ATOM   4898  HG1 GLN P 702     -17.691  15.264 -20.841  0.00  0.00      PROA  
ATOM   4899  HG2 GLN P 702     -16.908  15.836 -22.408  0.00  0.00      PROA  
ATOM   4900  CD  GLN P 702     -16.097  14.017 -21.687  0.00  0.00      PROA  
ATOM   4901  OE1 GLN P 702     -15.518  13.638 -22.698  0.00  0.00      PROA  
ATOM   4902  NE2 GLN P 702     -15.685  13.735 -20.428  0.00  0.00      PROA  
ATOM   4903 HE21 GLN P 702     -15.101  12.934 -20.297  0.00  0.00      PROA  
ATOM   4904 HE22 GLN P 702     -16.263  14.014 -19.661  0.00  0.00      PROA  
ATOM   4905  C   GLN P 702     -19.218  12.662 -24.356  0.00  0.00      PROA  
ATOM   4906  O   GLN P 702     -19.259  11.424 -24.116  0.00  0.00      PROA  
ATOM   4907  N   HSD P 703     -20.182  13.150 -25.155  0.00  0.00      PROA  
ATOM   4908  HN  HSD P 703     -20.278  14.101 -25.440  0.00  0.00      PROA  
ATOM   4909  CA  HSD P 703     -21.222  12.275 -25.689  0.00  0.00      PROA  
ATOM   4910  HA  HSD P 703     -21.695  11.681 -24.922  0.00  0.00      PROA  
ATOM   4911  CB  HSD P 703     -22.363  13.114 -26.405  0.00  0.00      PROA  
ATOM   4912  HB1 HSD P 703     -22.898  12.464 -27.130  0.00  0.00      PROA  
ATOM   4913  HB2 HSD P 703     -21.943  13.968 -26.977  0.00  0.00      PROA  
ATOM   4914  ND1 HSD P 703     -24.232  12.696 -24.815  0.00  0.00      PROA  
ATOM   4915  HD1 HSD P 703     -24.382  11.720 -24.972  0.00  0.00      PROA  
ATOM   4916  CG  HSD P 703     -23.340  13.568 -25.393  0.00  0.00      PROA  
ATOM   4917  CE1 HSD P 703     -24.994  13.412 -23.991  0.00  0.00      PROA  
ATOM   4918  HE1 HSD P 703     -25.714  13.074 -23.246  0.00  0.00      PROA  
ATOM   4919  NE2 HSD P 703     -24.652  14.679 -24.024  0.00  0.00      PROA  
ATOM   4920  CD2 HSD P 703     -23.689  14.824 -25.038  0.00  0.00      PROA  
ATOM   4921  HD2 HSD P 703     -23.214  15.785 -25.190  0.00  0.00      PROA  
ATOM   4922  C   HSD P 703     -20.663  11.241 -26.630  0.00  0.00      PROA  
ATOM   4923  O   HSD P 703     -21.039  10.065 -26.595  0.00  0.00      PROA  
ATOM   4924  N   ALA P 704     -19.768  11.614 -27.569  0.00  0.00      PROA  
ATOM   4925  HN  ALA P 704     -19.401  12.541 -27.576  0.00  0.00      PROA  
ATOM   4926  CA  ALA P 704     -19.287  10.706 -28.620  0.00  0.00      PROA  
ATOM   4927  HA  ALA P 704     -20.122  10.232 -29.115  0.00  0.00      PROA  
ATOM   4928  CB  ALA P 704     -18.500  11.561 -29.673  0.00  0.00      PROA  
ATOM   4929  HB1 ALA P 704     -17.574  12.072 -29.333  0.00  0.00      PROA  
ATOM   4930  HB2 ALA P 704     -19.206  12.393 -29.881  0.00  0.00      PROA  
ATOM   4931  HB3 ALA P 704     -18.223  11.017 -30.602  0.00  0.00      PROA  
ATOM   4932  C   ALA P 704     -18.399   9.608 -27.939  0.00  0.00      PROA  
ATOM   4933  O   ALA P 704     -18.509   8.461 -28.285  0.00  0.00      PROA  
ATOM   4934  N   TRP P 705     -17.613  10.018 -26.935  0.00  0.00      PROA  
ATOM   4935  HN  TRP P 705     -17.553  10.978 -26.673  0.00  0.00      PROA  
ATOM   4936  CA  TRP P 705     -16.882   9.212 -26.084  0.00  0.00      PROA  
ATOM   4937  HA  TRP P 705     -16.255   8.567 -26.681  0.00  0.00      PROA  
ATOM   4938  CB  TRP P 705     -15.758  10.110 -25.423  0.00  0.00      PROA  
ATOM   4939  HB1 TRP P 705     -16.089  11.132 -25.138  0.00  0.00      PROA  
ATOM   4940  HB2 TRP P 705     -15.075  10.285 -26.281  0.00  0.00      PROA  
ATOM   4941  CG  TRP P 705     -15.013   9.496 -24.315  0.00  0.00      PROA  
ATOM   4942  CD1 TRP P 705     -13.848   8.725 -24.487  0.00  0.00      PROA  
ATOM   4943  HD1 TRP P 705     -13.506   8.332 -25.433  0.00  0.00      PROA  
ATOM   4944  NE1 TRP P 705     -13.296   8.434 -23.261  0.00  0.00      PROA  
ATOM   4945  HE1 TRP P 705     -12.466   7.942 -23.115  0.00  0.00      PROA  
ATOM   4946  CE2 TRP P 705     -14.101   8.925 -22.292  0.00  0.00      PROA  
ATOM   4947  CD2 TRP P 705     -15.180   9.625 -22.896  0.00  0.00      PROA  
ATOM   4948  CE3 TRP P 705     -16.098  10.367 -22.119  0.00  0.00      PROA  
ATOM   4949  HE3 TRP P 705     -16.895  10.888 -22.628  0.00  0.00      PROA  
ATOM   4950  CZ3 TRP P 705     -15.878  10.362 -20.741  0.00  0.00      PROA  
ATOM   4951  HZ3 TRP P 705     -16.605  10.875 -20.129  0.00  0.00      PROA  
ATOM   4952  CZ2 TRP P 705     -14.008   8.846 -20.956  0.00  0.00      PROA  
ATOM   4953  HZ2 TRP P 705     -13.196   8.389 -20.410  0.00  0.00      PROA  
ATOM   4954  CH2 TRP P 705     -14.813   9.690 -20.168  0.00  0.00      PROA  
ATOM   4955  HH2 TRP P 705     -14.864   9.546 -19.099  0.00  0.00      PROA  
ATOM   4956  C   TRP P 705     -17.660   8.204 -25.199  0.00  0.00      PROA  
ATOM   4957  O   TRP P 705     -17.421   7.020 -25.270  0.00  0.00      PROA  
ATOM   4958  N   SER P 706     -18.742   8.643 -24.498  0.00  0.00      PROA  
ATOM   4959  HN  SER P 706     -18.786   9.635 -24.408  0.00  0.00      PROA  
ATOM   4960  CA  SER P 706     -19.772   7.810 -23.881  0.00  0.00      PROA  
ATOM   4961  HA  SER P 706     -19.300   7.227 -23.104  0.00  0.00      PROA  
ATOM   4962  CB  SER P 706     -20.852   8.722 -23.217  0.00  0.00      PROA  
ATOM   4963  HB1 SER P 706     -21.234   9.424 -23.988  0.00  0.00      PROA  
ATOM   4964  HB2 SER P 706     -20.350   9.357 -22.456  0.00  0.00      PROA  
ATOM   4965  OG  SER P 706     -21.929   7.917 -22.574  0.00  0.00      PROA  
ATOM   4966  HG1 SER P 706     -22.765   8.371 -22.706  0.00  0.00      PROA  
ATOM   4967  C   SER P 706     -20.436   6.825 -24.881  0.00  0.00      PROA  
ATOM   4968  O   SER P 706     -20.650   5.674 -24.579  0.00  0.00      PROA  
ATOM   4969  N   TYR P 707     -20.700   7.281 -26.147  0.00  0.00      PROA  
ATOM   4970  HN  TYR P 707     -20.554   8.263 -26.237  0.00  0.00      PROA  
ATOM   4971  CA  TYR P 707     -21.299   6.485 -27.205  0.00  0.00      PROA  
ATOM   4972  HA  TYR P 707     -22.183   6.069 -26.743  0.00  0.00      PROA  
ATOM   4973  CB  TYR P 707     -21.644   7.469 -28.467  0.00  0.00      PROA  
ATOM   4974  HB1 TYR P 707     -20.982   8.359 -28.408  0.00  0.00      PROA  
ATOM   4975  HB2 TYR P 707     -22.707   7.776 -28.373  0.00  0.00      PROA  
ATOM   4976  CG  TYR P 707     -21.472   6.785 -29.875  0.00  0.00      PROA  
ATOM   4977  CD1 TYR P 707     -20.428   7.194 -30.645  0.00  0.00      PROA  
ATOM   4978  HD1 TYR P 707     -19.796   7.951 -30.204  0.00  0.00      PROA  
ATOM   4979  CE1 TYR P 707     -20.149   6.678 -31.951  0.00  0.00      PROA  
ATOM   4980  HE1 TYR P 707     -19.302   7.072 -32.493  0.00  0.00      PROA  
ATOM   4981  CZ  TYR P 707     -21.074   5.864 -32.535  0.00  0.00      PROA  
ATOM   4982  OH  TYR P 707     -20.883   5.489 -33.852  0.00  0.00      PROA  
ATOM   4983  HH  TYR P 707     -20.046   5.836 -34.168  0.00  0.00      PROA  
ATOM   4984  CD2 TYR P 707     -22.358   5.831 -30.447  0.00  0.00      PROA  
ATOM   4985  HD2 TYR P 707     -23.217   5.449 -29.914  0.00  0.00      PROA  
ATOM   4986  CE2 TYR P 707     -22.163   5.429 -31.797  0.00  0.00      PROA  
ATOM   4987  HE2 TYR P 707     -22.953   4.850 -32.251  0.00  0.00      PROA  
ATOM   4988  C   TYR P 707     -20.483   5.262 -27.541  0.00  0.00      PROA  
ATOM   4989  O   TYR P 707     -21.084   4.226 -27.708  0.00  0.00      PROA  
ATOM   4990  N   THR P 708     -19.147   5.342 -27.617  0.00  0.00      PROA  
ATOM   4991  HN  THR P 708     -18.687   6.226 -27.627  0.00  0.00      PROA  
ATOM   4992  CA  THR P 708     -18.312   4.270 -28.069  0.00  0.00      PROA  
ATOM   4993  HA  THR P 708     -18.926   3.408 -28.286  0.00  0.00      PROA  
ATOM   4994  CB  THR P 708     -17.576   4.492 -29.391  0.00  0.00      PROA  
ATOM   4995  HB  THR P 708     -18.267   4.899 -30.161  0.00  0.00      PROA  
ATOM   4996  OG1 THR P 708     -16.767   3.422 -29.896  0.00  0.00      PROA  
ATOM   4997  HG1 THR P 708     -16.264   3.158 -29.122  0.00  0.00      PROA  
ATOM   4998  CG2 THR P 708     -16.532   5.587 -29.081  0.00  0.00      PROA  
ATOM   4999 HG21 THR P 708     -17.076   6.416 -28.579  0.00  0.00      PROA  
ATOM   5000 HG22 THR P 708     -15.998   6.073 -29.924  0.00  0.00      PROA  
ATOM   5001 HG23 THR P 708     -15.747   5.180 -28.408  0.00  0.00      PROA  
ATOM   5002  C   THR P 708     -17.490   3.629 -26.993  0.00  0.00      PROA  
ATOM   5003  O   THR P 708     -16.497   2.894 -27.170  0.00  0.00      PROA  
ATOM   5004  N   ASN P 709     -17.924   3.881 -25.759  0.00  0.00      PROA  
ATOM   5005  HN  ASN P 709     -18.726   4.473 -25.727  0.00  0.00      PROA  
ATOM   5006  CA  ASN P 709     -17.568   3.281 -24.479  0.00  0.00      PROA  
ATOM   5007  HA  ASN P 709     -18.215   3.768 -23.764  0.00  0.00      PROA  
ATOM   5008  CB  ASN P 709     -17.781   1.776 -24.331  0.00  0.00      PROA  
ATOM   5009  HB1 ASN P 709     -17.334   1.282 -23.441  0.00  0.00      PROA  
ATOM   5010  HB2 ASN P 709     -17.488   1.226 -25.250  0.00  0.00      PROA  
ATOM   5011  CG  ASN P 709     -19.282   1.449 -24.301  0.00  0.00      PROA  
ATOM   5012  OD1 ASN P 709     -20.185   2.032 -24.911  0.00  0.00      PROA  
ATOM   5013  ND2 ASN P 709     -19.652   0.440 -23.410  0.00  0.00      PROA  
ATOM   5014 HD21 ASN P 709     -20.604   0.182 -23.574  0.00  0.00      PROA  
ATOM   5015 HD22 ASN P 709     -18.995   0.091 -22.742  0.00  0.00      PROA  
ATOM   5016  C   ASN P 709     -16.191   3.691 -24.062  0.00  0.00      PROA  
ATOM   5017  O   ASN P 709     -15.522   3.080 -23.209  0.00  0.00      PROA  
ATOM   5018  N   GLY P 710     -15.674   4.818 -24.570  0.00  0.00      PROA  
ATOM   5019  HN  GLY P 710     -16.194   5.425 -25.166  0.00  0.00      PROA  
ATOM   5020  CA  GLY P 710     -14.293   5.245 -24.345  0.00  0.00      PROA  
ATOM   5021  HA1 GLY P 710     -14.140   5.406 -23.288  0.00  0.00      PROA  
ATOM   5022  HA2 GLY P 710     -14.036   6.162 -24.854  0.00  0.00      PROA  
ATOM   5023  C   GLY P 710     -13.142   4.308 -24.777  0.00  0.00      PROA  
ATOM   5024  O   GLY P 710     -12.027   4.459 -24.320  0.00  0.00      PROA  
ATOM   5025  N   ILE P 711     -13.311   3.408 -25.688  0.00  0.00      PROA  
ATOM   5026  HN  ILE P 711     -14.227   3.425 -26.083  0.00  0.00      PROA  
ATOM   5027  CA  ILE P 711     -12.317   2.506 -26.338  0.00  0.00      PROA  
ATOM   5028  HA  ILE P 711     -11.310   2.848 -26.151  0.00  0.00      PROA  
ATOM   5029  CB  ILE P 711     -12.465   0.988 -25.889  0.00  0.00      PROA  
ATOM   5030  HB  ILE P 711     -11.832   0.378 -26.569  0.00  0.00      PROA  
ATOM   5031  CG2 ILE P 711     -11.895   0.913 -24.462  0.00  0.00      PROA  
ATOM   5032 HG21 ILE P 711     -11.839  -0.089 -23.985  0.00  0.00      PROA  
ATOM   5033 HG22 ILE P 711     -12.618   1.472 -23.830  0.00  0.00      PROA  
ATOM   5034 HG23 ILE P 711     -10.862   1.291 -24.308  0.00  0.00      PROA  
ATOM   5035  CG1 ILE P 711     -13.964   0.419 -25.988  0.00  0.00      PROA  
ATOM   5036 HG11 ILE P 711     -14.132   0.672 -27.057  0.00  0.00      PROA  
ATOM   5037 HG12 ILE P 711     -14.574   1.030 -25.289  0.00  0.00      PROA  
ATOM   5038  CD  ILE P 711     -13.998  -1.079 -25.777  0.00  0.00      PROA  
ATOM   5039  HD1 ILE P 711     -13.726  -1.227 -24.710  0.00  0.00      PROA  
ATOM   5040  HD2 ILE P 711     -13.454  -1.608 -26.589  0.00  0.00      PROA  
ATOM   5041  HD3 ILE P 711     -15.077  -1.316 -25.900  0.00  0.00      PROA  
ATOM   5042  C   ILE P 711     -12.645   2.474 -27.823  0.00  0.00      PROA  
ATOM   5043  O   ILE P 711     -13.661   3.030 -28.238  0.00  0.00      PROA  
ATOM   5044  N   ASP P 712     -11.669   1.870 -28.643  0.00  0.00      PROA  
ATOM   5045  HN  ASP P 712     -10.847   1.556 -28.174  0.00  0.00      PROA  
ATOM   5046  CA  ASP P 712     -11.963   1.520 -29.985  0.00  0.00      PROA  
ATOM   5047  HA  ASP P 712     -12.591   2.334 -30.315  0.00  0.00      PROA  
ATOM   5048  CB  ASP P 712     -10.520   1.708 -30.777  0.00  0.00      PROA  
ATOM   5049  HB1 ASP P 712      -9.719   1.023 -30.424  0.00  0.00      PROA  
ATOM   5050  HB2 ASP P 712     -10.235   2.761 -30.566  0.00  0.00      PROA  
ATOM   5051  CG  ASP P 712     -10.569   1.560 -32.235  0.00  0.00      PROA  
ATOM   5052  OD1 ASP P 712     -11.697   1.743 -32.823  0.00  0.00      PROA  
ATOM   5053  OD2 ASP P 712      -9.549   1.127 -32.874  0.00  0.00      PROA  
ATOM   5054  C   ASP P 712     -12.715   0.251 -30.275  0.00  0.00      PROA  
ATOM   5055  O   ASP P 712     -12.214  -0.850 -30.055  0.00  0.00      PROA  
ATOM   5056  N   MET P 713     -13.937   0.333 -30.836  0.00  0.00      PROA  
ATOM   5057  HN  MET P 713     -14.207   1.218 -31.208  0.00  0.00      PROA  
ATOM   5058  CA  MET P 713     -14.842  -0.707 -31.185  0.00  0.00      PROA  
ATOM   5059  HA  MET P 713     -14.784  -1.513 -30.468  0.00  0.00      PROA  
ATOM   5060  CB  MET P 713     -16.282  -0.169 -31.242  0.00  0.00      PROA  
ATOM   5061  HB1 MET P 713     -17.081  -0.867 -31.572  0.00  0.00      PROA  
ATOM   5062  HB2 MET P 713     -16.503   0.697 -31.902  0.00  0.00      PROA
[truncated: 1,944,195 more chars]
