# Supplementary material for: Allosteric Coupling Between Drug Binding and the Aromatic Cassette in the Pore Domain of the hERG1 Channel: Implications for a State-Dependent Blockade
Source: Front Pharmacol. 2020 Jun 30;11:914. doi: 10.3389/fphar.2020.00914 (PMC7338687; doi:10.3389/fphar.2020.00914)
Supplement: Supplementary file 1 [file DataSheet_1.zip › receptor_drugs/receptor_structures/state3_M651T.pdb]

CRYST1  131.632  131.632  150.954  90.00  90.00  90.00 P 1           1
ATOM      1  N   TRP P 398     -12.485 -48.725 -14.348  0.00  0.00      PROA  
ATOM      2  HT1 TRP P 398     -12.929 -49.663 -14.416  0.00  0.00      PROA  
ATOM      3  HT2 TRP P 398     -11.799 -48.727 -13.566  0.00  0.00      PROA  
ATOM      4  HT3 TRP P 398     -11.769 -48.539 -15.079  0.00  0.00      PROA  
ATOM      5  CA  TRP P 398     -13.481 -47.672 -14.303  0.00  0.00      PROA  
ATOM      6  HA  TRP P 398     -14.202 -47.860 -15.085  0.00  0.00      PROA  
ATOM      7  CB  TRP P 398     -14.339 -47.883 -12.994  0.00  0.00      PROA  
ATOM      8  HB1 TRP P 398     -13.644 -47.798 -12.131  0.00  0.00      PROA  
ATOM      9  HB2 TRP P 398     -14.744 -48.917 -13.031  0.00  0.00      PROA  
ATOM     10  CG  TRP P 398     -15.448 -46.880 -12.801  0.00  0.00      PROA  
ATOM     11  CD1 TRP P 398     -16.683 -46.948 -13.461  0.00  0.00      PROA  
ATOM     12  HD1 TRP P 398     -16.944 -47.557 -14.313  0.00  0.00      PROA  
ATOM     13  NE1 TRP P 398     -17.591 -46.227 -12.777  0.00  0.00      PROA  
ATOM     14  HE1 TRP P 398     -18.402 -45.942 -13.240  0.00  0.00      PROA  
ATOM     15  CE2 TRP P 398     -17.042 -45.779 -11.620  0.00  0.00      PROA  
ATOM     16  CD2 TRP P 398     -15.708 -46.146 -11.618  0.00  0.00      PROA  
ATOM     17  CE3 TRP P 398     -14.892 -45.978 -10.494  0.00  0.00      PROA  
ATOM     18  HE3 TRP P 398     -13.912 -46.430 -10.508  0.00  0.00      PROA  
ATOM     19  CZ3 TRP P 398     -15.415 -45.305  -9.435  0.00  0.00      PROA  
ATOM     20  HZ3 TRP P 398     -14.756 -45.169  -8.591  0.00  0.00      PROA  
ATOM     21  CZ2 TRP P 398     -17.483 -44.905 -10.602  0.00  0.00      PROA  
ATOM     22  HZ2 TRP P 398     -18.443 -44.434 -10.758  0.00  0.00      PROA  
ATOM     23  CH2 TRP P 398     -16.668 -44.788  -9.487  0.00  0.00      PROA  
ATOM     24  HH2 TRP P 398     -16.916 -44.230  -8.596  0.00  0.00      PROA  
ATOM     25  C   TRP P 398     -13.027 -46.243 -14.496  0.00  0.00      PROA  
ATOM     26  O   TRP P 398     -12.062 -45.889 -13.876  0.00  0.00      PROA  
ATOM     27  N   THR P 399     -13.624 -45.400 -15.343  0.00  0.00      PROA  
ATOM     28  HN  THR P 399     -14.437 -45.721 -15.822  0.00  0.00      PROA  
ATOM     29  CA  THR P 399     -13.237 -44.108 -15.837  0.00  0.00      PROA  
ATOM     30  HA  THR P 399     -12.264 -43.775 -15.508  0.00  0.00      PROA  
ATOM     31  CB  THR P 399     -13.300 -44.029 -17.394  0.00  0.00      PROA  
ATOM     32  HB  THR P 399     -14.301 -44.322 -17.778  0.00  0.00      PROA  
ATOM     33  OG1 THR P 399     -12.354 -44.963 -17.904  0.00  0.00      PROA  
ATOM     34  HG1 THR P 399     -12.713 -45.838 -17.743  0.00  0.00      PROA  
ATOM     35  CG2 THR P 399     -12.857 -42.626 -17.810  0.00  0.00      PROA  
ATOM     36 HG21 THR P 399     -13.398 -41.807 -17.289  0.00  0.00      PROA  
ATOM     37 HG22 THR P 399     -13.008 -42.526 -18.906  0.00  0.00      PROA  
ATOM     38 HG23 THR P 399     -11.759 -42.568 -17.647  0.00  0.00      PROA  
ATOM     39  C   THR P 399     -14.210 -43.100 -15.285  0.00  0.00      PROA  
ATOM     40  O   THR P 399     -15.391 -43.107 -15.588  0.00  0.00      PROA  
ATOM     41  N   ILE P 400     -13.646 -42.064 -14.561  0.00  0.00      PROA  
ATOM     42  HN  ILE P 400     -12.664 -42.148 -14.414  0.00  0.00      PROA  
ATOM     43  CA  ILE P 400     -14.349 -40.995 -14.030  0.00  0.00      PROA  
ATOM     44  HA  ILE P 400     -15.368 -41.337 -13.930  0.00  0.00      PROA  
ATOM     45  CB  ILE P 400     -13.772 -40.593 -12.614  0.00  0.00      PROA  
ATOM     46  HB  ILE P 400     -12.674 -40.445 -12.696  0.00  0.00      PROA  
ATOM     47  CG2 ILE P 400     -14.378 -39.250 -12.008  0.00  0.00      PROA  
ATOM     48 HG21 ILE P 400     -15.457 -39.175 -12.261  0.00  0.00      PROA  
ATOM     49 HG22 ILE P 400     -13.839 -38.342 -12.354  0.00  0.00      PROA  
ATOM     50 HG23 ILE P 400     -14.347 -39.331 -10.900  0.00  0.00      PROA  
ATOM     51  CG1 ILE P 400     -14.001 -41.714 -11.555  0.00  0.00      PROA  
ATOM     52 HG11 ILE P 400     -15.102 -41.839 -11.473  0.00  0.00      PROA  
ATOM     53 HG12 ILE P 400     -13.755 -41.309 -10.550  0.00  0.00      PROA  
ATOM     54  CD  ILE P 400     -13.209 -43.000 -11.598  0.00  0.00      PROA  
ATOM     55  HD1 ILE P 400     -13.530 -43.690 -12.407  0.00  0.00      PROA  
ATOM     56  HD2 ILE P 400     -13.427 -43.396 -10.582  0.00  0.00      PROA  
ATOM     57  HD3 ILE P 400     -12.166 -42.658 -11.769  0.00  0.00      PROA  
ATOM     58  C   ILE P 400     -14.433 -39.809 -15.022  0.00  0.00      PROA  
ATOM     59  O   ILE P 400     -13.453 -39.563 -15.700  0.00  0.00      PROA  
ATOM     60  N   LEU P 401     -15.612 -39.190 -15.179  0.00  0.00      PROA  
ATOM     61  HN  LEU P 401     -16.306 -39.621 -14.606  0.00  0.00      PROA  
ATOM     62  CA  LEU P 401     -15.861 -38.132 -16.076  0.00  0.00      PROA  
ATOM     63  HA  LEU P 401     -15.252 -38.250 -16.960  0.00  0.00      PROA  
ATOM     64  CB  LEU P 401     -17.347 -37.909 -16.566  0.00  0.00      PROA  
ATOM     65  HB1 LEU P 401     -17.494 -36.831 -16.792  0.00  0.00      PROA  
ATOM     66  HB2 LEU P 401     -18.007 -38.089 -15.691  0.00  0.00      PROA  
ATOM     67  CG  LEU P 401     -17.831 -38.748 -17.813  0.00  0.00      PROA  
ATOM     68  HG  LEU P 401     -17.856 -39.824 -17.536  0.00  0.00      PROA  
ATOM     69  CD1 LEU P 401     -19.274 -38.440 -18.176  0.00  0.00      PROA  
ATOM     70 HD11 LEU P 401     -19.632 -39.162 -18.941  0.00  0.00      PROA  
ATOM     71 HD12 LEU P 401     -19.443 -37.447 -18.645  0.00  0.00      PROA  
ATOM     72 HD13 LEU P 401     -19.974 -38.528 -17.317  0.00  0.00      PROA  
ATOM     73  CD2 LEU P 401     -16.910 -38.828 -19.080  0.00  0.00      PROA  
ATOM     74 HD21 LEU P 401     -17.198 -39.559 -19.866  0.00  0.00      PROA  
ATOM     75 HD22 LEU P 401     -15.891 -39.095 -18.724  0.00  0.00      PROA  
ATOM     76 HD23 LEU P 401     -16.743 -37.849 -19.576  0.00  0.00      PROA  
ATOM     77  C   LEU P 401     -15.356 -36.875 -15.481  0.00  0.00      PROA  
ATOM     78  O   LEU P 401     -15.606 -36.597 -14.345  0.00  0.00      PROA  
ATOM     79  N   HSD P 402     -14.549 -36.088 -16.190  0.00  0.00      PROA  
ATOM     80  HN  HSD P 402     -14.292 -36.173 -17.149  0.00  0.00      PROA  
ATOM     81  CA  HSD P 402     -13.862 -34.981 -15.533  0.00  0.00      PROA  
ATOM     82  HA  HSD P 402     -13.655 -35.250 -14.507  0.00  0.00      PROA  
ATOM     83  CB  HSD P 402     -12.686 -34.314 -16.352  0.00  0.00      PROA  
ATOM     84  HB1 HSD P 402     -13.078 -33.725 -17.209  0.00  0.00      PROA  
ATOM     85  HB2 HSD P 402     -11.994 -35.061 -16.796  0.00  0.00      PROA  
ATOM     86  ND1 HSD P 402     -10.680 -33.589 -14.971  0.00  0.00      PROA  
ATOM     87  HD1 HSD P 402     -10.167 -34.443 -14.889  0.00  0.00      PROA  
ATOM     88  CG  HSD P 402     -11.889 -33.284 -15.557  0.00  0.00      PROA  
ATOM     89  CE1 HSD P 402     -10.113 -32.441 -14.511  0.00  0.00      PROA  
ATOM     90  HE1 HSD P 402      -9.154 -32.318 -14.009  0.00  0.00      PROA  
ATOM     91  NE2 HSD P 402     -10.909 -31.359 -14.746  0.00  0.00      PROA  
ATOM     92  CD2 HSD P 402     -11.977 -31.908 -15.423  0.00  0.00      PROA  
ATOM     93  HD2 HSD P 402     -12.692 -31.209 -15.838  0.00  0.00      PROA  
ATOM     94  C   HSD P 402     -14.880 -33.929 -15.115  0.00  0.00      PROA  
ATOM     95  O   HSD P 402     -14.758 -33.401 -13.993  0.00  0.00      PROA  
ATOM     96  N   TYR P 403     -15.894 -33.674 -15.950  0.00  0.00      PROA  
ATOM     97  HN  TYR P 403     -16.054 -34.257 -16.742  0.00  0.00      PROA  
ATOM     98  CA  TYR P 403     -16.904 -32.760 -15.524  0.00  0.00      PROA  
ATOM     99  HA  TYR P 403     -16.594 -32.188 -14.662  0.00  0.00      PROA  
ATOM    100  CB  TYR P 403     -17.366 -31.766 -16.679  0.00  0.00      PROA  
ATOM    101  HB1 TYR P 403     -18.125 -31.004 -16.400  0.00  0.00      PROA  
ATOM    102  HB2 TYR P 403     -17.669 -32.427 -17.519  0.00  0.00      PROA  
ATOM    103  CG  TYR P 403     -16.102 -31.101 -17.102  0.00  0.00      PROA  
ATOM    104  CD1 TYR P 403     -15.673 -31.213 -18.427  0.00  0.00      PROA  
ATOM    105  HD1 TYR P 403     -16.235 -31.813 -19.126  0.00  0.00      PROA  
ATOM    106  CE1 TYR P 403     -14.541 -30.512 -18.837  0.00  0.00      PROA  
ATOM    107  HE1 TYR P 403     -14.100 -30.675 -19.810  0.00  0.00      PROA  
ATOM    108  CZ  TYR P 403     -13.890 -29.650 -17.981  0.00  0.00      PROA  
ATOM    109  OH  TYR P 403     -12.848 -28.921 -18.490  0.00  0.00      PROA  
ATOM    110  HH  TYR P 403     -12.733 -29.454 -19.280  0.00  0.00      PROA  
ATOM    111  CD2 TYR P 403     -15.454 -30.239 -16.152  0.00  0.00      PROA  
ATOM    112  HD2 TYR P 403     -15.766 -30.191 -15.119  0.00  0.00      PROA  
ATOM    113  CE2 TYR P 403     -14.434 -29.423 -16.670  0.00  0.00      PROA  
ATOM    114  HE2 TYR P 403     -14.016 -28.684 -16.003  0.00  0.00      PROA  
ATOM    115  C   TYR P 403     -18.064 -33.635 -15.215  0.00  0.00      PROA  
ATOM    116  O   TYR P 403     -18.688 -34.194 -16.089  0.00  0.00      PROA  
ATOM    117  N   SER P 404     -18.327 -33.936 -13.900  0.00  0.00      PROA  
ATOM    118  HN  SER P 404     -17.869 -33.280 -13.306  0.00  0.00      PROA  
ATOM    119  CA  SER P 404     -19.341 -34.777 -13.304  0.00  0.00      PROA  
ATOM    120  HA  SER P 404     -20.210 -34.946 -13.923  0.00  0.00      PROA  
ATOM    121  CB  SER P 404     -18.669 -36.046 -13.075  0.00  0.00      PROA  
ATOM    122  HB1 SER P 404     -17.644 -35.992 -12.649  0.00  0.00      PROA  
ATOM    123  HB2 SER P 404     -18.483 -36.589 -14.026  0.00  0.00      PROA  
ATOM    124  OG  SER P 404     -19.488 -36.920 -12.217  0.00  0.00      PROA  
ATOM    125  HG1 SER P 404     -20.203 -37.230 -12.778  0.00  0.00      PROA  
ATOM    126  C   SER P 404     -19.805 -34.107 -12.053  0.00  0.00      PROA  
ATOM    127  O   SER P 404     -18.943 -33.467 -11.503  0.00  0.00      PROA  
ATOM    128  N   PRO P 405     -20.993 -34.112 -11.551  0.00  0.00      PROA  
ATOM    129  CD  PRO P 405     -22.168 -34.626 -12.246  0.00  0.00      PROA  
ATOM    130  HD1 PRO P 405     -21.989 -35.681 -12.547  0.00  0.00      PROA  
ATOM    131  HD2 PRO P 405     -22.352 -34.022 -13.160  0.00  0.00      PROA  
ATOM    132  CA  PRO P 405     -21.360 -33.420 -10.378  0.00  0.00      PROA  
ATOM    133  HA  PRO P 405     -20.906 -32.444 -10.293  0.00  0.00      PROA  
ATOM    134  CB  PRO P 405     -22.823 -33.369 -10.504  0.00  0.00      PROA  
ATOM    135  HB1 PRO P 405     -23.157 -32.501 -11.112  0.00  0.00      PROA  
ATOM    136  HB2 PRO P 405     -23.409 -33.408  -9.561  0.00  0.00      PROA  
ATOM    137  CG  PRO P 405     -23.318 -34.530 -11.341  0.00  0.00      PROA  
ATOM    138  HG1 PRO P 405     -23.503 -35.467 -10.775  0.00  0.00      PROA  
ATOM    139  HG2 PRO P 405     -24.195 -34.179 -11.926  0.00  0.00      PROA  
ATOM    140  C   PRO P 405     -20.769 -34.220  -9.174  0.00  0.00      PROA  
ATOM    141  O   PRO P 405     -20.315 -33.568  -8.211  0.00  0.00      PROA  
ATOM    142  N   PHE P 406     -20.840 -35.577  -9.211  0.00  0.00      PROA  
ATOM    143  HN  PHE P 406     -21.328 -36.044  -9.944  0.00  0.00      PROA  
ATOM    144  CA  PHE P 406     -20.235 -36.489  -8.296  0.00  0.00      PROA  
ATOM    145  HA  PHE P 406     -20.657 -36.294  -7.321  0.00  0.00      PROA  
ATOM    146  CB  PHE P 406     -20.378 -37.962  -8.728  0.00  0.00      PROA  
ATOM    147  HB1 PHE P 406     -19.962 -38.791  -8.116  0.00  0.00      PROA  
ATOM    148  HB2 PHE P 406     -19.826 -38.140  -9.675  0.00  0.00      PROA  
ATOM    149  CG  PHE P 406     -21.836 -38.331  -8.934  0.00  0.00      PROA  
ATOM    150  CD1 PHE P 406     -22.518 -38.804  -7.860  0.00  0.00      PROA  
ATOM    151  HD1 PHE P 406     -21.954 -38.948  -6.950  0.00  0.00      PROA  
ATOM    152  CE1 PHE P 406     -23.777 -39.402  -8.033  0.00  0.00      PROA  
ATOM    153  HE1 PHE P 406     -24.300 -39.877  -7.216  0.00  0.00      PROA  
ATOM    154  CZ  PHE P 406     -24.497 -39.223  -9.293  0.00  0.00      PROA  
ATOM    155  HZ  PHE P 406     -25.494 -39.639  -9.300  0.00  0.00      PROA  
ATOM    156  CD2 PHE P 406     -22.507 -38.300 -10.240  0.00  0.00      PROA  
ATOM    157  HD2 PHE P 406     -22.042 -37.946 -11.149  0.00  0.00      PROA  
ATOM    158  CE2 PHE P 406     -23.838 -38.709 -10.354  0.00  0.00      PROA  
ATOM    159  HE2 PHE P 406     -24.249 -38.654 -11.351  0.00  0.00      PROA  
ATOM    160  C   PHE P 406     -18.708 -36.300  -8.093  0.00  0.00      PROA  
ATOM    161  O   PHE P 406     -18.082 -36.197  -7.025  0.00  0.00      PROA  
ATOM    162  N   LYS P 407     -17.912 -36.162  -9.200  0.00  0.00      PROA  
ATOM    163  HN  LYS P 407     -18.313 -36.370 -10.089  0.00  0.00      PROA  
ATOM    164  CA  LYS P 407     -16.598 -35.610  -9.164  0.00  0.00      PROA  
ATOM    165  HA  LYS P 407     -16.112 -36.202  -8.402  0.00  0.00      PROA  
ATOM    166  CB  LYS P 407     -15.956 -35.634 -10.534  0.00  0.00      PROA  
ATOM    167  HB1 LYS P 407     -16.414 -34.899 -11.230  0.00  0.00      PROA  
ATOM    168  HB2 LYS P 407     -16.030 -36.666 -10.937  0.00  0.00      PROA  
ATOM    169  CG  LYS P 407     -14.419 -35.450 -10.746  0.00  0.00      PROA  
ATOM    170  HG1 LYS P 407     -14.104 -34.400 -10.567  0.00  0.00      PROA  
ATOM    171  HG2 LYS P 407     -14.221 -35.633 -11.824  0.00  0.00      PROA  
ATOM    172  CD  LYS P 407     -13.747 -36.262  -9.626  0.00  0.00      PROA  
ATOM    173  HD1 LYS P 407     -14.046 -37.310  -9.842  0.00  0.00      PROA  
ATOM    174  HD2 LYS P 407     -14.222 -35.898  -8.690  0.00  0.00      PROA  
ATOM    175  CE  LYS P 407     -12.238 -36.344  -9.612  0.00  0.00      PROA  
ATOM    176  HE1 LYS P 407     -11.816 -36.924 -10.461  0.00  0.00      PROA  
ATOM    177  HE2 LYS P 407     -11.905 -36.619  -8.589  0.00  0.00      PROA  
ATOM    178  NZ  LYS P 407     -11.661 -34.952  -9.693  0.00  0.00      PROA  
ATOM    179  HZ1 LYS P 407     -11.687 -34.576 -10.663  0.00  0.00      PROA  
ATOM    180  HZ2 LYS P 407     -10.651 -35.061  -9.471  0.00  0.00      PROA  
ATOM    181  HZ3 LYS P 407     -12.085 -34.330  -8.976  0.00  0.00      PROA  
ATOM    182  C   LYS P 407     -16.422 -34.303  -8.613  0.00  0.00      PROA  
ATOM    183  O   LYS P 407     -15.531 -34.071  -7.806  0.00  0.00      PROA  
ATOM    184  N   ALA P 408     -17.292 -33.363  -8.992  0.00  0.00      PROA  
ATOM    185  HN  ALA P 408     -17.891 -33.647  -9.738  0.00  0.00      PROA  
ATOM    186  CA  ALA P 408     -17.252 -31.932  -8.583  0.00  0.00      PROA  
ATOM    187  HA  ALA P 408     -16.234 -31.618  -8.761  0.00  0.00      PROA  
ATOM    188  CB  ALA P 408     -18.383 -31.216  -9.317  0.00  0.00      PROA  
ATOM    189  HB1 ALA P 408     -18.260 -31.443 -10.398  0.00  0.00      PROA  
ATOM    190  HB2 ALA P 408     -18.401 -30.137  -9.050  0.00  0.00      PROA  
ATOM    191  HB3 ALA P 408     -19.333 -31.642  -8.928  0.00  0.00      PROA  
ATOM    192  C   ALA P 408     -17.452 -31.824  -7.053  0.00  0.00      PROA  
ATOM    193  O   ALA P 408     -16.775 -31.080  -6.328  0.00  0.00      PROA  
ATOM    194  N   VAL P 409     -18.336 -32.656  -6.522  0.00  0.00      PROA  
ATOM    195  HN  VAL P 409     -18.932 -33.175  -7.130  0.00  0.00      PROA  
ATOM    196  CA  VAL P 409     -18.661 -32.873  -5.121  0.00  0.00      PROA  
ATOM    197  HA  VAL P 409     -18.780 -31.868  -4.746  0.00  0.00      PROA  
ATOM    198  CB  VAL P 409     -19.919 -33.694  -4.793  0.00  0.00      PROA  
ATOM    199  HB  VAL P 409     -19.825 -34.697  -5.260  0.00  0.00      PROA  
ATOM    200  CG1 VAL P 409     -19.995 -33.968  -3.338  0.00  0.00      PROA  
ATOM    201 HG11 VAL P 409     -19.904 -33.004  -2.793  0.00  0.00      PROA  
ATOM    202 HG12 VAL P 409     -19.231 -34.655  -2.916  0.00  0.00      PROA  
ATOM    203 HG13 VAL P 409     -21.041 -34.298  -3.162  0.00  0.00      PROA  
ATOM    204  CG2 VAL P 409     -21.196 -32.847  -5.206  0.00  0.00      PROA  
ATOM    205 HG21 VAL P 409     -22.109 -33.468  -5.084  0.00  0.00      PROA  
ATOM    206 HG22 VAL P 409     -21.181 -32.556  -6.278  0.00  0.00      PROA  
ATOM    207 HG23 VAL P 409     -21.304 -31.989  -4.508  0.00  0.00      PROA  
ATOM    208  C   VAL P 409     -17.447 -33.372  -4.374  0.00  0.00      PROA  
ATOM    209  O   VAL P 409     -16.991 -32.649  -3.465  0.00  0.00      PROA  
ATOM    210  N   TRP P 410     -16.714 -34.362  -4.864  0.00  0.00      PROA  
ATOM    211  HN  TRP P 410     -17.137 -34.718  -5.694  0.00  0.00      PROA  
ATOM    212  CA  TRP P 410     -15.428 -34.754  -4.450  0.00  0.00      PROA  
ATOM    213  HA  TRP P 410     -15.480 -35.111  -3.432  0.00  0.00      PROA  
ATOM    214  CB  TRP P 410     -15.011 -36.046  -5.272  0.00  0.00      PROA  
ATOM    215  HB1 TRP P 410     -14.733 -35.586  -6.245  0.00  0.00      PROA  
ATOM    216  HB2 TRP P 410     -15.783 -36.841  -5.353  0.00  0.00      PROA  
ATOM    217  CG  TRP P 410     -13.792 -36.679  -4.768  0.00  0.00      PROA  
ATOM    218  CD1 TRP P 410     -12.521 -36.373  -5.329  0.00  0.00      PROA  
ATOM    219  HD1 TRP P 410     -12.245 -35.519  -5.930  0.00  0.00      PROA  
ATOM    220  NE1 TRP P 410     -11.578 -37.249  -4.811  0.00  0.00      PROA  
ATOM    221  HE1 TRP P 410     -10.639 -37.177  -5.066  0.00  0.00      PROA  
ATOM    222  CE2 TRP P 410     -12.204 -38.136  -3.980  0.00  0.00      PROA  
ATOM    223  CD2 TRP P 410     -13.566 -37.822  -3.899  0.00  0.00      PROA  
ATOM    224  CE3 TRP P 410     -14.434 -38.506  -3.054  0.00  0.00      PROA  
ATOM    225  HE3 TRP P 410     -15.443 -38.146  -2.914  0.00  0.00      PROA  
ATOM    226  CZ3 TRP P 410     -13.954 -39.512  -2.273  0.00  0.00      PROA  
ATOM    227  HZ3 TRP P 410     -14.555 -40.172  -1.664  0.00  0.00      PROA  
ATOM    228  CZ2 TRP P 410     -11.697 -39.140  -3.179  0.00  0.00      PROA  
ATOM    229  HZ2 TRP P 410     -10.659 -39.403  -3.042  0.00  0.00      PROA  
ATOM    230  CH2 TRP P 410     -12.601 -39.846  -2.346  0.00  0.00      PROA  
ATOM    231  HH2 TRP P 410     -12.241 -40.699  -1.791  0.00  0.00      PROA  
ATOM    232  C   TRP P 410     -14.288 -33.775  -4.472  0.00  0.00      PROA  
ATOM    233  O   TRP P 410     -13.430 -33.754  -3.564  0.00  0.00      PROA  
ATOM    234  N   ASP P 411     -14.197 -32.901  -5.481  0.00  0.00      PROA  
ATOM    235  HN  ASP P 411     -14.751 -33.029  -6.300  0.00  0.00      PROA  
ATOM    236  CA  ASP P 411     -13.189 -31.869  -5.576  0.00  0.00      PROA  
ATOM    237  HA  ASP P 411     -12.333 -32.463  -5.295  0.00  0.00      PROA  
ATOM    238  CB  ASP P 411     -13.124 -31.476  -7.050  0.00  0.00      PROA  
ATOM    239  HB1 ASP P 411     -12.436 -30.612  -7.174  0.00  0.00      PROA  
ATOM    240  HB2 ASP P 411     -14.154 -31.318  -7.434  0.00  0.00      PROA  
ATOM    241  CG  ASP P 411     -12.520 -32.527  -7.904  0.00  0.00      PROA  
ATOM    242  OD1 ASP P 411     -11.884 -33.502  -7.392  0.00  0.00      PROA  
ATOM    243  OD2 ASP P 411     -12.700 -32.508  -9.153  0.00  0.00      PROA  
ATOM    244  C   ASP P 411     -13.375 -30.615  -4.630  0.00  0.00      PROA  
ATOM    245  O   ASP P 411     -12.453 -30.151  -3.964  0.00  0.00      PROA  
ATOM    246  N   TRP P 412     -14.698 -30.247  -4.361  0.00  0.00      PROA  
ATOM    247  HN  TRP P 412     -15.453 -30.671  -4.854  0.00  0.00      PROA  
ATOM    248  CA  TRP P 412     -14.999 -29.291  -3.288  0.00  0.00      PROA  
ATOM    249  HA  TRP P 412     -14.211 -28.553  -3.294  0.00  0.00      PROA  
ATOM    250  CB  TRP P 412     -16.322 -28.548  -3.574  0.00  0.00      PROA  
ATOM    251  HB1 TRP P 412     -16.454 -27.962  -2.640  0.00  0.00      PROA  
ATOM    252  HB2 TRP P 412     -17.185 -29.218  -3.773  0.00  0.00      PROA  
ATOM    253  CG  TRP P 412     -16.195 -27.583  -4.667  0.00  0.00      PROA  
ATOM    254  CD1 TRP P 412     -16.694 -27.621  -5.982  0.00  0.00      PROA  
ATOM    255  HD1 TRP P 412     -17.300 -28.427  -6.370  0.00  0.00      PROA  
ATOM    256  NE1 TRP P 412     -16.398 -26.387  -6.549  0.00  0.00      PROA  
ATOM    257  HE1 TRP P 412     -16.357 -26.185  -7.503  0.00  0.00      PROA  
ATOM    258  CE2 TRP P 412     -15.744 -25.571  -5.701  0.00  0.00      PROA  
ATOM    259  CD2 TRP P 412     -15.604 -26.273  -4.477  0.00  0.00      PROA  
ATOM    260  CE3 TRP P 412     -15.002 -25.546  -3.421  0.00  0.00      PROA  
ATOM    261  HE3 TRP P 412     -14.937 -25.891  -2.399  0.00  0.00      PROA  
ATOM    262  CZ3 TRP P 412     -14.558 -24.213  -3.637  0.00  0.00      PROA  
ATOM    263  HZ3 TRP P 412     -14.018 -23.682  -2.868  0.00  0.00      PROA  
ATOM    264  CZ2 TRP P 412     -15.312 -24.279  -5.880  0.00  0.00      PROA  
ATOM    265  HZ2 TRP P 412     -15.373 -23.785  -6.838  0.00  0.00      PROA  
ATOM    266  CH2 TRP P 412     -14.636 -23.682  -4.902  0.00  0.00      PROA  
ATOM    267  HH2 TRP P 412     -14.113 -22.757  -5.099  0.00  0.00      PROA  
ATOM    268  C   TRP P 412     -14.892 -29.911  -1.930  0.00  0.00      PROA  
ATOM    269  O   TRP P 412     -14.386 -29.293  -0.994  0.00  0.00      PROA  
ATOM    270  N   LEU P 413     -15.254 -31.214  -1.772  0.00  0.00      PROA  
ATOM    271  HN  LEU P 413     -15.561 -31.628  -2.625  0.00  0.00      PROA  
ATOM    272  CA  LEU P 413     -15.043 -32.017  -0.572  0.00  0.00      PROA  
ATOM    273  HA  LEU P 413     -15.530 -31.516   0.251  0.00  0.00      PROA  
ATOM    274  CB  LEU P 413     -15.712 -33.377  -0.659  0.00  0.00      PROA  
ATOM    275  HB1 LEU P 413     -15.485 -33.919  -1.602  0.00  0.00      PROA  
ATOM    276  HB2 LEU P 413     -16.789 -33.104  -0.643  0.00  0.00      PROA  
ATOM    277  CG  LEU P 413     -15.467 -34.415   0.408  0.00  0.00      PROA  
ATOM    278  HG  LEU P 413     -14.401 -34.433   0.720  0.00  0.00      PROA  
ATOM    279  CD1 LEU P 413     -16.156 -34.073   1.727  0.00  0.00      PROA  
ATOM    280 HD11 LEU P 413     -17.254 -33.924   1.637  0.00  0.00      PROA  
ATOM    281 HD12 LEU P 413     -15.620 -33.297   2.314  0.00  0.00      PROA  
ATOM    282 HD13 LEU P 413     -16.090 -34.957   2.396  0.00  0.00      PROA  
ATOM    283  CD2 LEU P 413     -16.051 -35.766   0.024  0.00  0.00      PROA  
ATOM    284 HD21 LEU P 413     -16.099 -36.578   0.782  0.00  0.00      PROA  
ATOM    285 HD22 LEU P 413     -15.363 -36.080  -0.789  0.00  0.00      PROA  
ATOM    286 HD23 LEU P 413     -17.048 -35.694  -0.460  0.00  0.00      PROA  
ATOM    287  C   LEU P 413     -13.595 -32.183  -0.209  0.00  0.00      PROA  
ATOM    288  O   LEU P 413     -13.284 -32.174   1.031  0.00  0.00      PROA  
ATOM    289  N   ILE P 414     -12.724 -32.421  -1.166  0.00  0.00      PROA  
ATOM    290  HN  ILE P 414     -12.983 -32.877  -2.013  0.00  0.00      PROA  
ATOM    291  CA  ILE P 414     -11.296 -32.487  -0.866  0.00  0.00      PROA  
ATOM    292  HA  ILE P 414     -11.344 -33.185  -0.043  0.00  0.00      PROA  
ATOM    293  CB  ILE P 414     -10.412 -33.068  -1.989  0.00  0.00      PROA  
ATOM    294  HB  ILE P 414     -10.788 -32.704  -2.969  0.00  0.00      PROA  
ATOM    295  CG2 ILE P 414      -8.949 -32.599  -1.898  0.00  0.00      PROA  
ATOM    296 HG21 ILE P 414      -8.489 -32.840  -0.916  0.00  0.00      PROA  
ATOM    297 HG22 ILE P 414      -8.850 -31.497  -2.006  0.00  0.00      PROA  
ATOM    298 HG23 ILE P 414      -8.391 -33.075  -2.731  0.00  0.00      PROA  
ATOM    299  CG1 ILE P 414     -10.609 -34.576  -2.111  0.00  0.00      PROA  
ATOM    300 HG11 ILE P 414     -10.262 -34.882  -3.122  0.00  0.00      PROA  
ATOM    301 HG12 ILE P 414     -11.686 -34.829  -2.007  0.00  0.00      PROA  
ATOM    302  CD  ILE P 414      -9.825 -35.301  -1.011  0.00  0.00      PROA  
ATOM    303  HD1 ILE P 414     -10.035 -36.388  -0.920  0.00  0.00      PROA  
ATOM    304  HD2 ILE P 414     -10.097 -34.843  -0.036  0.00  0.00      PROA  
ATOM    305  HD3 ILE P 414      -8.761 -35.049  -1.209  0.00  0.00      PROA  
ATOM    306  C   ILE P 414     -10.730 -31.232  -0.237  0.00  0.00      PROA  
ATOM    307  O   ILE P 414     -10.069 -31.260   0.783  0.00  0.00      PROA  
ATOM    308  N   LEU P 415     -11.158 -30.053  -0.738  0.00  0.00      PROA  
ATOM    309  HN  LEU P 415     -11.861 -30.118  -1.442  0.00  0.00      PROA  
ATOM    310  CA  LEU P 415     -10.862 -28.726  -0.198  0.00  0.00      PROA  
ATOM    311  HA  LEU P 415      -9.785 -28.645  -0.186  0.00  0.00      PROA  
ATOM    312  CB  LEU P 415     -11.544 -27.680  -1.123  0.00  0.00      PROA  
ATOM    313  HB1 LEU P 415     -12.648 -27.775  -1.211  0.00  0.00      PROA  
ATOM    314  HB2 LEU P 415     -11.049 -27.750  -2.115  0.00  0.00      PROA  
ATOM    315  CG  LEU P 415     -11.285 -26.150  -0.770  0.00  0.00      PROA  
ATOM    316  HG  LEU P 415     -11.961 -25.880   0.070  0.00  0.00      PROA  
ATOM    317  CD1 LEU P 415      -9.856 -25.790  -0.405  0.00  0.00      PROA  
ATOM    318 HD11 LEU P 415      -9.838 -24.745  -0.030  0.00  0.00      PROA  
ATOM    319 HD12 LEU P 415      -9.201 -25.811  -1.302  0.00  0.00      PROA  
ATOM    320 HD13 LEU P 415      -9.385 -26.391   0.402  0.00  0.00      PROA  
ATOM    321  CD2 LEU P 415     -11.587 -25.298  -2.001  0.00  0.00      PROA  
ATOM    322 HD21 LEU P 415     -12.509 -25.632  -2.522  0.00  0.00      PROA  
ATOM    323 HD22 LEU P 415     -10.691 -25.386  -2.652  0.00  0.00      PROA  
ATOM    324 HD23 LEU P 415     -11.837 -24.269  -1.666  0.00  0.00      PROA  
ATOM    325  C   LEU P 415     -11.328 -28.587   1.268  0.00  0.00      PROA  
ATOM    326  O   LEU P 415     -10.675 -28.071   2.156  0.00  0.00      PROA  
ATOM    327  N   LEU P 416     -12.592 -29.133   1.553  0.00  0.00      PROA  
ATOM    328  HN  LEU P 416     -13.116 -29.539   0.808  0.00  0.00      PROA  
ATOM    329  CA  LEU P 416     -13.173 -29.158   2.875  0.00  0.00      PROA  
ATOM    330  HA  LEU P 416     -13.116 -28.148   3.253  0.00  0.00      PROA  
ATOM    331  CB  LEU P 416     -14.643 -29.829   2.810  0.00  0.00      PROA  
ATOM    332  HB1 LEU P 416     -14.449 -30.893   2.554  0.00  0.00      PROA  
ATOM    333  HB2 LEU P 416     -15.163 -29.350   1.952  0.00  0.00      PROA  
ATOM    334  CG  LEU P 416     -15.554 -29.629   3.973  0.00  0.00      PROA  
ATOM    335  HG  LEU P 416     -15.212 -30.242   4.834  0.00  0.00      PROA  
ATOM    336  CD1 LEU P 416     -15.604 -28.161   4.363  0.00  0.00      PROA  
ATOM    337 HD11 LEU P 416     -16.552 -27.966   4.908  0.00  0.00      PROA  
ATOM    338 HD12 LEU P 416     -15.424 -27.516   3.476  0.00  0.00      PROA  
ATOM    339 HD13 LEU P 416     -14.688 -27.871   4.921  0.00  0.00      PROA  
ATOM    340  CD2 LEU P 416     -16.982 -30.119   3.636  0.00  0.00      PROA  
ATOM    341 HD21 LEU P 416     -17.661 -29.955   4.499  0.00  0.00      PROA  
ATOM    342 HD22 LEU P 416     -17.092 -31.215   3.490  0.00  0.00      PROA  
ATOM    343 HD23 LEU P 416     -17.341 -29.598   2.723  0.00  0.00      PROA  
ATOM    344  C   LEU P 416     -12.306 -29.923   3.868  0.00  0.00      PROA  
ATOM    345  O   LEU P 416     -12.185 -29.447   5.002  0.00  0.00      PROA  
ATOM    346  N   LEU P 417     -11.744 -31.142   3.429  0.00  0.00      PROA  
ATOM    347  HN  LEU P 417     -11.935 -31.468   2.506  0.00  0.00      PROA  
ATOM    348  CA  LEU P 417     -10.957 -31.973   4.353  0.00  0.00      PROA  
ATOM    349  HA  LEU P 417     -11.393 -31.881   5.337  0.00  0.00      PROA  
ATOM    350  CB  LEU P 417     -10.811 -33.485   3.992  0.00  0.00      PROA  
ATOM    351  HB1 LEU P 417     -10.350 -34.032   4.842  0.00  0.00      PROA  
ATOM    352  HB2 LEU P 417     -10.214 -33.487   3.054  0.00  0.00      PROA  
ATOM    353  CG  LEU P 417     -12.193 -34.227   3.705  0.00  0.00      PROA  
ATOM    354  HG  LEU P 417     -12.776 -33.782   2.870  0.00  0.00      PROA  
ATOM    355  CD1 LEU P 417     -11.712 -35.604   3.139  0.00  0.00      PROA  
ATOM    356 HD11 LEU P 417     -11.146 -36.190   3.894  0.00  0.00      PROA  
ATOM    357 HD12 LEU P 417     -11.141 -35.523   2.190  0.00  0.00      PROA  
ATOM    358 HD13 LEU P 417     -12.640 -36.190   2.962  0.00  0.00      PROA  
ATOM    359  CD2 LEU P 417     -13.109 -34.227   4.882  0.00  0.00      PROA  
ATOM    360 HD21 LEU P 417     -12.499 -34.848   5.573  0.00  0.00      PROA  
ATOM    361 HD22 LEU P 417     -14.084 -34.737   4.731  0.00  0.00      PROA  
ATOM    362 HD23 LEU P 417     -13.229 -33.193   5.271  0.00  0.00      PROA  
ATOM    363  C   LEU P 417      -9.488 -31.491   4.587  0.00  0.00      PROA  
ATOM    364  O   LEU P 417      -9.003 -31.668   5.696  0.00  0.00      PROA  
ATOM    365  N   VAL P 418      -8.959 -30.767   3.614  0.00  0.00      PROA  
ATOM    366  HN  VAL P 418      -9.467 -30.647   2.765  0.00  0.00      PROA  
ATOM    367  CA  VAL P 418      -7.761 -29.965   3.776  0.00  0.00      PROA  
ATOM    368  HA  VAL P 418      -6.891 -30.535   4.068  0.00  0.00      PROA  
ATOM    369  CB  VAL P 418      -7.386 -29.376   2.421  0.00  0.00      PROA  
ATOM    370  HB  VAL P 418      -8.263 -28.874   1.961  0.00  0.00      PROA  
ATOM    371  CG1 VAL P 418      -6.326 -28.310   2.699  0.00  0.00      PROA  
ATOM    372 HG11 VAL P 418      -5.757 -28.509   3.631  0.00  0.00      PROA  
ATOM    373 HG12 VAL P 418      -6.767 -27.330   2.983  0.00  0.00      PROA  
ATOM    374 HG13 VAL P 418      -5.645 -28.151   1.835  0.00  0.00      PROA  
ATOM    375  CG2 VAL P 418      -6.883 -30.602   1.522  0.00  0.00      PROA  
ATOM    376 HG21 VAL P 418      -6.557 -30.292   0.506  0.00  0.00      PROA  
ATOM    377 HG22 VAL P 418      -7.706 -31.313   1.298  0.00  0.00      PROA  
ATOM    378 HG23 VAL P 418      -6.104 -31.252   1.975  0.00  0.00      PROA  
ATOM    379  C   VAL P 418      -7.875 -28.863   4.874  0.00  0.00      PROA  
ATOM    380  O   VAL P 418      -7.057 -28.792   5.733  0.00  0.00      PROA  
ATOM    381  N   ILE P 419      -8.930 -28.063   4.851  0.00  0.00      PROA  
ATOM    382  HN  ILE P 419      -9.619 -28.078   4.131  0.00  0.00      PROA  
ATOM    383  CA  ILE P 419      -9.224 -27.074   5.859  0.00  0.00      PROA  
ATOM    384  HA  ILE P 419      -8.354 -26.440   5.943  0.00  0.00      PROA  
ATOM    385  CB  ILE P 419     -10.363 -26.261   5.420  0.00  0.00      PROA  
ATOM    386  HB  ILE P 419     -11.192 -26.891   5.034  0.00  0.00      PROA  
ATOM    387  CG2 ILE P 419     -10.835 -25.315   6.586  0.00  0.00      PROA  
ATOM    388 HG21 ILE P 419     -11.375 -25.878   7.377  0.00  0.00      PROA  
ATOM    389 HG22 ILE P 419     -11.554 -24.525   6.283  0.00  0.00      PROA  
ATOM    390 HG23 ILE P 419      -9.963 -24.720   6.935  0.00  0.00      PROA  
ATOM    391  CG1 ILE P 419     -10.042 -25.368   4.182  0.00  0.00      PROA  
ATOM    392 HG11 ILE P 419      -9.418 -25.891   3.426  0.00  0.00      PROA  
ATOM    393 HG12 ILE P 419      -9.379 -24.547   4.528  0.00  0.00      PROA  
ATOM    394  CD  ILE P 419     -11.284 -24.761   3.559  0.00  0.00      PROA  
ATOM    395  HD1 ILE P 419     -12.017 -25.574   3.368  0.00  0.00      PROA  
ATOM    396  HD2 ILE P 419     -11.070 -24.123   2.675  0.00  0.00      PROA  
ATOM    397  HD3 ILE P 419     -11.769 -24.049   4.260  0.00  0.00      PROA  
ATOM    398  C   ILE P 419      -9.312 -27.646   7.346  0.00  0.00      PROA  
ATOM    399  O   ILE P 419      -8.625 -27.360   8.282  0.00  0.00      PROA  
ATOM    400  N   TYR P 420     -10.196 -28.676   7.546  0.00  0.00      PROA  
ATOM    401  HN  TYR P 420     -10.740 -28.870   6.733  0.00  0.00      PROA  
ATOM    402  CA  TYR P 420     -10.251 -29.490   8.734  0.00  0.00      PROA  
ATOM    403  HA  TYR P 420     -10.421 -28.840   9.579  0.00  0.00      PROA  
ATOM    404  CB  TYR P 420     -11.467 -30.515   8.579  0.00  0.00      PROA  
ATOM    405  HB1 TYR P 420     -11.403 -31.040   7.601  0.00  0.00      PROA  
ATOM    406  HB2 TYR P 420     -12.380 -29.889   8.670  0.00  0.00      PROA  
ATOM    407  CG  TYR P 420     -11.441 -31.541   9.734  0.00  0.00      PROA  
ATOM    408  CD1 TYR P 420     -11.672 -31.238  11.137  0.00  0.00      PROA  
ATOM    409  HD1 TYR P 420     -11.887 -30.226  11.446  0.00  0.00      PROA  
ATOM    410  CE1 TYR P 420     -11.431 -32.151  12.168  0.00  0.00      PROA  
ATOM    411  HE1 TYR P 420     -11.470 -31.940  13.227  0.00  0.00      PROA  
ATOM    412  CZ  TYR P 420     -10.981 -33.424  11.823  0.00  0.00      PROA  
ATOM    413  OH  TYR P 420     -10.548 -34.291  12.899  0.00  0.00      PROA  
ATOM    414  HH  TYR P 420      -9.946 -34.948  12.541  0.00  0.00      PROA  
ATOM    415  CD2 TYR P 420     -11.174 -32.894   9.465  0.00  0.00      PROA  
ATOM    416  HD2 TYR P 420     -11.327 -33.317   8.483  0.00  0.00      PROA  
ATOM    417  CE2 TYR P 420     -11.041 -33.860  10.479  0.00  0.00      PROA  
ATOM    418  HE2 TYR P 420     -10.969 -34.878  10.126  0.00  0.00      PROA  
ATOM    419  C   TYR P 420      -8.931 -30.203   9.165  0.00  0.00      PROA  
ATOM    420  O   TYR P 420      -8.646 -30.330  10.325  0.00  0.00      PROA  
ATOM    421  N   THR P 421      -8.115 -30.816   8.228  0.00  0.00      PROA  
ATOM    422  HN  THR P 421      -8.308 -30.957   7.260  0.00  0.00      PROA  
ATOM    423  CA  THR P 421      -6.896 -31.465   8.552  0.00  0.00      PROA  
ATOM    424  HA  THR P 421      -7.131 -31.971   9.477  0.00  0.00      PROA  
ATOM    425  CB  THR P 421      -6.449 -32.582   7.603  0.00  0.00      PROA  
ATOM    426  HB  THR P 421      -7.299 -33.249   7.345  0.00  0.00      PROA  
ATOM    427  OG1 THR P 421      -5.444 -33.387   8.172  0.00  0.00      PROA  
ATOM    428  HG1 THR P 421      -5.670 -33.603   9.080  0.00  0.00      PROA  
ATOM    429  CG2 THR P 421      -5.901 -31.932   6.343  0.00  0.00      PROA  
ATOM    430 HG21 THR P 421      -6.627 -31.231   5.878  0.00  0.00      PROA  
ATOM    431 HG22 THR P 421      -5.550 -32.633   5.556  0.00  0.00      PROA  
ATOM    432 HG23 THR P 421      -4.984 -31.332   6.524  0.00  0.00      PROA  
ATOM    433  C   THR P 421      -5.799 -30.521   8.971  0.00  0.00      PROA  
ATOM    434  O   THR P 421      -4.920 -30.791   9.797  0.00  0.00      PROA  
ATOM    435  N   ALA P 422      -5.912 -29.254   8.416  0.00  0.00      PROA  
ATOM    436  HN  ALA P 422      -6.633 -29.119   7.741  0.00  0.00      PROA  
ATOM    437  CA  ALA P 422      -4.833 -28.284   8.595  0.00  0.00      PROA  
ATOM    438  HA  ALA P 422      -3.858 -28.727   8.732  0.00  0.00      PROA  
ATOM    439  CB  ALA P 422      -4.687 -27.492   7.324  0.00  0.00      PROA  
ATOM    440  HB1 ALA P 422      -3.721 -26.945   7.266  0.00  0.00      PROA  
ATOM    441  HB2 ALA P 422      -5.488 -26.778   7.036  0.00  0.00      PROA  
ATOM    442  HB3 ALA P 422      -4.713 -28.146   6.426  0.00  0.00      PROA  
ATOM    443  C   ALA P 422      -5.155 -27.334   9.731  0.00  0.00      PROA  
ATOM    444  O   ALA P 422      -4.245 -26.627  10.175  0.00  0.00      PROA  
ATOM    445  N   VAL P 423      -6.343 -27.254  10.226  0.00  0.00      PROA  
ATOM    446  HN  VAL P 423      -7.053 -27.703   9.690  0.00  0.00      PROA  
ATOM    447  CA  VAL P 423      -6.652 -26.581  11.472  0.00  0.00      PROA  
ATOM    448  HA  VAL P 423      -6.008 -25.762  11.752  0.00  0.00      PROA  
ATOM    449  CB  VAL P 423      -8.047 -25.958  11.441  0.00  0.00      PROA  
ATOM    450  HB  VAL P 423      -8.735 -26.725  11.024  0.00  0.00      PROA  
ATOM    451  CG1 VAL P 423      -8.524 -25.344  12.746  0.00  0.00      PROA  
ATOM    452 HG11 VAL P 423      -7.750 -24.722  13.244  0.00  0.00      PROA  
ATOM    453 HG12 VAL P 423      -8.784 -26.046  13.566  0.00  0.00      PROA  
ATOM    454 HG13 VAL P 423      -9.408 -24.696  12.569  0.00  0.00      PROA  
ATOM    455  CG2 VAL P 423      -8.058 -24.791  10.432  0.00  0.00      PROA  
ATOM    456 HG21 VAL P 423      -7.588 -23.838  10.757  0.00  0.00      PROA  
ATOM    457 HG22 VAL P 423      -9.113 -24.576  10.158  0.00  0.00      PROA  
ATOM    458 HG23 VAL P 423      -7.647 -25.104   9.449  0.00  0.00      PROA  
ATOM    459  C   VAL P 423      -6.631 -27.538  12.603  0.00  0.00      PROA  
ATOM    460  O   VAL P 423      -5.796 -27.463  13.480  0.00  0.00      PROA  
ATOM    461  N   PHE P 424      -7.508 -28.623  12.604  0.00  0.00      PROA  
ATOM    462  HN  PHE P 424      -8.049 -28.932  11.826  0.00  0.00      PROA  
ATOM    463  CA  PHE P 424      -7.758 -29.344  13.807  0.00  0.00      PROA  
ATOM    464  HA  PHE P 424      -7.892 -28.639  14.615  0.00  0.00      PROA  
ATOM    465  CB  PHE P 424      -9.073 -30.085  13.588  0.00  0.00      PROA  
ATOM    466  HB1 PHE P 424      -8.968 -30.971  12.926  0.00  0.00      PROA  
ATOM    467  HB2 PHE P 424      -9.896 -29.510  13.113  0.00  0.00      PROA  
ATOM    468  CG  PHE P 424      -9.631 -30.484  14.971  0.00  0.00      PROA  
ATOM    469  CD1 PHE P 424      -9.801 -31.770  15.326  0.00  0.00      PROA  
ATOM    470  HD1 PHE P 424      -9.701 -32.576  14.615  0.00  0.00      PROA  
ATOM    471  CE1 PHE P 424     -10.411 -32.098  16.567  0.00  0.00      PROA  
ATOM    472  HE1 PHE P 424     -10.571 -33.114  16.897  0.00  0.00      PROA  
ATOM    473  CZ  PHE P 424     -10.834 -31.130  17.421  0.00  0.00      PROA  
ATOM    474  HZ  PHE P 424     -11.389 -31.426  18.299  0.00  0.00      PROA  
ATOM    475  CD2 PHE P 424      -9.905 -29.490  15.908  0.00  0.00      PROA  
ATOM    476  HD2 PHE P 424      -9.725 -28.438  15.740  0.00  0.00      PROA  
ATOM    477  CE2 PHE P 424     -10.489 -29.832  17.067  0.00  0.00      PROA  
ATOM    478  HE2 PHE P 424     -10.718 -28.989  17.702  0.00  0.00      PROA  
ATOM    479  C   PHE P 424      -6.542 -30.155  14.187  0.00  0.00      PROA  
ATOM    480  O   PHE P 424      -6.153 -30.113  15.329  0.00  0.00      PROA  
ATOM    481  N   THR P 425      -5.845 -30.943  13.256  0.00  0.00      PROA  
ATOM    482  HN  THR P 425      -6.101 -30.933  12.293  0.00  0.00      PROA  
ATOM    483  CA  THR P 425      -4.609 -31.668  13.641  0.00  0.00      PROA  
ATOM    484  HA  THR P 425      -4.802 -32.244  14.533  0.00  0.00      PROA  
ATOM    485  CB  THR P 425      -4.140 -32.809  12.798  0.00  0.00      PROA  
ATOM    486  HB  THR P 425      -4.221 -32.653  11.701  0.00  0.00      PROA  
ATOM    487  OG1 THR P 425      -4.832 -33.958  13.185  0.00  0.00      PROA  
ATOM    488  HG1 THR P 425      -5.762 -33.750  13.065  0.00  0.00      PROA  
ATOM    489  CG2 THR P 425      -2.682 -33.174  13.049  0.00  0.00      PROA  
ATOM    490 HG21 THR P 425      -1.938 -32.381  12.820  0.00  0.00      PROA  
ATOM    491 HG22 THR P 425      -2.340 -34.047  12.453  0.00  0.00      PROA  
ATOM    492 HG23 THR P 425      -2.530 -33.399  14.127  0.00  0.00      PROA  
ATOM    493  C   THR P 425      -3.490 -30.781  14.207  0.00  0.00      PROA  
ATOM    494  O   THR P 425      -2.849 -31.126  15.178  0.00  0.00      PROA  
ATOM    495  N   PRO P 426      -3.145 -29.597  13.649  0.00  0.00      PROA  
ATOM    496  CD  PRO P 426      -3.195 -29.364  12.224  0.00  0.00      PROA  
ATOM    497  HD1 PRO P 426      -4.160 -28.850  12.027  0.00  0.00      PROA  
ATOM    498  HD2 PRO P 426      -3.157 -30.271  11.583  0.00  0.00      PROA  
ATOM    499  CA  PRO P 426      -2.260 -28.692  14.279  0.00  0.00      PROA  
ATOM    500  HA  PRO P 426      -1.262 -29.095  14.364  0.00  0.00      PROA  
ATOM    501  CB  PRO P 426      -1.977 -27.595  13.243  0.00  0.00      PROA  
ATOM    502  HB1 PRO P 426      -0.979 -27.161  13.468  0.00  0.00      PROA  
ATOM    503  HB2 PRO P 426      -2.789 -26.837  13.226  0.00  0.00      PROA  
ATOM    504  CG  PRO P 426      -2.083 -28.319  11.948  0.00  0.00      PROA  
ATOM    505  HG1 PRO P 426      -2.424 -27.627  11.148  0.00  0.00      PROA  
ATOM    506  HG2 PRO P 426      -1.087 -28.721  11.665  0.00  0.00      PROA  
ATOM    507  C   PRO P 426      -2.654 -28.053  15.617  0.00  0.00      PROA  
ATOM    508  O   PRO P 426      -1.905 -27.943  16.550  0.00  0.00      PROA  
ATOM    509  N   TYR P 427      -3.929 -27.691  15.720  0.00  0.00      PROA  
ATOM    510  HN  TYR P 427      -4.487 -27.704  14.894  0.00  0.00      PROA  
ATOM    511  CA  TYR P 427      -4.473 -27.154  16.992  0.00  0.00      PROA  
ATOM    512  HA  TYR P 427      -3.798 -26.354  17.257  0.00  0.00      PROA  
ATOM    513  CB  TYR P 427      -5.871 -26.499  16.746  0.00  0.00      PROA  
ATOM    514  HB1 TYR P 427      -6.379 -27.080  15.948  0.00  0.00      PROA  
ATOM    515  HB2 TYR P 427      -5.771 -25.422  16.492  0.00  0.00      PROA  
ATOM    516  CG  TYR P 427      -6.871 -26.484  18.026  0.00  0.00      PROA  
ATOM    517  CD1 TYR P 427      -6.497 -25.588  19.076  0.00  0.00      PROA  
ATOM    518  HD1 TYR P 427      -5.598 -25.013  18.909  0.00  0.00      PROA  
ATOM    519  CE1 TYR P 427      -7.252 -25.502  20.250  0.00  0.00      PROA  
ATOM    520  HE1 TYR P 427      -6.965 -24.748  20.968  0.00  0.00      PROA  
ATOM    521  CZ  TYR P 427      -8.458 -26.199  20.335  0.00  0.00      PROA  
ATOM    522  OH  TYR P 427      -9.248 -25.964  21.393  0.00  0.00      PROA  
ATOM    523  HH  TYR P 427      -9.955 -26.614  21.401  0.00  0.00      PROA  
ATOM    524  CD2 TYR P 427      -8.030 -27.293  18.141  0.00  0.00      PROA  
ATOM    525  HD2 TYR P 427      -8.324 -27.846  17.262  0.00  0.00      PROA  
ATOM    526  CE2 TYR P 427      -8.801 -27.146  19.299  0.00  0.00      PROA  
ATOM    527  HE2 TYR P 427      -9.694 -27.750  19.368  0.00  0.00      PROA  
ATOM    528  C   TYR P 427      -4.411 -28.238  18.072  0.00  0.00      PROA  
ATOM    529  O   TYR P 427      -3.891 -28.015  19.189  0.00  0.00      PROA  
ATOM    530  N   SER P 428      -4.840 -29.477  17.766  0.00  0.00      PROA  
ATOM    531  HN  SER P 428      -5.503 -29.463  17.020  0.00  0.00      PROA  
ATOM    532  CA  SER P 428      -4.614 -30.643  18.669  0.00  0.00      PROA  
ATOM    533  HA  SER P 428      -5.080 -30.240  19.557  0.00  0.00      PROA  
ATOM    534  CB  SER P 428      -5.327 -31.866  17.989  0.00  0.00      PROA  
ATOM    535  HB1 SER P 428      -4.885 -32.073  16.991  0.00  0.00      PROA  
ATOM    536  HB2 SER P 428      -6.400 -31.579  17.953  0.00  0.00      PROA  
ATOM    537  OG  SER P 428      -5.083 -33.034  18.797  0.00  0.00      PROA  
ATOM    538  HG1 SER P 428      -5.628 -33.719  18.402  0.00  0.00      PROA  
ATOM    539  C   SER P 428      -3.216 -30.900  19.010  0.00  0.00      PROA  
ATOM    540  O   SER P 428      -2.897 -31.150  20.156  0.00  0.00      PROA  
ATOM    541  N   ALA P 429      -2.293 -30.920  18.029  0.00  0.00      PROA  
ATOM    542  HN  ALA P 429      -2.537 -30.835  17.066  0.00  0.00      PROA  
ATOM    543  CA  ALA P 429      -0.941 -31.123  18.306  0.00  0.00      PROA  
ATOM    544  HA  ALA P 429      -0.738 -32.063  18.796  0.00  0.00      PROA  
ATOM    545  CB  ALA P 429      -0.156 -31.108  16.928  0.00  0.00      PROA  
ATOM    546  HB1 ALA P 429       0.888 -31.456  17.079  0.00  0.00      PROA  
ATOM    547  HB2 ALA P 429      -0.047 -30.142  16.390  0.00  0.00      PROA  
ATOM    548  HB3 ALA P 429      -0.687 -31.781  16.221  0.00  0.00      PROA  
ATOM    549  C   ALA P 429      -0.318 -30.112  19.261  0.00  0.00      PROA  
ATOM    550  O   ALA P 429       0.443 -30.592  20.136  0.00  0.00      PROA  
ATOM    551  N   ALA P 430      -0.458 -28.794  19.080  0.00  0.00      PROA  
ATOM    552  HN  ALA P 430      -1.030 -28.643  18.277  0.00  0.00      PROA  
ATOM    553  CA  ALA P 430       0.105 -27.669  19.852  0.00  0.00      PROA  
ATOM    554  HA  ALA P 430       1.127 -27.904  20.113  0.00  0.00      PROA  
ATOM    555  CB  ALA P 430       0.091 -26.470  18.899  0.00  0.00      PROA  
ATOM    556  HB1 ALA P 430       0.740 -26.549  18.001  0.00  0.00      PROA  
ATOM    557  HB2 ALA P 430       0.495 -25.603  19.465  0.00  0.00      PROA  
ATOM    558  HB3 ALA P 430      -0.941 -26.320  18.514  0.00  0.00      PROA  
ATOM    559  C   ALA P 430      -0.576 -27.503  21.175  0.00  0.00      PROA  
ATOM    560  O   ALA P 430       0.019 -27.803  22.233  0.00  0.00      PROA  
ATOM    561  N   PHE P 431      -1.827 -27.035  21.111  0.00  0.00      PROA  
ATOM    562  HN  PHE P 431      -2.394 -27.164  20.301  0.00  0.00      PROA  
ATOM    563  CA  PHE P 431      -2.601 -26.558  22.269  0.00  0.00      PROA  
ATOM    564  HA  PHE P 431      -1.972 -25.934  22.887  0.00  0.00      PROA  
ATOM    565  CB  PHE P 431      -3.675 -25.482  21.655  0.00  0.00      PROA  
ATOM    566  HB1 PHE P 431      -4.485 -25.359  22.406  0.00  0.00      PROA  
ATOM    567  HB2 PHE P 431      -4.203 -25.955  20.799  0.00  0.00      PROA  
ATOM    568  CG  PHE P 431      -3.077 -24.175  21.251  0.00  0.00      PROA  
ATOM    569  CD1 PHE P 431      -2.564 -24.032  19.963  0.00  0.00      PROA  
ATOM    570  HD1 PHE P 431      -2.591 -24.829  19.235  0.00  0.00      PROA  
ATOM    571  CE1 PHE P 431      -2.140 -22.772  19.497  0.00  0.00      PROA  
ATOM    572  HE1 PHE P 431      -1.842 -22.490  18.499  0.00  0.00      PROA  
ATOM    573  CZ  PHE P 431      -2.120 -21.697  20.441  0.00  0.00      PROA  
ATOM    574  HZ  PHE P 431      -1.726 -20.764  20.066  0.00  0.00      PROA  
ATOM    575  CD2 PHE P 431      -2.959 -23.103  22.187  0.00  0.00      PROA  
ATOM    576  HD2 PHE P 431      -3.229 -23.282  23.218  0.00  0.00      PROA  
ATOM    577  CE2 PHE P 431      -2.492 -21.898  21.798  0.00  0.00      PROA  
ATOM    578  HE2 PHE P 431      -2.283 -21.084  22.477  0.00  0.00      PROA  
ATOM    579  C   PHE P 431      -3.200 -27.651  23.140  0.00  0.00      PROA  
ATOM    580  O   PHE P 431      -3.411 -27.449  24.325  0.00  0.00      PROA  
ATOM    581  N   LEU P 432      -3.479 -28.820  22.562  0.00  0.00      PROA  
ATOM    582  HN  LEU P 432      -3.406 -29.006  21.586  0.00  0.00      PROA  
ATOM    583  CA  LEU P 432      -4.404 -29.718  23.241  0.00  0.00      PROA  
ATOM    584  HA  LEU P 432      -4.860 -29.236  24.093  0.00  0.00      PROA  
ATOM    585  CB  LEU P 432      -5.520 -30.357  22.340  0.00  0.00      PROA  
ATOM    586  HB1 LEU P 432      -6.046 -31.123  22.949  0.00  0.00      PROA  
ATOM    587  HB2 LEU P 432      -5.020 -31.056  21.635  0.00  0.00      PROA  
ATOM    588  CG  LEU P 432      -6.522 -29.305  21.780  0.00  0.00      PROA  
ATOM    589  HG  LEU P 432      -6.036 -28.793  20.923  0.00  0.00      PROA  
ATOM    590  CD1 LEU P 432      -7.614 -30.184  21.142  0.00  0.00      PROA  
ATOM    591 HD11 LEU P 432      -8.468 -29.544  20.833  0.00  0.00      PROA  
ATOM    592 HD12 LEU P 432      -7.998 -30.986  21.807  0.00  0.00      PROA  
ATOM    593 HD13 LEU P 432      -7.286 -30.676  20.201  0.00  0.00      PROA  
ATOM    594  CD2 LEU P 432      -6.974 -28.269  22.837  0.00  0.00      PROA  
ATOM    595 HD21 LEU P 432      -7.276 -28.820  23.753  0.00  0.00      PROA  
ATOM    596 HD22 LEU P 432      -7.899 -27.719  22.559  0.00  0.00      PROA  
ATOM    597 HD23 LEU P 432      -6.098 -27.645  23.116  0.00  0.00      PROA  
ATOM    598  C   LEU P 432      -3.591 -30.778  23.892  0.00  0.00      PROA  
ATOM    599  O   LEU P 432      -4.239 -31.791  24.391  0.00  0.00      PROA  
ATOM    600  N   LEU P 433      -2.218 -30.635  23.997  0.00  0.00      PROA  
ATOM    601  HN  LEU P 433      -1.827 -29.967  23.369  0.00  0.00      PROA  
ATOM    602  CA  LEU P 433      -1.456 -31.543  24.853  0.00  0.00      PROA  
ATOM    603  HA  LEU P 433      -1.832 -32.498  24.517  0.00  0.00      PROA  
ATOM    604  CB  LEU P 433       0.105 -31.436  24.631  0.00  0.00      PROA  
ATOM    605  HB1 LEU P 433       0.537 -32.284  25.205  0.00  0.00      PROA  
ATOM    606  HB2 LEU P 433       0.519 -30.441  24.899  0.00  0.00      PROA  
ATOM    607  CG  LEU P 433       0.625 -31.510  23.134  0.00  0.00      PROA  
ATOM    608  HG  LEU P 433       0.534 -30.458  22.787  0.00  0.00      PROA  
ATOM    609  CD1 LEU P 433       2.138 -31.608  23.198  0.00  0.00      PROA  
ATOM    610 HD11 LEU P 433       2.613 -31.688  22.197  0.00  0.00      PROA  
ATOM    611 HD12 LEU P 433       2.429 -32.588  23.635  0.00  0.00      PROA  
ATOM    612 HD13 LEU P 433       2.617 -30.771  23.750  0.00  0.00      PROA  
ATOM    613  CD2 LEU P 433       0.048 -32.598  22.223  0.00  0.00      PROA  
ATOM    614 HD21 LEU P 433       0.210 -33.533  22.802  0.00  0.00      PROA  
ATOM    615 HD22 LEU P 433       0.533 -32.555  21.224  0.00  0.00      PROA  
ATOM    616 HD23 LEU P 433      -1.037 -32.369  22.167  0.00  0.00      PROA  
ATOM    617  C   LEU P 433      -1.863 -31.414  26.325  0.00  0.00      PROA  
ATOM    618  O   LEU P 433      -2.091 -30.300  26.876  0.00  0.00      PROA  
ATOM    619  N   LYS P 434      -1.986 -32.572  27.061  0.00  0.00      PROA  
ATOM    620  HN  LYS P 434      -1.773 -33.442  26.622  0.00  0.00      PROA  
ATOM    621  CA  LYS P 434      -2.306 -32.642  28.456  0.00  0.00      PROA  
ATOM    622  HA  LYS P 434      -1.922 -31.819  29.042  0.00  0.00      PROA  
ATOM    623  CB  LYS P 434      -3.836 -32.598  28.679  0.00  0.00      PROA  
ATOM    624  HB1 LYS P 434      -4.161 -31.562  28.444  0.00  0.00      PROA  
ATOM    625  HB2 LYS P 434      -3.992 -32.692  29.775  0.00  0.00      PROA  
ATOM    626  CG  LYS P 434      -4.647 -33.641  27.967  0.00  0.00      PROA  
ATOM    627  HG1 LYS P 434      -4.182 -34.642  28.088  0.00  0.00      PROA  
ATOM    628  HG2 LYS P 434      -4.704 -33.368  26.891  0.00  0.00      PROA  
ATOM    629  CD  LYS P 434      -6.047 -33.822  28.404  0.00  0.00      PROA  
ATOM    630  HD1 LYS P 434      -6.045 -34.344  29.385  0.00  0.00      PROA  
ATOM    631  HD2 LYS P 434      -6.538 -34.416  27.604  0.00  0.00      PROA  
ATOM    632  CE  LYS P 434      -6.901 -32.481  28.549  0.00  0.00      PROA  
ATOM    633  HE1 LYS P 434      -6.898 -31.897  27.603  0.00  0.00      PROA  
ATOM    634  HE2 LYS P 434      -6.630 -31.840  29.415  0.00  0.00      PROA  
ATOM    635  NZ  LYS P 434      -8.268 -32.888  28.948  0.00  0.00      PROA  
ATOM    636  HZ1 LYS P 434      -8.407 -33.242  29.916  0.00  0.00      PROA  
ATOM    637  HZ2 LYS P 434      -8.812 -33.542  28.351  0.00  0.00      PROA  
ATOM    638  HZ3 LYS P 434      -8.804 -32.002  28.855  0.00  0.00      PROA  
ATOM    639  C   LYS P 434      -1.700 -33.953  29.064  0.00  0.00      PROA  
ATOM    640  O   LYS P 434      -1.375 -34.815  28.288  0.00  0.00      PROA  
ATOM    641  N   GLU P 435      -1.503 -33.897  30.409  0.00  0.00      PROA  
ATOM    642  HN  GLU P 435      -1.819 -33.134  30.967  0.00  0.00      PROA  
ATOM    643  CA  GLU P 435      -0.749 -34.916  31.105  0.00  0.00      PROA  
ATOM    644  HA  GLU P 435       0.200 -34.887  30.590  0.00  0.00      PROA  
ATOM    645  CB  GLU P 435      -0.399 -34.410  32.522  0.00  0.00      PROA  
ATOM    646  HB1 GLU P 435      -1.286 -34.223  33.165  0.00  0.00      PROA  
ATOM    647  HB2 GLU P 435       0.054 -33.407  32.367  0.00  0.00      PROA  
ATOM    648  CG  GLU P 435       0.655 -35.128  33.461  0.00  0.00      PROA  
ATOM    649  HG1 GLU P 435       1.618 -35.360  32.957  0.00  0.00      PROA  
ATOM    650  HG2 GLU P 435       0.166 -36.054  33.831  0.00  0.00      PROA  
ATOM    651  CD  GLU P 435       0.923 -34.318  34.731  0.00  0.00      PROA  
ATOM    652  OE1 GLU P 435       1.842 -33.484  34.819  0.00  0.00      PROA  
ATOM    653  OE2 GLU P 435       0.096 -34.389  35.672  0.00  0.00      PROA  
ATOM    654  C   GLU P 435      -1.331 -36.390  31.128  0.00  0.00      PROA  
ATOM    655  O   GLU P 435      -0.681 -37.400  30.874  0.00  0.00      PROA  
ATOM    656  N   THR P 436      -2.655 -36.515  31.369  0.00  0.00      PROA  
ATOM    657  HN  THR P 436      -3.200 -35.719  31.618  0.00  0.00      PROA  
ATOM    658  CA  THR P 436      -3.289 -37.744  31.476  0.00  0.00      PROA  
ATOM    659  HA  THR P 436      -2.606 -38.570  31.346  0.00  0.00      PROA  
ATOM    660  CB  THR P 436      -4.009 -38.094  32.799  0.00  0.00      PROA  
ATOM    661  HB  THR P 436      -4.566 -39.039  32.623  0.00  0.00      PROA  
ATOM    662  OG1 THR P 436      -4.926 -37.130  33.326  0.00  0.00      PROA  
ATOM    663  HG1 THR P 436      -4.566 -36.247  33.213  0.00  0.00      PROA  
ATOM    664  CG2 THR P 436      -2.927 -38.224  33.842  0.00  0.00      PROA  
ATOM    665 HG21 THR P 436      -3.330 -38.778  34.717  0.00  0.00      PROA  
ATOM    666 HG22 THR P 436      -2.429 -37.316  34.242  0.00  0.00      PROA  
ATOM    667 HG23 THR P 436      -2.065 -38.766  33.397  0.00  0.00      PROA  
ATOM    668  C   THR P 436      -4.274 -37.917  30.346  0.00  0.00      PROA  
ATOM    669  O   THR P 436      -5.078 -37.011  30.059  0.00  0.00      PROA  
ATOM    670  N   GLU P 437      -4.326 -39.123  29.712  0.00  0.00      PROA  
ATOM    671  HN  GLU P 437      -3.657 -39.852  29.837  0.00  0.00      PROA  
ATOM    672  CA  GLU P 437      -5.355 -39.444  28.764  0.00  0.00      PROA  
ATOM    673  HA  GLU P 437      -5.325 -38.683  27.997  0.00  0.00      PROA  
ATOM    674  CB  GLU P 437      -4.909 -40.718  28.067  0.00  0.00      PROA  
ATOM    675  HB1 GLU P 437      -5.797 -41.043  27.485  0.00  0.00      PROA  
ATOM    676  HB2 GLU P 437      -4.822 -41.525  28.826  0.00  0.00      PROA  
ATOM    677  CG  GLU P 437      -3.569 -40.559  27.322  0.00  0.00      PROA  
ATOM    678  HG1 GLU P 437      -2.819 -39.961  27.883  0.00  0.00      PROA  
ATOM    679  HG2 GLU P 437      -3.749 -39.912  26.437  0.00  0.00      PROA  
ATOM    680  CD  GLU P 437      -3.056 -41.902  26.857  0.00  0.00      PROA  
ATOM    681  OE1 GLU P 437      -1.933 -42.204  27.332  0.00  0.00      PROA  
ATOM    682  OE2 GLU P 437      -3.758 -42.585  26.044  0.00  0.00      PROA  
ATOM    683  C   GLU P 437      -6.770 -39.485  29.410  0.00  0.00      PROA  
ATOM    684  O   GLU P 437      -6.904 -39.607  30.617  0.00  0.00      PROA  
ATOM    685  N   GLU P 438      -7.793 -39.234  28.576  0.00  0.00      PROA  
ATOM    686  HN  GLU P 438      -7.494 -39.091  27.636  0.00  0.00      PROA  
ATOM    687  CA  GLU P 438      -9.018 -38.713  29.043  0.00  0.00      PROA  
ATOM    688  HA  GLU P 438      -8.893 -37.854  29.687  0.00  0.00      PROA  
ATOM    689  CB  GLU P 438      -9.921 -38.192  27.888  0.00  0.00      PROA  
ATOM    690  HB1 GLU P 438     -10.861 -37.791  28.324  0.00  0.00      PROA  
ATOM    691  HB2 GLU P 438     -10.129 -39.019  27.176  0.00  0.00      PROA  
ATOM    692  CG  GLU P 438      -9.149 -37.016  27.201  0.00  0.00      PROA  
ATOM    693  HG1 GLU P 438      -9.729 -36.930  26.257  0.00  0.00      PROA  
ATOM    694  HG2 GLU P 438      -8.076 -37.171  26.960  0.00  0.00      PROA  
ATOM    695  CD  GLU P 438      -9.240 -35.666  27.988  0.00  0.00      PROA  
ATOM    696  OE1 GLU P 438      -8.918 -35.526  29.190  0.00  0.00      PROA  
ATOM    697  OE2 GLU P 438      -9.766 -34.651  27.354  0.00  0.00      PROA  
ATOM    698  C   GLU P 438      -9.872 -39.807  29.778  0.00  0.00      PROA  
ATOM    699  O   GLU P 438      -9.631 -40.997  29.648  0.00  0.00      PROA  
ATOM    700  N   GLY P 439     -10.812 -39.395  30.636  0.00  0.00      PROA  
ATOM    701  HN  GLY P 439     -10.841 -38.406  30.757  0.00  0.00      PROA  
ATOM    702  CA  GLY P 439     -11.532 -40.166  31.634  0.00  0.00      PROA  
ATOM    703  HA1 GLY P 439     -11.645 -39.536  32.504  0.00  0.00      PROA  
ATOM    704  HA2 GLY P 439     -11.001 -41.055  31.942  0.00  0.00      PROA  
ATOM    705  C   GLY P 439     -12.880 -40.641  31.290  0.00  0.00      PROA  
ATOM    706  O   GLY P 439     -13.288 -40.704  30.120  0.00  0.00      PROA  
ATOM    707  N   PRO P 440     -13.737 -40.904  32.326  0.00  0.00      PROA  
ATOM    708  CD  PRO P 440     -13.336 -41.063  33.737  0.00  0.00      PROA  
ATOM    709  HD1 PRO P 440     -12.905 -40.062  33.952  0.00  0.00      PROA  
ATOM    710  HD2 PRO P 440     -12.506 -41.801  33.767  0.00  0.00      PROA  
ATOM    711  CA  PRO P 440     -15.212 -40.803  32.184  0.00  0.00      PROA  
ATOM    712  HA  PRO P 440     -15.590 -41.778  31.914  0.00  0.00      PROA  
ATOM    713  CB  PRO P 440     -15.638 -40.474  33.626  0.00  0.00      PROA  
ATOM    714  HB1 PRO P 440     -16.685 -40.766  33.856  0.00  0.00      PROA  
ATOM    715  HB2 PRO P 440     -15.563 -39.388  33.851  0.00  0.00      PROA  
ATOM    716  CG  PRO P 440     -14.703 -41.273  34.477  0.00  0.00      PROA  
ATOM    717  HG1 PRO P 440     -14.666 -40.835  35.497  0.00  0.00      PROA  
ATOM    718  HG2 PRO P 440     -15.116 -42.299  34.573  0.00  0.00      PROA  
ATOM    719  C   PRO P 440     -15.767 -39.710  31.194  0.00  0.00      PROA  
ATOM    720  O   PRO P 440     -15.310 -38.561  31.317  0.00  0.00      PROA  
ATOM    721  N   PRO P 441     -16.622 -39.973  30.235  0.00  0.00      PROA  
ATOM    722  CD  PRO P 441     -17.160 -41.316  29.811  0.00  0.00      PROA  
ATOM    723  HD1 PRO P 441     -17.699 -41.822  30.640  0.00  0.00      PROA  
ATOM    724  HD2 PRO P 441     -16.272 -41.945  29.584  0.00  0.00      PROA  
ATOM    725  CA  PRO P 441     -17.446 -38.920  29.565  0.00  0.00      PROA  
ATOM    726  HA  PRO P 441     -16.665 -38.520  28.936  0.00  0.00      PROA  
ATOM    727  CB  PRO P 441     -18.583 -39.738  28.884  0.00  0.00      PROA  
ATOM    728  HB1 PRO P 441     -18.917 -39.293  27.923  0.00  0.00      PROA  
ATOM    729  HB2 PRO P 441     -19.508 -39.818  29.494  0.00  0.00      PROA  
ATOM    730  CG  PRO P 441     -18.093 -41.140  28.689  0.00  0.00      PROA  
ATOM    731  HG1 PRO P 441     -18.968 -41.824  28.705  0.00  0.00      PROA  
ATOM    732  HG2 PRO P 441     -17.545 -41.345  27.745  0.00  0.00      PROA  
ATOM    733  C   PRO P 441     -18.009 -37.832  30.471  0.00  0.00      PROA  
ATOM    734  O   PRO P 441     -18.634 -38.086  31.519  0.00  0.00      PROA  
ATOM    735  N   ALA P 442     -17.901 -36.558  30.041  0.00  0.00      PROA  
ATOM    736  HN  ALA P 442     -17.627 -36.336  29.109  0.00  0.00      PROA  
ATOM    737  CA  ALA P 442     -18.530 -35.465  30.764  0.00  0.00      PROA  
ATOM    738  HA  ALA P 442     -17.974 -35.391  31.687  0.00  0.00      PROA  
ATOM    739  CB  ALA P 442     -18.402 -34.084  30.077  0.00  0.00      PROA  
ATOM    740  HB1 ALA P 442     -17.340 -33.916  29.797  0.00  0.00      PROA  
ATOM    741  HB2 ALA P 442     -18.737 -33.302  30.792  0.00  0.00      PROA  
ATOM    742  HB3 ALA P 442     -19.008 -33.939  29.158  0.00  0.00      PROA  
ATOM    743  C   ALA P 442     -20.032 -35.728  30.998  0.00  0.00      PROA  
ATOM    744  O   ALA P 442     -20.805 -35.929  30.066  0.00  0.00      PROA  
ATOM    745  N   THR P 443     -20.412 -35.875  32.276  0.00  0.00      PROA  
ATOM    746  HN  THR P 443     -19.872 -35.656  33.085  0.00  0.00      PROA  
ATOM    747  CA  THR P 443     -21.824 -36.194  32.566  0.00  0.00      PROA  
ATOM    748  HA  THR P 443     -22.370 -36.742  31.812  0.00  0.00      PROA  
ATOM    749  CB  THR P 443     -22.031 -37.065  33.832  0.00  0.00      PROA  
ATOM    750  HB  THR P 443     -23.106 -37.296  33.989  0.00  0.00      PROA  
ATOM    751  OG1 THR P 443     -21.404 -36.566  35.037  0.00  0.00      PROA  
ATOM    752  HG1 THR P 443     -22.032 -36.026  35.522  0.00  0.00      PROA  
ATOM    753  CG2 THR P 443     -21.399 -38.431  33.624  0.00  0.00      PROA  
ATOM    754 HG21 THR P 443     -21.520 -38.885  32.618  0.00  0.00      PROA  
ATOM    755 HG22 THR P 443     -21.633 -39.144  34.443  0.00  0.00      PROA  
ATOM    756 HG23 THR P 443     -20.302 -38.263  33.666  0.00  0.00      PROA  
ATOM    757  C   THR P 443     -22.740 -34.972  32.953  0.00  0.00      PROA  
ATOM    758  O   THR P 443     -23.913 -35.199  33.083  0.00  0.00      PROA  
ATOM    759  N   GLU P 444     -22.167 -33.738  33.157  0.00  0.00      PROA  
ATOM    760  HN  GLU P 444     -21.172 -33.671  33.165  0.00  0.00      PROA  
ATOM    761  CA  GLU P 444     -22.924 -32.497  33.388  0.00  0.00      PROA  
ATOM    762  HA  GLU P 444     -23.831 -32.808  33.886  0.00  0.00      PROA  
ATOM    763  CB  GLU P 444     -22.124 -31.564  34.330  0.00  0.00      PROA  
ATOM    764  HB1 GLU P 444     -21.834 -32.285  35.124  0.00  0.00      PROA  
ATOM    765  HB2 GLU P 444     -22.749 -30.788  34.822  0.00  0.00      PROA  
ATOM    766  CG  GLU P 444     -20.814 -30.894  33.753  0.00  0.00      PROA  
ATOM    767  HG1 GLU P 444     -21.105 -30.215  32.922  0.00  0.00      PROA  
ATOM    768  HG2 GLU P 444     -20.117 -31.672  33.375  0.00  0.00      PROA  
ATOM    769  CD  GLU P 444     -20.063 -30.018  34.796  0.00  0.00      PROA  
ATOM    770  OE1 GLU P 444     -20.078 -28.775  34.549  0.00  0.00      PROA  
ATOM    771  OE2 GLU P 444     -19.431 -30.525  35.730  0.00  0.00      PROA  
ATOM    772  C   GLU P 444     -23.299 -31.780  32.097  0.00  0.00      PROA  
ATOM    773  O   GLU P 444     -22.842 -32.061  31.026  0.00  0.00      PROA  
ATOM    774  N   CYS P 445     -24.197 -30.820  32.247  0.00  0.00      PROA  
ATOM    775  HN  CYS P 445     -24.558 -30.720  33.171  0.00  0.00      PROA  
ATOM    776  CA  CYS P 445     -24.614 -29.863  31.283  0.00  0.00      PROA  
ATOM    777  HA  CYS P 445     -25.099 -30.415  30.492  0.00  0.00      PROA  
ATOM    778  CB  CYS P 445     -25.554 -28.860  31.971  0.00  0.00      PROA  
ATOM    779  HB1 CYS P 445     -25.052 -28.378  32.837  0.00  0.00      PROA  
ATOM    780  HB2 CYS P 445     -26.547 -29.280  32.241  0.00  0.00      PROA  
ATOM    781  SG  CYS P 445     -26.065 -27.425  30.869  0.00  0.00      PROA  
ATOM    782  HG1 CYS P 445     -24.832 -26.945  30.819  0.00  0.00      PROA  
ATOM    783  C   CYS P 445     -23.455 -29.121  30.556  0.00  0.00      PROA  
ATOM    784  O   CYS P 445     -22.602 -28.482  31.142  0.00  0.00      PROA  
ATOM    785  N   GLY P 446     -23.527 -29.153  29.232  0.00  0.00      PROA  
ATOM    786  HN  GLY P 446     -24.397 -29.460  28.853  0.00  0.00      PROA  
ATOM    787  CA  GLY P 446     -22.510 -28.778  28.285  0.00  0.00      PROA  
ATOM    788  HA1 GLY P 446     -21.764 -28.125  28.713  0.00  0.00      PROA  
ATOM    789  HA2 GLY P 446     -23.085 -28.182  27.591  0.00  0.00      PROA  
ATOM    790  C   GLY P 446     -21.869 -29.802  27.402  0.00  0.00      PROA  
ATOM    791  O   GLY P 446     -21.766 -30.927  27.777  0.00  0.00      PROA  
ATOM    792  N   TYR P 447     -21.468 -29.440  26.128  0.00  0.00      PROA  
ATOM    793  HN  TYR P 447     -21.560 -28.490  25.840  0.00  0.00      PROA  
ATOM    794  CA  TYR P 447     -20.638 -30.272  25.280  0.00  0.00      PROA  
ATOM    795  HA  TYR P 447     -20.786 -31.328  25.452  0.00  0.00      PROA  
ATOM    796  CB  TYR P 447     -21.024 -30.029  23.811  0.00  0.00      PROA  
ATOM    797  HB1 TYR P 447     -21.299 -28.961  23.678  0.00  0.00      PROA  
ATOM    798  HB2 TYR P 447     -21.968 -30.543  23.531  0.00  0.00      PROA  
ATOM    799  CG  TYR P 447     -19.887 -30.247  22.734  0.00  0.00      PROA  
ATOM    800  CD1 TYR P 447     -18.868 -29.307  22.442  0.00  0.00      PROA  
ATOM    801  HD1 TYR P 447     -18.927 -28.467  23.118  0.00  0.00      PROA  
ATOM    802  CE1 TYR P 447     -17.978 -29.414  21.405  0.00  0.00      PROA  
ATOM    803  HE1 TYR P 447     -17.159 -28.756  21.154  0.00  0.00      PROA  
ATOM    804  CZ  TYR P 447     -17.954 -30.618  20.706  0.00  0.00      PROA  
ATOM    805  OH  TYR P 447     -16.953 -30.893  19.786  0.00  0.00      PROA  
ATOM    806  HH  TYR P 447     -17.200 -31.733  19.392  0.00  0.00      PROA  
ATOM    807  CD2 TYR P 447     -19.887 -31.392  21.881  0.00  0.00      PROA  
ATOM    808  HD2 TYR P 447     -20.713 -32.086  21.938  0.00  0.00      PROA  
ATOM    809  CE2 TYR P 447     -18.917 -31.612  20.899  0.00  0.00      PROA  
ATOM    810  HE2 TYR P 447     -18.970 -32.450  20.220  0.00  0.00      PROA  
ATOM    811  C   TYR P 447     -19.143 -30.148  25.602  0.00  0.00      PROA  
ATOM    812  O   TYR P 447     -18.696 -29.008  25.882  0.00  0.00      PROA  
ATOM    813  N   ALA P 448     -18.391 -31.279  25.445  0.00  0.00      PROA  
ATOM    814  HN  ALA P 448     -18.706 -32.181  25.160  0.00  0.00      PROA  
ATOM    815  CA  ALA P 448     -16.956 -31.279  25.455  0.00  0.00      PROA  
ATOM    816  HA  ALA P 448     -16.642 -30.261  25.634  0.00  0.00      PROA  
ATOM    817  CB  ALA P 448     -16.428 -32.226  26.576  0.00  0.00      PROA  
ATOM    818  HB1 ALA P 448     -16.769 -33.274  26.435  0.00  0.00      PROA  
ATOM    819  HB2 ALA P 448     -16.769 -31.920  27.589  0.00  0.00      PROA  
ATOM    820  HB3 ALA P 448     -15.321 -32.136  26.614  0.00  0.00      PROA  
ATOM    821  C   ALA P 448     -16.338 -31.740  24.155  0.00  0.00      PROA  
ATOM    822  O   ALA P 448     -16.649 -32.790  23.601  0.00  0.00      PROA  
ATOM    823  N   CYS P 449     -15.390 -31.005  23.591  0.00  0.00      PROA  
ATOM    824  HN  CYS P 449     -15.048 -30.170  24.016  0.00  0.00      PROA  
ATOM    825  CA  CYS P 449     -14.651 -31.382  22.316  0.00  0.00      PROA  
ATOM    826  HA  CYS P 449     -15.382 -31.885  21.700  0.00  0.00      PROA  
ATOM    827  CB  CYS P 449     -14.203 -30.174  21.474  0.00  0.00      PROA  
ATOM    828  HB1 CYS P 449     -13.409 -29.586  21.983  0.00  0.00      PROA  
ATOM    829  HB2 CYS P 449     -15.086 -29.508  21.371  0.00  0.00      PROA  
ATOM    830  SG  CYS P 449     -13.587 -30.689  19.839  0.00  0.00      PROA  
ATOM    831  HG1 CYS P 449     -14.808 -31.021  19.444  0.00  0.00      PROA  
ATOM    832  C   CYS P 449     -13.471 -32.281  22.778  0.00  0.00      PROA  
ATOM    833  O   CYS P 449     -12.735 -31.991  23.734  0.00  0.00      PROA  
ATOM    834  N   GLN P 450     -13.241 -33.414  22.046  0.00  0.00      PROA  
ATOM    835  HN  GLN P 450     -13.799 -33.485  21.223  0.00  0.00      PROA  
ATOM    836  CA  GLN P 450     -12.161 -34.327  22.277  0.00  0.00      PROA  
ATOM    837  HA  GLN P 450     -11.290 -33.806  22.644  0.00  0.00      PROA  
ATOM    838  CB  GLN P 450     -12.659 -35.448  23.273  0.00  0.00      PROA  
ATOM    839  HB1 GLN P 450     -11.787 -36.083  23.537  0.00  0.00      PROA  
ATOM    840  HB2 GLN P 450     -13.420 -36.148  22.865  0.00  0.00      PROA  
ATOM    841  CG  GLN P 450     -13.140 -34.875  24.618  0.00  0.00      PROA  
ATOM    842  HG1 GLN P 450     -14.099 -34.357  24.400  0.00  0.00      PROA  
ATOM    843  HG2 GLN P 450     -12.346 -34.200  25.001  0.00  0.00      PROA  
ATOM    844  CD  GLN P 450     -13.453 -36.013  25.612  0.00  0.00      PROA  
ATOM    845  OE1 GLN P 450     -14.533 -36.624  25.650  0.00  0.00      PROA  
ATOM    846  NE2 GLN P 450     -12.502 -36.287  26.461  0.00  0.00      PROA  
ATOM    847 HE21 GLN P 450     -11.615 -35.825  26.447  0.00  0.00      PROA  
ATOM    848 HE22 GLN P 450     -12.796 -36.972  27.128  0.00  0.00      PROA  
ATOM    849  C   GLN P 450     -11.743 -34.891  20.957  0.00  0.00      PROA  
ATOM    850  O   GLN P 450     -12.560 -35.596  20.350  0.00  0.00      PROA  
ATOM    851  N   PRO P 451     -10.548 -34.680  20.378  0.00  0.00      PROA  
ATOM    852  CD  PRO P 451      -9.596 -33.654  20.881  0.00  0.00      PROA  
ATOM    853  HD1 PRO P 451      -9.124 -34.054  21.804  0.00  0.00      PROA  
ATOM    854  HD2 PRO P 451      -9.899 -32.613  21.125  0.00  0.00      PROA  
ATOM    855  CA  PRO P 451     -10.190 -35.228  19.066  0.00  0.00      PROA  
ATOM    856  HA  PRO P 451     -10.748 -34.620  18.370  0.00  0.00      PROA  
ATOM    857  CB  PRO P 451      -8.664 -34.843  18.938  0.00  0.00      PROA  
ATOM    858  HB1 PRO P 451      -8.332 -34.654  17.895  0.00  0.00      PROA  
ATOM    859  HB2 PRO P 451      -8.004 -35.612  19.395  0.00  0.00      PROA  
ATOM    860  CG  PRO P 451      -8.526 -33.528  19.765  0.00  0.00      PROA  
ATOM    861  HG1 PRO P 451      -7.481 -33.434  20.132  0.00  0.00      PROA  
ATOM    862  HG2 PRO P 451      -8.796 -32.653  19.136  0.00  0.00      PROA  
ATOM    863  C   PRO P 451     -10.371 -36.742  18.837  0.00  0.00      PROA  
ATOM    864  O   PRO P 451     -10.159 -37.395  19.825  0.00  0.00      PROA  
ATOM    865  N   LEU P 452     -10.831 -37.275  17.666  0.00  0.00      PROA  
ATOM    866  HN  LEU P 452     -10.912 -36.702  16.854  0.00  0.00      PROA  
ATOM    867  CA  LEU P 452     -11.171 -38.681  17.593  0.00  0.00      PROA  
ATOM    868  HA  LEU P 452     -11.010 -39.151  18.552  0.00  0.00      PROA  
ATOM    869  CB  LEU P 452     -12.736 -38.796  17.339  0.00  0.00      PROA  
ATOM    870  HB1 LEU P 452     -12.972 -38.117  16.491  0.00  0.00      PROA  
ATOM    871  HB2 LEU P 452     -13.310 -38.368  18.188  0.00  0.00      PROA  
ATOM    872  CG  LEU P 452     -13.413 -40.208  17.191  0.00  0.00      PROA  
ATOM    873  HG  LEU P 452     -12.837 -40.757  16.416  0.00  0.00      PROA  
ATOM    874  CD1 LEU P 452     -13.309 -40.922  18.508  0.00  0.00      PROA  
ATOM    875 HD11 LEU P 452     -14.160 -40.520  19.097  0.00  0.00      PROA  
ATOM    876 HD12 LEU P 452     -12.324 -40.990  19.018  0.00  0.00      PROA  
ATOM    877 HD13 LEU P 452     -13.662 -41.961  18.338  0.00  0.00      PROA  
ATOM    878  CD2 LEU P 452     -14.877 -40.021  16.811  0.00  0.00      PROA  
ATOM    879 HD21 LEU P 452     -15.089 -39.374  15.933  0.00  0.00      PROA  
ATOM    880 HD22 LEU P 452     -15.428 -39.496  17.621  0.00  0.00      PROA  
ATOM    881 HD23 LEU P 452     -15.342 -41.026  16.727  0.00  0.00      PROA  
ATOM    882  C   LEU P 452     -10.375 -39.417  16.572  0.00  0.00      PROA  
ATOM    883  O   LEU P 452     -10.385 -39.070  15.412  0.00  0.00      PROA  
ATOM    884  N   ALA P 453      -9.682 -40.555  16.870  0.00  0.00      PROA  
ATOM    885  HN  ALA P 453      -9.673 -41.002  17.762  0.00  0.00      PROA  
ATOM    886  CA  ALA P 453      -8.680 -41.161  15.945  0.00  0.00      PROA  
ATOM    887  HA  ALA P 453      -8.067 -40.358  15.563  0.00  0.00      PROA  
ATOM    888  CB  ALA P 453      -7.738 -42.114  16.729  0.00  0.00      PROA  
ATOM    889  HB1 ALA P 453      -7.300 -41.528  17.565  0.00  0.00      PROA  
ATOM    890  HB2 ALA P 453      -6.885 -42.490  16.123  0.00  0.00      PROA  
ATOM    891  HB3 ALA P 453      -8.316 -42.963  17.153  0.00  0.00      PROA  
ATOM    892  C   ALA P 453      -9.359 -41.864  14.754  0.00  0.00      PROA  
ATOM    893  O   ALA P 453      -8.740 -41.813  13.682  0.00  0.00      PROA  
ATOM    894  N   VAL P 454     -10.612 -42.358  14.898  0.00  0.00      PROA  
ATOM    895  HN  VAL P 454     -10.957 -42.434  15.830  0.00  0.00      PROA  
ATOM    896  CA  VAL P 454     -11.407 -42.981  13.796  0.00  0.00      PROA  
ATOM    897  HA  VAL P 454     -10.721 -43.711  13.392  0.00  0.00      PROA  
ATOM    898  CB  VAL P 454     -12.682 -43.745  14.121  0.00  0.00      PROA  
ATOM    899  HB  VAL P 454     -12.336 -44.718  14.533  0.00  0.00      PROA  
ATOM    900  CG1 VAL P 454     -13.558 -43.010  15.156  0.00  0.00      PROA  
ATOM    901 HG11 VAL P 454     -13.079 -42.767  16.129  0.00  0.00      PROA  
ATOM    902 HG12 VAL P 454     -14.483 -43.580  15.385  0.00  0.00      PROA  
ATOM    903 HG13 VAL P 454     -13.856 -42.055  14.674  0.00  0.00      PROA  
ATOM    904  CG2 VAL P 454     -13.647 -44.118  12.985  0.00  0.00      PROA  
ATOM    905 HG21 VAL P 454     -14.406 -44.816  13.399  0.00  0.00      PROA  
ATOM    906 HG22 VAL P 454     -12.983 -44.591  12.230  0.00  0.00      PROA  
ATOM    907 HG23 VAL P 454     -14.182 -43.277  12.494  0.00  0.00      PROA  
ATOM    908  C   VAL P 454     -11.724 -41.983  12.718  0.00  0.00      PROA  
ATOM    909  O   VAL P 454     -11.648 -42.241  11.533  0.00  0.00      PROA  
ATOM    910  N   VAL P 455     -12.116 -40.731  13.098  0.00  0.00      PROA  
ATOM    911  HN  VAL P 455     -12.366 -40.511  14.038  0.00  0.00      PROA  
ATOM    912  CA  VAL P 455     -12.356 -39.632  12.118  0.00  0.00      PROA  
ATOM    913  HA  VAL P 455     -13.082 -39.966  11.392  0.00  0.00      PROA  
ATOM    914  CB  VAL P 455     -12.949 -38.457  12.902  0.00  0.00      PROA  
ATOM    915  HB  VAL P 455     -12.345 -38.287  13.819  0.00  0.00      PROA  
ATOM    916  CG1 VAL P 455     -12.920 -37.157  11.915  0.00  0.00      PROA  
ATOM    917 HG11 VAL P 455     -13.529 -37.317  11.000  0.00  0.00      PROA  
ATOM    918 HG12 VAL P 455     -11.905 -36.815  11.619  0.00  0.00      PROA  
ATOM    919 HG13 VAL P 455     -13.347 -36.368  12.569  0.00  0.00      PROA  
ATOM    920  CG2 VAL P 455     -14.368 -38.648  13.457  0.00  0.00      PROA  
ATOM    921 HG21 VAL P 455     -15.103 -38.694  12.626  0.00  0.00      PROA  
ATOM    922 HG22 VAL P 455     -14.591 -37.814  14.157  0.00  0.00      PROA  
ATOM    923 HG23 VAL P 455     -14.419 -39.635  13.964  0.00  0.00      PROA  
ATOM    924  C   VAL P 455     -11.056 -39.251  11.304  0.00  0.00      PROA  
ATOM    925  O   VAL P 455     -10.981 -39.244  10.084  0.00  0.00      PROA  
ATOM    926  N   ASP P 456      -9.928 -38.982  12.003  0.00  0.00      PROA  
ATOM    927  HN  ASP P 456      -9.993 -38.944  12.997  0.00  0.00      PROA  
ATOM    928  CA  ASP P 456      -8.664 -38.546  11.430  0.00  0.00      PROA  
ATOM    929  HA  ASP P 456      -8.826 -37.721  10.753  0.00  0.00      PROA  
ATOM    930  CB  ASP P 456      -7.706 -37.962  12.508  0.00  0.00      PROA  
ATOM    931  HB1 ASP P 456      -6.693 -37.930  12.052  0.00  0.00      PROA  
ATOM    932  HB2 ASP P 456      -7.664 -38.658  13.373  0.00  0.00      PROA  
ATOM    933  CG  ASP P 456      -8.091 -36.547  12.976  0.00  0.00      PROA  
ATOM    934  OD1 ASP P 456      -7.852 -36.233  14.169  0.00  0.00      PROA  
ATOM    935  OD2 ASP P 456      -8.481 -35.660  12.179  0.00  0.00      PROA  
ATOM    936  C   ASP P 456      -8.174 -39.718  10.555  0.00  0.00      PROA  
ATOM    937  O   ASP P 456      -7.685 -39.503   9.439  0.00  0.00      PROA  
ATOM    938  N   LEU P 457      -8.389 -40.976  10.936  0.00  0.00      PROA  
ATOM    939  HN  LEU P 457      -8.718 -41.302  11.819  0.00  0.00      PROA  
ATOM    940  CA  LEU P 457      -7.918 -42.073  10.089  0.00  0.00      PROA  
ATOM    941  HA  LEU P 457      -6.902 -41.852   9.793  0.00  0.00      PROA  
ATOM    942  CB  LEU P 457      -7.891 -43.387  10.955  0.00  0.00      PROA  
ATOM    943  HB1 LEU P 457      -8.863 -43.592  11.454  0.00  0.00      PROA  
ATOM    944  HB2 LEU P 457      -7.225 -43.392  11.844  0.00  0.00      PROA  
ATOM    945  CG  LEU P 457      -7.539 -44.661  10.063  0.00  0.00      PROA  
ATOM    946  HG  LEU P 457      -7.664 -44.432   8.983  0.00  0.00      PROA  
ATOM    947  CD1 LEU P 457      -6.086 -45.029  10.458  0.00  0.00      PROA  
ATOM    948 HD11 LEU P 457      -5.940 -45.180  11.549  0.00  0.00      PROA  
ATOM    949 HD12 LEU P 457      -5.396 -44.217  10.146  0.00  0.00      PROA  
ATOM    950 HD13 LEU P 457      -5.857 -45.978   9.927  0.00  0.00      PROA  
ATOM    951  CD2 LEU P 457      -8.521 -45.811  10.315  0.00  0.00      PROA  
ATOM    952 HD21 LEU P 457      -8.172 -46.692   9.734  0.00  0.00      PROA  
ATOM    953 HD22 LEU P 457      -9.479 -45.622   9.784  0.00  0.00      PROA  
ATOM    954 HD23 LEU P 457      -8.636 -46.029  11.398  0.00  0.00      PROA  
ATOM    955  C   LEU P 457      -8.570 -42.265   8.739  0.00  0.00      PROA  
ATOM    956  O   LEU P 457      -7.886 -42.420   7.739  0.00  0.00      PROA  
ATOM    957  N   ILE P 458      -9.904 -42.143   8.695  0.00  0.00      PROA  
ATOM    958  HN  ILE P 458     -10.342 -41.817   9.530  0.00  0.00      PROA  
ATOM    959  CA  ILE P 458     -10.552 -42.081   7.468  0.00  0.00      PROA  
ATOM    960  HA  ILE P 458     -10.271 -42.919   6.848  0.00  0.00      PROA  
ATOM    961  CB  ILE P 458     -12.115 -42.088   7.648  0.00  0.00      PROA  
ATOM    962  HB  ILE P 458     -12.456 -41.147   8.130  0.00  0.00      PROA  
ATOM    963  CG2 ILE P 458     -12.727 -41.949   6.219  0.00  0.00      PROA  
ATOM    964 HG21 ILE P 458     -13.816 -42.168   6.247  0.00  0.00      PROA  
ATOM    965 HG22 ILE P 458     -12.293 -42.660   5.485  0.00  0.00      PROA  
ATOM    966 HG23 ILE P 458     -12.535 -40.928   5.826  0.00  0.00      PROA  
ATOM    967  CG1 ILE P 458     -12.662 -43.300   8.457  0.00  0.00      PROA  
ATOM    968 HG11 ILE P 458     -13.758 -43.137   8.376  0.00  0.00      PROA  
ATOM    969 HG12 ILE P 458     -12.273 -43.291   9.498  0.00  0.00      PROA  
ATOM    970  CD  ILE P 458     -12.309 -44.696   7.933  0.00  0.00      PROA  
ATOM    971  HD1 ILE P 458     -11.224 -44.911   8.035  0.00  0.00      PROA  
ATOM    972  HD2 ILE P 458     -12.668 -44.780   6.885  0.00  0.00      PROA  
ATOM    973  HD3 ILE P 458     -12.879 -45.453   8.512  0.00  0.00      PROA  
ATOM    974  C   ILE P 458     -10.063 -40.879   6.601  0.00  0.00      PROA  
ATOM    975  O   ILE P 458      -9.645 -41.132   5.516  0.00  0.00      PROA  
ATOM    976  N   VAL P 459     -10.057 -39.660   7.127  0.00  0.00      PROA  
ATOM    977  HN  VAL P 459     -10.246 -39.811   8.094  0.00  0.00      PROA  
ATOM    978  CA  VAL P 459      -9.448 -38.474   6.492  0.00  0.00      PROA  
ATOM    979  HA  VAL P 459     -10.075 -38.139   5.678  0.00  0.00      PROA  
ATOM    980  CB  VAL P 459      -9.520 -37.291   7.487  0.00  0.00      PROA  
ATOM    981  HB  VAL P 459      -9.185 -37.759   8.437  0.00  0.00      PROA  
ATOM    982  CG1 VAL P 459      -8.619 -36.087   7.098  0.00  0.00      PROA  
ATOM    983 HG11 VAL P 459      -8.848 -35.202   7.729  0.00  0.00      PROA  
ATOM    984 HG12 VAL P 459      -8.779 -35.818   6.032  0.00  0.00      PROA  
ATOM    985 HG13 VAL P 459      -7.583 -36.430   7.305  0.00  0.00      PROA  
ATOM    986  CG2 VAL P 459     -11.052 -36.949   7.663  0.00  0.00      PROA  
ATOM    987 HG21 VAL P 459     -11.690 -37.817   7.932  0.00  0.00      PROA  
ATOM    988 HG22 VAL P 459     -11.386 -36.573   6.673  0.00  0.00      PROA  
ATOM    989 HG23 VAL P 459     -11.101 -36.265   8.537  0.00  0.00      PROA  
ATOM    990  C   VAL P 459      -8.070 -38.742   5.783  0.00  0.00      PROA  
ATOM    991  O   VAL P 459      -7.812 -38.210   4.704  0.00  0.00      PROA  
ATOM    992  N   ASP P 460      -7.128 -39.469   6.387  0.00  0.00      PROA  
ATOM    993  HN  ASP P 460      -7.261 -39.855   7.296  0.00  0.00      PROA  
ATOM    994  CA  ASP P 460      -5.896 -39.813   5.728  0.00  0.00      PROA  
ATOM    995  HA  ASP P 460      -5.558 -38.863   5.340  0.00  0.00      PROA  
ATOM    996  CB  ASP P 460      -4.888 -40.427   6.789  0.00  0.00      PROA  
ATOM    997  HB1 ASP P 460      -4.059 -40.849   6.181  0.00  0.00      PROA  
ATOM    998  HB2 ASP P 460      -5.415 -41.100   7.498  0.00  0.00      PROA  
ATOM    999  CG  ASP P 460      -4.292 -39.301   7.683  0.00  0.00      PROA  
ATOM   1000  OD1 ASP P 460      -4.388 -38.123   7.352  0.00  0.00      PROA  
ATOM   1001  OD2 ASP P 460      -3.607 -39.673   8.644  0.00  0.00      PROA  
ATOM   1002  C   ASP P 460      -6.137 -40.761   4.568  0.00  0.00      PROA  
ATOM   1003  O   ASP P 460      -5.637 -40.564   3.480  0.00  0.00      PROA  
ATOM   1004  N   ILE P 461      -7.033 -41.828   4.766  0.00  0.00      PROA  
ATOM   1005  HN  ILE P 461      -7.549 -42.056   5.589  0.00  0.00      PROA  
ATOM   1006  CA  ILE P 461      -7.342 -42.812   3.663  0.00  0.00      PROA  
ATOM   1007  HA  ILE P 461      -6.479 -43.340   3.286  0.00  0.00      PROA  
ATOM   1008  CB  ILE P 461      -8.154 -43.926   4.187  0.00  0.00      PROA  
ATOM   1009  HB  ILE P 461      -9.055 -43.618   4.759  0.00  0.00      PROA  
ATOM   1010  CG2 ILE P 461      -8.758 -44.841   3.036  0.00  0.00      PROA  
ATOM   1011 HG21 ILE P 461      -7.905 -45.393   2.587  0.00  0.00      PROA  
ATOM   1012 HG22 ILE P 461      -9.442 -44.284   2.360  0.00  0.00      PROA  
ATOM   1013 HG23 ILE P 461      -9.490 -45.601   3.386  0.00  0.00      PROA  
ATOM   1014  CG1 ILE P 461      -7.348 -44.852   5.058  0.00  0.00      PROA  
ATOM   1015 HG11 ILE P 461      -6.866 -44.184   5.803  0.00  0.00      PROA  
ATOM   1016 HG12 ILE P 461      -6.467 -45.291   4.543  0.00  0.00      PROA  
ATOM   1017  CD  ILE P 461      -8.070 -45.928   5.873  0.00  0.00      PROA  
ATOM   1018  HD1 ILE P 461      -7.517 -46.289   6.766  0.00  0.00      PROA  
ATOM   1019  HD2 ILE P 461      -8.096 -46.869   5.283  0.00  0.00      PROA  
ATOM   1020  HD3 ILE P 461      -9.099 -45.613   6.150  0.00  0.00      PROA  
ATOM   1021  C   ILE P 461      -7.945 -42.077   2.441  0.00  0.00      PROA  
ATOM   1022  O   ILE P 461      -7.565 -42.461   1.309  0.00  0.00      PROA  
ATOM   1023  N   MET P 462      -8.813 -41.083   2.676  0.00  0.00      PROA  
ATOM   1024  HN  MET P 462      -8.998 -40.969   3.649  0.00  0.00      PROA  
ATOM   1025  CA  MET P 462      -9.323 -40.180   1.657  0.00  0.00      PROA  
ATOM   1026  HA  MET P 462      -9.856 -40.707   0.879  0.00  0.00      PROA  
ATOM   1027  CB  MET P 462     -10.196 -39.029   2.268  0.00  0.00      PROA  
ATOM   1028  HB1 MET P 462     -10.659 -38.443   1.445  0.00  0.00      PROA  
ATOM   1029  HB2 MET P 462      -9.575 -38.315   2.850  0.00  0.00      PROA  
ATOM   1030  CG  MET P 462     -11.448 -39.477   3.019  0.00  0.00      PROA  
ATOM   1031  HG1 MET P 462     -11.813 -38.550   3.511  0.00  0.00      PROA  
ATOM   1032  HG2 MET P 462     -11.091 -40.183   3.799  0.00  0.00      PROA  
ATOM   1033  SD  MET P 462     -12.772 -40.311   1.972  0.00  0.00      PROA  
ATOM   1034  CE  MET P 462     -13.322 -38.881   1.103  0.00  0.00      PROA  
ATOM   1035  HE1 MET P 462     -12.506 -38.586   0.409  0.00  0.00      PROA  
ATOM   1036  HE2 MET P 462     -13.560 -37.966   1.686  0.00  0.00      PROA  
ATOM   1037  HE3 MET P 462     -14.269 -39.163   0.594  0.00  0.00      PROA  
ATOM   1038  C   MET P 462      -8.239 -39.443   0.905  0.00  0.00      PROA  
ATOM   1039  O   MET P 462      -8.381 -39.269  -0.330  0.00  0.00      PROA  
ATOM   1040  N   PHE P 463      -7.143 -38.926   1.514  0.00  0.00      PROA  
ATOM   1041  HN  PHE P 463      -6.906 -39.183   2.448  0.00  0.00      PROA  
ATOM   1042  CA  PHE P 463      -6.021 -38.412   0.656  0.00  0.00      PROA  
ATOM   1043  HA  PHE P 463      -6.555 -37.694   0.051  0.00  0.00      PROA  
ATOM   1044  CB  PHE P 463      -4.931 -37.554   1.429  0.00  0.00      PROA  
ATOM   1045  HB1 PHE P 463      -4.057 -37.315   0.785  0.00  0.00      PROA  
ATOM   1046  HB2 PHE P 463      -4.558 -38.148   2.291  0.00  0.00      PROA  
ATOM   1047  CG  PHE P 463      -5.552 -36.290   1.921  0.00  0.00      PROA  
ATOM   1048  CD1 PHE P 463      -6.066 -35.263   1.146  0.00  0.00      PROA  
ATOM   1049  HD1 PHE P 463      -5.937 -35.325   0.076  0.00  0.00      PROA  
ATOM   1050  CE1 PHE P 463      -6.786 -34.174   1.703  0.00  0.00      PROA  
ATOM   1051  HE1 PHE P 463      -7.077 -33.409   0.999  0.00  0.00      PROA  
ATOM   1052  CZ  PHE P 463      -7.084 -34.118   3.076  0.00  0.00      PROA  
ATOM   1053  HZ  PHE P 463      -7.743 -33.352   3.458  0.00  0.00      PROA  
ATOM   1054  CD2 PHE P 463      -5.912 -36.199   3.302  0.00  0.00      PROA  
ATOM   1055  HD2 PHE P 463      -5.499 -36.979   3.924  0.00  0.00      PROA  
ATOM   1056  CE2 PHE P 463      -6.560 -35.095   3.905  0.00  0.00      PROA  
ATOM   1057  HE2 PHE P 463      -6.683 -34.933   4.966  0.00  0.00      PROA  
ATOM   1058  C   PHE P 463      -5.340 -39.421  -0.227  0.00  0.00      PROA  
ATOM   1059  O   PHE P 463      -4.999 -39.090  -1.392  0.00  0.00      PROA  
ATOM   1060  N   ILE P 464      -5.061 -40.650   0.291  0.00  0.00      PROA  
ATOM   1061  HN  ILE P 464      -5.418 -40.828   1.205  0.00  0.00      PROA  
ATOM   1062  CA  ILE P 464      -4.559 -41.654  -0.576  0.00  0.00      PROA  
ATOM   1063  HA  ILE P 464      -3.605 -41.271  -0.906  0.00  0.00      PROA  
ATOM   1064  CB  ILE P 464      -4.328 -42.991   0.138  0.00  0.00      PROA  
ATOM   1065  HB  ILE P 464      -5.324 -43.458   0.295  0.00  0.00      PROA  
ATOM   1066  CG2 ILE P 464      -3.528 -43.999  -0.758  0.00  0.00      PROA  
ATOM   1067 HG21 ILE P 464      -3.313 -44.950  -0.226  0.00  0.00      PROA  
ATOM   1068 HG22 ILE P 464      -2.568 -43.514  -1.037  0.00  0.00      PROA  
ATOM   1069 HG23 ILE P 464      -4.020 -44.279  -1.714  0.00  0.00      PROA  
ATOM   1070  CG1 ILE P 464      -3.740 -42.990   1.630  0.00  0.00      PROA  
ATOM   1071 HG11 ILE P 464      -3.425 -44.017   1.917  0.00  0.00      PROA  
ATOM   1072 HG12 ILE P 464      -4.508 -42.657   2.360  0.00  0.00      PROA  
ATOM   1073  CD  ILE P 464      -2.458 -42.172   1.671  0.00  0.00      PROA  
ATOM   1074  HD1 ILE P 464      -1.776 -42.568   0.889  0.00  0.00      PROA  
ATOM   1075  HD2 ILE P 464      -1.881 -42.318   2.610  0.00  0.00      PROA  
ATOM   1076  HD3 ILE P 464      -2.599 -41.075   1.567  0.00  0.00      PROA  
ATOM   1077  C   ILE P 464      -5.423 -42.008  -1.780  0.00  0.00      PROA  
ATOM   1078  O   ILE P 464      -4.992 -42.153  -2.917  0.00  0.00      PROA  
ATOM   1079  N   VAL P 465      -6.770 -42.194  -1.577  0.00  0.00      PROA  
ATOM   1080  HN  VAL P 465      -7.119 -42.145  -0.644  0.00  0.00      PROA  
ATOM   1081  CA  VAL P 465      -7.833 -42.610  -2.521  0.00  0.00      PROA  
ATOM   1082  HA  VAL P 465      -7.478 -43.485  -3.046  0.00  0.00      PROA  
ATOM   1083  CB  VAL P 465      -9.114 -42.871  -1.837  0.00  0.00      PROA  
ATOM   1084  HB  VAL P 465      -9.228 -42.030  -1.121  0.00  0.00      PROA  
ATOM   1085  CG1 VAL P 465     -10.297 -42.948  -2.796  0.00  0.00      PROA  
ATOM   1086 HG11 VAL P 465     -11.210 -43.327  -2.288  0.00  0.00      PROA  
ATOM   1087 HG12 VAL P 465     -10.258 -43.639  -3.665  0.00  0.00      PROA  
ATOM   1088 HG13 VAL P 465     -10.571 -41.954  -3.209  0.00  0.00      PROA  
ATOM   1089  CG2 VAL P 465      -9.133 -44.161  -1.005  0.00  0.00      PROA  
ATOM   1090 HG21 VAL P 465      -8.588 -44.989  -1.508  0.00  0.00      PROA  
ATOM   1091 HG22 VAL P 465     -10.069 -44.407  -0.459  0.00  0.00      PROA  
ATOM   1092 HG23 VAL P 465      -8.498 -44.012  -0.106  0.00  0.00      PROA  
ATOM   1093  C   VAL P 465      -7.985 -41.534  -3.598  0.00  0.00      PROA  
ATOM   1094  O   VAL P 465      -8.036 -41.923  -4.737  0.00  0.00      PROA  
ATOM   1095  N   ASP P 466      -7.967 -40.246  -3.262  0.00  0.00      PROA  
ATOM   1096  HN  ASP P 466      -8.100 -39.962  -2.315  0.00  0.00      PROA  
ATOM   1097  CA  ASP P 466      -8.039 -39.132  -4.181  0.00  0.00      PROA  
ATOM   1098  HA  ASP P 466      -8.946 -39.252  -4.755  0.00  0.00      PROA  
ATOM   1099  CB  ASP P 466      -8.017 -37.823  -3.340  0.00  0.00      PROA  
ATOM   1100  HB1 ASP P 466      -7.191 -37.853  -2.597  0.00  0.00      PROA  
ATOM   1101  HB2 ASP P 466      -8.959 -37.623  -2.787  0.00  0.00      PROA  
ATOM   1102  CG  ASP P 466      -7.809 -36.560  -4.179  0.00  0.00      PROA  
ATOM   1103  OD1 ASP P 466      -8.265 -36.368  -5.315  0.00  0.00      PROA  
ATOM   1104  OD2 ASP P 466      -7.064 -35.682  -3.655  0.00  0.00      PROA  
ATOM   1105  C   ASP P 466      -6.881 -39.112  -5.227  0.00  0.00      PROA  
ATOM   1106  O   ASP P 466      -7.024 -38.822  -6.378  0.00  0.00      PROA  
ATOM   1107  N   ILE P 467      -5.616 -39.588  -4.893  0.00  0.00      PROA  
ATOM   1108  HN  ILE P 467      -5.485 -39.923  -3.963  0.00  0.00      PROA  
ATOM   1109  CA  ILE P 467      -4.535 -39.855  -5.836  0.00  0.00      PROA  
ATOM   1110  HA  ILE P 467      -4.309 -38.946  -6.374  0.00  0.00      PROA  
ATOM   1111  CB  ILE P 467      -3.245 -40.236  -5.176  0.00  0.00      PROA  
ATOM   1112  HB  ILE P 467      -3.323 -41.240  -4.707  0.00  0.00      PROA  
ATOM   1113  CG2 ILE P 467      -2.115 -40.382  -6.264  0.00  0.00      PROA  
ATOM   1114 HG21 ILE P 467      -1.190 -40.678  -5.724  0.00  0.00      PROA  
ATOM   1115 HG22 ILE P 467      -1.944 -39.486  -6.899  0.00  0.00      PROA  
ATOM   1116 HG23 ILE P 467      -2.339 -41.188  -6.995  0.00  0.00      PROA  
ATOM   1117  CG1 ILE P 467      -2.768 -39.277  -4.101  0.00  0.00      PROA  
ATOM   1118 HG11 ILE P 467      -3.661 -38.959  -3.521  0.00  0.00      PROA  
ATOM   1119 HG12 ILE P 467      -2.235 -38.382  -4.488  0.00  0.00      PROA  
ATOM   1120  CD  ILE P 467      -1.676 -39.919  -3.133  0.00  0.00      PROA  
ATOM   1121  HD1 ILE P 467      -2.226 -40.784  -2.706  0.00  0.00      PROA  
ATOM   1122  HD2 ILE P 467      -1.429 -39.185  -2.336  0.00  0.00      PROA  
ATOM   1123  HD3 ILE P 467      -0.765 -40.244  -3.680  0.00  0.00      PROA  
ATOM   1124  C   ILE P 467      -4.976 -40.857  -6.887  0.00  0.00      PROA  
ATOM   1125  O   ILE P 467      -4.589 -40.685  -8.084  0.00  0.00      PROA  
ATOM   1126  N   LEU P 468      -5.654 -41.882  -6.488  0.00  0.00      PROA  
ATOM   1127  HN  LEU P 468      -5.975 -41.867  -5.544  0.00  0.00      PROA  
ATOM   1128  CA  LEU P 468      -6.024 -43.023  -7.247  0.00  0.00      PROA  
ATOM   1129  HA  LEU P 468      -5.203 -43.374  -7.854  0.00  0.00      PROA  
ATOM   1130  CB  LEU P 468      -6.310 -44.398  -6.456  0.00  0.00      PROA  
ATOM   1131  HB1 LEU P 468      -6.460 -45.236  -7.169  0.00  0.00      PROA  
ATOM   1132  HB2 LEU P 468      -7.251 -44.483  -5.873  0.00  0.00      PROA  
ATOM   1133  CG  LEU P 468      -5.117 -44.672  -5.467  0.00  0.00      PROA  
ATOM   1134  HG  LEU P 468      -4.868 -43.833  -4.783  0.00  0.00      PROA  
ATOM   1135  CD1 LEU P 468      -5.350 -45.910  -4.562  0.00  0.00      PROA  
ATOM   1136 HD11 LEU P 468      -5.633 -46.805  -5.156  0.00  0.00      PROA  
ATOM   1137 HD12 LEU P 468      -6.196 -45.736  -3.863  0.00  0.00      PROA  
ATOM   1138 HD13 LEU P 468      -4.455 -46.101  -3.933  0.00  0.00      PROA  
ATOM   1139  CD2 LEU P 468      -3.726 -44.777  -6.123  0.00  0.00      PROA  
ATOM   1140 HD21 LEU P 468      -3.527 -43.821  -6.652  0.00  0.00      PROA  
ATOM   1141 HD22 LEU P 468      -3.784 -45.611  -6.855  0.00  0.00      PROA  
ATOM   1142 HD23 LEU P 468      -2.912 -45.054  -5.419  0.00  0.00      PROA  
ATOM   1143  C   LEU P 468      -7.142 -42.714  -8.241  0.00  0.00      PROA  
ATOM   1144  O   LEU P 468      -7.185 -43.130  -9.373  0.00  0.00      PROA  
ATOM   1145  N   ILE P 469      -8.086 -41.876  -7.741  0.00  0.00      PROA  
ATOM   1146  HN  ILE P 469      -8.093 -41.710  -6.757  0.00  0.00      PROA  
ATOM   1147  CA  ILE P 469      -9.244 -41.266  -8.476  0.00  0.00      PROA  
ATOM   1148  HA  ILE P 469      -9.789 -41.999  -9.054  0.00  0.00      PROA  
ATOM   1149  CB  ILE P 469     -10.364 -40.617  -7.683  0.00  0.00      PROA  
ATOM   1150  HB  ILE P 469      -9.805 -39.938  -7.004  0.00  0.00      PROA  
ATOM   1151  CG2 ILE P 469     -11.360 -39.715  -8.444  0.00  0.00      PROA  
ATOM   1152 HG21 ILE P 469     -10.796 -38.928  -8.988  0.00  0.00      PROA  
ATOM   1153 HG22 ILE P 469     -12.092 -39.222  -7.768  0.00  0.00      PROA  
ATOM   1154 HG23 ILE P 469     -11.900 -40.355  -9.175  0.00  0.00      PROA  
ATOM   1155  CG1 ILE P 469     -10.992 -41.704  -6.701  0.00  0.00      PROA  
ATOM   1156 HG11 ILE P 469     -11.364 -41.227  -5.769  0.00  0.00      PROA  
ATOM   1157 HG12 ILE P 469     -10.322 -42.500  -6.313  0.00  0.00      PROA  
ATOM   1158  CD  ILE P 469     -12.287 -42.409  -7.245  0.00  0.00      PROA  
ATOM   1159  HD1 ILE P 469     -13.132 -41.716  -7.446  0.00  0.00      PROA  
ATOM   1160  HD2 ILE P 469     -12.667 -43.192  -6.555  0.00  0.00      PROA  
ATOM   1161  HD3 ILE P 469     -12.101 -42.777  -8.277  0.00  0.00      PROA  
ATOM   1162  C   ILE P 469      -8.695 -40.381  -9.607  0.00  0.00      PROA  
ATOM   1163  O   ILE P 469      -9.241 -40.413 -10.704  0.00  0.00      PROA  
ATOM   1164  N   ASN P 470      -7.663 -39.571  -9.325  0.00  0.00      PROA  
ATOM   1165  HN  ASN P 470      -7.367 -39.662  -8.377  0.00  0.00      PROA  
ATOM   1166  CA  ASN P 470      -6.919 -38.718 -10.274  0.00  0.00      PROA  
ATOM   1167  HA  ASN P 470      -7.735 -38.181 -10.736  0.00  0.00      PROA  
ATOM   1168  CB  ASN P 470      -5.836 -37.853  -9.598  0.00  0.00      PROA  
ATOM   1169  HB1 ASN P 470      -5.230 -38.565  -8.998  0.00  0.00      PROA  
ATOM   1170  HB2 ASN P 470      -6.474 -37.246  -8.921  0.00  0.00      PROA  
ATOM   1171  CG  ASN P 470      -4.962 -36.978 -10.578  0.00  0.00      PROA  
ATOM   1172  OD1 ASN P 470      -3.821 -37.364 -10.947  0.00  0.00      PROA  
ATOM   1173  ND2 ASN P 470      -5.477 -35.837 -11.055  0.00  0.00      PROA  
ATOM   1174 HD21 ASN P 470      -4.784 -35.269 -11.499  0.00  0.00      PROA  
ATOM   1175 HD22 ASN P 470      -6.380 -35.513 -10.771  0.00  0.00      PROA  
ATOM   1176  C   ASN P 470      -6.307 -39.434 -11.405  0.00  0.00      PROA  
ATOM   1177  O   ASN P 470      -6.514 -38.922 -12.504  0.00  0.00      PROA  
ATOM   1178  N   PHE P 471      -5.736 -40.687 -11.129  0.00  0.00      PROA  
ATOM   1179  HN  PHE P 471      -5.500 -41.024 -10.221  0.00  0.00      PROA  
ATOM   1180  CA  PHE P 471      -5.378 -41.589 -12.197  0.00  0.00      PROA  
ATOM   1181  HA  PHE P 471      -4.775 -41.099 -12.947  0.00  0.00      PROA  
ATOM   1182  CB  PHE P 471      -4.567 -42.866 -11.738  0.00  0.00      PROA  
ATOM   1183  HB1 PHE P 471      -4.299 -43.662 -12.465  0.00  0.00      PROA  
ATOM   1184  HB2 PHE P 471      -5.118 -43.451 -10.970  0.00  0.00      PROA  
ATOM   1185  CG  PHE P 471      -3.280 -42.406 -11.045  0.00  0.00      PROA  
ATOM   1186  CD1 PHE P 471      -2.484 -41.372 -11.609  0.00  0.00      PROA  
ATOM   1187  HD1 PHE P 471      -2.816 -40.906 -12.525  0.00  0.00      PROA  
ATOM   1188  CE1 PHE P 471      -1.248 -41.030 -11.111  0.00  0.00      PROA  
ATOM   1189  HE1 PHE P 471      -0.629 -40.321 -11.640  0.00  0.00      PROA  
ATOM   1190  CZ  PHE P 471      -0.859 -41.507  -9.809  0.00  0.00      PROA  
ATOM   1191  HZ  PHE P 471       0.036 -41.124  -9.341  0.00  0.00      PROA  
ATOM   1192  CD2 PHE P 471      -2.881 -42.825  -9.777  0.00  0.00      PROA  
ATOM   1193  HD2 PHE P 471      -3.540 -43.510  -9.264  0.00  0.00      PROA  
ATOM   1194  CE2 PHE P 471      -1.665 -42.446  -9.168  0.00  0.00      PROA  
ATOM   1195  HE2 PHE P 471      -1.399 -42.805  -8.184  0.00  0.00      PROA  
ATOM   1196  C   PHE P 471      -6.529 -42.150 -13.036  0.00  0.00      PROA  
ATOM   1197  O   PHE P 471      -6.291 -42.194 -14.285  0.00  0.00      PROA  
ATOM   1198  N   ARG P 472      -7.691 -42.315 -12.526  0.00  0.00      PROA  
ATOM   1199  HN  ARG P 472      -7.758 -42.157 -11.544  0.00  0.00      PROA  
ATOM   1200  CA  ARG P 472      -8.807 -42.949 -13.166  0.00  0.00      PROA  
ATOM   1201  HA  ARG P 472      -8.435 -43.483 -14.028  0.00  0.00      PROA  
ATOM   1202  CB  ARG P 472      -9.458 -44.017 -12.164  0.00  0.00      PROA  
ATOM   1203  HB1 ARG P 472     -10.393 -44.398 -12.628  0.00  0.00      PROA  
ATOM   1204  HB2 ARG P 472      -9.582 -43.537 -11.170  0.00  0.00      PROA  
ATOM   1205  CG  ARG P 472      -8.547 -45.246 -12.052  0.00  0.00      PROA  
ATOM   1206  HG1 ARG P 472      -8.944 -45.849 -11.207  0.00  0.00      PROA  
ATOM   1207  HG2 ARG P 472      -7.473 -45.009 -11.896  0.00  0.00      PROA  
ATOM   1208  CD  ARG P 472      -8.590 -46.220 -13.258  0.00  0.00      PROA  
ATOM   1209  HD1 ARG P 472      -8.632 -45.832 -14.298  0.00  0.00      PROA  
ATOM   1210  HD2 ARG P 472      -9.434 -46.936 -13.163  0.00  0.00      PROA  
ATOM   1211  NE  ARG P 472      -7.410 -47.132 -13.100  0.00  0.00      PROA  
ATOM   1212  HE  ARG P 472      -7.522 -47.950 -12.536  0.00  0.00      PROA  
ATOM   1213  CZ  ARG P 472      -6.170 -46.817 -13.371  0.00  0.00      PROA  
ATOM   1214  NH1 ARG P 472      -5.869 -45.725 -14.038  0.00  0.00      PROA  
ATOM   1215 HH11 ARG P 472      -6.587 -45.353 -14.626  0.00  0.00      PROA  
ATOM   1216 HH12 ARG P 472      -4.950 -45.535 -14.383  0.00  0.00      PROA  
ATOM   1217  NH2 ARG P 472      -5.219 -47.631 -13.107  0.00  0.00      PROA  
ATOM   1218 HH21 ARG P 472      -5.452 -48.445 -12.575  0.00  0.00      PROA  
ATOM   1219 HH22 ARG P 472      -4.314 -47.480 -13.507  0.00  0.00      PROA  
ATOM   1220  C   ARG P 472      -9.869 -41.881 -13.705  0.00  0.00      PROA  
ATOM   1221  O   ARG P 472     -10.930 -42.209 -14.277  0.00  0.00      PROA  
ATOM   1222  N   THR P 473      -9.497 -40.574 -13.518  0.00  0.00      PROA  
ATOM   1223  HN  THR P 473      -8.630 -40.382 -13.063  0.00  0.00      PROA  
ATOM   1224  CA  THR P 473     -10.220 -39.395 -14.067  0.00  0.00      PROA  
ATOM   1225  HA  THR P 473     -11.237 -39.724 -14.226  0.00  0.00      PROA  
ATOM   1226  CB  THR P 473     -10.109 -38.136 -13.237  0.00  0.00      PROA  
ATOM   1227  HB  THR P 473      -9.066 -37.811 -13.035  0.00  0.00      PROA  
ATOM   1228  OG1 THR P 473     -10.768 -38.461 -11.986  0.00  0.00      PROA  
ATOM   1229  HG1 THR P 473     -10.282 -39.126 -11.494  0.00  0.00      PROA  
ATOM   1230  CG2 THR P 473     -10.882 -36.940 -13.865  0.00  0.00      PROA  
ATOM   1231 HG21 THR P 473     -11.873 -37.438 -13.936  0.00  0.00      PROA  
ATOM   1232 HG22 THR P 473     -10.583 -36.535 -14.855  0.00  0.00      PROA  
ATOM   1233 HG23 THR P 473     -10.897 -36.147 -13.086  0.00  0.00      PROA  
ATOM   1234  C   THR P 473      -9.772 -39.192 -15.470  0.00  0.00      PROA  
ATOM   1235  O   THR P 473      -8.534 -39.177 -15.760  0.00  0.00      PROA  
ATOM   1236  N   THR P 474     -10.617 -39.090 -16.495  0.00  0.00      PROA  
ATOM   1237  HN  THR P 474     -11.561 -39.386 -16.370  0.00  0.00      PROA  
ATOM   1238  CA  THR P 474     -10.202 -38.798 -17.904  0.00  0.00      PROA  
ATOM   1239  HA  THR P 474      -9.431 -39.521 -18.123  0.00  0.00      PROA  
ATOM   1240  CB  THR P 474     -11.397 -38.997 -18.879  0.00  0.00      PROA  
ATOM   1241  HB  THR P 474     -12.088 -39.781 -18.501  0.00  0.00      PROA  
ATOM   1242  OG1 THR P 474     -11.112 -39.344 -20.198  0.00  0.00      PROA  
ATOM   1243  HG1 THR P 474     -11.967 -39.367 -20.634  0.00  0.00      PROA  
ATOM   1244  CG2 THR P 474     -12.274 -37.720 -19.049  0.00  0.00      PROA  
ATOM   1245 HG21 THR P 474     -11.648 -36.906 -19.473  0.00  0.00      PROA  
ATOM   1246 HG22 THR P 474     -12.692 -37.326 -18.099  0.00  0.00      PROA  
ATOM   1247 HG23 THR P 474     -13.218 -37.848 -19.621  0.00  0.00      PROA  
ATOM   1248  C   THR P 474      -9.476 -37.458 -18.093  0.00  0.00      PROA  
ATOM   1249  O   THR P 474      -9.679 -36.460 -17.364  0.00  0.00      PROA  
ATOM   1250  N   TYR P 475      -8.493 -37.479 -19.022  0.00  0.00      PROA  
ATOM   1251  HN  TYR P 475      -8.470 -38.223 -19.684  0.00  0.00      PROA  
ATOM   1252  CA  TYR P 475      -7.474 -36.475 -19.000  0.00  0.00      PROA  
ATOM   1253  HA  TYR P 475      -7.572 -35.813 -18.152  0.00  0.00      PROA  
ATOM   1254  CB  TYR P 475      -6.110 -37.223 -19.149  0.00  0.00      PROA  
ATOM   1255  HB1 TYR P 475      -6.012 -37.760 -20.116  0.00  0.00      PROA  
ATOM   1256  HB2 TYR P 475      -5.915 -38.004 -18.383  0.00  0.00      PROA  
ATOM   1257  CG  TYR P 475      -5.071 -36.101 -19.054  0.00  0.00      PROA  
ATOM   1258  CD1 TYR P 475      -4.473 -35.506 -20.196  0.00  0.00      PROA  
ATOM   1259  HD1 TYR P 475      -4.847 -35.814 -21.162  0.00  0.00      PROA  
ATOM   1260  CE1 TYR P 475      -3.307 -34.765 -20.154  0.00  0.00      PROA  
ATOM   1261  HE1 TYR P 475      -2.786 -34.458 -21.049  0.00  0.00      PROA  
ATOM   1262  CZ  TYR P 475      -2.686 -34.542 -18.933  0.00  0.00      PROA  
ATOM   1263  OH  TYR P 475      -1.430 -33.987 -18.776  0.00  0.00      PROA  
ATOM   1264  HH  TYR P 475      -1.077 -33.772 -19.643  0.00  0.00      PROA  
ATOM   1265  CD2 TYR P 475      -4.504 -35.707 -17.840  0.00  0.00      PROA  
ATOM   1266  HD2 TYR P 475      -4.878 -36.076 -16.896  0.00  0.00      PROA  
ATOM   1267  CE2 TYR P 475      -3.348 -34.999 -17.738  0.00  0.00      PROA  
ATOM   1268  HE2 TYR P 475      -2.854 -34.891 -16.783  0.00  0.00      PROA  
ATOM   1269  C   TYR P 475      -7.785 -35.665 -20.243  0.00  0.00      PROA  
ATOM   1270  O   TYR P 475      -7.591 -36.054 -21.373  0.00  0.00      PROA  
ATOM   1271  N   VAL P 476      -8.263 -34.415 -20.004  0.00  0.00      PROA  
ATOM   1272  HN  VAL P 476      -8.564 -34.194 -19.079  0.00  0.00      PROA  
ATOM   1273  CA  VAL P 476      -8.727 -33.495 -20.917  0.00  0.00      PROA  
ATOM   1274  HA  VAL P 476      -8.569 -33.826 -21.933  0.00  0.00      PROA  
ATOM   1275  CB  VAL P 476     -10.258 -33.366 -20.727  0.00  0.00      PROA  
ATOM   1276  HB  VAL P 476     -10.625 -32.359 -21.021  0.00  0.00      PROA  
ATOM   1277  CG1 VAL P 476     -11.147 -34.366 -21.459  0.00  0.00      PROA  
ATOM   1278 HG11 VAL P 476     -10.828 -35.361 -21.080  0.00  0.00      PROA  
ATOM   1279 HG12 VAL P 476     -10.977 -34.421 -22.555  0.00  0.00      PROA  
ATOM   1280 HG13 VAL P 476     -12.186 -34.115 -21.159  0.00  0.00      PROA  
ATOM   1281  CG2 VAL P 476     -10.610 -33.429 -19.232  0.00  0.00      PROA  
ATOM   1282 HG21 VAL P 476     -10.169 -32.595 -18.646  0.00  0.00      PROA  
ATOM   1283 HG22 VAL P 476     -10.351 -34.376 -18.712  0.00  0.00      PROA  
ATOM   1284 HG23 VAL P 476     -11.700 -33.241 -19.129  0.00  0.00      PROA  
ATOM   1285  C   VAL P 476      -7.972 -32.225 -21.002  0.00  0.00      PROA  
ATOM   1286  O   VAL P 476      -8.462 -31.266 -21.601  0.00  0.00      PROA  
ATOM   1287  N   ASN P 477      -6.870 -32.072 -20.264  0.00  0.00      PROA  
ATOM   1288  HN  ASN P 477      -6.796 -32.747 -19.533  0.00  0.00      PROA  
ATOM   1289  CA  ASN P 477      -6.081 -30.869 -19.969  0.00  0.00      PROA  
ATOM   1290  HA  ASN P 477      -6.587 -30.321 -19.187  0.00  0.00      PROA  
ATOM   1291  CB  ASN P 477      -4.854 -31.496 -19.375  0.00  0.00      PROA  
ATOM   1292  HB1 ASN P 477      -4.404 -32.237 -20.070  0.00  0.00      PROA  
ATOM   1293  HB2 ASN P 477      -5.103 -32.077 -18.462  0.00  0.00      PROA  
ATOM   1294  CG  ASN P 477      -3.770 -30.550 -18.857  0.00  0.00      PROA  
ATOM   1295  OD1 ASN P 477      -4.022 -29.329 -18.838  0.00  0.00      PROA  
ATOM   1296  ND2 ASN P 477      -2.518 -31.022 -18.609  0.00  0.00      PROA  
ATOM   1297 HD21 ASN P 477      -1.771 -30.402 -18.369  0.00  0.00      PROA  
ATOM   1298 HD22 ASN P 477      -2.377 -31.999 -18.771  0.00  0.00      PROA  
ATOM   1299  C   ASN P 477      -5.782 -29.923 -21.072  0.00  0.00      PROA  
ATOM   1300  O   ASN P 477      -5.235 -30.396 -22.076  0.00  0.00      PROA  
ATOM   1301  N   ALA P 478      -5.947 -28.549 -20.926  0.00  0.00      PROA  
ATOM   1302  HN  ALA P 478      -6.353 -28.169 -20.099  0.00  0.00      PROA  
ATOM   1303  CA  ALA P 478      -5.744 -27.589 -21.985  0.00  0.00      PROA  
ATOM   1304  HA  ALA P 478      -5.777 -28.082 -22.945  0.00  0.00      PROA  
ATOM   1305  CB  ALA P 478      -6.815 -26.507 -21.849  0.00  0.00      PROA  
ATOM   1306  HB1 ALA P 478      -7.780 -27.048 -21.757  0.00  0.00      PROA  
ATOM   1307  HB2 ALA P 478      -7.027 -25.912 -22.763  0.00  0.00      PROA  
ATOM   1308  HB3 ALA P 478      -6.679 -25.820 -20.987  0.00  0.00      PROA  
ATOM   1309  C   ALA P 478      -4.314 -27.010 -21.888  0.00  0.00      PROA  
ATOM   1310  O   ALA P 478      -3.960 -26.144 -22.635  0.00  0.00      PROA  
ATOM   1311  N   ASN P 479      -3.445 -27.484 -21.008  0.00  0.00      PROA  
ATOM   1312  HN  ASN P 479      -3.846 -28.208 -20.451  0.00  0.00      PROA  
ATOM   1313  CA  ASN P 479      -2.021 -27.148 -20.994  0.00  0.00      PROA  
ATOM   1314  HA  ASN P 479      -1.822 -26.179 -21.428  0.00  0.00      PROA  
ATOM   1315  CB  ASN P 479      -1.423 -27.370 -19.547  0.00  0.00      PROA  
ATOM   1316  HB1 ASN P 479      -0.321 -27.302 -19.669  0.00  0.00      PROA  
ATOM   1317  HB2 ASN P 479      -1.821 -28.369 -19.267  0.00  0.00      PROA  
ATOM   1318  CG  ASN P 479      -1.913 -26.426 -18.439  0.00  0.00      PROA  
ATOM   1319  OD1 ASN P 479      -3.042 -25.869 -18.453  0.00  0.00      PROA  
ATOM   1320  ND2 ASN P 479      -1.088 -26.282 -17.401  0.00  0.00      PROA  
ATOM   1321 HD21 ASN P 479      -1.472 -26.182 -16.483  0.00  0.00      PROA  
ATOM   1322 HD22 ASN P 479      -0.217 -26.774 -17.429  0.00  0.00      PROA  
ATOM   1323  C   ASN P 479      -1.301 -27.995 -21.980  0.00  0.00      PROA  
ATOM   1324  O   ASN P 479      -0.183 -27.754 -22.259  0.00  0.00      PROA  
ATOM   1325  N   GLU P 480      -1.907 -29.111 -22.476  0.00  0.00      PROA  
ATOM   1326  HN  GLU P 480      -2.888 -29.201 -22.321  0.00  0.00      PROA  
ATOM   1327  CA  GLU P 480      -1.110 -29.965 -23.334  0.00  0.00      PROA  
ATOM   1328  HA  GLU P 480      -0.275 -29.499 -23.835  0.00  0.00      PROA  
ATOM   1329  CB  GLU P 480      -0.666 -31.332 -22.608  0.00  0.00      PROA  
ATOM   1330  HB1 GLU P 480      -0.141 -31.962 -23.357  0.00  0.00      PROA  
ATOM   1331  HB2 GLU P 480      -1.634 -31.843 -22.420  0.00  0.00      PROA  
ATOM   1332  CG  GLU P 480       0.133 -31.208 -21.342  0.00  0.00      PROA  
ATOM   1333  HG1 GLU P 480      -0.502 -31.073 -20.441  0.00  0.00      PROA  
ATOM   1334  HG2 GLU P 480       0.829 -30.342 -21.359  0.00  0.00      PROA  
ATOM   1335  CD  GLU P 480       0.966 -32.440 -21.137  0.00  0.00      PROA  
ATOM   1336  OE1 GLU P 480       0.428 -33.544 -21.070  0.00  0.00      PROA  
ATOM   1337  OE2 GLU P 480       2.205 -32.343 -21.085  0.00  0.00      PROA  
ATOM   1338  C   GLU P 480      -1.917 -30.367 -24.544  0.00  0.00      PROA  
ATOM   1339  O   GLU P 480      -3.128 -30.326 -24.601  0.00  0.00      PROA  
ATOM   1340  N   GLU P 481      -1.245 -30.765 -25.657  0.00  0.00      PROA  
ATOM   1341  HN  GLU P 481      -0.300 -30.483 -25.803  0.00  0.00      PROA  
ATOM   1342  CA  GLU P 481      -1.624 -31.685 -26.635  0.00  0.00      PROA  
ATOM   1343  HA  GLU P 481      -2.390 -31.096 -27.118  0.00  0.00      PROA  
ATOM   1344  CB  GLU P 481      -0.568 -31.863 -27.786  0.00  0.00      PROA  
ATOM   1345  HB1 GLU P 481      -0.880 -32.658 -28.496  0.00  0.00      PROA  
ATOM   1346  HB2 GLU P 481       0.360 -32.201 -27.276  0.00  0.00      PROA  
ATOM   1347  CG  GLU P 481      -0.439 -30.584 -28.647  0.00  0.00      PROA  
ATOM   1348  HG1 GLU P 481       0.075 -29.736 -28.147  0.00  0.00      PROA  
ATOM   1349  HG2 GLU P 481      -1.485 -30.277 -28.859  0.00  0.00      PROA  
ATOM   1350  CD  GLU P 481       0.243 -30.840 -30.005  0.00  0.00      PROA  
ATOM   1351  OE1 GLU P 481       0.910 -29.921 -30.511  0.00  0.00      PROA  
ATOM   1352  OE2 GLU P 481       0.102 -31.916 -30.640  0.00  0.00      PROA  
ATOM   1353  C   GLU P 481      -2.247 -32.934 -26.120  0.00  0.00      PROA  
ATOM   1354  O   GLU P 481      -1.874 -33.328 -25.040  0.00  0.00      PROA  
ATOM   1355  N   VAL P 482      -3.319 -33.412 -26.775  0.00  0.00      PROA  
ATOM   1356  HN  VAL P 482      -3.583 -32.927 -27.605  0.00  0.00      PROA  
ATOM   1357  CA  VAL P 482      -4.171 -34.561 -26.282  0.00  0.00      PROA  
ATOM   1358  HA  VAL P 482      -4.437 -34.231 -25.289  0.00  0.00      PROA  
ATOM   1359  CB  VAL P 482      -5.428 -34.644 -27.166  0.00  0.00      PROA  
ATOM   1360  HB  VAL P 482      -5.183 -34.702 -28.248  0.00  0.00      PROA  
ATOM   1361  CG1 VAL P 482      -6.430 -35.723 -26.751  0.00  0.00      PROA  
ATOM   1362 HG11 VAL P 482      -6.157 -36.739 -27.107  0.00  0.00      PROA  
ATOM   1363 HG12 VAL P 482      -7.389 -35.638 -27.304  0.00  0.00      PROA  
ATOM   1364 HG13 VAL P 482      -6.544 -35.672 -25.647  0.00  0.00      PROA  
ATOM   1365  CG2 VAL P 482      -6.069 -33.296 -27.028  0.00  0.00      PROA  
ATOM   1366 HG21 VAL P 482      -6.988 -33.196 -27.645  0.00  0.00      PROA  
ATOM   1367 HG22 VAL P 482      -5.417 -32.443 -27.312  0.00  0.00      PROA  
ATOM   1368 HG23 VAL P 482      -6.278 -33.117 -25.952  0.00  0.00      PROA  
ATOM   1369  C   VAL P 482      -3.354 -35.806 -26.144  0.00  0.00      PROA  
ATOM   1370  O   VAL P 482      -2.522 -36.046 -27.011  0.00  0.00      PROA  
ATOM   1371  N   VAL P 483      -3.579 -36.667 -25.099  0.00  0.00      PROA  
ATOM   1372  HN  VAL P 483      -4.409 -36.431 -24.600  0.00  0.00      PROA  
ATOM   1373  CA  VAL P 483      -2.906 -37.933 -24.723  0.00  0.00      PROA  
ATOM   1374  HA  VAL P 483      -1.869 -37.631 -24.760  0.00  0.00      PROA  
ATOM   1375  CB  VAL P 483      -3.218 -38.481 -23.387  0.00  0.00      PROA  
ATOM   1376  HB  VAL P 483      -2.613 -39.406 -23.274  0.00  0.00      PROA  
ATOM   1377  CG1 VAL P 483      -2.576 -37.462 -22.383  0.00  0.00      PROA  
ATOM   1378 HG11 VAL P 483      -1.489 -37.436 -22.608  0.00  0.00      PROA  
ATOM   1379 HG12 VAL P 483      -2.664 -37.768 -21.319  0.00  0.00      PROA  
ATOM   1380 HG13 VAL P 483      -3.086 -36.483 -22.513  0.00  0.00      PROA  
ATOM   1381  CG2 VAL P 483      -4.746 -38.815 -23.172  0.00  0.00      PROA  
ATOM   1382 HG21 VAL P 483      -5.377 -37.925 -23.383  0.00  0.00      PROA  
ATOM   1383 HG22 VAL P 483      -4.868 -39.285 -22.173  0.00  0.00      PROA  
ATOM   1384 HG23 VAL P 483      -5.025 -39.641 -23.860  0.00  0.00      PROA  
ATOM   1385  C   VAL P 483      -3.126 -38.987 -25.773  0.00  0.00      PROA  
ATOM   1386  O   VAL P 483      -4.212 -39.028 -26.391  0.00  0.00      PROA  
ATOM   1387  N   SER P 484      -2.169 -39.903 -25.992  0.00  0.00      PROA  
ATOM   1388  HN  SER P 484      -1.289 -39.648 -25.599  0.00  0.00      PROA  
ATOM   1389  CA  SER P 484      -2.296 -40.939 -26.981  0.00  0.00      PROA  
ATOM   1390  HA  SER P 484      -3.317 -40.983 -27.331  0.00  0.00      PROA  
ATOM   1391  CB  SER P 484      -1.378 -40.941 -28.219  0.00  0.00      PROA  
ATOM   1392  HB1 SER P 484      -1.499 -41.836 -28.866  0.00  0.00      PROA  
ATOM   1393  HB2 SER P 484      -0.327 -40.687 -27.963  0.00  0.00      PROA  
ATOM   1394  OG  SER P 484      -1.748 -39.910 -29.058  0.00  0.00      PROA  
ATOM   1395  HG1 SER P 484      -2.535 -40.168 -29.543  0.00  0.00      PROA  
ATOM   1396  C   SER P 484      -2.084 -42.287 -26.269  0.00  0.00      PROA  
ATOM   1397  O   SER P 484      -2.560 -43.334 -26.772  0.00  0.00      PROA  
ATOM   1398  N   HSD P 485      -1.459 -42.301 -25.113  0.00  0.00      PROA  
ATOM   1399  HN  HSD P 485      -1.151 -41.394 -24.837  0.00  0.00      PROA  
ATOM   1400  CA  HSD P 485      -0.958 -43.506 -24.370  0.00  0.00      PROA  
ATOM   1401  HA  HSD P 485      -1.758 -44.203 -24.569  0.00  0.00      PROA  
ATOM   1402  CB  HSD P 485       0.336 -44.149 -24.856  0.00  0.00      PROA  
ATOM   1403  HB1 HSD P 485       0.141 -44.267 -25.943  0.00  0.00      PROA  
ATOM   1404  HB2 HSD P 485       0.474 -45.150 -24.395  0.00  0.00      PROA  
ATOM   1405  ND1 HSD P 485       2.383 -43.182 -23.691  0.00  0.00      PROA  
ATOM   1406  HD1 HSD P 485       2.390 -43.875 -22.969  0.00  0.00      PROA  
ATOM   1407  CG  HSD P 485       1.449 -43.149 -24.698  0.00  0.00      PROA  
ATOM   1408  CE1 HSD P 485       3.234 -42.173 -23.835  0.00  0.00      PROA  
ATOM   1409  HE1 HSD P 485       3.955 -41.876 -23.073  0.00  0.00      PROA  
ATOM   1410  NE2 HSD P 485       3.003 -41.540 -24.987  0.00  0.00      PROA  
ATOM   1411  CD2 HSD P 485       1.882 -42.100 -25.524  0.00  0.00      PROA  
ATOM   1412  HD2 HSD P 485       1.344 -41.795 -26.413  0.00  0.00      PROA  
ATOM   1413  C   HSD P 485      -0.890 -43.477 -22.765  0.00  0.00      PROA  
ATOM   1414  O   HSD P 485      -0.624 -42.368 -22.351  0.00  0.00      PROA  
ATOM   1415  N   PRO P 486      -1.212 -44.571 -21.968  0.00  0.00      PROA  
ATOM   1416  CD  PRO P 486      -2.012 -45.667 -22.415  0.00  0.00      PROA  
ATOM   1417  HD1 PRO P 486      -1.421 -46.302 -23.110  0.00  0.00      PROA  
ATOM   1418  HD2 PRO P 486      -2.931 -45.307 -22.926  0.00  0.00      PROA  
ATOM   1419  CA  PRO P 486      -0.989 -44.663 -20.512  0.00  0.00      PROA  
ATOM   1420  HA  PRO P 486      -1.759 -44.044 -20.075  0.00  0.00      PROA  
ATOM   1421  CB  PRO P 486      -1.182 -46.219 -20.092  0.00  0.00      PROA  
ATOM   1422  HB1 PRO P 486      -1.594 -46.255 -19.061  0.00  0.00      PROA  
ATOM   1423  HB2 PRO P 486      -0.206 -46.743 -20.170  0.00  0.00      PROA  
ATOM   1424  CG  PRO P 486      -2.310 -46.578 -21.125  0.00  0.00      PROA  
ATOM   1425  HG1 PRO P 486      -2.278 -47.649 -21.418  0.00  0.00      PROA  
ATOM   1426  HG2 PRO P 486      -3.347 -46.313 -20.826  0.00  0.00      PROA  
ATOM   1427  C   PRO P 486       0.262 -44.027 -19.910  0.00  0.00      PROA  
ATOM   1428  O   PRO P 486       1.355 -44.334 -20.374  0.00  0.00      PROA  
ATOM   1429  N   GLY P 487       0.234 -43.225 -18.845  0.00  0.00      PROA  
ATOM   1430  HN  GLY P 487      -0.686 -43.032 -18.515  0.00  0.00      PROA  
ATOM   1431  CA  GLY P 487       1.392 -42.798 -18.080  0.00  0.00      PROA  
ATOM   1432  HA1 GLY P 487       2.276 -43.170 -18.576  0.00  0.00      PROA  
ATOM   1433  HA2 GLY P 487       1.244 -43.211 -17.093  0.00  0.00      PROA  
ATOM   1434  C   GLY P 487       1.486 -41.338 -17.996  0.00  0.00      PROA  
ATOM   1435  O   GLY P 487       2.291 -40.929 -17.159  0.00  0.00      PROA  
ATOM   1436  N   ARG P 488       0.639 -40.523 -18.701  0.00  0.00      PROA  
ATOM   1437  HN  ARG P 488      -0.079 -40.825 -19.323  0.00  0.00      PROA  
ATOM   1438  CA  ARG P 488       0.781 -39.075 -18.698  0.00  0.00      PROA  
ATOM   1439  HA  ARG P 488       1.840 -38.943 -18.860  0.00  0.00      PROA  
ATOM   1440  CB  ARG P 488       0.011 -38.256 -19.747  0.00  0.00      PROA  
ATOM   1441  HB1 ARG P 488      -1.069 -38.337 -19.501  0.00  0.00      PROA  
ATOM   1442  HB2 ARG P 488       0.113 -38.726 -20.749  0.00  0.00      PROA  
ATOM   1443  CG  ARG P 488       0.603 -36.827 -20.059  0.00  0.00      PROA  
ATOM   1444  HG1 ARG P 488       0.605 -36.252 -19.109  0.00  0.00      PROA  
ATOM   1445  HG2 ARG P 488       0.005 -36.363 -20.873  0.00  0.00      PROA  
ATOM   1446  CD  ARG P 488       1.978 -36.925 -20.701  0.00  0.00      PROA  
ATOM   1447  HD1 ARG P 488       1.963 -37.487 -21.659  0.00  0.00      PROA  
ATOM   1448  HD2 ARG P 488       2.629 -37.479 -19.992  0.00  0.00      PROA  
ATOM   1449  NE  ARG P 488       2.425 -35.529 -20.901  0.00  0.00      PROA  
ATOM   1450  HE  ARG P 488       1.679 -34.863 -20.896  0.00  0.00      PROA  
ATOM   1451  CZ  ARG P 488       3.686 -35.149 -21.100  0.00  0.00      PROA  
ATOM   1452  NH1 ARG P 488       4.139 -33.947 -21.118  0.00  0.00      PROA  
ATOM   1453 HH11 ARG P 488       3.438 -33.244 -20.998  0.00  0.00      PROA  
ATOM   1454 HH12 ARG P 488       5.041 -33.764 -21.510  0.00  0.00      PROA  
ATOM   1455  NH2 ARG P 488       4.595 -36.161 -21.098  0.00  0.00      PROA  
ATOM   1456 HH21 ARG P 488       4.300 -37.098 -20.909  0.00  0.00      PROA  
ATOM   1457 HH22 ARG P 488       5.547 -35.941 -20.887  0.00  0.00      PROA  
ATOM   1458  C   ARG P 488       0.342 -38.529 -17.320  0.00  0.00      PROA  
ATOM   1459  O   ARG P 488       1.090 -37.696 -16.773  0.00  0.00      PROA  
ATOM   1460  N   ILE P 489      -0.729 -39.022 -16.638  0.00  0.00      PROA  
ATOM   1461  HN  ILE P 489      -1.299 -39.587 -17.230  0.00  0.00      PROA  
ATOM   1462  CA  ILE P 489      -1.071 -38.551 -15.296  0.00  0.00      PROA  
ATOM   1463  HA  ILE P 489      -1.194 -37.478 -15.331  0.00  0.00      PROA  
ATOM   1464  CB  ILE P 489      -2.479 -38.985 -14.773  0.00  0.00      PROA  
ATOM   1465  HB  ILE P 489      -2.445 -40.080 -14.583  0.00  0.00      PROA  
ATOM   1466  CG2 ILE P 489      -2.725 -38.169 -13.511  0.00  0.00      PROA  
ATOM   1467 HG21 ILE P 489      -2.772 -37.097 -13.797  0.00  0.00      PROA  
ATOM   1468 HG22 ILE P 489      -2.056 -38.245 -12.627  0.00  0.00      PROA  
ATOM   1469 HG23 ILE P 489      -3.777 -38.460 -13.301  0.00  0.00      PROA  
ATOM   1470  CG1 ILE P 489      -3.516 -38.591 -15.899  0.00  0.00      PROA  
ATOM   1471 HG11 ILE P 489      -3.172 -38.908 -16.907  0.00  0.00      PROA  
ATOM   1472 HG12 ILE P 489      -3.862 -37.538 -15.971  0.00  0.00      PROA  
ATOM   1473  CD  ILE P 489      -4.823 -39.368 -15.681  0.00  0.00      PROA  
ATOM   1474  HD1 ILE P 489      -4.607 -40.456 -15.754  0.00  0.00      PROA  
ATOM   1475  HD2 ILE P 489      -5.585 -39.057 -16.427  0.00  0.00      PROA  
ATOM   1476  HD3 ILE P 489      -5.280 -39.147 -14.693  0.00  0.00      PROA  
ATOM   1477  C   ILE P 489       0.082 -38.835 -14.270  0.00  0.00      PROA  
ATOM   1478  O   ILE P 489       0.607 -37.941 -13.563  0.00  0.00      PROA  
ATOM   1479  N   ALA P 490       0.806 -39.989 -14.364  0.00  0.00      PROA  
ATOM   1480  HN  ALA P 490       0.433 -40.749 -14.890  0.00  0.00      PROA  
ATOM   1481  CA  ALA P 490       2.032 -40.217 -13.616  0.00  0.00      PROA  
ATOM   1482  HA  ALA P 490       1.803 -40.116 -12.565  0.00  0.00      PROA  
ATOM   1483  CB  ALA P 490       2.577 -41.634 -13.840  0.00  0.00      PROA  
ATOM   1484  HB1 ALA P 490       2.744 -41.859 -14.915  0.00  0.00      PROA  
ATOM   1485  HB2 ALA P 490       1.816 -42.323 -13.416  0.00  0.00      PROA  
ATOM   1486  HB3 ALA P 490       3.545 -41.875 -13.352  0.00  0.00      PROA  
ATOM   1487  C   ALA P 490       3.175 -39.215 -13.855  0.00  0.00      PROA  
ATOM   1488  O   ALA P 490       3.615 -38.619 -12.835  0.00  0.00      PROA  
ATOM   1489  N   VAL P 491       3.527 -38.912 -15.157  0.00  0.00      PROA  
ATOM   1490  HN  VAL P 491       3.117 -39.407 -15.920  0.00  0.00      PROA  
ATOM   1491  CA  VAL P 491       4.702 -38.078 -15.493  0.00  0.00      PROA  
ATOM   1492  HA  VAL P 491       5.614 -38.450 -15.049  0.00  0.00      PROA  
ATOM   1493  CB  VAL P 491       5.018 -38.021 -17.044  0.00  0.00      PROA  
ATOM   1494  HB  VAL P 491       4.009 -38.054 -17.508  0.00  0.00      PROA  
ATOM   1495  CG1 VAL P 491       5.724 -36.727 -17.498  0.00  0.00      PROA  
ATOM   1496 HG11 VAL P 491       5.036 -35.864 -17.373  0.00  0.00      PROA  
ATOM   1497 HG12 VAL P 491       6.131 -36.693 -18.530  0.00  0.00      PROA  
ATOM   1498 HG13 VAL P 491       6.676 -36.647 -16.931  0.00  0.00      PROA  
ATOM   1499  CG2 VAL P 491       5.718 -39.269 -17.521  0.00  0.00      PROA  
ATOM   1500 HG21 VAL P 491       5.930 -39.286 -18.611  0.00  0.00      PROA  
ATOM   1501 HG22 VAL P 491       5.057 -40.153 -17.399  0.00  0.00      PROA  
ATOM   1502 HG23 VAL P 491       6.683 -39.507 -17.024  0.00  0.00      PROA  
ATOM   1503  C   VAL P 491       4.419 -36.659 -15.018  0.00  0.00      PROA  
ATOM   1504  O   VAL P 491       5.289 -35.960 -14.506  0.00  0.00      PROA  
ATOM   1505  N   HSD P 492       3.147 -36.178 -15.194  0.00  0.00      PROA  
ATOM   1506  HN  HSD P 492       2.438 -36.702 -15.660  0.00  0.00      PROA  
ATOM   1507  CA  HSD P 492       2.642 -34.851 -14.764  0.00  0.00      PROA  
ATOM   1508  HA  HSD P 492       3.345 -34.100 -15.093  0.00  0.00      PROA  
ATOM   1509  CB  HSD P 492       1.146 -34.654 -15.249  0.00  0.00      PROA  
ATOM   1510  HB1 HSD P 492       0.556 -35.521 -14.881  0.00  0.00      PROA  
ATOM   1511  HB2 HSD P 492       1.305 -34.601 -16.348  0.00  0.00      PROA  
ATOM   1512  ND1 HSD P 492       0.787 -32.172 -14.948  0.00  0.00      PROA  
ATOM   1513  HD1 HSD P 492       1.547 -31.827 -15.499  0.00  0.00      PROA  
ATOM   1514  CG  HSD P 492       0.336 -33.490 -14.854  0.00  0.00      PROA  
ATOM   1515  CE1 HSD P 492      -0.142 -31.432 -14.374  0.00  0.00      PROA  
ATOM   1516  HE1 HSD P 492      -0.152 -30.345 -14.307  0.00  0.00      PROA  
ATOM   1517  NE2 HSD P 492      -1.194 -32.126 -13.877  0.00  0.00      PROA  
ATOM   1518  CD2 HSD P 492      -0.898 -33.391 -14.227  0.00  0.00      PROA  
ATOM   1519  HD2 HSD P 492      -1.536 -34.196 -13.887  0.00  0.00      PROA  
ATOM   1520  C   HSD P 492       2.714 -34.604 -13.293  0.00  0.00      PROA  
ATOM   1521  O   HSD P 492       3.100 -33.580 -12.774  0.00  0.00      PROA  
ATOM   1522  N   TYR P 493       2.303 -35.625 -12.490  0.00  0.00      PROA  
ATOM   1523  HN  TYR P 493       1.835 -36.351 -12.988  0.00  0.00      PROA  
ATOM   1524  CA  TYR P 493       2.431 -35.648 -11.021  0.00  0.00      PROA  
ATOM   1525  HA  TYR P 493       2.032 -34.688 -10.728  0.00  0.00      PROA  
ATOM   1526  CB  TYR P 493       1.494 -36.821 -10.485  0.00  0.00      PROA  
ATOM   1527  HB1 TYR P 493       1.797 -37.681 -11.120  0.00  0.00      PROA  
ATOM   1528  HB2 TYR P 493       0.473 -36.452 -10.720  0.00  0.00      PROA  
ATOM   1529  CG  TYR P 493       1.704 -37.099  -9.059  0.00  0.00      PROA  
ATOM   1530  CD1 TYR P 493       1.527 -36.109  -8.083  0.00  0.00      PROA  
ATOM   1531  HD1 TYR P 493       1.375 -35.132  -8.518  0.00  0.00      PROA  
ATOM   1532  CE1 TYR P 493       1.488 -36.414  -6.759  0.00  0.00      PROA  
ATOM   1533  HE1 TYR P 493       1.166 -35.736  -5.983  0.00  0.00      PROA  
ATOM   1534  CZ  TYR P 493       1.597 -37.738  -6.380  0.00  0.00      PROA  
ATOM   1535  OH  TYR P 493       1.384 -38.034  -5.053  0.00  0.00      PROA  
ATOM   1536  HH  TYR P 493       0.951 -37.326  -4.571  0.00  0.00      PROA  
ATOM   1537  CD2 TYR P 493       1.916 -38.387  -8.686  0.00  0.00      PROA  
ATOM   1538  HD2 TYR P 493       2.044 -39.139  -9.449  0.00  0.00      PROA  
ATOM   1539  CE2 TYR P 493       1.891 -38.767  -7.370  0.00  0.00      PROA  
ATOM   1540  HE2 TYR P 493       2.093 -39.791  -7.095  0.00  0.00      PROA  
ATOM   1541  C   TYR P 493       3.833 -35.667 -10.518  0.00  0.00      PROA  
ATOM   1542  O   TYR P 493       4.216 -34.836  -9.716  0.00  0.00      PROA  
ATOM   1543  N   PHE P 494       4.638 -36.610 -11.075  0.00  0.00      PROA  
ATOM   1544  HN  PHE P 494       4.237 -37.307 -11.664  0.00  0.00      PROA  
ATOM   1545  CA  PHE P 494       6.025 -36.666 -10.789  0.00  0.00      PROA  
ATOM   1546  HA  PHE P 494       6.224 -36.974  -9.773  0.00  0.00      PROA  
ATOM   1547  CB  PHE P 494       6.520 -37.900 -11.668  0.00  0.00      PROA  
ATOM   1548  HB1 PHE P 494       6.286 -37.666 -12.728  0.00  0.00      PROA  
ATOM   1549  HB2 PHE P 494       5.963 -38.758 -11.235  0.00  0.00      PROA  
ATOM   1550  CG  PHE P 494       7.991 -38.178 -11.458  0.00  0.00      PROA  
ATOM   1551  CD1 PHE P 494       8.482 -38.548 -10.242  0.00  0.00      PROA  
ATOM   1552  HD1 PHE P 494       7.862 -38.631  -9.362  0.00  0.00      PROA  
ATOM   1553  CE1 PHE P 494       9.801 -38.630  -9.963  0.00  0.00      PROA  
ATOM   1554  HE1 PHE P 494      10.234 -38.870  -9.004  0.00  0.00      PROA  
ATOM   1555  CZ  PHE P 494      10.742 -38.455 -10.988  0.00  0.00      PROA  
ATOM   1556  HZ  PHE P 494      11.799 -38.461 -10.763  0.00  0.00      PROA  
ATOM   1557  CD2 PHE P 494       8.948 -37.964 -12.431  0.00  0.00      PROA  
ATOM   1558  HD2 PHE P 494       8.630 -37.563 -13.382  0.00  0.00      PROA  
ATOM   1559  CE2 PHE P 494      10.349 -38.015 -12.202  0.00  0.00      PROA  
ATOM   1560  HE2 PHE P 494      10.996 -38.003 -13.066  0.00  0.00      PROA  
ATOM   1561  C   PHE P 494       6.832 -35.415 -11.155  0.00  0.00      PROA  
ATOM   1562  O   PHE P 494       7.706 -35.042 -10.373  0.00  0.00      PROA  
ATOM   1563  N   LYS P 495       6.607 -34.682 -12.267  0.00  0.00      PROA  
ATOM   1564  HN  LYS P 495       6.055 -35.062 -13.005  0.00  0.00      PROA  
ATOM   1565  CA  LYS P 495       7.015 -33.283 -12.525  0.00  0.00      PROA  
ATOM   1566  HA  LYS P 495       8.081 -33.300 -12.353  0.00  0.00      PROA  
ATOM   1567  CB  LYS P 495       6.708 -33.039 -14.021  0.00  0.00      PROA  
ATOM   1568  HB1 LYS P 495       5.697 -33.407 -14.299  0.00  0.00      PROA  
ATOM   1569  HB2 LYS P 495       7.407 -33.604 -14.673  0.00  0.00      PROA  
ATOM   1570  CG  LYS P 495       6.751 -31.585 -14.483  0.00  0.00      PROA  
ATOM   1571  HG1 LYS P 495       6.044 -30.986 -13.870  0.00  0.00      PROA  
ATOM   1572  HG2 LYS P 495       6.469 -31.533 -15.556  0.00  0.00      PROA  
ATOM   1573  CD  LYS P 495       8.155 -30.958 -14.364  0.00  0.00      PROA  
ATOM   1574  HD1 LYS P 495       8.814 -31.777 -14.724  0.00  0.00      PROA  
ATOM   1575  HD2 LYS P 495       8.359 -30.794 -13.284  0.00  0.00      PROA  
ATOM   1576  CE  LYS P 495       8.481 -29.684 -15.099  0.00  0.00      PROA  
ATOM   1577  HE1 LYS P 495       9.575 -29.507 -15.178  0.00  0.00      PROA  
ATOM   1578  HE2 LYS P 495       7.920 -28.821 -14.683  0.00  0.00      PROA  
ATOM   1579  NZ  LYS P 495       7.998 -29.742 -16.532  0.00  0.00      PROA  
ATOM   1580  HZ1 LYS P 495       7.002 -30.025 -16.629  0.00  0.00      PROA  
ATOM   1581  HZ2 LYS P 495       8.611 -30.453 -16.979  0.00  0.00      PROA  
ATOM   1582  HZ3 LYS P 495       8.093 -28.846 -17.050  0.00  0.00      PROA  
ATOM   1583  C   LYS P 495       6.521 -32.155 -11.649  0.00  0.00      PROA  
ATOM   1584  O   LYS P 495       7.260 -31.264 -11.249  0.00  0.00      PROA  
ATOM   1585  N   GLY P 496       5.280 -32.324 -11.255  0.00  0.00      PROA  
ATOM   1586  HN  GLY P 496       4.797 -33.137 -11.571  0.00  0.00      PROA  
ATOM   1587  CA  GLY P 496       4.628 -31.449 -10.269  0.00  0.00      PROA  
ATOM   1588  HA1 GLY P 496       3.582 -31.567 -10.513  0.00  0.00      PROA  
ATOM   1589  HA2 GLY P 496       5.093 -30.475 -10.310  0.00  0.00      PROA  
ATOM   1590  C   GLY P 496       4.819 -31.984  -8.837  0.00  0.00      PROA  
ATOM   1591  O   GLY P 496       5.879 -32.028  -8.270  0.00  0.00      PROA  
ATOM   1592  N   TRP P 497       3.712 -32.310  -8.130  0.00  0.00      PROA  
ATOM   1593  HN  TRP P 497       2.806 -32.397  -8.536  0.00  0.00      PROA  
ATOM   1594  CA  TRP P 497       3.630 -32.142  -6.745  0.00  0.00      PROA  
ATOM   1595  HA  TRP P 497       4.371 -31.383  -6.543  0.00  0.00      PROA  
ATOM   1596  CB  TRP P 497       2.256 -31.508  -6.348  0.00  0.00      PROA  
ATOM   1597  HB1 TRP P 497       2.116 -31.685  -5.260  0.00  0.00      PROA  
ATOM   1598  HB2 TRP P 497       1.467 -32.070  -6.893  0.00  0.00      PROA  
ATOM   1599  CG  TRP P 497       2.125 -30.049  -6.594  0.00  0.00      PROA  
ATOM   1600  CD1 TRP P 497       1.358 -29.463  -7.568  0.00  0.00      PROA  
ATOM   1601  HD1 TRP P 497       0.584 -29.995  -8.101  0.00  0.00      PROA  
ATOM   1602  NE1 TRP P 497       1.349 -28.117  -7.479  0.00  0.00      PROA  
ATOM   1603  HE1 TRP P 497       0.916 -27.558  -8.152  0.00  0.00      PROA  
ATOM   1604  CE2 TRP P 497       2.339 -27.773  -6.637  0.00  0.00      PROA  
ATOM   1605  CD2 TRP P 497       2.869 -29.017  -6.067  0.00  0.00      PROA  
ATOM   1606  CE3 TRP P 497       3.931 -28.995  -5.112  0.00  0.00      PROA  
ATOM   1607  HE3 TRP P 497       4.398 -29.873  -4.692  0.00  0.00      PROA  
ATOM   1608  CZ3 TRP P 497       4.391 -27.727  -4.699  0.00  0.00      PROA  
ATOM   1609  HZ3 TRP P 497       5.132 -27.700  -3.914  0.00  0.00      PROA  
ATOM   1610  CZ2 TRP P 497       2.801 -26.571  -6.241  0.00  0.00      PROA  
ATOM   1611  HZ2 TRP P 497       2.414 -25.608  -6.539  0.00  0.00      PROA  
ATOM   1612  CH2 TRP P 497       3.775 -26.571  -5.234  0.00  0.00      PROA  
ATOM   1613  HH2 TRP P 497       4.024 -25.618  -4.790  0.00  0.00      PROA  
ATOM   1614  C   TRP P 497       3.960 -33.354  -5.923  0.00  0.00      PROA  
ATOM   1615  O   TRP P 497       4.137 -33.220  -4.684  0.00  0.00      PROA  
ATOM   1616  N   PHE P 498       4.235 -34.468  -6.588  0.00  0.00      PROA  
ATOM   1617  HN  PHE P 498       4.286 -34.501  -7.583  0.00  0.00      PROA  
ATOM   1618  CA  PHE P 498       4.754 -35.811  -6.055  0.00  0.00      PROA  
ATOM   1619  HA  PHE P 498       3.788 -36.202  -5.770  0.00  0.00      PROA  
ATOM   1620  CB  PHE P 498       5.263 -36.729  -7.146  0.00  0.00      PROA  
ATOM   1621  HB1 PHE P 498       5.899 -36.151  -7.850  0.00  0.00      PROA  
ATOM   1622  HB2 PHE P 498       4.316 -37.018  -7.651  0.00  0.00      PROA  
ATOM   1623  CG  PHE P 498       5.959 -37.981  -6.695  0.00  0.00      PROA  
ATOM   1624  CD1 PHE P 498       5.373 -39.249  -6.504  0.00  0.00      PROA  
ATOM   1625  HD1 PHE P 498       4.299 -39.366  -6.510  0.00  0.00      PROA  
ATOM   1626  CE1 PHE P 498       6.214 -40.392  -6.328  0.00  0.00      PROA  
ATOM   1627  HE1 PHE P 498       5.812 -41.391  -6.240  0.00  0.00      PROA  
ATOM   1628  CZ  PHE P 498       7.594 -40.224  -6.336  0.00  0.00      PROA  
ATOM   1629  HZ  PHE P 498       8.189 -41.102  -6.132  0.00  0.00      PROA  
ATOM   1630  CD2 PHE P 498       7.338 -37.902  -6.572  0.00  0.00      PROA  
ATOM   1631  HD2 PHE P 498       7.840 -36.965  -6.765  0.00  0.00      PROA  
ATOM   1632  CE2 PHE P 498       8.201 -38.992  -6.517  0.00  0.00      PROA  
ATOM   1633  HE2 PHE P 498       9.253 -38.761  -6.434  0.00  0.00      PROA  
ATOM   1634  C   PHE P 498       5.434 -35.869  -4.741  0.00  0.00      PROA  
ATOM   1635  O   PHE P 498       4.847 -36.409  -3.813  0.00  0.00      PROA  
ATOM   1636  N   LEU P 499       6.615 -35.237  -4.676  0.00  0.00      PROA  
ATOM   1637  HN  LEU P 499       6.948 -34.761  -5.487  0.00  0.00      PROA  
ATOM   1638  CA  LEU P 499       7.397 -35.216  -3.415  0.00  0.00      PROA  
ATOM   1639  HA  LEU P 499       7.608 -36.212  -3.055  0.00  0.00      PROA  
ATOM   1640  CB  LEU P 499       8.835 -34.850  -3.808  0.00  0.00      PROA  
ATOM   1641  HB1 LEU P 499       8.728 -33.928  -4.418  0.00  0.00      PROA  
ATOM   1642  HB2 LEU P 499       9.116 -35.648  -4.528  0.00  0.00      PROA  
ATOM   1643  CG  LEU P 499       9.886 -34.577  -2.705  0.00  0.00      PROA  
ATOM   1644  HG  LEU P 499       9.379 -33.899  -1.986  0.00  0.00      PROA  
ATOM   1645  CD1 LEU P 499      10.498 -35.899  -2.073  0.00  0.00      PROA  
ATOM   1646 HD11 LEU P 499      11.349 -35.650  -1.404  0.00  0.00      PROA  
ATOM   1647 HD12 LEU P 499      10.759 -36.643  -2.857  0.00  0.00      PROA  
ATOM   1648 HD13 LEU P 499       9.684 -36.353  -1.468  0.00  0.00      PROA  
ATOM   1649  CD2 LEU P 499      11.066 -33.762  -3.229  0.00  0.00      PROA  
ATOM   1650 HD21 LEU P 499      11.503 -34.317  -4.086  0.00  0.00      PROA  
ATOM   1651 HD22 LEU P 499      11.817 -33.720  -2.411  0.00  0.00      PROA  
ATOM   1652 HD23 LEU P 499      10.821 -32.719  -3.521  0.00  0.00      PROA  
ATOM   1653  C   LEU P 499       6.787 -34.515  -2.256  0.00  0.00      PROA  
ATOM   1654  O   LEU P 499       6.710 -35.102  -1.111  0.00  0.00      PROA  
ATOM   1655  N   ILE P 500       6.236 -33.283  -2.451  0.00  0.00      PROA  
ATOM   1656  HN  ILE P 500       6.358 -32.833  -3.332  0.00  0.00      PROA  
ATOM   1657  CA  ILE P 500       5.585 -32.371  -1.435  0.00  0.00      PROA  
ATOM   1658  HA  ILE P 500       6.294 -32.233  -0.632  0.00  0.00      PROA  
ATOM   1659  CB  ILE P 500       5.225 -31.061  -2.136  0.00  0.00      PROA  
ATOM   1660  HB  ILE P 500       4.722 -31.444  -3.049  0.00  0.00      PROA  
ATOM   1661  CG2 ILE P 500       4.145 -30.239  -1.451  0.00  0.00      PROA  
ATOM   1662 HG21 ILE P 500       4.524 -29.689  -0.563  0.00  0.00      PROA  
ATOM   1663 HG22 ILE P 500       3.220 -30.789  -1.173  0.00  0.00      PROA  
ATOM   1664 HG23 ILE P 500       3.688 -29.543  -2.186  0.00  0.00      PROA  
ATOM   1665  CG1 ILE P 500       6.491 -30.349  -2.607  0.00  0.00      PROA  
ATOM   1666 HG11 ILE P 500       6.160 -29.497  -3.239  0.00  0.00      PROA  
ATOM   1667 HG12 ILE P 500       7.076 -31.018  -3.273  0.00  0.00      PROA  
ATOM   1668  CD  ILE P 500       7.357 -29.824  -1.511  0.00  0.00      PROA  
ATOM   1669  HD1 ILE P 500       6.812 -29.472  -0.609  0.00  0.00      PROA  
ATOM   1670  HD2 ILE P 500       7.946 -28.995  -1.959  0.00  0.00      PROA  
ATOM   1671  HD3 ILE P 500       8.132 -30.555  -1.196  0.00  0.00      PROA  
ATOM   1672  C   ILE P 500       4.289 -33.078  -0.887  0.00  0.00      PROA  
ATOM   1673  O   ILE P 500       4.033 -33.267   0.338  0.00  0.00      PROA  
ATOM   1674  N   ASP P 501       3.496 -33.618  -1.806  0.00  0.00      PROA  
ATOM   1675  HN  ASP P 501       3.731 -33.451  -2.760  0.00  0.00      PROA  
ATOM   1676  CA  ASP P 501       2.350 -34.504  -1.524  0.00  0.00      PROA  
ATOM   1677  HA  ASP P 501       1.599 -33.931  -1.001  0.00  0.00      PROA  
ATOM   1678  CB  ASP P 501       1.727 -34.955  -2.840  0.00  0.00      PROA  
ATOM   1679  HB1 ASP P 501       2.288 -35.587  -3.561  0.00  0.00      PROA  
ATOM   1680  HB2 ASP P 501       1.661 -33.981  -3.370  0.00  0.00      PROA  
ATOM   1681  CG  ASP P 501       0.296 -35.428  -2.698  0.00  0.00      PROA  
ATOM   1682  OD1 ASP P 501      -0.032 -36.434  -3.324  0.00  0.00      PROA  
ATOM   1683  OD2 ASP P 501      -0.515 -34.763  -2.060  0.00  0.00      PROA  
ATOM   1684  C   ASP P 501       2.724 -35.818  -0.669  0.00  0.00      PROA  
ATOM   1685  O   ASP P 501       1.999 -36.202   0.279  0.00  0.00      PROA  
ATOM   1686  N   MET P 502       3.765 -36.495  -1.009  0.00  0.00      PROA  
ATOM   1687  HN  MET P 502       4.193 -36.158  -1.844  0.00  0.00      PROA  
ATOM   1688  CA  MET P 502       4.300 -37.670  -0.289  0.00  0.00      PROA  
ATOM   1689  HA  MET P 502       3.499 -38.391  -0.216  0.00  0.00      PROA  
ATOM   1690  CB  MET P 502       5.530 -38.263  -1.056  0.00  0.00      PROA  
ATOM   1691  HB1 MET P 502       6.062 -38.887  -0.306  0.00  0.00      PROA  
ATOM   1692  HB2 MET P 502       6.190 -37.514  -1.543  0.00  0.00      PROA  
ATOM   1693  CG  MET P 502       4.983 -39.154  -2.221  0.00  0.00      PROA  
ATOM   1694  HG1 MET P 502       5.829 -39.303  -2.926  0.00  0.00      PROA  
ATOM   1695  HG2 MET P 502       4.255 -38.532  -2.784  0.00  0.00      PROA  
ATOM   1696  SD  MET P 502       4.100 -40.564  -1.596  0.00  0.00      PROA  
ATOM   1697  CE  MET P 502       2.910 -40.595  -2.980  0.00  0.00      PROA  
ATOM   1698  HE1 MET P 502       2.228 -41.467  -2.895  0.00  0.00      PROA  
ATOM   1699  HE2 MET P 502       3.465 -40.692  -3.938  0.00  0.00      PROA  
ATOM   1700  HE3 MET P 502       2.183 -39.755  -3.016  0.00  0.00      PROA  
ATOM   1701  C   MET P 502       4.792 -37.254   1.116  0.00  0.00      PROA  
ATOM   1702  O   MET P 502       4.459 -37.982   1.999  0.00  0.00      PROA  
ATOM   1703  N   VAL P 503       5.502 -36.152   1.301  0.00  0.00      PROA  
ATOM   1704  HN  VAL P 503       5.927 -35.674   0.536  0.00  0.00      PROA  
ATOM   1705  CA  VAL P 503       5.939 -35.674   2.691  0.00  0.00      PROA  
ATOM   1706  HA  VAL P 503       6.499 -36.477   3.149  0.00  0.00      PROA  
ATOM   1707  CB  VAL P 503       6.856 -34.430   2.614  0.00  0.00      PROA  
ATOM   1708  HB  VAL P 503       6.417 -33.597   2.024  0.00  0.00      PROA  
ATOM   1709  CG1 VAL P 503       7.348 -33.847   3.970  0.00  0.00      PROA  
ATOM   1710 HG11 VAL P 503       7.854 -34.633   4.572  0.00  0.00      PROA  
ATOM   1711 HG12 VAL P 503       6.547 -33.358   4.564  0.00  0.00      PROA  
ATOM   1712 HG13 VAL P 503       8.088 -33.073   3.675  0.00  0.00      PROA  
ATOM   1713  CG2 VAL P 503       8.177 -34.837   1.964  0.00  0.00      PROA  
ATOM   1714 HG21 VAL P 503       8.730 -35.516   2.648  0.00  0.00      PROA  
ATOM   1715 HG22 VAL P 503       8.904 -34.025   1.744  0.00  0.00      PROA  
ATOM   1716 HG23 VAL P 503       8.040 -35.276   0.953  0.00  0.00      PROA  
ATOM   1717  C   VAL P 503       4.856 -35.397   3.656  0.00  0.00      PROA  
ATOM   1718  O   VAL P 503       4.839 -35.891   4.805  0.00  0.00      PROA  
ATOM   1719  N   ALA P 504       3.840 -34.624   3.205  0.00  0.00      PROA  
ATOM   1720  HN  ALA P 504       3.954 -34.239   2.293  0.00  0.00      PROA  
ATOM   1721  CA  ALA P 504       2.633 -34.175   3.869  0.00  0.00      PROA  
ATOM   1722  HA  ALA P 504       2.972 -33.700   4.779  0.00  0.00      PROA  
ATOM   1723  CB  ALA P 504       1.817 -33.254   2.919  0.00  0.00      PROA  
ATOM   1724  HB1 ALA P 504       1.430 -33.926   2.123  0.00  0.00      PROA  
ATOM   1725  HB2 ALA P 504       2.510 -32.475   2.537  0.00  0.00      PROA  
ATOM   1726  HB3 ALA P 504       0.974 -32.645   3.310  0.00  0.00      PROA  
ATOM   1727  C   ALA P 504       1.714 -35.279   4.307  0.00  0.00      PROA  
ATOM   1728  O   ALA P 504       0.824 -35.076   5.096  0.00  0.00      PROA  
ATOM   1729  N   ALA P 505       1.962 -36.496   3.786  0.00  0.00      PROA  
ATOM   1730  HN  ALA P 505       2.558 -36.636   2.999  0.00  0.00      PROA  
ATOM   1731  CA  ALA P 505       1.185 -37.702   4.006  0.00  0.00      PROA  
ATOM   1732  HA  ALA P 505       0.434 -37.490   4.752  0.00  0.00      PROA  
ATOM   1733  CB  ALA P 505       0.492 -38.135   2.667  0.00  0.00      PROA  
ATOM   1734  HB1 ALA P 505      -0.029 -39.108   2.790  0.00  0.00      PROA  
ATOM   1735  HB2 ALA P 505       1.242 -38.207   1.850  0.00  0.00      PROA  
ATOM   1736  HB3 ALA P 505      -0.297 -37.417   2.357  0.00  0.00      PROA  
ATOM   1737  C   ALA P 505       2.044 -38.885   4.574  0.00  0.00      PROA  
ATOM   1738  O   ALA P 505       1.494 -39.925   4.959  0.00  0.00      PROA  
ATOM   1739  N   ILE P 506       3.392 -38.692   4.751  0.00  0.00      PROA  
ATOM   1740  HN  ILE P 506       4.027 -38.003   4.411  0.00  0.00      PROA  
ATOM   1741  CA  ILE P 506       4.064 -39.649   5.594  0.00  0.00      PROA  
ATOM   1742  HA  ILE P 506       3.635 -40.603   5.325  0.00  0.00      PROA  
ATOM   1743  CB  ILE P 506       5.544 -39.757   5.210  0.00  0.00      PROA  
ATOM   1744  HB  ILE P 506       5.968 -38.748   5.016  0.00  0.00      PROA  
ATOM   1745  CG2 ILE P 506       6.396 -40.360   6.385  0.00  0.00      PROA  
ATOM   1746 HG21 ILE P 506       6.533 -39.725   7.287  0.00  0.00      PROA  
ATOM   1747 HG22 ILE P 506       7.384 -40.509   5.899  0.00  0.00      PROA  
ATOM   1748 HG23 ILE P 506       6.080 -41.395   6.634  0.00  0.00      PROA  
ATOM   1749  CG1 ILE P 506       5.641 -40.515   3.898  0.00  0.00      PROA  
ATOM   1750 HG11 ILE P 506       4.883 -40.187   3.155  0.00  0.00      PROA  
ATOM   1751 HG12 ILE P 506       5.584 -41.591   4.169  0.00  0.00      PROA  
ATOM   1752  CD  ILE P 506       6.973 -40.195   3.238  0.00  0.00      PROA  
ATOM   1753  HD1 ILE P 506       7.211 -39.124   3.062  0.00  0.00      PROA  
ATOM   1754  HD2 ILE P 506       6.963 -40.699   2.248  0.00  0.00      PROA  
ATOM   1755  HD3 ILE P 506       7.810 -40.645   3.814  0.00  0.00      PROA  
ATOM   1756  C   ILE P 506       3.796 -39.402   7.083  0.00  0.00      PROA  
ATOM   1757  O   ILE P 506       3.806 -38.226   7.537  0.00  0.00      PROA  
ATOM   1758  N   PRO P 507       3.473 -40.342   7.993  0.00  0.00      PROA  
ATOM   1759  CD  PRO P 507       2.939 -41.670   7.562  0.00  0.00      PROA  
ATOM   1760  HD1 PRO P 507       3.694 -42.244   6.982  0.00  0.00      PROA  
ATOM   1761  HD2 PRO P 507       2.060 -41.553   6.893  0.00  0.00      PROA  
ATOM   1762  CA  PRO P 507       3.112 -40.104   9.365  0.00  0.00      PROA  
ATOM   1763  HA  PRO P 507       2.539 -39.198   9.496  0.00  0.00      PROA  
ATOM   1764  CB  PRO P 507       2.280 -41.323   9.780  0.00  0.00      PROA  
ATOM   1765  HB1 PRO P 507       1.232 -40.973   9.663  0.00  0.00      PROA  
ATOM   1766  HB2 PRO P 507       2.318 -41.552  10.867  0.00  0.00      PROA  
ATOM   1767  CG  PRO P 507       2.655 -42.404   8.868  0.00  0.00      PROA  
ATOM   1768  HG1 PRO P 507       3.602 -42.875   9.206  0.00  0.00      PROA  
ATOM   1769  HG2 PRO P 507       1.812 -43.119   8.755  0.00  0.00      PROA  
ATOM   1770  C   PRO P 507       4.452 -40.015  10.148  0.00  0.00      PROA  
ATOM   1771  O   PRO P 507       4.790 -40.805  11.012  0.00  0.00      PROA  
ATOM   1772  N   PHE P 508       5.368 -39.064   9.822  0.00  0.00      PROA  
ATOM   1773  HN  PHE P 508       5.296 -38.415   9.069  0.00  0.00      PROA  
ATOM   1774  CA  PHE P 508       6.631 -38.780  10.727  0.00  0.00      PROA  
ATOM   1775  HA  PHE P 508       7.217 -39.686  10.678  0.00  0.00      PROA  
ATOM   1776  CB  PHE P 508       7.355 -37.542  10.203  0.00  0.00      PROA  
ATOM   1777  HB1 PHE P 508       8.244 -37.203  10.776  0.00  0.00      PROA  
ATOM   1778  HB2 PHE P 508       6.692 -36.655  10.291  0.00  0.00      PROA  
ATOM   1779  CG  PHE P 508       7.784 -37.691   8.722  0.00  0.00      PROA  
ATOM   1780  CD1 PHE P 508       8.968 -38.317   8.371  0.00  0.00      PROA  
ATOM   1781  HD1 PHE P 508       9.464 -38.973   9.071  0.00  0.00      PROA  
ATOM   1782  CE1 PHE P 508       9.502 -38.320   7.018  0.00  0.00      PROA  
ATOM   1783  HE1 PHE P 508      10.486 -38.735   6.858  0.00  0.00      PROA  
ATOM   1784  CZ  PHE P 508       8.791 -37.640   6.040  0.00  0.00      PROA  
ATOM   1785  HZ  PHE P 508       9.222 -37.607   5.050  0.00  0.00      PROA  
ATOM   1786  CD2 PHE P 508       7.166 -36.908   7.704  0.00  0.00      PROA  
ATOM   1787  HD2 PHE P 508       6.272 -36.367   7.977  0.00  0.00      PROA  
ATOM   1788  CE2 PHE P 508       7.588 -36.992   6.356  0.00  0.00      PROA  
ATOM   1789  HE2 PHE P 508       7.191 -36.405   5.542  0.00  0.00      PROA  
ATOM   1790  C   PHE P 508       6.365 -38.519  12.197  0.00  0.00      PROA  
ATOM   1791  O   PHE P 508       6.870 -39.193  13.074  0.00  0.00      PROA  
ATOM   1792  N   ASP P 509       5.445 -37.608  12.478  0.00  0.00      PROA  
ATOM   1793  HN  ASP P 509       4.991 -37.161  11.712  0.00  0.00      PROA  
ATOM   1794  CA  ASP P 509       5.051 -37.085  13.726  0.00  0.00      PROA  
ATOM   1795  HA  ASP P 509       5.939 -36.710  14.212  0.00  0.00      PROA  
ATOM   1796  CB  ASP P 509       4.194 -35.766  13.701  0.00  0.00      PROA  
ATOM   1797  HB1 ASP P 509       4.645 -34.885  13.197  0.00  0.00      PROA  
ATOM   1798  HB2 ASP P 509       4.104 -35.589  14.794  0.00  0.00      PROA  
ATOM   1799  CG  ASP P 509       2.742 -35.812  13.137  0.00  0.00      PROA  
ATOM   1800  OD1 ASP P 509       1.900 -34.879  13.249  0.00  0.00      PROA  
ATOM   1801  OD2 ASP P 509       2.558 -36.697  12.229  0.00  0.00      PROA  
ATOM   1802  C   ASP P 509       4.429 -38.284  14.526  0.00  0.00      PROA  
ATOM   1803  O   ASP P 509       4.876 -38.670  15.634  0.00  0.00      PROA  
ATOM   1804  N   LEU P 510       3.490 -39.071  13.930  0.00  0.00      PROA  
ATOM   1805  HN  LEU P 510       3.108 -38.883  13.028  0.00  0.00      PROA  
ATOM   1806  CA  LEU P 510       2.771 -40.079  14.730  0.00  0.00      PROA  
ATOM   1807  HA  LEU P 510       2.480 -39.646  15.676  0.00  0.00      PROA  
ATOM   1808  CB  LEU P 510       1.526 -40.607  13.914  0.00  0.00      PROA  
ATOM   1809  HB1 LEU P 510       0.873 -41.268  14.523  0.00  0.00      PROA  
ATOM   1810  HB2 LEU P 510       1.861 -41.168  13.015  0.00  0.00      PROA  
ATOM   1811  CG  LEU P 510       0.527 -39.560  13.343  0.00  0.00      PROA  
ATOM   1812  HG  LEU P 510       0.987 -38.981  12.514  0.00  0.00      PROA  
ATOM   1813  CD1 LEU P 510      -0.652 -40.345  12.774  0.00  0.00      PROA  
ATOM   1814 HD11 LEU P 510      -0.283 -41.330  12.416  0.00  0.00      PROA  
ATOM   1815 HD12 LEU P 510      -1.085 -39.694  11.985  0.00  0.00      PROA  
ATOM   1816 HD13 LEU P 510      -1.443 -40.503  13.538  0.00  0.00      PROA  
ATOM   1817  CD2 LEU P 510      -0.012 -38.680  14.456  0.00  0.00      PROA  
ATOM   1818 HD21 LEU P 510       0.836 -38.107  14.889  0.00  0.00      PROA  
ATOM   1819 HD22 LEU P 510      -0.420 -39.364  15.231  0.00  0.00      PROA  
ATOM   1820 HD23 LEU P 510      -0.866 -38.026  14.180  0.00  0.00      PROA  
ATOM   1821  C   LEU P 510       3.609 -41.320  15.115  0.00  0.00      PROA  
ATOM   1822  O   LEU P 510       3.448 -41.894  16.206  0.00  0.00      PROA  
ATOM   1823  N   LEU P 511       4.524 -41.776  14.170  0.00  0.00      PROA  
ATOM   1824  HN  LEU P 511       4.668 -41.303  13.305  0.00  0.00      PROA  
ATOM   1825  CA  LEU P 511       5.511 -42.773  14.533  0.00  0.00      PROA  
ATOM   1826  HA  LEU P 511       4.945 -43.571  14.989  0.00  0.00      PROA  
ATOM   1827  CB  LEU P 511       6.304 -43.194  13.308  0.00  0.00      PROA  
ATOM   1828  HB1 LEU P 511       7.053 -43.937  13.657  0.00  0.00      PROA  
ATOM   1829  HB2 LEU P 511       6.923 -42.382  12.870  0.00  0.00      PROA  
ATOM   1830  CG  LEU P 511       5.536 -43.938  12.219  0.00  0.00      PROA  
ATOM   1831  HG  LEU P 511       4.503 -43.547  12.101  0.00  0.00      PROA  
ATOM   1832  CD1 LEU P 511       6.195 -43.852  10.891  0.00  0.00      PROA  
ATOM   1833 HD11 LEU P 511       6.247 -42.779  10.608  0.00  0.00      PROA  
ATOM   1834 HD12 LEU P 511       5.589 -44.395  10.135  0.00  0.00      PROA  
ATOM   1835 HD13 LEU P 511       7.255 -44.179  10.824  0.00  0.00      PROA  
ATOM   1836  CD2 LEU P 511       5.356 -45.456  12.468  0.00  0.00      PROA  
ATOM   1837 HD21 LEU P 511       4.947 -45.998  11.588  0.00  0.00      PROA  
ATOM   1838 HD22 LEU P 511       4.627 -45.495  13.306  0.00  0.00      PROA  
ATOM   1839 HD23 LEU P 511       6.334 -45.898  12.759  0.00  0.00      PROA  
ATOM   1840  C   LEU P 511       6.456 -42.290  15.625  0.00  0.00      PROA  
ATOM   1841  O   LEU P 511       6.916 -43.018  16.530  0.00  0.00      PROA  
ATOM   1842  N   ILE P 512       6.951 -41.035  15.504  0.00  0.00      PROA  
ATOM   1843  HN  ILE P 512       6.795 -40.410  14.743  0.00  0.00      PROA  
ATOM   1844  CA  ILE P 512       7.939 -40.510  16.438  0.00  0.00      PROA  
ATOM   1845  HA  ILE P 512       8.828 -41.120  16.385  0.00  0.00      PROA  
ATOM   1846  CB  ILE P 512       8.437 -39.130  15.966  0.00  0.00      PROA  
ATOM   1847  HB  ILE P 512       7.557 -38.571  15.583  0.00  0.00      PROA  
ATOM   1848  CG2 ILE P 512       9.167 -38.273  17.075  0.00  0.00      PROA  
ATOM   1849 HG21 ILE P 512       9.492 -37.298  16.653  0.00  0.00      PROA  
ATOM   1850 HG22 ILE P 512      10.094 -38.789  17.405  0.00  0.00      PROA  
ATOM   1851 HG23 ILE P 512       8.588 -38.116  18.010  0.00  0.00      PROA  
ATOM   1852  CG1 ILE P 512       9.410 -39.337  14.784  0.00  0.00      PROA  
ATOM   1853 HG11 ILE P 512       9.512 -38.356  14.274  0.00  0.00      PROA  
ATOM   1854 HG12 ILE P 512       8.994 -40.088  14.078  0.00  0.00      PROA  
ATOM   1855  CD  ILE P 512      10.742 -39.816  15.096  0.00  0.00      PROA  
ATOM   1856  HD1 ILE P 512      11.278 -40.128  14.174  0.00  0.00      PROA  
ATOM   1857  HD2 ILE P 512      10.682 -40.786  15.634  0.00  0.00      PROA  
ATOM   1858  HD3 ILE P 512      11.326 -39.116  15.732  0.00  0.00      PROA  
ATOM   1859  C   ILE P 512       7.476 -40.430  17.918  0.00  0.00      PROA  
ATOM   1860  O   ILE P 512       6.350 -40.071  18.275  0.00  0.00      PROA  
ATOM   1861  N   PHE P 513       8.359 -40.809  18.834  0.00  0.00      PROA  
ATOM   1862  HN  PHE P 513       9.284 -41.048  18.551  0.00  0.00      PROA  
ATOM   1863  CA  PHE P 513       8.194 -40.970  20.319  0.00  0.00      PROA  
ATOM   1864  HA  PHE P 513       7.390 -41.663  20.519  0.00  0.00      PROA  
ATOM   1865  CB  PHE P 513       9.470 -41.627  20.980  0.00  0.00      PROA  
ATOM   1866  HB1 PHE P 513      10.425 -41.065  20.895  0.00  0.00      PROA  
ATOM   1867  HB2 PHE P 513       9.545 -42.598  20.446  0.00  0.00      PROA  
ATOM   1868  CG  PHE P 513       9.359 -41.931  22.441  0.00  0.00      PROA  
ATOM   1869  CD1 PHE P 513       8.802 -43.140  22.922  0.00  0.00      PROA  
ATOM   1870  HD1 PHE P 513       8.563 -43.900  22.193  0.00  0.00      PROA  
ATOM   1871  CE1 PHE P 513       8.820 -43.419  24.269  0.00  0.00      PROA  
ATOM   1872  HE1 PHE P 513       8.384 -44.371  24.534  0.00  0.00      PROA  
ATOM   1873  CZ  PHE P 513       9.376 -42.544  25.198  0.00  0.00      PROA  
ATOM   1874  HZ  PHE P 513       9.351 -42.718  26.264  0.00  0.00      PROA  
ATOM   1875  CD2 PHE P 513       9.815 -40.951  23.365  0.00  0.00      PROA  
ATOM   1876  HD2 PHE P 513      10.064 -39.999  22.920  0.00  0.00      PROA  
ATOM   1877  CE2 PHE P 513       9.832 -41.282  24.735  0.00  0.00      PROA  
ATOM   1878  HE2 PHE P 513      10.301 -40.500  25.315  0.00  0.00      PROA  
ATOM   1879  C   PHE P 513       7.763 -39.783  21.056  0.00  0.00      PROA  
ATOM   1880  O   PHE P 513       8.414 -38.725  20.976  0.00  0.00      PROA  
ATOM   1881  N   GLY P 514       6.697 -39.912  21.921  0.00  0.00      PROA  
ATOM   1882  HN  GLY P 514       6.316 -40.821  22.074  0.00  0.00      PROA  
ATOM   1883  CA  GLY P 514       6.070 -38.836  22.711  0.00  0.00      PROA  
ATOM   1884  HA1 GLY P 514       6.852 -38.204  23.106  0.00  0.00      PROA  
ATOM   1885  HA2 GLY P 514       5.403 -39.270  23.441  0.00  0.00      PROA  
ATOM   1886  C   GLY P 514       5.086 -38.055  21.918  0.00  0.00      PROA  
ATOM   1887  O   GLY P 514       5.048 -36.832  21.941  0.00  0.00      PROA  
ATOM   1888  N   SER P 515       4.346 -38.752  21.011  0.00  0.00      PROA  
ATOM   1889  HN  SER P 515       4.311 -39.744  21.098  0.00  0.00      PROA  
ATOM   1890  CA  SER P 515       3.452 -38.334  19.912  0.00  0.00      PROA  
ATOM   1891  HA  SER P 515       3.334 -39.098  19.157  0.00  0.00      PROA  
ATOM   1892  CB  SER P 515       2.051 -37.928  20.483  0.00  0.00      PROA  
ATOM   1893  HB1 SER P 515       1.436 -37.623  19.609  0.00  0.00      PROA  
ATOM   1894  HB2 SER P 515       2.184 -37.098  21.210  0.00  0.00      PROA  
ATOM   1895  OG  SER P 515       1.530 -39.034  21.254  0.00  0.00      PROA  
ATOM   1896  HG1 SER P 515       1.855 -39.794  20.765  0.00  0.00      PROA  
ATOM   1897  C   SER P 515       4.006 -37.189  19.166  0.00  0.00      PROA  
ATOM   1898  O   SER P 515       3.762 -36.035  19.398  0.00  0.00      PROA  
ATOM   1899  N   GLY P 516       5.018 -37.376  18.251  0.00  0.00      PROA  
ATOM   1900  HN  GLY P 516       5.365 -38.291  18.057  0.00  0.00      PROA  
ATOM   1901  CA  GLY P 516       5.639 -36.276  17.519  0.00  0.00      PROA  
ATOM   1902  HA1 GLY P 516       4.894 -35.548  17.233  0.00  0.00      PROA  
ATOM   1903  HA2 GLY P 516       6.115 -36.809  16.709  0.00  0.00      PROA  
ATOM   1904  C   GLY P 516       6.809 -35.656  18.278  0.00  0.00      PROA  
ATOM   1905  O   GLY P 516       7.490 -34.812  17.669  0.00  0.00      PROA  
ATOM   1906  N   SER P 517       7.067 -36.191  19.462  0.00  0.00      PROA  
ATOM   1907  HN  SER P 517       6.499 -36.961  19.745  0.00  0.00      PROA  
ATOM   1908  CA  SER P 517       7.881 -35.632  20.536  0.00  0.00      PROA  
ATOM   1909  HA  SER P 517       8.058 -36.442  21.227  0.00  0.00      PROA  
ATOM   1910  CB  SER P 517       9.333 -35.154  20.209  0.00  0.00      PROA  
ATOM   1911  HB1 SER P 517       9.184 -34.248  19.584  0.00  0.00      PROA  
ATOM   1912  HB2 SER P 517       9.871 -35.940  19.637  0.00  0.00      PROA  
ATOM   1913  OG  SER P 517       9.975 -34.853  21.482  0.00  0.00      PROA  
ATOM   1914  HG1 SER P 517      10.366 -35.676  21.784  0.00  0.00      PROA  
ATOM   1915  C   SER P 517       7.087 -34.412  21.227  0.00  0.00      PROA  
ATOM   1916  O   SER P 517       6.329 -33.674  20.645  0.00  0.00      PROA  
ATOM   1917  N   GLU P 518       7.347 -34.220  22.529  0.00  0.00      PROA  
ATOM   1918  HN  GLU P 518       7.937 -34.827  23.056  0.00  0.00      PROA  
ATOM   1919  CA  GLU P 518       6.559 -33.288  23.357  0.00  0.00      PROA  
ATOM   1920  HA  GLU P 518       5.504 -33.081  23.262  0.00  0.00      PROA  
ATOM   1921  CB  GLU P 518       6.720 -33.675  24.842  0.00  0.00      PROA  
ATOM   1922  HB1 GLU P 518       7.814 -33.775  25.009  0.00  0.00      PROA  
ATOM   1923  HB2 GLU P 518       6.215 -34.664  24.824  0.00  0.00      PROA  
ATOM   1924  CG  GLU P 518       6.179 -32.771  25.995  0.00  0.00      PROA  
ATOM   1925  HG1 GLU P 518       5.141 -32.534  25.679  0.00  0.00      PROA  
ATOM   1926  HG2 GLU P 518       6.663 -31.773  26.049  0.00  0.00      PROA  
ATOM   1927  CD  GLU P 518       6.120 -33.356  27.423  0.00  0.00      PROA  
ATOM   1928  OE1 GLU P 518       5.028 -33.441  27.984  0.00  0.00      PROA  
ATOM   1929  OE2 GLU P 518       7.183 -33.763  27.958  0.00  0.00      PROA  
ATOM   1930  C   GLU P 518       7.188 -31.887  23.250  0.00  0.00      PROA  
ATOM   1931  O   GLU P 518       6.588 -30.831  23.425  0.00  0.00      PROA  
ATOM   1932  N   GLU P 519       8.489 -31.929  22.749  0.00  0.00      PROA  
ATOM   1933  HN  GLU P 519       8.820 -32.822  22.454  0.00  0.00      PROA  
ATOM   1934  CA  GLU P 519       9.229 -30.736  22.602  0.00  0.00      PROA  
ATOM   1935  HA  GLU P 519       8.877 -29.921  23.218  0.00  0.00      PROA  
ATOM   1936  CB  GLU P 519      10.769 -30.915  22.810  0.00  0.00      PROA  
ATOM   1937  HB1 GLU P 519      11.407 -30.007  22.768  0.00  0.00      PROA  
ATOM   1938  HB2 GLU P 519      11.192 -31.533  21.989  0.00  0.00      PROA  
ATOM   1939  CG  GLU P 519      10.948 -31.710  24.202  0.00  0.00      PROA  
ATOM   1940  HG1 GLU P 519      10.467 -32.710  24.237  0.00  0.00      PROA  
ATOM   1941  HG2 GLU P 519      10.593 -30.957  24.938  0.00  0.00      PROA  
ATOM   1942  CD  GLU P 519      12.411 -32.053  24.503  0.00  0.00      PROA  
ATOM   1943  OE1 GLU P 519      12.783 -33.239  24.922  0.00  0.00      PROA  
ATOM   1944  OE2 GLU P 519      13.185 -31.110  24.456  0.00  0.00      PROA  
ATOM   1945  C   GLU P 519       9.060 -30.326  21.155  0.00  0.00      PROA  
ATOM   1946  O   GLU P 519       8.717 -31.132  20.274  0.00  0.00      PROA  
ATOM   1947  N   LEU P 520       9.276 -29.054  20.924  0.00  0.00      PROA  
ATOM   1948  HN  LEU P 520       9.586 -28.434  21.642  0.00  0.00      PROA  
ATOM   1949  CA  LEU P 520       9.214 -28.516  19.633  0.00  0.00      PROA  
ATOM   1950  HA  LEU P 520       8.231 -28.686  19.220  0.00  0.00      PROA  
ATOM   1951  CB  LEU P 520       9.470 -27.002  19.798  0.00  0.00      PROA  
ATOM   1952  HB1 LEU P 520      10.395 -26.883  20.402  0.00  0.00      PROA  
ATOM   1953  HB2 LEU P 520       8.630 -26.714  20.466  0.00  0.00      PROA  
ATOM   1954  CG  LEU P 520       9.532 -26.176  18.512  0.00  0.00      PROA  
ATOM   1955  HG  LEU P 520      10.513 -26.467  18.079  0.00  0.00      PROA  
ATOM   1956  CD1 LEU P 520       8.406 -26.538  17.444  0.00  0.00      PROA  
ATOM   1957 HD11 LEU P 520       8.746 -27.416  16.853  0.00  0.00      PROA  
ATOM   1958 HD12 LEU P 520       8.359 -25.652  16.775  0.00  0.00      PROA  
ATOM   1959 HD13 LEU P 520       7.385 -26.658  17.865  0.00  0.00      PROA  
ATOM   1960  CD2 LEU P 520       9.655 -24.670  18.879  0.00  0.00      PROA  
ATOM   1961 HD21 LEU P 520       9.401 -24.031  18.006  0.00  0.00      PROA  
ATOM   1962 HD22 LEU P 520      10.679 -24.331  19.145  0.00  0.00      PROA  
ATOM   1963 HD23 LEU P 520       9.049 -24.428  19.778  0.00  0.00      PROA  
ATOM   1964  C   LEU P 520      10.289 -28.996  18.650  0.00  0.00      PROA  
ATOM   1965  O   LEU P 520      11.491 -28.707  18.860  0.00  0.00      PROA  
ATOM   1966  N   ILE P 521       9.975 -29.636  17.492  0.00  0.00      PROA  
ATOM   1967  HN  ILE P 521       9.069 -30.039  17.396  0.00  0.00      PROA  
ATOM   1968  CA  ILE P 521      10.895 -30.099  16.460  0.00  0.00      PROA  
ATOM   1969  HA  ILE P 521      11.844 -29.666  16.739  0.00  0.00      PROA  
ATOM   1970  CB  ILE P 521      11.057 -31.587  16.391  0.00  0.00      PROA  
ATOM   1971  HB  ILE P 521      10.199 -32.060  15.868  0.00  0.00      PROA  
ATOM   1972  CG2 ILE P 521      12.238 -31.823  15.552  0.00  0.00      PROA  
ATOM   1973 HG21 ILE P 521      11.890 -31.711  14.503  0.00  0.00      PROA  
ATOM   1974 HG22 ILE P 521      12.626 -32.846  15.748  0.00  0.00      PROA  
ATOM   1975 HG23 ILE P 521      13.103 -31.155  15.756  0.00  0.00      PROA  
ATOM   1976  CG1 ILE P 521      11.194 -32.378  17.730  0.00  0.00      PROA  
ATOM   1977 HG11 ILE P 521      11.153 -33.482  17.613  0.00  0.00      PROA  
ATOM   1978 HG12 ILE P 521      10.238 -32.114  18.231  0.00  0.00      PROA  
ATOM   1979  CD  ILE P 521      12.401 -32.059  18.680  0.00  0.00      PROA  
ATOM   1980  HD1 ILE P 521      13.354 -32.534  18.362  0.00  0.00      PROA  
ATOM   1981  HD2 ILE P 521      12.139 -32.413  19.701  0.00  0.00      PROA  
ATOM   1982  HD3 ILE P 521      12.646 -30.976  18.690  0.00  0.00      PROA  
ATOM   1983  C   ILE P 521      10.217 -29.528  15.209  0.00  0.00      PROA  
ATOM   1984  O   ILE P 521       9.204 -30.066  14.696  0.00  0.00      PROA  
ATOM   1985  N   GLY P 522      10.839 -28.416  14.724  0.00  0.00      PROA  
ATOM   1986  HN  GLY P 522      11.657 -27.993  15.106  0.00  0.00      PROA  
ATOM   1987  CA  GLY P 522      10.354 -27.586  13.511  0.00  0.00      PROA  
ATOM   1988  HA1 GLY P 522      11.187 -26.983  13.182  0.00  0.00      PROA  
ATOM   1989  HA2 GLY P 522       9.500 -27.013  13.840  0.00  0.00      PROA  
ATOM   1990  C   GLY P 522      10.076 -28.366  12.325  0.00  0.00      PROA  
ATOM   1991  O   GLY P 522       9.085 -28.050  11.648  0.00  0.00      PROA  
ATOM   1992  N   LEU P 523      10.870 -29.409  12.023  0.00  0.00      PROA  
ATOM   1993  HN  LEU P 523      11.680 -29.657  12.551  0.00  0.00      PROA  
ATOM   1994  CA  LEU P 523      10.539 -30.348  10.913  0.00  0.00      PROA  
ATOM   1995  HA  LEU P 523      10.472 -29.684  10.064  0.00  0.00      PROA  
ATOM   1996  CB  LEU P 523      11.726 -31.338  10.663  0.00  0.00      PROA  
ATOM   1997  HB1 LEU P 523      11.321 -31.891   9.789  0.00  0.00      PROA  
ATOM   1998  HB2 LEU P 523      11.812 -32.108  11.460  0.00  0.00      PROA  
ATOM   1999  CG  LEU P 523      13.041 -30.710  10.201  0.00  0.00      PROA  
ATOM   2000  HG  LEU P 523      13.404 -30.045  11.014  0.00  0.00      PROA  
ATOM   2001  CD1 LEU P 523      14.073 -31.750   9.862  0.00  0.00      PROA  
ATOM   2002 HD11 LEU P 523      13.597 -32.448   9.141  0.00  0.00      PROA  
ATOM   2003 HD12 LEU P 523      14.602 -32.312  10.661  0.00  0.00      PROA  
ATOM   2004 HD13 LEU P 523      14.899 -31.185   9.380  0.00  0.00      PROA  
ATOM   2005  CD2 LEU P 523      12.916 -29.755   8.945  0.00  0.00      PROA  
ATOM   2006 HD21 LEU P 523      12.359 -30.347   8.188  0.00  0.00      PROA  
ATOM   2007 HD22 LEU P 523      13.935 -29.533   8.564  0.00  0.00      PROA  
ATOM   2008 HD23 LEU P 523      12.428 -28.765   9.077  0.00  0.00      PROA  
ATOM   2009  C   LEU P 523       9.243 -31.066  11.009  0.00  0.00      PROA  
ATOM   2010  O   LEU P 523       8.462 -31.128  10.042  0.00  0.00      PROA  
ATOM   2011  N   LEU P 524       8.869 -31.594  12.242  0.00  0.00      PROA  
ATOM   2012  HN  LEU P 524       9.495 -31.657  13.016  0.00  0.00      PROA  
ATOM   2013  CA  LEU P 524       7.559 -32.273  12.444  0.00  0.00      PROA  
ATOM   2014  HA  LEU P 524       7.502 -32.930  11.589  0.00  0.00      PROA  
ATOM   2015  CB  LEU P 524       7.652 -33.000  13.816  0.00  0.00      PROA  
ATOM   2016  HB1 LEU P 524       6.669 -33.511  13.895  0.00  0.00      PROA  
ATOM   2017  HB2 LEU P 524       7.685 -32.304  14.682  0.00  0.00      PROA  
ATOM   2018  CG  LEU P 524       8.769 -34.047  13.869  0.00  0.00      PROA  
ATOM   2019  HG  LEU P 524       9.701 -33.508  13.597  0.00  0.00      PROA  
ATOM   2020  CD1 LEU P 524       8.901 -34.699  15.217  0.00  0.00      PROA  
ATOM   2021 HD11 LEU P 524       8.654 -33.901  15.950  0.00  0.00      PROA  
ATOM   2022 HD12 LEU P 524       9.897 -35.024  15.586  0.00  0.00      PROA  
ATOM   2023 HD13 LEU P 524       8.158 -35.513  15.351  0.00  0.00      PROA  
ATOM   2024  CD2 LEU P 524       8.631 -35.187  12.855  0.00  0.00      PROA  
ATOM   2025 HD21 LEU P 524       9.497 -35.867  13.002  0.00  0.00      PROA  
ATOM   2026 HD22 LEU P 524       8.628 -34.732  11.841  0.00  0.00      PROA  
ATOM   2027 HD23 LEU P 524       7.609 -35.593  13.014  0.00  0.00      PROA  
ATOM   2028  C   LEU P 524       6.394 -31.309  12.301  0.00  0.00      PROA  
ATOM   2029  O   LEU P 524       5.352 -31.524  11.716  0.00  0.00      PROA  
ATOM   2030  N   LYS P 525       6.611 -30.070  12.803  0.00  0.00      PROA  
ATOM   2031  HN  LYS P 525       7.489 -30.099  13.274  0.00  0.00      PROA  
ATOM   2032  CA  LYS P 525       5.741 -28.933  12.529  0.00  0.00      PROA  
ATOM   2033  HA  LYS P 525       4.767 -29.233  12.887  0.00  0.00      PROA  
ATOM   2034  CB  LYS P 525       6.132 -27.635  13.246  0.00  0.00      PROA  
ATOM   2035  HB1 LYS P 525       5.229 -26.991  13.177  0.00  0.00      PROA  
ATOM   2036  HB2 LYS P 525       6.945 -27.118  12.692  0.00  0.00      PROA  
ATOM   2037  CG  LYS P 525       6.443 -27.873  14.724  0.00  0.00      PROA  
ATOM   2038  HG1 LYS P 525       6.610 -26.907  15.247  0.00  0.00      PROA  
ATOM   2039  HG2 LYS P 525       7.312 -28.556  14.839  0.00  0.00      PROA  
ATOM   2040  CD  LYS P 525       5.259 -28.530  15.474  0.00  0.00      PROA  
ATOM   2041  HD1 LYS P 525       5.006 -29.484  14.963  0.00  0.00      PROA  
ATOM   2042  HD2 LYS P 525       4.346 -27.900  15.418  0.00  0.00      PROA  
ATOM   2043  CE  LYS P 525       5.717 -28.785  16.922  0.00  0.00      PROA  
ATOM   2044  HE1 LYS P 525       5.721 -27.813  17.459  0.00  0.00      PROA  
ATOM   2045  HE2 LYS P 525       6.710 -29.282  16.889  0.00  0.00      PROA  
ATOM   2046  NZ  LYS P 525       4.807 -29.722  17.551  0.00  0.00      PROA  
ATOM   2047  HZ1 LYS P 525       4.874 -30.706  17.222  0.00  0.00      PROA  
ATOM   2048  HZ2 LYS P 525       3.842 -29.364  17.404  0.00  0.00      PROA  
ATOM   2049  HZ3 LYS P 525       5.087 -29.523  18.532  0.00  0.00      PROA  
ATOM   2050  C   LYS P 525       5.490 -28.613  10.964  0.00  0.00      PROA  
ATOM   2051  O   LYS P 525       4.364 -28.489  10.481  0.00  0.00      PROA  
ATOM   2052  N   THR P 526       6.615 -28.558  10.235  0.00  0.00      PROA  
ATOM   2053  HN  THR P 526       7.485 -28.745  10.686  0.00  0.00      PROA  
ATOM   2054  CA  THR P 526       6.749 -28.327   8.785  0.00  0.00      PROA  
ATOM   2055  HA  THR P 526       6.442 -27.334   8.491  0.00  0.00      PROA  
ATOM   2056  CB  THR P 526       8.231 -28.338   8.376  0.00  0.00      PROA  
ATOM   2057  HB  THR P 526       8.814 -29.224   8.709  0.00  0.00      PROA  
ATOM   2058  OG1 THR P 526       8.910 -27.227   8.985  0.00  0.00      PROA  
ATOM   2059  HG1 THR P 526       8.948 -27.491   9.907  0.00  0.00      PROA  
ATOM   2060  CG2 THR P 526       8.388 -28.221   6.831  0.00  0.00      PROA  
ATOM   2061 HG21 THR P 526       7.599 -27.524   6.476  0.00  0.00      PROA  
ATOM   2062 HG22 THR P 526       8.187 -29.210   6.366  0.00  0.00      PROA  
ATOM   2063 HG23 THR P 526       9.435 -27.978   6.549  0.00  0.00      PROA  
ATOM   2064  C   THR P 526       6.086 -29.431   7.948  0.00  0.00      PROA  
ATOM   2065  O   THR P 526       5.386 -29.207   7.027  0.00  0.00      PROA  
ATOM   2066  N   ALA P 527       6.175 -30.681   8.284  0.00  0.00      PROA  
ATOM   2067  HN  ALA P 527       6.744 -31.175   8.937  0.00  0.00      PROA  
ATOM   2068  CA  ALA P 527       5.540 -31.751   7.563  0.00  0.00      PROA  
ATOM   2069  HA  ALA P 527       5.896 -31.744   6.543  0.00  0.00      PROA  
ATOM   2070  CB  ALA P 527       5.839 -32.927   8.404  0.00  0.00      PROA  
ATOM   2071  HB1 ALA P 527       5.200 -33.004   9.310  0.00  0.00      PROA  
ATOM   2072  HB2 ALA P 527       6.900 -32.818   8.714  0.00  0.00      PROA  
ATOM   2073  HB3 ALA P 527       5.721 -33.911   7.901  0.00  0.00      PROA  
ATOM   2074  C   ALA P 527       4.057 -31.690   7.490  0.00  0.00      PROA  
ATOM   2075  O   ALA P 527       3.509 -32.086   6.457  0.00  0.00      PROA  
ATOM   2076  N   ARG P 528       3.474 -31.066   8.516  0.00  0.00      PROA  
ATOM   2077  HN  ARG P 528       4.092 -30.708   9.212  0.00  0.00      PROA  
ATOM   2078  CA  ARG P 528       2.109 -30.743   8.586  0.00  0.00      PROA  
ATOM   2079  HA  ARG P 528       1.780 -31.479   7.868  0.00  0.00      PROA  
ATOM   2080  CB  ARG P 528       1.634 -30.857   9.998  0.00  0.00      PROA  
ATOM   2081  HB1 ARG P 528       0.616 -30.439  10.150  0.00  0.00      PROA  
ATOM   2082  HB2 ARG P 528       2.289 -30.143  10.542  0.00  0.00      PROA  
ATOM   2083  CG  ARG P 528       1.647 -32.270  10.622  0.00  0.00      PROA  
ATOM   2084  HG1 ARG P 528       1.252 -32.265  11.660  0.00  0.00      PROA  
ATOM   2085  HG2 ARG P 528       2.706 -32.527  10.837  0.00  0.00      PROA  
ATOM   2086  CD  ARG P 528       0.840 -33.323   9.876  0.00  0.00      PROA  
ATOM   2087  HD1 ARG P 528       1.349 -33.634   8.939  0.00  0.00      PROA  
ATOM   2088  HD2 ARG P 528      -0.162 -32.898   9.654  0.00  0.00      PROA  
ATOM   2089  NE  ARG P 528       0.741 -34.594  10.634  0.00  0.00      PROA  
ATOM   2090  HE  ARG P 528       1.249 -34.760  11.479  0.00  0.00      PROA  
ATOM   2091  CZ  ARG P 528      -0.121 -35.572  10.403  0.00  0.00      PROA  
ATOM   2092  NH1 ARG P 528      -1.192 -35.458   9.727  0.00  0.00      PROA  
ATOM   2093 HH11 ARG P 528      -1.531 -34.551   9.475  0.00  0.00      PROA  
ATOM   2094 HH12 ARG P 528      -1.861 -36.136  10.032  0.00  0.00      PROA  
ATOM   2095  NH2 ARG P 528       0.106 -36.735  10.981  0.00  0.00      PROA  
ATOM   2096 HH21 ARG P 528       0.989 -36.794  11.446  0.00  0.00      PROA  
ATOM   2097 HH22 ARG P 528      -0.590 -37.399  10.710  0.00  0.00      PROA  
ATOM   2098  C   ARG P 528       1.662 -29.403   7.987  0.00  0.00      PROA  
ATOM   2099  O   ARG P 528       0.451 -29.227   7.923  0.00  0.00      PROA  
ATOM   2100  N   LEU P 529       2.640 -28.542   7.560  0.00  0.00      PROA  
ATOM   2101  HN  LEU P 529       3.592 -28.770   7.752  0.00  0.00      PROA  
ATOM   2102  CA  LEU P 529       2.425 -27.276   6.924  0.00  0.00      PROA  
ATOM   2103  HA  LEU P 529       1.542 -26.838   7.365  0.00  0.00      PROA  
ATOM   2104  CB  LEU P 529       3.584 -26.333   7.111  0.00  0.00      PROA  
ATOM   2105  HB1 LEU P 529       4.502 -26.950   7.006  0.00  0.00      PROA  
ATOM   2106  HB2 LEU P 529       3.667 -25.911   8.136  0.00  0.00      PROA  
ATOM   2107  CG  LEU P 529       3.921 -25.178   6.201  0.00  0.00      PROA  
ATOM   2108  HG  LEU P 529       3.898 -25.466   5.128  0.00  0.00      PROA  
ATOM   2109  CD1 LEU P 529       2.871 -24.038   6.444  0.00  0.00      PROA  
ATOM   2110 HD11 LEU P 529       2.948 -23.649   7.482  0.00  0.00      PROA  
ATOM   2111 HD12 LEU P 529       1.892 -24.540   6.293  0.00  0.00      PROA  
ATOM   2112 HD13 LEU P 529       2.822 -23.144   5.786  0.00  0.00      PROA  
ATOM   2113  CD2 LEU P 529       5.289 -24.531   6.579  0.00  0.00      PROA  
ATOM   2114 HD21 LEU P 529       5.632 -23.723   5.897  0.00  0.00      PROA  
ATOM   2115 HD22 LEU P 529       6.083 -25.305   6.517  0.00  0.00      PROA  
ATOM   2116 HD23 LEU P 529       5.298 -24.254   7.655  0.00  0.00      PROA  
ATOM   2117  C   LEU P 529       2.179 -27.439   5.421  0.00  0.00      PROA  
ATOM   2118  O   LEU P 529       1.585 -26.505   4.745  0.00  0.00      PROA  
ATOM   2119  N   LEU P 530       2.666 -28.544   4.822  0.00  0.00      PROA  
ATOM   2120  HN  LEU P 530       2.943 -29.341   5.353  0.00  0.00      PROA  
ATOM   2121  CA  LEU P 530       2.389 -28.742   3.442  0.00  0.00      PROA  
ATOM   2122  HA  LEU P 530       2.411 -27.781   2.951  0.00  0.00      PROA  
ATOM   2123  CB  LEU P 530       3.526 -29.711   2.911  0.00  0.00      PROA  
ATOM   2124  HB1 LEU P 530       3.491 -29.792   1.803  0.00  0.00      PROA  
ATOM   2125  HB2 LEU P 530       3.356 -30.702   3.382  0.00  0.00      PROA  
ATOM   2126  CG  LEU P 530       5.053 -29.302   3.130  0.00  0.00      PROA  
ATOM   2127  HG  LEU P 530       5.256 -29.037   4.190  0.00  0.00      PROA  
ATOM   2128  CD1 LEU P 530       6.018 -30.415   2.690  0.00  0.00      PROA  
ATOM   2129 HD11 LEU P 530       5.915 -30.721   1.627  0.00  0.00      PROA  
ATOM   2130 HD12 LEU P 530       5.800 -31.321   3.295  0.00  0.00      PROA  
ATOM   2131 HD13 LEU P 530       7.067 -30.128   2.919  0.00  0.00      PROA  
ATOM   2132  CD2 LEU P 530       5.363 -27.974   2.419  0.00  0.00      PROA  
ATOM   2133 HD21 LEU P 530       6.469 -28.019   2.324  0.00  0.00      PROA  
ATOM   2134 HD22 LEU P 530       5.192 -27.091   3.071  0.00  0.00      PROA  
ATOM   2135 HD23 LEU P 530       4.950 -27.736   1.415  0.00  0.00      PROA  
ATOM   2136  C   LEU P 530       1.011 -29.313   3.086  0.00  0.00      PROA  
ATOM   2137  O   LEU P 530       0.826 -29.510   1.847  0.00  0.00      PROA  
ATOM   2138  N   ARG P 531      -0.025 -29.542   3.944  0.00  0.00      PROA  
ATOM   2139  HN  ARG P 531       0.140 -29.334   4.905  0.00  0.00      PROA  
ATOM   2140  CA  ARG P 531      -1.226 -30.332   3.563  0.00  0.00      PROA  
ATOM   2141  HA  ARG P 531      -0.870 -31.092   2.884  0.00  0.00      PROA  
ATOM   2142  CB  ARG P 531      -1.989 -30.878   4.816  0.00  0.00      PROA  
ATOM   2143  HB1 ARG P 531      -2.932 -31.289   4.397  0.00  0.00      PROA  
ATOM   2144  HB2 ARG P 531      -2.323 -30.095   5.529  0.00  0.00      PROA  
ATOM   2145  CG  ARG P 531      -1.325 -32.137   5.534  0.00  0.00      PROA  
ATOM   2146  HG1 ARG P 531      -0.661 -31.817   6.365  0.00  0.00      PROA  
ATOM   2147  HG2 ARG P 531      -0.720 -32.726   4.812  0.00  0.00      PROA  
ATOM   2148  CD  ARG P 531      -2.411 -33.150   6.040  0.00  0.00      PROA  
ATOM   2149  HD1 ARG P 531      -3.058 -33.356   5.160  0.00  0.00      PROA  
ATOM   2150  HD2 ARG P 531      -3.061 -32.736   6.840  0.00  0.00      PROA  
ATOM   2151  NE  ARG P 531      -1.888 -34.488   6.543  0.00  0.00      PROA  
ATOM   2152  HE  ARG P 531      -0.966 -34.809   6.328  0.00  0.00      PROA  
ATOM   2153  CZ  ARG P 531      -2.706 -35.561   6.804  0.00  0.00      PROA  
ATOM   2154  NH1 ARG P 531      -4.003 -35.505   6.786  0.00  0.00      PROA  
ATOM   2155 HH11 ARG P 531      -4.468 -34.642   6.982  0.00  0.00      PROA  
ATOM   2156 HH12 ARG P 531      -4.373 -36.376   7.107  0.00  0.00      PROA  
ATOM   2157  NH2 ARG P 531      -2.214 -36.736   6.794  0.00  0.00      PROA  
ATOM   2158 HH21 ARG P 531      -1.231 -36.914   6.844  0.00  0.00      PROA  
ATOM   2159 HH22 ARG P 531      -2.833 -37.518   6.870  0.00  0.00      PROA  
ATOM   2160  C   ARG P 531      -2.288 -29.522   2.683  0.00  0.00      PROA  
ATOM   2161  O   ARG P 531      -3.446 -29.655   2.800  0.00  0.00      PROA  
ATOM   2162  N   LEU P 532      -1.865 -28.445   1.946  0.00  0.00      PROA  
ATOM   2163  HN  LEU P 532      -0.903 -28.185   1.922  0.00  0.00      PROA  
ATOM   2164  CA  LEU P 532      -2.662 -27.573   1.131  0.00  0.00      PROA  
ATOM   2165  HA  LEU P 532      -3.719 -27.687   1.325  0.00  0.00      PROA  
ATOM   2166  CB  LEU P 532      -2.330 -26.042   1.391  0.00  0.00      PROA  
ATOM   2167  HB1 LEU P 532      -3.140 -25.479   0.878  0.00  0.00      PROA  
ATOM   2168  HB2 LEU P 532      -1.374 -25.863   0.855  0.00  0.00      PROA  
ATOM   2169  CG  LEU P 532      -2.080 -25.662   2.870  0.00  0.00      PROA  
ATOM   2170  HG  LEU P 532      -1.119 -26.126   3.178  0.00  0.00      PROA  
ATOM   2171  CD1 LEU P 532      -1.866 -24.145   3.019  0.00  0.00      PROA  
ATOM   2172 HD11 LEU P 532      -2.570 -23.634   2.328  0.00  0.00      PROA  
ATOM   2173 HD12 LEU P 532      -0.880 -23.821   2.621  0.00  0.00      PROA  
ATOM   2174 HD13 LEU P 532      -2.071 -23.851   4.070  0.00  0.00      PROA  
ATOM   2175  CD2 LEU P 532      -3.282 -26.058   3.784  0.00  0.00      PROA  
ATOM   2176 HD21 LEU P 532      -3.429 -27.151   3.919  0.00  0.00      PROA  
ATOM   2177 HD22 LEU P 532      -4.203 -25.567   3.403  0.00  0.00      PROA  
ATOM   2178 HD23 LEU P 532      -3.206 -25.666   4.821  0.00  0.00      PROA  
ATOM   2179  C   LEU P 532      -2.495 -27.889  -0.362  0.00  0.00      PROA  
ATOM   2180  O   LEU P 532      -3.111 -27.222  -1.225  0.00  0.00      PROA  
ATOM   2181  N   VAL P 533      -1.635 -28.864  -0.672  0.00  0.00      PROA  
ATOM   2182  HN  VAL P 533      -1.127 -29.386   0.009  0.00  0.00      PROA  
ATOM   2183  CA  VAL P 533      -1.254 -29.239  -2.007  0.00  0.00      PROA  
ATOM   2184  HA  VAL P 533      -0.976 -28.393  -2.617  0.00  0.00      PROA  
ATOM   2185  CB  VAL P 533      -0.020 -30.126  -1.852  0.00  0.00      PROA  
ATOM   2186  HB  VAL P 533       0.857 -29.521  -1.538  0.00  0.00      PROA  
ATOM   2187  CG1 VAL P 533      -0.130 -31.384  -0.972  0.00  0.00      PROA  
ATOM   2188 HG11 VAL P 533      -0.612 -32.238  -1.494  0.00  0.00      PROA  
ATOM   2189 HG12 VAL P 533      -0.661 -31.320   0.002  0.00  0.00      PROA  
ATOM   2190 HG13 VAL P 533       0.914 -31.711  -0.780  0.00  0.00      PROA  
ATOM   2191  CG2 VAL P 533       0.446 -30.634  -3.296  0.00  0.00      PROA  
ATOM   2192 HG21 VAL P 533      -0.234 -31.446  -3.629  0.00  0.00      PROA  
ATOM   2193 HG22 VAL P 533       1.464 -31.019  -3.071  0.00  0.00      PROA  
ATOM   2194 HG23 VAL P 533       0.457 -29.834  -4.067  0.00  0.00      PROA  
ATOM   2195  C   VAL P 533      -2.352 -29.777  -2.899  0.00  0.00      PROA  
ATOM   2196  O   VAL P 533      -2.317 -29.488  -4.123  0.00  0.00      PROA  
ATOM   2197  N   ARG P 534      -3.291 -30.524  -2.318  0.00  0.00      PROA  
ATOM   2198  HN  ARG P 534      -3.382 -30.805  -1.366  0.00  0.00      PROA  
ATOM   2199  CA  ARG P 534      -4.431 -30.773  -3.219  0.00  0.00      PROA  
ATOM   2200  HA  ARG P 534      -4.106 -31.243  -4.135  0.00  0.00      PROA  
ATOM   2201  CB  ARG P 534      -5.361 -31.658  -2.399  0.00  0.00      PROA  
ATOM   2202  HB1 ARG P 534      -6.355 -31.780  -2.882  0.00  0.00      PROA  
ATOM   2203  HB2 ARG P 534      -5.549 -31.059  -1.483  0.00  0.00      PROA  
ATOM   2204  CG  ARG P 534      -4.771 -33.003  -2.022  0.00  0.00      PROA  
ATOM   2205  HG1 ARG P 534      -5.603 -33.521  -1.499  0.00  0.00      PROA  
ATOM   2206  HG2 ARG P 534      -4.031 -32.810  -1.215  0.00  0.00      PROA  
ATOM   2207  CD  ARG P 534      -4.143 -33.726  -3.152  0.00  0.00      PROA  
ATOM   2208  HD1 ARG P 534      -3.494 -33.141  -3.838  0.00  0.00      PROA  
ATOM   2209  HD2 ARG P 534      -4.938 -34.233  -3.738  0.00  0.00      PROA  
ATOM   2210  NE  ARG P 534      -3.263 -34.834  -2.628  0.00  0.00      PROA  
ATOM   2211  HE  ARG P 534      -2.275 -34.698  -2.554  0.00  0.00      PROA  
ATOM   2212  CZ  ARG P 534      -3.589 -36.071  -2.256  0.00  0.00      PROA  
ATOM   2213  NH1 ARG P 534      -2.575 -36.758  -1.852  0.00  0.00      PROA  
ATOM   2214 HH11 ARG P 534      -1.710 -36.356  -2.152  0.00  0.00      PROA  
ATOM   2215 HH12 ARG P 534      -2.668 -37.692  -1.506  0.00  0.00      PROA  
ATOM   2216  NH2 ARG P 534      -4.809 -36.482  -2.210  0.00  0.00      PROA  
ATOM   2217 HH21 ARG P 534      -5.550 -35.876  -2.501  0.00  0.00      PROA  
ATOM   2218 HH22 ARG P 534      -5.006 -37.436  -1.984  0.00  0.00      PROA  
ATOM   2219  C   ARG P 534      -5.207 -29.611  -3.867  0.00  0.00      PROA  
ATOM   2220  O   ARG P 534      -5.717 -29.607  -4.974  0.00  0.00      PROA  
ATOM   2221  N   VAL P 535      -5.205 -28.443  -3.145  0.00  0.00      PROA  
ATOM   2222  HN  VAL P 535      -4.732 -28.444  -2.267  0.00  0.00      PROA  
ATOM   2223  CA  VAL P 535      -5.837 -27.226  -3.530  0.00  0.00      PROA  
ATOM   2224  HA  VAL P 535      -6.847 -27.473  -3.823  0.00  0.00      PROA  
ATOM   2225  CB  VAL P 535      -5.886 -26.206  -2.453  0.00  0.00      PROA  
ATOM   2226  HB  VAL P 535      -4.897 -25.920  -2.036  0.00  0.00      PROA  
ATOM   2227  CG1 VAL P 535      -6.573 -24.883  -2.899  0.00  0.00      PROA  
ATOM   2228 HG11 VAL P 535      -7.627 -25.234  -2.918  0.00  0.00      PROA  
ATOM   2229 HG12 VAL P 535      -6.106 -24.467  -3.817  0.00  0.00      PROA  
ATOM   2230 HG13 VAL P 535      -6.530 -24.142  -2.072  0.00  0.00      PROA  
ATOM   2231  CG2 VAL P 535      -6.615 -26.943  -1.275  0.00  0.00      PROA  
ATOM   2232 HG21 VAL P 535      -7.049 -26.206  -0.566  0.00  0.00      PROA  
ATOM   2233 HG22 VAL P 535      -5.994 -27.741  -0.814  0.00  0.00      PROA  
ATOM   2234 HG23 VAL P 535      -7.497 -27.448  -1.722  0.00  0.00      PROA  
ATOM   2235  C   VAL P 535      -5.128 -26.639  -4.757  0.00  0.00      PROA  
ATOM   2236  O   VAL P 535      -5.763 -25.967  -5.591  0.00  0.00      PROA  
ATOM   2237  N   ALA P 536      -3.777 -26.768  -4.840  0.00  0.00      PROA  
ATOM   2238  HN  ALA P 536      -3.359 -27.246  -4.071  0.00  0.00      PROA  
ATOM   2239  CA  ALA P 536      -2.964 -26.424  -5.959  0.00  0.00      PROA  
ATOM   2240  HA  ALA P 536      -3.213 -25.432  -6.306  0.00  0.00      PROA  
ATOM   2241  CB  ALA P 536      -1.508 -26.576  -5.556  0.00  0.00      PROA  
ATOM   2242  HB1 ALA P 536      -0.922 -26.467  -6.493  0.00  0.00      PROA  
ATOM   2243  HB2 ALA P 536      -1.255 -27.596  -5.192  0.00  0.00      PROA  
ATOM   2244  HB3 ALA P 536      -1.223 -25.939  -4.692  0.00  0.00      PROA  
ATOM   2245  C   ALA P 536      -3.242 -27.235  -7.158  0.00  0.00      PROA  
ATOM   2246  O   ALA P 536      -3.267 -26.702  -8.248  0.00  0.00      PROA  
ATOM   2247  N   ARG P 537      -3.431 -28.485  -7.013  0.00  0.00      PROA  
ATOM   2248  HN  ARG P 537      -3.311 -28.903  -6.116  0.00  0.00      PROA  
ATOM   2249  CA  ARG P 537      -3.740 -29.436  -8.039  0.00  0.00      PROA  
ATOM   2250  HA  ARG P 537      -3.030 -29.121  -8.789  0.00  0.00      PROA  
ATOM   2251  CB  ARG P 537      -3.547 -30.903  -7.678  0.00  0.00      PROA  
ATOM   2252  HB1 ARG P 537      -3.940 -31.498  -8.530  0.00  0.00      PROA  
ATOM   2253  HB2 ARG P 537      -4.064 -31.076  -6.709  0.00  0.00      PROA  
ATOM   2254  CG  ARG P 537      -2.186 -31.499  -7.459  0.00  0.00      PROA  
ATOM   2255  HG1 ARG P 537      -1.675 -31.056  -6.577  0.00  0.00      PROA  
ATOM   2256  HG2 ARG P 537      -1.584 -31.129  -8.315  0.00  0.00      PROA  
ATOM   2257  CD  ARG P 537      -2.066 -33.022  -7.255  0.00  0.00      PROA  
ATOM   2258  HD1 ARG P 537      -2.842 -33.439  -6.577  0.00  0.00      PROA  
ATOM   2259  HD2 ARG P 537      -1.025 -33.261  -6.952  0.00  0.00      PROA  
ATOM   2260  NE  ARG P 537      -2.290 -33.557  -8.600  0.00  0.00      PROA  
ATOM   2261  HE  ARG P 537      -2.307 -32.956  -9.400  0.00  0.00      PROA  
ATOM   2262  CZ  ARG P 537      -2.004 -34.837  -8.795  0.00  0.00      PROA  
ATOM   2263  NH1 ARG P 537      -1.674 -35.735  -7.874  0.00  0.00      PROA  
ATOM   2264 HH11 ARG P 537      -1.863 -36.693  -8.091  0.00  0.00      PROA  
ATOM   2265 HH12 ARG P 537      -1.708 -35.525  -6.897  0.00  0.00      PROA  
ATOM   2266  NH2 ARG P 537      -2.019 -35.320 -10.035  0.00  0.00      PROA  
ATOM   2267 HH21 ARG P 537      -2.384 -34.813 -10.815  0.00  0.00      PROA  
ATOM   2268 HH22 ARG P 537      -1.598 -36.184 -10.312  0.00  0.00      PROA  
ATOM   2269  C   ARG P 537      -5.096 -29.350  -8.717  0.00  0.00      PROA  
ATOM   2270  O   ARG P 537      -5.341 -29.314  -9.935  0.00  0.00      PROA  
ATOM   2271  N   LYS P 538      -6.132 -29.113  -7.932  0.00  0.00      PROA  
ATOM   2272  HN  LYS P 538      -6.027 -29.194  -6.944  0.00  0.00      PROA  
ATOM   2273  CA  LYS P 538      -7.454 -29.001  -8.440  0.00  0.00      PROA  
ATOM   2274  HA  LYS P 538      -7.604 -29.544  -9.362  0.00  0.00      PROA  
ATOM   2275  CB  LYS P 538      -8.514 -29.636  -7.448  0.00  0.00      PROA  
ATOM   2276  HB1 LYS P 538      -9.499 -29.563  -7.956  0.00  0.00      PROA  
ATOM   2277  HB2 LYS P 538      -8.467 -29.004  -6.535  0.00  0.00      PROA  
ATOM   2278  CG  LYS P 538      -8.281 -31.140  -7.216  0.00  0.00      PROA  
ATOM   2279  HG1 LYS P 538      -7.215 -31.347  -6.983  0.00  0.00      PROA  
ATOM   2280  HG2 LYS P 538      -8.505 -31.736  -8.126  0.00  0.00      PROA  
ATOM   2281  CD  LYS P 538      -9.050 -31.583  -6.068  0.00  0.00      PROA  
ATOM   2282  HD1 LYS P 538     -10.151 -31.568  -6.214  0.00  0.00      PROA  
ATOM   2283  HD2 LYS P 538      -8.665 -30.933  -5.253  0.00  0.00      PROA  
ATOM   2284  CE  LYS P 538      -8.733 -33.004  -5.598  0.00  0.00      PROA  
ATOM   2285  HE1 LYS P 538      -9.135 -33.185  -4.578  0.00  0.00      PROA  
ATOM   2286  HE2 LYS P 538      -7.653 -33.252  -5.674  0.00  0.00      PROA  
ATOM   2287  NZ  LYS P 538      -9.398 -34.084  -6.458  0.00  0.00      PROA  
ATOM   2288  HZ1 LYS P 538     -10.418 -33.878  -6.477  0.00  0.00      PROA  
ATOM   2289  HZ2 LYS P 538      -9.198 -35.040  -6.101  0.00  0.00      PROA  
ATOM   2290  HZ3 LYS P 538      -8.952 -34.098  -7.397  0.00  0.00      PROA  
ATOM   2291  C   LYS P 538      -7.870 -27.539  -8.654  0.00  0.00      PROA  
ATOM   2292  O   LYS P 538      -9.067 -27.231  -8.687  0.00  0.00      PROA  
ATOM   2293  N   LEU P 539      -6.909 -26.571  -8.898  0.00  0.00      PROA  
ATOM   2294  HN  LEU P 539      -5.948 -26.833  -8.907  0.00  0.00      PROA  
ATOM   2295  CA  LEU P 539      -7.187 -25.180  -9.057  0.00  0.00      PROA  
ATOM   2296  HA  LEU P 539      -7.575 -24.758  -8.143  0.00  0.00      PROA  
ATOM   2297  CB  LEU P 539      -5.860 -24.437  -9.243  0.00  0.00      PROA  
ATOM   2298  HB1 LEU P 539      -5.438 -24.748 -10.223  0.00  0.00      PROA  
ATOM   2299  HB2 LEU P 539      -5.085 -24.568  -8.458  0.00  0.00      PROA  
ATOM   2300  CG  LEU P 539      -5.847 -22.900  -9.425  0.00  0.00      PROA  
ATOM   2301  HG  LEU P 539      -6.577 -22.521 -10.173  0.00  0.00      PROA  
ATOM   2302  CD1 LEU P 539      -6.014 -22.183  -8.010  0.00  0.00      PROA  
ATOM   2303 HD11 LEU P 539      -5.186 -22.391  -7.298  0.00  0.00      PROA  
ATOM   2304 HD12 LEU P 539      -6.944 -22.537  -7.517  0.00  0.00      PROA  
ATOM   2305 HD13 LEU P 539      -6.261 -21.107  -8.135  0.00  0.00      PROA  
ATOM   2306  CD2 LEU P 539      -4.456 -22.435  -9.945  0.00  0.00      PROA  
ATOM   2307 HD21 LEU P 539      -4.461 -21.329  -9.838  0.00  0.00      PROA  
ATOM   2308 HD22 LEU P 539      -4.248 -22.758 -10.988  0.00  0.00      PROA  
ATOM   2309 HD23 LEU P 539      -3.676 -22.847  -9.270  0.00  0.00      PROA  
ATOM   2310  C   LEU P 539      -8.219 -24.795 -10.048  0.00  0.00      PROA  
ATOM   2311  O   LEU P 539      -9.063 -23.915  -9.827  0.00  0.00      PROA  
ATOM   2312  N   ASP P 540      -8.250 -25.517 -11.240  0.00  0.00      PROA  
ATOM   2313  HN  ASP P 540      -7.624 -26.285 -11.354  0.00  0.00      PROA  
ATOM   2314  CA  ASP P 540      -9.175 -25.273 -12.299  0.00  0.00      PROA  
ATOM   2315  HA  ASP P 540      -8.899 -24.282 -12.629  0.00  0.00      PROA  
ATOM   2316  CB  ASP P 540      -8.990 -26.271 -13.487  0.00  0.00      PROA  
ATOM   2317  HB1 ASP P 540      -9.776 -26.163 -14.265  0.00  0.00      PROA  
ATOM   2318  HB2 ASP P 540      -9.055 -27.344 -13.206  0.00  0.00      PROA  
ATOM   2319  CG  ASP P 540      -7.711 -25.995 -14.300  0.00  0.00      PROA  
ATOM   2320  OD1 ASP P 540      -6.894 -25.190 -13.808  0.00  0.00      PROA  
ATOM   2321  OD2 ASP P 540      -7.490 -26.555 -15.370  0.00  0.00      PROA  
ATOM   2322  C   ASP P 540     -10.673 -25.278 -11.771  0.00  0.00      PROA  
ATOM   2323  O   ASP P 540     -11.464 -24.380 -12.039  0.00  0.00      PROA  
ATOM   2324  N   ARG P 541     -11.006 -26.266 -10.884  0.00  0.00      PROA  
ATOM   2325  HN  ARG P 541     -10.422 -27.048 -10.683  0.00  0.00      PROA  
ATOM   2326  CA  ARG P 541     -12.272 -26.369 -10.232  0.00  0.00      PROA  
ATOM   2327  HA  ARG P 541     -12.905 -26.385 -11.107  0.00  0.00      PROA  
ATOM   2328  CB  ARG P 541     -12.333 -27.581  -9.390  0.00  0.00      PROA  
ATOM   2329  HB1 ARG P 541     -11.658 -27.636  -8.510  0.00  0.00      PROA  
ATOM   2330  HB2 ARG P 541     -11.951 -28.408 -10.026  0.00  0.00      PROA  
ATOM   2331  CG  ARG P 541     -13.777 -28.003  -8.798  0.00  0.00      PROA  
ATOM   2332  HG1 ARG P 541     -14.299 -27.141  -8.329  0.00  0.00      PROA  
ATOM   2333  HG2 ARG P 541     -13.579 -28.733  -7.984  0.00  0.00      PROA  
ATOM   2334  CD  ARG P 541     -14.594 -28.728  -9.872  0.00  0.00      PROA  
ATOM   2335  HD1 ARG P 541     -15.397 -29.255  -9.314  0.00  0.00      PROA  
ATOM   2336  HD2 ARG P 541     -13.855 -29.357 -10.412  0.00  0.00      PROA  
ATOM   2337  NE  ARG P 541     -15.335 -27.934 -10.929  0.00  0.00      PROA  
ATOM   2338  HE  ARG P 541     -15.177 -26.996 -11.237  0.00  0.00      PROA  
ATOM   2339  CZ  ARG P 541     -16.023 -28.530 -11.875  0.00  0.00      PROA  
ATOM   2340  NH1 ARG P 541     -16.379 -27.789 -12.900  0.00  0.00      PROA  
ATOM   2341 HH11 ARG P 541     -16.889 -28.077 -13.710  0.00  0.00      PROA  
ATOM   2342 HH12 ARG P 541     -16.142 -26.820 -12.824  0.00  0.00      PROA  
ATOM   2343  NH2 ARG P 541     -16.098 -29.853 -12.022  0.00  0.00      PROA  
ATOM   2344 HH21 ARG P 541     -15.485 -30.461 -11.517  0.00  0.00      PROA  
ATOM   2345 HH22 ARG P 541     -16.820 -30.225 -12.605  0.00  0.00      PROA  
ATOM   2346  C   ARG P 541     -12.669 -25.233  -9.266  0.00  0.00      PROA  
ATOM   2347  O   ARG P 541     -13.836 -24.931  -9.147  0.00  0.00      PROA  
ATOM   2348  N   TYR P 542     -11.695 -24.541  -8.601  0.00  0.00      PROA  
ATOM   2349  HN  TYR P 542     -10.741 -24.775  -8.769  0.00  0.00      PROA  
ATOM   2350  CA  TYR P 542     -12.023 -23.482  -7.625  0.00  0.00      PROA  
ATOM   2351  HA  TYR P 542     -13.059 -23.552  -7.326  0.00  0.00      PROA  
ATOM   2352  CB  TYR P 542     -11.068 -23.511  -6.429  0.00  0.00      PROA  
ATOM   2353  HB1 TYR P 542     -11.456 -22.831  -5.641  0.00  0.00      PROA  
ATOM   2354  HB2 TYR P 542     -10.082 -23.123  -6.762  0.00  0.00      PROA  
ATOM   2355  CG  TYR P 542     -10.816 -24.928  -5.967  0.00  0.00      PROA  
ATOM   2356  CD1 TYR P 542     -11.901 -25.784  -5.524  0.00  0.00      PROA  
ATOM   2357  HD1 TYR P 542     -12.917 -25.422  -5.590  0.00  0.00      PROA  
ATOM   2358  CE1 TYR P 542     -11.606 -27.102  -5.008  0.00  0.00      PROA  
ATOM   2359  HE1 TYR P 542     -12.459 -27.696  -4.714  0.00  0.00      PROA  
ATOM   2360  CZ  TYR P 542     -10.296 -27.498  -4.961  0.00  0.00      PROA  
ATOM   2361  OH  TYR P 542     -10.112 -28.720  -4.303  0.00  0.00      PROA  
ATOM   2362  HH  TYR P 542     -10.976 -29.139  -4.320  0.00  0.00      PROA  
ATOM   2363  CD2 TYR P 542      -9.497 -25.367  -5.744  0.00  0.00      PROA  
ATOM   2364  HD2 TYR P 542      -8.614 -24.787  -5.969  0.00  0.00      PROA  
ATOM   2365  CE2 TYR P 542      -9.225 -26.680  -5.393  0.00  0.00      PROA  
ATOM   2366  HE2 TYR P 542      -8.227 -27.084  -5.297  0.00  0.00      PROA  
ATOM   2367  C   TYR P 542     -11.986 -22.132  -8.283  0.00  0.00      PROA  
ATOM   2368  O   TYR P 542     -12.324 -21.089  -7.723  0.00  0.00      PROA  
ATOM   2369  N   SER P 543     -11.556 -22.065  -9.562  0.00  0.00      PROA  
ATOM   2370  HN  SER P 543     -11.268 -22.906 -10.014  0.00  0.00      PROA  
ATOM   2371  CA  SER P 543     -11.287 -20.867 -10.370  0.00  0.00      PROA  
ATOM   2372  HA  SER P 543     -11.019 -20.044  -9.725  0.00  0.00      PROA  
ATOM   2373  CB  SER P 543      -9.945 -21.053 -11.203  0.00  0.00      PROA  
ATOM   2374  HB1 SER P 543      -9.705 -20.159 -11.818  0.00  0.00      PROA  
ATOM   2375  HB2 SER P 543      -9.937 -21.938 -11.874  0.00  0.00      PROA  
ATOM   2376  OG  SER P 543      -8.819 -21.230 -10.338  0.00  0.00      PROA  
ATOM   2377  HG1 SER P 543      -8.698 -22.180 -10.266  0.00  0.00      PROA  
ATOM   2378  C   SER P 543     -12.373 -20.420 -11.338  0.00  0.00      PROA  
ATOM   2379  O   SER P 543     -12.066 -19.744 -12.303  0.00  0.00      PROA  
ATOM   2380  N   GLU P 544     -13.610 -20.844 -11.160  0.00  0.00      PROA  
ATOM   2381  HN  GLU P 544     -13.712 -21.580 -10.494  0.00  0.00      PROA  
ATOM   2382  CA  GLU P 544     -14.702 -20.572 -12.067  0.00  0.00      PROA  
ATOM   2383  HA  GLU P 544     -14.319 -20.298 -13.039  0.00  0.00      PROA  
ATOM   2384  CB  GLU P 544     -15.424 -21.902 -12.193  0.00  0.00      PROA  
ATOM   2385  HB1 GLU P 544     -16.131 -21.876 -13.049  0.00  0.00      PROA  
ATOM   2386  HB2 GLU P 544     -16.130 -22.054 -11.349  0.00  0.00      PROA  
ATOM   2387  CG  GLU P 544     -14.543 -23.135 -12.367  0.00  0.00      PROA  
ATOM   2388  HG1 GLU P 544     -14.114 -23.553 -11.431  0.00  0.00      PROA  
ATOM   2389  HG2 GLU P 544     -13.702 -22.978 -13.076  0.00  0.00      PROA  
ATOM   2390  CD  GLU P 544     -15.328 -24.276 -12.956  0.00  0.00      PROA  
ATOM   2391  OE1 GLU P 544     -15.487 -25.347 -12.336  0.00  0.00      PROA  
ATOM   2392  OE2 GLU P 544     -15.782 -24.103 -14.166  0.00  0.00      PROA  
ATOM   2393  C   GLU P 544     -15.580 -19.437 -11.627  0.00  0.00      PROA  
ATOM   2394  O   GLU P 544     -16.392 -18.940 -12.413  0.00  0.00      PROA  
ATOM   2395  N   TYR P 545     -15.454 -19.013 -10.401  0.00  0.00      PROA  
ATOM   2396  HN  TYR P 545     -14.915 -19.436  -9.677  0.00  0.00      PROA  
ATOM   2397  CA  TYR P 545     -16.204 -17.851  -9.922  0.00  0.00      PROA  
ATOM   2398  HA  TYR P 545     -16.486 -17.242 -10.767  0.00  0.00      PROA  
ATOM   2399  CB  TYR P 545     -17.319 -18.341  -9.023  0.00  0.00      PROA  
ATOM   2400  HB1 TYR P 545     -16.945 -18.818  -8.093  0.00  0.00      PROA  
ATOM   2401  HB2 TYR P 545     -17.954 -19.003  -9.649  0.00  0.00      PROA  
ATOM   2402  CG  TYR P 545     -18.300 -17.179  -8.568  0.00  0.00      PROA  
ATOM   2403  CD1 TYR P 545     -18.906 -17.298  -7.277  0.00  0.00      PROA  
ATOM   2404  HD1 TYR P 545     -18.569 -18.012  -6.541  0.00  0.00      PROA  
ATOM   2405  CE1 TYR P 545     -19.898 -16.393  -6.949  0.00  0.00      PROA  
ATOM   2406  HE1 TYR P 545     -20.314 -16.463  -5.954  0.00  0.00      PROA  
ATOM   2407  CZ  TYR P 545     -20.268 -15.419  -7.918  0.00  0.00      PROA  
ATOM   2408  OH  TYR P 545     -21.180 -14.472  -7.551  0.00  0.00      PROA  
ATOM   2409  HH  TYR P 545     -21.618 -14.273  -8.382  0.00  0.00      PROA  
ATOM   2410  CD2 TYR P 545     -18.773 -16.316  -9.537  0.00  0.00      PROA  
ATOM   2411  HD2 TYR P 545     -18.379 -16.441 -10.535  0.00  0.00      PROA  
ATOM   2412  CE2 TYR P 545     -19.825 -15.432  -9.259  0.00  0.00      PROA  
ATOM   2413  HE2 TYR P 545     -20.147 -14.627  -9.903  0.00  0.00      PROA  
ATOM   2414  C   TYR P 545     -15.292 -16.875  -9.158  0.00  0.00      PROA  
ATOM   2415  O   TYR P 545     -14.613 -17.266  -8.214  0.00  0.00      PROA  
ATOM   2416  N   GLY P 546     -15.169 -15.612  -9.579  0.00  0.00      PROA  
ATOM   2417  HN  GLY P 546     -15.714 -15.415 -10.390  0.00  0.00      PROA  
ATOM   2418  CA  GLY P 546     -14.178 -14.685  -9.023  0.00  0.00      PROA  
ATOM   2419  HA1 GLY P 546     -14.398 -13.834  -9.651  0.00  0.00      PROA  
ATOM   2420  HA2 GLY P 546     -13.198 -15.045  -9.298  0.00  0.00      PROA  
ATOM   2421  C   GLY P 546     -14.330 -14.315  -7.506  0.00  0.00      PROA  
ATOM   2422  O   GLY P 546     -13.356 -14.189  -6.821  0.00  0.00      PROA  
ATOM   2423  N   ALA P 547     -15.572 -14.267  -6.958  0.00  0.00      PROA  
ATOM   2424  HN  ALA P 547     -16.416 -14.401  -7.471  0.00  0.00      PROA  
ATOM   2425  CA  ALA P 547     -15.643 -14.025  -5.497  0.00  0.00      PROA  
ATOM   2426  HA  ALA P 547     -14.914 -13.254  -5.297  0.00  0.00      PROA  
ATOM   2427  CB  ALA P 547     -16.965 -13.412  -5.126  0.00  0.00      PROA  
ATOM   2428  HB1 ALA P 547     -17.766 -14.034  -5.580  0.00  0.00      PROA  
ATOM   2429  HB2 ALA P 547     -16.923 -12.421  -5.627  0.00  0.00      PROA  
ATOM   2430  HB3 ALA P 547     -17.122 -13.238  -4.040  0.00  0.00      PROA  
ATOM   2431  C   ALA P 547     -15.306 -15.296  -4.760  0.00  0.00      PROA  
ATOM   2432  O   ALA P 547     -14.939 -15.222  -3.519  0.00  0.00      PROA  
ATOM   2433  N   ALA P 548     -15.408 -16.490  -5.379  0.00  0.00      PROA  
ATOM   2434  HN  ALA P 548     -15.592 -16.416  -6.356  0.00  0.00      PROA  
ATOM   2435  CA  ALA P 548     -14.945 -17.797  -4.861  0.00  0.00      PROA  
ATOM   2436  HA  ALA P 548     -15.210 -17.903  -3.819  0.00  0.00      PROA  
ATOM   2437  CB  ALA P 548     -15.611 -19.054  -5.513  0.00  0.00      PROA  
ATOM   2438  HB1 ALA P 548     -15.316 -19.927  -4.891  0.00  0.00      PROA  
ATOM   2439  HB2 ALA P 548     -15.209 -19.194  -6.539  0.00  0.00      PROA  
ATOM   2440  HB3 ALA P 548     -16.713 -18.919  -5.531  0.00  0.00      PROA  
ATOM   2441  C   ALA P 548     -13.364 -17.922  -4.801  0.00  0.00      PROA  
ATOM   2442  O   ALA P 548     -12.766 -18.379  -3.780  0.00  0.00      PROA  
ATOM   2443  N   VAL P 549     -12.669 -17.489  -5.831  0.00  0.00      PROA  
ATOM   2444  HN  VAL P 549     -13.124 -17.208  -6.672  0.00  0.00      PROA  
ATOM   2445  CA  VAL P 549     -11.221 -17.351  -5.896  0.00  0.00      PROA  
ATOM   2446  HA  VAL P 549     -10.724 -18.300  -5.765  0.00  0.00      PROA  
ATOM   2447  CB  VAL P 549     -10.964 -16.844  -7.333  0.00  0.00      PROA  
ATOM   2448  HB  VAL P 549     -11.588 -15.946  -7.536  0.00  0.00      PROA  
ATOM   2449  CG1 VAL P 549      -9.493 -16.479  -7.495  0.00  0.00      PROA  
ATOM   2450 HG11 VAL P 549      -8.955 -17.442  -7.356  0.00  0.00      PROA  
ATOM   2451 HG12 VAL P 549      -8.989 -15.694  -6.891  0.00  0.00      PROA  
ATOM   2452 HG13 VAL P 549      -9.325 -16.356  -8.586  0.00  0.00      PROA  
ATOM   2453  CG2 VAL P 549     -11.225 -17.927  -8.400  0.00  0.00      PROA  
ATOM   2454 HG21 VAL P 549     -10.689 -18.882  -8.218  0.00  0.00      PROA  
ATOM   2455 HG22 VAL P 549     -10.814 -17.587  -9.375  0.00  0.00      PROA  
ATOM   2456 HG23 VAL P 549     -12.306 -18.134  -8.551  0.00  0.00      PROA  
ATOM   2457  C   VAL P 549     -10.652 -16.457  -4.865  0.00  0.00      PROA  
ATOM   2458  O   VAL P 549      -9.705 -16.757  -4.140  0.00  0.00      PROA  
ATOM   2459  N   LEU P 550     -11.341 -15.295  -4.639  0.00  0.00      PROA  
ATOM   2460  HN  LEU P 550     -12.119 -15.050  -5.212  0.00  0.00      PROA  
ATOM   2461  CA  LEU P 550     -10.955 -14.371  -3.589  0.00  0.00      PROA  
ATOM   2462  HA  LEU P 550      -9.915 -14.105  -3.702  0.00  0.00      PROA  
ATOM   2463  CB  LEU P 550     -11.773 -13.055  -3.736  0.00  0.00      PROA  
ATOM   2464  HB1 LEU P 550     -12.843 -13.338  -3.638  0.00  0.00      PROA  
ATOM   2465  HB2 LEU P 550     -11.580 -12.579  -4.720  0.00  0.00      PROA  
ATOM   2466  CG  LEU P 550     -11.426 -11.927  -2.668  0.00  0.00      PROA  
ATOM   2467  HG  LEU P 550     -11.490 -12.354  -1.644  0.00  0.00      PROA  
ATOM   2468  CD1 LEU P 550     -10.081 -11.328  -2.945  0.00  0.00      PROA  
ATOM   2469 HD11 LEU P 550      -9.867 -10.806  -3.902  0.00  0.00      PROA  
ATOM   2470 HD12 LEU P 550      -9.286 -12.066  -2.708  0.00  0.00      PROA  
ATOM   2471 HD13 LEU P 550      -9.937 -10.472  -2.252  0.00  0.00      PROA  
ATOM   2472  CD2 LEU P 550     -12.466 -10.863  -2.777  0.00  0.00      PROA  
ATOM   2473 HD21 LEU P 550     -12.482 -10.437  -3.803  0.00  0.00      PROA  
ATOM   2474 HD22 LEU P 550     -12.193 -10.054  -2.065  0.00  0.00      PROA  
ATOM   2475 HD23 LEU P 550     -13.501 -11.209  -2.570  0.00  0.00      PROA  
ATOM   2476  C   LEU P 550     -10.998 -14.987  -2.231  0.00  0.00      PROA  
ATOM   2477  O   LEU P 550     -10.018 -14.912  -1.458  0.00  0.00      PROA  
ATOM   2478  N   PHE P 551     -12.154 -15.692  -1.944  0.00  0.00      PROA  
ATOM   2479  HN  PHE P 551     -12.987 -15.590  -2.482  0.00  0.00      PROA  
ATOM   2480  CA  PHE P 551     -12.332 -16.488  -0.732  0.00  0.00      PROA  
ATOM   2481  HA  PHE P 551     -12.231 -15.853   0.136  0.00  0.00      PROA  
ATOM   2482  CB  PHE P 551     -13.837 -16.912  -0.801  0.00  0.00      PROA  
ATOM   2483  HB1 PHE P 551     -14.158 -17.201  -1.824  0.00  0.00      PROA  
ATOM   2484  HB2 PHE P 551     -14.322 -15.969  -0.469  0.00  0.00      PROA  
ATOM   2485  CG  PHE P 551     -14.264 -18.094   0.054  0.00  0.00      PROA  
ATOM   2486  CD1 PHE P 551     -14.947 -17.869   1.295  0.00  0.00      PROA  
ATOM   2487  HD1 PHE P 551     -15.309 -16.883   1.543  0.00  0.00      PROA  
ATOM   2488  CE1 PHE P 551     -15.428 -18.920   2.114  0.00  0.00      PROA  
ATOM   2489  HE1 PHE P 551     -15.919 -18.783   3.066  0.00  0.00      PROA  
ATOM   2490  CZ  PHE P 551     -15.156 -20.225   1.664  0.00  0.00      PROA  
ATOM   2491  HZ  PHE P 551     -15.530 -20.964   2.358  0.00  0.00      PROA  
ATOM   2492  CD2 PHE P 551     -14.069 -19.410  -0.352  0.00  0.00      PROA  
ATOM   2493  HD2 PHE P 551     -13.586 -19.663  -1.285  0.00  0.00      PROA  
ATOM   2494  CE2 PHE P 551     -14.435 -20.499   0.506  0.00  0.00      PROA  
ATOM   2495  HE2 PHE P 551     -14.366 -21.540   0.226  0.00  0.00      PROA  
ATOM   2496  C   PHE P 551     -11.330 -17.617  -0.516  0.00  0.00      PROA  
ATOM   2497  O   PHE P 551     -10.728 -17.767   0.543  0.00  0.00      PROA  
ATOM   2498  N   LEU P 552     -11.001 -18.390  -1.666  0.00  0.00      PROA  
ATOM   2499  HN  LEU P 552     -11.529 -18.212  -2.493  0.00  0.00      PROA  
ATOM   2500  CA  LEU P 552      -9.957 -19.373  -1.750  0.00  0.00      PROA  
ATOM   2501  HA  LEU P 552     -10.199 -20.118  -1.008  0.00  0.00      PROA  
ATOM   2502  CB  LEU P 552      -9.936 -19.983  -3.151  0.00  0.00      PROA  
ATOM   2503  HB1 LEU P 552     -10.260 -19.121  -3.772  0.00  0.00      PROA  
ATOM   2504  HB2 LEU P 552     -10.834 -20.638  -3.156  0.00  0.00      PROA  
ATOM   2505  CG  LEU P 552      -8.589 -20.574  -3.749  0.00  0.00      PROA  
ATOM   2506  HG  LEU P 552      -7.814 -19.779  -3.708  0.00  0.00      PROA  
ATOM   2507  CD1 LEU P 552      -8.024 -21.699  -2.820  0.00  0.00      PROA  
ATOM   2508 HD11 LEU P 552      -8.480 -22.671  -3.108  0.00  0.00      PROA  
ATOM   2509 HD12 LEU P 552      -8.174 -21.609  -1.722  0.00  0.00      PROA  
ATOM   2510 HD13 LEU P 552      -6.933 -21.599  -3.005  0.00  0.00      PROA  
ATOM   2511  CD2 LEU P 552      -8.754 -21.009  -5.244  0.00  0.00      PROA  
ATOM   2512 HD21 LEU P 552      -7.699 -21.166  -5.556  0.00  0.00      PROA  
ATOM   2513 HD22 LEU P 552      -9.355 -20.293  -5.843  0.00  0.00      PROA  
ATOM   2514 HD23 LEU P 552      -9.128 -22.053  -5.313  0.00  0.00      PROA  
ATOM   2515  C   LEU P 552      -8.541 -18.826  -1.350  0.00  0.00      PROA  
ATOM   2516  O   LEU P 552      -7.859 -19.345  -0.522  0.00  0.00      PROA  
ATOM   2517  N   LEU P 553      -8.183 -17.589  -1.840  0.00  0.00      PROA  
ATOM   2518  HN  LEU P 553      -8.653 -17.148  -2.601  0.00  0.00      PROA  
ATOM   2519  CA  LEU P 553      -6.984 -16.894  -1.405  0.00  0.00      PROA  
ATOM   2520  HA  LEU P 553      -6.164 -17.586  -1.523  0.00  0.00      PROA  
ATOM   2521  CB  LEU P 553      -6.943 -15.687  -2.341  0.00  0.00      PROA  
ATOM   2522  HB1 LEU P 553      -7.817 -15.013  -2.211  0.00  0.00      PROA  
ATOM   2523  HB2 LEU P 553      -6.955 -16.064  -3.385  0.00  0.00      PROA  
ATOM   2524  CG  LEU P 553      -5.703 -14.772  -2.191  0.00  0.00      PROA  
ATOM   2525  HG  LEU P 553      -5.612 -14.429  -1.139  0.00  0.00      PROA  
ATOM   2526  CD1 LEU P 553      -4.409 -15.605  -2.548  0.00  0.00      PROA  
ATOM   2527 HD11 LEU P 553      -4.184 -15.570  -3.635  0.00  0.00      PROA  
ATOM   2528 HD12 LEU P 553      -4.494 -16.648  -2.174  0.00  0.00      PROA  
ATOM   2529 HD13 LEU P 553      -3.511 -15.201  -2.033  0.00  0.00      PROA  
ATOM   2530  CD2 LEU P 553      -5.791 -13.489  -3.073  0.00  0.00      PROA  
ATOM   2531 HD21 LEU P 553      -4.873 -12.869  -2.990  0.00  0.00      PROA  
ATOM   2532 HD22 LEU P 553      -6.659 -12.949  -2.636  0.00  0.00      PROA  
ATOM   2533 HD23 LEU P 553      -6.025 -13.829  -4.104  0.00  0.00      PROA  
ATOM   2534  C   LEU P 553      -6.917 -16.583   0.102  0.00  0.00      PROA  
ATOM   2535  O   LEU P 553      -5.991 -16.974   0.762  0.00  0.00      PROA  
ATOM   2536  N   MET P 554      -7.943 -15.924   0.667  0.00  0.00      PROA  
ATOM   2537  HN  MET P 554      -8.700 -15.634   0.087  0.00  0.00      PROA  
ATOM   2538  CA  MET P 554      -8.119 -15.620   2.086  0.00  0.00      PROA  
ATOM   2539  HA  MET P 554      -7.184 -15.213   2.443  0.00  0.00      PROA  
ATOM   2540  CB  MET P 554      -9.317 -14.671   2.246  0.00  0.00      PROA  
ATOM   2541  HB1 MET P 554      -9.425 -14.456   3.331  0.00  0.00      PROA  
ATOM   2542  HB2 MET P 554     -10.261 -15.105   1.854  0.00  0.00      PROA  
ATOM   2543  CG  MET P 554      -9.169 -13.255   1.542  0.00  0.00      PROA  
ATOM   2544  HG1 MET P 554     -10.154 -12.769   1.708  0.00  0.00      PROA  
ATOM   2545  HG2 MET P 554      -9.042 -13.359   0.443  0.00  0.00      PROA  
ATOM   2546  SD  MET P 554      -7.740 -12.216   2.216  0.00  0.00      PROA  
ATOM   2547  CE  MET P 554      -8.306 -11.982   3.858  0.00  0.00      PROA  
ATOM   2548  HE1 MET P 554      -8.669 -12.825   4.485  0.00  0.00      PROA  
ATOM   2549  HE2 MET P 554      -9.190 -11.311   3.902  0.00  0.00      PROA  
ATOM   2550  HE3 MET P 554      -7.475 -11.549   4.455  0.00  0.00      PROA  
ATOM   2551  C   MET P 554      -8.217 -16.845   3.086  0.00  0.00      PROA  
ATOM   2552  O   MET P 554      -7.608 -16.830   4.125  0.00  0.00      PROA  
ATOM   2553  N   CYS P 555      -8.979 -17.864   2.659  0.00  0.00      PROA  
ATOM   2554  HN  CYS P 555      -9.495 -17.805   1.808  0.00  0.00      PROA  
ATOM   2555  CA  CYS P 555      -9.065 -19.177   3.345  0.00  0.00      PROA  
ATOM   2556  HA  CYS P 555      -9.287 -19.113   4.400  0.00  0.00      PROA  
ATOM   2557  CB  CYS P 555     -10.181 -20.076   2.758  0.00  0.00      PROA  
ATOM   2558  HB1 CYS P 555     -10.057 -21.099   3.173  0.00  0.00      PROA  
ATOM   2559  HB2 CYS P 555     -10.110 -20.252   1.664  0.00  0.00      PROA  
ATOM   2560  SG  CYS P 555     -11.934 -19.506   3.278  0.00  0.00      PROA  
ATOM   2561  HG1 CYS P 555     -11.996 -18.636   2.280  0.00  0.00      PROA  
ATOM   2562  C   CYS P 555      -7.753 -19.971   3.466  0.00  0.00      PROA  
ATOM   2563  O   CYS P 555      -7.355 -20.480   4.508  0.00  0.00      PROA  
ATOM   2564  N   THR P 556      -7.023 -19.978   2.363  0.00  0.00      PROA  
ATOM   2565  HN  THR P 556      -7.350 -19.421   1.603  0.00  0.00      PROA  
ATOM   2566  CA  THR P 556      -5.682 -20.611   2.291  0.00  0.00      PROA  
ATOM   2567  HA  THR P 556      -5.678 -21.632   2.643  0.00  0.00      PROA  
ATOM   2568  CB  THR P 556      -5.091 -20.726   0.826  0.00  0.00      PROA  
ATOM   2569  HB  THR P 556      -4.956 -19.669   0.512  0.00  0.00      PROA  
ATOM   2570  OG1 THR P 556      -6.012 -21.420  -0.048  0.00  0.00      PROA  
ATOM   2571  HG1 THR P 556      -6.592 -20.746  -0.409  0.00  0.00      PROA  
ATOM   2572  CG2 THR P 556      -3.799 -21.545   0.784  0.00  0.00      PROA  
ATOM   2573 HG21 THR P 556      -3.209 -21.423  -0.149  0.00  0.00      PROA  
ATOM   2574 HG22 THR P 556      -4.018 -22.612   1.001  0.00  0.00      PROA  
ATOM   2575 HG23 THR P 556      -3.159 -21.226   1.634  0.00  0.00      PROA  
ATOM   2576  C   THR P 556      -4.653 -19.875   3.143  0.00  0.00      PROA  
ATOM   2577  O   THR P 556      -3.910 -20.515   3.840  0.00  0.00      PROA  
ATOM   2578  N   PHE P 557      -4.618 -18.463   3.056  0.00  0.00      PROA  
ATOM   2579  HN  PHE P 557      -5.244 -18.051   2.399  0.00  0.00      PROA  
ATOM   2580  CA  PHE P 557      -3.986 -17.486   3.935  0.00  0.00      PROA  
ATOM   2581  HA  PHE P 557      -2.908 -17.537   3.978  0.00  0.00      PROA  
ATOM   2582  CB  PHE P 557      -4.150 -15.985   3.302  0.00  0.00      PROA  
ATOM   2583  HB1 PHE P 557      -5.199 -15.762   3.009  0.00  0.00      PROA  
ATOM   2584  HB2 PHE P 557      -3.561 -16.073   2.364  0.00  0.00      PROA  
ATOM   2585  CG  PHE P 557      -3.594 -14.962   4.230  0.00  0.00      PROA  
ATOM   2586  CD1 PHE P 557      -4.374 -14.150   5.093  0.00  0.00      PROA  
ATOM   2587  HD1 PHE P 557      -5.424 -14.381   5.199  0.00  0.00      PROA  
ATOM   2588  CE1 PHE P 557      -3.846 -13.226   5.938  0.00  0.00      PROA  
ATOM   2589  HE1 PHE P 557      -4.436 -12.714   6.684  0.00  0.00      PROA  
ATOM   2590  CZ  PHE P 557      -2.487 -12.878   5.866  0.00  0.00      PROA  
ATOM   2591  HZ  PHE P 557      -2.007 -12.135   6.486  0.00  0.00      PROA  
ATOM   2592  CD2 PHE P 557      -2.278 -14.633   4.126  0.00  0.00      PROA  
ATOM   2593  HD2 PHE P 557      -1.677 -15.279   3.503  0.00  0.00      PROA  
ATOM   2594  CE2 PHE P 557      -1.716 -13.661   4.992  0.00  0.00      PROA  
ATOM   2595  HE2 PHE P 557      -0.662 -13.426   5.004  0.00  0.00      PROA  
ATOM   2596  C   PHE P 557      -4.366 -17.600   5.373  0.00  0.00      PROA  
ATOM   2597  O   PHE P 557      -3.489 -17.511   6.263  0.00  0.00      PROA  
ATOM   2598  N   ALA P 558      -5.608 -17.906   5.696  0.00  0.00      PROA  
ATOM   2599  HN  ALA P 558      -6.371 -17.829   5.059  0.00  0.00      PROA  
ATOM   2600  CA  ALA P 558      -5.943 -18.211   7.124  0.00  0.00      PROA  
ATOM   2601  HA  ALA P 558      -5.417 -17.411   7.625  0.00  0.00      PROA  
ATOM   2602  CB  ALA P 558      -7.510 -18.138   7.441  0.00  0.00      PROA  
ATOM   2603  HB1 ALA P 558      -7.906 -17.100   7.424  0.00  0.00      PROA  
ATOM   2604  HB2 ALA P 558      -7.602 -18.613   8.440  0.00  0.00      PROA  
ATOM   2605  HB3 ALA P 558      -8.082 -18.662   6.645  0.00  0.00      PROA  
ATOM   2606  C   ALA P 558      -5.345 -19.458   7.710  0.00  0.00      PROA  
ATOM   2607  O   ALA P 558      -4.829 -19.410   8.821  0.00  0.00      PROA  
ATOM   2608  N   LEU P 559      -5.290 -20.629   6.975  0.00  0.00      PROA  
ATOM   2609  HN  LEU P 559      -5.773 -20.669   6.103  0.00  0.00      PROA  
ATOM   2610  CA  LEU P 559      -4.528 -21.858   7.348  0.00  0.00      PROA  
ATOM   2611  HA  LEU P 559      -4.907 -22.256   8.278  0.00  0.00      PROA  
ATOM   2612  CB  LEU P 559      -4.729 -22.927   6.223  0.00  0.00      PROA  
ATOM   2613  HB1 LEU P 559      -4.340 -23.863   6.677  0.00  0.00      PROA  
ATOM   2614  HB2 LEU P 559      -4.208 -22.678   5.274  0.00  0.00      PROA  
ATOM   2615  CG  LEU P 559      -6.213 -23.312   5.884  0.00  0.00      PROA  
ATOM   2616  HG  LEU P 559      -6.819 -22.438   5.564  0.00  0.00      PROA  
ATOM   2617  CD1 LEU P 559      -6.305 -24.182   4.699  0.00  0.00      PROA  
ATOM   2618 HD11 LEU P 559      -6.109 -23.612   3.766  0.00  0.00      PROA  
ATOM   2619 HD12 LEU P 559      -7.351 -24.558   4.718  0.00  0.00      PROA  
ATOM   2620 HD13 LEU P 559      -5.653 -25.075   4.806  0.00  0.00      PROA  
ATOM   2621  CD2 LEU P 559      -6.907 -23.815   7.156  0.00  0.00      PROA  
ATOM   2622 HD21 LEU P 559      -7.940 -24.199   7.015  0.00  0.00      PROA  
ATOM   2623 HD22 LEU P 559      -7.019 -22.922   7.808  0.00  0.00      PROA  
ATOM   2624 HD23 LEU P 559      -6.279 -24.605   7.620  0.00  0.00      PROA  
ATOM   2625  C   LEU P 559      -3.047 -21.593   7.579  0.00  0.00      PROA  
ATOM   2626  O   LEU P 559      -2.469 -22.045   8.555  0.00  0.00      PROA  
ATOM   2627  N   ILE P 560      -2.321 -20.925   6.646  0.00  0.00      PROA  
ATOM   2628  HN  ILE P 560      -2.787 -20.569   5.840  0.00  0.00      PROA  
ATOM   2629  CA  ILE P 560      -0.925 -20.479   6.944  0.00  0.00      PROA  
ATOM   2630  HA  ILE P 560      -0.259 -21.319   7.078  0.00  0.00      PROA  
ATOM   2631  CB  ILE P 560      -0.351 -19.693   5.750  0.00  0.00      PROA  
ATOM   2632  HB  ILE P 560      -1.076 -18.900   5.465  0.00  0.00      PROA  
ATOM   2633  CG2 ILE P 560       1.089 -19.138   6.134  0.00  0.00      PROA  
ATOM   2634 HG21 ILE P 560       1.687 -19.954   6.593  0.00  0.00      PROA  
ATOM   2635 HG22 ILE P 560       1.133 -18.227   6.769  0.00  0.00      PROA  
ATOM   2636 HG23 ILE P 560       1.646 -18.960   5.190  0.00  0.00      PROA  
ATOM   2637  CG1 ILE P 560      -0.278 -20.594   4.416  0.00  0.00      PROA  
ATOM   2638 HG11 ILE P 560       0.168 -20.068   3.545  0.00  0.00      PROA  
ATOM   2639 HG12 ILE P 560      -1.296 -20.983   4.203  0.00  0.00      PROA  
ATOM   2640  CD  ILE P 560       0.486 -21.902   4.687  0.00  0.00      PROA  
ATOM   2641  HD1 ILE P 560       0.551 -22.518   3.764  0.00  0.00      PROA  
ATOM   2642  HD2 ILE P 560      -0.141 -22.544   5.341  0.00  0.00      PROA  
ATOM   2643  HD3 ILE P 560       1.514 -21.723   5.070  0.00  0.00      PROA  
ATOM   2644  C   ILE P 560      -0.734 -19.635   8.156  0.00  0.00      PROA  
ATOM   2645  O   ILE P 560       0.199 -19.842   8.995  0.00  0.00      PROA  
ATOM   2646  N   ALA P 561      -1.597 -18.655   8.401  0.00  0.00      PROA  
ATOM   2647  HN  ALA P 561      -2.422 -18.633   7.841  0.00  0.00      PROA  
ATOM   2648  CA  ALA P 561      -1.616 -17.851   9.538  0.00  0.00      PROA  
ATOM   2649  HA  ALA P 561      -0.662 -17.345   9.513  0.00  0.00      PROA  
ATOM   2650  CB  ALA P 561      -2.651 -16.715   9.388  0.00  0.00      PROA  
ATOM   2651  HB1 ALA P 561      -3.628 -17.219   9.545  0.00  0.00      PROA  
ATOM   2652  HB2 ALA P 561      -2.680 -16.333   8.345  0.00  0.00      PROA  
ATOM   2653  HB3 ALA P 561      -2.494 -15.838  10.051  0.00  0.00      PROA  
ATOM   2654  C   ALA P 561      -1.862 -18.566  10.910  0.00  0.00      PROA  
ATOM   2655  O   ALA P 561      -1.299 -18.289  11.959  0.00  0.00      PROA  
ATOM   2656  N   HSD P 562      -2.783 -19.589  10.814  0.00  0.00      PROA  
ATOM   2657  HN  HSD P 562      -3.419 -19.651  10.048  0.00  0.00      PROA  
ATOM   2658  CA  HSD P 562      -3.096 -20.549  11.845  0.00  0.00      PROA  
ATOM   2659  HA  HSD P 562      -3.454 -19.987  12.695  0.00  0.00      PROA  
ATOM   2660  CB  HSD P 562      -4.360 -21.422  11.564  0.00  0.00      PROA  
ATOM   2661  HB1 HSD P 562      -4.158 -22.091  10.701  0.00  0.00      PROA  
ATOM   2662  HB2 HSD P 562      -5.136 -20.750  11.139  0.00  0.00      PROA  
ATOM   2663  ND1 HSD P 562      -4.374 -23.589  12.899  0.00  0.00      PROA  
ATOM   2664  HD1 HSD P 562      -3.594 -24.041  12.465  0.00  0.00      PROA  
ATOM   2665  CG  HSD P 562      -4.846 -22.289  12.728  0.00  0.00      PROA  
ATOM   2666  CE1 HSD P 562      -5.127 -24.091  13.930  0.00  0.00      PROA  
ATOM   2667  HE1 HSD P 562      -4.995 -25.107  14.302  0.00  0.00      PROA  
ATOM   2668  NE2 HSD P 562      -5.913 -23.193  14.524  0.00  0.00      PROA  
ATOM   2669  CD2 HSD P 562      -5.813 -22.065  13.678  0.00  0.00      PROA  
ATOM   2670  HD2 HSD P 562      -6.443 -21.193  13.801  0.00  0.00      PROA  
ATOM   2671  C   HSD P 562      -1.935 -21.439  12.223  0.00  0.00      PROA  
ATOM   2672  O   HSD P 562      -1.578 -21.615  13.388  0.00  0.00      PROA  
ATOM   2673  N   TRP P 563      -1.247 -21.856  11.172  0.00  0.00      PROA  
ATOM   2674  HN  TRP P 563      -1.474 -21.652  10.223  0.00  0.00      PROA  
ATOM   2675  CA  TRP P 563       0.031 -22.515  11.362  0.00  0.00      PROA  
ATOM   2676  HA  TRP P 563      -0.090 -23.274  12.121  0.00  0.00      PROA  
ATOM   2677  CB  TRP P 563       0.525 -23.134   9.997  0.00  0.00      PROA  
ATOM   2678  HB1 TRP P 563       0.768 -22.440   9.165  0.00  0.00      PROA  
ATOM   2679  HB2 TRP P 563      -0.354 -23.719   9.651  0.00  0.00      PROA  
ATOM   2680  CG  TRP P 563       1.778 -23.954  10.214  0.00  0.00      PROA  
ATOM   2681  CD1 TRP P 563       1.782 -25.289  10.331  0.00  0.00      PROA  
ATOM   2682  HD1 TRP P 563       1.019 -26.053  10.282  0.00  0.00      PROA  
ATOM   2683  NE1 TRP P 563       3.103 -25.710  10.505  0.00  0.00      PROA  
ATOM   2684  HE1 TRP P 563       3.386 -26.638  10.615  0.00  0.00      PROA  
ATOM   2685  CE2 TRP P 563       4.004 -24.701  10.389  0.00  0.00      PROA  
ATOM   2686  CD2 TRP P 563       3.184 -23.572  10.184  0.00  0.00      PROA  
ATOM   2687  CE3 TRP P 563       3.805 -22.397   9.919  0.00  0.00      PROA  
ATOM   2688  HE3 TRP P 563       3.249 -21.473   9.856  0.00  0.00      PROA  
ATOM   2689  CZ3 TRP P 563       5.152 -22.332   9.737  0.00  0.00      PROA  
ATOM   2690  HZ3 TRP P 563       5.600 -21.387   9.468  0.00  0.00      PROA  
ATOM   2691  CZ2 TRP P 563       5.398 -24.676  10.319  0.00  0.00      PROA  
ATOM   2692  HZ2 TRP P 563       5.987 -25.537  10.600  0.00  0.00      PROA  
ATOM   2693  CH2 TRP P 563       5.963 -23.443   9.994  0.00  0.00      PROA  
ATOM   2694  HH2 TRP P 563       7.042 -23.404   9.947  0.00  0.00      PROA  
ATOM   2695  C   TRP P 563       1.150 -21.611  12.000  0.00  0.00      PROA  
ATOM   2696  O   TRP P 563       1.848 -22.058  12.891  0.00  0.00      PROA  
ATOM   2697  N   LEU P 564       1.344 -20.353  11.500  0.00  0.00      PROA  
ATOM   2698  HN  LEU P 564       0.805 -20.018  10.731  0.00  0.00      PROA  
ATOM   2699  CA  LEU P 564       2.276 -19.403  12.178  0.00  0.00      PROA  
ATOM   2700  HA  LEU P 564       3.253 -19.832  12.345  0.00  0.00      PROA  
ATOM   2701  CB  LEU P 564       2.314 -18.032  11.423  0.00  0.00      PROA  
ATOM   2702  HB1 LEU P 564       2.785 -17.194  11.980  0.00  0.00      PROA  
ATOM   2703  HB2 LEU P 564       1.280 -17.679  11.221  0.00  0.00      PROA  
ATOM   2704  CG  LEU P 564       2.910 -18.123  10.005  0.00  0.00      PROA  
ATOM   2705  HG  LEU P 564       2.471 -19.050   9.578  0.00  0.00      PROA  
ATOM   2706  CD1 LEU P 564       2.495 -16.935   9.073  0.00  0.00      PROA  
ATOM   2707 HD11 LEU P 564       1.491 -17.102   8.628  0.00  0.00      PROA  
ATOM   2708 HD12 LEU P 564       3.162 -16.945   8.184  0.00  0.00      PROA  
ATOM   2709 HD13 LEU P 564       2.636 -16.000   9.655  0.00  0.00      PROA  
ATOM   2710  CD2 LEU P 564       4.378 -18.274  10.067  0.00  0.00      PROA  
ATOM   2711 HD21 LEU P 564       4.847 -18.452   9.075  0.00  0.00      PROA  
ATOM   2712 HD22 LEU P 564       4.719 -19.075  10.758  0.00  0.00      PROA  
ATOM   2713 HD23 LEU P 564       4.781 -17.268  10.311  0.00  0.00      PROA  
ATOM   2714  C   LEU P 564       1.990 -19.081  13.655  0.00  0.00      PROA  
ATOM   2715  O   LEU P 564       2.851 -18.982  14.466  0.00  0.00      PROA  
ATOM   2716  N   ALA P 565       0.695 -18.905  14.021  0.00  0.00      PROA  
ATOM   2717  HN  ALA P 565      -0.017 -18.824  13.328  0.00  0.00      PROA  
ATOM   2718  CA  ALA P 565       0.242 -18.821  15.374  0.00  0.00      PROA  
ATOM   2719  HA  ALA P 565       0.513 -17.923  15.909  0.00  0.00      PROA  
ATOM   2720  CB  ALA P 565      -1.234 -18.641  15.231  0.00  0.00      PROA  
ATOM   2721  HB1 ALA P 565      -1.541 -18.326  16.251  0.00  0.00      PROA  
ATOM   2722  HB2 ALA P 565      -1.815 -19.551  14.969  0.00  0.00      PROA  
ATOM   2723  HB3 ALA P 565      -1.343 -17.737  14.594  0.00  0.00      PROA  
ATOM   2724  C   ALA P 565       0.563 -19.991  16.258  0.00  0.00      PROA  
ATOM   2725  O   ALA P 565       1.018 -19.843  17.403  0.00  0.00      PROA  
ATOM   2726  N   CYS P 566       0.446 -21.234  15.749  0.00  0.00      PROA  
ATOM   2727  HN  CYS P 566       0.058 -21.364  14.840  0.00  0.00      PROA  
ATOM   2728  CA  CYS P 566       0.956 -22.430  16.469  0.00  0.00      PROA  
ATOM   2729  HA  CYS P 566       0.491 -22.494  17.441  0.00  0.00      PROA  
ATOM   2730  CB  CYS P 566       0.489 -23.795  15.824  0.00  0.00      PROA  
ATOM   2731  HB1 CYS P 566       0.952 -24.677  16.317  0.00  0.00      PROA  
ATOM   2732  HB2 CYS P 566       1.065 -23.647  14.886  0.00  0.00      PROA  
ATOM   2733  SG  CYS P 566      -1.370 -23.845  15.564  0.00  0.00      PROA  
ATOM   2734  HG1 CYS P 566      -1.348 -22.855  14.684  0.00  0.00      PROA  
ATOM   2735  C   CYS P 566       2.497 -22.387  16.708  0.00  0.00      PROA  
ATOM   2736  O   CYS P 566       2.915 -22.857  17.804  0.00  0.00      PROA  
ATOM   2737  N   ILE P 567       3.325 -21.907  15.697  0.00  0.00      PROA  
ATOM   2738  HN  ILE P 567       2.939 -21.461  14.893  0.00  0.00      PROA  
ATOM   2739  CA  ILE P 567       4.776 -21.777  16.060  0.00  0.00      PROA  
ATOM   2740  HA  ILE P 567       4.990 -22.751  16.475  0.00  0.00      PROA  
ATOM   2741  CB  ILE P 567       5.698 -21.615  14.901  0.00  0.00      PROA  
ATOM   2742  HB  ILE P 567       5.509 -20.642  14.399  0.00  0.00      PROA  
ATOM   2743  CG2 ILE P 567       7.191 -21.636  15.368  0.00  0.00      PROA  
ATOM   2744 HG21 ILE P 567       7.741 -21.516  14.410  0.00  0.00      PROA  
ATOM   2745 HG22 ILE P 567       7.418 -22.575  15.916  0.00  0.00      PROA  
ATOM   2746 HG23 ILE P 567       7.497 -20.805  16.039  0.00  0.00      PROA  
ATOM   2747  CG1 ILE P 567       5.371 -22.677  13.774  0.00  0.00      PROA  
ATOM   2748 HG11 ILE P 567       5.929 -22.491  12.832  0.00  0.00      PROA  
ATOM   2749 HG12 ILE P 567       4.345 -22.415  13.437  0.00  0.00      PROA  
ATOM   2750  CD  ILE P 567       5.513 -24.158  14.267  0.00  0.00      PROA  
ATOM   2751  HD1 ILE P 567       6.580 -24.461  14.330  0.00  0.00      PROA  
ATOM   2752  HD2 ILE P 567       5.049 -24.709  13.422  0.00  0.00      PROA  
ATOM   2753  HD3 ILE P 567       4.952 -24.368  15.203  0.00  0.00      PROA  
ATOM   2754  C   ILE P 567       5.054 -20.750  17.147  0.00  0.00      PROA  
ATOM   2755  O   ILE P 567       5.691 -21.102  18.122  0.00  0.00      PROA  
ATOM   2756  N   TRP P 568       4.454 -19.528  17.047  0.00  0.00      PROA  
ATOM   2757  HN  TRP P 568       3.800 -19.304  16.328  0.00  0.00      PROA  
ATOM   2758  CA  TRP P 568       4.519 -18.557  18.088  0.00  0.00      PROA  
ATOM   2759  HA  TRP P 568       5.553 -18.290  18.250  0.00  0.00      PROA  
ATOM   2760  CB  TRP P 568       3.593 -17.330  17.661  0.00  0.00      PROA  
ATOM   2761  HB1 TRP P 568       2.690 -17.677  17.114  0.00  0.00      PROA  
ATOM   2762  HB2 TRP P 568       4.130 -16.852  16.814  0.00  0.00      PROA  
ATOM   2763  CG  TRP P 568       3.110 -16.418  18.739  0.00  0.00      PROA  
ATOM   2764  CD1 TRP P 568       1.805 -16.325  19.211  0.00  0.00      PROA  
ATOM   2765  HD1 TRP P 568       1.013 -16.903  18.758  0.00  0.00      PROA  
ATOM   2766  NE1 TRP P 568       1.733 -15.269  19.992  0.00  0.00      PROA  
ATOM   2767  HE1 TRP P 568       0.931 -14.746  20.184  0.00  0.00      PROA  
ATOM   2768  CE2 TRP P 568       2.914 -14.695  20.155  0.00  0.00      PROA  
ATOM   2769  CD2 TRP P 568       3.860 -15.392  19.359  0.00  0.00      PROA  
ATOM   2770  CE3 TRP P 568       5.169 -15.073  19.389  0.00  0.00      PROA  
ATOM   2771  HE3 TRP P 568       6.001 -15.555  18.898  0.00  0.00      PROA  
ATOM   2772  CZ3 TRP P 568       5.551 -13.982  20.266  0.00  0.00      PROA  
ATOM   2773  HZ3 TRP P 568       6.588 -13.685  20.302  0.00  0.00      PROA  
ATOM   2774  CZ2 TRP P 568       3.312 -13.604  20.963  0.00  0.00      PROA  
ATOM   2775  HZ2 TRP P 568       2.672 -13.051  21.635  0.00  0.00      PROA  
ATOM   2776  CH2 TRP P 568       4.632 -13.292  20.958  0.00  0.00      PROA  
ATOM   2777  HH2 TRP P 568       4.962 -12.586  21.706  0.00  0.00      PROA  
ATOM   2778  C   TRP P 568       4.052 -19.071  19.539  0.00  0.00      PROA  
ATOM   2779  O   TRP P 568       4.683 -18.800  20.530  0.00  0.00      PROA  
ATOM   2780  N   TYR P 569       3.002 -19.937  19.629  0.00  0.00      PROA  
ATOM   2781  HN  TYR P 569       2.421 -20.113  18.838  0.00  0.00      PROA  
ATOM   2782  CA  TYR P 569       2.641 -20.640  20.852  0.00  0.00      PROA  
ATOM   2783  HA  TYR P 569       2.691 -19.930  21.665  0.00  0.00      PROA  
ATOM   2784  CB  TYR P 569       1.274 -21.329  20.685  0.00  0.00      PROA  
ATOM   2785  HB1 TYR P 569       1.390 -22.097  19.890  0.00  0.00      PROA  
ATOM   2786  HB2 TYR P 569       0.508 -20.642  20.267  0.00  0.00      PROA  
ATOM   2787  CG  TYR P 569       0.891 -21.949  21.967  0.00  0.00      PROA  
ATOM   2788  CD1 TYR P 569       0.914 -21.280  23.166  0.00  0.00      PROA  
ATOM   2789  HD1 TYR P 569       1.313 -20.278  23.105  0.00  0.00      PROA  
ATOM   2790  CE1 TYR P 569       0.485 -21.866  24.324  0.00  0.00      PROA  
ATOM   2791  HE1 TYR P 569       0.571 -21.325  25.255  0.00  0.00      PROA  
ATOM   2792  CZ  TYR P 569       0.231 -23.261  24.364  0.00  0.00      PROA  
ATOM   2793  OH  TYR P 569       0.081 -23.916  25.619  0.00  0.00      PROA  
ATOM   2794  HH  TYR P 569      -0.453 -24.673  25.370  0.00  0.00      PROA  
ATOM   2795  CD2 TYR P 569       0.637 -23.384  21.998  0.00  0.00      PROA  
ATOM   2796  HD2 TYR P 569       0.668 -23.921  21.061  0.00  0.00      PROA  
ATOM   2797  CE2 TYR P 569       0.263 -23.964  23.142  0.00  0.00      PROA  
ATOM   2798  HE2 TYR P 569       0.301 -25.042  23.192  0.00  0.00      PROA  
ATOM   2799  C   TYR P 569       3.791 -21.607  21.331  0.00  0.00      PROA  
ATOM   2800  O   TYR P 569       4.097 -21.630  22.523  0.00  0.00      PROA  
ATOM   2801  N   ALA P 570       4.398 -22.346  20.370  0.00  0.00      PROA  
ATOM   2802  HN  ALA P 570       4.094 -22.320  19.420  0.00  0.00      PROA  
ATOM   2803  CA  ALA P 570       5.454 -23.321  20.642  0.00  0.00      PROA  
ATOM   2804  HA  ALA P 570       5.114 -24.035  21.377  0.00  0.00      PROA  
ATOM   2805  CB  ALA P 570       5.726 -24.121  19.354  0.00  0.00      PROA  
ATOM   2806  HB1 ALA P 570       5.923 -23.516  18.443  0.00  0.00      PROA  
ATOM   2807  HB2 ALA P 570       4.755 -24.595  19.094  0.00  0.00      PROA  
ATOM   2808  HB3 ALA P 570       6.534 -24.880  19.417  0.00  0.00      PROA  
ATOM   2809  C   ALA P 570       6.671 -22.623  21.148  0.00  0.00      PROA  
ATOM   2810  O   ALA P 570       7.224 -23.065  22.152  0.00  0.00      PROA  
ATOM   2811  N   ILE P 571       7.023 -21.467  20.561  0.00  0.00      PROA  
ATOM   2812  HN  ILE P 571       6.541 -21.094  19.772  0.00  0.00      PROA  
ATOM   2813  CA  ILE P 571       8.137 -20.742  21.122  0.00  0.00      PROA  
ATOM   2814  HA  ILE P 571       8.995 -21.385  21.255  0.00  0.00      PROA  
ATOM   2815  CB  ILE P 571       8.574 -19.570  20.202  0.00  0.00      PROA  
ATOM   2816  HB  ILE P 571       7.646 -19.008  19.964  0.00  0.00      PROA  
ATOM   2817  CG2 ILE P 571       9.614 -18.563  20.913  0.00  0.00      PROA  
ATOM   2818 HG21 ILE P 571      10.221 -18.208  20.053  0.00  0.00      PROA  
ATOM   2819 HG22 ILE P 571      10.290 -19.018  21.669  0.00  0.00      PROA  
ATOM   2820 HG23 ILE P 571       9.048 -17.714  21.354  0.00  0.00      PROA  
ATOM   2821  CG1 ILE P 571       9.134 -20.225  18.893  0.00  0.00      PROA  
ATOM   2822 HG11 ILE P 571       9.120 -19.451  18.097  0.00  0.00      PROA  
ATOM   2823 HG12 ILE P 571       8.432 -21.018  18.558  0.00  0.00      PROA  
ATOM   2824  CD  ILE P 571      10.535 -20.802  18.983  0.00  0.00      PROA  
ATOM   2825  HD1 ILE P 571      10.545 -21.700  19.636  0.00  0.00      PROA  
ATOM   2826  HD2 ILE P 571      11.251 -20.045  19.371  0.00  0.00      PROA  
ATOM   2827  HD3 ILE P 571      10.881 -21.226  18.016  0.00  0.00      PROA  
ATOM   2828  C   ILE P 571       7.933 -20.170  22.480  0.00  0.00      PROA  
ATOM   2829  O   ILE P 571       8.831 -20.198  23.343  0.00  0.00      PROA  
ATOM   2830  N   GLY P 572       6.702 -19.634  22.843  0.00  0.00      PROA  
ATOM   2831  HN  GLY P 572       6.010 -19.600  22.126  0.00  0.00      PROA  
ATOM   2832  CA  GLY P 572       6.407 -19.233  24.275  0.00  0.00      PROA  
ATOM   2833  HA1 GLY P 572       5.393 -18.863  24.316  0.00  0.00      PROA  
ATOM   2834  HA2 GLY P 572       7.088 -18.456  24.590  0.00  0.00      PROA  
ATOM   2835  C   GLY P 572       6.577 -20.332  25.228  0.00  0.00      PROA  
ATOM   2836  O   GLY P 572       7.291 -20.157  26.212  0.00  0.00      PROA  
ATOM   2837  N   ASN P 573       6.027 -21.544  24.938  0.00  0.00      PROA  
ATOM   2838  HN  ASN P 573       5.477 -21.599  24.108  0.00  0.00      PROA  
ATOM   2839  CA  ASN P 573       6.205 -22.724  25.759  0.00  0.00      PROA  
ATOM   2840  HA  ASN P 573       5.847 -22.577  26.767  0.00  0.00      PROA  
ATOM   2841  CB  ASN P 573       5.428 -23.898  25.125  0.00  0.00      PROA  
ATOM   2842  HB1 ASN P 573       5.692 -24.763  25.770  0.00  0.00      PROA  
ATOM   2843  HB2 ASN P 573       5.679 -24.120  24.065  0.00  0.00      PROA  
ATOM   2844  CG  ASN P 573       3.903 -23.664  25.320  0.00  0.00      PROA  
ATOM   2845  OD1 ASN P 573       3.389 -23.154  26.335  0.00  0.00      PROA  
ATOM   2846  ND2 ASN P 573       3.145 -24.151  24.388  0.00  0.00      PROA  
ATOM   2847 HD21 ASN P 573       2.154 -24.020  24.408  0.00  0.00      PROA  
ATOM   2848 HD22 ASN P 573       3.621 -24.594  23.628  0.00  0.00      PROA  
ATOM   2849  C   ASN P 573       7.703 -23.075  26.025  0.00  0.00      PROA  
ATOM   2850  O   ASN P 573       8.060 -23.503  27.106  0.00  0.00      PROA  
ATOM   2851  N   MET P 574       8.530 -22.788  25.023  0.00  0.00      PROA  
ATOM   2852  HN  MET P 574       8.163 -22.357  24.203  0.00  0.00      PROA  
ATOM   2853  CA  MET P 574       9.944 -23.055  25.047  0.00  0.00      PROA  
ATOM   2854  HA  MET P 574       9.928 -24.093  25.343  0.00  0.00      PROA  
ATOM   2855  CB  MET P 574      10.602 -22.982  23.652  0.00  0.00      PROA  
ATOM   2856  HB1 MET P 574      10.321 -21.956  23.330  0.00  0.00      PROA  
ATOM   2857  HB2 MET P 574      10.128 -23.733  22.985  0.00  0.00      PROA  
ATOM   2858  CG  MET P 574      12.204 -23.033  23.613  0.00  0.00      PROA  
ATOM   2859  HG1 MET P 574      12.578 -24.017  23.970  0.00  0.00      PROA  
ATOM   2860  HG2 MET P 574      12.783 -22.192  24.049  0.00  0.00      PROA  
ATOM   2861  SD  MET P 574      12.834 -22.977  21.994  0.00  0.00      PROA  
ATOM   2862  CE  MET P 574      12.675 -21.197  21.651  0.00  0.00      PROA  
ATOM   2863  HE1 MET P 574      12.897 -20.917  20.599  0.00  0.00      PROA  
ATOM   2864  HE2 MET P 574      13.178 -20.470  22.324  0.00  0.00      PROA  
ATOM   2865  HE3 MET P 574      11.616 -20.863  21.604  0.00  0.00      PROA  
ATOM   2866  C   MET P 574      10.689 -22.351  26.104  0.00  0.00      PROA  
ATOM   2867  O   MET P 574      11.347 -22.955  26.927  0.00  0.00      PROA  
ATOM   2868  N   GLU P 575      10.581 -21.017  26.208  0.00  0.00      PROA  
ATOM   2869  HN  GLU P 575      10.173 -20.544  25.431  0.00  0.00      PROA  
ATOM   2870  CA  GLU P 575      11.310 -20.229  27.211  0.00  0.00      PROA  
ATOM   2871  HA  GLU P 575      12.245 -20.712  27.454  0.00  0.00      PROA  
ATOM   2872  CB  GLU P 575      11.651 -18.868  26.566  0.00  0.00      PROA  
ATOM   2873  HB1 GLU P 575      12.024 -18.201  27.372  0.00  0.00      PROA  
ATOM   2874  HB2 GLU P 575      10.695 -18.445  26.191  0.00  0.00      PROA  
ATOM   2875  CG  GLU P 575      12.761 -18.880  25.491  0.00  0.00      PROA  
ATOM   2876  HG1 GLU P 575      12.753 -17.928  24.918  0.00  0.00      PROA  
ATOM   2877  HG2 GLU P 575      12.529 -19.727  24.811  0.00  0.00      PROA  
ATOM   2878  CD  GLU P 575      14.131 -19.091  25.983  0.00  0.00      PROA  
ATOM   2879  OE1 GLU P 575      14.603 -20.249  26.061  0.00  0.00      PROA  
ATOM   2880  OE2 GLU P 575      14.710 -18.033  26.369  0.00  0.00      PROA  
ATOM   2881  C   GLU P 575      10.606 -20.109  28.644  0.00  0.00      PROA  
ATOM   2882  O   GLU P 575      11.072 -19.637  29.665  0.00  0.00      PROA  
ATOM   2883  N   GLN P 576       9.328 -20.486  28.721  0.00  0.00      PROA  
ATOM   2884  HN  GLN P 576       8.867 -20.934  27.959  0.00  0.00      PROA  
ATOM   2885  CA  GLN P 576       8.363 -20.288  29.813  0.00  0.00      PROA  
ATOM   2886  HA  GLN P 576       8.245 -19.217  29.885  0.00  0.00      PROA  
ATOM   2887  CB  GLN P 576       7.010 -20.931  29.338  0.00  0.00      PROA  
ATOM   2888  HB1 GLN P 576       7.104 -22.023  29.160  0.00  0.00      PROA  
ATOM   2889  HB2 GLN P 576       6.726 -20.639  28.305  0.00  0.00      PROA  
ATOM   2890  CG  GLN P 576       5.857 -20.728  30.414  0.00  0.00      PROA  
ATOM   2891  HG1 GLN P 576       6.145 -21.442  31.215  0.00  0.00      PROA  
ATOM   2892  HG2 GLN P 576       4.907 -20.992  29.902  0.00  0.00      PROA  
ATOM   2893  CD  GLN P 576       5.468 -19.311  30.999  0.00  0.00      PROA  
ATOM   2894  OE1 GLN P 576       5.713 -18.291  30.397  0.00  0.00      PROA  
ATOM   2895  NE2 GLN P 576       5.065 -19.264  32.276  0.00  0.00      PROA  
ATOM   2896 HE21 GLN P 576       4.950 -20.082  32.839  0.00  0.00      PROA  
ATOM   2897 HE22 GLN P 576       4.680 -18.416  32.639  0.00  0.00      PROA  
ATOM   2898  C   GLN P 576       8.841 -20.808  31.189  0.00  0.00      PROA  
ATOM   2899  O   GLN P 576       8.702 -20.110  32.177  0.00  0.00      PROA  
ATOM   2900  N   PRO P 577       9.439 -22.009  31.363  0.00  0.00      PROA  
ATOM   2901  CD  PRO P 577       9.542 -23.127  30.356  0.00  0.00      PROA  
ATOM   2902  HD1 PRO P 577      10.268 -22.895  29.548  0.00  0.00      PROA  
ATOM   2903  HD2 PRO P 577       8.490 -23.251  30.023  0.00  0.00      PROA  
ATOM   2904  CA  PRO P 577      10.095 -22.344  32.661  0.00  0.00      PROA  
ATOM   2905  HA  PRO P 577       9.316 -22.359  33.409  0.00  0.00      PROA  
ATOM   2906  CB  PRO P 577      10.819 -23.671  32.318  0.00  0.00      PROA  
ATOM   2907  HB1 PRO P 577      10.906 -24.270  33.250  0.00  0.00      PROA  
ATOM   2908  HB2 PRO P 577      11.837 -23.449  31.932  0.00  0.00      PROA  
ATOM   2909  CG  PRO P 577      10.063 -24.268  31.151  0.00  0.00      PROA  
ATOM   2910  HG1 PRO P 577      10.612 -24.986  30.504  0.00  0.00      PROA  
ATOM   2911  HG2 PRO P 577       9.209 -24.765  31.660  0.00  0.00      PROA  
ATOM   2912  C   PRO P 577      11.187 -21.306  33.119  0.00  0.00      PROA  
ATOM   2913  O   PRO P 577      11.365 -21.117  34.310  0.00  0.00      PROA  
ATOM   2914  N   HSD P 578      11.831 -20.621  32.201  0.00  0.00      PROA  
ATOM   2915  HN  HSD P 578      11.680 -20.727  31.221  0.00  0.00      PROA  
ATOM   2916  CA  HSD P 578      12.798 -19.599  32.535  0.00  0.00      PROA  
ATOM   2917  HA  HSD P 578      13.326 -19.857  33.441  0.00  0.00      PROA  
ATOM   2918  CB  HSD P 578      13.906 -19.575  31.472  0.00  0.00      PROA  
ATOM   2919  HB1 HSD P 578      14.642 -18.789  31.746  0.00  0.00      PROA  
ATOM   2920  HB2 HSD P 578      13.486 -19.211  30.510  0.00  0.00      PROA  
ATOM   2921  ND1 HSD P 578      15.336 -21.053  30.121  0.00  0.00      PROA  
ATOM   2922  HD1 HSD P 578      15.595 -20.335  29.475  0.00  0.00      PROA  
ATOM   2923  CG  HSD P 578      14.476 -20.937  31.158  0.00  0.00      PROA  
ATOM   2924  CE1 HSD P 578      15.805 -22.332  30.125  0.00  0.00      PROA  
ATOM   2925  HE1 HSD P 578      16.500 -22.777  29.413  0.00  0.00      PROA  
ATOM   2926  NE2 HSD P 578      15.259 -23.012  31.123  0.00  0.00      PROA  
ATOM   2927  CD2 HSD P 578      14.511 -22.093  31.816  0.00  0.00      PROA  
ATOM   2928  HD2 HSD P 578      14.006 -22.260  32.760  0.00  0.00      PROA  
ATOM   2929  C   HSD P 578      12.239 -18.139  32.788  0.00  0.00      PROA  
ATOM   2930  O   HSD P 578      12.996 -17.115  32.674  0.00  0.00      PROA  
ATOM   2931  N   MET P 579      10.991 -18.025  33.215  0.00  0.00      PROA  
ATOM   2932  HN  MET P 579      10.421 -18.815  33.427  0.00  0.00      PROA  
ATOM   2933  CA  MET P 579      10.270 -16.771  33.545  0.00  0.00      PROA  
ATOM   2934  HA  MET P 579      10.405 -16.081  32.725  0.00  0.00      PROA  
ATOM   2935  CB  MET P 579       8.659 -17.019  33.607  0.00  0.00      PROA  
ATOM   2936  HB1 MET P 579       8.390 -17.375  32.589  0.00  0.00      PROA  
ATOM   2937  HB2 MET P 579       8.194 -16.026  33.787  0.00  0.00      PROA  
ATOM   2938  CG  MET P 579       8.124 -18.101  34.523  0.00  0.00      PROA  
ATOM   2939  HG1 MET P 579       8.876 -18.917  34.454  0.00  0.00      PROA  
ATOM   2940  HG2 MET P 579       7.145 -18.405  34.095  0.00  0.00      PROA  
ATOM   2941  SD  MET P 579       7.951 -17.501  36.326  0.00  0.00      PROA  
ATOM   2942  CE  MET P 579       8.573 -19.123  36.836  0.00  0.00      PROA  
ATOM   2943  HE1 MET P 579       8.131 -19.994  36.307  0.00  0.00      PROA  
ATOM   2944  HE2 MET P 579       8.478 -19.265  37.934  0.00  0.00      PROA  
ATOM   2945  HE3 MET P 579       9.663 -19.268  36.677  0.00  0.00      PROA  
ATOM   2946  C   MET P 579      10.820 -16.043  34.749  0.00  0.00      PROA  
ATOM   2947  O   MET P 579      10.444 -14.928  34.974  0.00  0.00      PROA  
ATOM   2948  N   ASP P 580      11.729 -16.591  35.460  0.00  0.00      PROA  
ATOM   2949  HN  ASP P 580      12.142 -17.491  35.342  0.00  0.00      PROA  
ATOM   2950  CA  ASP P 580      12.273 -15.860  36.537  0.00  0.00      PROA  
ATOM   2951  HA  ASP P 580      11.515 -15.185  36.908  0.00  0.00      PROA  
ATOM   2952  CB  ASP P 580      12.726 -16.954  37.567  0.00  0.00      PROA  
ATOM   2953  HB1 ASP P 580      13.412 -17.687  37.090  0.00  0.00      PROA  
ATOM   2954  HB2 ASP P 580      11.815 -17.525  37.847  0.00  0.00      PROA  
ATOM   2955  CG  ASP P 580      13.348 -16.374  38.806  0.00  0.00      PROA  
ATOM   2956  OD1 ASP P 580      12.981 -15.252  39.157  0.00  0.00      PROA  
ATOM   2957  OD2 ASP P 580      14.046 -17.084  39.552  0.00  0.00      PROA  
ATOM   2958  C   ASP P 580      13.496 -15.157  36.110  0.00  0.00      PROA  
ATOM   2959  O   ASP P 580      13.712 -14.011  36.406  0.00  0.00      PROA  
ATOM   2960  N   SER P 581      14.317 -15.755  35.233  0.00  0.00      PROA  
ATOM   2961  HN  SER P 581      14.134 -16.710  35.014  0.00  0.00      PROA  
ATOM   2962  CA  SER P 581      15.362 -14.987  34.482  0.00  0.00      PROA  
ATOM   2963  HA  SER P 581      15.933 -14.512  35.266  0.00  0.00      PROA  
ATOM   2964  CB  SER P 581      16.288 -16.050  33.789  0.00  0.00      PROA  
ATOM   2965  HB1 SER P 581      15.715 -16.692  33.086  0.00  0.00      PROA  
ATOM   2966  HB2 SER P 581      16.726 -16.724  34.555  0.00  0.00      PROA  
ATOM   2967  OG  SER P 581      17.402 -15.444  33.035  0.00  0.00      PROA  
ATOM   2968  HG1 SER P 581      17.887 -14.829  33.590  0.00  0.00      PROA  
ATOM   2969  C   SER P 581      14.918 -13.953  33.448  0.00  0.00      PROA  
ATOM   2970  O   SER P 581      15.585 -12.914  33.257  0.00  0.00      PROA  
ATOM   2971  N   ARG P 582      13.938 -14.343  32.620  0.00  0.00      PROA  
ATOM   2972  HN  ARG P 582      13.477 -15.206  32.813  0.00  0.00      PROA  
ATOM   2973  CA  ARG P 582      13.515 -13.627  31.485  0.00  0.00      PROA  
ATOM   2974  HA  ARG P 582      13.541 -12.560  31.651  0.00  0.00      PROA  
ATOM   2975  CB  ARG P 582      14.386 -14.073  30.234  0.00  0.00      PROA  
ATOM   2976  HB1 ARG P 582      13.823 -13.730  29.339  0.00  0.00      PROA  
ATOM   2977  HB2 ARG P 582      14.505 -15.175  30.152  0.00  0.00      PROA  
ATOM   2978  CG  ARG P 582      15.806 -13.445  30.175  0.00  0.00      PROA  
ATOM   2979  HG1 ARG P 582      16.338 -13.890  29.308  0.00  0.00      PROA  
ATOM   2980  HG2 ARG P 582      16.448 -13.693  31.047  0.00  0.00      PROA  
ATOM   2981  CD  ARG P 582      15.958 -11.931  29.856  0.00  0.00      PROA  
ATOM   2982  HD1 ARG P 582      15.448 -11.371  30.668  0.00  0.00      PROA  
ATOM   2983  HD2 ARG P 582      15.546 -11.683  28.854  0.00  0.00      PROA  
ATOM   2984  NE  ARG P 582      17.365 -11.519  29.883  0.00  0.00      PROA  
ATOM   2985  HE  ARG P 582      17.837 -11.200  29.062  0.00  0.00      PROA  
ATOM   2986  CZ  ARG P 582      18.210 -11.389  30.941  0.00  0.00      PROA  
ATOM   2987  NH1 ARG P 582      19.375 -10.787  30.746  0.00  0.00      PROA  
ATOM   2988 HH11 ARG P 582      19.529 -10.341  29.864  0.00  0.00      PROA  
ATOM   2989 HH12 ARG P 582      19.989 -10.622  31.518  0.00  0.00      PROA  
ATOM   2990  NH2 ARG P 582      17.835 -11.536  32.189  0.00  0.00      PROA  
ATOM   2991 HH21 ARG P 582      18.520 -11.561  32.918  0.00  0.00      PROA  
ATOM   2992 HH22 ARG P 582      17.032 -12.113  32.334  0.00  0.00      PROA  
ATOM   2993  C   ARG P 582      12.060 -13.856  31.211  0.00  0.00      PROA  
ATOM   2994  O   ARG P 582      11.635 -14.866  30.767  0.00  0.00      PROA  
ATOM   2995  N   ILE P 583      11.224 -12.866  31.524  0.00  0.00      PROA  
ATOM   2996  HN  ILE P 583      11.533 -11.992  31.892  0.00  0.00      PROA  
ATOM   2997  CA  ILE P 583       9.825 -12.909  31.195  0.00  0.00      PROA  
ATOM   2998  HA  ILE P 583       9.528 -13.890  31.537  0.00  0.00      PROA  
ATOM   2999  CB  ILE P 583       9.121 -11.896  31.995  0.00  0.00      PROA  
ATOM   3000  HB  ILE P 583       8.028 -11.944  31.799  0.00  0.00      PROA  
ATOM   3001  CG2 ILE P 583       9.267 -12.261  33.511  0.00  0.00      PROA  
ATOM   3002 HG21 ILE P 583       8.559 -11.618  34.077  0.00  0.00      PROA  
ATOM   3003 HG22 ILE P 583      10.337 -12.038  33.712  0.00  0.00      PROA  
ATOM   3004 HG23 ILE P 583       9.014 -13.333  33.657  0.00  0.00      PROA  
ATOM   3005  CG1 ILE P 583       9.539 -10.410  31.737  0.00  0.00      PROA  
ATOM   3006 HG11 ILE P 583       9.463 -10.196  30.650  0.00  0.00      PROA  
ATOM   3007 HG12 ILE P 583      10.573 -10.106  32.009  0.00  0.00      PROA  
ATOM   3008  CD  ILE P 583       8.623  -9.351  32.388  0.00  0.00      PROA  
ATOM   3009  HD1 ILE P 583       7.568  -9.509  32.080  0.00  0.00      PROA  
ATOM   3010  HD2 ILE P 583       9.062  -8.374  32.093  0.00  0.00      PROA  
ATOM   3011  HD3 ILE P 583       8.728  -9.523  33.481  0.00  0.00      PROA  
ATOM   3012  C   ILE P 583       9.486 -12.856  29.721  0.00  0.00      PROA  
ATOM   3013  O   ILE P 583      10.134 -12.079  29.057  0.00  0.00      PROA  
ATOM   3014  N   GLY P 584       8.469 -13.555  29.328  0.00  0.00      PROA  
ATOM   3015  HN  GLY P 584       7.995 -14.237  29.879  0.00  0.00      PROA  
ATOM   3016  CA  GLY P 584       8.015 -13.541  27.982  0.00  0.00      PROA  
ATOM   3017  HA1 GLY P 584       8.254 -14.511  27.571  0.00  0.00      PROA  
ATOM   3018  HA2 GLY P 584       8.523 -12.803  27.378  0.00  0.00      PROA  
ATOM   3019  C   GLY P 584       6.595 -13.299  27.776  0.00  0.00      PROA  
ATOM   3020  O   GLY P 584       5.883 -12.662  28.520  0.00  0.00      PROA  
ATOM   3021  N   TRP P 585       6.033 -13.738  26.623  0.00  0.00      PROA  
ATOM   3022  HN  TRP P 585       6.659 -14.290  26.077  0.00  0.00      PROA  
ATOM   3023  CA  TRP P 585       4.663 -13.376  26.240  0.00  0.00      PROA  
ATOM   3024  HA  TRP P 585       4.544 -12.336  26.506  0.00  0.00      PROA  
ATOM   3025  CB  TRP P 585       4.340 -13.609  24.612  0.00  0.00      PROA  
ATOM   3026  HB1 TRP P 585       5.120 -13.083  24.021  0.00  0.00      PROA  
ATOM   3027  HB2 TRP P 585       3.452 -12.950  24.507  0.00  0.00      PROA  
ATOM   3028  CG  TRP P 585       3.809 -14.927  24.173  0.00  0.00      PROA  
ATOM   3029  CD1 TRP P 585       4.594 -15.878  23.627  0.00  0.00      PROA  
ATOM   3030  HD1 TRP P 585       5.671 -15.945  23.676  0.00  0.00      PROA  
ATOM   3031  NE1 TRP P 585       3.828 -16.815  22.973  0.00  0.00      PROA  
ATOM   3032  HE1 TRP P 585       4.054 -17.400  22.226  0.00  0.00      PROA  
ATOM   3033  CE2 TRP P 585       2.530 -16.495  23.208  0.00  0.00      PROA  
ATOM   3034  CD2 TRP P 585       2.480 -15.328  23.984  0.00  0.00      PROA  
ATOM   3035  CE3 TRP P 585       1.322 -14.840  24.521  0.00  0.00      PROA  
ATOM   3036  HE3 TRP P 585       1.293 -13.985  25.180  0.00  0.00      PROA  
ATOM   3037  CZ3 TRP P 585       0.198 -15.511  24.162  0.00  0.00      PROA  
ATOM   3038  HZ3 TRP P 585      -0.775 -15.158  24.469  0.00  0.00      PROA  
ATOM   3039  CZ2 TRP P 585       1.392 -17.210  22.942  0.00  0.00      PROA  
ATOM   3040  HZ2 TRP P 585       1.429 -18.180  22.469  0.00  0.00      PROA  
ATOM   3041  CH2 TRP P 585       0.189 -16.637  23.289  0.00  0.00      PROA  
ATOM   3042  HH2 TRP P 585      -0.780 -17.014  22.994  0.00  0.00      PROA  
ATOM   3043  C   TRP P 585       3.536 -13.937  27.105  0.00  0.00      PROA  
ATOM   3044  O   TRP P 585       2.622 -13.255  27.529  0.00  0.00      PROA  
ATOM   3045  N   LEU P 586       3.747 -15.182  27.403  0.00  0.00      PROA  
ATOM   3046  HN  LEU P 586       4.409 -15.719  26.886  0.00  0.00      PROA  
ATOM   3047  CA  LEU P 586       2.963 -15.946  28.281  0.00  0.00      PROA  
ATOM   3048  HA  LEU P 586       1.947 -15.913  27.916  0.00  0.00      PROA  
ATOM   3049  CB  LEU P 586       3.380 -17.411  28.263  0.00  0.00      PROA  
ATOM   3050  HB1 LEU P 586       2.877 -17.989  29.067  0.00  0.00      PROA  
ATOM   3051  HB2 LEU P 586       4.489 -17.402  28.326  0.00  0.00      PROA  
ATOM   3052  CG  LEU P 586       3.021 -18.066  26.973  0.00  0.00      PROA  
ATOM   3053  HG  LEU P 586       3.306 -17.468  26.081  0.00  0.00      PROA  
ATOM   3054  CD1 LEU P 586       3.732 -19.421  26.883  0.00  0.00      PROA  
ATOM   3055 HD11 LEU P 586       3.566 -19.933  25.911  0.00  0.00      PROA  
ATOM   3056 HD12 LEU P 586       3.422 -20.203  27.608  0.00  0.00      PROA  
ATOM   3057 HD13 LEU P 586       4.827 -19.254  26.971  0.00  0.00      PROA  
ATOM   3058  CD2 LEU P 586       1.494 -18.387  26.875  0.00  0.00      PROA  
ATOM   3059 HD21 LEU P 586       1.309 -19.201  26.141  0.00  0.00      PROA  
ATOM   3060 HD22 LEU P 586       0.791 -17.564  26.627  0.00  0.00      PROA  
ATOM   3061 HD23 LEU P 586       1.258 -18.899  27.833  0.00  0.00      PROA  
ATOM   3062  C   LEU P 586       2.918 -15.475  29.781  0.00  0.00      PROA  
ATOM   3063  O   LEU P 586       1.848 -15.391  30.402  0.00  0.00      PROA  
ATOM   3064  N   HSD P 587       4.123 -14.982  30.347  0.00  0.00      PROA  
ATOM   3065  HN  HSD P 587       4.972 -15.195  29.869  0.00  0.00      PROA  
ATOM   3066  CA  HSD P 587       4.189 -14.183  31.610  0.00  0.00      PROA  
ATOM   3067  HA  HSD P 587       3.659 -14.715  32.386  0.00  0.00      PROA  
ATOM   3068  CB  HSD P 587       5.618 -13.841  32.149  0.00  0.00      PROA  
ATOM   3069  HB1 HSD P 587       6.184 -13.146  31.493  0.00  0.00      PROA  
ATOM   3070  HB2 HSD P 587       6.337 -14.675  32.299  0.00  0.00      PROA  
ATOM   3071  ND1 HSD P 587       6.023 -13.667  34.649  0.00  0.00      PROA  
ATOM   3072  HD1 HSD P 587       5.925 -14.636  34.874  0.00  0.00      PROA  
ATOM   3073  CG  HSD P 587       5.724 -13.089  33.427  0.00  0.00      PROA  
ATOM   3074  CE1 HSD P 587       6.130 -12.649  35.535  0.00  0.00      PROA  
ATOM   3075  HE1 HSD P 587       6.368 -12.775  36.591  0.00  0.00      PROA  
ATOM   3076  NE2 HSD P 587       6.163 -11.476  34.966  0.00  0.00      PROA  
ATOM   3077  CD2 HSD P 587       5.902 -11.748  33.647  0.00  0.00      PROA  
ATOM   3078  HD2 HSD P 587       5.773 -10.975  32.900  0.00  0.00      PROA  
ATOM   3079  C   HSD P 587       3.296 -12.942  31.548  0.00  0.00      PROA  
ATOM   3080  O   HSD P 587       2.589 -12.680  32.535  0.00  0.00      PROA  
ATOM   3081  N   ASN P 588       3.307 -12.097  30.470  0.00  0.00      PROA  
ATOM   3082  HN  ASN P 588       3.781 -12.421  29.655  0.00  0.00      PROA  
ATOM   3083  CA  ASN P 588       2.432 -10.870  30.266  0.00  0.00      PROA  
ATOM   3084  HA  ASN P 588       2.598 -10.276  31.153  0.00  0.00      PROA  
ATOM   3085  CB  ASN P 588       3.081 -10.102  29.014  0.00  0.00      PROA  
ATOM   3086  HB1 ASN P 588       3.208 -10.936  28.291  0.00  0.00      PROA  
ATOM   3087  HB2 ASN P 588       4.126  -9.826  29.274  0.00  0.00      PROA  
ATOM   3088  CG  ASN P 588       2.408  -8.829  28.540  0.00  0.00      PROA  
ATOM   3089  OD1 ASN P 588       2.739  -8.280  27.521  0.00  0.00      PROA  
ATOM   3090  ND2 ASN P 588       1.244  -8.487  29.134  0.00  0.00      PROA  
ATOM   3091 HD21 ASN P 588       0.760  -7.652  28.873  0.00  0.00      PROA  
ATOM   3092 HD22 ASN P 588       0.914  -9.072  29.875  0.00  0.00      PROA  
ATOM   3093  C   ASN P 588       0.958 -11.221  30.154  0.00  0.00      PROA  
ATOM   3094  O   ASN P 588       0.181 -10.458  30.656  0.00  0.00      PROA  
ATOM   3095  N   LEU P 589       0.551 -12.388  29.584  0.00  0.00      PROA  
ATOM   3096  HN  LEU P 589       1.163 -13.028  29.126  0.00  0.00      PROA  
ATOM   3097  CA  LEU P 589      -0.861 -12.722  29.548  0.00  0.00      PROA  
ATOM   3098  HA  LEU P 589      -1.524 -11.893  29.347  0.00  0.00      PROA  
ATOM   3099  CB  LEU P 589      -1.114 -13.804  28.424  0.00  0.00      PROA  
ATOM   3100  HB1 LEU P 589      -0.489 -14.687  28.680  0.00  0.00      PROA  
ATOM   3101  HB2 LEU P 589      -0.691 -13.442  27.463  0.00  0.00      PROA  
ATOM   3102  CG  LEU P 589      -2.598 -14.171  28.273  0.00  0.00      PROA  
ATOM   3103  HG  LEU P 589      -3.066 -14.132  29.280  0.00  0.00      PROA  
ATOM   3104  CD1 LEU P 589      -3.302 -13.225  27.303  0.00  0.00      PROA  
ATOM   3105 HD11 LEU P 589      -3.449 -12.144  27.512  0.00  0.00      PROA  
ATOM   3106 HD12 LEU P 589      -4.282 -13.680  27.047  0.00  0.00      PROA  
ATOM   3107 HD13 LEU P 589      -2.716 -13.209  26.359  0.00  0.00      PROA  
ATOM   3108  CD2 LEU P 589      -2.775 -15.638  27.753  0.00  0.00      PROA  
ATOM   3109 HD21 LEU P 589      -2.192 -15.723  26.811  0.00  0.00      PROA  
ATOM   3110 HD22 LEU P 589      -3.856 -15.838  27.588  0.00  0.00      PROA  
ATOM   3111 HD23 LEU P 589      -2.423 -16.397  28.484  0.00  0.00      PROA  
ATOM   3112  C   LEU P 589      -1.316 -13.170  30.897  0.00  0.00      PROA  
ATOM   3113  O   LEU P 589      -2.412 -12.854  31.339  0.00  0.00      PROA  
ATOM   3114  N   GLY P 590      -0.368 -13.842  31.652  0.00  0.00      PROA  
ATOM   3115  HN  GLY P 590       0.588 -13.990  31.409  0.00  0.00      PROA  
ATOM   3116  CA  GLY P 590      -0.592 -14.006  33.148  0.00  0.00      PROA  
ATOM   3117  HA1 GLY P 590       0.313 -14.476  33.503  0.00  0.00      PROA  
ATOM   3118  HA2 GLY P 590      -1.450 -14.642  33.305  0.00  0.00      PROA  
ATOM   3119  C   GLY P 590      -0.914 -12.843  34.030  0.00  0.00      PROA  
ATOM   3120  O   GLY P 590      -1.776 -12.870  34.930  0.00  0.00      PROA  
ATOM   3121  N   ASP P 591      -0.281 -11.747  33.766  0.00  0.00      PROA  
ATOM   3122  HN  ASP P 591       0.189 -11.580  32.903  0.00  0.00      PROA  
ATOM   3123  CA  ASP P 591      -0.464 -10.528  34.410  0.00  0.00      PROA  
ATOM   3124  HA  ASP P 591      -0.499 -10.730  35.470  0.00  0.00      PROA  
ATOM   3125  CB  ASP P 591       0.739  -9.524  34.062  0.00  0.00      PROA  
ATOM   3126  HB1 ASP P 591       0.506  -8.561  34.565  0.00  0.00      PROA  
ATOM   3127  HB2 ASP P 591       0.980  -9.277  33.006  0.00  0.00      PROA  
ATOM   3128  CG  ASP P 591       1.994  -9.991  34.827  0.00  0.00      PROA  
ATOM   3129  OD1 ASP P 591       3.069  -9.328  34.701  0.00  0.00      PROA  
ATOM   3130  OD2 ASP P 591       2.018 -10.940  35.724  0.00  0.00      PROA  
ATOM   3131  C   ASP P 591      -1.903  -9.844  34.180  0.00  0.00      PROA  
ATOM   3132  O   ASP P 591      -2.381  -9.081  35.017  0.00  0.00      PROA  
ATOM   3133  N   GLN P 592      -2.598 -10.079  33.006  0.00  0.00      PROA  
ATOM   3134  HN  GLN P 592      -2.074 -10.637  32.367  0.00  0.00      PROA  
ATOM   3135  CA  GLN P 592      -3.846  -9.459  32.564  0.00  0.00      PROA  
ATOM   3136  HA  GLN P 592      -3.975  -8.606  33.213  0.00  0.00      PROA  
ATOM   3137  CB  GLN P 592      -3.700  -9.149  30.979  0.00  0.00      PROA  
ATOM   3138  HB1 GLN P 592      -4.610  -8.665  30.563  0.00  0.00      PROA  
ATOM   3139  HB2 GLN P 592      -3.604 -10.115  30.439  0.00  0.00      PROA  
ATOM   3140  CG  GLN P 592      -2.571  -8.199  30.501  0.00  0.00      PROA  
ATOM   3141  HG1 GLN P 592      -2.874  -7.827  29.499  0.00  0.00      PROA  
ATOM   3142  HG2 GLN P 592      -1.612  -8.726  30.311  0.00  0.00      PROA  
ATOM   3143  CD  GLN P 592      -2.374  -7.022  31.467  0.00  0.00      PROA  
ATOM   3144  OE1 GLN P 592      -3.166  -6.284  31.980  0.00  0.00      PROA  
ATOM   3145  NE2 GLN P 592      -1.021  -6.863  31.751  0.00  0.00      PROA  
ATOM   3146 HE21 GLN P 592      -0.825  -6.168  32.443  0.00  0.00      PROA  
ATOM   3147 HE22 GLN P 592      -0.236  -7.369  31.395  0.00  0.00      PROA  
ATOM   3148  C   GLN P 592      -5.022 -10.329  32.844  0.00  0.00      PROA  
ATOM   3149  O   GLN P 592      -6.152  -9.963  32.764  0.00  0.00      PROA  
ATOM   3150  N   ILE P 593      -4.768 -11.568  33.302  0.00  0.00      PROA  
ATOM   3151  HN  ILE P 593      -3.862 -11.949  33.471  0.00  0.00      PROA  
ATOM   3152  CA  ILE P 593      -5.744 -12.604  33.530  0.00  0.00      PROA  
ATOM   3153  HA  ILE P 593      -6.691 -12.085  33.538  0.00  0.00      PROA  
ATOM   3154  CB  ILE P 593      -5.803 -13.792  32.578  0.00  0.00      PROA  
ATOM   3155  HB  ILE P 593      -4.811 -14.291  32.615  0.00  0.00      PROA  
ATOM   3156  CG2 ILE P 593      -6.901 -14.734  33.037  0.00  0.00      PROA  
ATOM   3157 HG21 ILE P 593      -7.875 -14.199  33.010  0.00  0.00      PROA  
ATOM   3158 HG22 ILE P 593      -6.727 -15.126  34.062  0.00  0.00      PROA  
ATOM   3159 HG23 ILE P 593      -6.939 -15.579  32.317  0.00  0.00      PROA  
ATOM   3160  CG1 ILE P 593      -6.177 -13.264  31.230  0.00  0.00      PROA  
ATOM   3161 HG11 ILE P 593      -6.118 -14.129  30.535  0.00  0.00      PROA  
ATOM   3162 HG12 ILE P 593      -5.438 -12.526  30.851  0.00  0.00      PROA  
ATOM   3163  CD  ILE P 593      -7.504 -12.602  31.082  0.00  0.00      PROA  
ATOM   3164  HD1 ILE P 593      -7.679 -12.253  30.041  0.00  0.00      PROA  
ATOM   3165  HD2 ILE P 593      -7.624 -11.651  31.644  0.00  0.00      PROA  
ATOM   3166  HD3 ILE P 593      -8.322 -13.337  31.239  0.00  0.00      PROA  
ATOM   3167  C   ILE P 593      -5.471 -13.012  34.969  0.00  0.00      PROA  
ATOM   3168  O   ILE P 593      -4.486 -13.713  35.329  0.00  0.00      PROA  
ATOM   3169  N   GLY P 594      -6.350 -12.602  35.836  0.00  0.00      PROA  
ATOM   3170  HN  GLY P 594      -7.291 -12.346  35.625  0.00  0.00      PROA  
ATOM   3171  CA  GLY P 594      -6.171 -12.570  37.354  0.00  0.00      PROA  
ATOM   3172  HA1 GLY P 594      -7.013 -12.131  37.868  0.00  0.00      PROA  
ATOM   3173  HA2 GLY P 594      -5.260 -12.060  37.632  0.00  0.00      PROA  
ATOM   3174  C   GLY P 594      -6.093 -13.926  38.075  0.00  0.00      PROA  
ATOM   3175  O   GLY P 594      -6.569 -14.947  37.681  0.00  0.00      PROA  
ATOM   3176  N   LYS P 595      -5.577 -13.860  39.328  0.00  0.00      PROA  
ATOM   3177  HN  LYS P 595      -5.383 -12.959  39.706  0.00  0.00      PROA  
ATOM   3178  CA  LYS P 595      -5.458 -15.000  40.215  0.00  0.00      PROA  
ATOM   3179  HA  LYS P 595      -5.215 -14.489  41.135  0.00  0.00      PROA  
ATOM   3180  CB  LYS P 595      -6.775 -15.743  40.524  0.00  0.00      PROA  
ATOM   3181  HB1 LYS P 595      -6.496 -16.649  41.104  0.00  0.00      PROA  
ATOM   3182  HB2 LYS P 595      -7.313 -16.165  39.649  0.00  0.00      PROA  
ATOM   3183  CG  LYS P 595      -7.876 -14.876  41.215  0.00  0.00      PROA  
ATOM   3184  HG1 LYS P 595      -8.696 -15.602  41.404  0.00  0.00      PROA  
ATOM   3185  HG2 LYS P 595      -8.250 -14.129  40.482  0.00  0.00      PROA  
ATOM   3186  CD  LYS P 595      -7.532 -14.132  42.449  0.00  0.00      PROA  
ATOM   3187  HD1 LYS P 595      -6.873 -13.258  42.256  0.00  0.00      PROA  
ATOM   3188  HD2 LYS P 595      -6.921 -14.792  43.102  0.00  0.00      PROA  
ATOM   3189  CE  LYS P 595      -8.785 -13.763  43.246  0.00  0.00      PROA  
ATOM   3190  HE1 LYS P 595      -8.543 -13.230  44.191  0.00  0.00      PROA  
ATOM   3191  HE2 LYS P 595      -9.383 -14.651  43.544  0.00  0.00      PROA  
ATOM   3192  NZ  LYS P 595      -9.737 -12.988  42.458  0.00  0.00      PROA  
ATOM   3193  HZ1 LYS P 595      -9.265 -12.073  42.315  0.00  0.00      PROA  
ATOM   3194  HZ2 LYS P 595     -10.631 -12.795  42.952  0.00  0.00      PROA  
ATOM   3195  HZ3 LYS P 595      -9.810 -13.438  41.523  0.00  0.00      PROA  
ATOM   3196  C   LYS P 595      -4.279 -15.926  39.784  0.00  0.00      PROA  
ATOM   3197  O   LYS P 595      -3.851 -15.931  38.656  0.00  0.00      PROA  
ATOM   3198  N   PRO P 596      -3.591 -16.703  40.630  0.00  0.00      PROA  
ATOM   3199  CD  PRO P 596      -3.622 -16.592  42.101  0.00  0.00      PROA  
ATOM   3200  HD1 PRO P 596      -4.616 -16.958  42.436  0.00  0.00      PROA  
ATOM   3201  HD2 PRO P 596      -3.381 -15.577  42.481  0.00  0.00      PROA  
ATOM   3202  CA  PRO P 596      -2.758 -17.849  40.175  0.00  0.00      PROA  
ATOM   3203  HA  PRO P 596      -1.895 -17.484  39.638  0.00  0.00      PROA  
ATOM   3204  CB  PRO P 596      -2.471 -18.580  41.470  0.00  0.00      PROA  
ATOM   3205  HB1 PRO P 596      -1.485 -19.090  41.429  0.00  0.00      PROA  
ATOM   3206  HB2 PRO P 596      -3.216 -19.388  41.637  0.00  0.00      PROA  
ATOM   3207  CG  PRO P 596      -2.557 -17.560  42.536  0.00  0.00      PROA  
ATOM   3208  HG1 PRO P 596      -2.830 -18.001  43.518  0.00  0.00      PROA  
ATOM   3209  HG2 PRO P 596      -1.640 -16.955  42.699  0.00  0.00      PROA  
ATOM   3210  C   PRO P 596      -3.435 -18.893  39.144  0.00  0.00      PROA  
ATOM   3211  O   PRO P 596      -4.651 -19.074  39.175  0.00  0.00      PROA  
ATOM   3212  N   TYR P 597      -2.644 -19.490  38.197  0.00  0.00      PROA  
ATOM   3213  HN  TYR P 597      -1.712 -19.181  38.022  0.00  0.00      PROA  
ATOM   3214  CA  TYR P 597      -3.242 -20.453  37.349  0.00  0.00      PROA  
ATOM   3215  HA  TYR P 597      -4.072 -19.982  36.843  0.00  0.00      PROA  
ATOM   3216  CB  TYR P 597      -2.207 -20.655  36.146  0.00  0.00      PROA  
ATOM   3217  HB1 TYR P 597      -1.271 -21.058  36.590  0.00  0.00      PROA  
ATOM   3218  HB2 TYR P 597      -2.007 -19.703  35.609  0.00  0.00      PROA  
ATOM   3219  CG  TYR P 597      -2.686 -21.654  35.100  0.00  0.00      PROA  
ATOM   3220  CD1 TYR P 597      -1.836 -22.655  34.701  0.00  0.00      PROA  
ATOM   3221  HD1 TYR P 597      -0.843 -22.643  35.126  0.00  0.00      PROA  
ATOM   3222  CE1 TYR P 597      -2.324 -23.747  33.959  0.00  0.00      PROA  
ATOM   3223  HE1 TYR P 597      -1.695 -24.618  33.846  0.00  0.00      PROA  
ATOM   3224  CZ  TYR P 597      -3.582 -23.663  33.379  0.00  0.00      PROA  
ATOM   3225  OH  TYR P 597      -4.125 -24.784  32.654  0.00  0.00      PROA  
ATOM   3226  HH  TYR P 597      -4.982 -24.464  32.363  0.00  0.00      PROA  
ATOM   3227  CD2 TYR P 597      -3.960 -21.504  34.499  0.00  0.00      PROA  
ATOM   3228  HD2 TYR P 597      -4.613 -20.718  34.849  0.00  0.00      PROA  
ATOM   3229  CE2 TYR P 597      -4.424 -22.606  33.647  0.00  0.00      PROA  
ATOM   3230  HE2 TYR P 597      -5.380 -22.438  33.173  0.00  0.00      PROA  
ATOM   3231  C   TYR P 597      -3.731 -21.759  37.938  0.00  0.00      PROA  
ATOM   3232  O   TYR P 597      -3.025 -22.525  38.606  0.00  0.00      PROA  
ATOM   3233  N   ASN P 598      -5.098 -21.897  37.930  0.00  0.00      PROA  
ATOM   3234  HN  ASN P 598      -5.690 -21.184  37.564  0.00  0.00      PROA  
ATOM   3235  CA  ASN P 598      -5.863 -22.947  38.603  0.00  0.00      PROA  
ATOM   3236  HA  ASN P 598      -6.781 -22.957  38.035  0.00  0.00      PROA  
ATOM   3237  CB  ASN P 598      -5.368 -24.509  38.464  0.00  0.00      PROA  
ATOM   3238  HB1 ASN P 598      -6.234 -25.168  38.690  0.00  0.00      PROA  
ATOM   3239  HB2 ASN P 598      -4.569 -24.565  39.233  0.00  0.00      PROA  
ATOM   3240  CG  ASN P 598      -4.858 -24.770  37.066  0.00  0.00      PROA  
ATOM   3241  OD1 ASN P 598      -3.676 -25.015  36.935  0.00  0.00      PROA  
ATOM   3242  ND2 ASN P 598      -5.801 -24.891  36.031  0.00  0.00      PROA  
ATOM   3243 HD21 ASN P 598      -5.664 -25.215  35.095  0.00  0.00      PROA  
ATOM   3244 HD22 ASN P 598      -6.689 -24.509  36.284  0.00  0.00      PROA  
ATOM   3245  C   ASN P 598      -6.276 -22.594  40.067  0.00  0.00      PROA  
ATOM   3246  O   ASN P 598      -6.731 -23.489  40.741  0.00  0.00      PROA  
ATOM   3247  N   SER P 599      -6.224 -21.300  40.467  0.00  0.00      PROA  
ATOM   3248  HN  SER P 599      -5.708 -20.652  39.911  0.00  0.00      PROA  
ATOM   3249  CA  SER P 599      -6.937 -20.794  41.634  0.00  0.00      PROA  
ATOM   3250  HA  SER P 599      -6.790 -21.585  42.355  0.00  0.00      PROA  
ATOM   3251  CB  SER P 599      -6.346 -19.457  42.218  0.00  0.00      PROA  
ATOM   3252  HB1 SER P 599      -6.609 -18.604  41.556  0.00  0.00      PROA  
ATOM   3253  HB2 SER P 599      -5.262 -19.641  42.377  0.00  0.00      PROA  
ATOM   3254  OG  SER P 599      -6.940 -19.310  43.500  0.00  0.00      PROA  
ATOM   3255  HG1 SER P 599      -6.371 -19.836  44.067  0.00  0.00      PROA  
ATOM   3256  C   SER P 599      -8.465 -20.792  41.447  0.00  0.00      PROA  
ATOM   3257  O   SER P 599      -8.973 -20.729  40.299  0.00  0.00      PROA  
ATOM   3258  N   SER P 600      -9.321 -20.825  42.543  0.00  0.00      PROA  
ATOM   3259  HN  SER P 600      -8.890 -20.815  43.442  0.00  0.00      PROA  
ATOM   3260  CA  SER P 600     -10.753 -20.779  42.420  0.00  0.00      PROA  
ATOM   3261  HA  SER P 600     -11.088 -21.592  41.793  0.00  0.00      PROA  
ATOM   3262  CB  SER P 600     -11.519 -20.697  43.715  0.00  0.00      PROA  
ATOM   3263  HB1 SER P 600     -11.564 -21.659  44.270  0.00  0.00      PROA  
ATOM   3264  HB2 SER P 600     -12.613 -20.580  43.561  0.00  0.00      PROA  
ATOM   3265  OG  SER P 600     -11.144 -19.617  44.654  0.00  0.00      PROA  
ATOM   3266  HG1 SER P 600     -10.359 -19.888  45.136  0.00  0.00      PROA  
ATOM   3267  C   SER P 600     -11.311 -19.598  41.548  0.00  0.00      PROA  
ATOM   3268  O   SER P 600     -10.752 -18.504  41.437  0.00  0.00      PROA  
ATOM   3269  N   GLY P 601     -12.397 -19.879  40.794  0.00  0.00      PROA  
ATOM   3270  HN  GLY P 601     -12.824 -20.779  40.749  0.00  0.00      PROA  
ATOM   3271  CA  GLY P 601     -12.901 -19.019  39.718  0.00  0.00      PROA  
ATOM   3272  HA1 GLY P 601     -12.774 -17.991  40.022  0.00  0.00      PROA  
ATOM   3273  HA2 GLY P 601     -13.941 -19.279  39.589  0.00  0.00      PROA  
ATOM   3274  C   GLY P 601     -12.148 -19.123  38.431  0.00  0.00      PROA  
ATOM   3275  O   GLY P 601     -12.134 -18.188  37.625  0.00  0.00      PROA  
ATOM   3276  N   LEU P 602     -11.430 -20.240  38.280  0.00  0.00      PROA  
ATOM   3277  HN  LEU P 602     -11.567 -20.897  39.017  0.00  0.00      PROA  
ATOM   3278  CA  LEU P 602     -10.609 -20.604  37.178  0.00  0.00      PROA  
ATOM   3279  HA  LEU P 602     -10.226 -21.583  37.426  0.00  0.00      PROA  
ATOM   3280  CB  LEU P 602     -11.509 -20.808  35.915  0.00  0.00      PROA  
ATOM   3281  HB1 LEU P 602     -10.922 -21.062  35.007  0.00  0.00      PROA  
ATOM   3282  HB2 LEU P 602     -11.960 -19.819  35.685  0.00  0.00      PROA  
ATOM   3283  CG  LEU P 602     -12.578 -21.956  36.024  0.00  0.00      PROA  
ATOM   3284  HG  LEU P 602     -13.172 -21.776  36.945  0.00  0.00      PROA  
ATOM   3285  CD1 LEU P 602     -13.488 -21.835  34.727  0.00  0.00      PROA  
ATOM   3286 HD11 LEU P 602     -14.118 -22.747  34.643  0.00  0.00      PROA  
ATOM   3287 HD12 LEU P 602     -12.865 -21.736  33.812  0.00  0.00      PROA  
ATOM   3288 HD13 LEU P 602     -14.149 -20.953  34.870  0.00  0.00      PROA  
ATOM   3289  CD2 LEU P 602     -11.982 -23.331  36.167  0.00  0.00      PROA  
ATOM   3290 HD21 LEU P 602     -12.773 -24.043  35.849  0.00  0.00      PROA  
ATOM   3291 HD22 LEU P 602     -11.477 -23.528  37.137  0.00  0.00      PROA  
ATOM   3292 HD23 LEU P 602     -11.299 -23.535  35.315  0.00  0.00      PROA  
ATOM   3293  C   LEU P 602      -9.502 -19.580  36.942  0.00  0.00      PROA  
ATOM   3294  O   LEU P 602      -9.289 -19.076  35.855  0.00  0.00      PROA  
ATOM   3295  N   GLY P 603      -8.729 -19.199  37.992  0.00  0.00      PROA  
ATOM   3296  HN  GLY P 603      -8.790 -19.669  38.869  0.00  0.00      PROA  
ATOM   3297  CA  GLY P 603      -7.642 -18.191  37.978  0.00  0.00      PROA  
ATOM   3298  HA1 GLY P 603      -7.100 -18.345  38.899  0.00  0.00      PROA  
ATOM   3299  HA2 GLY P 603      -8.079 -17.216  37.822  0.00  0.00      PROA  
ATOM   3300  C   GLY P 603      -6.578 -18.504  36.958  0.00  0.00      PROA  
ATOM   3301  O   GLY P 603      -6.302 -19.653  36.610  0.00  0.00      PROA  
ATOM   3302  N   GLY P 604      -5.918 -17.496  36.440  0.00  0.00      PROA  
ATOM   3303  HN  GLY P 604      -5.925 -16.625  36.926  0.00  0.00      PROA  
ATOM   3304  CA  GLY P 604      -4.928 -17.342  35.393  0.00  0.00      PROA  
ATOM   3305  HA1 GLY P 604      -4.071 -17.931  35.682  0.00  0.00      PROA  
ATOM   3306  HA2 GLY P 604      -4.679 -16.298  35.274  0.00  0.00      PROA  
ATOM   3307  C   GLY P 604      -5.319 -17.922  34.039  0.00  0.00      PROA  
ATOM   3308  O   GLY P 604      -6.318 -18.616  33.937  0.00  0.00      PROA  
ATOM   3309  N   PRO P 605      -4.605 -17.644  32.931  0.00  0.00      PROA  
ATOM   3310  CD  PRO P 605      -3.278 -17.080  32.980  0.00  0.00      PROA  
ATOM   3311  HD1 PRO P 605      -2.535 -17.528  33.674  0.00  0.00      PROA  
ATOM   3312  HD2 PRO P 605      -3.390 -16.003  33.228  0.00  0.00      PROA  
ATOM   3313  CA  PRO P 605      -5.190 -17.863  31.541  0.00  0.00      PROA  
ATOM   3314  HA  PRO P 605      -6.181 -17.436  31.494  0.00  0.00      PROA  
ATOM   3315  CB  PRO P 605      -4.193 -17.010  30.652  0.00  0.00      PROA  
ATOM   3316  HB1 PRO P 605      -4.613 -15.984  30.587  0.00  0.00      PROA  
ATOM   3317  HB2 PRO P 605      -4.101 -17.447  29.634  0.00  0.00      PROA  
ATOM   3318  CG  PRO P 605      -2.946 -17.169  31.413  0.00  0.00      PROA  
ATOM   3319  HG1 PRO P 605      -2.637 -18.234  31.357  0.00  0.00      PROA  
ATOM   3320  HG2 PRO P 605      -2.055 -16.531  31.228  0.00  0.00      PROA  
ATOM   3321  C   PRO P 605      -5.257 -19.329  31.104  0.00  0.00      PROA  
ATOM   3322  O   PRO P 605      -4.410 -20.119  31.563  0.00  0.00      PROA  
ATOM   3323  N   SER P 606      -6.241 -19.633  30.287  0.00  0.00      PROA  
ATOM   3324  HN  SER P 606      -6.956 -18.956  30.132  0.00  0.00      PROA  
ATOM   3325  CA  SER P 606      -6.598 -21.021  29.868  0.00  0.00      PROA  
ATOM   3326  HA  SER P 606      -6.079 -21.689  30.539  0.00  0.00      PROA  
ATOM   3327  CB  SER P 606      -8.142 -21.312  29.788  0.00  0.00      PROA  
ATOM   3328  HB1 SER P 606      -8.498 -21.213  30.836  0.00  0.00      PROA  
ATOM   3329  HB2 SER P 606      -8.320 -22.361  29.469  0.00  0.00      PROA  
ATOM   3330  OG  SER P 606      -8.772 -20.447  28.916  0.00  0.00      PROA  
ATOM   3331  HG1 SER P 606      -8.578 -19.533  29.139  0.00  0.00      PROA  
ATOM   3332  C   SER P 606      -6.076 -21.403  28.483  0.00  0.00      PROA  
ATOM   3333  O   SER P 606      -5.479 -20.591  27.770  0.00  0.00      PROA  
ATOM   3334  N   ILE P 607      -6.263 -22.620  28.021  0.00  0.00      PROA  
ATOM   3335  HN  ILE P 607      -6.851 -23.304  28.445  0.00  0.00      PROA  
ATOM   3336  CA  ILE P 607      -5.891 -22.982  26.639  0.00  0.00      PROA  
ATOM   3337  HA  ILE P 607      -4.812 -22.971  26.595  0.00  0.00      PROA  
ATOM   3338  CB  ILE P 607      -6.292 -24.470  26.512  0.00  0.00      PROA  
ATOM   3339  HB  ILE P 607      -7.402 -24.491  26.570  0.00  0.00      PROA  
ATOM   3340  CG2 ILE P 607      -5.817 -25.092  25.168  0.00  0.00      PROA  
ATOM   3341 HG21 ILE P 607      -4.803 -24.698  24.943  0.00  0.00      PROA  
ATOM   3342 HG22 ILE P 607      -6.480 -24.775  24.335  0.00  0.00      PROA  
ATOM   3343 HG23 ILE P 607      -5.763 -26.197  25.275  0.00  0.00      PROA  
ATOM   3344  CG1 ILE P 607      -5.819 -25.319  27.739  0.00  0.00      PROA  
ATOM   3345 HG11 ILE P 607      -6.043 -26.391  27.554  0.00  0.00      PROA  
ATOM   3346 HG12 ILE P 607      -6.369 -25.083  28.674  0.00  0.00      PROA  
ATOM   3347  CD  ILE P 607      -4.326 -25.207  28.018  0.00  0.00      PROA  
ATOM   3348  HD1 ILE P 607      -3.951 -26.030  28.663  0.00  0.00      PROA  
ATOM   3349  HD2 ILE P 607      -4.043 -24.288  28.575  0.00  0.00      PROA  
ATOM   3350  HD3 ILE P 607      -3.707 -25.283  27.098  0.00  0.00      PROA  
ATOM   3351  C   ILE P 607      -6.435 -22.089  25.560  0.00  0.00      PROA  
ATOM   3352  O   ILE P 607      -5.715 -21.607  24.675  0.00  0.00      PROA  
ATOM   3353  N   LYS P 608      -7.763 -21.900  25.652  0.00  0.00      PROA  
ATOM   3354  HN  LYS P 608      -8.338 -22.160  26.423  0.00  0.00      PROA  
ATOM   3355  CA  LYS P 608      -8.445 -21.054  24.669  0.00  0.00      PROA  
ATOM   3356  HA  LYS P 608      -8.205 -21.385  23.670  0.00  0.00      PROA  
ATOM   3357  CB  LYS P 608      -9.966 -21.111  24.825  0.00  0.00      PROA  
ATOM   3358  HB1 LYS P 608     -10.477 -20.478  24.068  0.00  0.00      PROA  
ATOM   3359  HB2 LYS P 608     -10.284 -20.729  25.819  0.00  0.00      PROA  
ATOM   3360  CG  LYS P 608     -10.594 -22.525  24.535  0.00  0.00      PROA  
ATOM   3361  HG1 LYS P 608     -11.681 -22.507  24.765  0.00  0.00      PROA  
ATOM   3362  HG2 LYS P 608     -10.138 -23.317  25.167  0.00  0.00      PROA  
ATOM   3363  CD  LYS P 608     -10.521 -23.044  23.085  0.00  0.00      PROA  
ATOM   3364  HD1 LYS P 608      -9.632 -23.649  22.807  0.00  0.00      PROA  
ATOM   3365  HD2 LYS P 608     -10.462 -22.220  22.342  0.00  0.00      PROA  
ATOM   3366  CE  LYS P 608     -11.597 -24.015  22.606  0.00  0.00      PROA  
ATOM   3367  HE1 LYS P 608     -11.402 -24.550  21.652  0.00  0.00      PROA  
ATOM   3368  HE2 LYS P 608     -12.550 -23.514  22.333  0.00  0.00      PROA  
ATOM   3369  NZ  LYS P 608     -11.981 -25.041  23.619  0.00  0.00      PROA  
ATOM   3370  HZ1 LYS P 608     -11.116 -25.474  24.001  0.00  0.00      PROA  
ATOM   3371  HZ2 LYS P 608     -12.422 -25.905  23.243  0.00  0.00      PROA  
ATOM   3372  HZ3 LYS P 608     -12.575 -24.578  24.336  0.00  0.00      PROA  
ATOM   3373  C   LYS P 608      -8.011 -19.572  24.525  0.00  0.00      PROA  
ATOM   3374  O   LYS P 608      -7.850 -19.097  23.397  0.00  0.00      PROA  
ATOM   3375  N   ASP P 609      -7.884 -18.872  25.744  0.00  0.00      PROA  
ATOM   3376  HN  ASP P 609      -8.005 -19.321  26.626  0.00  0.00      PROA  
ATOM   3377  CA  ASP P 609      -7.333 -17.544  25.886  0.00  0.00      PROA  
ATOM   3378  HA  ASP P 609      -7.925 -16.814  25.354  0.00  0.00      PROA  
ATOM   3379  CB  ASP P 609      -7.067 -17.339  27.447  0.00  0.00      PROA  
ATOM   3380  HB1 ASP P 609      -6.628 -16.325  27.563  0.00  0.00      PROA  
ATOM   3381  HB2 ASP P 609      -6.459 -18.230  27.718  0.00  0.00      PROA  
ATOM   3382  CG  ASP P 609      -8.405 -17.291  28.191  0.00  0.00      PROA  
ATOM   3383  OD1 ASP P 609      -9.431 -16.609  27.797  0.00  0.00      PROA  
ATOM   3384  OD2 ASP P 609      -8.509 -17.891  29.309  0.00  0.00      PROA  
ATOM   3385  C   ASP P 609      -6.001 -17.414  25.083  0.00  0.00      PROA  
ATOM   3386  O   ASP P 609      -5.919 -16.465  24.292  0.00  0.00      PROA  
ATOM   3387  N   LYS P 610      -5.084 -18.368  25.253  0.00  0.00      PROA  
ATOM   3388  HN  LYS P 610      -5.111 -19.027  26.002  0.00  0.00      PROA  
ATOM   3389  CA  LYS P 610      -3.747 -18.376  24.620  0.00  0.00      PROA  
ATOM   3390  HA  LYS P 610      -3.174 -17.473  24.772  0.00  0.00      PROA  
ATOM   3391  CB  LYS P 610      -2.947 -19.545  25.222  0.00  0.00      PROA  
ATOM   3392  HB1 LYS P 610      -1.995 -19.608  24.654  0.00  0.00      PROA  
ATOM   3393  HB2 LYS P 610      -3.474 -20.520  25.297  0.00  0.00      PROA  
ATOM   3394  CG  LYS P 610      -2.501 -19.229  26.611  0.00  0.00      PROA  
ATOM   3395  HG1 LYS P 610      -3.358 -19.108  27.308  0.00  0.00      PROA  
ATOM   3396  HG2 LYS P 610      -1.820 -18.357  26.515  0.00  0.00      PROA  
ATOM   3397  CD  LYS P 610      -1.575 -20.293  27.283  0.00  0.00      PROA  
ATOM   3398  HD1 LYS P 610      -1.480 -19.854  28.299  0.00  0.00      PROA  
ATOM   3399  HD2 LYS P 610      -0.600 -20.341  26.752  0.00  0.00      PROA  
ATOM   3400  CE  LYS P 610      -2.091 -21.696  27.319  0.00  0.00      PROA  
ATOM   3401  HE1 LYS P 610      -2.016 -22.156  26.311  0.00  0.00      PROA  
ATOM   3402  HE2 LYS P 610      -3.110 -21.590  27.751  0.00  0.00      PROA  
ATOM   3403  NZ  LYS P 610      -1.357 -22.390  28.340  0.00  0.00      PROA  
ATOM   3404  HZ1 LYS P 610      -1.501 -23.415  28.240  0.00  0.00      PROA  
ATOM   3405  HZ2 LYS P 610      -1.721 -22.066  29.259  0.00  0.00      PROA  
ATOM   3406  HZ3 LYS P 610      -0.368 -22.105  28.186  0.00  0.00      PROA  
ATOM   3407  C   LYS P 610      -3.800 -18.581  23.156  0.00  0.00      PROA  
ATOM   3408  O   LYS P 610      -3.120 -17.910  22.407  0.00  0.00      PROA  
ATOM   3409  N   TYR P 611      -4.657 -19.482  22.687  0.00  0.00      PROA  
ATOM   3410  HN  TYR P 611      -5.169 -20.090  23.289  0.00  0.00      PROA  
ATOM   3411  CA  TYR P 611      -4.951 -19.580  21.284  0.00  0.00      PROA  
ATOM   3412  HA  TYR P 611      -4.014 -19.820  20.804  0.00  0.00      PROA  
ATOM   3413  CB  TYR P 611      -5.815 -20.965  21.090  0.00  0.00      PROA  
ATOM   3414  HB1 TYR P 611      -6.509 -20.916  21.957  0.00  0.00      PROA  
ATOM   3415  HB2 TYR P 611      -5.119 -21.816  21.247  0.00  0.00      PROA  
ATOM   3416  CG  TYR P 611      -6.547 -21.107  19.721  0.00  0.00      PROA  
ATOM   3417  CD1 TYR P 611      -5.699 -21.286  18.628  0.00  0.00      PROA  
ATOM   3418  HD1 TYR P 611      -4.626 -21.175  18.668  0.00  0.00      PROA  
ATOM   3419  CE1 TYR P 611      -6.277 -21.619  17.424  0.00  0.00      PROA  
ATOM   3420  HE1 TYR P 611      -5.682 -21.590  16.523  0.00  0.00      PROA  
ATOM   3421  CZ  TYR P 611      -7.669 -21.773  17.291  0.00  0.00      PROA  
ATOM   3422  OH  TYR P 611      -8.246 -22.003  16.011  0.00  0.00      PROA  
ATOM   3423  HH  TYR P 611      -7.493 -22.275  15.480  0.00  0.00      PROA  
ATOM   3424  CD2 TYR P 611      -7.919 -21.323  19.592  0.00  0.00      PROA  
ATOM   3425  HD2 TYR P 611      -8.511 -21.298  20.495  0.00  0.00      PROA  
ATOM   3426  CE2 TYR P 611      -8.498 -21.709  18.379  0.00  0.00      PROA  
ATOM   3427  HE2 TYR P 611      -9.554 -21.838  18.193  0.00  0.00      PROA  
ATOM   3428  C   TYR P 611      -5.565 -18.347  20.595  0.00  0.00      PROA  
ATOM   3429  O   TYR P 611      -5.067 -18.019  19.517  0.00  0.00      PROA  
ATOM   3430  N   VAL P 612      -6.648 -17.760  21.257  0.00  0.00      PROA  
ATOM   3431  HN  VAL P 612      -7.028 -18.234  22.048  0.00  0.00      PROA  
ATOM   3432  CA  VAL P 612      -7.200 -16.621  20.613  0.00  0.00      PROA  
ATOM   3433  HA  VAL P 612      -7.475 -16.897  19.606  0.00  0.00      PROA  
ATOM   3434  CB  VAL P 612      -8.526 -16.216  21.321  0.00  0.00      PROA  
ATOM   3435  HB  VAL P 612      -8.385 -16.043  22.409  0.00  0.00      PROA  
ATOM   3436  CG1 VAL P 612      -9.126 -14.901  20.720  0.00  0.00      PROA  
ATOM   3437 HG11 VAL P 612      -9.535 -15.096  19.706  0.00  0.00      PROA  
ATOM   3438 HG12 VAL P 612      -8.377 -14.085  20.629  0.00  0.00      PROA  
ATOM   3439 HG13 VAL P 612      -9.942 -14.619  21.420  0.00  0.00      PROA  
ATOM   3440  CG2 VAL P 612      -9.591 -17.389  21.285  0.00  0.00      PROA  
ATOM   3441 HG21 VAL P 612     -10.441 -17.135  21.953  0.00  0.00      PROA  
ATOM   3442 HG22 VAL P 612      -9.184 -18.341  21.689  0.00  0.00      PROA  
ATOM   3443 HG23 VAL P 612      -9.902 -17.502  20.225  0.00  0.00      PROA  
ATOM   3444  C   VAL P 612      -6.136 -15.431  20.668  0.00  0.00      PROA  
ATOM   3445  O   VAL P 612      -5.961 -14.562  19.754  0.00  0.00      PROA  
ATOM   3446  N   THR P 613      -5.364 -15.285  21.741  0.00  0.00      PROA  
ATOM   3447  HN  THR P 613      -5.490 -15.947  22.476  0.00  0.00      PROA  
ATOM   3448  CA  THR P 613      -4.223 -14.345  21.804  0.00  0.00      PROA  
ATOM   3449  HA  THR P 613      -4.685 -13.374  21.707  0.00  0.00      PROA  
ATOM   3450  CB  THR P 613      -3.569 -14.305  23.149  0.00  0.00      PROA  
ATOM   3451  HB  THR P 613      -3.143 -15.262  23.518  0.00  0.00      PROA  
ATOM   3452  OG1 THR P 613      -4.514 -13.873  24.165  0.00  0.00      PROA  
ATOM   3453  HG1 THR P 613      -5.125 -14.612  24.113  0.00  0.00      PROA  
ATOM   3454  CG2 THR P 613      -2.457 -13.206  23.164  0.00  0.00      PROA  
ATOM   3455 HG21 THR P 613      -2.798 -12.255  22.702  0.00  0.00      PROA  
ATOM   3456 HG22 THR P 613      -1.624 -13.559  22.519  0.00  0.00      PROA  
ATOM   3457 HG23 THR P 613      -2.046 -12.872  24.141  0.00  0.00      PROA  
ATOM   3458  C   THR P 613      -3.148 -14.655  20.772  0.00  0.00      PROA  
ATOM   3459  O   THR P 613      -2.598 -13.716  20.207  0.00  0.00      PROA  
ATOM   3460  N   ALA P 614      -2.711 -15.928  20.582  0.00  0.00      PROA  
ATOM   3461  HN  ALA P 614      -2.949 -16.694  21.175  0.00  0.00      PROA  
ATOM   3462  CA  ALA P 614      -1.729 -16.360  19.598  0.00  0.00      PROA  
ATOM   3463  HA  ALA P 614      -0.786 -15.903  19.857  0.00  0.00      PROA  
ATOM   3464  CB  ALA P 614      -1.435 -17.860  19.742  0.00  0.00      PROA  
ATOM   3465  HB1 ALA P 614      -2.282 -18.569  19.631  0.00  0.00      PROA  
ATOM   3466  HB2 ALA P 614      -1.151 -18.003  20.807  0.00  0.00      PROA  
ATOM   3467  HB3 ALA P 614      -0.605 -18.150  19.062  0.00  0.00      PROA  
ATOM   3468  C   ALA P 614      -2.161 -15.960  18.105  0.00  0.00      PROA  
ATOM   3469  O   ALA P 614      -1.385 -15.441  17.328  0.00  0.00      PROA  
ATOM   3470  N   LEU P 615      -3.454 -16.144  17.777  0.00  0.00      PROA  
ATOM   3471  HN  LEU P 615      -3.999 -16.755  18.345  0.00  0.00      PROA  
ATOM   3472  CA  LEU P 615      -4.173 -15.748  16.566  0.00  0.00      PROA  
ATOM   3473  HA  LEU P 615      -3.585 -16.102  15.732  0.00  0.00      PROA  
ATOM   3474  CB  LEU P 615      -5.630 -16.177  16.517  0.00  0.00      PROA  
ATOM   3475  HB1 LEU P 615      -6.113 -15.561  15.729  0.00  0.00      PROA  
ATOM   3476  HB2 LEU P 615      -6.109 -16.019  17.507  0.00  0.00      PROA  
ATOM   3477  CG  LEU P 615      -5.792 -17.648  16.292  0.00  0.00      PROA  
ATOM   3478  HG  LEU P 615      -5.175 -18.158  17.063  0.00  0.00      PROA  
ATOM   3479  CD1 LEU P 615      -7.296 -18.074  16.491  0.00  0.00      PROA  
ATOM   3480 HD11 LEU P 615      -7.302 -19.183  16.548  0.00  0.00      PROA  
ATOM   3481 HD12 LEU P 615      -7.957 -17.709  15.676  0.00  0.00      PROA  
ATOM   3482 HD13 LEU P 615      -7.707 -17.727  17.463  0.00  0.00      PROA  
ATOM   3483  CD2 LEU P 615      -5.254 -18.052  14.901  0.00  0.00      PROA  
ATOM   3484 HD21 LEU P 615      -4.289 -17.521  14.760  0.00  0.00      PROA  
ATOM   3485 HD22 LEU P 615      -5.895 -17.693  14.067  0.00  0.00      PROA  
ATOM   3486 HD23 LEU P 615      -5.166 -19.125  14.628  0.00  0.00      PROA  
ATOM   3487  C   LEU P 615      -4.188 -14.294  16.378  0.00  0.00      PROA  
ATOM   3488  O   LEU P 615      -3.930 -13.775  15.273  0.00  0.00      PROA  
ATOM   3489  N   TYR P 616      -4.549 -13.534  17.458  0.00  0.00      PROA  
ATOM   3490  HN  TYR P 616      -4.878 -14.060  18.238  0.00  0.00      PROA  
ATOM   3491  CA  TYR P 616      -4.657 -12.082  17.489  0.00  0.00      PROA  
ATOM   3492  HA  TYR P 616      -5.360 -11.793  16.722  0.00  0.00      PROA  
ATOM   3493  CB  TYR P 616      -5.233 -11.602  18.868  0.00  0.00      PROA  
ATOM   3494  HB1 TYR P 616      -4.475 -11.953  19.601  0.00  0.00      PROA  
ATOM   3495  HB2 TYR P 616      -6.218 -12.027  19.155  0.00  0.00      PROA  
ATOM   3496  CG  TYR P 616      -5.377 -10.094  18.914  0.00  0.00      PROA  
ATOM   3497  CD1 TYR P 616      -5.187  -9.437  20.176  0.00  0.00      PROA  
ATOM   3498  HD1 TYR P 616      -4.886 -10.066  21.001  0.00  0.00      PROA  
ATOM   3499  CE1 TYR P 616      -5.227  -8.006  20.303  0.00  0.00      PROA  
ATOM   3500  HE1 TYR P 616      -5.145  -7.574  21.290  0.00  0.00      PROA  
ATOM   3501  CZ  TYR P 616      -5.657  -7.225  19.227  0.00  0.00      PROA  
ATOM   3502  OH  TYR P 616      -5.919  -5.828  19.284  0.00  0.00      PROA  
ATOM   3503  HH  TYR P 616      -6.320  -5.568  18.451  0.00  0.00      PROA  
ATOM   3504  CD2 TYR P 616      -5.716  -9.311  17.796  0.00  0.00      PROA  
ATOM   3505  HD2 TYR P 616      -5.875  -9.722  16.810  0.00  0.00      PROA  
ATOM   3506  CE2 TYR P 616      -5.884  -7.880  17.981  0.00  0.00      PROA  
ATOM   3507  HE2 TYR P 616      -6.268  -7.341  17.128  0.00  0.00      PROA  
ATOM   3508  C   TYR P 616      -3.378 -11.381  17.096  0.00  0.00      PROA  
ATOM   3509  O   TYR P 616      -3.369 -10.644  16.095  0.00  0.00      PROA  
ATOM   3510  N   PHE P 617      -2.286 -11.711  17.849  0.00  0.00      PROA  
ATOM   3511  HN  PHE P 617      -2.401 -12.288  18.653  0.00  0.00      PROA  
ATOM   3512  CA  PHE P 617      -0.958 -11.357  17.500  0.00  0.00      PROA  
ATOM   3513  HA  PHE P 617      -0.798 -10.308  17.698  0.00  0.00      PROA  
ATOM   3514  CB  PHE P 617       0.058 -12.084  18.532  0.00  0.00      PROA  
ATOM   3515  HB1 PHE P 617      -0.264 -13.147  18.517  0.00  0.00      PROA  
ATOM   3516  HB2 PHE P 617      -0.160 -11.636  19.525  0.00  0.00      PROA  
ATOM   3517  CG  PHE P 617       1.502 -11.950  18.117  0.00  0.00      PROA  
ATOM   3518  CD1 PHE P 617       2.157 -10.751  18.385  0.00  0.00      PROA  
ATOM   3519  HD1 PHE P 617       1.648 -10.023  18.999  0.00  0.00      PROA  
ATOM   3520  CE1 PHE P 617       3.537 -10.544  18.021  0.00  0.00      PROA  
ATOM   3521  HE1 PHE P 617       4.210  -9.757  18.328  0.00  0.00      PROA  
ATOM   3522  CZ  PHE P 617       4.156 -11.495  17.179  0.00  0.00      PROA  
ATOM   3523  HZ  PHE P 617       5.147 -11.319  16.787  0.00  0.00      PROA  
ATOM   3524  CD2 PHE P 617       2.184 -12.935  17.423  0.00  0.00      PROA  
ATOM   3525  HD2 PHE P 617       1.744 -13.856  17.070  0.00  0.00      PROA  
ATOM   3526  CE2 PHE P 617       3.457 -12.640  16.855  0.00  0.00      PROA  
ATOM   3527  HE2 PHE P 617       3.954 -13.384  16.250  0.00  0.00      PROA  
ATOM   3528  C   PHE P 617      -0.580 -11.560  16.112  0.00  0.00      PROA  
ATOM   3529  O   PHE P 617      -0.172 -10.651  15.385  0.00  0.00      PROA  
ATOM   3530  N   THR P 618      -0.669 -12.814  15.570  0.00  0.00      PROA  
ATOM   3531  HN  THR P 618      -1.123 -13.493  16.141  0.00  0.00      PROA  
ATOM   3532  CA  THR P 618      -0.279 -13.196  14.257  0.00  0.00      PROA  
ATOM   3533  HA  THR P 618       0.764 -12.944  14.131  0.00  0.00      PROA  
ATOM   3534  CB  THR P 618      -0.313 -14.741  14.099  0.00  0.00      PROA  
ATOM   3535  HB  THR P 618      -1.363 -15.087  14.208  0.00  0.00      PROA  
ATOM   3536  OG1 THR P 618       0.351 -15.347  15.245  0.00  0.00      PROA  
ATOM   3537  HG1 THR P 618      -0.245 -15.011  15.918  0.00  0.00      PROA  
ATOM   3538  CG2 THR P 618       0.318 -15.194  12.769  0.00  0.00      PROA  
ATOM   3539 HG21 THR P 618      -0.410 -14.884  11.989  0.00  0.00      PROA  
ATOM   3540 HG22 THR P 618       0.373 -16.298  12.877  0.00  0.00      PROA  
ATOM   3541 HG23 THR P 618       1.369 -14.835  12.738  0.00  0.00      PROA  
ATOM   3542  C   THR P 618      -0.977 -12.574  13.135  0.00  0.00      PROA  
ATOM   3543  O   THR P 618      -0.311 -11.911  12.343  0.00  0.00      PROA  
ATOM   3544  N   PHE P 619      -2.321 -12.525  13.099  0.00  0.00      PROA  
ATOM   3545  HN  PHE P 619      -2.807 -13.118  13.736  0.00  0.00      PROA  
ATOM   3546  CA  PHE P 619      -3.051 -11.716  12.162  0.00  0.00      PROA  
ATOM   3547  HA  PHE P 619      -2.656 -12.061  11.218  0.00  0.00      PROA  
ATOM   3548  CB  PHE P 619      -4.640 -12.017  12.195  0.00  0.00      PROA  
ATOM   3549  HB1 PHE P 619      -5.004 -11.215  11.519  0.00  0.00      PROA  
ATOM   3550  HB2 PHE P 619      -5.146 -11.903  13.178  0.00  0.00      PROA  
ATOM   3551  CG  PHE P 619      -5.149 -13.257  11.439  0.00  0.00      PROA  
ATOM   3552  CD1 PHE P 619      -4.755 -13.595  10.131  0.00  0.00      PROA  
ATOM   3553  HD1 PHE P 619      -4.058 -12.933   9.639  0.00  0.00      PROA  
ATOM   3554  CE1 PHE P 619      -5.257 -14.722   9.445  0.00  0.00      PROA  
ATOM   3555  HE1 PHE P 619      -5.023 -14.879   8.403  0.00  0.00      PROA  
ATOM   3556  CZ  PHE P 619      -6.209 -15.561  10.082  0.00  0.00      PROA  
ATOM   3557  HZ  PHE P 619      -6.743 -16.303   9.507  0.00  0.00      PROA  
ATOM   3558  CD2 PHE P 619      -6.063 -14.137  12.065  0.00  0.00      PROA  
ATOM   3559  HD2 PHE P 619      -6.396 -14.007  13.084  0.00  0.00      PROA  
ATOM   3560  CE2 PHE P 619      -6.633 -15.246  11.339  0.00  0.00      PROA  
ATOM   3561  HE2 PHE P 619      -7.370 -15.841  11.858  0.00  0.00      PROA  
ATOM   3562  C   PHE P 619      -2.942 -10.243  12.137  0.00  0.00      PROA  
ATOM   3563  O   PHE P 619      -2.909  -9.593  11.031  0.00  0.00      PROA  
ATOM   3564  N   SER P 620      -2.764  -9.571  13.259  0.00  0.00      PROA  
ATOM   3565  HN  SER P 620      -2.973 -10.017  14.126  0.00  0.00      PROA  
ATOM   3566  CA  SER P 620      -2.409  -8.134  13.372  0.00  0.00      PROA  
ATOM   3567  HA  SER P 620      -3.002  -7.522  12.708  0.00  0.00      PROA  
ATOM   3568  CB  SER P 620      -2.498  -7.668  14.808  0.00  0.00      PROA  
ATOM   3569  HB1 SER P 620      -1.776  -8.245  15.423  0.00  0.00      PROA  
ATOM   3570  HB2 SER P 620      -3.559  -7.948  14.985  0.00  0.00      PROA  
ATOM   3571  OG  SER P 620      -2.256  -6.220  14.941  0.00  0.00      PROA  
ATOM   3572  HG1 SER P 620      -1.708  -6.105  15.720  0.00  0.00      PROA  
ATOM   3573  C   SER P 620      -1.082  -7.895  12.733  0.00  0.00      PROA  
ATOM   3574  O   SER P 620      -1.011  -7.125  11.744  0.00  0.00      PROA  
ATOM   3575  N   SER P 621      -0.058  -8.657  13.156  0.00  0.00      PROA  
ATOM   3576  HN  SER P 621      -0.089  -9.392  13.828  0.00  0.00      PROA  
ATOM   3577  CA  SER P 621       1.261  -8.456  12.632  0.00  0.00      PROA  
ATOM   3578  HA  SER P 621       1.539  -7.448  12.898  0.00  0.00      PROA  
ATOM   3579  CB  SER P 621       2.337  -9.431  13.277  0.00  0.00      PROA  
ATOM   3580  HB1 SER P 621       2.323 -10.448  12.829  0.00  0.00      PROA  
ATOM   3581  HB2 SER P 621       2.041  -9.526  14.344  0.00  0.00      PROA  
ATOM   3582  OG  SER P 621       3.613  -8.964  13.114  0.00  0.00      PROA  
ATOM   3583  HG1 SER P 621       3.780  -8.935  12.169  0.00  0.00      PROA  
ATOM   3584  C   SER P 621       1.337  -8.554  11.095  0.00  0.00      PROA  
ATOM   3585  O   SER P 621       1.770  -7.605  10.437  0.00  0.00      PROA  
ATOM   3586  N   LEU P 622       0.760  -9.620  10.486  0.00  0.00      PROA  
ATOM   3587  HN  LEU P 622       0.403 -10.357  11.055  0.00  0.00      PROA  
ATOM   3588  CA  LEU P 622       0.604  -9.859   9.025  0.00  0.00      PROA  
ATOM   3589  HA  LEU P 622       1.625  -9.807   8.675  0.00  0.00      PROA  
ATOM   3590  CB  LEU P 622       0.066 -11.251   8.720  0.00  0.00      PROA  
ATOM   3591  HB1 LEU P 622       0.039 -11.530   7.645  0.00  0.00      PROA  
ATOM   3592  HB2 LEU P 622      -0.979 -11.302   9.093  0.00  0.00      PROA  
ATOM   3593  CG  LEU P 622       0.829 -12.441   9.372  0.00  0.00      PROA  
ATOM   3594  HG  LEU P 622       0.898 -12.248  10.464  0.00  0.00      PROA  
ATOM   3595  CD1 LEU P 622      -0.027 -13.744   9.112  0.00  0.00      PROA  
ATOM   3596 HD11 LEU P 622       0.506 -14.581   9.612  0.00  0.00      PROA  
ATOM   3597 HD12 LEU P 622      -0.208 -13.867   8.023  0.00  0.00      PROA  
ATOM   3598 HD13 LEU P 622      -0.958 -13.667   9.713  0.00  0.00      PROA  
ATOM   3599  CD2 LEU P 622       2.214 -12.538   8.831  0.00  0.00      PROA  
ATOM   3600 HD21 LEU P 622       2.699 -13.439   9.264  0.00  0.00      PROA  
ATOM   3601 HD22 LEU P 622       2.856 -11.696   9.168  0.00  0.00      PROA  
ATOM   3602 HD23 LEU P 622       2.283 -12.698   7.734  0.00  0.00      PROA  
ATOM   3603  C   LEU P 622      -0.219  -8.831   8.286  0.00  0.00      PROA  
ATOM   3604  O   LEU P 622       0.159  -8.337   7.225  0.00  0.00      PROA  
ATOM   3605  N   THR P 623      -1.408  -8.545   8.846  0.00  0.00      PROA  
ATOM   3606  HN  THR P 623      -1.596  -8.858   9.774  0.00  0.00      PROA  
ATOM   3607  CA  THR P 623      -2.279  -7.481   8.294  0.00  0.00      PROA  
ATOM   3608  HA  THR P 623      -2.394  -7.712   7.246  0.00  0.00      PROA  
ATOM   3609  CB  THR P 623      -3.723  -7.516   8.773  0.00  0.00      PROA  
ATOM   3610  HB  THR P 623      -4.318  -6.809   8.157  0.00  0.00      PROA  
ATOM   3611  OG1 THR P 623      -3.917  -7.225  10.182  0.00  0.00      PROA  
ATOM   3612  HG1 THR P 623      -3.456  -7.969  10.577  0.00  0.00      PROA  
ATOM   3613  CG2 THR P 623      -4.396  -8.868   8.417  0.00  0.00      PROA  
ATOM   3614 HG21 THR P 623      -3.794  -9.789   8.576  0.00  0.00      PROA  
ATOM   3615 HG22 THR P 623      -4.710  -8.716   7.362  0.00  0.00      PROA  
ATOM   3616 HG23 THR P 623      -5.344  -8.915   8.994  0.00  0.00      PROA  
ATOM   3617  C   THR P 623      -1.788  -5.995   8.425  0.00  0.00      PROA  
ATOM   3618  O   THR P 623      -2.246  -5.130   7.632  0.00  0.00      PROA  
ATOM   3619  N   SER P 624      -0.856  -5.817   9.300  0.00  0.00      PROA  
ATOM   3620  HN  SER P 624      -0.475  -6.584   9.810  0.00  0.00      PROA  
ATOM   3621  CA  SER P 624      -0.026  -4.559   9.488  0.00  0.00      PROA  
ATOM   3622  HA  SER P 624       0.879  -4.841  10.006  0.00  0.00      PROA  
ATOM   3623  CB  SER P 624       0.370  -3.880   8.170  0.00  0.00      PROA  
ATOM   3624  HB1 SER P 624      -0.474  -3.378   7.651  0.00  0.00      PROA  
ATOM   3625  HB2 SER P 624       0.747  -4.660   7.473  0.00  0.00      PROA  
ATOM   3626  OG  SER P 624       1.385  -2.859   8.357  0.00  0.00      PROA  
ATOM   3627  HG1 SER P 624       1.044  -2.115   8.859  0.00  0.00      PROA  
ATOM   3628  C   SER P 624      -0.785  -3.610  10.535  0.00  0.00      PROA  
ATOM   3629  O   SER P 624      -0.426  -2.487  10.669  0.00  0.00      PROA  
ATOM   3630  N   VAL P 625      -1.890  -4.057  11.222  0.00  0.00      PROA  
ATOM   3631  HN  VAL P 625      -2.141  -5.010  11.069  0.00  0.00      PROA  
ATOM   3632  CA  VAL P 625      -2.660  -3.202  12.068  0.00  0.00      PROA  
ATOM   3633  HA  VAL P 625      -2.743  -2.227  11.611  0.00  0.00      PROA  
ATOM   3634  CB  VAL P 625      -4.047  -3.664  12.033  0.00  0.00      PROA  
ATOM   3635  HB  VAL P 625      -4.092  -4.603  12.626  0.00  0.00      PROA  
ATOM   3636  CG1 VAL P 625      -4.965  -2.651  12.775  0.00  0.00      PROA  
ATOM   3637 HG11 VAL P 625      -4.928  -1.706  12.193  0.00  0.00      PROA  
ATOM   3638 HG12 VAL P 625      -4.682  -2.366  13.811  0.00  0.00      PROA  
ATOM   3639 HG13 VAL P 625      -6.013  -3.020  12.803  0.00  0.00      PROA  
ATOM   3640  CG2 VAL P 625      -4.598  -3.778  10.580  0.00  0.00      PROA  
ATOM   3641 HG21 VAL P 625      -5.697  -3.784  10.744  0.00  0.00      PROA  
ATOM   3642 HG22 VAL P 625      -4.306  -4.708  10.048  0.00  0.00      PROA  
ATOM   3643 HG23 VAL P 625      -4.336  -2.921   9.924  0.00  0.00      PROA  
ATOM   3644  C   VAL P 625      -2.100  -3.029  13.429  0.00  0.00      PROA  
ATOM   3645  O   VAL P 625      -2.345  -2.005  14.132  0.00  0.00      PROA  
ATOM   3646  N   GLY P 626      -1.197  -3.951  13.823  0.00  0.00      PROA  
ATOM   3647  HN  GLY P 626      -1.077  -4.669  13.142  0.00  0.00      PROA  
ATOM   3648  CA  GLY P 626      -0.135  -3.869  14.888  0.00  0.00      PROA  
ATOM   3649  HA1 GLY P 626       0.594  -3.228  14.415  0.00  0.00      PROA  
ATOM   3650  HA2 GLY P 626       0.334  -4.829  15.041  0.00  0.00      PROA  
ATOM   3651  C   GLY P 626      -0.459  -3.300  16.192  0.00  0.00      PROA  
ATOM   3652  O   GLY P 626       0.312  -2.496  16.766  0.00  0.00      PROA  
ATOM   3653  N   PHE P 627      -1.595  -3.689  16.838  0.00  0.00      PROA  
ATOM   3654  HN  PHE P 627      -2.246  -4.218  16.300  0.00  0.00      PROA  
ATOM   3655  CA  PHE P 627      -2.018  -3.148  18.059  0.00  0.00      PROA  
ATOM   3656  HA  PHE P 627      -2.205  -2.089  17.958  0.00  0.00      PROA  
ATOM   3657  CB  PHE P 627      -3.390  -3.750  18.457  0.00  0.00      PROA  
ATOM   3658  HB1 PHE P 627      -3.625  -3.532  19.521  0.00  0.00      PROA  
ATOM   3659  HB2 PHE P 627      -3.244  -4.852  18.465  0.00  0.00      PROA  
ATOM   3660  CG  PHE P 627      -4.407  -3.417  17.420  0.00  0.00      PROA  
ATOM   3661  CD1 PHE P 627      -4.902  -2.054  17.404  0.00  0.00      PROA  
ATOM   3662  HD1 PHE P 627      -4.336  -1.393  18.043  0.00  0.00      PROA  
ATOM   3663  CE1 PHE P 627      -5.968  -1.730  16.582  0.00  0.00      PROA  
ATOM   3664  HE1 PHE P 627      -6.358  -0.726  16.504  0.00  0.00      PROA  
ATOM   3665  CZ  PHE P 627      -6.543  -2.755  15.783  0.00  0.00      PROA  
ATOM   3666  HZ  PHE P 627      -7.339  -2.562  15.079  0.00  0.00      PROA  
ATOM   3667  CD2 PHE P 627      -5.017  -4.379  16.569  0.00  0.00      PROA  
ATOM   3668  HD2 PHE P 627      -4.711  -5.415  16.565  0.00  0.00      PROA  
ATOM   3669  CE2 PHE P 627      -5.995  -4.017  15.752  0.00  0.00      PROA  
ATOM   3670  HE2 PHE P 627      -6.457  -4.803  15.173  0.00  0.00      PROA  
ATOM   3671  C   PHE P 627      -1.154  -3.285  19.260  0.00  0.00      PROA  
ATOM   3672  O   PHE P 627      -0.805  -2.277  19.884  0.00  0.00      PROA  
ATOM   3673  N   GLY P 628      -0.651  -4.499  19.409  0.00  0.00      PROA  
ATOM   3674  HN  GLY P 628      -1.008  -5.274  18.893  0.00  0.00      PROA  
ATOM   3675  CA  GLY P 628       0.421  -4.850  20.413  0.00  0.00      PROA  
ATOM   3676  HA1 GLY P 628       1.115  -4.033  20.548  0.00  0.00      PROA  
ATOM   3677  HA2 GLY P 628       0.959  -5.657  19.938  0.00  0.00      PROA  
ATOM   3678  C   GLY P 628       0.115  -5.166  21.835  0.00  0.00      PROA  
ATOM   3679  O   GLY P 628       1.083  -5.353  22.643  0.00  0.00      PROA  
ATOM   3680  N   ASN P 629      -1.182  -5.302  22.156  0.00  0.00      PROA  
ATOM   3681  HN  ASN P 629      -1.786  -5.431  21.373  0.00  0.00      PROA  
ATOM   3682  CA  ASN P 629      -1.682  -5.529  23.533  0.00  0.00      PROA  
ATOM   3683  HA  ASN P 629      -1.124  -4.946  24.251  0.00  0.00      PROA  
ATOM   3684  CB  ASN P 629      -3.187  -5.180  23.537  0.00  0.00      PROA  
ATOM   3685  HB1 ASN P 629      -3.517  -5.434  24.567  0.00  0.00      PROA  
ATOM   3686  HB2 ASN P 629      -3.781  -5.575  22.684  0.00  0.00      PROA  
ATOM   3687  CG  ASN P 629      -3.336  -3.642  23.357  0.00  0.00      PROA  
ATOM   3688  OD1 ASN P 629      -3.756  -3.229  22.265  0.00  0.00      PROA  
ATOM   3689  ND2 ASN P 629      -2.822  -2.757  24.283  0.00  0.00      PROA  
ATOM   3690 HD21 ASN P 629      -2.824  -1.778  24.079  0.00  0.00      PROA  
ATOM   3691 HD22 ASN P 629      -2.507  -3.203  25.121  0.00  0.00      PROA  
ATOM   3692  C   ASN P 629      -1.408  -7.008  23.827  0.00  0.00      PROA  
ATOM   3693  O   ASN P 629      -1.897  -7.809  23.065  0.00  0.00      PROA  
ATOM   3694  N   VAL P 630      -0.580  -7.357  24.838  0.00  0.00      PROA  
ATOM   3695  HN  VAL P 630      -0.503  -6.710  25.593  0.00  0.00      PROA  
ATOM   3696  CA  VAL P 630       0.298  -8.549  24.979  0.00  0.00      PROA  
ATOM   3697  HA  VAL P 630       0.832  -8.434  25.911  0.00  0.00      PROA  
ATOM   3698  CB  VAL P 630      -0.479  -9.842  25.209  0.00  0.00      PROA  
ATOM   3699  HB  VAL P 630      -1.112 -10.090  24.330  0.00  0.00      PROA  
ATOM   3700  CG1 VAL P 630       0.517 -11.051  25.461  0.00  0.00      PROA  
ATOM   3701 HG11 VAL P 630      -0.009 -11.884  25.975  0.00  0.00      PROA  
ATOM   3702 HG12 VAL P 630       1.418 -10.759  26.043  0.00  0.00      PROA  
ATOM   3703 HG13 VAL P 630       0.914 -11.499  24.525  0.00  0.00      PROA  
ATOM   3704  CG2 VAL P 630      -1.273  -9.689  26.538  0.00  0.00      PROA  
ATOM   3705 HG21 VAL P 630      -1.942 -10.573  26.611  0.00  0.00      PROA  
ATOM   3706 HG22 VAL P 630      -1.893  -8.768  26.500  0.00  0.00      PROA  
ATOM   3707 HG23 VAL P 630      -0.630  -9.659  27.443  0.00  0.00      PROA  
ATOM   3708  C   VAL P 630       1.303  -8.585  23.887  0.00  0.00      PROA  
ATOM   3709  O   VAL P 630       1.011  -8.441  22.703  0.00  0.00      PROA  
ATOM   3710  N   SER P 631       2.621  -8.766  24.189  0.00  0.00      PROA  
ATOM   3711  HN  SER P 631       2.980  -8.993  25.091  0.00  0.00      PROA  
ATOM   3712  CA  SER P 631       3.714  -8.648  23.146  0.00  0.00      PROA  
ATOM   3713  HA  SER P 631       3.345  -8.918  22.167  0.00  0.00      PROA  
ATOM   3714  CB  SER P 631       4.388  -7.291  22.961  0.00  0.00      PROA  
ATOM   3715  HB1 SER P 631       5.444  -7.373  22.623  0.00  0.00      PROA  
ATOM   3716  HB2 SER P 631       4.455  -6.925  24.008  0.00  0.00      PROA  
ATOM   3717  OG  SER P 631       3.594  -6.384  22.149  0.00  0.00      PROA  
ATOM   3718  HG1 SER P 631       2.742  -6.217  22.558  0.00  0.00      PROA  
ATOM   3719  C   SER P 631       4.876  -9.622  23.463  0.00  0.00      PROA  
ATOM   3720  O   SER P 631       4.962  -9.988  24.616  0.00  0.00      PROA  
ATOM   3721  N   PRO P 632       5.730  -9.984  22.517  0.00  0.00      PROA  
ATOM   3722  CD  PRO P 632       5.548  -9.766  21.087  0.00  0.00      PROA  
ATOM   3723  HD1 PRO P 632       5.598  -8.681  20.857  0.00  0.00      PROA  
ATOM   3724  HD2 PRO P 632       4.611 -10.268  20.762  0.00  0.00      PROA  
ATOM   3725  CA  PRO P 632       7.121 -10.346  22.853  0.00  0.00      PROA  
ATOM   3726  HA  PRO P 632       7.117 -11.410  23.040  0.00  0.00      PROA  
ATOM   3727  CB  PRO P 632       7.825  -9.974  21.529  0.00  0.00      PROA  
ATOM   3728  HB1 PRO P 632       8.737 -10.603  21.457  0.00  0.00      PROA  
ATOM   3729  HB2 PRO P 632       8.154  -8.915  21.595  0.00  0.00      PROA  
ATOM   3730  CG  PRO P 632       6.847 -10.275  20.455  0.00  0.00      PROA  
ATOM   3731  HG1 PRO P 632       7.166  -9.732  19.541  0.00  0.00      PROA  
ATOM   3732  HG2 PRO P 632       6.777 -11.361  20.231  0.00  0.00      PROA  
ATOM   3733  C   PRO P 632       7.779  -9.708  24.094  0.00  0.00      PROA  
ATOM   3734  O   PRO P 632       7.553  -8.520  24.316  0.00  0.00      PROA  
ATOM   3735  N   ASN P 633       8.610 -10.361  24.878  0.00  0.00      PROA  
ATOM   3736  HN  ASN P 633       8.702 -11.343  24.736  0.00  0.00      PROA  
ATOM   3737  CA  ASN P 633       9.647  -9.820  25.749  0.00  0.00      PROA  
ATOM   3738  HA  ASN P 633       9.855  -8.892  25.237  0.00  0.00      PROA  
ATOM   3739  CB  ASN P 633       9.034  -9.512  27.124  0.00  0.00      PROA  
ATOM   3740  HB1 ASN P 633       9.044 -10.478  27.672  0.00  0.00      PROA  
ATOM   3741  HB2 ASN P 633       7.992  -9.143  27.020  0.00  0.00      PROA  
ATOM   3742  CG  ASN P 633       9.883  -8.492  27.810  0.00  0.00      PROA  
ATOM   3743  OD1 ASN P 633      10.826  -7.815  27.392  0.00  0.00      PROA  
ATOM   3744  ND2 ASN P 633       9.420  -8.274  29.083  0.00  0.00      PROA  
ATOM   3745 HD21 ASN P 633       8.496  -8.544  29.352  0.00  0.00      PROA  
ATOM   3746 HD22 ASN P 633      10.044  -7.785  29.694  0.00  0.00      PROA  
ATOM   3747  C   ASN P 633      10.862 -10.735  25.806  0.00  0.00      PROA  
ATOM   3748  O   ASN P 633      11.894 -10.284  26.313  0.00  0.00      PROA  
ATOM   3749  N   THR P 634      10.886 -11.981  25.396  0.00  0.00      PROA  
ATOM   3750  HN  THR P 634      10.057 -12.308  24.950  0.00  0.00      PROA  
ATOM   3751  CA  THR P 634      12.122 -12.819  25.196  0.00  0.00      PROA  
ATOM   3752  HA  THR P 634      12.782 -12.497  25.988  0.00  0.00      PROA  
ATOM   3753  CB  THR P 634      11.977 -14.426  25.331  0.00  0.00      PROA  
ATOM   3754  HB  THR P 634      13.023 -14.801  25.348  0.00  0.00      PROA  
ATOM   3755  OG1 THR P 634      11.362 -15.120  24.300  0.00  0.00      PROA  
ATOM   3756  HG1 THR P 634      10.449 -15.199  24.586  0.00  0.00      PROA  
ATOM   3757  CG2 THR P 634      11.297 -14.707  26.612  0.00  0.00      PROA  
ATOM   3758 HG21 THR P 634      11.372 -15.772  26.917  0.00  0.00      PROA  
ATOM   3759 HG22 THR P 634      10.203 -14.513  26.616  0.00  0.00      PROA  
ATOM   3760 HG23 THR P 634      11.978 -14.146  27.288  0.00  0.00      PROA  
ATOM   3761  C   THR P 634      12.868 -12.497  23.888  0.00  0.00      PROA  
ATOM   3762  O   THR P 634      12.455 -11.971  22.913  0.00  0.00      PROA  
ATOM   3763  N   ASN P 635      14.191 -12.910  23.911  0.00  0.00      PROA  
ATOM   3764  HN  ASN P 635      14.649 -13.132  24.768  0.00  0.00      PROA  
ATOM   3765  CA  ASN P 635      15.039 -12.994  22.688  0.00  0.00      PROA  
ATOM   3766  HA  ASN P 635      14.859 -12.046  22.203  0.00  0.00      PROA  
ATOM   3767  CB  ASN P 635      16.600 -13.150  22.967  0.00  0.00      PROA  
ATOM   3768  HB1 ASN P 635      17.191 -13.230  22.030  0.00  0.00      PROA  
ATOM   3769  HB2 ASN P 635      16.870 -14.046  23.566  0.00  0.00      PROA  
ATOM   3770  CG  ASN P 635      16.977 -12.019  23.839  0.00  0.00      PROA  
ATOM   3771  OD1 ASN P 635      16.270 -11.024  24.098  0.00  0.00      PROA  
ATOM   3772  ND2 ASN P 635      18.285 -12.088  24.165  0.00  0.00      PROA  
ATOM   3773 HD21 ASN P 635      18.572 -11.451  24.880  0.00  0.00      PROA  
ATOM   3774 HD22 ASN P 635      18.804 -12.902  23.904  0.00  0.00      PROA  
ATOM   3775  C   ASN P 635      14.503 -13.937  21.663  0.00  0.00      PROA  
ATOM   3776  O   ASN P 635      14.306 -13.425  20.539  0.00  0.00      PROA  
ATOM   3777  N   SER P 636      14.099 -15.222  21.968  0.00  0.00      PROA  
ATOM   3778  HN  SER P 636      14.230 -15.531  22.906  0.00  0.00      PROA  
ATOM   3779  CA  SER P 636      13.441 -16.162  21.025  0.00  0.00      PROA  
ATOM   3780  HA  SER P 636      14.206 -16.381  20.295  0.00  0.00      PROA  
ATOM   3781  CB  SER P 636      13.202 -17.477  21.806  0.00  0.00      PROA  
ATOM   3782  HB1 SER P 636      12.854 -18.221  21.057  0.00  0.00      PROA  
ATOM   3783  HB2 SER P 636      12.450 -17.348  22.613  0.00  0.00      PROA  
ATOM   3784  OG  SER P 636      14.438 -17.932  22.436  0.00  0.00      PROA  
ATOM   3785  HG1 SER P 636      14.770 -17.232  23.004  0.00  0.00      PROA  
ATOM   3786  C   SER P 636      12.165 -15.618  20.368  0.00  0.00      PROA  
ATOM   3787  O   SER P 636      11.929 -15.846  19.158  0.00  0.00      PROA  
ATOM   3788  N   GLU P 637      11.307 -14.984  21.169  0.00  0.00      PROA  
ATOM   3789  HN  GLU P 637      11.526 -14.737  22.110  0.00  0.00      PROA  
ATOM   3790  CA  GLU P 637      10.060 -14.298  20.782  0.00  0.00      PROA  
ATOM   3791  HA  GLU P 637       9.457 -15.046  20.289  0.00  0.00      PROA  
ATOM   3792  CB  GLU P 637       9.278 -13.777  21.958  0.00  0.00      PROA  
ATOM   3793  HB1 GLU P 637       8.590 -12.966  21.636  0.00  0.00      PROA  
ATOM   3794  HB2 GLU P 637       9.992 -13.309  22.668  0.00  0.00      PROA  
ATOM   3795  CG  GLU P 637       8.371 -14.848  22.780  0.00  0.00      PROA  
ATOM   3796  HG1 GLU P 637       8.796 -15.870  22.876  0.00  0.00      PROA  
ATOM   3797  HG2 GLU P 637       7.385 -14.988  22.287  0.00  0.00      PROA  
ATOM   3798  CD  GLU P 637       8.047 -14.402  24.214  0.00  0.00      PROA  
ATOM   3799  OE1 GLU P 637       8.395 -13.206  24.541  0.00  0.00      PROA  
ATOM   3800  OE2 GLU P 637       7.725 -15.269  25.077  0.00  0.00      PROA  
ATOM   3801  C   GLU P 637      10.323 -13.147  19.815  0.00  0.00      PROA  
ATOM   3802  O   GLU P 637       9.745 -13.054  18.766  0.00  0.00      PROA  
ATOM   3803  N   LYS P 638      11.289 -12.283  20.106  0.00  0.00      PROA  
ATOM   3804  HN  LYS P 638      11.773 -12.383  20.972  0.00  0.00      PROA  
ATOM   3805  CA  LYS P 638      11.694 -11.177  19.299  0.00  0.00      PROA  
ATOM   3806  HA  LYS P 638      10.838 -10.613  18.958  0.00  0.00      PROA  
ATOM   3807  CB  LYS P 638      12.537 -10.191  20.136  0.00  0.00      PROA  
ATOM   3808  HB1 LYS P 638      13.119  -9.569  19.422  0.00  0.00      PROA  
ATOM   3809  HB2 LYS P 638      13.294 -10.781  20.695  0.00  0.00      PROA  
ATOM   3810  CG  LYS P 638      11.674  -9.403  21.168  0.00  0.00      PROA  
ATOM   3811  HG1 LYS P 638      11.101 -10.075  21.841  0.00  0.00      PROA  
ATOM   3812  HG2 LYS P 638      10.918  -8.743  20.691  0.00  0.00      PROA  
ATOM   3813  CD  LYS P 638      12.611  -8.510  22.053  0.00  0.00      PROA  
ATOM   3814  HD1 LYS P 638      13.457  -8.240  21.384  0.00  0.00      PROA  
ATOM   3815  HD2 LYS P 638      12.885  -9.228  22.854  0.00  0.00      PROA  
ATOM   3816  CE  LYS P 638      11.975  -7.274  22.706  0.00  0.00      PROA  
ATOM   3817  HE1 LYS P 638      11.001  -7.560  23.158  0.00  0.00      PROA  
ATOM   3818  HE2 LYS P 638      11.868  -6.477  21.939  0.00  0.00      PROA  
ATOM   3819  NZ  LYS P 638      12.727  -6.682  23.722  0.00  0.00      PROA  
ATOM   3820  HZ1 LYS P 638      13.557  -6.252  23.265  0.00  0.00      PROA  
ATOM   3821  HZ2 LYS P 638      13.067  -7.458  24.327  0.00  0.00      PROA  
ATOM   3822  HZ3 LYS P 638      12.290  -5.917  24.274  0.00  0.00      PROA  
ATOM   3823  C   LYS P 638      12.364 -11.609  17.991  0.00  0.00      PROA  
ATOM   3824  O   LYS P 638      12.157 -10.971  16.996  0.00  0.00      PROA  
ATOM   3825  N   ILE P 639      13.118 -12.661  18.075  0.00  0.00      PROA  
ATOM   3826  HN  ILE P 639      13.449 -13.034  18.938  0.00  0.00      PROA  
ATOM   3827  CA  ILE P 639      13.509 -13.324  16.849  0.00  0.00      PROA  
ATOM   3828  HA  ILE P 639      14.133 -12.688  16.239  0.00  0.00      PROA  
ATOM   3829  CB  ILE P 639      14.476 -14.463  17.121  0.00  0.00      PROA  
ATOM   3830  HB  ILE P 639      14.131 -15.045  18.003  0.00  0.00      PROA  
ATOM   3831  CG2 ILE P 639      14.719 -15.373  15.946  0.00  0.00      PROA  
ATOM   3832 HG21 ILE P 639      13.771 -15.720  15.483  0.00  0.00      PROA  
ATOM   3833 HG22 ILE P 639      15.316 -16.295  16.116  0.00  0.00      PROA  
ATOM   3834 HG23 ILE P 639      15.183 -14.812  15.107  0.00  0.00      PROA  
ATOM   3835  CG1 ILE P 639      15.912 -13.982  17.608  0.00  0.00      PROA  
ATOM   3836 HG11 ILE P 639      15.753 -13.189  18.370  0.00  0.00      PROA  
ATOM   3837 HG12 ILE P 639      16.395 -13.432  16.773  0.00  0.00      PROA  
ATOM   3838  CD  ILE P 639      16.769 -15.002  18.193  0.00  0.00      PROA  
ATOM   3839  HD1 ILE P 639      16.382 -15.384  19.162  0.00  0.00      PROA  
ATOM   3840  HD2 ILE P 639      17.783 -14.669  18.500  0.00  0.00      PROA  
ATOM   3841  HD3 ILE P 639      16.859 -15.929  17.587  0.00  0.00      PROA  
ATOM   3842  C   ILE P 639      12.350 -13.847  15.992  0.00  0.00      PROA  
ATOM   3843  O   ILE P 639      12.267 -13.559  14.770  0.00  0.00      PROA  
ATOM   3844  N   PHE P 640      11.355 -14.525  16.616  0.00  0.00      PROA  
ATOM   3845  HN  PHE P 640      11.449 -14.671  17.598  0.00  0.00      PROA  
ATOM   3846  CA  PHE P 640      10.175 -15.102  15.948  0.00  0.00      PROA  
ATOM   3847  HA  PHE P 640      10.504 -15.710  15.118  0.00  0.00      PROA  
ATOM   3848  CB  PHE P 640       9.370 -16.001  16.920  0.00  0.00      PROA  
ATOM   3849  HB1 PHE P 640       8.898 -15.383  17.714  0.00  0.00      PROA  
ATOM   3850  HB2 PHE P 640       9.984 -16.855  17.276  0.00  0.00      PROA  
ATOM   3851  CG  PHE P 640       8.331 -16.715  16.142  0.00  0.00      PROA  
ATOM   3852  CD1 PHE P 640       8.722 -17.833  15.403  0.00  0.00      PROA  
ATOM   3853  HD1 PHE P 640       9.676 -18.329  15.512  0.00  0.00      PROA  
ATOM   3854  CE1 PHE P 640       7.878 -18.454  14.500  0.00  0.00      PROA  
ATOM   3855  HE1 PHE P 640       8.169 -19.331  13.941  0.00  0.00      PROA  
ATOM   3856  CZ  PHE P 640       6.625 -17.893  14.281  0.00  0.00      PROA  
ATOM   3857  HZ  PHE P 640       5.885 -18.292  13.604  0.00  0.00      PROA  
ATOM   3858  CD2 PHE P 640       7.041 -16.156  15.962  0.00  0.00      PROA  
ATOM   3859  HD2 PHE P 640       6.740 -15.204  16.373  0.00  0.00      PROA  
ATOM   3860  CE2 PHE P 640       6.249 -16.754  15.007  0.00  0.00      PROA  
ATOM   3861  HE2 PHE P 640       5.396 -16.130  14.782  0.00  0.00      PROA  
ATOM   3862  C   PHE P 640       9.412 -13.986  15.315  0.00  0.00      PROA  
ATOM   3863  O   PHE P 640       9.057 -14.027  14.102  0.00  0.00      PROA  
ATOM   3864  N   SER P 641       9.206 -12.829  15.986  0.00  0.00      PROA  
ATOM   3865  HN  SER P 641       9.356 -12.877  16.971  0.00  0.00      PROA  
ATOM   3866  CA  SER P 641       8.543 -11.667  15.476  0.00  0.00      PROA  
ATOM   3867  HA  SER P 641       7.593 -11.845  14.992  0.00  0.00      PROA  
ATOM   3868  CB  SER P 641       8.271 -10.588  16.597  0.00  0.00      PROA  
ATOM   3869  HB1 SER P 641       9.268 -10.301  16.996  0.00  0.00      PROA  
ATOM   3870  HB2 SER P 641       7.650 -11.156  17.322  0.00  0.00      PROA  
ATOM   3871  OG  SER P 641       7.557  -9.436  16.096  0.00  0.00      PROA  
ATOM   3872  HG1 SER P 641       6.791  -9.687  15.574  0.00  0.00      PROA  
ATOM   3873  C   SER P 641       9.324 -10.986  14.402  0.00  0.00      PROA  
ATOM   3874  O   SER P 641       8.834 -10.581  13.378  0.00  0.00      PROA  
ATOM   3875  N   ILE P 642      10.709 -10.851  14.513  0.00  0.00      PROA  
ATOM   3876  HN  ILE P 642      11.250 -11.135  15.302  0.00  0.00      PROA  
ATOM   3877  CA  ILE P 642      11.603 -10.443  13.368  0.00  0.00      PROA  
ATOM   3878  HA  ILE P 642      11.237  -9.505  12.977  0.00  0.00      PROA  
ATOM   3879  CB  ILE P 642      13.051 -10.351  13.817  0.00  0.00      PROA  
ATOM   3880  HB  ILE P 642      13.145 -11.253  14.458  0.00  0.00      PROA  
ATOM   3881  CG2 ILE P 642      14.125 -10.364  12.720  0.00  0.00      PROA  
ATOM   3882 HG21 ILE P 642      13.860  -9.566  11.994  0.00  0.00      PROA  
ATOM   3883 HG22 ILE P 642      14.107 -11.339  12.187  0.00  0.00      PROA  
ATOM   3884 HG23 ILE P 642      15.178 -10.173  13.017  0.00  0.00      PROA  
ATOM   3885  CG1 ILE P 642      13.216  -9.141  14.716  0.00  0.00      PROA  
ATOM   3886 HG11 ILE P 642      12.298  -8.953  15.313  0.00  0.00      PROA  
ATOM   3887 HG12 ILE P 642      13.299  -8.214  14.109  0.00  0.00      PROA  
ATOM   3888  CD  ILE P 642      14.481  -9.154  15.615  0.00  0.00      PROA  
ATOM   3889  HD1 ILE P 642      14.535  -8.384  16.413  0.00  0.00      PROA  
ATOM   3890  HD2 ILE P 642      15.435  -9.095  15.049  0.00  0.00      PROA  
ATOM   3891  HD3 ILE P 642      14.679 -10.061  16.225  0.00  0.00      PROA  
ATOM   3892  C   ILE P 642      11.425 -11.372  12.199  0.00  0.00      PROA  
ATOM   3893  O   ILE P 642      11.224 -10.925  11.114  0.00  0.00      PROA  
ATOM   3894  N   CYS P 643      11.406 -12.750  12.344  0.00  0.00      PROA  
ATOM   3895  HN  CYS P 643      11.516 -13.221  13.215  0.00  0.00      PROA  
ATOM   3896  CA  CYS P 643      11.023 -13.548  11.185  0.00  0.00      PROA  
ATOM   3897  HA  CYS P 643      11.714 -13.362  10.377  0.00  0.00      PROA  
ATOM   3898  CB  CYS P 643      11.106 -15.058  11.567  0.00  0.00      PROA  
ATOM   3899  HB1 CYS P 643      10.883 -15.742  10.720  0.00  0.00      PROA  
ATOM   3900  HB2 CYS P 643      10.338 -15.265  12.343  0.00  0.00      PROA  
ATOM   3901  SG  CYS P 643      12.683 -15.440  12.275  0.00  0.00      PROA  
ATOM   3902  HG1 CYS P 643      12.605 -14.998  13.522  0.00  0.00      PROA  
ATOM   3903  C   CYS P 643       9.685 -13.363  10.611  0.00  0.00      PROA  
ATOM   3904  O   CYS P 643       9.611 -13.331   9.422  0.00  0.00      PROA  
ATOM   3905  N   VAL P 644       8.600 -13.159  11.371  0.00  0.00      PROA  
ATOM   3906  HN  VAL P 644       8.800 -13.049  12.341  0.00  0.00      PROA  
ATOM   3907  CA  VAL P 644       7.313 -12.797  10.901  0.00  0.00      PROA  
ATOM   3908  HA  VAL P 644       7.022 -13.497  10.132  0.00  0.00      PROA  
ATOM   3909  CB  VAL P 644       6.273 -13.048  12.059  0.00  0.00      PROA  
ATOM   3910  HB  VAL P 644       6.798 -12.588  12.924  0.00  0.00      PROA  
ATOM   3911  CG1 VAL P 644       4.898 -12.411  11.685  0.00  0.00      PROA  
ATOM   3912 HG11 VAL P 644       4.113 -12.739  12.399  0.00  0.00      PROA  
ATOM   3913 HG12 VAL P 644       4.471 -12.688  10.698  0.00  0.00      PROA  
ATOM   3914 HG13 VAL P 644       4.954 -11.304  11.766  0.00  0.00      PROA  
ATOM   3915  CG2 VAL P 644       6.091 -14.591  12.307  0.00  0.00      PROA  
ATOM   3916 HG21 VAL P 644       5.877 -15.154  11.373  0.00  0.00      PROA  
ATOM   3917 HG22 VAL P 644       5.268 -14.773  13.031  0.00  0.00      PROA  
ATOM   3918 HG23 VAL P 644       7.005 -15.085  12.699  0.00  0.00      PROA  
ATOM   3919  C   VAL P 644       7.183 -11.437  10.316  0.00  0.00      PROA  
ATOM   3920  O   VAL P 644       6.366 -11.229   9.361  0.00  0.00      PROA  
ATOM   3921  N   MET P 645       7.955 -10.402  10.667  0.00  0.00      PROA  
ATOM   3922  HN  MET P 645       8.485 -10.337  11.510  0.00  0.00      PROA  
ATOM   3923  CA  MET P 645       8.013  -9.116  10.088  0.00  0.00      PROA  
ATOM   3924  HA  MET P 645       7.028  -8.674  10.104  0.00  0.00      PROA  
ATOM   3925  CB  MET P 645       8.719  -8.053  10.955  0.00  0.00      PROA  
ATOM   3926  HB1 MET P 645       8.792  -7.101  10.387  0.00  0.00      PROA  
ATOM   3927  HB2 MET P 645       9.723  -8.405  11.275  0.00  0.00      PROA  
ATOM   3928  CG  MET P 645       7.941  -7.701  12.224  0.00  0.00      PROA  
ATOM   3929  HG1 MET P 645       7.740  -8.510  12.959  0.00  0.00      PROA  
ATOM   3930  HG2 MET P 645       6.886  -7.527  11.921  0.00  0.00      PROA  
ATOM   3931  SD  MET P 645       8.616  -6.198  13.084  0.00  0.00      PROA  
ATOM   3932  CE  MET P 645       9.650  -7.101  14.268  0.00  0.00      PROA  
ATOM   3933  HE1 MET P 645      10.049  -6.460  15.083  0.00  0.00      PROA  
ATOM   3934  HE2 MET P 645      10.591  -7.447  13.789  0.00  0.00      PROA  
ATOM   3935  HE3 MET P 645       9.105  -7.953  14.727  0.00  0.00      PROA  
ATOM   3936  C   MET P 645       8.452  -9.147   8.675  0.00  0.00      PROA  
ATOM   3937  O   MET P 645       7.945  -8.457   7.825  0.00  0.00      PROA  
ATOM   3938  N   LEU P 646       9.479  -9.981   8.361  0.00  0.00      PROA  
ATOM   3939  HN  LEU P 646       9.988 -10.469   9.066  0.00  0.00      PROA  
ATOM   3940  CA  LEU P 646       9.856 -10.194   7.011  0.00  0.00      PROA  
ATOM   3941  HA  LEU P 646      10.158  -9.295   6.494  0.00  0.00      PROA  
ATOM   3942  CB  LEU P 646      11.024 -11.127   6.926  0.00  0.00      PROA  
ATOM   3943  HB1 LEU P 646      11.310 -11.416   5.892  0.00  0.00      PROA  
ATOM   3944  HB2 LEU P 646      10.715 -12.122   7.310  0.00  0.00      PROA  
ATOM   3945  CG  LEU P 646      12.349 -10.552   7.678  0.00  0.00      PROA  
ATOM   3946  HG  LEU P 646      12.047 -10.246   8.702  0.00  0.00      PROA  
ATOM   3947  CD1 LEU P 646      13.363 -11.692   7.820  0.00  0.00      PROA  
ATOM   3948 HD11 LEU P 646      13.676 -12.154   6.860  0.00  0.00      PROA  
ATOM   3949 HD12 LEU P 646      12.825 -12.417   8.468  0.00  0.00      PROA  
ATOM   3950 HD13 LEU P 646      14.304 -11.355   8.305  0.00  0.00      PROA  
ATOM   3951  CD2 LEU P 646      12.901  -9.382   6.901  0.00  0.00      PROA  
ATOM   3952 HD21 LEU P 646      12.315  -8.486   7.197  0.00  0.00      PROA  
ATOM   3953 HD22 LEU P 646      12.859  -9.714   5.842  0.00  0.00      PROA  
ATOM   3954 HD23 LEU P 646      13.992  -9.193   6.987  0.00  0.00      PROA  
ATOM   3955  C   LEU P 646       8.762 -10.817   6.137  0.00  0.00      PROA  
ATOM   3956  O   LEU P 646       8.445 -10.403   5.079  0.00  0.00      PROA  
ATOM   3957  N   ILE P 647       8.077 -11.927   6.616  0.00  0.00      PROA  
ATOM   3958  HN  ILE P 647       8.304 -12.413   7.456  0.00  0.00      PROA  
ATOM   3959  CA  ILE P 647       6.892 -12.546   6.082  0.00  0.00      PROA  
ATOM   3960  HA  ILE P 647       7.132 -12.760   5.050  0.00  0.00      PROA  
ATOM   3961  CB  ILE P 647       6.607 -13.809   6.885  0.00  0.00      PROA  
ATOM   3962  HB  ILE P 647       6.392 -13.437   7.909  0.00  0.00      PROA  
ATOM   3963  CG2 ILE P 647       5.255 -14.348   6.360  0.00  0.00      PROA  
ATOM   3964 HG21 ILE P 647       5.191 -14.405   5.252  0.00  0.00      PROA  
ATOM   3965 HG22 ILE P 647       4.368 -13.825   6.774  0.00  0.00      PROA  
ATOM   3966 HG23 ILE P 647       5.192 -15.393   6.733  0.00  0.00      PROA  
ATOM   3967  CG1 ILE P 647       7.708 -14.868   6.824  0.00  0.00      PROA  
ATOM   3968 HG11 ILE P 647       7.569 -15.648   7.603  0.00  0.00      PROA  
ATOM   3969 HG12 ILE P 647       8.701 -14.411   7.024  0.00  0.00      PROA  
ATOM   3970  CD  ILE P 647       7.874 -15.558   5.523  0.00  0.00      PROA  
ATOM   3971  HD1 ILE P 647       8.638 -16.347   5.694  0.00  0.00      PROA  
ATOM   3972  HD2 ILE P 647       8.205 -14.933   4.666  0.00  0.00      PROA  
ATOM   3973  HD3 ILE P 647       6.916 -16.049   5.247  0.00  0.00      PROA  
ATOM   3974  C   ILE P 647       5.719 -11.607   5.933  0.00  0.00      PROA  
ATOM   3975  O   ILE P 647       5.148 -11.612   4.855  0.00  0.00      PROA  
ATOM   3976  N   GLY P 648       5.462 -10.759   6.949  0.00  0.00      PROA  
ATOM   3977  HN  GLY P 648       5.914 -10.784   7.837  0.00  0.00      PROA  
ATOM   3978  CA  GLY P 648       4.454  -9.607   6.877  0.00  0.00      PROA  
ATOM   3979  HA1 GLY P 648       4.477  -9.155   7.858  0.00  0.00      PROA  
ATOM   3980  HA2 GLY P 648       3.553 -10.135   6.603  0.00  0.00      PROA  
ATOM   3981  C   GLY P 648       4.692  -8.563   5.807  0.00  0.00      PROA  
ATOM   3982  O   GLY P 648       3.803  -8.196   5.071  0.00  0.00      PROA  
ATOM   3983  N   SER P 649       5.979  -8.152   5.697  0.00  0.00      PROA  
ATOM   3984  HN  SER P 649       6.660  -8.494   6.340  0.00  0.00      PROA  
ATOM   3985  CA  SER P 649       6.389  -7.298   4.587  0.00  0.00      PROA  
ATOM   3986  HA  SER P 649       5.647  -6.523   4.466  0.00  0.00      PROA  
ATOM   3987  CB  SER P 649       7.761  -6.585   4.977  0.00  0.00      PROA  
ATOM   3988  HB1 SER P 649       7.518  -6.183   5.984  0.00  0.00      PROA  
ATOM   3989  HB2 SER P 649       8.051  -5.831   4.215  0.00  0.00      PROA  
ATOM   3990  OG  SER P 649       8.789  -7.500   5.217  0.00  0.00      PROA  
ATOM   3991  HG1 SER P 649       8.805  -7.782   6.135  0.00  0.00      PROA  
ATOM   3992  C   SER P 649       6.372  -7.848   3.188  0.00  0.00      PROA  
ATOM   3993  O   SER P 649       5.899  -7.322   2.237  0.00  0.00      PROA  
ATOM   3994  N   LEU P 650       6.816  -9.137   3.055  0.00  0.00      PROA  
ATOM   3995  HN  LEU P 650       7.240  -9.551   3.857  0.00  0.00      PROA  
ATOM   3996  CA  LEU P 650       6.720  -9.964   1.877  0.00  0.00      PROA  
ATOM   3997  HA  LEU P 650       7.141  -9.515   0.990  0.00  0.00      PROA  
ATOM   3998  CB  LEU P 650       7.378 -11.322   2.144  0.00  0.00      PROA  
ATOM   3999  HB1 LEU P 650       6.957 -11.704   3.099  0.00  0.00      PROA  
ATOM   4000  HB2 LEU P 650       8.477 -11.242   2.279  0.00  0.00      PROA  
ATOM   4001  CG  LEU P 650       7.123 -12.451   1.130  0.00  0.00      PROA  
ATOM   4002  HG  LEU P 650       6.033 -12.521   0.926  0.00  0.00      PROA  
ATOM   4003  CD1 LEU P 650       7.871 -12.279  -0.268  0.00  0.00      PROA  
ATOM   4004 HD11 LEU P 650       8.965 -12.149  -0.119  0.00  0.00      PROA  
ATOM   4005 HD12 LEU P 650       7.597 -11.277  -0.662  0.00  0.00      PROA  
ATOM   4006 HD13 LEU P 650       7.533 -13.023  -1.021  0.00  0.00      PROA  
ATOM   4007  CD2 LEU P 650       7.512 -13.808   1.800  0.00  0.00      PROA  
ATOM   4008 HD21 LEU P 650       7.320 -14.577   1.022  0.00  0.00      PROA  
ATOM   4009 HD22 LEU P 650       7.032 -14.092   2.761  0.00  0.00      PROA  
ATOM   4010 HD23 LEU P 650       8.619 -13.860   1.869  0.00  0.00      PROA  
ATOM   4011  C   LEU P 650       5.247 -10.134   1.448  0.00  0.00      PROA  
ATOM   4012  O   LEU P 650       4.909  -9.936   0.251  0.00  0.00      PROA  
ATOM   4013  N   THR P 651       4.292 -10.390   2.382  0.00  0.00      PROA  
ATOM   4014  HN  THR P 651       4.648 -10.599   3.290  0.00  0.00      PROA  
ATOM   4015  CA  THR P 651       2.910 -10.544   2.194  0.00  0.00      PROA  
ATOM   4016  HA  THR P 651       2.860 -11.208   1.343  0.00  0.00      PROA  
ATOM   4017  CB  THR P 651       2.110 -11.145   3.395  0.00  0.00      PROA  
ATOM   4018  HB  THR P 651       2.157 -10.365   4.185  0.00  0.00      PROA  
ATOM   4019  OG1 THR P 651       2.800 -12.312   3.892  0.00  0.00      PROA  
ATOM   4020  HG1 THR P 651       3.668 -12.050   4.209  0.00  0.00      PROA  
ATOM   4021  CG2 THR P 651       0.692 -11.585   2.981  0.00  0.00      PROA  
ATOM   4022 HG21 THR P 651       0.846 -12.383   2.224  0.00  0.00      PROA  
ATOM   4023 HG22 THR P 651       0.019 -10.813   2.550  0.00  0.00      PROA  
ATOM   4024 HG23 THR P 651       0.251 -12.120   3.849  0.00  0.00      PROA  
ATOM   4025  C   THR P 651       2.141  -9.331   1.762  0.00  0.00      PROA  
ATOM   4026  O   THR P 651       1.298  -9.383   0.845  0.00  0.00      PROA  
ATOM   4027  N   TYR P 652       2.443  -8.114   2.267  0.00  0.00      PROA  
ATOM   4028  HN  TYR P 652       3.109  -8.020   3.003  0.00  0.00      PROA  
ATOM   4029  CA  TYR P 652       2.031  -6.852   1.734  0.00  0.00      PROA  
ATOM   4030  HA  TYR P 652       0.958  -6.910   1.837  0.00  0.00      PROA  
ATOM   4031  CB  TYR P 652       2.599  -5.722   2.598  0.00  0.00      PROA  
ATOM   4032  HB1 TYR P 652       3.635  -5.939   2.938  0.00  0.00      PROA  
ATOM   4033  HB2 TYR P 652       1.992  -5.645   3.525  0.00  0.00      PROA  
ATOM   4034  CG  TYR P 652       2.540  -4.369   2.005  0.00  0.00      PROA  
ATOM   4035  CD1 TYR P 652       1.227  -3.913   1.646  0.00  0.00      PROA  
ATOM   4036  HD1 TYR P 652       0.292  -4.283   2.041  0.00  0.00      PROA  
ATOM   4037  CE1 TYR P 652       1.204  -2.646   1.009  0.00  0.00      PROA  
ATOM   4038  HE1 TYR P 652       0.224  -2.291   0.725  0.00  0.00      PROA  
ATOM   4039  CZ  TYR P 652       2.442  -1.964   0.616  0.00  0.00      PROA  
ATOM   4040  OH  TYR P 652       2.373  -0.875  -0.186  0.00  0.00      PROA  
ATOM   4041  HH  TYR P 652       1.537  -0.433  -0.021  0.00  0.00      PROA  
ATOM   4042  CD2 TYR P 652       3.673  -3.824   1.444  0.00  0.00      PROA  
ATOM   4043  HD2 TYR P 652       4.580  -4.401   1.546  0.00  0.00      PROA  
ATOM   4044  CE2 TYR P 652       3.648  -2.547   0.768  0.00  0.00      PROA  
ATOM   4045  HE2 TYR P 652       4.581  -2.177   0.370  0.00  0.00      PROA  
ATOM   4046  C   TYR P 652       2.264  -6.674   0.209  0.00  0.00      PROA  
ATOM   4047  O   TYR P 652       1.315  -6.400  -0.579  0.00  0.00      PROA  
ATOM   4048  N   ALA P 653       3.505  -6.888  -0.270  0.00  0.00      PROA  
ATOM   4049  HN  ALA P 653       4.253  -6.947   0.387  0.00  0.00      PROA  
ATOM   4050  CA  ALA P 653       3.888  -6.557  -1.598  0.00  0.00      PROA  
ATOM   4051  HA  ALA P 653       3.361  -5.679  -1.943  0.00  0.00      PROA  
ATOM   4052  CB  ALA P 653       5.339  -6.046  -1.740  0.00  0.00      PROA  
ATOM   4053  HB1 ALA P 653       5.496  -6.010  -2.839  0.00  0.00      PROA  
ATOM   4054  HB2 ALA P 653       6.081  -6.754  -1.314  0.00  0.00      PROA  
ATOM   4055  HB3 ALA P 653       5.500  -5.115  -1.155  0.00  0.00      PROA  
ATOM   4056  C   ALA P 653       3.498  -7.691  -2.647  0.00  0.00      PROA  
ATOM   4057  O   ALA P 653       3.376  -7.411  -3.848  0.00  0.00      PROA  
ATOM   4058  N   SER P 654       3.226  -8.913  -2.170  0.00  0.00      PROA  
ATOM   4059  HN  SER P 654       3.505  -9.112  -1.234  0.00  0.00      PROA  
ATOM   4060  CA  SER P 654       2.686 -10.005  -2.882  0.00  0.00      PROA  
ATOM   4061  HA  SER P 654       2.803  -9.810  -3.937  0.00  0.00      PROA  
ATOM   4062  CB  SER P 654       3.448 -11.406  -2.742  0.00  0.00      PROA  
ATOM   4063  HB1 SER P 654       4.428 -11.266  -3.247  0.00  0.00      PROA  
ATOM   4064  HB2 SER P 654       2.983 -12.222  -3.336  0.00  0.00      PROA  
ATOM   4065  OG  SER P 654       3.680 -11.664  -1.341  0.00  0.00      PROA  
ATOM   4066  HG1 SER P 654       4.329 -11.028  -1.033  0.00  0.00      PROA  
ATOM   4067  C   SER P 654       1.146 -10.197  -2.656  0.00  0.00      PROA  
ATOM   4068  O   SER P 654       0.334  -9.865  -3.485  0.00  0.00      PROA  
ATOM   4069  N   ILE P 655       0.805 -10.972  -1.639  0.00  0.00      PROA  
ATOM   4070  HN  ILE P 655       1.484 -11.042  -0.912  0.00  0.00      PROA  
ATOM   4071  CA  ILE P 655      -0.616 -11.442  -1.583  0.00  0.00      PROA  
ATOM   4072  HA  ILE P 655      -0.857 -11.719  -2.599  0.00  0.00      PROA  
ATOM   4073  CB  ILE P 655      -0.887 -12.591  -0.666  0.00  0.00      PROA  
ATOM   4074  HB  ILE P 655      -0.670 -12.292   0.382  0.00  0.00      PROA  
ATOM   4075  CG2 ILE P 655      -2.391 -13.047  -0.702  0.00  0.00      PROA  
ATOM   4076 HG21 ILE P 655      -2.536 -13.953  -0.076  0.00  0.00      PROA  
ATOM   4077 HG22 ILE P 655      -2.808 -13.214  -1.718  0.00  0.00      PROA  
ATOM   4078 HG23 ILE P 655      -3.019 -12.255  -0.241  0.00  0.00      PROA  
ATOM   4079  CG1 ILE P 655       0.008 -13.817  -1.075  0.00  0.00      PROA  
ATOM   4080 HG11 ILE P 655       0.951 -13.489  -1.563  0.00  0.00      PROA  
ATOM   4081 HG12 ILE P 655      -0.548 -14.390  -1.849  0.00  0.00      PROA  
ATOM   4082  CD  ILE P 655       0.301 -14.733   0.138  0.00  0.00      PROA  
ATOM   4083  HD1 ILE P 655       0.979 -14.281   0.892  0.00  0.00      PROA  
ATOM   4084  HD2 ILE P 655       0.533 -15.775  -0.172  0.00  0.00      PROA  
ATOM   4085  HD3 ILE P 655      -0.617 -14.661   0.759  0.00  0.00      PROA  
ATOM   4086  C   ILE P 655      -1.572 -10.342  -1.256  0.00  0.00      PROA  
ATOM   4087  O   ILE P 655      -2.645 -10.299  -1.841  0.00  0.00      PROA  
ATOM   4088  N   PHE P 656      -1.332  -9.407  -0.324  0.00  0.00      PROA  
ATOM   4089  HN  PHE P 656      -0.581  -9.650   0.284  0.00  0.00      PROA  
ATOM   4090  CA  PHE P 656      -2.353  -8.399  -0.082  0.00  0.00      PROA  
ATOM   4091  HA  PHE P 656      -3.346  -8.821  -0.018  0.00  0.00      PROA  
ATOM   4092  CB  PHE P 656      -2.201  -7.519   1.134  0.00  0.00      PROA  
ATOM   4093  HB1 PHE P 656      -3.018  -6.781   0.984  0.00  0.00      PROA  
ATOM   4094  HB2 PHE P 656      -1.171  -7.103   1.142  0.00  0.00      PROA  
ATOM   4095  CG  PHE P 656      -2.595  -8.223   2.379  0.00  0.00      PROA  
ATOM   4096  CD1 PHE P 656      -3.866  -8.765   2.504  0.00  0.00      PROA  
ATOM   4097  HD1 PHE P 656      -4.568  -8.598   1.701  0.00  0.00      PROA  
ATOM   4098  CE1 PHE P 656      -4.160  -9.608   3.622  0.00  0.00      PROA  
ATOM   4099  HE1 PHE P 656      -5.196  -9.911   3.642  0.00  0.00      PROA  
ATOM   4100  CZ  PHE P 656      -3.277  -9.625   4.723  0.00  0.00      PROA  
ATOM   4101  HZ  PHE P 656      -3.406 -10.210   5.622  0.00  0.00      PROA  
ATOM   4102  CD2 PHE P 656      -1.628  -8.449   3.403  0.00  0.00      PROA  
ATOM   4103  HD2 PHE P 656      -0.629  -8.041   3.346  0.00  0.00      PROA  
ATOM   4104  CE2 PHE P 656      -1.991  -9.088   4.535  0.00  0.00      PROA  
ATOM   4105  HE2 PHE P 656      -1.241  -9.369   5.259  0.00  0.00      PROA  
ATOM   4106  C   PHE P 656      -2.389  -7.427  -1.335  0.00  0.00      PROA  
ATOM   4107  O   PHE P 656      -3.451  -6.818  -1.620  0.00  0.00      PROA  
ATOM   4108  N   GLY P 657      -1.339  -7.405  -2.071  0.00  0.00      PROA  
ATOM   4109  HN  GLY P 657      -0.569  -7.999  -1.852  0.00  0.00      PROA  
ATOM   4110  CA  GLY P 657      -1.346  -6.929  -3.465  0.00  0.00      PROA  
ATOM   4111  HA1 GLY P 657      -0.364  -7.071  -3.891  0.00  0.00      PROA  
ATOM   4112  HA2 GLY P 657      -1.551  -5.869  -3.487  0.00  0.00      PROA  
ATOM   4113  C   GLY P 657      -2.293  -7.616  -4.444  0.00  0.00      PROA  
ATOM   4114  O   GLY P 657      -3.125  -7.014  -5.108  0.00  0.00      PROA  
ATOM   4115  N   ASN P 658      -2.191  -8.930  -4.564  0.00  0.00      PROA  
ATOM   4116  HN  ASN P 658      -1.328  -9.397  -4.391  0.00  0.00      PROA  
ATOM   4117  CA  ASN P 658      -3.083  -9.807  -5.314  0.00  0.00      PROA  
ATOM   4118  HA  ASN P 658      -3.273  -9.436  -6.310  0.00  0.00      PROA  
ATOM   4119  CB  ASN P 658      -2.589 -11.324  -5.378  0.00  0.00      PROA  
ATOM   4120  HB1 ASN P 658      -3.442 -11.733  -5.959  0.00  0.00      PROA  
ATOM   4121  HB2 ASN P 658      -2.556 -11.780  -4.365  0.00  0.00      PROA  
ATOM   4122  CG  ASN P 658      -1.288 -11.416  -6.148  0.00  0.00      PROA  
ATOM   4123  OD1 ASN P 658      -0.761 -10.420  -6.631  0.00  0.00      PROA  
ATOM   4124  ND2 ASN P 658      -0.627 -12.632  -5.990  0.00  0.00      PROA  
ATOM   4125 HD21 ASN P 658       0.226 -12.704  -6.507  0.00  0.00      PROA  
ATOM   4126 HD22 ASN P 658      -1.223 -13.435  -5.988  0.00  0.00      PROA  
ATOM   4127  C   ASN P 658      -4.494  -9.670  -4.704  0.00  0.00      PROA  
ATOM   4128  O   ASN P 658      -5.408  -9.703  -5.562  0.00  0.00      PROA  
ATOM   4129  N   VAL P 659      -4.766  -9.610  -3.382  0.00  0.00      PROA  
ATOM   4130  HN  VAL P 659      -4.026  -9.691  -2.719  0.00  0.00      PROA  
ATOM   4131  CA  VAL P 659      -6.105  -9.334  -2.786  0.00  0.00      PROA  
ATOM   4132  HA  VAL P 659      -6.838 -10.068  -3.089  0.00  0.00      PROA  
ATOM   4133  CB  VAL P 659      -6.106  -9.298  -1.248  0.00  0.00      PROA  
ATOM   4134  HB  VAL P 659      -5.316  -8.573  -0.955  0.00  0.00      PROA  
ATOM   4135  CG1 VAL P 659      -7.456  -8.700  -0.635  0.00  0.00      PROA  
ATOM   4136 HG11 VAL P 659      -7.472  -7.589  -0.647  0.00  0.00      PROA  
ATOM   4137 HG12 VAL P 659      -7.639  -9.022   0.412  0.00  0.00      PROA  
ATOM   4138 HG13 VAL P 659      -8.371  -8.986  -1.196  0.00  0.00      PROA  
ATOM   4139  CG2 VAL P 659      -5.854 -10.619  -0.513  0.00  0.00      PROA  
ATOM   4140 HG21 VAL P 659      -6.634 -11.386  -0.709  0.00  0.00      PROA  
ATOM   4141 HG22 VAL P 659      -5.702 -10.484   0.579  0.00  0.00      PROA  
ATOM   4142 HG23 VAL P 659      -4.962 -11.103  -0.966  0.00  0.00      PROA  
ATOM   4143  C   VAL P 659      -6.681  -8.030  -3.316  0.00  0.00      PROA  
ATOM   4144  O   VAL P 659      -7.792  -7.869  -3.786  0.00  0.00      PROA  
ATOM   4145  N   SER P 660      -5.850  -6.981  -3.487  0.00  0.00      PROA  
ATOM   4146  HN  SER P 660      -4.912  -7.214  -3.242  0.00  0.00      PROA  
ATOM   4147  CA  SER P 660      -6.262  -5.718  -4.029  0.00  0.00      PROA  
ATOM   4148  HA  SER P 660      -7.131  -5.405  -3.469  0.00  0.00      PROA  
ATOM   4149  CB  SER P 660      -5.209  -4.673  -3.747  0.00  0.00      PROA  
ATOM   4150  HB1 SER P 660      -4.368  -4.798  -4.461  0.00  0.00      PROA  
ATOM   4151  HB2 SER P 660      -4.893  -4.716  -2.683  0.00  0.00      PROA  
ATOM   4152  OG  SER P 660      -5.602  -3.364  -4.059  0.00  0.00      PROA  
ATOM   4153  HG1 SER P 660      -5.467  -3.245  -5.002  0.00  0.00      PROA  
ATOM   4154  C   SER P 660      -6.539  -5.805  -5.532  0.00  0.00      PROA  
ATOM   4155  O   SER P 660      -7.533  -5.239  -6.024  0.00  0.00      PROA  
ATOM   4156  N   ALA P 661      -5.717  -6.517  -6.324  0.00  0.00      PROA  
ATOM   4157  HN  ALA P 661      -4.988  -6.956  -5.804  0.00  0.00      PROA  
ATOM   4158  CA  ALA P 661      -5.843  -6.817  -7.757  0.00  0.00      PROA  
ATOM   4159  HA  ALA P 661      -5.866  -5.847  -8.233  0.00  0.00      PROA  
ATOM   4160  CB  ALA P 661      -4.612  -7.620  -8.241  0.00  0.00      PROA  
ATOM   4161  HB1 ALA P 661      -4.745  -8.709  -8.067  0.00  0.00      PROA  
ATOM   4162  HB2 ALA P 661      -3.690  -7.380  -7.669  0.00  0.00      PROA  
ATOM   4163  HB3 ALA P 661      -4.379  -7.390  -9.303  0.00  0.00      PROA  
ATOM   4164  C   ALA P 661      -7.171  -7.490  -8.131  0.00  0.00      PROA  
ATOM   4165  O   ALA P 661      -7.863  -7.089  -9.011  0.00  0.00      PROA  
ATOM   4166  N   ILE P 662      -7.615  -8.473  -7.269  0.00  0.00      PROA  
ATOM   4167  HN  ILE P 662      -7.029  -8.644  -6.480  0.00  0.00      PROA  
ATOM   4168  CA  ILE P 662      -8.920  -9.105  -7.520  0.00  0.00      PROA  
ATOM   4169  HA  ILE P 662      -9.031  -9.236  -8.586  0.00  0.00      PROA  
ATOM   4170  CB  ILE P 662      -8.919 -10.465  -6.904  0.00  0.00      PROA  
ATOM   4171  HB  ILE P 662      -8.493 -10.344  -5.885  0.00  0.00      PROA  
ATOM   4172  CG2 ILE P 662     -10.329 -11.072  -6.723  0.00  0.00      PROA  
ATOM   4173 HG21 ILE P 662     -10.138 -12.113  -6.384  0.00  0.00      PROA  
ATOM   4174 HG22 ILE P 662     -10.863 -11.120  -7.696  0.00  0.00      PROA  
ATOM   4175 HG23 ILE P 662     -11.025 -10.591  -6.002  0.00  0.00      PROA  
ATOM   4176  CG1 ILE P 662      -7.972 -11.455  -7.579  0.00  0.00      PROA  
ATOM   4177 HG11 ILE P 662      -6.964 -10.993  -7.640  0.00  0.00      PROA  
ATOM   4178 HG12 ILE P 662      -8.439 -11.588  -8.578  0.00  0.00      PROA  
ATOM   4179  CD  ILE P 662      -7.735 -12.855  -6.936  0.00  0.00      PROA  
ATOM   4180  HD1 ILE P 662      -7.467 -12.836  -5.858  0.00  0.00      PROA  
ATOM   4181  HD2 ILE P 662      -6.960 -13.389  -7.527  0.00  0.00      PROA  
ATOM   4182  HD3 ILE P 662      -8.730 -13.348  -6.980  0.00  0.00      PROA  
ATOM   4183  C   ILE P 662     -10.117  -8.229  -7.208  0.00  0.00      PROA  
ATOM   4184  O   ILE P 662     -11.251  -8.409  -7.679  0.00  0.00      PROA  
ATOM   4185  N   ILE P 663      -9.890  -7.218  -6.409  0.00  0.00      PROA  
ATOM   4186  HN  ILE P 663      -9.043  -7.102  -5.895  0.00  0.00      PROA  
ATOM   4187  CA  ILE P 663     -10.878  -6.212  -6.165  0.00  0.00      PROA  
ATOM   4188  HA  ILE P 663     -11.885  -6.602  -6.145  0.00  0.00      PROA  
ATOM   4189  CB  ILE P 663     -10.740  -5.426  -4.848  0.00  0.00      PROA  
ATOM   4190  HB  ILE P 663      -9.725  -4.978  -4.790  0.00  0.00      PROA  
ATOM   4191  CG2 ILE P 663     -11.633  -4.243  -4.758  0.00  0.00      PROA  
ATOM   4192 HG21 ILE P 663     -11.401  -3.440  -5.491  0.00  0.00      PROA  
ATOM   4193 HG22 ILE P 663     -11.416  -3.868  -3.735  0.00  0.00      PROA  
ATOM   4194 HG23 ILE P 663     -12.723  -4.451  -4.798  0.00  0.00      PROA  
ATOM   4195  CG1 ILE P 663     -10.874  -6.418  -3.674  0.00  0.00      PROA  
ATOM   4196 HG11 ILE P 663     -10.411  -5.980  -2.765  0.00  0.00      PROA  
ATOM   4197 HG12 ILE P 663     -10.333  -7.358  -3.918  0.00  0.00      PROA  
ATOM   4198  CD  ILE P 663     -12.343  -6.829  -3.387  0.00  0.00      PROA  
ATOM   4199  HD1 ILE P 663     -12.962  -5.920  -3.231  0.00  0.00      PROA  
ATOM   4200  HD2 ILE P 663     -12.346  -7.410  -2.440  0.00  0.00      PROA  
ATOM   4201  HD3 ILE P 663     -12.712  -7.503  -4.191  0.00  0.00      PROA  
ATOM   4202  C   ILE P 663     -11.017  -5.217  -7.369  0.00  0.00      PROA  
ATOM   4203  O   ILE P 663     -12.054  -4.700  -7.683  0.00  0.00      PROA  
ATOM   4204  N   GLN P 664      -9.918  -5.044  -8.103  0.00  0.00      PROA  
ATOM   4205  HN  GLN P 664      -9.045  -5.395  -7.771  0.00  0.00      PROA  
ATOM   4206  CA  GLN P 664      -9.809  -4.134  -9.184  0.00  0.00      PROA  
ATOM   4207  HA  GLN P 664     -10.304  -3.235  -8.848  0.00  0.00      PROA  
ATOM   4208  CB  GLN P 664      -8.357  -3.720  -9.518  0.00  0.00      PROA  
ATOM   4209  HB1 GLN P 664      -8.379  -2.959 -10.327  0.00  0.00      PROA  
ATOM   4210  HB2 GLN P 664      -7.725  -4.563  -9.871  0.00  0.00      PROA  
ATOM   4211  CG  GLN P 664      -7.655  -3.001  -8.311  0.00  0.00      PROA  
ATOM   4212  HG1 GLN P 664      -6.871  -2.256  -8.566  0.00  0.00      PROA  
ATOM   4213  HG2 GLN P 664      -7.154  -3.803  -7.726  0.00  0.00      PROA  
ATOM   4214  CD  GLN P 664      -8.631  -2.150  -7.328  0.00  0.00      PROA  
ATOM   4215  OE1 GLN P 664      -9.437  -1.410  -7.725  0.00  0.00      PROA  
ATOM   4216  NE2 GLN P 664      -8.366  -2.383  -5.995  0.00  0.00      PROA  
ATOM   4217 HE21 GLN P 664      -7.828  -3.160  -5.669  0.00  0.00      PROA  
ATOM   4218 HE22 GLN P 664      -8.910  -1.813  -5.380  0.00  0.00      PROA  
ATOM   4219  C   GLN P 664     -10.599  -4.599 -10.432  0.00  0.00      PROA  
ATOM   4220  O   GLN P 664     -10.984  -3.701 -11.143  0.00  0.00      PROA  
ATOM   4221  N   ARG P 665     -10.928  -5.891 -10.588  0.00  0.00      PROA  
ATOM   4222  HN  ARG P 665     -10.588  -6.608  -9.984  0.00  0.00      PROA  
ATOM   4223  CA  ARG P 665     -11.678  -6.496 -11.647  0.00  0.00      PROA  
ATOM   4224  HA  ARG P 665     -11.313  -6.197 -12.618  0.00  0.00      PROA  
ATOM   4225  CB  ARG P 665     -11.453  -8.019 -11.480  0.00  0.00      PROA  
ATOM   4226  HB1 ARG P 665     -12.058  -8.590 -12.217  0.00  0.00      PROA  
ATOM   4227  HB2 ARG P 665     -11.988  -8.206 -10.525  0.00  0.00      PROA  
ATOM   4228  CG  ARG P 665     -10.018  -8.620 -11.532  0.00  0.00      PROA  
ATOM   4229  HG1 ARG P 665      -9.523  -8.342 -10.577  0.00  0.00      PROA  
ATOM   4230  HG2 ARG P 665      -9.473  -8.125 -12.364  0.00  0.00      PROA  
ATOM   4231  CD  ARG P 665      -9.926 -10.100 -11.748  0.00  0.00      PROA  
ATOM   4232  HD1 ARG P 665     -10.423 -10.279 -12.726  0.00  0.00      PROA  
ATOM   4233  HD2 ARG P 665     -10.581 -10.611 -11.010  0.00  0.00      PROA  
ATOM   4234  NE  ARG P 665      -8.557 -10.633 -11.858  0.00  0.00      PROA  
ATOM   4235  HE  ARG P 665      -7.855 -10.146 -12.378  0.00  0.00      PROA  
ATOM   4236  CZ  ARG P 665      -8.122 -11.808 -11.508  0.00  0.00      PROA  
ATOM   4237  NH1 ARG P 665      -8.894 -12.856 -11.214  0.00  0.00      PROA  
ATOM   4238 HH11 ARG P 665      -9.807 -12.967 -11.606  0.00  0.00      PROA  
ATOM   4239 HH12 ARG P 665      -8.440 -13.665 -10.841  0.00  0.00      PROA  
ATOM   4240  NH2 ARG P 665      -6.791 -11.921 -11.517  0.00  0.00      PROA  
ATOM   4241 HH21 ARG P 665      -6.404 -12.762 -11.139  0.00  0.00      PROA  
ATOM   4242 HH22 ARG P 665      -6.245 -11.115 -11.288  0.00  0.00      PROA  
ATOM   4243  C   ARG P 665     -13.099  -6.104 -11.685  0.00  0.00      PROA  
ATOM   4244  O   ARG P 665     -13.721  -5.959 -12.735  0.00  0.00      PROA  
ATOM   4245  N   LEU P 666     -13.723  -5.893 -10.525  0.00  0.00      PROA  
ATOM   4246  HN  LEU P 666     -13.234  -6.063  -9.673  0.00  0.00      PROA  
ATOM   4247  CA  LEU P 666     -15.041  -5.285 -10.402  0.00  0.00      PROA  
ATOM   4248  HA  LEU P 666     -15.833  -5.932 -10.749  0.00  0.00      PROA  
ATOM   4249  CB  LEU P 666     -15.251  -5.146  -8.940  0.00  0.00      PROA  
ATOM   4250  HB1 LEU P 666     -14.373  -4.646  -8.478  0.00  0.00      PROA  
ATOM   4251  HB2 LEU P 666     -15.226  -6.165  -8.498  0.00  0.00      PROA  
ATOM   4252  CG  LEU P 666     -16.525  -4.544  -8.445  0.00  0.00      PROA  
ATOM   4253  HG  LEU P 666     -16.849  -3.673  -9.055  0.00  0.00      PROA  
ATOM   4254  CD1 LEU P 666     -17.620  -5.588  -8.517  0.00  0.00      PROA  
ATOM   4255 HD11 LEU P 666     -18.549  -5.282  -7.990  0.00  0.00      PROA  
ATOM   4256 HD12 LEU P 666     -17.221  -6.387  -7.856  0.00  0.00      PROA  
ATOM   4257 HD13 LEU P 666     -17.794  -6.016  -9.527  0.00  0.00      PROA  
ATOM   4258  CD2 LEU P 666     -16.373  -4.227  -6.932  0.00  0.00      PROA  
ATOM   4259 HD21 LEU P 666     -16.122  -5.056  -6.236  0.00  0.00      PROA  
ATOM   4260 HD22 LEU P 666     -17.372  -4.054  -6.480  0.00  0.00      PROA  
ATOM   4261 HD23 LEU P 666     -15.723  -3.342  -6.766  0.00  0.00      PROA  
ATOM   4262  C   LEU P 666     -15.236  -3.959 -11.064  0.00  0.00      PROA  
ATOM   4263  O   LEU P 666     -16.235  -3.670 -11.716  0.00  0.00      PROA  
ATOM   4264  N   TYR P 667     -14.165  -3.152 -10.983  0.00  0.00      PROA  
ATOM   4265  HN  TYR P 667     -13.414  -3.475 -10.412  0.00  0.00      PROA  
ATOM   4266  CA  TYR P 667     -14.022  -1.831 -11.520  0.00  0.00      PROA  
ATOM   4267  HA  TYR P 667     -15.019  -1.436 -11.651  0.00  0.00      PROA  
ATOM   4268  CB  TYR P 667     -13.020  -0.925 -10.615  0.00  0.00      PROA  
ATOM   4269  HB1 TYR P 667     -12.871  -0.007 -11.222  0.00  0.00      PROA  
ATOM   4270  HB2 TYR P 667     -12.102  -1.548 -10.558  0.00  0.00      PROA  
ATOM   4271  CG  TYR P 667     -13.509  -0.627  -9.238  0.00  0.00      PROA  
ATOM   4272  CD1 TYR P 667     -14.495   0.315  -9.087  0.00  0.00      PROA  
ATOM   4273  HD1 TYR P 667     -14.956   0.687  -9.990  0.00  0.00      PROA  
ATOM   4274  CE1 TYR P 667     -14.880   0.680  -7.777  0.00  0.00      PROA  
ATOM   4275  HE1 TYR P 667     -15.591   1.477  -7.616  0.00  0.00      PROA  
ATOM   4276  CZ  TYR P 667     -14.274   0.196  -6.641  0.00  0.00      PROA  
ATOM   4277  OH  TYR P 667     -14.770   0.744  -5.356  0.00  0.00      PROA  
ATOM   4278  HH  TYR P 667     -14.046   0.542  -4.759  0.00  0.00      PROA  
ATOM   4279  CD2 TYR P 667     -12.932  -1.205  -8.076  0.00  0.00      PROA  
ATOM   4280  HD2 TYR P 667     -12.096  -1.880  -8.189  0.00  0.00      PROA  
ATOM   4281  CE2 TYR P 667     -13.270  -0.855  -6.762  0.00  0.00      PROA  
ATOM   4282  HE2 TYR P 667     -12.781  -1.364  -5.944  0.00  0.00      PROA  
ATOM   4283  C   TYR P 667     -13.449  -1.872 -12.881  0.00  0.00      PROA  
ATOM   4284  O   TYR P 667     -13.215  -0.819 -13.435  0.00  0.00      PROA  
ATOM   4285  N   SER P 668     -13.284  -3.057 -13.517  0.00  0.00      PROA  
ATOM   4286  HN  SER P 668     -13.668  -3.850 -13.050  0.00  0.00      PROA  
ATOM   4287  CA  SER P 668     -12.660  -3.199 -14.861  0.00  0.00      PROA  
ATOM   4288  HA  SER P 668     -11.654  -2.808 -14.828  0.00  0.00      PROA  
ATOM   4289  CB  SER P 668     -12.679  -4.654 -15.284  0.00  0.00      PROA  
ATOM   4290  HB1 SER P 668     -13.697  -5.087 -15.189  0.00  0.00      PROA  
ATOM   4291  HB2 SER P 668     -11.917  -5.080 -14.597  0.00  0.00      PROA  
ATOM   4292  OG  SER P 668     -12.161  -4.832 -16.606  0.00  0.00      PROA  
ATOM   4293  HG1 SER P 668     -11.206  -4.890 -16.525  0.00  0.00      PROA  
ATOM   4294  C   SER P 668     -13.313  -2.254 -15.939  0.00  0.00      PROA  
ATOM   4295  O   SER P 668     -12.550  -1.525 -16.620  0.00  0.00      PROA  
ATOM   4296  N   GLY P 669     -14.652  -2.163 -15.997  0.00  0.00      PROA  
ATOM   4297  HN  GLY P 669     -15.243  -2.646 -15.356  0.00  0.00      PROA  
ATOM   4298  CA  GLY P 669     -15.419  -1.268 -16.923  0.00  0.00      PROA  
ATOM   4299  HA1 GLY P 669     -16.463  -1.539 -16.876  0.00  0.00      PROA  
ATOM   4300  HA2 GLY P 669     -14.969  -1.383 -17.898  0.00  0.00      PROA  
ATOM   4301  C   GLY P 669     -15.352   0.217 -16.686  0.00  0.00      PROA  
ATOM   4302  O   GLY P 669     -15.299   0.937 -17.660  0.00  0.00      PROA  
ATOM   4303  N   THR P 670     -15.366   0.754 -15.443  0.00  0.00      PROA  
ATOM   4304  HN  THR P 670     -15.514   0.072 -14.731  0.00  0.00      PROA  
ATOM   4305  CA  THR P 670     -15.179   2.177 -15.243  0.00  0.00      PROA  
ATOM   4306  HA  THR P 670     -15.707   2.697 -16.028  0.00  0.00      PROA  
ATOM   4307  CB  THR P 670     -15.767   2.646 -13.918  0.00  0.00      PROA  
ATOM   4308  HB  THR P 670     -16.838   2.350 -13.935  0.00  0.00      PROA  
ATOM   4309  OG1 THR P 670     -15.688   4.037 -13.754  0.00  0.00      PROA  
ATOM   4310  HG1 THR P 670     -16.509   4.422 -14.070  0.00  0.00      PROA  
ATOM   4311  CG2 THR P 670     -15.209   2.010 -12.629  0.00  0.00      PROA  
ATOM   4312 HG21 THR P 670     -15.584   2.554 -11.736  0.00  0.00      PROA  
ATOM   4313 HG22 THR P 670     -14.111   2.034 -12.461  0.00  0.00      PROA  
ATOM   4314 HG23 THR P 670     -15.639   0.994 -12.497  0.00  0.00      PROA  
ATOM   4315  C   THR P 670     -13.708   2.564 -15.507  0.00  0.00      PROA  
ATOM   4316  O   THR P 670     -13.392   3.618 -16.083  0.00  0.00      PROA  
ATOM   4317  N   ALA P 671     -12.750   1.671 -15.153  0.00  0.00      PROA  
ATOM   4318  HN  ALA P 671     -12.958   0.826 -14.665  0.00  0.00      PROA  
ATOM   4319  CA  ALA P 671     -11.364   1.846 -15.499  0.00  0.00      PROA  
ATOM   4320  HA  ALA P 671     -11.013   2.699 -14.937  0.00  0.00      PROA  
ATOM   4321  CB  ALA P 671     -10.579   0.716 -14.832  0.00  0.00      PROA  
ATOM   4322  HB1 ALA P 671     -10.818  -0.168 -15.460  0.00  0.00      PROA  
ATOM   4323  HB2 ALA P 671     -11.011   0.527 -13.826  0.00  0.00      PROA  
ATOM   4324  HB3 ALA P 671      -9.505   0.932 -14.645  0.00  0.00      PROA  
ATOM   4325  C   ALA P 671     -11.157   2.110 -17.016  0.00  0.00      PROA  
ATOM   4326  O   ALA P 671     -10.479   3.102 -17.410  0.00  0.00      PROA  
ATOM   4327  N   ARG P 672     -11.815   1.275 -17.829  0.00  0.00      PROA  
ATOM   4328  HN  ARG P 672     -12.361   0.507 -17.505  0.00  0.00      PROA  
ATOM   4329  CA  ARG P 672     -11.906   1.309 -19.225  0.00  0.00      PROA  
ATOM   4330  HA  ARG P 672     -10.894   1.291 -19.602  0.00  0.00      PROA  
ATOM   4331  CB  ARG P 672     -12.545   0.045 -19.894  0.00  0.00      PROA  
ATOM   4332  HB1 ARG P 672     -13.626  -0.060 -19.661  0.00  0.00      PROA  
ATOM   4333  HB2 ARG P 672     -12.026  -0.828 -19.443  0.00  0.00      PROA  
ATOM   4334  CG  ARG P 672     -12.409   0.096 -21.403  0.00  0.00      PROA  
ATOM   4335  HG1 ARG P 672     -12.956   0.962 -21.833  0.00  0.00      PROA  
ATOM   4336  HG2 ARG P 672     -12.966  -0.777 -21.807  0.00  0.00      PROA  
ATOM   4337  CD  ARG P 672     -10.975  -0.085 -21.967  0.00  0.00      PROA  
ATOM   4338  HD1 ARG P 672     -10.429  -0.904 -21.452  0.00  0.00      PROA  
ATOM   4339  HD2 ARG P 672     -10.385   0.855 -22.006  0.00  0.00      PROA  
ATOM   4340  NE  ARG P 672     -11.179  -0.586 -23.348  0.00  0.00      PROA  
ATOM   4341  HE  ARG P 672     -12.026  -1.013 -23.667  0.00  0.00      PROA  
ATOM   4342  CZ  ARG P 672     -10.191  -0.835 -24.206  0.00  0.00      PROA  
ATOM   4343  NH1 ARG P 672     -10.296  -1.209 -25.465  0.00  0.00      PROA  
ATOM   4344 HH11 ARG P 672      -9.441  -1.345 -25.963  0.00  0.00      PROA  
ATOM   4345 HH12 ARG P 672     -11.241  -1.404 -25.727  0.00  0.00      PROA  
ATOM   4346  NH2 ARG P 672      -8.918  -0.578 -23.899  0.00  0.00      PROA  
ATOM   4347 HH21 ARG P 672      -8.752  -0.309 -22.950  0.00  0.00      PROA  
ATOM   4348 HH22 ARG P 672      -8.157  -0.693 -24.537  0.00  0.00      PROA  
ATOM   4349  C   ARG P 672     -12.612   2.581 -19.698  0.00  0.00      PROA  
ATOM   4350  O   ARG P 672     -12.196   3.279 -20.622  0.00  0.00      PROA  
ATOM   4351  N   TYR P 673     -13.742   3.083 -19.122  0.00  0.00      PROA  
ATOM   4352  HN  TYR P 673     -14.187   2.545 -18.410  0.00  0.00      PROA  
ATOM   4353  CA  TYR P 673     -14.515   4.265 -19.466  0.00  0.00      PROA  
ATOM   4354  HA  TYR P 673     -14.775   4.168 -20.509  0.00  0.00      PROA  
ATOM   4355  CB  TYR P 673     -15.800   4.369 -18.567  0.00  0.00      PROA  
ATOM   4356  HB1 TYR P 673     -15.447   4.219 -17.524  0.00  0.00      PROA  
ATOM   4357  HB2 TYR P 673     -16.528   3.580 -18.855  0.00  0.00      PROA  
ATOM   4358  CG  TYR P 673     -16.489   5.691 -18.716  0.00  0.00      PROA  
ATOM   4359  CD1 TYR P 673     -17.316   5.938 -19.870  0.00  0.00      PROA  
ATOM   4360  HD1 TYR P 673     -17.239   5.204 -20.658  0.00  0.00      PROA  
ATOM   4361  CE1 TYR P 673     -17.940   7.120 -20.163  0.00  0.00      PROA  
ATOM   4362  HE1 TYR P 673     -18.390   7.374 -21.112  0.00  0.00      PROA  
ATOM   4363  CZ  TYR P 673     -17.723   8.132 -19.196  0.00  0.00      PROA  
ATOM   4364  OH  TYR P 673     -18.313   9.291 -19.310  0.00  0.00      PROA  
ATOM   4365  HH  TYR P 673     -18.279   9.711 -18.447  0.00  0.00      PROA  
ATOM   4366  CD2 TYR P 673     -16.543   6.625 -17.760  0.00  0.00      PROA  
ATOM   4367  HD2 TYR P 673     -15.937   6.364 -16.905  0.00  0.00      PROA  
ATOM   4368  CE2 TYR P 673     -17.032   7.910 -17.967  0.00  0.00      PROA  
ATOM   4369  HE2 TYR P 673     -16.788   8.638 -17.208  0.00  0.00      PROA  
ATOM   4370  C   TYR P 673     -13.573   5.457 -19.394  0.00  0.00      PROA  
ATOM   4371  O   TYR P 673     -13.431   6.224 -20.366  0.00  0.00      PROA  
ATOM   4372  N   HSD P 674     -12.791   5.477 -18.302  0.00  0.00      PROA  
ATOM   4373  HN  HSD P 674     -12.894   4.949 -17.463  0.00  0.00      PROA  
ATOM   4374  CA  HSD P 674     -11.801   6.556 -18.028  0.00  0.00      PROA  
ATOM   4375  HA  HSD P 674     -12.361   7.447 -18.271  0.00  0.00      PROA  
ATOM   4376  CB  HSD P 674     -11.314   6.577 -16.537  0.00  0.00      PROA  
ATOM   4377  HB1 HSD P 674     -10.774   5.615 -16.402  0.00  0.00      PROA  
ATOM   4378  HB2 HSD P 674     -12.229   6.485 -15.915  0.00  0.00      PROA  
ATOM   4379  ND1 HSD P 674      -9.137   7.840 -16.513  0.00  0.00      PROA  
ATOM   4380  HD1 HSD P 674      -8.642   7.362 -17.239  0.00  0.00      PROA  
ATOM   4381  CG  HSD P 674     -10.449   7.767 -16.196  0.00  0.00      PROA  
ATOM   4382  CE1 HSD P 674      -8.630   8.958 -15.904  0.00  0.00      PROA  
ATOM   4383  HE1 HSD P 674      -7.636   9.243 -16.250  0.00  0.00      PROA  
ATOM   4384  NE2 HSD P 674      -9.526   9.593 -15.298  0.00  0.00      PROA  
ATOM   4385  CD2 HSD P 674     -10.705   8.856 -15.409  0.00  0.00      PROA  
ATOM   4386  HD2 HSD P 674     -11.598   9.240 -14.931  0.00  0.00      PROA  
ATOM   4387  C   HSD P 674     -10.720   6.620 -19.086  0.00  0.00      PROA  
ATOM   4388  O   HSD P 674     -10.248   7.658 -19.457  0.00  0.00      PROA  
ATOM   4389  N   THR P 675     -10.393   5.419 -19.564  0.00  0.00      PROA  
ATOM   4390  HN  THR P 675     -10.869   4.670 -19.108  0.00  0.00      PROA  
ATOM   4391  CA  THR P 675      -9.443   5.266 -20.686  0.00  0.00      PROA  
ATOM   4392  HA  THR P 675      -8.646   5.980 -20.538  0.00  0.00      PROA  
ATOM   4393  CB  THR P 675      -8.864   3.845 -20.845  0.00  0.00      PROA  
ATOM   4394  HB  THR P 675      -9.601   3.021 -20.738  0.00  0.00      PROA  
ATOM   4395  OG1 THR P 675      -7.873   3.656 -19.843  0.00  0.00      PROA  
ATOM   4396  HG1 THR P 675      -8.278   3.771 -18.981  0.00  0.00      PROA  
ATOM   4397  CG2 THR P 675      -8.141   3.727 -22.204  0.00  0.00      PROA  
ATOM   4398 HG21 THR P 675      -7.365   4.522 -22.185  0.00  0.00      PROA  
ATOM   4399 HG22 THR P 675      -8.887   3.900 -23.008  0.00  0.00      PROA  
ATOM   4400 HG23 THR P 675      -7.655   2.743 -22.373  0.00  0.00      PROA  
ATOM   4401  C   THR P 675     -10.039   5.717 -21.957  0.00  0.00      PROA  
ATOM   4402  O   THR P 675      -9.449   6.562 -22.643  0.00  0.00      PROA  
ATOM   4403  N   GLN P 676     -11.218   5.290 -22.400  0.00  0.00      PROA  
ATOM   4404  HN  GLN P 676     -11.735   4.611 -21.885  0.00  0.00      PROA  
ATOM   4405  CA  GLN P 676     -11.844   5.729 -23.591  0.00  0.00      PROA  
ATOM   4406  HA  GLN P 676     -11.161   5.676 -24.426  0.00  0.00      PROA  
ATOM   4407  CB  GLN P 676     -13.037   4.728 -23.986  0.00  0.00      PROA  
ATOM   4408  HB1 GLN P 676     -13.507   4.988 -24.958  0.00  0.00      PROA  
ATOM   4409  HB2 GLN P 676     -13.904   4.966 -23.333  0.00  0.00      PROA  
ATOM   4410  CG  GLN P 676     -12.606   3.294 -24.187  0.00  0.00      PROA  
ATOM   4411  HG1 GLN P 676     -13.458   2.622 -24.422  0.00  0.00      PROA  
ATOM   4412  HG2 GLN P 676     -12.212   2.959 -23.204  0.00  0.00      PROA  
ATOM   4413  CD  GLN P 676     -11.486   3.100 -25.210  0.00  0.00      PROA  
ATOM   4414  OE1 GLN P 676     -10.539   2.449 -24.935  0.00  0.00      PROA  
ATOM   4415  NE2 GLN P 676     -11.658   3.517 -26.478  0.00  0.00      PROA  
ATOM   4416 HE21 GLN P 676     -10.838   3.519 -27.050  0.00  0.00      PROA  
ATOM   4417 HE22 GLN P 676     -12.590   3.787 -26.719  0.00  0.00      PROA  
ATOM   4418  C   GLN P 676     -12.122   7.206 -23.633  0.00  0.00      PROA  
ATOM   4419  O   GLN P 676     -11.921   7.827 -24.691  0.00  0.00      PROA  
ATOM   4420  N   MET P 677     -12.529   7.757 -22.535  0.00  0.00      PROA  
ATOM   4421  HN  MET P 677     -12.889   7.256 -21.752  0.00  0.00      PROA  
ATOM   4422  CA  MET P 677     -12.576   9.236 -22.344  0.00  0.00      PROA  
ATOM   4423  HA  MET P 677     -13.121   9.722 -23.140  0.00  0.00      PROA  
ATOM   4424  CB  MET P 677     -13.251   9.672 -20.988  0.00  0.00      PROA  
ATOM   4425  HB1 MET P 677     -12.587   9.212 -20.226  0.00  0.00      PROA  
ATOM   4426  HB2 MET P 677     -14.273   9.243 -20.908  0.00  0.00      PROA  
ATOM   4427  CG  MET P 677     -13.533  11.177 -20.847  0.00  0.00      PROA  
ATOM   4428  HG1 MET P 677     -12.547  11.688 -20.846  0.00  0.00      PROA  
ATOM   4429  HG2 MET P 677     -13.761  11.410 -19.785  0.00  0.00      PROA  
ATOM   4430  SD  MET P 677     -14.760  11.945 -21.955  0.00  0.00      PROA  
ATOM   4431  CE  MET P 677     -16.132  12.188 -20.780  0.00  0.00      PROA  
ATOM   4432  HE1 MET P 677     -17.069  12.042 -21.359  0.00  0.00      PROA  
ATOM   4433  HE2 MET P 677     -15.986  13.207 -20.364  0.00  0.00      PROA  
ATOM   4434  HE3 MET P 677     -16.188  11.429 -19.971  0.00  0.00      PROA  
ATOM   4435  C   MET P 677     -11.237   9.953 -22.431  0.00  0.00      PROA  
ATOM   4436  O   MET P 677     -11.144  10.977 -23.081  0.00  0.00      PROA  
ATOM   4437  N   LEU P 678     -10.210   9.325 -21.909  0.00  0.00      PROA  
ATOM   4438  HN  LEU P 678     -10.329   8.444 -21.458  0.00  0.00      PROA  
ATOM   4439  CA  LEU P 678      -8.860   9.923 -21.889  0.00  0.00      PROA  
ATOM   4440  HA  LEU P 678      -9.082  10.868 -21.415  0.00  0.00      PROA  
ATOM   4441  CB  LEU P 678      -7.836   9.169 -20.967  0.00  0.00      PROA  
ATOM   4442  HB1 LEU P 678      -7.810   8.087 -21.218  0.00  0.00      PROA  
ATOM   4443  HB2 LEU P 678      -8.249   9.200 -19.936  0.00  0.00      PROA  
ATOM   4444  CG  LEU P 678      -6.483   9.948 -20.840  0.00  0.00      PROA  
ATOM   4445  HG  LEU P 678      -6.119   9.958 -21.890  0.00  0.00      PROA  
ATOM   4446  CD1 LEU P 678      -6.808  11.351 -20.297  0.00  0.00      PROA  
ATOM   4447 HD11 LEU P 678      -7.627  11.403 -19.548  0.00  0.00      PROA  
ATOM   4448 HD12 LEU P 678      -7.100  12.028 -21.129  0.00  0.00      PROA  
ATOM   4449 HD13 LEU P 678      -5.835  11.742 -19.932  0.00  0.00      PROA  
ATOM   4450  CD2 LEU P 678      -5.596   9.257 -19.870  0.00  0.00      PROA  
ATOM   4451 HD21 LEU P 678      -4.912   9.929 -19.309  0.00  0.00      PROA  
ATOM   4452 HD22 LEU P 678      -5.051   8.425 -20.365  0.00  0.00      PROA  
ATOM   4453 HD23 LEU P 678      -6.165   8.803 -19.030  0.00  0.00      PROA  
ATOM   4454  C   LEU P 678      -8.267  10.004 -23.372  0.00  0.00      PROA  
ATOM   4455  O   LEU P 678      -7.647  10.909 -23.848  0.00  0.00      PROA  
ATOM   4456  N   ARG P 679      -8.473   8.924 -24.198  0.00  0.00      PROA  
ATOM   4457  HN  ARG P 679      -8.893   8.121 -23.783  0.00  0.00      PROA  
ATOM   4458  CA  ARG P 679      -8.123   8.842 -25.555  0.00  0.00      PROA  
ATOM   4459  HA  ARG P 679      -7.082   9.128 -25.544  0.00  0.00      PROA  
ATOM   4460  CB  ARG P 679      -8.196   7.387 -26.121  0.00  0.00      PROA  
ATOM   4461  HB1 ARG P 679      -8.080   7.418 -27.225  0.00  0.00      PROA  
ATOM   4462  HB2 ARG P 679      -9.205   6.964 -25.933  0.00  0.00      PROA  
ATOM   4463  CG  ARG P 679      -7.241   6.331 -25.622  0.00  0.00      PROA  
ATOM   4464  HG1 ARG P 679      -7.641   5.315 -25.824  0.00  0.00      PROA  
ATOM   4465  HG2 ARG P 679      -7.194   6.217 -24.518  0.00  0.00      PROA  
ATOM   4466  CD  ARG P 679      -5.810   6.454 -26.196  0.00  0.00      PROA  
ATOM   4467  HD1 ARG P 679      -5.642   7.139 -27.054  0.00  0.00      PROA  
ATOM   4468  HD2 ARG P 679      -5.440   5.428 -26.406  0.00  0.00      PROA  
ATOM   4469  NE  ARG P 679      -4.917   6.970 -25.123  0.00  0.00      PROA  
ATOM   4470  HE  ARG P 679      -4.574   7.904 -25.224  0.00  0.00      PROA  
ATOM   4471  CZ  ARG P 679      -4.816   6.489 -23.874  0.00  0.00      PROA  
ATOM   4472  NH1 ARG P 679      -5.017   5.232 -23.484  0.00  0.00      PROA  
ATOM   4473 HH11 ARG P 679      -5.066   4.565 -24.226  0.00  0.00      PROA  
ATOM   4474 HH12 ARG P 679      -4.571   4.921 -22.645  0.00  0.00      PROA  
ATOM   4475  NH2 ARG P 679      -4.545   7.411 -22.935  0.00  0.00      PROA  
ATOM   4476 HH21 ARG P 679      -4.466   8.375 -23.188  0.00  0.00      PROA  
ATOM   4477 HH22 ARG P 679      -4.712   7.077 -22.008  0.00  0.00      PROA  
ATOM   4478  C   ARG P 679      -8.857   9.823 -26.475  0.00  0.00      PROA  
ATOM   4479  O   ARG P 679      -8.264  10.388 -27.373  0.00  0.00      PROA  
ATOM   4480  N   VAL P 680     -10.188  10.037 -26.331  0.00  0.00      PROA  
ATOM   4481  HN  VAL P 680     -10.593   9.294 -25.804  0.00  0.00      PROA  
ATOM   4482  CA  VAL P 680     -10.819  11.116 -27.059  0.00  0.00      PROA  
ATOM   4483  HA  VAL P 680     -10.698  10.980 -28.123  0.00  0.00      PROA  
ATOM   4484  CB  VAL P 680     -12.278  11.105 -26.813  0.00  0.00      PROA  
ATOM   4485  HB  VAL P 680     -12.447  10.904 -25.733  0.00  0.00      PROA  
ATOM   4486  CG1 VAL P 680     -13.136  12.277 -27.253  0.00  0.00      PROA  
ATOM   4487 HG11 VAL P 680     -12.867  13.258 -26.805  0.00  0.00      PROA  
ATOM   4488 HG12 VAL P 680     -14.224  12.089 -27.123  0.00  0.00      PROA  
ATOM   4489 HG13 VAL P 680     -12.902  12.373 -28.334  0.00  0.00      PROA  
ATOM   4490  CG2 VAL P 680     -12.955   9.847 -27.467  0.00  0.00      PROA  
ATOM   4491 HG21 VAL P 680     -12.675   9.899 -28.541  0.00  0.00      PROA  
ATOM   4492 HG22 VAL P 680     -14.013   9.762 -27.137  0.00  0.00      PROA  
ATOM   4493 HG23 VAL P 680     -12.520   8.898 -27.088  0.00  0.00      PROA  
ATOM   4494  C   VAL P 680     -10.291  12.512 -26.695  0.00  0.00      PROA  
ATOM   4495  O   VAL P 680     -10.087  13.353 -27.560  0.00  0.00      PROA  
ATOM   4496  N   ARG P 681      -9.961  12.742 -25.465  0.00  0.00      PROA  
ATOM   4497  HN  ARG P 681     -10.208  12.152 -24.700  0.00  0.00      PROA  
ATOM   4498  CA  ARG P 681      -9.402  14.034 -25.115  0.00  0.00      PROA  
ATOM   4499  HA  ARG P 681     -10.003  14.773 -25.625  0.00  0.00      PROA  
ATOM   4500  CB  ARG P 681      -9.666  14.267 -23.654  0.00  0.00      PROA  
ATOM   4501  HB1 ARG P 681      -9.127  15.084 -23.128  0.00  0.00      PROA  
ATOM   4502  HB2 ARG P 681      -9.445  13.382 -23.020  0.00  0.00      PROA  
ATOM   4503  CG  ARG P 681     -11.159  14.607 -23.449  0.00  0.00      PROA  
ATOM   4504  HG1 ARG P 681     -11.803  13.936 -24.058  0.00  0.00      PROA  
ATOM   4505  HG2 ARG P 681     -11.328  15.652 -23.785  0.00  0.00      PROA  
ATOM   4506  CD  ARG P 681     -11.574  14.488 -21.989  0.00  0.00      PROA  
ATOM   4507  HD1 ARG P 681     -11.017  15.178 -21.320  0.00  0.00      PROA  
ATOM   4508  HD2 ARG P 681     -11.529  13.401 -21.763  0.00  0.00      PROA  
ATOM   4509  NE  ARG P 681     -13.073  14.922 -21.930  0.00  0.00      PROA  
ATOM   4510  HE  ARG P 681     -13.462  15.473 -22.669  0.00  0.00      PROA  
ATOM   4511  CZ  ARG P 681     -13.680  15.204 -20.756  0.00  0.00      PROA  
ATOM   4512  NH1 ARG P 681     -13.083  14.981 -19.624  0.00  0.00      PROA  
ATOM   4513 HH11 ARG P 681     -12.293  14.369 -19.637  0.00  0.00      PROA  
ATOM   4514 HH12 ARG P 681     -13.327  15.422 -18.760  0.00  0.00      PROA  
ATOM   4515  NH2 ARG P 681     -14.748  15.967 -20.761  0.00  0.00      PROA  
ATOM   4516 HH21 ARG P 681     -15.118  16.252 -21.645  0.00  0.00      PROA  
ATOM   4517 HH22 ARG P 681     -15.236  16.101 -19.899  0.00  0.00      PROA  
ATOM   4518  C   ARG P 681      -7.953  14.299 -25.429  0.00  0.00      PROA  
ATOM   4519  O   ARG P 681      -7.553  15.404 -25.703  0.00  0.00      PROA  
ATOM   4520  N   GLU P 682      -7.111  13.292 -25.491  0.00  0.00      PROA  
ATOM   4521  HN  GLU P 682      -7.396  12.444 -25.051  0.00  0.00      PROA  
ATOM   4522  CA  GLU P 682      -5.851  13.351 -26.265  0.00  0.00      PROA  
ATOM   4523  HA  GLU P 682      -5.303  14.178 -25.838  0.00  0.00      PROA  
ATOM   4524  CB  GLU P 682      -5.140  11.991 -26.032  0.00  0.00      PROA  
ATOM   4525  HB1 GLU P 682      -4.292  11.876 -26.741  0.00  0.00      PROA  
ATOM   4526  HB2 GLU P 682      -5.855  11.175 -26.271  0.00  0.00      PROA  
ATOM   4527  CG  GLU P 682      -4.559  11.688 -24.563  0.00  0.00      PROA  
ATOM   4528  HG1 GLU P 682      -5.277  11.669 -23.716  0.00  0.00      PROA  
ATOM   4529  HG2 GLU P 682      -3.883  12.514 -24.254  0.00  0.00      PROA  
ATOM   4530  CD  GLU P 682      -3.902  10.394 -24.354  0.00  0.00      PROA  
ATOM   4531  OE1 GLU P 682      -3.744   9.745 -25.400  0.00  0.00      PROA  
ATOM   4532  OE2 GLU P 682      -3.548  10.030 -23.218  0.00  0.00      PROA  
ATOM   4533  C   GLU P 682      -5.857  13.717 -27.756  0.00  0.00      PROA  
ATOM   4534  O   GLU P 682      -5.067  14.563 -28.208  0.00  0.00      PROA  
ATOM   4535  N   PHE P 683      -6.750  13.098 -28.543  0.00  0.00      PROA  
ATOM   4536  HN  PHE P 683      -7.384  12.421 -28.177  0.00  0.00      PROA  
ATOM   4537  CA  PHE P 683      -6.998  13.581 -29.888  0.00  0.00      PROA  
ATOM   4538  HA  PHE P 683      -6.076  13.507 -30.445  0.00  0.00      PROA  
ATOM   4539  CB  PHE P 683      -8.036  12.548 -30.441  0.00  0.00      PROA  
ATOM   4540  HB1 PHE P 683      -8.694  12.147 -29.641  0.00  0.00      PROA  
ATOM   4541  HB2 PHE P 683      -7.360  11.696 -30.668  0.00  0.00      PROA  
ATOM   4542  CG  PHE P 683      -8.840  13.040 -31.603  0.00  0.00      PROA  
ATOM   4543  CD1 PHE P 683      -8.216  13.193 -32.866  0.00  0.00      PROA  
ATOM   4544  HD1 PHE P 683      -7.200  12.906 -33.092  0.00  0.00      PROA  
ATOM   4545  CE1 PHE P 683      -8.974  13.780 -33.882  0.00  0.00      PROA  
ATOM   4546  HE1 PHE P 683      -8.476  14.087 -34.789  0.00  0.00      PROA  
ATOM   4547  CZ  PHE P 683     -10.308  14.004 -33.765  0.00  0.00      PROA  
ATOM   4548  HZ  PHE P 683     -10.950  14.411 -34.532  0.00  0.00      PROA  
ATOM   4549  CD2 PHE P 683     -10.227  13.338 -31.508  0.00  0.00      PROA  
ATOM   4550  HD2 PHE P 683     -10.671  13.283 -30.525  0.00  0.00      PROA  
ATOM   4551  CE2 PHE P 683     -10.952  13.838 -32.578  0.00  0.00      PROA  
ATOM   4552  HE2 PHE P 683     -11.971  14.178 -32.471  0.00  0.00      PROA  
ATOM   4553  C   PHE P 683      -7.455  14.988 -30.020  0.00  0.00      PROA  
ATOM   4554  O   PHE P 683      -6.887  15.651 -30.894  0.00  0.00      PROA  
ATOM   4555  N   ILE P 684      -8.397  15.466 -29.130  0.00  0.00      PROA  
ATOM   4556  HN  ILE P 684      -8.788  14.860 -28.441  0.00  0.00      PROA  
ATOM   4557  CA  ILE P 684      -8.701  16.913 -29.088  0.00  0.00      PROA  
ATOM   4558  HA  ILE P 684      -9.062  17.054 -30.096  0.00  0.00      PROA  
ATOM   4559  CB  ILE P 684      -9.693  17.255 -27.897  0.00  0.00      PROA  
ATOM   4560  HB  ILE P 684      -9.522  16.851 -26.876  0.00  0.00      PROA  
ATOM   4561  CG2 ILE P 684     -10.037  18.768 -27.726  0.00  0.00      PROA  
ATOM   4562 HG21 ILE P 684     -10.622  18.819 -26.782  0.00  0.00      PROA  
ATOM   4563 HG22 ILE P 684     -10.693  19.221 -28.500  0.00  0.00      PROA  
ATOM   4564 HG23 ILE P 684      -9.048  19.267 -27.641  0.00  0.00      PROA  
ATOM   4565  CG1 ILE P 684     -11.074  16.606 -28.355  0.00  0.00      PROA  
ATOM   4566 HG11 ILE P 684     -10.966  15.563 -28.720  0.00  0.00      PROA  
ATOM   4567 HG12 ILE P 684     -11.538  17.283 -29.104  0.00  0.00      PROA  
ATOM   4568  CD  ILE P 684     -12.066  16.377 -27.223  0.00  0.00      PROA  
ATOM   4569  HD1 ILE P 684     -13.135  16.372 -27.525  0.00  0.00      PROA  
ATOM   4570  HD2 ILE P 684     -11.945  17.272 -26.576  0.00  0.00      PROA  
ATOM   4571  HD3 ILE P 684     -11.946  15.385 -26.736  0.00  0.00      PROA  
ATOM   4572  C   ILE P 684      -7.571  17.898 -28.927  0.00  0.00      PROA  
ATOM   4573  O   ILE P 684      -7.544  19.025 -29.496  0.00  0.00      PROA  
ATOM   4574  N   ARG P 685      -6.580  17.492 -28.209  0.00  0.00      PROA  
ATOM   4575  HN  ARG P 685      -6.599  16.519 -27.990  0.00  0.00      PROA  
ATOM   4576  CA  ARG P 685      -5.490  18.303 -27.725  0.00  0.00      PROA  
ATOM   4577  HA  ARG P 685      -5.909  19.293 -27.832  0.00  0.00      PROA  
ATOM   4578  CB  ARG P 685      -5.035  17.841 -26.304  0.00  0.00      PROA  
ATOM   4579  HB1 ARG P 685      -4.013  18.164 -26.010  0.00  0.00      PROA  
ATOM   4580  HB2 ARG P 685      -4.802  16.755 -26.270  0.00  0.00      PROA  
ATOM   4581  CG  ARG P 685      -6.025  18.212 -25.135  0.00  0.00      PROA  
ATOM   4582  HG1 ARG P 685      -7.019  17.807 -25.422  0.00  0.00      PROA  
ATOM   4583  HG2 ARG P 685      -6.158  19.299 -25.321  0.00  0.00      PROA  
ATOM   4584  CD  ARG P 685      -5.636  17.988 -23.686  0.00  0.00      PROA  
ATOM   4585  HD1 ARG P 685      -5.405  16.922 -23.475  0.00  0.00      PROA  
ATOM   4586  HD2 ARG P 685      -6.538  18.070 -23.043  0.00  0.00      PROA  
ATOM   4587  NE  ARG P 685      -4.574  19.001 -23.234  0.00  0.00      PROA  
ATOM   4588  HE  ARG P 685      -4.196  19.677 -23.867  0.00  0.00      PROA  
ATOM   4589  CZ  ARG P 685      -4.024  19.105 -22.023  0.00  0.00      PROA  
ATOM   4590  NH1 ARG P 685      -4.279  18.186 -21.122  0.00  0.00      PROA  
ATOM   4591 HH11 ARG P 685      -4.927  17.498 -21.448  0.00  0.00      PROA  
ATOM   4592 HH12 ARG P 685      -3.776  18.142 -20.259  0.00  0.00      PROA  
ATOM   4593  NH2 ARG P 685      -3.204  20.076 -21.690  0.00  0.00      PROA  
ATOM   4594 HH21 ARG P 685      -2.689  20.574 -22.388  0.00  0.00      PROA  
ATOM   4595 HH22 ARG P 685      -2.740  20.067 -20.804  0.00  0.00      PROA  
ATOM   4596  C   ARG P 685      -4.282  18.102 -28.586  0.00  0.00      PROA  
ATOM   4597  O   ARG P 685      -3.458  18.963 -28.710  0.00  0.00      PROA  
ATOM   4598  N   PHE P 686      -4.176  16.935 -29.364  0.00  0.00      PROA  
ATOM   4599  HN  PHE P 686      -4.517  16.028 -29.127  0.00  0.00      PROA  
ATOM   4600  CA  PHE P 686      -3.385  17.012 -30.614  0.00  0.00      PROA  
ATOM   4601  HA  PHE P 686      -2.401  17.397 -30.396  0.00  0.00      PROA  
ATOM   4602  CB  PHE P 686      -3.303  15.552 -31.129  0.00  0.00      PROA  
ATOM   4603  HB1 PHE P 686      -4.286  15.362 -31.610  0.00  0.00      PROA  
ATOM   4604  HB2 PHE P 686      -3.080  14.864 -30.286  0.00  0.00      PROA  
ATOM   4605  CG  PHE P 686      -2.186  15.368 -32.149  0.00  0.00      PROA  
ATOM   4606  CD1 PHE P 686      -2.346  15.887 -33.431  0.00  0.00      PROA  
ATOM   4607  HD1 PHE P 686      -3.387  16.108 -33.620  0.00  0.00      PROA  
ATOM   4608  CE1 PHE P 686      -1.384  15.746 -34.370  0.00  0.00      PROA  
ATOM   4609  HE1 PHE P 686      -1.439  16.329 -35.278  0.00  0.00      PROA  
ATOM   4610  CZ  PHE P 686      -0.299  14.923 -34.061  0.00  0.00      PROA  
ATOM   4611  HZ  PHE P 686       0.504  14.927 -34.783  0.00  0.00      PROA  
ATOM   4612  CD2 PHE P 686      -1.122  14.434 -31.875  0.00  0.00      PROA  
ATOM   4613  HD2 PHE P 686      -1.082  13.898 -30.939  0.00  0.00      PROA  
ATOM   4614  CE2 PHE P 686      -0.095  14.277 -32.853  0.00  0.00      PROA  
ATOM   4615  HE2 PHE P 686       0.799  13.726 -32.600  0.00  0.00      PROA  
ATOM   4616  C   PHE P 686      -3.911  18.049 -31.660  0.00  0.00      PROA  
ATOM   4617  O   PHE P 686      -3.240  18.895 -32.270  0.00  0.00      PROA  
ATOM   4618  N   HSD P 687      -5.326  18.131 -31.816  0.00  0.00      PROA  
ATOM   4619  HN  HSD P 687      -5.930  17.601 -31.225  0.00  0.00      PROA  
ATOM   4620  CA  HSD P 687      -5.888  18.832 -32.903  0.00  0.00      PROA  
ATOM   4621  HA  HSD P 687      -5.110  19.027 -33.627  0.00  0.00      PROA  
ATOM   4622  CB  HSD P 687      -7.167  18.212 -33.507  0.00  0.00      PROA  
ATOM   4623  HB1 HSD P 687      -7.733  18.786 -34.271  0.00  0.00      PROA  
ATOM   4624  HB2 HSD P 687      -7.824  17.893 -32.669  0.00  0.00      PROA  
ATOM   4625  ND1 HSD P 687      -6.350  15.842 -33.744  0.00  0.00      PROA  
ATOM   4626  HD1 HSD P 687      -6.488  15.600 -32.784  0.00  0.00      PROA  
ATOM   4627  CG  HSD P 687      -6.883  16.939 -34.272  0.00  0.00      PROA  
ATOM   4628  CE1 HSD P 687      -6.031  15.043 -34.800  0.00  0.00      PROA  
ATOM   4629  HE1 HSD P 687      -5.709  14.007 -34.703  0.00  0.00      PROA  
ATOM   4630  NE2 HSD P 687      -6.364  15.551 -35.962  0.00  0.00      PROA  
ATOM   4631  CD2 HSD P 687      -6.904  16.768 -35.647  0.00  0.00      PROA  
ATOM   4632  HD2 HSD P 687      -7.409  17.365 -36.397  0.00  0.00      PROA  
ATOM   4633  C   HSD P 687      -6.446  20.204 -32.453  0.00  0.00      PROA  
ATOM   4634  O   HSD P 687      -7.092  20.908 -33.183  0.00  0.00      PROA  
ATOM   4635  N   GLN P 688      -6.231  20.585 -31.202  0.00  0.00      PROA  
ATOM   4636  HN  GLN P 688      -5.577  20.066 -30.657  0.00  0.00      PROA  
ATOM   4637  CA  GLN P 688      -6.634  21.745 -30.488  0.00  0.00      PROA  
ATOM   4638  HA  GLN P 688      -6.629  21.384 -29.471  0.00  0.00      PROA  
ATOM   4639  CB  GLN P 688      -5.522  22.796 -30.630  0.00  0.00      PROA  
ATOM   4640  HB1 GLN P 688      -5.819  23.843 -30.403  0.00  0.00      PROA  
ATOM   4641  HB2 GLN P 688      -5.373  22.765 -31.730  0.00  0.00      PROA  
ATOM   4642  CG  GLN P 688      -4.233  22.401 -29.860  0.00  0.00      PROA  
ATOM   4643  HG1 GLN P 688      -3.421  23.124 -30.088  0.00  0.00      PROA  
ATOM   4644  HG2 GLN P 688      -3.838  21.405 -30.155  0.00  0.00      PROA  
ATOM   4645  CD  GLN P 688      -4.473  22.398 -28.352  0.00  0.00      PROA  
ATOM   4646  OE1 GLN P 688      -3.968  21.489 -27.700  0.00  0.00      PROA  
ATOM   4647  NE2 GLN P 688      -5.277  23.312 -27.826  0.00  0.00      PROA  
ATOM   4648 HE21 GLN P 688      -5.341  23.334 -26.828  0.00  0.00      PROA  
ATOM   4649 HE22 GLN P 688      -5.670  24.086 -28.323  0.00  0.00      PROA  
ATOM   4650  C   GLN P 688      -8.016  22.321 -30.750  0.00  0.00      PROA  
ATOM   4651  O   GLN P 688      -8.203  23.553 -30.808  0.00  0.00      PROA  
ATOM   4652  N   ILE P 689      -9.053  21.378 -30.869  0.00  0.00      PROA  
ATOM   4653  HN  ILE P 689      -8.913  20.410 -30.673  0.00  0.00      PROA  
ATOM   4654  CA  ILE P 689     -10.460  21.571 -31.270  0.00  0.00      PROA  
ATOM   4655  HA  ILE P 689     -10.449  22.073 -32.226  0.00  0.00      PROA  
ATOM   4656  CB  ILE P 689     -11.116  20.196 -31.396  0.00  0.00      PROA  
ATOM   4657  HB  ILE P 689     -10.987  19.637 -30.444  0.00  0.00      PROA  
ATOM   4658  CG2 ILE P 689     -12.588  20.450 -31.698  0.00  0.00      PROA  
ATOM   4659 HG21 ILE P 689     -13.179  21.247 -31.198  0.00  0.00      PROA  
ATOM   4660 HG22 ILE P 689     -13.203  19.530 -31.601  0.00  0.00      PROA  
ATOM   4661 HG23 ILE P 689     -12.676  20.720 -32.772  0.00  0.00      PROA  
ATOM   4662  CG1 ILE P 689     -10.551  19.292 -32.485  0.00  0.00      PROA  
ATOM   4663 HG11 ILE P 689     -11.142  18.354 -32.566  0.00  0.00      PROA  
ATOM   4664 HG12 ILE P 689      -9.597  18.943 -32.036  0.00  0.00      PROA  
ATOM   4665  CD  ILE P 689     -10.224  19.821 -33.885  0.00  0.00      PROA  
ATOM   4666  HD1 ILE P 689      -9.721  19.074 -34.536  0.00  0.00      PROA  
ATOM   4667  HD2 ILE P 689      -9.568  20.707 -33.751  0.00  0.00      PROA  
ATOM   4668  HD3 ILE P 689     -11.140  20.107 -34.445  0.00  0.00      PROA  
ATOM   4669  C   ILE P 689     -11.152  22.375 -30.144  0.00  0.00      PROA  
ATOM   4670  O   ILE P 689     -11.118  21.930 -28.954  0.00  0.00      PROA  
ATOM   4671  N   PRO P 690     -11.862  23.499 -30.341  0.00  0.00      PROA  
ATOM   4672  CD  PRO P 690     -11.754  24.334 -31.559  0.00  0.00      PROA  
ATOM   4673  HD1 PRO P 690     -12.399  23.881 -32.341  0.00  0.00      PROA  
ATOM   4674  HD2 PRO P 690     -10.740  24.356 -32.012  0.00  0.00      PROA  
ATOM   4675  CA  PRO P 690     -12.312  24.310 -29.194  0.00  0.00      PROA  
ATOM   4676  HA  PRO P 690     -11.976  23.997 -28.217  0.00  0.00      PROA  
ATOM   4677  CB  PRO P 690     -11.836  25.833 -29.605  0.00  0.00      PROA  
ATOM   4678  HB1 PRO P 690     -10.773  25.905 -29.290  0.00  0.00      PROA  
ATOM   4679  HB2 PRO P 690     -12.521  26.578 -29.147  0.00  0.00      PROA  
ATOM   4680  CG  PRO P 690     -12.031  25.806 -31.127  0.00  0.00      PROA  
ATOM   4681  HG1 PRO P 690     -13.078  26.130 -31.311  0.00  0.00      PROA  
ATOM   4682  HG2 PRO P 690     -11.438  26.607 -31.618  0.00  0.00      PROA  
ATOM   4683  C   PRO P 690     -13.832  24.230 -29.049  0.00  0.00      PROA  
ATOM   4684  O   PRO P 690     -14.490  24.064 -30.049  0.00  0.00      PROA  
ATOM   4685  N   ASN P 691     -14.485  24.567 -27.861  0.00  0.00      PROA  
ATOM   4686  HN  ASN P 691     -13.911  24.793 -27.078  0.00  0.00      PROA  
ATOM   4687  CA  ASN P 691     -15.912  24.834 -27.745  0.00  0.00      PROA  
ATOM   4688  HA  ASN P 691     -16.074  25.737 -28.315  0.00  0.00      PROA  
ATOM   4689  CB  ASN P 691     -16.239  25.269 -26.284  0.00  0.00      PROA  
ATOM   4690  HB1 ASN P 691     -17.160  25.890 -26.274  0.00  0.00      PROA  
ATOM   4691  HB2 ASN P 691     -15.470  25.944 -25.852  0.00  0.00      PROA  
ATOM   4692  CG  ASN P 691     -16.589  24.152 -25.311  0.00  0.00      PROA  
ATOM   4693  OD1 ASN P 691     -17.733  23.960 -24.885  0.00  0.00      PROA  
ATOM   4694  ND2 ASN P 691     -15.617  23.369 -24.888  0.00  0.00      PROA  
ATOM   4695 HD21 ASN P 691     -15.964  22.551 -24.430  0.00  0.00      PROA  
ATOM   4696 HD22 ASN P 691     -14.664  23.564 -25.117  0.00  0.00      PROA  
ATOM   4697  C   ASN P 691     -17.011  23.800 -28.352  0.00  0.00      PROA  
ATOM   4698  O   ASN P 691     -16.802  22.582 -28.163  0.00  0.00      PROA  
ATOM   4699  N   PRO P 692     -18.042  24.231 -28.991  0.00  0.00      PROA  
ATOM   4700  CD  PRO P 692     -18.416  25.654 -28.954  0.00  0.00      PROA  
ATOM   4701  HD1 PRO P 692     -17.703  26.275 -29.538  0.00  0.00      PROA  
ATOM   4702  HD2 PRO P 692     -18.662  26.046 -27.945  0.00  0.00      PROA  
ATOM   4703  CA  PRO P 692     -19.092  23.447 -29.750  0.00  0.00      PROA  
ATOM   4704  HA  PRO P 692     -19.673  22.961 -28.980  0.00  0.00      PROA  
ATOM   4705  CB  PRO P 692     -19.779  24.542 -30.635  0.00  0.00      PROA  
ATOM   4706  HB1 PRO P 692     -20.806  24.298 -30.983  0.00  0.00      PROA  
ATOM   4707  HB2 PRO P 692     -19.092  24.684 -31.496  0.00  0.00      PROA  
ATOM   4708  CG  PRO P 692     -19.723  25.768 -29.758  0.00  0.00      PROA  
ATOM   4709  HG1 PRO P 692     -19.779  26.720 -30.327  0.00  0.00      PROA  
ATOM   4710  HG2 PRO P 692     -20.535  25.718 -29.000  0.00  0.00      PROA  
ATOM   4711  C   PRO P 692     -18.498  22.258 -30.568  0.00  0.00      PROA  
ATOM   4712  O   PRO P 692     -19.110  21.240 -30.528  0.00  0.00      PROA  
ATOM   4713  N   LEU P 693     -17.404  22.455 -31.368  0.00  0.00      PROA  
ATOM   4714  HN  LEU P 693     -16.948  23.341 -31.375  0.00  0.00      PROA  
ATOM   4715  CA  LEU P 693     -16.888  21.399 -32.122  0.00  0.00      PROA  
ATOM   4716  HA  LEU P 693     -17.738  20.875 -32.531  0.00  0.00      PROA  
ATOM   4717  CB  LEU P 693     -15.980  21.980 -33.254  0.00  0.00      PROA  
ATOM   4718  HB1 LEU P 693     -15.206  22.570 -32.719  0.00  0.00      PROA  
ATOM   4719  HB2 LEU P 693     -16.627  22.676 -33.830  0.00  0.00      PROA  
ATOM   4720  CG  LEU P 693     -15.283  20.947 -34.120  0.00  0.00      PROA  
ATOM   4721  HG  LEU P 693     -14.823  20.134 -33.519  0.00  0.00      PROA  
ATOM   4722  CD1 LEU P 693     -16.400  20.196 -34.909  0.00  0.00      PROA  
ATOM   4723 HD11 LEU P 693     -17.218  20.856 -35.268  0.00  0.00      PROA  
ATOM   4724 HD12 LEU P 693     -16.747  19.461 -34.152  0.00  0.00      PROA  
ATOM   4725 HD13 LEU P 693     -15.864  19.656 -35.719  0.00  0.00      PROA  
ATOM   4726  CD2 LEU P 693     -14.203  21.743 -34.945  0.00  0.00      PROA  
ATOM   4727 HD21 LEU P 693     -14.095  21.302 -35.959  0.00  0.00      PROA  
ATOM   4728 HD22 LEU P 693     -13.239  21.898 -34.413  0.00  0.00      PROA  
ATOM   4729 HD23 LEU P 693     -14.550  22.765 -35.210  0.00  0.00      PROA  
ATOM   4730  C   LEU P 693     -16.229  20.296 -31.203  0.00  0.00      PROA  
ATOM   4731  O   LEU P 693     -16.145  19.110 -31.506  0.00  0.00      PROA  
ATOM   4732  N   ARG P 694     -15.615  20.732 -30.098  0.00  0.00      PROA  
ATOM   4733  HN  ARG P 694     -15.691  21.703 -29.885  0.00  0.00      PROA  
ATOM   4734  CA  ARG P 694     -15.078  19.967 -28.939  0.00  0.00      PROA  
ATOM   4735  HA  ARG P 694     -14.461  19.211 -29.404  0.00  0.00      PROA  
ATOM   4736  CB  ARG P 694     -14.171  20.804 -28.024  0.00  0.00      PROA  
ATOM   4737  HB1 ARG P 694     -14.739  21.451 -27.323  0.00  0.00      PROA  
ATOM   4738  HB2 ARG P 694     -13.473  21.339 -28.703  0.00  0.00      PROA  
ATOM   4739  CG  ARG P 694     -13.435  19.921 -26.967  0.00  0.00      PROA  
ATOM   4740  HG1 ARG P 694     -12.554  20.571 -26.778  0.00  0.00      PROA  
ATOM   4741  HG2 ARG P 694     -12.986  19.066 -27.515  0.00  0.00      PROA  
ATOM   4742  CD  ARG P 694     -14.238  19.677 -25.661  0.00  0.00      PROA  
ATOM   4743  HD1 ARG P 694     -15.270  19.337 -25.892  0.00  0.00      PROA  
ATOM   4744  HD2 ARG P 694     -14.301  20.625 -25.087  0.00  0.00      PROA  
ATOM   4745  NE  ARG P 694     -13.503  18.630 -24.880  0.00  0.00      PROA  
ATOM   4746  HE  ARG P 694     -13.921  17.753 -24.639  0.00  0.00      PROA  
ATOM   4747  CZ  ARG P 694     -12.428  18.948 -24.146  0.00  0.00      PROA  
ATOM   4748  NH1 ARG P 694     -11.762  20.090 -24.303  0.00  0.00      PROA  
ATOM   4749 HH11 ARG P 694     -10.888  20.169 -23.824  0.00  0.00      PROA  
ATOM   4750 HH12 ARG P 694     -11.922  20.677 -25.096  0.00  0.00      PROA  
ATOM   4751  NH2 ARG P 694     -12.114  18.135 -23.235  0.00  0.00      PROA  
ATOM   4752 HH21 ARG P 694     -12.757  17.405 -23.003  0.00  0.00      PROA  
ATOM   4753 HH22 ARG P 694     -11.444  18.463 -22.569  0.00  0.00      PROA  
ATOM   4754  C   ARG P 694     -16.179  19.178 -28.178  0.00  0.00      PROA  
ATOM   4755  O   ARG P 694     -16.008  18.009 -27.972  0.00  0.00      PROA  
ATOM   4756  N   GLN P 695     -17.283  19.790 -27.881  0.00  0.00      PROA  
ATOM   4757  HN  GLN P 695     -17.377  20.766 -28.061  0.00  0.00      PROA  
ATOM   4758  CA  GLN P 695     -18.457  19.180 -27.217  0.00  0.00      PROA  
ATOM   4759  HA  GLN P 695     -18.002  18.433 -26.585  0.00  0.00      PROA  
ATOM   4760  CB  GLN P 695     -19.459  20.203 -26.645  0.00  0.00      PROA  
ATOM   4761  HB1 GLN P 695     -20.351  19.584 -26.408  0.00  0.00      PROA  
ATOM   4762  HB2 GLN P 695     -19.877  20.776 -27.500  0.00  0.00      PROA  
ATOM   4763  CG  GLN P 695     -19.095  20.995 -25.402  0.00  0.00      PROA  
ATOM   4764  HG1 GLN P 695     -19.997  21.454 -24.941  0.00  0.00      PROA  
ATOM   4765  HG2 GLN P 695     -18.427  21.784 -25.809  0.00  0.00      PROA  
ATOM   4766  CD  GLN P 695     -18.243  20.239 -24.388  0.00  0.00      PROA  
ATOM   4767  OE1 GLN P 695     -17.156  20.737 -24.080  0.00  0.00      PROA  
ATOM   4768  NE2 GLN P 695     -18.672  19.072 -23.968  0.00  0.00      PROA  
ATOM   4769 HE21 GLN P 695     -18.076  18.544 -23.363  0.00  0.00      PROA  
ATOM   4770 HE22 GLN P 695     -19.578  18.794 -24.288  0.00  0.00      PROA  
ATOM   4771  C   GLN P 695     -19.186  18.188 -28.091  0.00  0.00      PROA  
ATOM   4772  O   GLN P 695     -19.707  17.189 -27.506  0.00  0.00      PROA  
ATOM   4773  N   ARG P 696     -19.214  18.365 -29.416  0.00  0.00      PROA  
ATOM   4774  HN  ARG P 696     -18.957  19.205 -29.887  0.00  0.00      PROA  
ATOM   4775  CA  ARG P 696     -19.765  17.419 -30.412  0.00  0.00      PROA  
ATOM   4776  HA  ARG P 696     -20.793  17.246 -30.128  0.00  0.00      PROA  
ATOM   4777  CB  ARG P 696     -19.892  18.052 -31.787  0.00  0.00      PROA  
ATOM   4778  HB1 ARG P 696     -20.142  17.205 -32.461  0.00  0.00      PROA  
ATOM   4779  HB2 ARG P 696     -18.958  18.477 -32.214  0.00  0.00      PROA  
ATOM   4780  CG  ARG P 696     -21.087  19.064 -31.937  0.00  0.00      PROA  
ATOM   4781  HG1 ARG P 696     -21.197  19.618 -30.980  0.00  0.00      PROA  
ATOM   4782  HG2 ARG P 696     -21.998  18.433 -32.022  0.00  0.00      PROA  
ATOM   4783  CD  ARG P 696     -21.084  19.925 -33.187  0.00  0.00      PROA  
ATOM   4784  HD1 ARG P 696     -20.185  20.578 -33.192  0.00  0.00      PROA  
ATOM   4785  HD2 ARG P 696     -22.046  20.473 -33.281  0.00  0.00      PROA  
ATOM   4786  NE  ARG P 696     -21.009  18.985 -34.392  0.00  0.00      PROA  
ATOM   4787  HE  ARG P 696     -21.303  18.037 -34.269  0.00  0.00      PROA  
ATOM   4788  CZ  ARG P 696     -20.661  19.289 -35.584  0.00  0.00      PROA  
ATOM   4789  NH1 ARG P 696     -20.176  20.432 -35.918  0.00  0.00      PROA  
ATOM   4790 HH11 ARG P 696     -20.401  21.238 -35.371  0.00  0.00      PROA  
ATOM   4791 HH12 ARG P 696     -19.983  20.416 -36.899  0.00  0.00      PROA  
ATOM   4792  NH2 ARG P 696     -20.789  18.386 -36.559  0.00  0.00      PROA  
ATOM   4793 HH21 ARG P 696     -21.353  17.563 -36.484  0.00  0.00      PROA  
ATOM   4794 HH22 ARG P 696     -20.402  18.706 -37.424  0.00  0.00      PROA  
ATOM   4795  C   ARG P 696     -19.152  16.016 -30.299  0.00  0.00      PROA  
ATOM   4796  O   ARG P 696     -19.832  14.965 -30.449  0.00  0.00      PROA  
ATOM   4797  N   LEU P 697     -17.762  15.958 -30.068  0.00  0.00      PROA  
ATOM   4798  HN  LEU P 697     -17.182  16.767 -30.106  0.00  0.00      PROA  
ATOM   4799  CA  LEU P 697     -17.083  14.673 -29.824  0.00  0.00      PROA  
ATOM   4800  HA  LEU P 697     -17.482  13.966 -30.536  0.00  0.00      PROA  
ATOM   4801  CB  LEU P 697     -15.592  14.968 -29.902  0.00  0.00      PROA  
ATOM   4802  HB1 LEU P 697     -14.975  14.094 -29.604  0.00  0.00      PROA  
ATOM   4803  HB2 LEU P 697     -15.347  15.769 -29.172  0.00  0.00      PROA  
ATOM   4804  CG  LEU P 697     -15.043  15.474 -31.337  0.00  0.00      PROA  
ATOM   4805  HG  LEU P 697     -15.787  16.268 -31.557  0.00  0.00      PROA  
ATOM   4806  CD1 LEU P 697     -13.752  16.319 -31.227  0.00  0.00      PROA  
ATOM   4807 HD11 LEU P 697     -13.544  17.119 -31.970  0.00  0.00      PROA  
ATOM   4808 HD12 LEU P 697     -12.843  15.690 -31.110  0.00  0.00      PROA  
ATOM   4809 HD13 LEU P 697     -13.710  16.784 -30.219  0.00  0.00      PROA  
ATOM   4810  CD2 LEU P 697     -14.930  14.371 -32.420  0.00  0.00      PROA  
ATOM   4811 HD21 LEU P 697     -14.034  13.748 -32.215  0.00  0.00      PROA  
ATOM   4812 HD22 LEU P 697     -14.658  14.812 -33.403  0.00  0.00      PROA  
ATOM   4813 HD23 LEU P 697     -15.895  13.821 -32.439  0.00  0.00      PROA  
ATOM   4814  C   LEU P 697     -17.447  13.998 -28.589  0.00  0.00      PROA  
ATOM   4815  O   LEU P 697     -17.727  12.820 -28.543  0.00  0.00      PROA  
ATOM   4816  N   GLU P 698     -17.519  14.764 -27.450  0.00  0.00      PROA  
ATOM   4817  HN  GLU P 698     -17.360  15.738 -27.596  0.00  0.00      PROA  
ATOM   4818  CA  GLU P 698     -18.008  14.358 -26.187  0.00  0.00      PROA  
ATOM   4819  HA  GLU P 698     -17.353  13.525 -25.980  0.00  0.00      PROA  
ATOM   4820  CB  GLU P 698     -17.748  15.503 -25.213  0.00  0.00      PROA  
ATOM   4821  HB1 GLU P 698     -18.221  15.374 -24.216  0.00  0.00      PROA  
ATOM   4822  HB2 GLU P 698     -18.124  16.461 -25.632  0.00  0.00      PROA  
ATOM   4823  CG  GLU P 698     -16.184  15.627 -24.970  0.00  0.00      PROA  
ATOM   4824  HG1 GLU P 698     -15.622  15.830 -25.907  0.00  0.00      PROA  
ATOM   4825  HG2 GLU P 698     -15.840  14.586 -24.788  0.00  0.00      PROA  
ATOM   4826  CD  GLU P 698     -15.730  16.446 -23.732  0.00  0.00      PROA  
ATOM   4827  OE1 GLU P 698     -16.642  17.025 -23.041  0.00  0.00      PROA  
ATOM   4828  OE2 GLU P 698     -14.487  16.609 -23.456  0.00  0.00      PROA  
ATOM   4829  C   GLU P 698     -19.483  13.841 -26.152  0.00  0.00      PROA  
ATOM   4830  O   GLU P 698     -19.811  12.852 -25.474  0.00  0.00      PROA  
ATOM   4831  N   GLU P 699     -20.294  14.602 -26.933  0.00  0.00      PROA  
ATOM   4832  HN  GLU P 699     -20.007  15.510 -27.225  0.00  0.00      PROA  
ATOM   4833  CA  GLU P 699     -21.651  14.360 -27.291  0.00  0.00      PROA  
ATOM   4834  HA  GLU P 699     -22.237  14.057 -26.436  0.00  0.00      PROA  
ATOM   4835  CB  GLU P 699     -22.324  15.455 -28.114  0.00  0.00      PROA  
ATOM   4836  HB1 GLU P 699     -21.584  15.820 -28.858  0.00  0.00      PROA  
ATOM   4837  HB2 GLU P 699     -22.490  16.368 -27.503  0.00  0.00      PROA  
ATOM   4838  CG  GLU P 699     -23.778  15.113 -28.777  0.00  0.00      PROA  
ATOM   4839  HG1 GLU P 699     -24.399  14.615 -28.002  0.00  0.00      PROA  
ATOM   4840  HG2 GLU P 699     -23.597  14.513 -29.694  0.00  0.00      PROA  
ATOM   4841  CD  GLU P 699     -24.687  16.259 -29.127  0.00  0.00      PROA  
ATOM   4842  OE1 GLU P 699     -24.905  17.095 -28.231  0.00  0.00      PROA  
ATOM   4843  OE2 GLU P 699     -25.294  16.297 -30.245  0.00  0.00      PROA  
ATOM   4844  C   GLU P 699     -21.767  13.078 -27.995  0.00  0.00      PROA  
ATOM   4845  O   GLU P 699     -22.634  12.273 -27.724  0.00  0.00      PROA  
ATOM   4846  N   TYR P 700     -20.903  12.825 -28.971  0.00  0.00      PROA  
ATOM   4847  HN  TYR P 700     -20.280  13.516 -29.328  0.00  0.00      PROA  
ATOM   4848  CA  TYR P 700     -20.855  11.650 -29.760  0.00  0.00      PROA  
ATOM   4849  HA  TYR P 700     -21.856  11.428 -30.099  0.00  0.00      PROA  
ATOM   4850  CB  TYR P 700     -19.839  11.754 -30.946  0.00  0.00      PROA  
ATOM   4851  HB1 TYR P 700     -18.922  12.180 -30.484  0.00  0.00      PROA  
ATOM   4852  HB2 TYR P 700     -20.193  12.328 -31.829  0.00  0.00      PROA  
ATOM   4853  CG  TYR P 700     -19.491  10.477 -31.587  0.00  0.00      PROA  
ATOM   4854  CD1 TYR P 700     -20.387   9.775 -32.304  0.00  0.00      PROA  
ATOM   4855  HD1 TYR P 700     -21.371  10.216 -32.363  0.00  0.00      PROA  
ATOM   4856  CE1 TYR P 700     -20.111   8.543 -32.823  0.00  0.00      PROA  
ATOM   4857  HE1 TYR P 700     -20.928   7.964 -33.228  0.00  0.00      PROA  
ATOM   4858  CZ  TYR P 700     -18.919   7.890 -32.603  0.00  0.00      PROA  
ATOM   4859  OH  TYR P 700     -18.834   6.512 -32.884  0.00  0.00      PROA  
ATOM   4860  HH  TYR P 700     -17.895   6.319 -32.922  0.00  0.00      PROA  
ATOM   4861  CD2 TYR P 700     -18.230   9.889 -31.293  0.00  0.00      PROA  
ATOM   4862  HD2 TYR P 700     -17.514  10.368 -30.642  0.00  0.00      PROA  
ATOM   4863  CE2 TYR P 700     -18.015   8.621 -31.761  0.00  0.00      PROA  
ATOM   4864  HE2 TYR P 700     -17.150   8.003 -31.567  0.00  0.00      PROA  
ATOM   4865  C   TYR P 700     -20.448  10.418 -28.869  0.00  0.00      PROA  
ATOM   4866  O   TYR P 700     -21.150   9.349 -28.853  0.00  0.00      PROA  
ATOM   4867  N   PHE P 701     -19.284  10.503 -28.128  0.00  0.00      PROA  
ATOM   4868  HN  PHE P 701     -18.661  11.279 -28.190  0.00  0.00      PROA  
ATOM   4869  CA  PHE P 701     -18.818   9.357 -27.313  0.00  0.00      PROA  
ATOM   4870  HA  PHE P 701     -18.627   8.551 -28.005  0.00  0.00      PROA  
ATOM   4871  CB  PHE P 701     -17.413   9.733 -26.724  0.00  0.00      PROA  
ATOM   4872  HB1 PHE P 701     -17.459  10.733 -26.242  0.00  0.00      PROA  
ATOM   4873  HB2 PHE P 701     -16.732   9.754 -27.602  0.00  0.00      PROA  
ATOM   4874  CG  PHE P 701     -16.918   8.725 -25.625  0.00  0.00      PROA  
ATOM   4875  CD1 PHE P 701     -16.541   7.370 -25.929  0.00  0.00      PROA  
ATOM   4876  HD1 PHE P 701     -16.655   7.076 -26.962  0.00  0.00      PROA  
ATOM   4877  CE1 PHE P 701     -16.165   6.447 -24.944  0.00  0.00      PROA  
ATOM   4878  HE1 PHE P 701     -15.954   5.402 -25.117  0.00  0.00      PROA  
ATOM   4879  CZ  PHE P 701     -15.915   6.994 -23.673  0.00  0.00      PROA  
ATOM   4880  HZ  PHE P 701     -15.649   6.261 -22.925  0.00  0.00      PROA  
ATOM   4881  CD2 PHE P 701     -16.689   9.253 -24.338  0.00  0.00      PROA  
ATOM   4882  HD2 PHE P 701     -17.056  10.259 -24.197  0.00  0.00      PROA  
ATOM   4883  CE2 PHE P 701     -16.276   8.387 -23.299  0.00  0.00      PROA  
ATOM   4884  HE2 PHE P 701     -16.086   8.860 -22.346  0.00  0.00      PROA  
ATOM   4885  C   PHE P 701     -19.800   8.815 -26.252  0.00  0.00      PROA  
ATOM   4886  O   PHE P 701     -20.173   7.687 -26.224  0.00  0.00      PROA  
ATOM   4887  N   GLN P 702     -20.325   9.698 -25.424  0.00  0.00      PROA  
ATOM   4888  HN  GLN P 702     -20.134  10.653 -25.640  0.00  0.00      PROA  
ATOM   4889  CA  GLN P 702     -21.112   9.440 -24.270  0.00  0.00      PROA  
ATOM   4890  HA  GLN P 702     -20.663   8.700 -23.625  0.00  0.00      PROA  
ATOM   4891  CB  GLN P 702     -21.532  10.673 -23.397  0.00  0.00      PROA  
ATOM   4892  HB1 GLN P 702     -22.526  10.538 -22.920  0.00  0.00      PROA  
ATOM   4893  HB2 GLN P 702     -21.693  11.594 -23.997  0.00  0.00      PROA  
ATOM   4894  CG  GLN P 702     -20.393  10.963 -22.321  0.00  0.00      PROA  
ATOM   4895  HG1 GLN P 702     -19.375  11.016 -22.764  0.00  0.00      PROA  
ATOM   4896  HG2 GLN P 702     -20.436  10.206 -21.509  0.00  0.00      PROA  
ATOM   4897  CD  GLN P 702     -20.599  12.250 -21.526  0.00  0.00      PROA  
ATOM   4898  OE1 GLN P 702     -20.367  12.270 -20.352  0.00  0.00      PROA  
ATOM   4899  NE2 GLN P 702     -21.076  13.381 -22.180  0.00  0.00      PROA  
ATOM   4900 HE21 GLN P 702     -21.099  13.406 -23.179  0.00  0.00      PROA  
ATOM   4901 HE22 GLN P 702     -21.447  14.139 -21.643  0.00  0.00      PROA  
ATOM   4902  C   GLN P 702     -22.405   8.723 -24.717  0.00  0.00      PROA  
ATOM   4903  O   GLN P 702     -22.931   7.763 -24.114  0.00  0.00      PROA  
ATOM   4904  N   HSD P 703     -23.036   9.172 -25.857  0.00  0.00      PROA  
ATOM   4905  HN  HSD P 703     -22.685  10.039 -26.204  0.00  0.00      PROA  
ATOM   4906  CA  HSD P 703     -24.072   8.387 -26.591  0.00  0.00      PROA  
ATOM   4907  HA  HSD P 703     -24.780   8.160 -25.808  0.00  0.00      PROA  
ATOM   4908  CB  HSD P 703     -24.736   9.303 -27.601  0.00  0.00      PROA  
ATOM   4909  HB1 HSD P 703     -25.467   8.680 -28.159  0.00  0.00      PROA  
ATOM   4910  HB2 HSD P 703     -23.990   9.722 -28.310  0.00  0.00      PROA  
ATOM   4911  ND1 HSD P 703     -25.137  11.783 -26.863  0.00  0.00      PROA  
ATOM   4912  HD1 HSD P 703     -24.217  12.144 -27.012  0.00  0.00      PROA  
ATOM   4913  CG  HSD P 703     -25.532  10.481 -26.992  0.00  0.00      PROA  
ATOM   4914  CE1 HSD P 703     -26.267  12.485 -26.654  0.00  0.00      PROA  
ATOM   4915  HE1 HSD P 703     -26.193  13.531 -26.355  0.00  0.00      PROA  
ATOM   4916  NE2 HSD P 703     -27.343  11.707 -26.665  0.00  0.00      PROA  
ATOM   4917  CD2 HSD P 703     -26.861  10.492 -26.884  0.00  0.00      PROA  
ATOM   4918  HD2 HSD P 703     -27.576   9.752 -27.222  0.00  0.00      PROA  
ATOM   4919  C   HSD P 703     -23.686   7.005 -27.124  0.00  0.00      PROA  
ATOM   4920  O   HSD P 703     -24.489   6.072 -27.125  0.00  0.00      PROA  
ATOM   4921  N   ALA P 704     -22.498   6.857 -27.677  0.00  0.00      PROA  
ATOM   4922  HN  ALA P 704     -21.918   7.650 -27.844  0.00  0.00      PROA  
ATOM   4923  CA  ALA P 704     -21.945   5.612 -28.040  0.00  0.00      PROA  
ATOM   4924  HA  ALA P 704     -22.681   5.069 -28.614  0.00  0.00      PROA  
ATOM   4925  CB  ALA P 704     -20.722   5.923 -28.874  0.00  0.00      PROA  
ATOM   4926  HB1 ALA P 704     -20.055   5.141 -29.297  0.00  0.00      PROA  
ATOM   4927  HB2 ALA P 704     -20.028   6.661 -28.418  0.00  0.00      PROA  
ATOM   4928  HB3 ALA P 704     -20.978   6.432 -29.828  0.00  0.00      PROA  
ATOM   4929  C   ALA P 704     -21.678   4.671 -26.877  0.00  0.00      PROA  
ATOM   4930  O   ALA P 704     -22.038   3.494 -27.018  0.00  0.00      PROA  
ATOM   4931  N   TRP P 705     -21.022   5.106 -25.725  0.00  0.00      PROA  
ATOM   4932  HN  TRP P 705     -20.769   6.070 -25.711  0.00  0.00      PROA  
ATOM   4933  CA  TRP P 705     -20.792   4.299 -24.507  0.00  0.00      PROA  
ATOM   4934  HA  TRP P 705     -20.264   3.414 -24.829  0.00  0.00      PROA  
ATOM   4935  CB  TRP P 705     -19.887   4.992 -23.548  0.00  0.00      PROA  
ATOM   4936  HB1 TRP P 705     -20.323   5.831 -22.965  0.00  0.00      PROA  
ATOM   4937  HB2 TRP P 705     -18.980   5.335 -24.091  0.00  0.00      PROA  
ATOM   4938  CG  TRP P 705     -19.347   4.059 -22.503  0.00  0.00      PROA  
ATOM   4939  CD1 TRP P 705     -18.234   3.273 -22.707  0.00  0.00      PROA  
ATOM   4940  HD1 TRP P 705     -17.610   3.066 -23.564  0.00  0.00      PROA  
ATOM   4941  NE1 TRP P 705     -17.894   2.656 -21.541  0.00  0.00      PROA  
ATOM   4942  HE1 TRP P 705     -17.207   1.981 -21.385  0.00  0.00      PROA  
ATOM   4943  CE2 TRP P 705     -18.716   3.020 -20.551  0.00  0.00      PROA  
ATOM   4944  CD2 TRP P 705     -19.718   3.871 -21.145  0.00  0.00      PROA  
ATOM   4945  CE3 TRP P 705     -20.905   4.226 -20.441  0.00  0.00      PROA  
ATOM   4946  HE3 TRP P 705     -21.756   4.812 -20.755  0.00  0.00      PROA  
ATOM   4947  CZ3 TRP P 705     -21.210   3.451 -19.301  0.00  0.00      PROA  
ATOM   4948  HZ3 TRP P 705     -22.066   3.601 -18.661  0.00  0.00      PROA  
ATOM   4949  CZ2 TRP P 705     -18.945   2.482 -19.322  0.00  0.00      PROA  
ATOM   4950  HZ2 TRP P 705     -18.205   1.905 -18.786  0.00  0.00      PROA  
ATOM   4951  CH2 TRP P 705     -20.189   2.663 -18.729  0.00  0.00      PROA  
ATOM   4952  HH2 TRP P 705     -20.441   2.179 -17.798  0.00  0.00      PROA  
ATOM   4953  C   TRP P 705     -22.076   3.821 -23.813  0.00  0.00      PROA  
ATOM   4954  O   TRP P 705     -22.238   2.762 -23.293  0.00  0.00      PROA  
ATOM   4955  N   SER P 706     -23.119   4.687 -23.898  0.00  0.00      PROA  
ATOM   4956  HN  SER P 706     -23.003   5.562 -24.362  0.00  0.00      PROA  
ATOM   4957  CA  SER P 706     -24.450   4.398 -23.334  0.00  0.00      PROA  
ATOM   4958  HA  SER P 706     -24.282   3.972 -22.356  0.00  0.00      PROA  
ATOM   4959  CB  SER P 706     -25.275   5.641 -23.337  0.00  0.00      PROA  
ATOM   4960  HB1 SER P 706     -25.414   6.129 -24.326  0.00  0.00      PROA  
ATOM   4961  HB2 SER P 706     -24.761   6.401 -22.711  0.00  0.00      PROA  
ATOM   4962  OG  SER P 706     -26.513   5.519 -22.760  0.00  0.00      PROA  
ATOM   4963  HG1 SER P 706     -26.433   5.472 -21.805  0.00  0.00      PROA  
ATOM   4964  C   SER P 706     -25.233   3.293 -24.121  0.00  0.00      PROA  
ATOM   4965  O   SER P 706     -25.860   2.439 -23.530  0.00  0.00      PROA  
ATOM   4966  N   TYR P 707     -25.046   3.283 -25.458  0.00  0.00      PROA  
ATOM   4967  HN  TYR P 707     -24.424   3.887 -25.951  0.00  0.00      PROA  
ATOM   4968  CA  TYR P 707     -25.739   2.502 -26.417  0.00  0.00      PROA  
ATOM   4969  HA  TYR P 707     -26.805   2.589 -26.267  0.00  0.00      PROA  
ATOM   4970  CB  TYR P 707     -25.497   2.990 -27.918  0.00  0.00      PROA  
ATOM   4971  HB1 TYR P 707     -24.501   3.461 -28.059  0.00  0.00      PROA  
ATOM   4972  HB2 TYR P 707     -26.223   3.808 -28.115  0.00  0.00      PROA  
ATOM   4973  CG  TYR P 707     -25.789   2.000 -29.003  0.00  0.00      PROA  
ATOM   4974  CD1 TYR P 707     -24.716   1.491 -29.839  0.00  0.00      PROA  
ATOM   4975  HD1 TYR P 707     -23.685   1.802 -29.756  0.00  0.00      PROA  
ATOM   4976  CE1 TYR P 707     -24.987   0.428 -30.683  0.00  0.00      PROA  
ATOM   4977  HE1 TYR P 707     -24.227   0.038 -31.343  0.00  0.00      PROA  
ATOM   4978  CZ  TYR P 707     -26.350   0.027 -31.009  0.00  0.00      PROA  
ATOM   4979  OH  TYR P 707     -26.575  -0.831 -32.027  0.00  0.00      PROA  
ATOM   4980  HH  TYR P 707     -27.442  -0.657 -32.403  0.00  0.00      PROA  
ATOM   4981  CD2 TYR P 707     -27.120   1.587 -29.320  0.00  0.00      PROA  
ATOM   4982  HD2 TYR P 707     -27.889   1.907 -28.633  0.00  0.00      PROA  
ATOM   4983  CE2 TYR P 707     -27.353   0.654 -30.295  0.00  0.00      PROA  
ATOM   4984  HE2 TYR P 707     -28.400   0.446 -30.456  0.00  0.00      PROA  
ATOM   4985  C   TYR P 707     -25.426   1.042 -26.233  0.00  0.00      PROA  
ATOM   4986  O   TYR P 707     -26.311   0.173 -26.399  0.00  0.00      PROA  
ATOM   4987  N   THR P 708     -24.179   0.691 -25.751  0.00  0.00      PROA  
ATOM   4988  HN  THR P 708     -23.399   1.304 -25.653  0.00  0.00      PROA  
ATOM   4989  CA  THR P 708     -23.718  -0.647 -25.602  0.00  0.00      PROA  
ATOM   4990  HA  THR P 708     -24.262  -1.410 -26.139  0.00  0.00      PROA  
ATOM   4991  CB  THR P 708     -22.179  -0.902 -25.966  0.00  0.00      PROA  
ATOM   4992  HB  THR P 708     -21.939  -1.982 -25.870  0.00  0.00      PROA  
ATOM   4993  OG1 THR P 708     -21.270  -0.092 -25.227  0.00  0.00      PROA  
ATOM   4994  HG1 THR P 708     -20.518  -0.073 -25.823  0.00  0.00      PROA  
ATOM   4995  CG2 THR P 708     -22.063  -0.401 -27.390  0.00  0.00      PROA  
ATOM   4996 HG21 THR P 708     -22.763  -0.978 -28.032  0.00  0.00      PROA  
ATOM   4997 HG22 THR P 708     -21.009  -0.449 -27.735  0.00  0.00      PROA  
ATOM   4998 HG23 THR P 708     -22.440   0.643 -27.352  0.00  0.00      PROA  
ATOM   4999  C   THR P 708     -23.756  -0.933 -24.134  0.00  0.00      PROA  
ATOM   5000  O   THR P 708     -23.257  -2.020 -23.741  0.00  0.00      PROA  
ATOM   5001  N   ASN P 709     -24.245  -0.032 -23.279  0.00  0.00      PROA  
ATOM   5002  HN  ASN P 709     -24.641   0.842 -23.550  0.00  0.00      PROA  
ATOM   5003  CA  ASN P 709     -24.125  -0.155 -21.799  0.00  0.00      PROA  
ATOM   5004  HA  ASN P 709     -24.418   0.783 -21.350  0.00  0.00      PROA  
ATOM   5005  CB  ASN P 709     -25.145  -1.262 -21.285  0.00  0.00      PROA  
ATOM   5006  HB1 ASN P 709     -25.189  -1.281 -20.175  0.00  0.00      PROA  
ATOM   5007  HB2 ASN P 709     -24.878  -2.280 -21.641  0.00  0.00      PROA  
ATOM   5008  CG  ASN P 709     -26.583  -0.968 -21.773  0.00  0.00      PROA  
ATOM   5009  OD1 ASN P 709     -27.274  -1.962 -21.962  0.00  0.00      PROA  
ATOM   5010  ND2 ASN P 709     -27.083   0.269 -22.008  0.00  0.00      PROA  
ATOM   5011 HD21 ASN P 709     -26.435   1.017 -22.152  0.00  0.00      PROA  
ATOM   5012 HD22 ASN P 709     -28.018   0.364 -21.666  0.00  0.00      PROA  
ATOM   5013  C   ASN P 709     -22.720  -0.441 -21.308  0.00  0.00      PROA  
ATOM   5014  O   ASN P 709     -22.557  -1.338 -20.577  0.00  0.00      PROA  
ATOM   5015  N   GLY P 710     -21.735   0.298 -21.892  0.00  0.00      PROA  
ATOM   5016  HN  GLY P 710     -21.960   0.968 -22.595  0.00  0.00      PROA  
ATOM   5017  CA  GLY P 710     -20.306   0.315 -21.502  0.00  0.00      PROA  
ATOM   5018  HA1 GLY P 710     -20.371   0.425 -20.430  0.00  0.00      PROA  
ATOM   5019  HA2 GLY P 710     -19.890   1.122 -22.087  0.00  0.00      PROA  
ATOM   5020  C   GLY P 710     -19.434  -0.829 -21.811  0.00  0.00      PROA  
ATOM   5021  O   GLY P 710     -18.715  -1.331 -20.959  0.00  0.00      PROA  
ATOM   5022  N   ILE P 711     -19.359  -1.284 -23.056  0.00  0.00      PROA  
ATOM   5023  HN  ILE P 711     -19.946  -0.829 -23.721  0.00  0.00      PROA  
ATOM   5024  CA  ILE P 711     -18.393  -2.310 -23.534  0.00  0.00      PROA  
ATOM   5025  HA  ILE P 711     -17.592  -2.283 -22.810  0.00  0.00      PROA  
ATOM   5026  CB  ILE P 711     -18.976  -3.806 -23.529  0.00  0.00      PROA  
ATOM   5027  HB  ILE P 711     -19.356  -4.124 -22.535  0.00  0.00      PROA  
ATOM   5028  CG2 ILE P 711     -20.215  -3.874 -24.498  0.00  0.00      PROA  
ATOM   5029 HG21 ILE P 711     -20.555  -4.929 -24.571  0.00  0.00      PROA  
ATOM   5030 HG22 ILE P 711     -19.898  -3.664 -25.542  0.00  0.00      PROA  
ATOM   5031 HG23 ILE P 711     -21.036  -3.235 -24.109  0.00  0.00      PROA  
ATOM   5032  CG1 ILE P 711     -17.876  -4.836 -23.997  0.00  0.00      PROA  
ATOM   5033 HG11 ILE P 711     -17.539  -4.793 -25.055  0.00  0.00      PROA  
ATOM   5034 HG12 ILE P 711     -18.429  -5.794 -23.891  0.00  0.00      PROA  
ATOM   5035  CD  ILE P 711     -16.729  -5.107 -23.067  0.00  0.00      PROA  
ATOM   5036  HD1 ILE P 711     -16.925  -5.661 -22.125  0.00  0.00      PROA  
ATOM   5037  HD2 ILE P 711     -16.345  -4.135 -22.688  0.00  0.00      PROA  
ATOM   5038  HD3 ILE P 711     -16.023  -5.825 -23.537  0.00  0.00      PROA  
ATOM   5039  C   ILE P 711     -17.876  -1.855 -24.904  0.00  0.00      PROA  
ATOM   5040  O   ILE P 711     -18.541  -1.234 -25.720  0.00  0.00      PROA  
ATOM   5041  N   ASP P 712     -16.591  -2.075 -25.262  0.00  0.00      PROA  
ATOM   5042  HN  ASP P 712     -15.912  -2.388 -24.602  0.00  0.00      PROA  
ATOM   5043  CA  ASP P 712     -16.090  -2.004 -26.581  0.00  0.00      PROA  
ATOM   5044  HA  ASP P 712     -16.752  -1.374 -27.156  0.00  0.00      PROA  
ATOM   5045  CB  ASP P 712     -14.797  -1.097 -26.651  0.00  0.00      PROA  
ATOM   5046  HB1 ASP P 712     -15.046  -0.088 -26.257  0.00  0.00      PROA  
ATOM   5047  HB2 ASP P 712     -14.557  -0.999 -27.731  0.00  0.00      PROA  
ATOM   5048  CG  ASP P 712     -13.521  -1.555 -25.952  0.00  0.00      PROA  
ATOM   5049  OD1 ASP P 712     -13.499  -1.518 -24.668  0.00  0.00      PROA  
ATOM   5050  OD2 ASP P 712     -12.561  -2.075 -26.595  0.00  0.00      PROA  
ATOM   5051  C   ASP P 712     -15.996  -3.296 -27.316  0.00  0.00      PROA  
ATOM   5052  O   ASP P 712     -15.375  -4.238 -26.830  0.00  0.00      PROA  
ATOM   5053  N   MET P 713     -16.748  -3.410 -28.437  0.00  0.00      PROA  
ATOM   5054  HN  MET P 713     -17.326  -2.654 -28.735  0.00  0.00      PROA  
ATOM   5055  CA  MET P 713     -16.992  -4.729 -28.999  0.00  0.00      PROA  
ATOM   5056  HA  MET P 713     -16.986  -5.430 -28.178  0.00  0.00      PROA  
ATOM   5057  CB  MET P 713     -18.373  -4.707 -29.710  0.00  0.00      PROA  
ATOM   5058  HB1 MET P 713     -19.178  -4.586 -28.954  0.00  0.00      PROA  
ATOM   5059  HB2 MET P 713     -18.605  -5.613 -30.310  0.00  0.00      PROA  
ATOM   5060  CG  MET P 713     -18.714  -3.643 -30.624  0.00  0.00      PROA  
ATOM   5061  HG1 MET P 713     -19.573  -3.743 -31.322  0.00  0.00      PROA  
ATOM   5062  HG2 MET P 713     -17.924  -3.592 -31.404  0.00  0.00      PROA
[truncated: 1,943,247 more chars]
