# Supplementary material for: Allosteric Coupling Between Drug Binding and the Aromatic Cassette in the Pore Domain of the hERG1 Channel: Implications for a State-Dependent Blockade
Source: Front Pharmacol. 2020 Jun 30;11:914. doi: 10.3389/fphar.2020.00914 (PMC7338687; doi:10.3389/fphar.2020.00914)
Supplement: Supplementary file 1 [file DataSheet_1.zip › receptor_drugs/receptor_structures/state3_WT_hERG1.pdb]

CRYST1    1.000    1.000    1.000  90.00  90.00  90.00 P 1           1
ATOM      1  N   TRP P 398     -12.777 -49.790 -19.155  0.00  0.00      PROA  
ATOM      2  HT1 TRP P 398     -12.718 -49.789 -20.193  0.00  0.00      PROA  
ATOM      3  HT2 TRP P 398     -13.404 -50.607 -19.010  0.00  0.00      PROA  
ATOM      4  HT3 TRP P 398     -11.802 -50.033 -18.886  0.00  0.00      PROA  
ATOM      5  CA  TRP P 398     -13.307 -48.544 -18.611  0.00  0.00      PROA  
ATOM      6  HA  TRP P 398     -14.217 -48.430 -19.181  0.00  0.00      PROA  
ATOM      7  CB  TRP P 398     -13.540 -48.806 -17.083  0.00  0.00      PROA  
ATOM      8  HB1 TRP P 398     -12.586 -49.144 -16.626  0.00  0.00      PROA  
ATOM      9  HB2 TRP P 398     -14.195 -49.691 -16.937  0.00  0.00      PROA  
ATOM     10  CG  TRP P 398     -14.282 -47.763 -16.206  0.00  0.00      PROA  
ATOM     11  CD1 TRP P 398     -15.556 -47.306 -16.426  0.00  0.00      PROA  
ATOM     12  HD1 TRP P 398     -16.262 -47.705 -17.139  0.00  0.00      PROA  
ATOM     13  NE1 TRP P 398     -15.866 -46.297 -15.433  0.00  0.00      PROA  
ATOM     14  HE1 TRP P 398     -16.768 -46.120 -15.105  0.00  0.00      PROA  
ATOM     15  CE2 TRP P 398     -14.880 -46.184 -14.574  0.00  0.00      PROA  
ATOM     16  CD2 TRP P 398     -13.809 -46.958 -15.049  0.00  0.00      PROA  
ATOM     17  CE3 TRP P 398     -12.687 -46.916 -14.378  0.00  0.00      PROA  
ATOM     18  HE3 TRP P 398     -11.828 -47.435 -14.776  0.00  0.00      PROA  
ATOM     19  CZ3 TRP P 398     -12.541 -46.219 -13.155  0.00  0.00      PROA  
ATOM     20  HZ3 TRP P 398     -11.563 -46.122 -12.708  0.00  0.00      PROA  
ATOM     21  CZ2 TRP P 398     -14.836 -45.533 -13.324  0.00  0.00      PROA  
ATOM     22  HZ2 TRP P 398     -15.647 -44.959 -12.900  0.00  0.00      PROA  
ATOM     23  CH2 TRP P 398     -13.618 -45.506 -12.597  0.00  0.00      PROA  
ATOM     24  HH2 TRP P 398     -13.587 -44.947 -11.673  0.00  0.00      PROA  
ATOM     25  C   TRP P 398     -12.464 -47.351 -18.801  0.00  0.00      PROA  
ATOM     26  O   TRP P 398     -11.286 -47.436 -18.518  0.00  0.00      PROA  
ATOM     27  N   THR P 399     -13.036 -46.217 -19.349  0.00  0.00      PROA  
ATOM     28  HN  THR P 399     -13.996 -46.261 -19.615  0.00  0.00      PROA  
ATOM     29  CA  THR P 399     -12.217 -45.064 -19.800  0.00  0.00      PROA  
ATOM     30  HA  THR P 399     -11.304 -44.934 -19.239  0.00  0.00      PROA  
ATOM     31  CB  THR P 399     -11.671 -45.128 -21.206  0.00  0.00      PROA  
ATOM     32  HB  THR P 399     -12.454 -45.065 -21.991  0.00  0.00      PROA  
ATOM     33  OG1 THR P 399     -11.042 -46.326 -21.602  0.00  0.00      PROA  
ATOM     34  HG1 THR P 399     -11.776 -46.913 -21.799  0.00  0.00      PROA  
ATOM     35  CG2 THR P 399     -10.576 -44.075 -21.454  0.00  0.00      PROA  
ATOM     36 HG21 THR P 399     -11.070 -43.082 -21.505  0.00  0.00      PROA  
ATOM     37 HG22 THR P 399     -10.184 -44.127 -22.492  0.00  0.00      PROA  
ATOM     38 HG23 THR P 399      -9.718 -44.118 -20.748  0.00  0.00      PROA  
ATOM     39  C   THR P 399     -12.890 -43.777 -19.547  0.00  0.00      PROA  
ATOM     40  O   THR P 399     -13.993 -43.590 -19.922  0.00  0.00      PROA  
ATOM     41  N   ILE P 400     -12.217 -42.832 -18.782  0.00  0.00      PROA  
ATOM     42  HN  ILE P 400     -11.264 -42.950 -18.517  0.00  0.00      PROA  
ATOM     43  CA  ILE P 400     -12.794 -41.633 -18.208  0.00  0.00      PROA  
ATOM     44  HA  ILE P 400     -13.871 -41.714 -18.211  0.00  0.00      PROA  
ATOM     45  CB  ILE P 400     -12.406 -41.344 -16.759  0.00  0.00      PROA  
ATOM     46  HB  ILE P 400     -11.311 -41.528 -16.798  0.00  0.00      PROA  
ATOM     47  CG2 ILE P 400     -12.747 -39.926 -16.324  0.00  0.00      PROA  
ATOM     48 HG21 ILE P 400     -13.760 -39.652 -16.690  0.00  0.00      PROA  
ATOM     49 HG22 ILE P 400     -11.981 -39.254 -16.767  0.00  0.00      PROA  
ATOM     50 HG23 ILE P 400     -12.628 -39.922 -15.219  0.00  0.00      PROA  
ATOM     51  CG1 ILE P 400     -12.985 -42.453 -15.890  0.00  0.00      PROA  
ATOM     52 HG11 ILE P 400     -13.536 -43.241 -16.446  0.00  0.00      PROA  
ATOM     53 HG12 ILE P 400     -13.731 -41.992 -15.207  0.00  0.00      PROA  
ATOM     54  CD  ILE P 400     -11.856 -43.177 -15.135  0.00  0.00      PROA  
ATOM     55  HD1 ILE P 400     -11.101 -43.654 -15.796  0.00  0.00      PROA  
ATOM     56  HD2 ILE P 400     -12.242 -44.041 -14.553  0.00  0.00      PROA  
ATOM     57  HD3 ILE P 400     -11.249 -42.500 -14.495  0.00  0.00      PROA  
ATOM     58  C   ILE P 400     -12.368 -40.425 -19.116  0.00  0.00      PROA  
ATOM     59  O   ILE P 400     -11.203 -40.252 -19.271  0.00  0.00      PROA  
ATOM     60  N   LEU P 401     -13.329 -39.677 -19.713  0.00  0.00      PROA  
ATOM     61  HN  LEU P 401     -14.277 -39.976 -19.639  0.00  0.00      PROA  
ATOM     62  CA  LEU P 401     -13.021 -38.611 -20.581  0.00  0.00      PROA  
ATOM     63  HA  LEU P 401     -12.212 -38.977 -21.195  0.00  0.00      PROA  
ATOM     64  CB  LEU P 401     -14.268 -38.286 -21.499  0.00  0.00      PROA  
ATOM     65  HB1 LEU P 401     -14.029 -37.366 -22.074  0.00  0.00      PROA  
ATOM     66  HB2 LEU P 401     -15.120 -38.066 -20.820  0.00  0.00      PROA  
ATOM     67  CG  LEU P 401     -14.634 -39.413 -22.515  0.00  0.00      PROA  
ATOM     68  HG  LEU P 401     -14.627 -40.358 -21.930  0.00  0.00      PROA  
ATOM     69  CD1 LEU P 401     -16.069 -39.367 -23.215  0.00  0.00      PROA  
ATOM     70 HD11 LEU P 401     -16.201 -40.196 -23.943  0.00  0.00      PROA  
ATOM     71 HD12 LEU P 401     -16.231 -38.574 -23.976  0.00  0.00      PROA  
ATOM     72 HD13 LEU P 401     -16.948 -39.383 -22.535  0.00  0.00      PROA  
ATOM     73  CD2 LEU P 401     -13.531 -39.460 -23.525  0.00  0.00      PROA  
ATOM     74 HD21 LEU P 401     -12.656 -40.039 -23.158  0.00  0.00      PROA  
ATOM     75 HD22 LEU P 401     -13.126 -38.455 -23.771  0.00  0.00      PROA  
ATOM     76 HD23 LEU P 401     -13.887 -39.856 -24.499  0.00  0.00      PROA  
ATOM     77  C   LEU P 401     -12.583 -37.490 -19.828  0.00  0.00      PROA  
ATOM     78  O   LEU P 401     -13.000 -37.240 -18.705  0.00  0.00      PROA  
ATOM     79  N   HSD P 402     -11.591 -36.797 -20.347  0.00  0.00      PROA  
ATOM     80  HN  HSD P 402     -11.133 -36.982 -21.213  0.00  0.00      PROA  
ATOM     81  CA  HSD P 402     -10.895 -35.694 -19.604  0.00  0.00      PROA  
ATOM     82  HA  HSD P 402     -10.559 -36.046 -18.640  0.00  0.00      PROA  
ATOM     83  CB  HSD P 402      -9.775 -35.138 -20.396  0.00  0.00      PROA  
ATOM     84  HB1 HSD P 402     -10.206 -34.688 -21.316  0.00  0.00      PROA  
ATOM     85  HB2 HSD P 402      -9.197 -35.983 -20.828  0.00  0.00      PROA  
ATOM     86  ND1 HSD P 402      -9.162 -32.608 -19.891  0.00  0.00      PROA  
ATOM     87  HD1 HSD P 402     -10.053 -32.254 -20.173  0.00  0.00      PROA  
ATOM     88  CG  HSD P 402      -8.904 -33.981 -19.777  0.00  0.00      PROA  
ATOM     89  CE1 HSD P 402      -8.096 -31.951 -19.444  0.00  0.00      PROA  
ATOM     90  HE1 HSD P 402      -8.000 -30.888 -19.664  0.00  0.00      PROA  
ATOM     91  NE2 HSD P 402      -7.167 -32.773 -19.004  0.00  0.00      PROA  
ATOM     92  CD2 HSD P 402      -7.667 -34.039 -19.116  0.00  0.00      PROA  
ATOM     93  HD2 HSD P 402      -7.103 -34.936 -18.890  0.00  0.00      PROA  
ATOM     94  C   HSD P 402     -11.872 -34.635 -19.175  0.00  0.00      PROA  
ATOM     95  O   HSD P 402     -11.770 -34.154 -18.046  0.00  0.00      PROA  
ATOM     96  N   TYR P 403     -12.848 -34.264 -20.073  0.00  0.00      PROA  
ATOM     97  HN  TYR P 403     -12.798 -34.594 -21.013  0.00  0.00      PROA  
ATOM     98  CA  TYR P 403     -13.668 -33.055 -19.707  0.00  0.00      PROA  
ATOM     99  HA  TYR P 403     -13.148 -32.546 -18.910  0.00  0.00      PROA  
ATOM    100  CB  TYR P 403     -13.906 -32.061 -20.902  0.00  0.00      PROA  
ATOM    101  HB1 TYR P 403     -14.527 -31.238 -20.488  0.00  0.00      PROA  
ATOM    102  HB2 TYR P 403     -14.376 -32.604 -21.750  0.00  0.00      PROA  
ATOM    103  CG  TYR P 403     -12.587 -31.544 -21.379  0.00  0.00      PROA  
ATOM    104  CD1 TYR P 403     -11.916 -31.869 -22.611  0.00  0.00      PROA  
ATOM    105  HD1 TYR P 403     -12.385 -32.590 -23.265  0.00  0.00      PROA  
ATOM    106  CE1 TYR P 403     -10.709 -31.169 -23.060  0.00  0.00      PROA  
ATOM    107  HE1 TYR P 403     -10.346 -31.532 -24.010  0.00  0.00      PROA  
ATOM    108  CZ  TYR P 403     -10.231 -30.175 -22.216  0.00  0.00      PROA  
ATOM    109  OH  TYR P 403      -9.022 -29.648 -22.656  0.00  0.00      PROA  
ATOM    110  HH  TYR P 403      -8.476 -29.296 -21.949  0.00  0.00      PROA  
ATOM    111  CD2 TYR P 403     -12.048 -30.467 -20.630  0.00  0.00      PROA  
ATOM    112  HD2 TYR P 403     -12.631 -30.050 -19.823  0.00  0.00      PROA  
ATOM    113  CE2 TYR P 403     -10.818 -29.881 -20.997  0.00  0.00      PROA  
ATOM    114  HE2 TYR P 403     -10.277 -29.166 -20.396  0.00  0.00      PROA  
ATOM    115  C   TYR P 403     -15.016 -33.420 -19.132  0.00  0.00      PROA  
ATOM    116  O   TYR P 403     -15.976 -32.606 -19.119  0.00  0.00      PROA  
ATOM    117  N   SER P 404     -15.141 -34.648 -18.565  0.00  0.00      PROA  
ATOM    118  HN  SER P 404     -14.311 -35.199 -18.596  0.00  0.00      PROA  
ATOM    119  CA  SER P 404     -16.367 -35.164 -18.049  0.00  0.00      PROA  
ATOM    120  HA  SER P 404     -16.985 -35.151 -18.935  0.00  0.00      PROA  
ATOM    121  CB  SER P 404     -16.112 -36.642 -17.645  0.00  0.00      PROA  
ATOM    122  HB1 SER P 404     -15.199 -36.753 -17.022  0.00  0.00      PROA  
ATOM    123  HB2 SER P 404     -15.991 -37.305 -18.528  0.00  0.00      PROA  
ATOM    124  OG  SER P 404     -17.247 -37.119 -16.890  0.00  0.00      PROA  
ATOM    125  HG1 SER P 404     -17.479 -38.020 -17.129  0.00  0.00      PROA  
ATOM    126  C   SER P 404     -16.958 -34.183 -16.983  0.00  0.00      PROA  
ATOM    127  O   SER P 404     -16.211 -33.490 -16.240  0.00  0.00      PROA  
ATOM    128  N   PRO P 405     -18.323 -34.115 -16.785  0.00  0.00      PROA  
ATOM    129  CD  PRO P 405     -19.295 -34.708 -17.683  0.00  0.00      PROA  
ATOM    130  HD1 PRO P 405     -18.987 -35.684 -18.116  0.00  0.00      PROA  
ATOM    131  HD2 PRO P 405     -19.291 -34.106 -18.617  0.00  0.00      PROA  
ATOM    132  CA  PRO P 405     -18.950 -33.435 -15.630  0.00  0.00      PROA  
ATOM    133  HA  PRO P 405     -18.446 -32.484 -15.541  0.00  0.00      PROA  
ATOM    134  CB  PRO P 405     -20.430 -33.481 -15.969  0.00  0.00      PROA  
ATOM    135  HB1 PRO P 405     -20.521 -32.593 -16.630  0.00  0.00      PROA  
ATOM    136  HB2 PRO P 405     -21.218 -33.373 -15.193  0.00  0.00      PROA  
ATOM    137  CG  PRO P 405     -20.649 -34.604 -16.955  0.00  0.00      PROA  
ATOM    138  HG1 PRO P 405     -20.812 -35.489 -16.302  0.00  0.00      PROA  
ATOM    139  HG2 PRO P 405     -21.515 -34.411 -17.623  0.00  0.00      PROA  
ATOM    140  C   PRO P 405     -18.669 -34.182 -14.321  0.00  0.00      PROA  
ATOM    141  O   PRO P 405     -18.496 -33.588 -13.231  0.00  0.00      PROA  
ATOM    142  N   PHE P 406     -18.565 -35.516 -14.430  0.00  0.00      PROA  
ATOM    143  HN  PHE P 406     -18.635 -36.027 -15.284  0.00  0.00      PROA  
ATOM    144  CA  PHE P 406     -18.437 -36.360 -13.207  0.00  0.00      PROA  
ATOM    145  HA  PHE P 406     -19.104 -35.980 -12.448  0.00  0.00      PROA  
ATOM    146  CB  PHE P 406     -18.921 -37.772 -13.487  0.00  0.00      PROA  
ATOM    147  HB1 PHE P 406     -19.157 -38.443 -12.633  0.00  0.00      PROA  
ATOM    148  HB2 PHE P 406     -18.118 -38.212 -14.117  0.00  0.00      PROA  
ATOM    149  CG  PHE P 406     -20.202 -37.782 -14.272  0.00  0.00      PROA  
ATOM    150  CD1 PHE P 406     -21.372 -37.339 -13.618  0.00  0.00      PROA  
ATOM    151  HD1 PHE P 406     -21.196 -37.014 -12.604  0.00  0.00      PROA  
ATOM    152  CE1 PHE P 406     -22.616 -37.400 -14.262  0.00  0.00      PROA  
ATOM    153  HE1 PHE P 406     -23.484 -37.056 -13.719  0.00  0.00      PROA  
ATOM    154  CZ  PHE P 406     -22.704 -37.839 -15.600  0.00  0.00      PROA  
ATOM    155  HZ  PHE P 406     -23.658 -37.797 -16.104  0.00  0.00      PROA  
ATOM    156  CD2 PHE P 406     -20.308 -38.229 -15.645  0.00  0.00      PROA  
ATOM    157  HD2 PHE P 406     -19.485 -38.703 -16.158  0.00  0.00      PROA  
ATOM    158  CE2 PHE P 406     -21.568 -38.189 -16.305  0.00  0.00      PROA  
ATOM    159  HE2 PHE P 406     -21.613 -38.560 -17.319  0.00  0.00      PROA  
ATOM    160  C   PHE P 406     -16.981 -36.233 -12.753  0.00  0.00      PROA  
ATOM    161  O   PHE P 406     -16.746 -35.998 -11.568  0.00  0.00      PROA  
ATOM    162  N   LYS P 407     -15.968 -36.353 -13.662  0.00  0.00      PROA  
ATOM    163  HN  LYS P 407     -16.281 -36.537 -14.590  0.00  0.00      PROA  
ATOM    164  CA  LYS P 407     -14.560 -36.136 -13.340  0.00  0.00      PROA  
ATOM    165  HA  LYS P 407     -14.351 -36.812 -12.524  0.00  0.00      PROA  
ATOM    166  CB  LYS P 407     -13.728 -36.555 -14.630  0.00  0.00      PROA  
ATOM    167  HB1 LYS P 407     -13.993 -35.772 -15.372  0.00  0.00      PROA  
ATOM    168  HB2 LYS P 407     -14.133 -37.478 -15.098  0.00  0.00      PROA  
ATOM    169  CG  LYS P 407     -12.207 -36.547 -14.326  0.00  0.00      PROA  
ATOM    170  HG1 LYS P 407     -11.941 -35.481 -14.163  0.00  0.00      PROA  
ATOM    171  HG2 LYS P 407     -11.801 -36.981 -15.265  0.00  0.00      PROA  
ATOM    172  CD  LYS P 407     -11.540 -37.398 -13.245  0.00  0.00      PROA  
ATOM    173  HD1 LYS P 407     -11.698 -38.486 -13.407  0.00  0.00      PROA  
ATOM    174  HD2 LYS P 407     -11.990 -37.083 -12.280  0.00  0.00      PROA  
ATOM    175  CE  LYS P 407     -10.027 -37.211 -13.182  0.00  0.00      PROA  
ATOM    176  HE1 LYS P 407      -9.577 -37.793 -14.014  0.00  0.00      PROA  
ATOM    177  HE2 LYS P 407      -9.592 -37.708 -12.288  0.00  0.00      PROA  
ATOM    178  NZ  LYS P 407      -9.455 -35.833 -13.236  0.00  0.00      PROA  
ATOM    179  HZ1 LYS P 407      -9.767 -35.211 -12.463  0.00  0.00      PROA  
ATOM    180  HZ2 LYS P 407      -9.647 -35.399 -14.162  0.00  0.00      PROA  
ATOM    181  HZ3 LYS P 407      -8.429 -35.855 -13.070  0.00  0.00      PROA  
ATOM    182  C   LYS P 407     -14.179 -34.704 -12.828  0.00  0.00      PROA  
ATOM    183  O   LYS P 407     -13.425 -34.565 -11.830  0.00  0.00      PROA  
ATOM    184  N   ALA P 408     -14.766 -33.594 -13.303  0.00  0.00      PROA  
ATOM    185  HN  ALA P 408     -15.523 -33.599 -13.952  0.00  0.00      PROA  
ATOM    186  CA  ALA P 408     -14.605 -32.335 -12.637  0.00  0.00      PROA  
ATOM    187  HA  ALA P 408     -13.555 -32.179 -12.436  0.00  0.00      PROA  
ATOM    188  CB  ALA P 408     -15.139 -31.183 -13.451  0.00  0.00      PROA  
ATOM    189  HB1 ALA P 408     -15.150 -30.268 -12.821  0.00  0.00      PROA  
ATOM    190  HB2 ALA P 408     -16.198 -31.315 -13.761  0.00  0.00      PROA  
ATOM    191  HB3 ALA P 408     -14.437 -31.053 -14.302  0.00  0.00      PROA  
ATOM    192  C   ALA P 408     -15.196 -32.341 -11.191  0.00  0.00      PROA  
ATOM    193  O   ALA P 408     -14.621 -31.752 -10.272  0.00  0.00      PROA  
ATOM    194  N   VAL P 409     -16.339 -32.997 -11.010  0.00  0.00      PROA  
ATOM    195  HN  VAL P 409     -16.865 -33.376 -11.767  0.00  0.00      PROA  
ATOM    196  CA  VAL P 409     -16.881 -33.198  -9.628  0.00  0.00      PROA  
ATOM    197  HA  VAL P 409     -17.026 -32.255  -9.121  0.00  0.00      PROA  
ATOM    198  CB  VAL P 409     -18.262 -33.882  -9.632  0.00  0.00      PROA  
ATOM    199  HB  VAL P 409     -18.276 -34.776 -10.291  0.00  0.00      PROA  
ATOM    200  CG1 VAL P 409     -18.745 -34.297  -8.279  0.00  0.00      PROA  
ATOM    201 HG11 VAL P 409     -18.710 -33.459  -7.551  0.00  0.00      PROA  
ATOM    202 HG12 VAL P 409     -18.056 -35.003  -7.769  0.00  0.00      PROA  
ATOM    203 HG13 VAL P 409     -19.786 -34.668  -8.396  0.00  0.00      PROA  
ATOM    204  CG2 VAL P 409     -19.220 -32.820 -10.297  0.00  0.00      PROA  
ATOM    205 HG21 VAL P 409     -19.699 -32.011  -9.704  0.00  0.00      PROA  
ATOM    206 HG22 VAL P 409     -20.160 -33.350 -10.562  0.00  0.00      PROA  
ATOM    207 HG23 VAL P 409     -18.781 -32.381 -11.217  0.00  0.00      PROA  
ATOM    208  C   VAL P 409     -15.988 -33.939  -8.676  0.00  0.00      PROA  
ATOM    209  O   VAL P 409     -15.704 -33.361  -7.573  0.00  0.00      PROA  
ATOM    210  N   TRP P 410     -15.457 -35.050  -9.061  0.00  0.00      PROA  
ATOM    211  HN  TRP P 410     -15.764 -35.503  -9.895  0.00  0.00      PROA  
ATOM    212  CA  TRP P 410     -14.464 -35.671  -8.379  0.00  0.00      PROA  
ATOM    213  HA  TRP P 410     -14.942 -35.858  -7.428  0.00  0.00      PROA  
ATOM    214  CB  TRP P 410     -14.191 -37.025  -9.097  0.00  0.00      PROA  
ATOM    215  HB1 TRP P 410     -13.889 -36.757 -10.132  0.00  0.00      PROA  
ATOM    216  HB2 TRP P 410     -15.067 -37.694  -9.231  0.00  0.00      PROA  
ATOM    217  CG  TRP P 410     -13.114 -37.840  -8.507  0.00  0.00      PROA  
ATOM    218  CD1 TRP P 410     -11.858 -37.911  -8.940  0.00  0.00      PROA  
ATOM    219  HD1 TRP P 410     -11.382 -37.222  -9.623  0.00  0.00      PROA  
ATOM    220  NE1 TRP P 410     -11.143 -38.819  -8.226  0.00  0.00      PROA  
ATOM    221  HE1 TRP P 410     -10.188 -38.847  -8.026  0.00  0.00      PROA  
ATOM    222  CE2 TRP P 410     -12.003 -39.306  -7.283  0.00  0.00      PROA  
ATOM    223  CD2 TRP P 410     -13.311 -38.831  -7.521  0.00  0.00      PROA  
ATOM    224  CE3 TRP P 410     -14.371 -39.269  -6.788  0.00  0.00      PROA  
ATOM    225  HE3 TRP P 410     -15.368 -38.874  -6.908  0.00  0.00      PROA  
ATOM    226  CZ3 TRP P 410     -14.107 -40.278  -5.844  0.00  0.00      PROA  
ATOM    227  HZ3 TRP P 410     -14.986 -40.610  -5.313  0.00  0.00      PROA  
ATOM    228  CZ2 TRP P 410     -11.768 -40.158  -6.227  0.00  0.00      PROA  
ATOM    229  HZ2 TRP P 410     -10.739 -40.405  -6.010  0.00  0.00      PROA  
ATOM    230  CH2 TRP P 410     -12.843 -40.671  -5.458  0.00  0.00      PROA  
ATOM    231  HH2 TRP P 410     -12.656 -41.378  -4.663  0.00  0.00      PROA  
ATOM    232  C   TRP P 410     -13.216 -34.832  -8.090  0.00  0.00      PROA  
ATOM    233  O   TRP P 410     -12.919 -34.779  -6.903  0.00  0.00      PROA  
ATOM    234  N   ASP P 411     -12.624 -34.009  -8.997  0.00  0.00      PROA  
ATOM    235  HN  ASP P 411     -13.004 -34.060  -9.918  0.00  0.00      PROA  
ATOM    236  CA  ASP P 411     -11.396 -33.298  -8.681  0.00  0.00      PROA  
ATOM    237  HA  ASP P 411     -10.746 -34.059  -8.274  0.00  0.00      PROA  
ATOM    238  CB  ASP P 411     -10.961 -32.716 -10.061  0.00  0.00      PROA  
ATOM    239  HB1 ASP P 411     -10.182 -31.950  -9.860  0.00  0.00      PROA  
ATOM    240  HB2 ASP P 411     -11.887 -32.157 -10.315  0.00  0.00      PROA  
ATOM    241  CG  ASP P 411     -10.496 -33.668 -11.036  0.00  0.00      PROA  
ATOM    242  OD1 ASP P 411     -10.348 -33.433 -12.245  0.00  0.00      PROA  
ATOM    243  OD2 ASP P 411      -9.975 -34.806 -10.583  0.00  0.00      PROA  
ATOM    244  C   ASP P 411     -11.578 -32.171  -7.619  0.00  0.00      PROA  
ATOM    245  O   ASP P 411     -10.788 -32.020  -6.682  0.00  0.00      PROA  
ATOM    246  N   TRP P 412     -12.577 -31.308  -7.820  0.00  0.00      PROA  
ATOM    247  HN  TRP P 412     -13.173 -31.451  -8.606  0.00  0.00      PROA  
ATOM    248  CA  TRP P 412     -13.021 -30.362  -6.794  0.00  0.00      PROA  
ATOM    249  HA  TRP P 412     -12.205 -29.684  -6.592  0.00  0.00      PROA  
ATOM    250  CB  TRP P 412     -14.159 -29.424  -7.377  0.00  0.00      PROA  
ATOM    251  HB1 TRP P 412     -14.462 -28.615  -6.677  0.00  0.00      PROA  
ATOM    252  HB2 TRP P 412     -15.005 -30.067  -7.701  0.00  0.00      PROA  
ATOM    253  CG  TRP P 412     -13.695 -28.500  -8.522  0.00  0.00      PROA  
ATOM    254  CD1 TRP P 412     -14.272 -28.435  -9.746  0.00  0.00      PROA  
ATOM    255  HD1 TRP P 412     -14.992 -29.175 -10.061  0.00  0.00      PROA  
ATOM    256  NE1 TRP P 412     -13.619 -27.541 -10.553  0.00  0.00      PROA  
ATOM    257  HE1 TRP P 412     -13.695 -27.526 -11.526  0.00  0.00      PROA  
ATOM    258  CE2 TRP P 412     -12.812 -26.768  -9.796  0.00  0.00      PROA  
ATOM    259  CD2 TRP P 412     -12.773 -27.342  -8.485  0.00  0.00      PROA  
ATOM    260  CE3 TRP P 412     -12.016 -26.767  -7.466  0.00  0.00      PROA  
ATOM    261  HE3 TRP P 412     -12.096 -27.138  -6.455  0.00  0.00      PROA  
ATOM    262  CZ3 TRP P 412     -11.285 -25.660  -7.755  0.00  0.00      PROA  
ATOM    263  HZ3 TRP P 412     -10.818 -25.159  -6.920  0.00  0.00      PROA  
ATOM    264  CZ2 TRP P 412     -12.073 -25.655 -10.100  0.00  0.00      PROA  
ATOM    265  HZ2 TRP P 412     -12.220 -25.097 -11.013  0.00  0.00      PROA  
ATOM    266  CH2 TRP P 412     -11.346 -25.088  -9.031  0.00  0.00      PROA  
ATOM    267  HH2 TRP P 412     -10.876 -24.156  -9.309  0.00  0.00      PROA  
ATOM    268  C   TRP P 412     -13.512 -30.924  -5.493  0.00  0.00      PROA  
ATOM    269  O   TRP P 412     -13.157 -30.379  -4.461  0.00  0.00      PROA  
ATOM    270  N   LEU P 413     -14.263 -32.064  -5.411  0.00  0.00      PROA  
ATOM    271  HN  LEU P 413     -14.657 -32.414  -6.257  0.00  0.00      PROA  
ATOM    272  CA  LEU P 413     -14.438 -32.802  -4.166  0.00  0.00      PROA  
ATOM    273  HA  LEU P 413     -14.919 -32.059  -3.547  0.00  0.00      PROA  
ATOM    274  CB  LEU P 413     -15.251 -34.134  -4.367  0.00  0.00      PROA  
ATOM    275  HB1 LEU P 413     -14.662 -34.939  -4.857  0.00  0.00      PROA  
ATOM    276  HB2 LEU P 413     -16.037 -33.864  -5.104  0.00  0.00      PROA  
ATOM    277  CG  LEU P 413     -15.832 -34.631  -3.027  0.00  0.00      PROA  
ATOM    278  HG  LEU P 413     -14.928 -34.848  -2.419  0.00  0.00      PROA  
ATOM    279  CD1 LEU P 413     -16.768 -33.578  -2.277  0.00  0.00      PROA  
ATOM    280 HD11 LEU P 413     -17.061 -34.064  -1.322  0.00  0.00      PROA  
ATOM    281 HD12 LEU P 413     -17.613 -33.301  -2.944  0.00  0.00      PROA  
ATOM    282 HD13 LEU P 413     -16.159 -32.740  -1.876  0.00  0.00      PROA  
ATOM    283  CD2 LEU P 413     -16.623 -35.945  -3.391  0.00  0.00      PROA  
ATOM    284 HD21 LEU P 413     -17.485 -35.648  -4.025  0.00  0.00      PROA  
ATOM    285 HD22 LEU P 413     -17.003 -36.364  -2.434  0.00  0.00      PROA  
ATOM    286 HD23 LEU P 413     -16.030 -36.695  -3.956  0.00  0.00      PROA  
ATOM    287  C   LEU P 413     -13.143 -33.226  -3.495  0.00  0.00      PROA  
ATOM    288  O   LEU P 413     -12.946 -32.929  -2.314  0.00  0.00      PROA  
ATOM    289  N   ILE P 414     -12.131 -33.864  -4.218  0.00  0.00      PROA  
ATOM    290  HN  ILE P 414     -12.301 -34.251  -5.121  0.00  0.00      PROA  
ATOM    291  CA  ILE P 414     -10.852 -34.266  -3.534  0.00  0.00      PROA  
ATOM    292  HA  ILE P 414     -11.090 -34.738  -2.592  0.00  0.00      PROA  
ATOM    293  CB  ILE P 414     -10.081 -35.182  -4.434  0.00  0.00      PROA  
ATOM    294  HB  ILE P 414      -9.934 -34.803  -5.468  0.00  0.00      PROA  
ATOM    295  CG2 ILE P 414      -8.712 -35.548  -3.779  0.00  0.00      PROA  
ATOM    296 HG21 ILE P 414      -8.259 -36.471  -4.200  0.00  0.00      PROA  
ATOM    297 HG22 ILE P 414      -8.987 -35.698  -2.713  0.00  0.00      PROA  
ATOM    298 HG23 ILE P 414      -7.967 -34.727  -3.713  0.00  0.00      PROA  
ATOM    299  CG1 ILE P 414     -10.896 -36.462  -4.714  0.00  0.00      PROA  
ATOM    300 HG11 ILE P 414     -10.289 -37.153  -5.337  0.00  0.00      PROA  
ATOM    301 HG12 ILE P 414     -11.769 -36.216  -5.357  0.00  0.00      PROA  
ATOM    302  CD  ILE P 414     -11.538 -37.164  -3.477  0.00  0.00      PROA  
ATOM    303  HD1 ILE P 414     -10.839 -37.141  -2.614  0.00  0.00      PROA  
ATOM    304  HD2 ILE P 414     -11.809 -38.195  -3.792  0.00  0.00      PROA  
ATOM    305  HD3 ILE P 414     -12.462 -36.668  -3.111  0.00  0.00      PROA  
ATOM    306  C   ILE P 414     -10.084 -33.076  -3.064  0.00  0.00      PROA  
ATOM    307  O   ILE P 414      -9.615 -33.016  -1.986  0.00  0.00      PROA  
ATOM    308  N   LEU P 415      -9.988 -32.005  -3.934  0.00  0.00      PROA  
ATOM    309  HN  LEU P 415     -10.328 -32.168  -4.857  0.00  0.00      PROA  
ATOM    310  CA  LEU P 415      -9.556 -30.741  -3.456  0.00  0.00      PROA  
ATOM    311  HA  LEU P 415      -8.495 -30.892  -3.328  0.00  0.00      PROA  
ATOM    312  CB  LEU P 415      -9.713 -29.690  -4.616  0.00  0.00      PROA  
ATOM    313  HB1 LEU P 415     -10.790 -29.622  -4.884  0.00  0.00      PROA  
ATOM    314  HB2 LEU P 415      -9.106 -30.042  -5.477  0.00  0.00      PROA  
ATOM    315  CG  LEU P 415      -9.240 -28.273  -4.185  0.00  0.00      PROA  
ATOM    316  HG  LEU P 415      -8.493 -28.334  -3.365  0.00  0.00      PROA  
ATOM    317  CD1 LEU P 415      -8.535 -27.590  -5.365  0.00  0.00      PROA  
ATOM    318 HD11 LEU P 415      -9.243 -27.176  -6.114  0.00  0.00      PROA  
ATOM    319 HD12 LEU P 415      -7.887 -28.258  -5.972  0.00  0.00      PROA  
ATOM    320 HD13 LEU P 415      -8.028 -26.675  -4.990  0.00  0.00      PROA  
ATOM    321  CD2 LEU P 415     -10.458 -27.436  -3.825  0.00  0.00      PROA  
ATOM    322 HD21 LEU P 415     -10.124 -26.391  -3.647  0.00  0.00      PROA  
ATOM    323 HD22 LEU P 415     -11.043 -27.707  -2.920  0.00  0.00      PROA  
ATOM    324 HD23 LEU P 415     -11.151 -27.408  -4.693  0.00  0.00      PROA  
ATOM    325  C   LEU P 415     -10.217 -30.120  -2.168  0.00  0.00      PROA  
ATOM    326  O   LEU P 415      -9.473 -29.784  -1.278  0.00  0.00      PROA  
ATOM    327  N   LEU P 416     -11.559 -30.231  -2.027  0.00  0.00      PROA  
ATOM    328  HN  LEU P 416     -12.128 -30.532  -2.788  0.00  0.00      PROA  
ATOM    329  CA  LEU P 416     -12.244 -29.871  -0.795  0.00  0.00      PROA  
ATOM    330  HA  LEU P 416     -12.001 -28.861  -0.499  0.00  0.00      PROA  
ATOM    331  CB  LEU P 416     -13.769 -29.945  -1.213  0.00  0.00      PROA  
ATOM    332  HB1 LEU P 416     -14.261 -30.937  -1.307  0.00  0.00      PROA  
ATOM    333  HB2 LEU P 416     -13.816 -29.355  -2.153  0.00  0.00      PROA  
ATOM    334  CG  LEU P 416     -14.654 -29.260  -0.202  0.00  0.00      PROA  
ATOM    335  HG  LEU P 416     -14.652 -29.860   0.733  0.00  0.00      PROA  
ATOM    336  CD1 LEU P 416     -14.277 -27.769   0.243  0.00  0.00      PROA  
ATOM    337 HD11 LEU P 416     -14.496 -27.151  -0.654  0.00  0.00      PROA  
ATOM    338 HD12 LEU P 416     -13.245 -27.679   0.644  0.00  0.00      PROA  
ATOM    339 HD13 LEU P 416     -15.046 -27.583   1.023  0.00  0.00      PROA  
ATOM    340  CD2 LEU P 416     -16.130 -29.268  -0.834  0.00  0.00      PROA  
ATOM    341 HD21 LEU P 416     -16.114 -28.671  -1.771  0.00  0.00      PROA  
ATOM    342 HD22 LEU P 416     -16.986 -28.966  -0.194  0.00  0.00      PROA  
ATOM    343 HD23 LEU P 416     -16.305 -30.310  -1.177  0.00  0.00      PROA  
ATOM    344  C   LEU P 416     -11.898 -30.716   0.419  0.00  0.00      PROA  
ATOM    345  O   LEU P 416     -11.738 -30.212   1.549  0.00  0.00      PROA  
ATOM    346  N   LEU P 417     -11.771 -32.012   0.180  0.00  0.00      PROA  
ATOM    347  HN  LEU P 417     -11.817 -32.368  -0.750  0.00  0.00      PROA  
ATOM    348  CA  LEU P 417     -11.440 -32.940   1.236  0.00  0.00      PROA  
ATOM    349  HA  LEU P 417     -12.044 -32.734   2.107  0.00  0.00      PROA  
ATOM    350  CB  LEU P 417     -11.490 -34.448   0.732  0.00  0.00      PROA  
ATOM    351  HB1 LEU P 417     -10.964 -35.160   1.403  0.00  0.00      PROA  
ATOM    352  HB2 LEU P 417     -11.113 -34.565  -0.307  0.00  0.00      PROA  
ATOM    353  CG  LEU P 417     -12.932 -35.007   0.657  0.00  0.00      PROA  
ATOM    354  HG  LEU P 417     -13.553 -34.346   0.016  0.00  0.00      PROA  
ATOM    355  CD1 LEU P 417     -12.938 -36.433   0.022  0.00  0.00      PROA  
ATOM    356 HD11 LEU P 417     -13.890 -36.996  -0.087  0.00  0.00      PROA  
ATOM    357 HD12 LEU P 417     -12.280 -37.159   0.545  0.00  0.00      PROA  
ATOM    358 HD13 LEU P 417     -12.375 -36.487  -0.934  0.00  0.00      PROA  
ATOM    359  CD2 LEU P 417     -13.658 -35.163   2.015  0.00  0.00      PROA  
ATOM    360 HD21 LEU P 417     -13.285 -36.091   2.498  0.00  0.00      PROA  
ATOM    361 HD22 LEU P 417     -14.759 -35.300   1.963  0.00  0.00      PROA  
ATOM    362 HD23 LEU P 417     -13.548 -34.278   2.677  0.00  0.00      PROA  
ATOM    363  C   LEU P 417     -10.007 -32.608   1.702  0.00  0.00      PROA  
ATOM    364  O   LEU P 417      -9.750 -32.808   2.862  0.00  0.00      PROA  
ATOM    365  N   VAL P 418      -9.044 -32.119   0.850  0.00  0.00      PROA  
ATOM    366  HN  VAL P 418      -9.192 -32.034  -0.132  0.00  0.00      PROA  
ATOM    367  CA  VAL P 418      -7.682 -31.704   1.208  0.00  0.00      PROA  
ATOM    368  HA  VAL P 418      -7.393 -32.529   1.842  0.00  0.00      PROA  
ATOM    369  CB  VAL P 418      -6.730 -31.605   0.006  0.00  0.00      PROA  
ATOM    370  HB  VAL P 418      -7.239 -30.963  -0.745  0.00  0.00      PROA  
ATOM    371  CG1 VAL P 418      -5.315 -31.174   0.354  0.00  0.00      PROA  
ATOM    372 HG11 VAL P 418      -4.754 -30.868  -0.556  0.00  0.00      PROA  
ATOM    373 HG12 VAL P 418      -4.769 -32.081   0.689  0.00  0.00      PROA  
ATOM    374 HG13 VAL P 418      -5.258 -30.313   1.054  0.00  0.00      PROA  
ATOM    375  CG2 VAL P 418      -6.563 -32.979  -0.583  0.00  0.00      PROA  
ATOM    376 HG21 VAL P 418      -5.936 -32.934  -1.499  0.00  0.00      PROA  
ATOM    377 HG22 VAL P 418      -7.530 -33.435  -0.886  0.00  0.00      PROA  
ATOM    378 HG23 VAL P 418      -6.091 -33.625   0.188  0.00  0.00      PROA  
ATOM    379  C   VAL P 418      -7.793 -30.445   2.081  0.00  0.00      PROA  
ATOM    380  O   VAL P 418      -6.965 -30.336   3.011  0.00  0.00      PROA  
ATOM    381  N   ILE P 419      -8.667 -29.500   1.720  0.00  0.00      PROA  
ATOM    382  HN  ILE P 419      -9.271 -29.669   0.945  0.00  0.00      PROA  
ATOM    383  CA  ILE P 419      -8.978 -28.361   2.599  0.00  0.00      PROA  
ATOM    384  HA  ILE P 419      -8.102 -27.737   2.697  0.00  0.00      PROA  
ATOM    385  CB  ILE P 419      -9.989 -27.417   1.921  0.00  0.00      PROA  
ATOM    386  HB  ILE P 419     -10.925 -27.968   1.688  0.00  0.00      PROA  
ATOM    387  CG2 ILE P 419     -10.433 -26.311   2.922  0.00  0.00      PROA  
ATOM    388 HG21 ILE P 419     -11.038 -26.738   3.750  0.00  0.00      PROA  
ATOM    389 HG22 ILE P 419     -10.962 -25.439   2.482  0.00  0.00      PROA  
ATOM    390 HG23 ILE P 419      -9.539 -25.796   3.333  0.00  0.00      PROA  
ATOM    391  CG1 ILE P 419      -9.465 -26.753   0.602  0.00  0.00      PROA  
ATOM    392 HG11 ILE P 419      -9.004 -27.612   0.069  0.00  0.00      PROA  
ATOM    393 HG12 ILE P 419      -8.715 -25.970   0.847  0.00  0.00      PROA  
ATOM    394  CD  ILE P 419     -10.647 -26.144  -0.205  0.00  0.00      PROA  
ATOM    395  HD1 ILE P 419     -11.281 -25.484   0.424  0.00  0.00      PROA  
ATOM    396  HD2 ILE P 419     -11.364 -26.945  -0.488  0.00  0.00      PROA  
ATOM    397  HD3 ILE P 419     -10.194 -25.541  -1.021  0.00  0.00      PROA  
ATOM    398  C   ILE P 419      -9.532 -28.743   4.026  0.00  0.00      PROA  
ATOM    399  O   ILE P 419      -8.998 -28.340   5.075  0.00  0.00      PROA  
ATOM    400  N   TYR P 420     -10.565 -29.610   4.084  0.00  0.00      PROA  
ATOM    401  HN  TYR P 420     -11.084 -29.797   3.253  0.00  0.00      PROA  
ATOM    402  CA  TYR P 420     -10.879 -30.266   5.376  0.00  0.00      PROA  
ATOM    403  HA  TYR P 420     -11.221 -29.441   5.983  0.00  0.00      PROA  
ATOM    404  CB  TYR P 420     -12.026 -31.293   5.052  0.00  0.00      PROA  
ATOM    405  HB1 TYR P 420     -11.821 -31.844   4.109  0.00  0.00      PROA  
ATOM    406  HB2 TYR P 420     -12.950 -30.693   4.910  0.00  0.00      PROA  
ATOM    407  CG  TYR P 420     -12.256 -32.299   6.132  0.00  0.00      PROA  
ATOM    408  CD1 TYR P 420     -12.867 -31.828   7.263  0.00  0.00      PROA  
ATOM    409  HD1 TYR P 420     -13.123 -30.787   7.392  0.00  0.00      PROA  
ATOM    410  CE1 TYR P 420     -13.237 -32.693   8.316  0.00  0.00      PROA  
ATOM    411  HE1 TYR P 420     -13.664 -32.360   9.251  0.00  0.00      PROA  
ATOM    412  CZ  TYR P 420     -12.914 -34.053   8.217  0.00  0.00      PROA  
ATOM    413  OH  TYR P 420     -13.331 -34.954   9.246  0.00  0.00      PROA  
ATOM    414  HH  TYR P 420     -12.659 -35.628   9.372  0.00  0.00      PROA  
ATOM    415  CD2 TYR P 420     -11.823 -33.602   6.056  0.00  0.00      PROA  
ATOM    416  HD2 TYR P 420     -11.326 -33.955   5.165  0.00  0.00      PROA  
ATOM    417  CE2 TYR P 420     -12.224 -34.513   7.071  0.00  0.00      PROA  
ATOM    418  HE2 TYR P 420     -12.054 -35.578   7.025  0.00  0.00      PROA  
ATOM    419  C   TYR P 420      -9.635 -30.955   6.103  0.00  0.00      PROA  
ATOM    420  O   TYR P 420      -9.386 -30.693   7.288  0.00  0.00      PROA  
ATOM    421  N   THR P 421      -8.956 -31.851   5.389  0.00  0.00      PROA  
ATOM    422  HN  THR P 421      -9.242 -32.200   4.500  0.00  0.00      PROA  
ATOM    423  CA  THR P 421      -7.792 -32.431   6.047  0.00  0.00      PROA  
ATOM    424  HA  THR P 421      -7.952 -33.060   6.911  0.00  0.00      PROA  
ATOM    425  CB  THR P 421      -7.120 -33.364   5.052  0.00  0.00      PROA  
ATOM    426  HB  THR P 421      -6.848 -32.712   4.194  0.00  0.00      PROA  
ATOM    427  OG1 THR P 421      -8.089 -34.385   4.726  0.00  0.00      PROA  
ATOM    428  HG1 THR P 421      -8.814 -33.973   4.251  0.00  0.00      PROA  
ATOM    429  CG2 THR P 421      -5.925 -34.056   5.792  0.00  0.00      PROA  
ATOM    430 HG21 THR P 421      -5.105 -33.339   6.012  0.00  0.00      PROA  
ATOM    431 HG22 THR P 421      -5.534 -34.945   5.254  0.00  0.00      PROA  
ATOM    432 HG23 THR P 421      -6.205 -34.530   6.757  0.00  0.00      PROA  
ATOM    433  C   THR P 421      -6.804 -31.302   6.656  0.00  0.00      PROA  
ATOM    434  O   THR P 421      -6.287 -31.435   7.757  0.00  0.00      PROA  
ATOM    435  N   ALA P 422      -6.647 -30.107   5.989  0.00  0.00      PROA  
ATOM    436  HN  ALA P 422      -7.043 -29.893   5.099  0.00  0.00      PROA  
ATOM    437  CA  ALA P 422      -5.598 -29.161   6.254  0.00  0.00      PROA  
ATOM    438  HA  ALA P 422      -4.696 -29.602   6.652  0.00  0.00      PROA  
ATOM    439  CB  ALA P 422      -5.304 -28.386   4.995  0.00  0.00      PROA  
ATOM    440  HB1 ALA P 422      -5.379 -29.071   4.124  0.00  0.00      PROA  
ATOM    441  HB2 ALA P 422      -4.268 -27.985   5.031  0.00  0.00      PROA  
ATOM    442  HB3 ALA P 422      -6.025 -27.581   4.739  0.00  0.00      PROA  
ATOM    443  C   ALA P 422      -6.064 -27.996   7.216  0.00  0.00      PROA  
ATOM    444  O   ALA P 422      -5.297 -27.140   7.745  0.00  0.00      PROA  
ATOM    445  N   VAL P 423      -7.392 -27.969   7.506  0.00  0.00      PROA  
ATOM    446  HN  VAL P 423      -7.998 -28.580   7.003  0.00  0.00      PROA  
ATOM    447  CA  VAL P 423      -7.992 -27.159   8.560  0.00  0.00      PROA  
ATOM    448  HA  VAL P 423      -7.476 -26.234   8.770  0.00  0.00      PROA  
ATOM    449  CB  VAL P 423      -9.486 -26.755   8.350  0.00  0.00      PROA  
ATOM    450  HB  VAL P 423     -10.097 -27.667   8.181  0.00  0.00      PROA  
ATOM    451  CG1 VAL P 423     -10.008 -25.843   9.607  0.00  0.00      PROA  
ATOM    452 HG11 VAL P 423      -9.417 -24.914   9.755  0.00  0.00      PROA  
ATOM    453 HG12 VAL P 423     -10.202 -26.378  10.561  0.00  0.00      PROA  
ATOM    454 HG13 VAL P 423     -11.033 -25.573   9.273  0.00  0.00      PROA  
ATOM    455  CG2 VAL P 423      -9.454 -25.877   7.073  0.00  0.00      PROA  
ATOM    456 HG21 VAL P 423      -8.967 -26.471   6.270  0.00  0.00      PROA  
ATOM    457 HG22 VAL P 423      -8.739 -25.042   7.227  0.00  0.00      PROA  
ATOM    458 HG23 VAL P 423     -10.484 -25.613   6.749  0.00  0.00      PROA  
ATOM    459  C   VAL P 423      -7.990 -27.925   9.917  0.00  0.00      PROA  
ATOM    460  O   VAL P 423      -7.542 -27.452  10.968  0.00  0.00      PROA  
ATOM    461  N   PHE P 424      -8.496 -29.209   9.889  0.00  0.00      PROA  
ATOM    462  HN  PHE P 424      -8.654 -29.606   8.988  0.00  0.00      PROA  
ATOM    463  CA  PHE P 424      -8.681 -30.041  11.112  0.00  0.00      PROA  
ATOM    464  HA  PHE P 424      -9.065 -29.353  11.850  0.00  0.00      PROA  
ATOM    465  CB  PHE P 424      -9.570 -31.260  10.760  0.00  0.00      PROA  
ATOM    466  HB1 PHE P 424      -8.977 -32.006  10.189  0.00  0.00      PROA  
ATOM    467  HB2 PHE P 424     -10.440 -30.990  10.123  0.00  0.00      PROA  
ATOM    468  CG  PHE P 424     -10.149 -32.020  11.943  0.00  0.00      PROA  
ATOM    469  CD1 PHE P 424     -10.087 -31.718  13.340  0.00  0.00      PROA  
ATOM    470  HD1 PHE P 424      -9.438 -30.884  13.560  0.00  0.00      PROA  
ATOM    471  CE1 PHE P 424     -10.687 -32.544  14.326  0.00  0.00      PROA  
ATOM    472  HE1 PHE P 424     -10.767 -32.270  15.368  0.00  0.00      PROA  
ATOM    473  CZ  PHE P 424     -11.509 -33.605  13.915  0.00  0.00      PROA  
ATOM    474  HZ  PHE P 424     -12.111 -34.099  14.664  0.00  0.00      PROA  
ATOM    475  CD2 PHE P 424     -10.878 -33.191  11.645  0.00  0.00      PROA  
ATOM    476  HD2 PHE P 424     -10.966 -33.489  10.611  0.00  0.00      PROA  
ATOM    477  CE2 PHE P 424     -11.532 -33.966  12.584  0.00  0.00      PROA  
ATOM    478  HE2 PHE P 424     -12.281 -34.665  12.241  0.00  0.00      PROA  
ATOM    479  C   PHE P 424      -7.354 -30.500  11.729  0.00  0.00      PROA  
ATOM    480  O   PHE P 424      -7.121 -30.360  12.930  0.00  0.00      PROA  
ATOM    481  N   THR P 425      -6.397 -30.972  10.913  0.00  0.00      PROA  
ATOM    482  HN  THR P 425      -6.618 -31.225   9.974  0.00  0.00      PROA  
ATOM    483  CA  THR P 425      -5.043 -31.426  11.408  0.00  0.00      PROA  
ATOM    484  HA  THR P 425      -5.238 -32.226  12.107  0.00  0.00      PROA  
ATOM    485  CB  THR P 425      -4.091 -31.978  10.316  0.00  0.00      PROA  
ATOM    486  HB  THR P 425      -3.045 -32.123  10.661  0.00  0.00      PROA  
ATOM    487  OG1 THR P 425      -4.003 -31.133   9.187  0.00  0.00      PROA  
ATOM    488  HG1 THR P 425      -4.788 -31.366   8.686  0.00  0.00      PROA  
ATOM    489  CG2 THR P 425      -4.685 -33.353   9.821  0.00  0.00      PROA  
ATOM    490 HG21 THR P 425      -4.814 -34.013  10.705  0.00  0.00      PROA  
ATOM    491 HG22 THR P 425      -3.980 -33.758   9.063  0.00  0.00      PROA  
ATOM    492 HG23 THR P 425      -5.646 -33.253   9.272  0.00  0.00      PROA  
ATOM    493  C   THR P 425      -4.161 -30.490  12.165  0.00  0.00      PROA  
ATOM    494  O   THR P 425      -3.599 -30.862  13.203  0.00  0.00      PROA  
ATOM    495  N   PRO P 426      -3.924 -29.138  11.776  0.00  0.00      PROA  
ATOM    496  CD  PRO P 426      -4.271 -28.545  10.519  0.00  0.00      PROA  
ATOM    497  HD1 PRO P 426      -5.317 -28.766  10.218  0.00  0.00      PROA  
ATOM    498  HD2 PRO P 426      -3.553 -28.950   9.775  0.00  0.00      PROA  
ATOM    499  CA  PRO P 426      -3.004 -28.293  12.533  0.00  0.00      PROA  
ATOM    500  HA  PRO P 426      -2.019 -28.703  12.698  0.00  0.00      PROA  
ATOM    501  CB  PRO P 426      -2.866 -26.975  11.776  0.00  0.00      PROA  
ATOM    502  HB1 PRO P 426      -1.953 -27.052  11.148  0.00  0.00      PROA  
ATOM    503  HB2 PRO P 426      -2.846 -25.995  12.300  0.00  0.00      PROA  
ATOM    504  CG  PRO P 426      -4.133 -26.998  10.795  0.00  0.00      PROA  
ATOM    505  HG1 PRO P 426      -4.993 -26.528  11.319  0.00  0.00      PROA  
ATOM    506  HG2 PRO P 426      -3.937 -26.434   9.859  0.00  0.00      PROA  
ATOM    507  C   PRO P 426      -3.699 -28.001  13.943  0.00  0.00      PROA  
ATOM    508  O   PRO P 426      -2.919 -27.945  14.892  0.00  0.00      PROA  
ATOM    509  N   TYR P 427      -5.065 -27.795  13.944  0.00  0.00      PROA  
ATOM    510  HN  TYR P 427      -5.516 -27.881  13.059  0.00  0.00      PROA  
ATOM    511  CA  TYR P 427      -5.833 -27.446  15.054  0.00  0.00      PROA  
ATOM    512  HA  TYR P 427      -5.389 -26.673  15.663  0.00  0.00      PROA  
ATOM    513  CB  TYR P 427      -7.339 -27.089  14.600  0.00  0.00      PROA  
ATOM    514  HB1 TYR P 427      -7.783 -28.046  14.251  0.00  0.00      PROA  
ATOM    515  HB2 TYR P 427      -7.124 -26.313  13.835  0.00  0.00      PROA  
ATOM    516  CG  TYR P 427      -8.263 -26.381  15.614  0.00  0.00      PROA  
ATOM    517  CD1 TYR P 427      -9.673 -26.589  15.459  0.00  0.00      PROA  
ATOM    518  HD1 TYR P 427      -9.931 -27.382  14.773  0.00  0.00      PROA  
ATOM    519  CE1 TYR P 427     -10.629 -25.780  16.173  0.00  0.00      PROA  
ATOM    520  HE1 TYR P 427     -11.686 -25.977  16.066  0.00  0.00      PROA  
ATOM    521  CZ  TYR P 427     -10.264 -24.761  16.935  0.00  0.00      PROA  
ATOM    522  OH  TYR P 427     -11.260 -24.154  17.777  0.00  0.00      PROA  
ATOM    523  HH  TYR P 427     -12.112 -24.429  17.432  0.00  0.00      PROA  
ATOM    524  CD2 TYR P 427      -7.932 -25.280  16.495  0.00  0.00      PROA  
ATOM    525  HD2 TYR P 427      -6.872 -25.173  16.674  0.00  0.00      PROA  
ATOM    526  CE2 TYR P 427      -8.908 -24.537  17.199  0.00  0.00      PROA  
ATOM    527  HE2 TYR P 427      -8.585 -23.751  17.867  0.00  0.00      PROA  
ATOM    528  C   TYR P 427      -5.814 -28.591  16.043  0.00  0.00      PROA  
ATOM    529  O   TYR P 427      -5.408 -28.279  17.175  0.00  0.00      PROA  
ATOM    530  N   SER P 428      -6.039 -29.771  15.594  0.00  0.00      PROA  
ATOM    531  HN  SER P 428      -6.346 -30.045  14.685  0.00  0.00      PROA  
ATOM    532  CA  SER P 428      -5.885 -31.039  16.400  0.00  0.00      PROA  
ATOM    533  HA  SER P 428      -6.487 -30.881  17.283  0.00  0.00      PROA  
ATOM    534  CB  SER P 428      -6.224 -32.448  15.804  0.00  0.00      PROA  
ATOM    535  HB1 SER P 428      -5.899 -33.251  16.499  0.00  0.00      PROA  
ATOM    536  HB2 SER P 428      -5.611 -32.487  14.878  0.00  0.00      PROA  
ATOM    537  OG  SER P 428      -7.551 -32.648  15.410  0.00  0.00      PROA  
ATOM    538  HG1 SER P 428      -8.038 -32.611  16.237  0.00  0.00      PROA  
ATOM    539  C   SER P 428      -4.391 -31.158  16.976  0.00  0.00      PROA  
ATOM    540  O   SER P 428      -4.169 -31.463  18.147  0.00  0.00      PROA  
ATOM    541  N   ALA P 429      -3.368 -30.975  16.108  0.00  0.00      PROA  
ATOM    542  HN  ALA P 429      -3.415 -30.939  15.113  0.00  0.00      PROA  
ATOM    543  CA  ALA P 429      -2.047 -31.108  16.642  0.00  0.00      PROA  
ATOM    544  HA  ALA P 429      -1.884 -32.100  17.036  0.00  0.00      PROA  
ATOM    545  CB  ALA P 429      -1.082 -30.989  15.465  0.00  0.00      PROA  
ATOM    546  HB1 ALA P 429      -1.125 -29.968  15.032  0.00  0.00      PROA  
ATOM    547  HB2 ALA P 429      -1.458 -31.696  14.695  0.00  0.00      PROA  
ATOM    548  HB3 ALA P 429      -0.056 -31.280  15.775  0.00  0.00      PROA  
ATOM    549  C   ALA P 429      -1.592 -30.066  17.736  0.00  0.00      PROA  
ATOM    550  O   ALA P 429      -1.136 -30.553  18.775  0.00  0.00      PROA  
ATOM    551  N   ALA P 430      -1.911 -28.710  17.496  0.00  0.00      PROA  
ATOM    552  HN  ALA P 430      -2.332 -28.480  16.622  0.00  0.00      PROA  
ATOM    553  CA  ALA P 430      -1.652 -27.591  18.370  0.00  0.00      PROA  
ATOM    554  HA  ALA P 430      -0.588 -27.477  18.517  0.00  0.00      PROA  
ATOM    555  CB  ALA P 430      -1.928 -26.184  17.798  0.00  0.00      PROA  
ATOM    556  HB1 ALA P 430      -1.656 -25.383  18.518  0.00  0.00      PROA  
ATOM    557  HB2 ALA P 430      -2.995 -26.110  17.499  0.00  0.00      PROA  
ATOM    558  HB3 ALA P 430      -1.495 -26.029  16.787  0.00  0.00      PROA  
ATOM    559  C   ALA P 430      -2.305 -27.637  19.733  0.00  0.00      PROA  
ATOM    560  O   ALA P 430      -1.668 -27.326  20.721  0.00  0.00      PROA  
ATOM    561  N   PHE P 431      -3.610 -27.994  19.732  0.00  0.00      PROA  
ATOM    562  HN  PHE P 431      -4.095 -28.053  18.863  0.00  0.00      PROA  
ATOM    563  CA  PHE P 431      -4.553 -27.915  20.840  0.00  0.00      PROA  
ATOM    564  HA  PHE P 431      -4.259 -27.131  21.523  0.00  0.00      PROA  
ATOM    565  CB  PHE P 431      -5.966 -27.474  20.455  0.00  0.00      PROA  
ATOM    566  HB1 PHE P 431      -6.792 -27.762  21.140  0.00  0.00      PROA  
ATOM    567  HB2 PHE P 431      -6.024 -28.033  19.497  0.00  0.00      PROA  
ATOM    568  CG  PHE P 431      -5.999 -25.921  20.218  0.00  0.00      PROA  
ATOM    569  CD1 PHE P 431      -6.526 -24.999  21.175  0.00  0.00      PROA  
ATOM    570  HD1 PHE P 431      -6.957 -25.369  22.094  0.00  0.00      PROA  
ATOM    571  CE1 PHE P 431      -6.311 -23.609  20.991  0.00  0.00      PROA  
ATOM    572  HE1 PHE P 431      -6.796 -22.829  21.559  0.00  0.00      PROA  
ATOM    573  CZ  PHE P 431      -5.643 -23.152  19.844  0.00  0.00      PROA  
ATOM    574  HZ  PHE P 431      -5.463 -22.091  19.743  0.00  0.00      PROA  
ATOM    575  CD2 PHE P 431      -5.364 -25.378  19.028  0.00  0.00      PROA  
ATOM    576  HD2 PHE P 431      -5.054 -26.085  18.273  0.00  0.00      PROA  
ATOM    577  CE2 PHE P 431      -5.172 -24.014  18.872  0.00  0.00      PROA  
ATOM    578  HE2 PHE P 431      -4.719 -23.572  17.997  0.00  0.00      PROA  
ATOM    579  C   PHE P 431      -4.631 -29.154  21.658  0.00  0.00      PROA  
ATOM    580  O   PHE P 431      -5.325 -29.263  22.662  0.00  0.00      PROA  
ATOM    581  N   LEU P 432      -3.878 -30.204  21.227  0.00  0.00      PROA  
ATOM    582  HN  LEU P 432      -3.425 -30.070  20.349  0.00  0.00      PROA  
ATOM    583  CA  LEU P 432      -3.576 -31.466  21.936  0.00  0.00      PROA  
ATOM    584  HA  LEU P 432      -4.514 -31.976  21.775  0.00  0.00      PROA  
ATOM    585  CB  LEU P 432      -2.428 -32.154  21.258  0.00  0.00      PROA  
ATOM    586  HB1 LEU P 432      -1.524 -31.512  21.195  0.00  0.00      PROA  
ATOM    587  HB2 LEU P 432      -2.852 -32.439  20.271  0.00  0.00      PROA  
ATOM    588  CG  LEU P 432      -1.840 -33.400  21.973  0.00  0.00      PROA  
ATOM    589  HG  LEU P 432      -1.382 -33.000  22.903  0.00  0.00      PROA  
ATOM    590  CD1 LEU P 432      -2.885 -34.497  22.022  0.00  0.00      PROA  
ATOM    591 HD11 LEU P 432      -3.809 -34.257  22.590  0.00  0.00      PROA  
ATOM    592 HD12 LEU P 432      -2.604 -35.449  22.522  0.00  0.00      PROA  
ATOM    593 HD13 LEU P 432      -3.388 -34.809  21.081  0.00  0.00      PROA  
ATOM    594  CD2 LEU P 432      -0.737 -34.104  21.039  0.00  0.00      PROA  
ATOM    595 HD21 LEU P 432      -0.050 -33.344  20.610  0.00  0.00      PROA  
ATOM    596 HD22 LEU P 432      -1.213 -34.748  20.269  0.00  0.00      PROA  
ATOM    597 HD23 LEU P 432      -0.123 -34.693  21.754  0.00  0.00      PROA  
ATOM    598  C   LEU P 432      -3.460 -31.281  23.459  0.00  0.00      PROA  
ATOM    599  O   LEU P 432      -2.495 -30.686  23.913  0.00  0.00      PROA  
ATOM    600  N   LEU P 433      -4.373 -31.908  24.224  0.00  0.00      PROA  
ATOM    601  HN  LEU P 433      -5.160 -32.309  23.762  0.00  0.00      PROA  
ATOM    602  CA  LEU P 433      -4.230 -32.179  25.689  0.00  0.00      PROA  
ATOM    603  HA  LEU P 433      -3.329 -31.649  25.959  0.00  0.00      PROA  
ATOM    604  CB  LEU P 433      -5.405 -31.516  26.416  0.00  0.00      PROA  
ATOM    605  HB1 LEU P 433      -6.286 -31.892  25.853  0.00  0.00      PROA  
ATOM    606  HB2 LEU P 433      -5.351 -30.424  26.217  0.00  0.00      PROA  
ATOM    607  CG  LEU P 433      -5.581 -31.679  27.951  0.00  0.00      PROA  
ATOM    608  HG  LEU P 433      -5.653 -32.774  28.126  0.00  0.00      PROA  
ATOM    609  CD1 LEU P 433      -4.512 -30.875  28.658  0.00  0.00      PROA  
ATOM    610 HD11 LEU P 433      -4.569 -31.090  29.747  0.00  0.00      PROA  
ATOM    611 HD12 LEU P 433      -4.655 -29.775  28.593  0.00  0.00      PROA  
ATOM    612 HD13 LEU P 433      -3.515 -31.270  28.367  0.00  0.00      PROA  
ATOM    613  CD2 LEU P 433      -6.926 -31.019  28.235  0.00  0.00      PROA  
ATOM    614 HD21 LEU P 433      -7.720 -31.380  27.547  0.00  0.00      PROA  
ATOM    615 HD22 LEU P 433      -6.898 -29.910  28.169  0.00  0.00      PROA  
ATOM    616 HD23 LEU P 433      -7.331 -31.235  29.247  0.00  0.00      PROA  
ATOM    617  C   LEU P 433      -3.847 -33.612  26.045  0.00  0.00      PROA  
ATOM    618  O   LEU P 433      -4.498 -34.614  25.764  0.00  0.00      PROA  
ATOM    619  N   LYS P 434      -2.804 -33.664  26.822  0.00  0.00      PROA  
ATOM    620  HN  LYS P 434      -2.444 -32.764  27.056  0.00  0.00      PROA  
ATOM    621  CA  LYS P 434      -2.301 -34.839  27.439  0.00  0.00      PROA  
ATOM    622  HA  LYS P 434      -2.806 -35.761  27.192  0.00  0.00      PROA  
ATOM    623  CB  LYS P 434      -0.818 -35.032  27.043  0.00  0.00      PROA  
ATOM    624  HB1 LYS P 434      -0.466 -35.919  27.612  0.00  0.00      PROA  
ATOM    625  HB2 LYS P 434      -0.203 -34.184  27.411  0.00  0.00      PROA  
ATOM    626  CG  LYS P 434      -0.577 -35.324  25.569  0.00  0.00      PROA  
ATOM    627  HG1 LYS P 434      -1.090 -34.600  24.901  0.00  0.00      PROA  
ATOM    628  HG2 LYS P 434      -0.960 -36.304  25.212  0.00  0.00      PROA  
ATOM    629  CD  LYS P 434       0.963 -35.190  25.213  0.00  0.00      PROA  
ATOM    630  HD1 LYS P 434       1.609 -35.452  26.077  0.00  0.00      PROA  
ATOM    631  HD2 LYS P 434       1.267 -34.144  24.998  0.00  0.00      PROA  
ATOM    632  CE  LYS P 434       1.375 -36.219  24.140  0.00  0.00      PROA  
ATOM    633  HE1 LYS P 434       0.724 -36.050  23.256  0.00  0.00      PROA  
ATOM    634  HE2 LYS P 434       1.303 -37.169  24.712  0.00  0.00      PROA  
ATOM    635  NZ  LYS P 434       2.732 -36.097  23.588  0.00  0.00      PROA  
ATOM    636  HZ1 LYS P 434       3.376 -36.264  24.388  0.00  0.00      PROA  
ATOM    637  HZ2 LYS P 434       2.814 -35.078  23.397  0.00  0.00      PROA  
ATOM    638  HZ3 LYS P 434       2.772 -36.669  22.720  0.00  0.00      PROA  
ATOM    639  C   LYS P 434      -2.267 -34.627  28.962  0.00  0.00      PROA  
ATOM    640  O   LYS P 434      -1.673 -33.651  29.358  0.00  0.00      PROA  
ATOM    641  N   GLU P 435      -2.628 -35.672  29.819  0.00  0.00      PROA  
ATOM    642  HN  GLU P 435      -2.870 -36.588  29.510  0.00  0.00      PROA  
ATOM    643  CA  GLU P 435      -2.737 -35.527  31.254  0.00  0.00      PROA  
ATOM    644  HA  GLU P 435      -3.678 -35.011  31.373  0.00  0.00      PROA  
ATOM    645  CB  GLU P 435      -2.816 -36.957  31.896  0.00  0.00      PROA  
ATOM    646  HB1 GLU P 435      -2.727 -36.753  32.984  0.00  0.00      PROA  
ATOM    647  HB2 GLU P 435      -1.976 -37.636  31.634  0.00  0.00      PROA  
ATOM    648  CG  GLU P 435      -4.115 -37.791  31.746  0.00  0.00      PROA  
ATOM    649  HG1 GLU P 435      -4.407 -38.017  30.698  0.00  0.00      PROA  
ATOM    650  HG2 GLU P 435      -4.823 -37.097  32.246  0.00  0.00      PROA  
ATOM    651  CD  GLU P 435      -4.185 -39.208  32.382  0.00  0.00      PROA  
ATOM    652  OE1 GLU P 435      -3.360 -40.149  32.041  0.00  0.00      PROA  
ATOM    653  OE2 GLU P 435      -5.184 -39.369  33.137  0.00  0.00      PROA  
ATOM    654  C   GLU P 435      -1.600 -34.649  31.915  0.00  0.00      PROA  
ATOM    655  O   GLU P 435      -0.381 -34.832  31.850  0.00  0.00      PROA  
ATOM    656  N   THR P 436      -2.075 -33.611  32.630  0.00  0.00      PROA  
ATOM    657  HN  THR P 436      -3.044 -33.432  32.781  0.00  0.00      PROA  
ATOM    658  CA  THR P 436      -1.187 -32.750  33.379  0.00  0.00      PROA  
ATOM    659  HA  THR P 436      -0.317 -32.502  32.789  0.00  0.00      PROA  
ATOM    660  CB  THR P 436      -1.709 -31.279  33.580  0.00  0.00      PROA  
ATOM    661  HB  THR P 436      -1.142 -30.639  34.290  0.00  0.00      PROA  
ATOM    662  OG1 THR P 436      -3.034 -31.372  34.143  0.00  0.00      PROA  
ATOM    663  HG1 THR P 436      -3.261 -30.554  34.592  0.00  0.00      PROA  
ATOM    664  CG2 THR P 436      -1.685 -30.535  32.220  0.00  0.00      PROA  
ATOM    665 HG21 THR P 436      -2.067 -31.192  31.409  0.00  0.00      PROA  
ATOM    666 HG22 THR P 436      -0.667 -30.192  31.938  0.00  0.00      PROA  
ATOM    667 HG23 THR P 436      -2.334 -29.642  32.344  0.00  0.00      PROA  
ATOM    668  C   THR P 436      -0.641 -33.239  34.615  0.00  0.00      PROA  
ATOM    669  O   THR P 436       0.381 -32.697  35.122  0.00  0.00      PROA  
ATOM    670  N   GLU P 437      -1.306 -34.231  35.151  0.00  0.00      PROA  
ATOM    671  HN  GLU P 437      -2.183 -34.496  34.758  0.00  0.00      PROA  
ATOM    672  CA  GLU P 437      -0.915 -34.897  36.375  0.00  0.00      PROA  
ATOM    673  HA  GLU P 437      -1.748 -35.541  36.615  0.00  0.00      PROA  
ATOM    674  CB  GLU P 437       0.248 -35.949  36.171  0.00  0.00      PROA  
ATOM    675  HB1 GLU P 437       0.535 -36.435  37.128  0.00  0.00      PROA  
ATOM    676  HB2 GLU P 437       1.121 -35.371  35.798  0.00  0.00      PROA  
ATOM    677  CG  GLU P 437      -0.057 -37.119  35.241  0.00  0.00      PROA  
ATOM    678  HG1 GLU P 437      -0.397 -36.586  34.328  0.00  0.00      PROA  
ATOM    679  HG2 GLU P 437      -0.971 -37.619  35.627  0.00  0.00      PROA  
ATOM    680  CD  GLU P 437       1.191 -38.007  34.956  0.00  0.00      PROA  
ATOM    681  OE1 GLU P 437       2.251 -37.411  34.452  0.00  0.00      PROA  
ATOM    682  OE2 GLU P 437       1.183 -39.240  35.180  0.00  0.00      PROA  
ATOM    683  C   GLU P 437      -0.799 -33.969  37.608  0.00  0.00      PROA  
ATOM    684  O   GLU P 437      -1.787 -33.410  38.048  0.00  0.00      PROA  
ATOM    685  N   GLU P 438       0.409 -33.906  38.242  0.00  0.00      PROA  
ATOM    686  HN  GLU P 438       1.226 -34.413  37.979  0.00  0.00      PROA  
ATOM    687  CA  GLU P 438       0.585 -33.136  39.415  0.00  0.00      PROA  
ATOM    688  HA  GLU P 438      -0.285 -32.995  40.040  0.00  0.00      PROA  
ATOM    689  CB  GLU P 438       1.704 -33.817  40.276  0.00  0.00      PROA  
ATOM    690  HB1 GLU P 438       1.911 -33.388  41.280  0.00  0.00      PROA  
ATOM    691  HB2 GLU P 438       2.661 -33.731  39.719  0.00  0.00      PROA  
ATOM    692  CG  GLU P 438       1.348 -35.315  40.624  0.00  0.00      PROA  
ATOM    693  HG1 GLU P 438       0.257 -35.465  40.477  0.00  0.00      PROA  
ATOM    694  HG2 GLU P 438       1.627 -35.560  41.671  0.00  0.00      PROA  
ATOM    695  CD  GLU P 438       2.024 -36.279  39.705  0.00  0.00      PROA  
ATOM    696  OE1 GLU P 438       3.169 -36.183  39.192  0.00  0.00      PROA  
ATOM    697  OE2 GLU P 438       1.296 -37.290  39.449  0.00  0.00      PROA  
ATOM    698  C   GLU P 438       1.065 -31.736  39.055  0.00  0.00      PROA  
ATOM    699  O   GLU P 438       1.527 -30.978  39.982  0.00  0.00      PROA  
ATOM    700  N   GLY P 439       0.925 -31.334  37.785  0.00  0.00      PROA  
ATOM    701  HN  GLY P 439       0.716 -32.016  37.089  0.00  0.00      PROA  
ATOM    702  CA  GLY P 439       1.208 -30.034  37.320  0.00  0.00      PROA  
ATOM    703  HA1 GLY P 439       1.404 -30.190  36.270  0.00  0.00      PROA  
ATOM    704  HA2 GLY P 439       2.025 -29.741  37.963  0.00  0.00      PROA  
ATOM    705  C   GLY P 439       0.063 -29.104  37.563  0.00  0.00      PROA  
ATOM    706  O   GLY P 439      -0.674 -29.213  38.562  0.00  0.00      PROA  
ATOM    707  N   PRO P 440      -0.135 -28.133  36.625  0.00  0.00      PROA  
ATOM    708  CD  PRO P 440       0.862 -27.662  35.640  0.00  0.00      PROA  
ATOM    709  HD1 PRO P 440       0.835 -28.295  34.728  0.00  0.00      PROA  
ATOM    710  HD2 PRO P 440       1.885 -27.618  36.072  0.00  0.00      PROA  
ATOM    711  CA  PRO P 440      -1.424 -27.317  36.381  0.00  0.00      PROA  
ATOM    712  HA  PRO P 440      -1.591 -26.609  37.179  0.00  0.00      PROA  
ATOM    713  CB  PRO P 440      -1.097 -26.360  35.201  0.00  0.00      PROA  
ATOM    714  HB1 PRO P 440      -1.479 -25.317  35.182  0.00  0.00      PROA  
ATOM    715  HB2 PRO P 440      -1.359 -26.851  34.240  0.00  0.00      PROA  
ATOM    716  CG  PRO P 440       0.433 -26.210  35.332  0.00  0.00      PROA  
ATOM    717  HG1 PRO P 440       0.926 -25.872  34.396  0.00  0.00      PROA  
ATOM    718  HG2 PRO P 440       0.681 -25.566  36.202  0.00  0.00      PROA  
ATOM    719  C   PRO P 440      -2.737 -28.080  36.233  0.00  0.00      PROA  
ATOM    720  O   PRO P 440      -2.688 -29.044  35.520  0.00  0.00      PROA  
ATOM    721  N   PRO P 441      -3.912 -27.810  36.872  0.00  0.00      PROA  
ATOM    722  CD  PRO P 441      -3.990 -27.232  38.225  0.00  0.00      PROA  
ATOM    723  HD1 PRO P 441      -4.106 -26.127  38.206  0.00  0.00      PROA  
ATOM    724  HD2 PRO P 441      -3.065 -27.520  38.768  0.00  0.00      PROA  
ATOM    725  CA  PRO P 441      -5.153 -28.475  36.523  0.00  0.00      PROA  
ATOM    726  HA  PRO P 441      -5.019 -29.545  36.467  0.00  0.00      PROA  
ATOM    727  CB  PRO P 441      -6.066 -27.886  37.581  0.00  0.00      PROA  
ATOM    728  HB1 PRO P 441      -7.037 -28.405  37.727  0.00  0.00      PROA  
ATOM    729  HB2 PRO P 441      -6.195 -26.833  37.252  0.00  0.00      PROA  
ATOM    730  CG  PRO P 441      -5.272 -27.767  38.834  0.00  0.00      PROA  
ATOM    731  HG1 PRO P 441      -5.664 -27.206  39.709  0.00  0.00      PROA  
ATOM    732  HG2 PRO P 441      -5.069 -28.780  39.244  0.00  0.00      PROA  
ATOM    733  C   PRO P 441      -5.603 -28.157  35.132  0.00  0.00      PROA  
ATOM    734  O   PRO P 441      -5.400 -27.144  34.537  0.00  0.00      PROA  
ATOM    735  N   ALA P 442      -6.401 -29.103  34.629  0.00  0.00      PROA  
ATOM    736  HN  ALA P 442      -6.778 -29.889  35.113  0.00  0.00      PROA  
ATOM    737  CA  ALA P 442      -6.611 -29.092  33.184  0.00  0.00      PROA  
ATOM    738  HA  ALA P 442      -5.865 -28.490  32.687  0.00  0.00      PROA  
ATOM    739  CB  ALA P 442      -6.326 -30.444  32.526  0.00  0.00      PROA  
ATOM    740  HB1 ALA P 442      -6.408 -30.520  31.420  0.00  0.00      PROA  
ATOM    741  HB2 ALA P 442      -7.065 -31.200  32.869  0.00  0.00      PROA  
ATOM    742  HB3 ALA P 442      -5.248 -30.583  32.755  0.00  0.00      PROA  
ATOM    743  C   ALA P 442      -7.898 -28.424  32.559  0.00  0.00      PROA  
ATOM    744  O   ALA P 442      -8.093 -28.504  31.334  0.00  0.00      PROA  
ATOM    745  N   THR P 443      -8.760 -27.783  33.384  0.00  0.00      PROA  
ATOM    746  HN  THR P 443      -8.592 -27.842  34.365  0.00  0.00      PROA  
ATOM    747  CA  THR P 443     -10.052 -27.251  32.964  0.00  0.00      PROA  
ATOM    748  HA  THR P 443     -10.560 -28.087  32.506  0.00  0.00      PROA  
ATOM    749  CB  THR P 443     -11.001 -26.795  34.152  0.00  0.00      PROA  
ATOM    750  HB  THR P 443     -10.461 -25.985  34.687  0.00  0.00      PROA  
ATOM    751  OG1 THR P 443     -11.303 -27.943  34.994  0.00  0.00      PROA  
ATOM    752  HG1 THR P 443     -10.551 -28.377  35.404  0.00  0.00      PROA  
ATOM    753  CG2 THR P 443     -12.395 -26.374  33.692  0.00  0.00      PROA  
ATOM    754 HG21 THR P 443     -12.944 -27.139  33.102  0.00  0.00      PROA  
ATOM    755 HG22 THR P 443     -12.262 -25.506  33.013  0.00  0.00      PROA  
ATOM    756 HG23 THR P 443     -13.048 -26.082  34.542  0.00  0.00      PROA  
ATOM    757  C   THR P 443      -9.996 -26.231  31.882  0.00  0.00      PROA  
ATOM    758  O   THR P 443      -9.340 -25.133  31.975  0.00  0.00      PROA  
ATOM    759  N   GLU P 444     -10.706 -26.566  30.758  0.00  0.00      PROA  
ATOM    760  HN  GLU P 444     -11.282 -27.379  30.729  0.00  0.00      PROA  
ATOM    761  CA  GLU P 444     -10.457 -25.737  29.538  0.00  0.00      PROA  
ATOM    762  HA  GLU P 444     -10.878 -26.431  28.826  0.00  0.00      PROA  
ATOM    763  CB  GLU P 444     -11.306 -24.435  29.480  0.00  0.00      PROA  
ATOM    764  HB1 GLU P 444     -10.993 -24.007  28.504  0.00  0.00      PROA  
ATOM    765  HB2 GLU P 444     -11.030 -23.751  30.311  0.00  0.00      PROA  
ATOM    766  CG  GLU P 444     -12.796 -24.816  29.494  0.00  0.00      PROA  
ATOM    767  HG1 GLU P 444     -13.133 -25.073  30.521  0.00  0.00      PROA  
ATOM    768  HG2 GLU P 444     -12.830 -25.633  28.742  0.00  0.00      PROA  
ATOM    769  CD  GLU P 444     -13.644 -23.704  28.946  0.00  0.00      PROA  
ATOM    770  OE1 GLU P 444     -13.375 -23.341  27.769  0.00  0.00      PROA  
ATOM    771  OE2 GLU P 444     -14.632 -23.199  29.586  0.00  0.00      PROA  
ATOM    772  C   GLU P 444      -8.949 -25.514  29.050  0.00  0.00      PROA  
ATOM    773  O   GLU P 444      -8.571 -24.348  28.713  0.00  0.00      PROA  
ATOM    774  N   CYS P 445      -8.102 -26.587  29.000  0.00  0.00      PROA  
ATOM    775  HN  CYS P 445      -8.426 -27.492  29.265  0.00  0.00      PROA  
ATOM    776  CA  CYS P 445      -6.641 -26.434  28.751  0.00  0.00      PROA  
ATOM    777  HA  CYS P 445      -6.480 -25.393  28.511  0.00  0.00      PROA  
ATOM    778  CB  CYS P 445      -5.874 -26.881  29.954  0.00  0.00      PROA  
ATOM    779  HB1 CYS P 445      -4.777 -26.804  29.793  0.00  0.00      PROA  
ATOM    780  HB2 CYS P 445      -6.114 -27.946  30.158  0.00  0.00      PROA  
ATOM    781  SG  CYS P 445      -6.227 -25.796  31.352  0.00  0.00      PROA  
ATOM    782  HG1 CYS P 445      -7.254 -26.518  31.775  0.00  0.00      PROA  
ATOM    783  C   CYS P 445      -6.143 -27.128  27.448  0.00  0.00      PROA  
ATOM    784  O   CYS P 445      -4.978 -27.251  27.165  0.00  0.00      PROA  
ATOM    785  N   GLY P 446      -7.094 -27.450  26.500  0.00  0.00      PROA  
ATOM    786  HN  GLY P 446      -8.036 -27.300  26.791  0.00  0.00      PROA  
ATOM    787  CA  GLY P 446      -6.960 -27.939  25.092  0.00  0.00      PROA  
ATOM    788  HA1 GLY P 446      -6.086 -28.573  25.073  0.00  0.00      PROA  
ATOM    789  HA2 GLY P 446      -7.075 -27.113  24.405  0.00  0.00      PROA  
ATOM    790  C   GLY P 446      -8.121 -28.797  24.842  0.00  0.00      PROA  
ATOM    791  O   GLY P 446      -9.170 -28.685  25.471  0.00  0.00      PROA  
ATOM    792  N   TYR P 447      -7.933 -29.787  23.930  0.00  0.00      PROA  
ATOM    793  HN  TYR P 447      -7.051 -29.917  23.484  0.00  0.00      PROA  
ATOM    794  CA  TYR P 447      -8.767 -30.903  23.645  0.00  0.00      PROA  
ATOM    795  HA  TYR P 447      -9.634 -30.916  24.289  0.00  0.00      PROA  
ATOM    796  CB  TYR P 447      -9.333 -30.805  22.199  0.00  0.00      PROA  
ATOM    797  HB1 TYR P 447     -10.238 -31.446  22.139  0.00  0.00      PROA  
ATOM    798  HB2 TYR P 447      -8.567 -31.231  21.516  0.00  0.00      PROA  
ATOM    799  CG  TYR P 447      -9.746 -29.452  21.682  0.00  0.00      PROA  
ATOM    800  CD1 TYR P 447      -9.226 -28.894  20.445  0.00  0.00      PROA  
ATOM    801  HD1 TYR P 447      -8.392 -29.320  19.908  0.00  0.00      PROA  
ATOM    802  CE1 TYR P 447      -9.755 -27.744  19.838  0.00  0.00      PROA  
ATOM    803  HE1 TYR P 447      -9.368 -27.444  18.875  0.00  0.00      PROA  
ATOM    804  CZ  TYR P 447     -10.729 -27.059  20.516  0.00  0.00      PROA  
ATOM    805  OH  TYR P 447     -11.179 -25.877  20.080  0.00  0.00      PROA  
ATOM    806  HH  TYR P 447     -10.820 -25.544  19.254  0.00  0.00      PROA  
ATOM    807  CD2 TYR P 447     -10.912 -28.764  22.235  0.00  0.00      PROA  
ATOM    808  HD2 TYR P 447     -11.463 -29.236  23.035  0.00  0.00      PROA  
ATOM    809  CE2 TYR P 447     -11.375 -27.659  21.626  0.00  0.00      PROA  
ATOM    810  HE2 TYR P 447     -12.219 -27.140  22.054  0.00  0.00      PROA  
ATOM    811  C   TYR P 447      -8.055 -32.219  23.938  0.00  0.00      PROA  
ATOM    812  O   TYR P 447      -6.935 -32.392  23.519  0.00  0.00      PROA  
ATOM    813  N   ALA P 448      -8.617 -33.214  24.684  0.00  0.00      PROA  
ATOM    814  HN  ALA P 448      -9.536 -33.084  25.049  0.00  0.00      PROA  
ATOM    815  CA  ALA P 448      -7.967 -34.389  25.133  0.00  0.00      PROA  
ATOM    816  HA  ALA P 448      -6.897 -34.284  25.039  0.00  0.00      PROA  
ATOM    817  CB  ALA P 448      -8.113 -34.513  26.634  0.00  0.00      PROA  
ATOM    818  HB1 ALA P 448      -7.981 -33.491  27.051  0.00  0.00      PROA  
ATOM    819  HB2 ALA P 448      -7.320 -35.131  27.107  0.00  0.00      PROA  
ATOM    820  HB3 ALA P 448      -9.095 -34.905  26.975  0.00  0.00      PROA  
ATOM    821  C   ALA P 448      -8.366 -35.692  24.414  0.00  0.00      PROA  
ATOM    822  O   ALA P 448      -7.732 -36.740  24.604  0.00  0.00      PROA  
ATOM    823  N   CYS P 449      -9.311 -35.679  23.522  0.00  0.00      PROA  
ATOM    824  HN  CYS P 449      -9.725 -34.832  23.198  0.00  0.00      PROA  
ATOM    825  CA  CYS P 449      -9.815 -36.829  22.841  0.00  0.00      PROA  
ATOM    826  HA  CYS P 449      -9.392 -37.719  23.284  0.00  0.00      PROA  
ATOM    827  CB  CYS P 449     -11.264 -37.054  23.044  0.00  0.00      PROA  
ATOM    828  HB1 CYS P 449     -11.727 -37.879  22.461  0.00  0.00      PROA  
ATOM    829  HB2 CYS P 449     -11.817 -36.180  22.640  0.00  0.00      PROA  
ATOM    830  SG  CYS P 449     -11.581 -37.259  24.830  0.00  0.00      PROA  
ATOM    831  HG1 CYS P 449     -12.891 -37.154  24.664  0.00  0.00      PROA  
ATOM    832  C   CYS P 449      -9.376 -36.840  21.363  0.00  0.00      PROA  
ATOM    833  O   CYS P 449      -9.054 -35.878  20.707  0.00  0.00      PROA  
ATOM    834  N   GLN P 450      -9.136 -38.000  20.771  0.00  0.00      PROA  
ATOM    835  HN  GLN P 450      -9.283 -38.875  21.224  0.00  0.00      PROA  
ATOM    836  CA  GLN P 450      -8.590 -38.168  19.415  0.00  0.00      PROA  
ATOM    837  HA  GLN P 450      -7.707 -37.548  19.387  0.00  0.00      PROA  
ATOM    838  CB  GLN P 450      -7.968 -39.585  19.211  0.00  0.00      PROA  
ATOM    839  HB1 GLN P 450      -7.798 -39.878  18.153  0.00  0.00      PROA  
ATOM    840  HB2 GLN P 450      -8.716 -40.348  19.517  0.00  0.00      PROA  
ATOM    841  CG  GLN P 450      -6.712 -39.844  19.997  0.00  0.00      PROA  
ATOM    842  HG1 GLN P 450      -6.396 -40.910  19.984  0.00  0.00      PROA  
ATOM    843  HG2 GLN P 450      -6.912 -39.470  21.023  0.00  0.00      PROA  
ATOM    844  CD  GLN P 450      -5.433 -39.062  19.607  0.00  0.00      PROA  
ATOM    845  OE1 GLN P 450      -5.190 -37.890  19.897  0.00  0.00      PROA  
ATOM    846  NE2 GLN P 450      -4.519 -39.744  18.883  0.00  0.00      PROA  
ATOM    847 HE21 GLN P 450      -4.748 -40.544  18.328  0.00  0.00      PROA  
ATOM    848 HE22 GLN P 450      -3.694 -39.249  18.611  0.00  0.00      PROA  
ATOM    849  C   GLN P 450      -9.521 -37.806  18.237  0.00  0.00      PROA  
ATOM    850  O   GLN P 450     -10.721 -38.088  18.278  0.00  0.00      PROA  
ATOM    851  N   PRO P 451      -9.012 -37.107  17.236  0.00  0.00      PROA  
ATOM    852  CD  PRO P 451      -7.599 -36.982  16.928  0.00  0.00      PROA  
ATOM    853  HD1 PRO P 451      -7.165 -37.987  16.736  0.00  0.00      PROA  
ATOM    854  HD2 PRO P 451      -7.003 -36.483  17.722  0.00  0.00      PROA  
ATOM    855  CA  PRO P 451      -9.802 -36.790  16.142  0.00  0.00      PROA  
ATOM    856  HA  PRO P 451     -10.721 -36.301  16.429  0.00  0.00      PROA  
ATOM    857  CB  PRO P 451      -8.933 -35.879  15.258  0.00  0.00      PROA  
ATOM    858  HB1 PRO P 451      -9.242 -34.818  15.375  0.00  0.00      PROA  
ATOM    859  HB2 PRO P 451      -9.022 -36.183  14.193  0.00  0.00      PROA  
ATOM    860  CG  PRO P 451      -7.460 -36.098  15.714  0.00  0.00      PROA  
ATOM    861  HG1 PRO P 451      -6.986 -36.643  14.870  0.00  0.00      PROA  
ATOM    862  HG2 PRO P 451      -6.994 -35.100  15.860  0.00  0.00      PROA  
ATOM    863  C   PRO P 451     -10.316 -38.064  15.415  0.00  0.00      PROA  
ATOM    864  O   PRO P 451      -9.626 -39.110  15.478  0.00  0.00      PROA  
ATOM    865  N   LEU P 452     -11.508 -38.059  14.721  0.00  0.00      PROA  
ATOM    866  HN  LEU P 452     -12.129 -37.280  14.756  0.00  0.00      PROA  
ATOM    867  CA  LEU P 452     -12.035 -39.177  13.982  0.00  0.00      PROA  
ATOM    868  HA  LEU P 452     -12.429 -39.985  14.581  0.00  0.00      PROA  
ATOM    869  CB  LEU P 452     -13.161 -38.663  13.090  0.00  0.00      PROA  
ATOM    870  HB1 LEU P 452     -13.424 -39.392  12.295  0.00  0.00      PROA  
ATOM    871  HB2 LEU P 452     -12.659 -37.783  12.632  0.00  0.00      PROA  
ATOM    872  CG  LEU P 452     -14.500 -38.219  13.770  0.00  0.00      PROA  
ATOM    873  HG  LEU P 452     -14.232 -37.559  14.623  0.00  0.00      PROA  
ATOM    874  CD1 LEU P 452     -15.545 -37.361  12.947  0.00  0.00      PROA  
ATOM    875 HD11 LEU P 452     -16.463 -37.189  13.548  0.00  0.00      PROA  
ATOM    876 HD12 LEU P 452     -15.781 -37.831  11.968  0.00  0.00      PROA  
ATOM    877 HD13 LEU P 452     -15.004 -36.461  12.583  0.00  0.00      PROA  
ATOM    878  CD2 LEU P 452     -15.208 -39.473  14.235  0.00  0.00      PROA  
ATOM    879 HD21 LEU P 452     -16.232 -39.253  14.604  0.00  0.00      PROA  
ATOM    880 HD22 LEU P 452     -14.687 -40.137  14.959  0.00  0.00      PROA  
ATOM    881 HD23 LEU P 452     -15.327 -40.130  13.347  0.00  0.00      PROA  
ATOM    882  C   LEU P 452     -10.958 -39.879  13.053  0.00  0.00      PROA  
ATOM    883  O   LEU P 452     -10.616 -39.387  12.002  0.00  0.00      PROA  
ATOM    884  N   ALA P 453     -10.467 -41.109  13.363  0.00  0.00      PROA  
ATOM    885  HN  ALA P 453     -10.605 -41.391  14.309  0.00  0.00      PROA  
ATOM    886  CA  ALA P 453      -9.517 -41.971  12.567  0.00  0.00      PROA  
ATOM    887  HA  ALA P 453      -8.789 -41.338  12.081  0.00  0.00      PROA  
ATOM    888  CB  ALA P 453      -8.954 -42.983  13.511  0.00  0.00      PROA  
ATOM    889  HB1 ALA P 453      -9.739 -43.717  13.794  0.00  0.00      PROA  
ATOM    890  HB2 ALA P 453      -8.485 -42.579  14.433  0.00  0.00      PROA  
ATOM    891  HB3 ALA P 453      -8.195 -43.572  12.953  0.00  0.00      PROA  
ATOM    892  C   ALA P 453     -10.232 -42.665  11.422  0.00  0.00      PROA  
ATOM    893  O   ALA P 453      -9.638 -42.949  10.347  0.00  0.00      PROA  
ATOM    894  N   VAL P 454     -11.564 -43.028  11.493  0.00  0.00      PROA  
ATOM    895  HN  VAL P 454     -12.028 -42.824  12.352  0.00  0.00      PROA  
ATOM    896  CA  VAL P 454     -12.312 -43.587  10.311  0.00  0.00      PROA  
ATOM    897  HA  VAL P 454     -11.784 -44.422   9.873  0.00  0.00      PROA  
ATOM    898  CB  VAL P 454     -13.614 -44.324  10.792  0.00  0.00      PROA  
ATOM    899  HB  VAL P 454     -13.447 -45.023  11.639  0.00  0.00      PROA  
ATOM    900  CG1 VAL P 454     -14.689 -43.263  11.251  0.00  0.00      PROA  
ATOM    901 HG11 VAL P 454     -15.415 -43.877  11.826  0.00  0.00      PROA  
ATOM    902 HG12 VAL P 454     -15.171 -42.654  10.457  0.00  0.00      PROA  
ATOM    903 HG13 VAL P 454     -14.085 -42.652  11.955  0.00  0.00      PROA  
ATOM    904  CG2 VAL P 454     -14.226 -45.141   9.552  0.00  0.00      PROA  
ATOM    905 HG21 VAL P 454     -13.467 -45.299   8.757  0.00  0.00      PROA  
ATOM    906 HG22 VAL P 454     -14.928 -44.394   9.124  0.00  0.00      PROA  
ATOM    907 HG23 VAL P 454     -14.756 -46.073   9.845  0.00  0.00      PROA  
ATOM    908  C   VAL P 454     -12.525 -42.655   9.162  0.00  0.00      PROA  
ATOM    909  O   VAL P 454     -12.407 -43.038   8.042  0.00  0.00      PROA  
ATOM    910  N   VAL P 455     -12.823 -41.380   9.414  0.00  0.00      PROA  
ATOM    911  HN  VAL P 455     -12.901 -41.069  10.358  0.00  0.00      PROA  
ATOM    912  CA  VAL P 455     -13.074 -40.360   8.452  0.00  0.00      PROA  
ATOM    913  HA  VAL P 455     -13.885 -40.700   7.825  0.00  0.00      PROA  
ATOM    914  CB  VAL P 455     -13.741 -39.080   9.052  0.00  0.00      PROA  
ATOM    915  HB  VAL P 455     -13.084 -38.668   9.847  0.00  0.00      PROA  
ATOM    916  CG1 VAL P 455     -14.039 -38.043   7.968  0.00  0.00      PROA  
ATOM    917 HG11 VAL P 455     -14.799 -38.484   7.289  0.00  0.00      PROA  
ATOM    918 HG12 VAL P 455     -13.216 -37.750   7.281  0.00  0.00      PROA  
ATOM    919 HG13 VAL P 455     -14.349 -37.107   8.479  0.00  0.00      PROA  
ATOM    920  CG2 VAL P 455     -15.044 -39.509   9.651  0.00  0.00      PROA  
ATOM    921 HG21 VAL P 455     -15.748 -39.841   8.859  0.00  0.00      PROA  
ATOM    922 HG22 VAL P 455     -15.552 -38.561   9.928  0.00  0.00      PROA  
ATOM    923 HG23 VAL P 455     -15.119 -40.273  10.454  0.00  0.00      PROA  
ATOM    924  C   VAL P 455     -11.848 -40.121   7.521  0.00  0.00      PROA  
ATOM    925  O   VAL P 455     -11.990 -40.135   6.290  0.00  0.00      PROA  
ATOM    926  N   ASP P 456     -10.686 -39.992   8.130  0.00  0.00      PROA  
ATOM    927  HN  ASP P 456     -10.616 -40.046   9.124  0.00  0.00      PROA  
ATOM    928  CA  ASP P 456      -9.465 -39.940   7.333  0.00  0.00      PROA  
ATOM    929  HA  ASP P 456      -9.522 -39.125   6.626  0.00  0.00      PROA  
ATOM    930  CB  ASP P 456      -8.295 -39.728   8.249  0.00  0.00      PROA  
ATOM    931  HB1 ASP P 456      -7.280 -39.785   7.801  0.00  0.00      PROA  
ATOM    932  HB2 ASP P 456      -8.250 -40.488   9.059  0.00  0.00      PROA  
ATOM    933  CG  ASP P 456      -8.310 -38.391   9.008  0.00  0.00      PROA  
ATOM    934  OD1 ASP P 456      -9.120 -37.524   8.592  0.00  0.00      PROA  
ATOM    935  OD2 ASP P 456      -7.431 -38.167   9.940  0.00  0.00      PROA  
ATOM    936  C   ASP P 456      -9.158 -41.297   6.635  0.00  0.00      PROA  
ATOM    937  O   ASP P 456      -8.735 -41.308   5.501  0.00  0.00      PROA  
ATOM    938  N   LEU P 457      -9.481 -42.428   7.318  0.00  0.00      PROA  
ATOM    939  HN  LEU P 457      -9.825 -42.263   8.239  0.00  0.00      PROA  
ATOM    940  CA  LEU P 457      -9.414 -43.659   6.584  0.00  0.00      PROA  
ATOM    941  HA  LEU P 457      -8.418 -43.769   6.181  0.00  0.00      PROA  
ATOM    942  CB  LEU P 457      -9.599 -44.803   7.609  0.00  0.00      PROA  
ATOM    943  HB1 LEU P 457     -10.592 -44.714   8.100  0.00  0.00      PROA  
ATOM    944  HB2 LEU P 457      -8.756 -44.711   8.327  0.00  0.00      PROA  
ATOM    945  CG  LEU P 457      -9.515 -46.248   7.009  0.00  0.00      PROA  
ATOM    946  HG  LEU P 457     -10.356 -46.404   6.300  0.00  0.00      PROA  
ATOM    947  CD1 LEU P 457      -8.319 -46.468   6.073  0.00  0.00      PROA  
ATOM    948 HD11 LEU P 457      -8.301 -47.536   5.767  0.00  0.00      PROA  
ATOM    949 HD12 LEU P 457      -7.405 -46.286   6.677  0.00  0.00      PROA  
ATOM    950 HD13 LEU P 457      -8.319 -45.907   5.114  0.00  0.00      PROA  
ATOM    951  CD2 LEU P 457      -9.558 -47.383   8.009  0.00  0.00      PROA  
ATOM    952 HD21 LEU P 457     -10.218 -47.227   8.889  0.00  0.00      PROA  
ATOM    953 HD22 LEU P 457      -8.518 -47.528   8.371  0.00  0.00      PROA  
ATOM    954 HD23 LEU P 457      -9.710 -48.375   7.532  0.00  0.00      PROA  
ATOM    955  C   LEU P 457     -10.350 -43.768   5.419  0.00  0.00      PROA  
ATOM    956  O   LEU P 457      -9.937 -44.169   4.344  0.00  0.00      PROA  
ATOM    957  N   ILE P 458     -11.575 -43.237   5.490  0.00  0.00      PROA  
ATOM    958  HN  ILE P 458     -11.885 -42.802   6.332  0.00  0.00      PROA  
ATOM    959  CA  ILE P 458     -12.498 -42.972   4.313  0.00  0.00      PROA  
ATOM    960  HA  ILE P 458     -12.686 -43.922   3.834  0.00  0.00      PROA  
ATOM    961  CB  ILE P 458     -13.815 -42.553   4.870  0.00  0.00      PROA  
ATOM    962  HB  ILE P 458     -13.631 -41.706   5.566  0.00  0.00      PROA  
ATOM    963  CG2 ILE P 458     -14.668 -42.136   3.728  0.00  0.00      PROA  
ATOM    964 HG21 ILE P 458     -15.740 -42.067   4.010  0.00  0.00      PROA  
ATOM    965 HG22 ILE P 458     -14.576 -42.938   2.964  0.00  0.00      PROA  
ATOM    966 HG23 ILE P 458     -14.287 -41.241   3.191  0.00  0.00      PROA  
ATOM    967  CG1 ILE P 458     -14.604 -43.583   5.608  0.00  0.00      PROA  
ATOM    968 HG11 ILE P 458     -13.832 -44.039   6.263  0.00  0.00      PROA  
ATOM    969 HG12 ILE P 458     -14.923 -44.374   4.895  0.00  0.00      PROA  
ATOM    970  CD  ILE P 458     -15.775 -42.976   6.436  0.00  0.00      PROA  
ATOM    971  HD1 ILE P 458     -15.397 -42.311   7.241  0.00  0.00      PROA  
ATOM    972  HD2 ILE P 458     -16.422 -43.724   6.941  0.00  0.00      PROA  
ATOM    973  HD3 ILE P 458     -16.473 -42.448   5.751  0.00  0.00      PROA  
ATOM    974  C   ILE P 458     -11.861 -42.114   3.243  0.00  0.00      PROA  
ATOM    975  O   ILE P 458     -11.823 -42.535   2.055  0.00  0.00      PROA  
ATOM    976  N   VAL P 459     -11.163 -40.968   3.638  0.00  0.00      PROA  
ATOM    977  HN  VAL P 459     -11.359 -40.552   4.522  0.00  0.00      PROA  
ATOM    978  CA  VAL P 459     -10.478 -40.115   2.687  0.00  0.00      PROA  
ATOM    979  HA  VAL P 459     -11.150 -39.978   1.853  0.00  0.00      PROA  
ATOM    980  CB  VAL P 459     -10.125 -38.628   3.124  0.00  0.00      PROA  
ATOM    981  HB  VAL P 459      -9.616 -38.616   4.111  0.00  0.00      PROA  
ATOM    982  CG1 VAL P 459      -9.433 -37.941   1.938  0.00  0.00      PROA  
ATOM    983 HG11 VAL P 459      -9.537 -36.844   2.074  0.00  0.00      PROA  
ATOM    984 HG12 VAL P 459      -9.885 -38.342   1.005  0.00  0.00      PROA  
ATOM    985 HG13 VAL P 459      -8.362 -38.227   1.858  0.00  0.00      PROA  
ATOM    986  CG2 VAL P 459     -11.536 -37.978   3.412  0.00  0.00      PROA  
ATOM    987 HG21 VAL P 459     -12.183 -37.988   2.509  0.00  0.00      PROA  
ATOM    988 HG22 VAL P 459     -11.321 -36.904   3.602  0.00  0.00      PROA  
ATOM    989 HG23 VAL P 459     -11.946 -38.477   4.316  0.00  0.00      PROA  
ATOM    990  C   VAL P 459      -9.300 -40.822   2.076  0.00  0.00      PROA  
ATOM    991  O   VAL P 459      -9.073 -40.647   0.888  0.00  0.00      PROA  
ATOM    992  N   ASP P 460      -8.564 -41.656   2.874  0.00  0.00      PROA  
ATOM    993  HN  ASP P 460      -8.670 -41.625   3.864  0.00  0.00      PROA  
ATOM    994  CA  ASP P 460      -7.421 -42.443   2.424  0.00  0.00      PROA  
ATOM    995  HA  ASP P 460      -6.699 -41.711   2.094  0.00  0.00      PROA  
ATOM    996  CB  ASP P 460      -6.737 -43.318   3.569  0.00  0.00      PROA  
ATOM    997  HB1 ASP P 460      -5.955 -43.933   3.076  0.00  0.00      PROA  
ATOM    998  HB2 ASP P 460      -7.431 -43.913   4.201  0.00  0.00      PROA  
ATOM    999  CG  ASP P 460      -5.840 -42.432   4.452  0.00  0.00      PROA  
ATOM   1000  OD1 ASP P 460      -5.160 -41.488   3.987  0.00  0.00      PROA  
ATOM   1001  OD2 ASP P 460      -5.626 -42.752   5.701  0.00  0.00      PROA  
ATOM   1002  C   ASP P 460      -7.803 -43.398   1.262  0.00  0.00      PROA  
ATOM   1003  O   ASP P 460      -7.220 -43.251   0.225  0.00  0.00      PROA  
ATOM   1004  N   ILE P 461      -8.874 -44.166   1.411  0.00  0.00      PROA  
ATOM   1005  HN  ILE P 461      -9.363 -44.315   2.267  0.00  0.00      PROA  
ATOM   1006  CA  ILE P 461      -9.385 -44.986   0.332  0.00  0.00      PROA  
ATOM   1007  HA  ILE P 461      -8.529 -45.523  -0.049  0.00  0.00      PROA  
ATOM   1008  CB  ILE P 461     -10.537 -45.916   0.733  0.00  0.00      PROA  
ATOM   1009  HB  ILE P 461     -11.464 -45.317   0.862  0.00  0.00      PROA  
ATOM   1010  CG2 ILE P 461     -10.932 -46.941  -0.407  0.00  0.00      PROA  
ATOM   1011 HG21 ILE P 461     -11.536 -47.772   0.016  0.00  0.00      PROA  
ATOM   1012 HG22 ILE P 461      -9.991 -47.401  -0.775  0.00  0.00      PROA  
ATOM   1013 HG23 ILE P 461     -11.496 -46.519  -1.266  0.00  0.00      PROA  
ATOM   1014  CG1 ILE P 461     -10.304 -46.686   2.125  0.00  0.00      PROA  
ATOM   1015 HG11 ILE P 461     -11.041 -47.506   2.260  0.00  0.00      PROA  
ATOM   1016 HG12 ILE P 461     -10.647 -46.060   2.977  0.00  0.00      PROA  
ATOM   1017  CD  ILE P 461      -8.933 -47.268   2.378  0.00  0.00      PROA  
ATOM   1018  HD1 ILE P 461      -8.458 -47.781   1.514  0.00  0.00      PROA  
ATOM   1019  HD2 ILE P 461      -9.132 -47.956   3.228  0.00  0.00      PROA  
ATOM   1020  HD3 ILE P 461      -8.296 -46.427   2.725  0.00  0.00      PROA  
ATOM   1021  C   ILE P 461      -9.719 -44.264  -0.951  0.00  0.00      PROA  
ATOM   1022  O   ILE P 461      -9.187 -44.565  -1.986  0.00  0.00      PROA  
ATOM   1023  N   MET P 462     -10.479 -43.136  -0.963  0.00  0.00      PROA  
ATOM   1024  HN  MET P 462     -10.860 -42.858  -0.085  0.00  0.00      PROA  
ATOM   1025  CA  MET P 462     -10.826 -42.329  -2.091  0.00  0.00      PROA  
ATOM   1026  HA  MET P 462     -11.289 -42.952  -2.841  0.00  0.00      PROA  
ATOM   1027  CB  MET P 462     -11.985 -41.322  -1.859  0.00  0.00      PROA  
ATOM   1028  HB1 MET P 462     -12.049 -40.481  -2.583  0.00  0.00      PROA  
ATOM   1029  HB2 MET P 462     -11.862 -40.858  -0.857  0.00  0.00      PROA  
ATOM   1030  CG  MET P 462     -13.340 -42.028  -1.854  0.00  0.00      PROA  
ATOM   1031  HG1 MET P 462     -13.326 -42.893  -1.156  0.00  0.00      PROA  
ATOM   1032  HG2 MET P 462     -13.443 -42.528  -2.840  0.00  0.00      PROA  
ATOM   1033  SD  MET P 462     -14.840 -41.184  -1.496  0.00  0.00      PROA  
ATOM   1034  CE  MET P 462     -14.782 -41.537   0.281  0.00  0.00      PROA  
ATOM   1035  HE1 MET P 462     -14.730 -42.633   0.460  0.00  0.00      PROA  
ATOM   1036  HE2 MET P 462     -15.586 -41.123   0.926  0.00  0.00      PROA  
ATOM   1037  HE3 MET P 462     -13.871 -41.131   0.769  0.00  0.00      PROA  
ATOM   1038  C   MET P 462      -9.614 -41.615  -2.669  0.00  0.00      PROA  
ATOM   1039  O   MET P 462      -9.510 -41.469  -3.908  0.00  0.00      PROA  
ATOM   1040  N   PHE P 463      -8.636 -41.240  -1.821  0.00  0.00      PROA  
ATOM   1041  HN  PHE P 463      -8.742 -41.278  -0.830  0.00  0.00      PROA  
ATOM   1042  CA  PHE P 463      -7.329 -40.748  -2.218  0.00  0.00      PROA  
ATOM   1043  HA  PHE P 463      -7.511 -39.946  -2.918  0.00  0.00      PROA  
ATOM   1044  CB  PHE P 463      -6.658 -40.052  -0.960  0.00  0.00      PROA  
ATOM   1045  HB1 PHE P 463      -6.311 -40.769  -0.184  0.00  0.00      PROA  
ATOM   1046  HB2 PHE P 463      -7.450 -39.387  -0.554  0.00  0.00      PROA  
ATOM   1047  CG  PHE P 463      -5.531 -39.251  -1.435  0.00  0.00      PROA  
ATOM   1048  CD1 PHE P 463      -5.838 -38.005  -1.957  0.00  0.00      PROA  
ATOM   1049  HD1 PHE P 463      -6.895 -37.803  -2.046  0.00  0.00      PROA  
ATOM   1050  CE1 PHE P 463      -4.826 -37.057  -2.256  0.00  0.00      PROA  
ATOM   1051  HE1 PHE P 463      -5.060 -36.056  -2.588  0.00  0.00      PROA  
ATOM   1052  CZ  PHE P 463      -3.474 -37.443  -2.103  0.00  0.00      PROA  
ATOM   1053  HZ  PHE P 463      -2.772 -36.690  -2.430  0.00  0.00      PROA  
ATOM   1054  CD2 PHE P 463      -4.218 -39.565  -1.265  0.00  0.00      PROA  
ATOM   1055  HD2 PHE P 463      -4.104 -40.514  -0.763  0.00  0.00      PROA  
ATOM   1056  CE2 PHE P 463      -3.141 -38.752  -1.559  0.00  0.00      PROA  
ATOM   1057  HE2 PHE P 463      -2.103 -39.030  -1.448  0.00  0.00      PROA  
ATOM   1058  C   PHE P 463      -6.402 -41.707  -2.930  0.00  0.00      PROA  
ATOM   1059  O   PHE P 463      -5.734 -41.314  -3.871  0.00  0.00      PROA  
ATOM   1060  N   ILE P 464      -6.357 -42.996  -2.567  0.00  0.00      PROA  
ATOM   1061  HN  ILE P 464      -6.887 -43.208  -1.750  0.00  0.00      PROA  
ATOM   1062  CA  ILE P 464      -5.822 -44.147  -3.268  0.00  0.00      PROA  
ATOM   1063  HA  ILE P 464      -4.886 -43.765  -3.649  0.00  0.00      PROA  
ATOM   1064  CB  ILE P 464      -5.708 -45.362  -2.372  0.00  0.00      PROA  
ATOM   1065  HB  ILE P 464      -6.677 -45.760  -2.002  0.00  0.00      PROA  
ATOM   1066  CG2 ILE P 464      -5.006 -46.520  -3.084  0.00  0.00      PROA  
ATOM   1067 HG21 ILE P 464      -3.944 -46.273  -3.295  0.00  0.00      PROA  
ATOM   1068 HG22 ILE P 464      -5.420 -46.825  -4.069  0.00  0.00      PROA  
ATOM   1069 HG23 ILE P 464      -5.087 -47.453  -2.486  0.00  0.00      PROA  
ATOM   1070  CG1 ILE P 464      -4.899 -44.959  -0.992  0.00  0.00      PROA  
ATOM   1071 HG11 ILE P 464      -5.281 -43.963  -0.680  0.00  0.00      PROA  
ATOM   1072 HG12 ILE P 464      -3.838 -44.781  -1.267  0.00  0.00      PROA  
ATOM   1073  CD  ILE P 464      -5.166 -45.964   0.193  0.00  0.00      PROA  
ATOM   1074  HD1 ILE P 464      -5.037 -47.045  -0.029  0.00  0.00      PROA  
ATOM   1075  HD2 ILE P 464      -6.143 -45.787   0.692  0.00  0.00      PROA  
ATOM   1076  HD3 ILE P 464      -4.357 -45.806   0.939  0.00  0.00      PROA  
ATOM   1077  C   ILE P 464      -6.597 -44.488  -4.584  0.00  0.00      PROA  
ATOM   1078  O   ILE P 464      -5.997 -44.616  -5.642  0.00  0.00      PROA  
ATOM   1079  N   VAL P 465      -7.986 -44.508  -4.479  0.00  0.00      PROA  
ATOM   1080  HN  VAL P 465      -8.420 -44.523  -3.582  0.00  0.00      PROA  
ATOM   1081  CA  VAL P 465      -8.891 -44.594  -5.663  0.00  0.00      PROA  
ATOM   1082  HA  VAL P 465      -8.513 -45.506  -6.100  0.00  0.00      PROA  
ATOM   1083  CB  VAL P 465     -10.379 -44.770  -5.184  0.00  0.00      PROA  
ATOM   1084  HB  VAL P 465     -10.473 -44.051  -4.342  0.00  0.00      PROA  
ATOM   1085  CG1 VAL P 465     -11.306 -44.519  -6.299  0.00  0.00      PROA  
ATOM   1086 HG11 VAL P 465     -12.314 -44.882  -6.008  0.00  0.00      PROA  
ATOM   1087 HG12 VAL P 465     -11.009 -45.048  -7.229  0.00  0.00      PROA  
ATOM   1088 HG13 VAL P 465     -11.375 -43.418  -6.438  0.00  0.00      PROA  
ATOM   1089  CG2 VAL P 465     -10.527 -46.226  -4.507  0.00  0.00      PROA  
ATOM   1090 HG21 VAL P 465      -9.802 -46.493  -3.709  0.00  0.00      PROA  
ATOM   1091 HG22 VAL P 465     -10.387 -47.041  -5.249  0.00  0.00      PROA  
ATOM   1092 HG23 VAL P 465     -11.497 -46.378  -3.987  0.00  0.00      PROA  
ATOM   1093  C   VAL P 465      -8.704 -43.597  -6.789  0.00  0.00      PROA  
ATOM   1094  O   VAL P 465      -8.697 -43.930  -7.986  0.00  0.00      PROA  
ATOM   1095  N   ASP P 466      -8.462 -42.315  -6.388  0.00  0.00      PROA  
ATOM   1096  HN  ASP P 466      -8.616 -42.029  -5.446  0.00  0.00      PROA  
ATOM   1097  CA  ASP P 466      -8.187 -41.169  -7.223  0.00  0.00      PROA  
ATOM   1098  HA  ASP P 466      -9.091 -41.004  -7.790  0.00  0.00      PROA  
ATOM   1099  CB  ASP P 466      -7.941 -39.981  -6.286  0.00  0.00      PROA  
ATOM   1100  HB1 ASP P 466      -7.022 -40.247  -5.720  0.00  0.00      PROA  
ATOM   1101  HB2 ASP P 466      -8.754 -39.981  -5.529  0.00  0.00      PROA  
ATOM   1102  CG  ASP P 466      -7.911 -38.650  -6.881  0.00  0.00      PROA  
ATOM   1103  OD1 ASP P 466      -7.170 -37.766  -6.345  0.00  0.00      PROA  
ATOM   1104  OD2 ASP P 466      -8.586 -38.351  -7.889  0.00  0.00      PROA  
ATOM   1105  C   ASP P 466      -7.018 -41.483  -8.187  0.00  0.00      PROA  
ATOM   1106  O   ASP P 466      -7.218 -41.195  -9.374  0.00  0.00      PROA  
ATOM   1107  N   ILE P 467      -5.968 -42.177  -7.740  0.00  0.00      PROA  
ATOM   1108  HN  ILE P 467      -5.992 -42.560  -6.820  0.00  0.00      PROA  
ATOM   1109  CA  ILE P 467      -4.814 -42.521  -8.575  0.00  0.00      PROA  
ATOM   1110  HA  ILE P 467      -4.510 -41.564  -8.974  0.00  0.00      PROA  
ATOM   1111  CB  ILE P 467      -3.545 -43.135  -7.897  0.00  0.00      PROA  
ATOM   1112  HB  ILE P 467      -3.832 -44.110  -7.449  0.00  0.00      PROA  
ATOM   1113  CG2 ILE P 467      -2.457 -43.585  -8.999  0.00  0.00      PROA  
ATOM   1114 HG21 ILE P 467      -2.865 -44.441  -9.578  0.00  0.00      PROA  
ATOM   1115 HG22 ILE P 467      -1.583 -44.059  -8.503  0.00  0.00      PROA  
ATOM   1116 HG23 ILE P 467      -2.117 -42.739  -9.635  0.00  0.00      PROA  
ATOM   1117  CG1 ILE P 467      -3.036 -42.268  -6.644  0.00  0.00      PROA  
ATOM   1118 HG11 ILE P 467      -3.872 -41.809  -6.074  0.00  0.00      PROA  
ATOM   1119 HG12 ILE P 467      -2.336 -41.447  -6.910  0.00  0.00      PROA  
ATOM   1120  CD  ILE P 467      -2.321 -43.099  -5.565  0.00  0.00      PROA  
ATOM   1121  HD1 ILE P 467      -1.789 -43.933  -6.069  0.00  0.00      PROA  
ATOM   1122  HD2 ILE P 467      -3.017 -43.763  -5.010  0.00  0.00      PROA  
ATOM   1123  HD3 ILE P 467      -1.570 -42.679  -4.862  0.00  0.00      PROA  
ATOM   1124  C   ILE P 467      -5.242 -43.413  -9.780  0.00  0.00      PROA  
ATOM   1125  O   ILE P 467      -4.832 -43.197 -10.916  0.00  0.00      PROA  
ATOM   1126  N   LEU P 468      -6.142 -44.320  -9.530  0.00  0.00      PROA  
ATOM   1127  HN  LEU P 468      -6.506 -44.366  -8.603  0.00  0.00      PROA  
ATOM   1128  CA  LEU P 468      -6.727 -45.202 -10.516  0.00  0.00      PROA  
ATOM   1129  HA  LEU P 468      -6.014 -45.542 -11.254  0.00  0.00      PROA  
ATOM   1130  CB  LEU P 468      -7.329 -46.445  -9.819  0.00  0.00      PROA  
ATOM   1131  HB1 LEU P 468      -7.890 -47.004 -10.598  0.00  0.00      PROA  
ATOM   1132  HB2 LEU P 468      -8.122 -46.078  -9.132  0.00  0.00      PROA  
ATOM   1133  CG  LEU P 468      -6.423 -47.462  -9.082  0.00  0.00      PROA  
ATOM   1134  HG  LEU P 468      -5.690 -46.865  -8.498  0.00  0.00      PROA  
ATOM   1135  CD1 LEU P 468      -7.146 -48.529  -8.207  0.00  0.00      PROA  
ATOM   1136 HD11 LEU P 468      -7.793 -49.179  -8.835  0.00  0.00      PROA  
ATOM   1137 HD12 LEU P 468      -7.812 -48.044  -7.461  0.00  0.00      PROA  
ATOM   1138 HD13 LEU P 468      -6.489 -49.024  -7.461  0.00  0.00      PROA  
ATOM   1139  CD2 LEU P 468      -5.576 -48.203 -10.115  0.00  0.00      PROA  
ATOM   1140 HD21 LEU P 468      -4.869 -48.964  -9.719  0.00  0.00      PROA  
ATOM   1141 HD22 LEU P 468      -5.084 -47.489 -10.810  0.00  0.00      PROA  
ATOM   1142 HD23 LEU P 468      -6.348 -48.693 -10.746  0.00  0.00      PROA  
ATOM   1143  C   LEU P 468      -7.690 -44.602 -11.555  0.00  0.00      PROA  
ATOM   1144  O   LEU P 468      -7.527 -44.795 -12.744  0.00  0.00      PROA  
ATOM   1145  N   ILE P 469      -8.609 -43.776 -11.067  0.00  0.00      PROA  
ATOM   1146  HN  ILE P 469      -8.742 -43.742 -10.080  0.00  0.00      PROA  
ATOM   1147  CA  ILE P 469      -9.496 -42.958 -11.939  0.00  0.00      PROA  
ATOM   1148  HA  ILE P 469     -10.100 -43.699 -12.439  0.00  0.00      PROA  
ATOM   1149  CB  ILE P 469     -10.467 -42.186 -11.092  0.00  0.00      PROA  
ATOM   1150  HB  ILE P 469      -9.897 -41.595 -10.344  0.00  0.00      PROA  
ATOM   1151  CG2 ILE P 469     -11.382 -41.184 -11.890  0.00  0.00      PROA  
ATOM   1152 HG21 ILE P 469     -12.097 -40.704 -11.187  0.00  0.00      PROA  
ATOM   1153 HG22 ILE P 469     -12.092 -41.535 -12.669  0.00  0.00      PROA  
ATOM   1154 HG23 ILE P 469     -10.748 -40.348 -12.253  0.00  0.00      PROA  
ATOM   1155  CG1 ILE P 469     -11.311 -43.105 -10.159  0.00  0.00      PROA  
ATOM   1156 HG11 ILE P 469     -10.626 -43.648  -9.473  0.00  0.00      PROA  
ATOM   1157 HG12 ILE P 469     -11.890 -43.930 -10.624  0.00  0.00      PROA  
ATOM   1158  CD  ILE P 469     -12.147 -42.332  -9.179  0.00  0.00      PROA  
ATOM   1159  HD1 ILE P 469     -12.438 -42.962  -8.311  0.00  0.00      PROA  
ATOM   1160  HD2 ILE P 469     -12.986 -41.760  -9.630  0.00  0.00      PROA  
ATOM   1161  HD3 ILE P 469     -11.422 -41.591  -8.781  0.00  0.00      PROA  
ATOM   1162  C   ILE P 469      -8.692 -41.975 -12.791  0.00  0.00      PROA  
ATOM   1163  O   ILE P 469      -8.813 -41.981 -14.018  0.00  0.00      PROA  
ATOM   1164  N   ASN P 470      -7.731 -41.242 -12.216  0.00  0.00      PROA  
ATOM   1165  HN  ASN P 470      -7.716 -41.277 -11.220  0.00  0.00      PROA  
ATOM   1166  CA  ASN P 470      -6.759 -40.313 -12.850  0.00  0.00      PROA  
ATOM   1167  HA  ASN P 470      -7.456 -39.669 -13.366  0.00  0.00      PROA  
ATOM   1168  CB  ASN P 470      -5.912 -39.567 -11.826  0.00  0.00      PROA  
ATOM   1169  HB1 ASN P 470      -5.280 -38.781 -12.293  0.00  0.00      PROA  
ATOM   1170  HB2 ASN P 470      -5.360 -40.425 -11.385  0.00  0.00      PROA  
ATOM   1171  CG  ASN P 470      -6.610 -38.715 -10.769  0.00  0.00      PROA  
ATOM   1172  OD1 ASN P 470      -7.582 -38.001 -11.050  0.00  0.00      PROA  
ATOM   1173  ND2 ASN P 470      -6.019 -38.618  -9.583  0.00  0.00      PROA  
ATOM   1174 HD21 ASN P 470      -6.642 -38.502  -8.810  0.00  0.00      PROA  
ATOM   1175 HD22 ASN P 470      -5.031 -38.749  -9.499  0.00  0.00      PROA  
ATOM   1176  C   ASN P 470      -5.883 -41.064 -13.846  0.00  0.00      PROA  
ATOM   1177  O   ASN P 470      -5.662 -40.638 -14.989  0.00  0.00      PROA  
ATOM   1178  N   PHE P 471      -5.398 -42.270 -13.475  0.00  0.00      PROA  
ATOM   1179  HN  PHE P 471      -5.550 -42.612 -12.551  0.00  0.00      PROA  
ATOM   1180  CA  PHE P 471      -4.636 -43.133 -14.295  0.00  0.00      PROA  
ATOM   1181  HA  PHE P 471      -3.755 -42.629 -14.665  0.00  0.00      PROA  
ATOM   1182  CB  PHE P 471      -4.167 -44.398 -13.492  0.00  0.00      PROA  
ATOM   1183  HB1 PHE P 471      -5.030 -44.848 -12.956  0.00  0.00      PROA  
ATOM   1184  HB2 PHE P 471      -3.401 -43.978 -12.805  0.00  0.00      PROA  
ATOM   1185  CG  PHE P 471      -3.586 -45.507 -14.316  0.00  0.00      PROA  
ATOM   1186  CD1 PHE P 471      -4.010 -46.831 -14.225  0.00  0.00      PROA  
ATOM   1187  HD1 PHE P 471      -4.948 -47.102 -13.764  0.00  0.00      PROA  
ATOM   1188  CE1 PHE P 471      -3.259 -47.861 -14.810  0.00  0.00      PROA  
ATOM   1189  HE1 PHE P 471      -3.676 -48.857 -14.849  0.00  0.00      PROA  
ATOM   1190  CZ  PHE P 471      -2.158 -47.572 -15.578  0.00  0.00      PROA  
ATOM   1191  HZ  PHE P 471      -1.785 -48.441 -16.099  0.00  0.00      PROA  
ATOM   1192  CD2 PHE P 471      -2.351 -45.277 -14.987  0.00  0.00      PROA  
ATOM   1193  HD2 PHE P 471      -1.909 -44.292 -14.998  0.00  0.00      PROA  
ATOM   1194  CE2 PHE P 471      -1.694 -46.294 -15.676  0.00  0.00      PROA  
ATOM   1195  HE2 PHE P 471      -0.795 -46.050 -16.223  0.00  0.00      PROA  
ATOM   1196  C   PHE P 471      -5.421 -43.566 -15.584  0.00  0.00      PROA  
ATOM   1197  O   PHE P 471      -4.798 -43.702 -16.628  0.00  0.00      PROA  
ATOM   1198  N   ARG P 472      -6.731 -43.730 -15.541  0.00  0.00      PROA  
ATOM   1199  HN  ARG P 472      -7.200 -43.689 -14.662  0.00  0.00      PROA  
ATOM   1200  CA  ARG P 472      -7.607 -44.032 -16.639  0.00  0.00      PROA  
ATOM   1201  HA  ARG P 472      -6.963 -44.132 -17.499  0.00  0.00      PROA  
ATOM   1202  CB  ARG P 472      -8.536 -45.229 -16.333  0.00  0.00      PROA  
ATOM   1203  HB1 ARG P 472      -9.204 -45.412 -17.201  0.00  0.00      PROA  
ATOM   1204  HB2 ARG P 472      -9.182 -45.012 -15.456  0.00  0.00      PROA  
ATOM   1205  CG  ARG P 472      -7.862 -46.603 -15.979  0.00  0.00      PROA  
ATOM   1206  HG1 ARG P 472      -8.533 -47.488 -15.975  0.00  0.00      PROA  
ATOM   1207  HG2 ARG P 472      -7.407 -46.611 -14.966  0.00  0.00      PROA  
ATOM   1208  CD  ARG P 472      -6.692 -46.914 -16.896  0.00  0.00      PROA  
ATOM   1209  HD1 ARG P 472      -5.732 -46.447 -16.588  0.00  0.00      PROA  
ATOM   1210  HD2 ARG P 472      -6.889 -46.709 -17.970  0.00  0.00      PROA  
ATOM   1211  NE  ARG P 472      -6.532 -48.419 -16.860  0.00  0.00      PROA  
ATOM   1212  HE  ARG P 472      -7.312 -49.031 -16.993  0.00  0.00      PROA  
ATOM   1213  CZ  ARG P 472      -5.537 -48.962 -17.549  0.00  0.00      PROA  
ATOM   1214  NH1 ARG P 472      -4.533 -48.333 -18.153  0.00  0.00      PROA  
ATOM   1215 HH11 ARG P 472      -3.930 -48.738 -18.841  0.00  0.00      PROA  
ATOM   1216 HH12 ARG P 472      -4.503 -47.337 -18.075  0.00  0.00      PROA  
ATOM   1217  NH2 ARG P 472      -5.682 -50.193 -17.923  0.00  0.00      PROA  
ATOM   1218 HH21 ARG P 472      -6.566 -50.616 -17.724  0.00  0.00      PROA  
ATOM   1219 HH22 ARG P 472      -5.142 -50.427 -18.732  0.00  0.00      PROA  
ATOM   1220  C   ARG P 472      -8.364 -42.868 -17.215  0.00  0.00      PROA  
ATOM   1221  O   ARG P 472      -9.379 -42.994 -17.862  0.00  0.00      PROA  
ATOM   1222  N   THR P 473      -7.940 -41.651 -16.894  0.00  0.00      PROA  
ATOM   1223  HN  THR P 473      -7.104 -41.490 -16.377  0.00  0.00      PROA  
ATOM   1224  CA  THR P 473      -8.574 -40.491 -17.460  0.00  0.00      PROA  
ATOM   1225  HA  THR P 473      -9.549 -40.752 -17.844  0.00  0.00      PROA  
ATOM   1226  CB  THR P 473      -8.674 -39.339 -16.414  0.00  0.00      PROA  
ATOM   1227  HB  THR P 473      -7.686 -39.292 -15.908  0.00  0.00      PROA  
ATOM   1228  OG1 THR P 473      -9.655 -39.700 -15.469  0.00  0.00      PROA  
ATOM   1229  HG1 THR P 473      -9.526 -40.610 -15.191  0.00  0.00      PROA  
ATOM   1230  CG2 THR P 473      -9.042 -37.969 -16.995  0.00  0.00      PROA  
ATOM   1231 HG21 THR P 473      -9.420 -37.381 -16.131  0.00  0.00      PROA  
ATOM   1232 HG22 THR P 473      -9.975 -38.003 -17.597  0.00  0.00      PROA  
ATOM   1233 HG23 THR P 473      -8.151 -37.455 -17.414  0.00  0.00      PROA  
ATOM   1234  C   THR P 473      -7.739 -40.062 -18.695  0.00  0.00      PROA  
ATOM   1235  O   THR P 473      -6.539 -40.112 -18.526  0.00  0.00      PROA  
ATOM   1236  N   THR P 474      -8.338 -39.740 -19.857  0.00  0.00      PROA  
ATOM   1237  HN  THR P 474      -9.329 -39.811 -19.931  0.00  0.00      PROA  
ATOM   1238  CA  THR P 474      -7.799 -39.474 -21.152  0.00  0.00      PROA  
ATOM   1239  HA  THR P 474      -7.198 -40.315 -21.465  0.00  0.00      PROA  
ATOM   1240  CB  THR P 474      -8.746 -39.359 -22.260  0.00  0.00      PROA  
ATOM   1241  HB  THR P 474      -8.175 -39.020 -23.151  0.00  0.00      PROA  
ATOM   1242  OG1 THR P 474      -9.719 -38.432 -22.042  0.00  0.00      PROA  
ATOM   1243  HG1 THR P 474     -10.129 -38.200 -22.878  0.00  0.00      PROA  
ATOM   1244  CG2 THR P 474      -9.489 -40.687 -22.430  0.00  0.00      PROA  
ATOM   1245 HG21 THR P 474      -8.807 -41.553 -22.573  0.00  0.00      PROA  
ATOM   1246 HG22 THR P 474     -10.199 -40.610 -23.281  0.00  0.00      PROA  
ATOM   1247 HG23 THR P 474     -10.033 -40.925 -21.491  0.00  0.00      PROA  
ATOM   1248  C   THR P 474      -6.792 -38.252 -21.171  0.00  0.00      PROA  
ATOM   1249  O   THR P 474      -7.039 -37.297 -20.456  0.00  0.00      PROA  
ATOM   1250  N   TYR P 475      -5.687 -38.340 -21.937  0.00  0.00      PROA  
ATOM   1251  HN  TYR P 475      -5.515 -39.234 -22.344  0.00  0.00      PROA  
ATOM   1252  CA  TYR P 475      -4.617 -37.354 -22.088  0.00  0.00      PROA  
ATOM   1253  HA  TYR P 475      -4.597 -36.864 -21.126  0.00  0.00      PROA  
ATOM   1254  CB  TYR P 475      -3.228 -38.097 -22.289  0.00  0.00      PROA  
ATOM   1255  HB1 TYR P 475      -3.403 -38.688 -23.213  0.00  0.00      PROA  
ATOM   1256  HB2 TYR P 475      -2.853 -38.675 -21.418  0.00  0.00      PROA  
ATOM   1257  CG  TYR P 475      -2.145 -37.094 -22.749  0.00  0.00      PROA  
ATOM   1258  CD1 TYR P 475      -1.743 -36.883 -24.103  0.00  0.00      PROA  
ATOM   1259  HD1 TYR P 475      -2.384 -37.241 -24.895  0.00  0.00      PROA  
ATOM   1260  CE1 TYR P 475      -0.620 -36.117 -24.384  0.00  0.00      PROA  
ATOM   1261  HE1 TYR P 475      -0.304 -35.901 -25.393  0.00  0.00      PROA  
ATOM   1262  CZ  TYR P 475       0.121 -35.594 -23.414  0.00  0.00      PROA  
ATOM   1263  OH  TYR P 475       1.292 -34.766 -23.642  0.00  0.00      PROA  
ATOM   1264  HH  TYR P 475       1.685 -35.050 -24.471  0.00  0.00      PROA  
ATOM   1265  CD2 TYR P 475      -1.425 -36.417 -21.811  0.00  0.00      PROA  
ATOM   1266  HD2 TYR P 475      -1.696 -36.422 -20.765  0.00  0.00      PROA  
ATOM   1267  CE2 TYR P 475      -0.344 -35.714 -22.111  0.00  0.00      PROA  
ATOM   1268  HE2 TYR P 475       0.274 -35.185 -21.401  0.00  0.00      PROA  
ATOM   1269  C   TYR P 475      -4.983 -36.294 -23.079  0.00  0.00      PROA  
ATOM   1270  O   TYR P 475      -5.361 -36.628 -24.215  0.00  0.00      PROA  
ATOM   1271  N   VAL P 476      -4.941 -34.932 -22.722  0.00  0.00      PROA  
ATOM   1272  HN  VAL P 476      -4.548 -34.711 -21.833  0.00  0.00      PROA  
ATOM   1273  CA  VAL P 476      -5.124 -33.794 -23.547  0.00  0.00      PROA  
ATOM   1274  HA  VAL P 476      -5.160 -34.183 -24.554  0.00  0.00      PROA  
ATOM   1275  CB  VAL P 476      -6.413 -33.068 -23.273  0.00  0.00      PROA  
ATOM   1276  HB  VAL P 476      -6.284 -32.641 -22.256  0.00  0.00      PROA  
ATOM   1277  CG1 VAL P 476      -6.547 -31.780 -24.212  0.00  0.00      PROA  
ATOM   1278 HG11 VAL P 476      -5.669 -31.126 -24.021  0.00  0.00      PROA  
ATOM   1279 HG12 VAL P 476      -7.505 -31.362 -23.833  0.00  0.00      PROA  
ATOM   1280 HG13 VAL P 476      -6.746 -32.119 -25.251  0.00  0.00      PROA  
ATOM   1281  CG2 VAL P 476      -7.637 -33.857 -23.565  0.00  0.00      PROA  
ATOM   1282 HG21 VAL P 476      -7.608 -34.348 -24.561  0.00  0.00      PROA  
ATOM   1283 HG22 VAL P 476      -8.600 -33.315 -23.450  0.00  0.00      PROA  
ATOM   1284 HG23 VAL P 476      -7.669 -34.757 -22.916  0.00  0.00      PROA  
ATOM   1285  C   VAL P 476      -3.901 -32.886 -23.338  0.00  0.00      PROA  
ATOM   1286  O   VAL P 476      -3.566 -32.450 -22.222  0.00  0.00      PROA  
ATOM   1287  N   ASN P 477      -3.149 -32.472 -24.357  0.00  0.00      PROA  
ATOM   1288  HN  ASN P 477      -3.281 -32.929 -25.233  0.00  0.00      PROA  
ATOM   1289  CA  ASN P 477      -2.039 -31.661 -24.341  0.00  0.00      PROA  
ATOM   1290  HA  ASN P 477      -2.132 -30.980 -23.508  0.00  0.00      PROA  
ATOM   1291  CB  ASN P 477      -0.700 -32.444 -24.205  0.00  0.00      PROA  
ATOM   1292  HB1 ASN P 477      -0.573 -33.188 -25.020  0.00  0.00      PROA  
ATOM   1293  HB2 ASN P 477      -0.747 -32.922 -23.203  0.00  0.00      PROA  
ATOM   1294  CG  ASN P 477       0.508 -31.564 -24.225  0.00  0.00      PROA  
ATOM   1295  OD1 ASN P 477       0.933 -31.259 -25.349  0.00  0.00      PROA  
ATOM   1296  ND2 ASN P 477       1.085 -31.186 -23.006  0.00  0.00      PROA  
ATOM   1297 HD21 ASN P 477       0.486 -30.990 -22.230  0.00  0.00      PROA  
ATOM   1298 HD22 ASN P 477       1.979 -30.739 -23.016  0.00  0.00      PROA  
ATOM   1299  C   ASN P 477      -2.106 -30.827 -25.645  0.00  0.00      PROA  
ATOM   1300  O   ASN P 477      -2.742 -31.149 -26.606  0.00  0.00      PROA  
ATOM   1301  N   ALA P 478      -1.537 -29.643 -25.547  0.00  0.00      PROA  
ATOM   1302  HN  ALA P 478      -1.049 -29.428 -24.705  0.00  0.00      PROA  
ATOM   1303  CA  ALA P 478      -1.528 -28.646 -26.538  0.00  0.00      PROA  
ATOM   1304  HA  ALA P 478      -2.523 -28.553 -26.948  0.00  0.00      PROA  
ATOM   1305  CB  ALA P 478      -1.051 -27.314 -26.062  0.00  0.00      PROA  
ATOM   1306  HB1 ALA P 478      -1.187 -26.505 -26.811  0.00  0.00      PROA  
ATOM   1307  HB2 ALA P 478      -0.030 -27.373 -25.628  0.00  0.00      PROA  
ATOM   1308  HB3 ALA P 478      -1.745 -27.126 -25.216  0.00  0.00      PROA  
ATOM   1309  C   ALA P 478      -0.703 -28.961 -27.833  0.00  0.00      PROA  
ATOM   1310  O   ALA P 478      -1.110 -28.780 -28.988  0.00  0.00      PROA  
ATOM   1311  N   ASN P 479       0.486 -29.525 -27.577  0.00  0.00      PROA  
ATOM   1312  HN  ASN P 479       0.789 -29.737 -26.651  0.00  0.00      PROA  
ATOM   1313  CA  ASN P 479       1.417 -29.682 -28.676  0.00  0.00      PROA  
ATOM   1314  HA  ASN P 479       1.224 -28.887 -29.380  0.00  0.00      PROA  
ATOM   1315  CB  ASN P 479       2.842 -29.835 -28.171  0.00  0.00      PROA  
ATOM   1316  HB1 ASN P 479       3.389 -29.842 -29.138  0.00  0.00      PROA  
ATOM   1317  HB2 ASN P 479       2.943 -30.825 -27.676  0.00  0.00      PROA  
ATOM   1318  CG  ASN P 479       3.257 -28.628 -27.312  0.00  0.00      PROA  
ATOM   1319  OD1 ASN P 479       3.792 -28.914 -26.253  0.00  0.00      PROA  
ATOM   1320  ND2 ASN P 479       3.114 -27.370 -27.791  0.00  0.00      PROA  
ATOM   1321 HD21 ASN P 479       2.606 -27.201 -28.635  0.00  0.00      PROA  
ATOM   1322 HD22 ASN P 479       3.642 -26.599 -27.434  0.00  0.00      PROA  
ATOM   1323  C   ASN P 479       1.013 -30.973 -29.465  0.00  0.00      PROA  
ATOM   1324  O   ASN P 479       1.577 -31.213 -30.567  0.00  0.00      PROA  
ATOM   1325  N   GLU P 480       0.050 -31.782 -28.929  0.00  0.00      PROA  
ATOM   1326  HN  GLU P 480      -0.456 -31.568 -28.097  0.00  0.00      PROA  
ATOM   1327  CA  GLU P 480      -0.096 -33.182 -29.368  0.00  0.00      PROA  
ATOM   1328  HA  GLU P 480       0.379 -33.244 -30.337  0.00  0.00      PROA  
ATOM   1329  CB  GLU P 480       0.561 -34.134 -28.258  0.00  0.00      PROA  
ATOM   1330  HB1 GLU P 480       0.712 -35.106 -28.775  0.00  0.00      PROA  
ATOM   1331  HB2 GLU P 480      -0.164 -34.296 -27.432  0.00  0.00      PROA  
ATOM   1332  CG  GLU P 480       1.961 -33.606 -27.730  0.00  0.00      PROA  
ATOM   1333  HG1 GLU P 480       1.846 -32.823 -26.950  0.00  0.00      PROA  
ATOM   1334  HG2 GLU P 480       2.618 -33.185 -28.520  0.00  0.00      PROA  
ATOM   1335  CD  GLU P 480       2.633 -34.712 -26.932  0.00  0.00      PROA  
ATOM   1336  OE1 GLU P 480       3.836 -35.007 -27.277  0.00  0.00      PROA  
ATOM   1337  OE2 GLU P 480       2.025 -35.260 -25.955  0.00  0.00      PROA  
ATOM   1338  C   GLU P 480      -1.501 -33.519 -29.584  0.00  0.00      PROA  
ATOM   1339  O   GLU P 480      -2.451 -32.943 -29.035  0.00  0.00      PROA  
ATOM   1340  N   GLU P 481      -1.755 -34.537 -30.392  0.00  0.00      PROA  
ATOM   1341  HN  GLU P 481      -0.990 -34.938 -30.890  0.00  0.00      PROA  
ATOM   1342  CA  GLU P 481      -3.055 -35.119 -30.583  0.00  0.00      PROA  
ATOM   1343  HA  GLU P 481      -3.680 -34.367 -31.042  0.00  0.00      PROA  
ATOM   1344  CB  GLU P 481      -3.002 -36.297 -31.593  0.00  0.00      PROA  
ATOM   1345  HB1 GLU P 481      -3.917 -36.923 -31.515  0.00  0.00      PROA  
ATOM   1346  HB2 GLU P 481      -2.185 -37.011 -31.358  0.00  0.00      PROA  
ATOM   1347  CG  GLU P 481      -2.659 -35.771 -32.998  0.00  0.00      PROA  
ATOM   1348  HG1 GLU P 481      -1.649 -35.359 -33.210  0.00  0.00      PROA  
ATOM   1349  HG2 GLU P 481      -3.373 -35.007 -33.373  0.00  0.00      PROA  
ATOM   1350  CD  GLU P 481      -2.845 -36.802 -33.998  0.00  0.00      PROA  
ATOM   1351  OE1 GLU P 481      -3.625 -36.566 -34.970  0.00  0.00      PROA  
ATOM   1352  OE2 GLU P 481      -2.147 -37.843 -33.947  0.00  0.00      PROA  
ATOM   1353  C   GLU P 481      -3.664 -35.647 -29.278  0.00  0.00      PROA  
ATOM   1354  O   GLU P 481      -3.010 -36.212 -28.377  0.00  0.00      PROA  
ATOM   1355  N   VAL P 482      -4.991 -35.447 -29.172  0.00  0.00      PROA  
ATOM   1356  HN  VAL P 482      -5.461 -35.097 -29.978  0.00  0.00      PROA  
ATOM   1357  CA  VAL P 482      -5.766 -35.987 -28.074  0.00  0.00      PROA  
ATOM   1358  HA  VAL P 482      -5.287 -35.734 -27.140  0.00  0.00      PROA  
ATOM   1359  CB  VAL P 482      -7.176 -35.314 -27.920  0.00  0.00      PROA  
ATOM   1360  HB  VAL P 482      -7.694 -35.334 -28.903  0.00  0.00      PROA  
ATOM   1361  CG1 VAL P 482      -8.023 -36.069 -26.760  0.00  0.00      PROA  
ATOM   1362 HG11 VAL P 482      -8.924 -35.434 -26.625  0.00  0.00      PROA  
ATOM   1363 HG12 VAL P 482      -7.518 -36.192 -25.778  0.00  0.00      PROA  
ATOM   1364 HG13 VAL P 482      -8.304 -37.130 -26.930  0.00  0.00      PROA  
ATOM   1365  CG2 VAL P 482      -6.925 -33.892 -27.482  0.00  0.00      PROA  
ATOM   1366 HG21 VAL P 482      -6.319 -33.923 -26.551  0.00  0.00      PROA  
ATOM   1367 HG22 VAL P 482      -7.918 -33.412 -27.350  0.00  0.00      PROA  
ATOM   1368 HG23 VAL P 482      -6.207 -33.382 -28.160  0.00  0.00      PROA  
ATOM   1369  C   VAL P 482      -5.802 -37.544 -27.929  0.00  0.00      PROA  
ATOM   1370  O   VAL P 482      -6.214 -38.140 -28.924  0.00  0.00      PROA  
ATOM   1371  N   VAL P 483      -5.475 -38.167 -26.799  0.00  0.00      PROA  
ATOM   1372  HN  VAL P 483      -5.220 -37.601 -26.019  0.00  0.00      PROA  
ATOM   1373  CA  VAL P 483      -5.214 -39.572 -26.728  0.00  0.00      PROA  
ATOM   1374  HA  VAL P 483      -5.414 -39.984 -27.706  0.00  0.00      PROA  
ATOM   1375  CB  VAL P 483      -3.805 -39.871 -26.263  0.00  0.00      PROA  
ATOM   1376  HB  VAL P 483      -3.578 -39.376 -25.294  0.00  0.00      PROA  
ATOM   1377  CG1 VAL P 483      -3.587 -41.417 -26.126  0.00  0.00      PROA  
ATOM   1378 HG11 VAL P 483      -2.537 -41.717 -25.924  0.00  0.00      PROA  
ATOM   1379 HG12 VAL P 483      -3.906 -42.049 -26.983  0.00  0.00      PROA  
ATOM   1380 HG13 VAL P 483      -4.123 -41.797 -25.230  0.00  0.00      PROA  
ATOM   1381  CG2 VAL P 483      -2.787 -39.472 -27.372  0.00  0.00      PROA  
ATOM   1382 HG21 VAL P 483      -2.579 -38.381 -27.328  0.00  0.00      PROA  
ATOM   1383 HG22 VAL P 483      -3.270 -39.700 -28.346  0.00  0.00      PROA  
ATOM   1384 HG23 VAL P 483      -1.884 -40.105 -27.238  0.00  0.00      PROA  
ATOM   1385  C   VAL P 483      -6.228 -40.288 -25.873  0.00  0.00      PROA  
ATOM   1386  O   VAL P 483      -6.329 -39.980 -24.706  0.00  0.00      PROA  
ATOM   1387  N   SER P 484      -6.952 -41.361 -26.515  0.00  0.00      PROA  
ATOM   1388  HN  SER P 484      -6.812 -41.589 -27.476  0.00  0.00      PROA  
ATOM   1389  CA  SER P 484      -7.845 -42.298 -25.864  0.00  0.00      PROA  
ATOM   1390  HA  SER P 484      -8.050 -41.961 -24.859  0.00  0.00      PROA  
ATOM   1391  CB  SER P 484      -9.204 -42.565 -26.660  0.00  0.00      PROA  
ATOM   1392  HB1 SER P 484      -9.815 -41.639 -26.599  0.00  0.00      PROA  
ATOM   1393  HB2 SER P 484      -9.844 -43.369 -26.236  0.00  0.00      PROA  
ATOM   1394  OG  SER P 484      -9.092 -42.789 -28.073  0.00  0.00      PROA  
ATOM   1395  HG1 SER P 484      -9.021 -43.730 -28.249  0.00  0.00      PROA  
ATOM   1396  C   SER P 484      -7.270 -43.694 -25.702  0.00  0.00      PROA  
ATOM   1397  O   SER P 484      -7.879 -44.527 -24.961  0.00  0.00      PROA  
ATOM   1398  N   HSD P 485      -6.096 -43.979 -26.302  0.00  0.00      PROA  
ATOM   1399  HN  HSD P 485      -5.577 -43.327 -26.850  0.00  0.00      PROA  
ATOM   1400  CA  HSD P 485      -5.495 -45.301 -26.216  0.00  0.00      PROA  
ATOM   1401  HA  HSD P 485      -6.187 -46.004 -26.657  0.00  0.00      PROA  
ATOM   1402  CB  HSD P 485      -4.169 -45.415 -27.092  0.00  0.00      PROA  
ATOM   1403  HB1 HSD P 485      -3.699 -46.364 -26.755  0.00  0.00      PROA  
ATOM   1404  HB2 HSD P 485      -3.573 -44.477 -27.095  0.00  0.00      PROA  
ATOM   1405  ND1 HSD P 485      -3.415 -45.726 -29.442  0.00  0.00      PROA  
ATOM   1406  HD1 HSD P 485      -2.440 -45.593 -29.265  0.00  0.00      PROA  
ATOM   1407  CG  HSD P 485      -4.435 -45.481 -28.563  0.00  0.00      PROA  
ATOM   1408  CE1 HSD P 485      -3.924 -45.493 -30.657  0.00  0.00      PROA  
ATOM   1409  HE1 HSD P 485      -3.235 -45.714 -31.472  0.00  0.00      PROA  
ATOM   1410  NE2 HSD P 485      -5.163 -45.168 -30.679  0.00  0.00      PROA  
ATOM   1411  CD2 HSD P 485      -5.512 -45.122 -29.318  0.00  0.00      PROA  
ATOM   1412  HD2 HSD P 485      -6.487 -44.763 -29.013  0.00  0.00      PROA  
ATOM   1413  C   HSD P 485      -4.996 -45.781 -24.779  0.00  0.00      PROA  
ATOM   1414  O   HSD P 485      -4.128 -45.127 -24.276  0.00  0.00      PROA  
ATOM   1415  N   PRO P 486      -5.491 -46.894 -24.077  0.00  0.00      PROA  
ATOM   1416  CD  PRO P 486      -6.580 -47.804 -24.418  0.00  0.00      PROA  
ATOM   1417  HD1 PRO P 486      -6.295 -48.185 -25.422  0.00  0.00      PROA  
ATOM   1418  HD2 PRO P 486      -7.564 -47.288 -24.415  0.00  0.00      PROA  
ATOM   1419  CA  PRO P 486      -5.173 -46.979 -22.663  0.00  0.00      PROA  
ATOM   1420  HA  PRO P 486      -5.603 -46.084 -22.237  0.00  0.00      PROA  
ATOM   1421  CB  PRO P 486      -6.022 -48.137 -22.073  0.00  0.00      PROA  
ATOM   1422  HB1 PRO P 486      -6.878 -47.742 -21.485  0.00  0.00      PROA  
ATOM   1423  HB2 PRO P 486      -5.397 -48.793 -21.430  0.00  0.00      PROA  
ATOM   1424  CG  PRO P 486      -6.479 -48.895 -23.305  0.00  0.00      PROA  
ATOM   1425  HG1 PRO P 486      -5.597 -49.489 -23.626  0.00  0.00      PROA  
ATOM   1426  HG2 PRO P 486      -7.371 -49.557 -23.285  0.00  0.00      PROA  
ATOM   1427  C   PRO P 486      -3.704 -47.212 -22.357  0.00  0.00      PROA  
ATOM   1428  O   PRO P 486      -3.196 -46.789 -21.284  0.00  0.00      PROA  
ATOM   1429  N   GLY P 487      -3.026 -47.958 -23.214  0.00  0.00      PROA  
ATOM   1430  HN  GLY P 487      -3.478 -48.300 -24.034  0.00  0.00      PROA  
ATOM   1431  CA  GLY P 487      -1.610 -48.184 -22.941  0.00  0.00      PROA  
ATOM   1432  HA1 GLY P 487      -1.286 -48.918 -23.664  0.00  0.00      PROA  
ATOM   1433  HA2 GLY P 487      -1.522 -48.563 -21.934  0.00  0.00      PROA  
ATOM   1434  C   GLY P 487      -0.635 -47.005 -23.141  0.00  0.00      PROA  
ATOM   1435  O   GLY P 487       0.357 -46.787 -22.470  0.00  0.00      PROA  
ATOM   1436  N   ARG P 488      -1.089 -46.131 -24.046  0.00  0.00      PROA  
ATOM   1437  HN  ARG P 488      -2.017 -46.291 -24.374  0.00  0.00      PROA  
ATOM   1438  CA  ARG P 488      -0.526 -44.844 -24.214  0.00  0.00      PROA  
ATOM   1439  HA  ARG P 488       0.549 -44.924 -24.287  0.00  0.00      PROA  
ATOM   1440  CB  ARG P 488      -0.912 -44.231 -25.529  0.00  0.00      PROA  
ATOM   1441  HB1 ARG P 488      -0.588 -43.169 -25.548  0.00  0.00      PROA  
ATOM   1442  HB2 ARG P 488      -2.021 -44.187 -25.553  0.00  0.00      PROA  
ATOM   1443  CG  ARG P 488      -0.251 -44.923 -26.786  0.00  0.00      PROA  
ATOM   1444  HG1 ARG P 488      -0.666 -44.240 -27.557  0.00  0.00      PROA  
ATOM   1445  HG2 ARG P 488      -0.529 -45.999 -26.770  0.00  0.00      PROA  
ATOM   1446  CD  ARG P 488       1.322 -44.829 -26.779  0.00  0.00      PROA  
ATOM   1447  HD1 ARG P 488       1.741 -45.469 -25.973  0.00  0.00      PROA  
ATOM   1448  HD2 ARG P 488       1.763 -43.825 -26.603  0.00  0.00      PROA  
ATOM   1449  NE  ARG P 488       1.771 -45.368 -28.057  0.00  0.00      PROA  
ATOM   1450  HE  ARG P 488       1.082 -45.361 -28.782  0.00  0.00      PROA  
ATOM   1451  CZ  ARG P 488       2.707 -46.240 -28.300  0.00  0.00      PROA  
ATOM   1452  NH1 ARG P 488       2.751 -46.899 -29.434  0.00  0.00      PROA  
ATOM   1453 HH11 ARG P 488       2.182 -46.563 -30.185  0.00  0.00      PROA  
ATOM   1454 HH12 ARG P 488       3.540 -47.481 -29.630  0.00  0.00      PROA  
ATOM   1455  NH2 ARG P 488       3.720 -46.475 -27.398  0.00  0.00      PROA  
ATOM   1456 HH21 ARG P 488       3.836 -45.932 -26.566  0.00  0.00      PROA  
ATOM   1457 HH22 ARG P 488       4.507 -47.022 -27.683  0.00  0.00      PROA  
ATOM   1458  C   ARG P 488      -0.791 -43.882 -23.055  0.00  0.00      PROA  
ATOM   1459  O   ARG P 488       0.100 -43.217 -22.493  0.00  0.00      PROA  
ATOM   1460  N   ILE P 489      -2.091 -43.806 -22.420  0.00  0.00      PROA  
ATOM   1461  HN  ILE P 489      -2.755 -44.345 -22.932  0.00  0.00      PROA  
ATOM   1462  CA  ILE P 489      -2.520 -42.910 -21.325  0.00  0.00      PROA  
ATOM   1463  HA  ILE P 489      -2.301 -41.899 -21.636  0.00  0.00      PROA  
ATOM   1464  CB  ILE P 489      -4.045 -42.971 -21.086  0.00  0.00      PROA  
ATOM   1465  HB  ILE P 489      -4.314 -44.048 -21.037  0.00  0.00      PROA  
ATOM   1466  CG2 ILE P 489      -4.379 -42.261 -19.709  0.00  0.00      PROA  
ATOM   1467 HG21 ILE P 489      -3.825 -42.614 -18.813  0.00  0.00      PROA  
ATOM   1468 HG22 ILE P 489      -5.411 -42.547 -19.413  0.00  0.00      PROA  
ATOM   1469 HG23 ILE P 489      -4.369 -41.154 -19.802  0.00  0.00      PROA  
ATOM   1470  CG1 ILE P 489      -4.893 -42.414 -22.250  0.00  0.00      PROA  
ATOM   1471 HG11 ILE P 489      -4.361 -42.789 -23.150  0.00  0.00      PROA  
ATOM   1472 HG12 ILE P 489      -4.854 -41.304 -22.271  0.00  0.00      PROA  
ATOM   1473  CD  ILE P 489      -6.384 -42.791 -22.149  0.00  0.00      PROA  
ATOM   1474  HD1 ILE P 489      -7.002 -42.331 -22.950  0.00  0.00      PROA  
ATOM   1475  HD2 ILE P 489      -6.770 -42.588 -21.127  0.00  0.00      PROA  
ATOM   1476  HD3 ILE P 489      -6.654 -43.860 -22.282  0.00  0.00      PROA  
ATOM   1477  C   ILE P 489      -1.743 -43.302 -20.066  0.00  0.00      PROA  
ATOM   1478  O   ILE P 489      -1.363 -42.398 -19.336  0.00  0.00      PROA  
ATOM   1479  N   ALA P 490      -1.530 -44.657 -19.817  0.00  0.00      PROA  
ATOM   1480  HN  ALA P 490      -1.775 -45.431 -20.396  0.00  0.00      PROA  
ATOM   1481  CA  ALA P 490      -0.662 -45.149 -18.773  0.00  0.00      PROA  
ATOM   1482  HA  ALA P 490      -1.166 -44.746 -17.907  0.00  0.00      PROA  
ATOM   1483  CB  ALA P 490      -0.577 -46.659 -18.951  0.00  0.00      PROA  
ATOM   1484  HB1 ALA P 490       0.102 -47.108 -18.195  0.00  0.00      PROA  
ATOM   1485  HB2 ALA P 490      -0.140 -46.861 -19.952  0.00  0.00      PROA  
ATOM   1486  HB3 ALA P 490      -1.570 -47.153 -19.017  0.00  0.00      PROA  
ATOM   1487  C   ALA P 490       0.733 -44.522 -18.726  0.00  0.00      PROA  
ATOM   1488  O   ALA P 490       1.124 -43.962 -17.676  0.00  0.00      PROA  
ATOM   1489  N   VAL P 491       1.490 -44.599 -19.845  0.00  0.00      PROA  
ATOM   1490  HN  VAL P 491       1.189 -45.130 -20.634  0.00  0.00      PROA  
ATOM   1491  CA  VAL P 491       2.783 -44.008 -20.022  0.00  0.00      PROA  
ATOM   1492  HA  VAL P 491       3.494 -44.347 -19.283  0.00  0.00      PROA  
ATOM   1493  CB  VAL P 491       3.417 -44.591 -21.262  0.00  0.00      PROA  
ATOM   1494  HB  VAL P 491       2.825 -44.131 -22.083  0.00  0.00      PROA  
ATOM   1495  CG1 VAL P 491       4.803 -44.032 -21.434  0.00  0.00      PROA  
ATOM   1496 HG11 VAL P 491       5.463 -44.459 -20.649  0.00  0.00      PROA  
ATOM   1497 HG12 VAL P 491       4.818 -42.921 -21.408  0.00  0.00      PROA  
ATOM   1498 HG13 VAL P 491       5.162 -44.343 -22.438  0.00  0.00      PROA  
ATOM   1499  CG2 VAL P 491       3.405 -46.183 -21.337  0.00  0.00      PROA  
ATOM   1500 HG21 VAL P 491       2.361 -46.561 -21.386  0.00  0.00      PROA  
ATOM   1501 HG22 VAL P 491       3.915 -46.584 -20.435  0.00  0.00      PROA  
ATOM   1502 HG23 VAL P 491       3.898 -46.475 -22.289  0.00  0.00      PROA  
ATOM   1503  C   VAL P 491       2.752 -42.499 -19.854  0.00  0.00      PROA  
ATOM   1504  O   VAL P 491       3.620 -41.922 -19.234  0.00  0.00      PROA  
ATOM   1505  N   HSD P 492       1.734 -41.824 -20.415  0.00  0.00      PROA  
ATOM   1506  HN  HSD P 492       1.079 -42.340 -20.961  0.00  0.00      PROA  
ATOM   1507  CA  HSD P 492       1.587 -40.373 -20.218  0.00  0.00      PROA  
ATOM   1508  HA  HSD P 492       2.500 -39.919 -20.575  0.00  0.00      PROA  
ATOM   1509  CB  HSD P 492       0.432 -39.721 -21.016  0.00  0.00      PROA  
ATOM   1510  HB1 HSD P 492       0.061 -38.784 -20.548  0.00  0.00      PROA  
ATOM   1511  HB2 HSD P 492      -0.509 -40.310 -21.040  0.00  0.00      PROA  
ATOM   1512  ND1 HSD P 492       1.847 -38.554 -22.753  0.00  0.00      PROA  
ATOM   1513  HD1 HSD P 492       2.400 -38.083 -22.066  0.00  0.00      PROA  
ATOM   1514  CG  HSD P 492       0.791 -39.361 -22.418  0.00  0.00      PROA  
ATOM   1515  CE1 HSD P 492       1.924 -38.454 -24.138  0.00  0.00      PROA  
ATOM   1516  HE1 HSD P 492       2.663 -37.812 -24.617  0.00  0.00      PROA  
ATOM   1517  NE2 HSD P 492       1.086 -39.299 -24.659  0.00  0.00      PROA  
ATOM   1518  CD2 HSD P 492       0.322 -39.863 -23.612  0.00  0.00      PROA  
ATOM   1519  HD2 HSD P 492      -0.389 -40.651 -23.829  0.00  0.00      PROA  
ATOM   1520  C   HSD P 492       1.433 -39.930 -18.752  0.00  0.00      PROA  
ATOM   1521  O   HSD P 492       2.183 -39.023 -18.334  0.00  0.00      PROA  
ATOM   1522  N   TYR P 493       0.613 -40.670 -17.991  0.00  0.00      PROA  
ATOM   1523  HN  TYR P 493       0.090 -41.408 -18.410  0.00  0.00      PROA  
ATOM   1524  CA  TYR P 493       0.510 -40.555 -16.514  0.00  0.00      PROA  
ATOM   1525  HA  TYR P 493       0.284 -39.505 -16.407  0.00  0.00      PROA  
ATOM   1526  CB  TYR P 493      -0.736 -41.378 -16.033  0.00  0.00      PROA  
ATOM   1527  HB1 TYR P 493      -0.488 -42.456 -16.140  0.00  0.00      PROA  
ATOM   1528  HB2 TYR P 493      -1.601 -41.118 -16.679  0.00  0.00      PROA  
ATOM   1529  CG  TYR P 493      -1.151 -41.159 -14.595  0.00  0.00      PROA  
ATOM   1530  CD1 TYR P 493      -1.996 -40.060 -14.332  0.00  0.00      PROA  
ATOM   1531  HD1 TYR P 493      -2.093 -39.386 -15.171  0.00  0.00      PROA  
ATOM   1532  CE1 TYR P 493      -2.558 -39.813 -13.070  0.00  0.00      PROA  
ATOM   1533  HE1 TYR P 493      -3.266 -39.038 -12.817  0.00  0.00      PROA  
ATOM   1534  CZ  TYR P 493      -2.251 -40.692 -11.995  0.00  0.00      PROA  
ATOM   1535  OH  TYR P 493      -2.815 -40.521 -10.711  0.00  0.00      PROA  
ATOM   1536  HH  TYR P 493      -2.920 -39.569 -10.647  0.00  0.00      PROA  
ATOM   1537  CD2 TYR P 493      -0.734 -41.900 -13.484  0.00  0.00      PROA  
ATOM   1538  HD2 TYR P 493      -0.175 -42.790 -13.730  0.00  0.00      PROA  
ATOM   1539  CE2 TYR P 493      -1.297 -41.737 -12.243  0.00  0.00      PROA  
ATOM   1540  HE2 TYR P 493      -1.036 -42.483 -11.507  0.00  0.00      PROA  
ATOM   1541  C   TYR P 493       1.762 -40.804 -15.648  0.00  0.00      PROA  
ATOM   1542  O   TYR P 493       2.146 -40.076 -14.744  0.00  0.00      PROA  
ATOM   1543  N   PHE P 494       2.489 -41.874 -15.980  0.00  0.00      PROA  
ATOM   1544  HN  PHE P 494       2.059 -42.469 -16.654  0.00  0.00      PROA  
ATOM   1545  CA  PHE P 494       3.674 -42.378 -15.342  0.00  0.00      PROA  
ATOM   1546  HA  PHE P 494       3.435 -42.377 -14.289  0.00  0.00      PROA  
ATOM   1547  CB  PHE P 494       4.209 -43.694 -15.975  0.00  0.00      PROA  
ATOM   1548  HB1 PHE P 494       5.202 -44.008 -15.589  0.00  0.00      PROA  
ATOM   1549  HB2 PHE P 494       4.238 -43.547 -17.076  0.00  0.00      PROA  
ATOM   1550  CG  PHE P 494       3.298 -44.904 -15.633  0.00  0.00      PROA  
ATOM   1551  CD1 PHE P 494       3.666 -46.046 -16.329  0.00  0.00      PROA  
ATOM   1552  HD1 PHE P 494       4.471 -46.057 -17.048  0.00  0.00      PROA  
ATOM   1553  CE1 PHE P 494       3.025 -47.288 -16.304  0.00  0.00      PROA  
ATOM   1554  HE1 PHE P 494       3.463 -48.055 -16.926  0.00  0.00      PROA  
ATOM   1555  CZ  PHE P 494       1.905 -47.429 -15.460  0.00  0.00      PROA  
ATOM   1556  HZ  PHE P 494       1.223 -48.259 -15.567  0.00  0.00      PROA  
ATOM   1557  CD2 PHE P 494       2.089 -45.046 -14.891  0.00  0.00      PROA  
ATOM   1558  HD2 PHE P 494       1.721 -44.164 -14.387  0.00  0.00      PROA  
ATOM   1559  CE2 PHE P 494       1.410 -46.301 -14.788  0.00  0.00      PROA  
ATOM   1560  HE2 PHE P 494       0.569 -46.440 -14.125  0.00  0.00      PROA  
ATOM   1561  C   PHE P 494       4.828 -41.388 -15.289  0.00  0.00      PROA  
ATOM   1562  O   PHE P 494       5.553 -41.322 -14.323  0.00  0.00      PROA  
ATOM   1563  N   LYS P 495       5.015 -40.521 -16.312  0.00  0.00      PROA  
ATOM   1564  HN  LYS P 495       4.478 -40.654 -17.142  0.00  0.00      PROA  
ATOM   1565  CA  LYS P 495       5.941 -39.360 -16.220  0.00  0.00      PROA  
ATOM   1566  HA  LYS P 495       6.903 -39.834 -16.092  0.00  0.00      PROA  
ATOM   1567  CB  LYS P 495       5.995 -38.673 -17.640  0.00  0.00      PROA  
ATOM   1568  HB1 LYS P 495       6.813 -37.930 -17.521  0.00  0.00      PROA  
ATOM   1569  HB2 LYS P 495       5.062 -38.166 -17.965  0.00  0.00      PROA  
ATOM   1570  CG  LYS P 495       6.165 -39.745 -18.734  0.00  0.00      PROA  
ATOM   1571  HG1 LYS P 495       6.406 -39.162 -19.649  0.00  0.00      PROA  
ATOM   1572  HG2 LYS P 495       5.261 -40.384 -18.819  0.00  0.00      PROA  
ATOM   1573  CD  LYS P 495       7.499 -40.602 -18.756  0.00  0.00      PROA  
ATOM   1574  HD1 LYS P 495       7.639 -41.206 -17.835  0.00  0.00      PROA  
ATOM   1575  HD2 LYS P 495       8.297 -39.828 -18.746  0.00  0.00      PROA  
ATOM   1576  CE  LYS P 495       7.638 -41.530 -19.981  0.00  0.00      PROA  
ATOM   1577  HE1 LYS P 495       7.381 -40.971 -20.906  0.00  0.00      PROA  
ATOM   1578  HE2 LYS P 495       6.975 -42.407 -19.823  0.00  0.00      PROA  
ATOM   1579  NZ  LYS P 495       8.971 -42.052 -20.109  0.00  0.00      PROA  
ATOM   1580  HZ1 LYS P 495       9.681 -41.293 -20.148  0.00  0.00      PROA  
ATOM   1581  HZ2 LYS P 495       9.097 -42.605 -20.981  0.00  0.00      PROA  
ATOM   1582  HZ3 LYS P 495       9.225 -42.665 -19.309  0.00  0.00      PROA  
ATOM   1583  C   LYS P 495       5.730 -38.330 -15.178  0.00  0.00      PROA  
ATOM   1584  O   LYS P 495       4.644 -38.151 -14.742  0.00  0.00      PROA  
ATOM   1585  N   GLY P 496       6.823 -37.638 -14.738  0.00  0.00      PROA  
ATOM   1586  HN  GLY P 496       7.744 -37.837 -15.065  0.00  0.00      PROA  
ATOM   1587  CA  GLY P 496       6.756 -36.629 -13.681  0.00  0.00      PROA  
ATOM   1588  HA1 GLY P 496       5.921 -35.982 -13.907  0.00  0.00      PROA  
ATOM   1589  HA2 GLY P 496       7.780 -36.287 -13.654  0.00  0.00      PROA  
ATOM   1590  C   GLY P 496       6.465 -37.193 -12.321  0.00  0.00      PROA  
ATOM   1591  O   GLY P 496       7.146 -38.039 -11.749  0.00  0.00      PROA  
ATOM   1592  N   TRP P 497       5.472 -36.657 -11.607  0.00  0.00      PROA  
ATOM   1593  HN  TRP P 497       4.778 -36.042 -11.975  0.00  0.00      PROA  
ATOM   1594  CA  TRP P 497       5.447 -36.715 -10.186  0.00  0.00      PROA  
ATOM   1595  HA  TRP P 497       6.467 -36.713  -9.833  0.00  0.00      PROA  
ATOM   1596  CB  TRP P 497       4.900 -35.341  -9.718  0.00  0.00      PROA  
ATOM   1597  HB1 TRP P 497       4.719 -35.325  -8.622  0.00  0.00      PROA  
ATOM   1598  HB2 TRP P 497       3.998 -35.064 -10.305  0.00  0.00      PROA  
ATOM   1599  CG  TRP P 497       6.001 -34.287  -9.859  0.00  0.00      PROA  
ATOM   1600  CD1 TRP P 497       6.369 -33.672 -11.068  0.00  0.00      PROA  
ATOM   1601  HD1 TRP P 497       5.875 -34.008 -11.967  0.00  0.00      PROA  
ATOM   1602  NE1 TRP P 497       7.384 -32.800 -10.804  0.00  0.00      PROA  
ATOM   1603  HE1 TRP P 497       7.525 -31.966 -11.293  0.00  0.00      PROA  
ATOM   1604  CE2 TRP P 497       7.639 -32.711  -9.445  0.00  0.00      PROA  
ATOM   1605  CD2 TRP P 497       6.831 -33.691  -8.796  0.00  0.00      PROA  
ATOM   1606  CE3 TRP P 497       6.924 -33.931  -7.419  0.00  0.00      PROA  
ATOM   1607  HE3 TRP P 497       6.307 -34.673  -6.935  0.00  0.00      PROA  
ATOM   1608  CZ3 TRP P 497       7.796 -33.022  -6.718  0.00  0.00      PROA  
ATOM   1609  HZ3 TRP P 497       7.922 -33.107  -5.648  0.00  0.00      PROA  
ATOM   1610  CZ2 TRP P 497       8.426 -31.877  -8.756  0.00  0.00      PROA  
ATOM   1611  HZ2 TRP P 497       9.026 -31.107  -9.216  0.00  0.00      PROA  
ATOM   1612  CH2 TRP P 497       8.440 -31.981  -7.347  0.00  0.00      PROA  
ATOM   1613  HH2 TRP P 497       8.963 -31.294  -6.697  0.00  0.00      PROA  
ATOM   1614  C   TRP P 497       4.781 -37.969  -9.591  0.00  0.00      PROA  
ATOM   1615  O   TRP P 497       4.471 -38.033  -8.410  0.00  0.00      PROA  
ATOM   1616  N   PHE P 498       4.574 -39.001 -10.415  0.00  0.00      PROA  
ATOM   1617  HN  PHE P 498       4.944 -38.929 -11.338  0.00  0.00      PROA  
ATOM   1618  CA  PHE P 498       3.807 -40.218 -10.088  0.00  0.00      PROA  
ATOM   1619  HA  PHE P 498       2.760 -39.953 -10.091  0.00  0.00      PROA  
ATOM   1620  CB  PHE P 498       3.959 -40.995 -11.365  0.00  0.00      PROA  
ATOM   1621  HB1 PHE P 498       5.012 -40.842 -11.684  0.00  0.00      PROA  
ATOM   1622  HB2 PHE P 498       3.440 -40.453 -12.184  0.00  0.00      PROA  
ATOM   1623  CG  PHE P 498       3.531 -42.418 -11.314  0.00  0.00      PROA  
ATOM   1624  CD1 PHE P 498       4.410 -43.411 -11.759  0.00  0.00      PROA  
ATOM   1625  HD1 PHE P 498       5.417 -43.121 -12.017  0.00  0.00      PROA  
ATOM   1626  CE1 PHE P 498       3.966 -44.765 -11.840  0.00  0.00      PROA  
ATOM   1627  HE1 PHE P 498       4.551 -45.613 -12.165  0.00  0.00      PROA  
ATOM   1628  CZ  PHE P 498       2.652 -45.075 -11.535  0.00  0.00      PROA  
ATOM   1629  HZ  PHE P 498       2.285 -46.091 -11.541  0.00  0.00      PROA  
ATOM   1630  CD2 PHE P 498       2.192 -42.732 -10.924  0.00  0.00      PROA  
ATOM   1631  HD2 PHE P 498       1.461 -42.099 -10.445  0.00  0.00      PROA  
ATOM   1632  CE2 PHE P 498       1.755 -44.054 -11.163  0.00  0.00      PROA  
ATOM   1633  HE2 PHE P 498       0.716 -44.331 -11.064  0.00  0.00      PROA  
ATOM   1634  C   PHE P 498       4.194 -40.941  -8.862  0.00  0.00      PROA  
ATOM   1635  O   PHE P 498       3.415 -41.042  -7.881  0.00  0.00      PROA  
ATOM   1636  N   LEU P 499       5.528 -41.285  -8.714  0.00  0.00      PROA  
ATOM   1637  HN  LEU P 499       6.175 -41.109  -9.453  0.00  0.00      PROA  
ATOM   1638  CA  LEU P 499       6.031 -41.994  -7.544  0.00  0.00      PROA  
ATOM   1639  HA  LEU P 499       5.417 -42.882  -7.583  0.00  0.00      PROA  
ATOM   1640  CB  LEU P 499       7.510 -42.443  -7.735  0.00  0.00      PROA  
ATOM   1641  HB1 LEU P 499       8.094 -41.535  -7.996  0.00  0.00      PROA  
ATOM   1642  HB2 LEU P 499       7.557 -43.124  -8.611  0.00  0.00      PROA  
ATOM   1643  CG  LEU P 499       8.195 -43.135  -6.584  0.00  0.00      PROA  
ATOM   1644  HG  LEU P 499       8.246 -42.430  -5.726  0.00  0.00      PROA  
ATOM   1645  CD1 LEU P 499       7.516 -44.487  -6.317  0.00  0.00      PROA  
ATOM   1646 HD11 LEU P 499       6.530 -44.352  -5.824  0.00  0.00      PROA  
ATOM   1647 HD12 LEU P 499       8.128 -45.057  -5.585  0.00  0.00      PROA  
ATOM   1648 HD13 LEU P 499       7.575 -45.170  -7.191  0.00  0.00      PROA  
ATOM   1649  CD2 LEU P 499       9.681 -43.299  -6.906  0.00  0.00      PROA  
ATOM   1650 HD21 LEU P 499      10.133 -42.300  -7.088  0.00  0.00      PROA  
ATOM   1651 HD22 LEU P 499       9.746 -44.075  -7.698  0.00  0.00      PROA  
ATOM   1652 HD23 LEU P 499      10.176 -43.714  -6.002  0.00  0.00      PROA  
ATOM   1653  C   LEU P 499       5.797 -41.320  -6.133  0.00  0.00      PROA  
ATOM   1654  O   LEU P 499       5.200 -41.837  -5.202  0.00  0.00      PROA  
ATOM   1655  N   ILE P 500       6.093 -39.987  -6.161  0.00  0.00      PROA  
ATOM   1656  HN  ILE P 500       6.409 -39.690  -7.059  0.00  0.00      PROA  
ATOM   1657  CA  ILE P 500       5.965 -38.963  -5.141  0.00  0.00      PROA  
ATOM   1658  HA  ILE P 500       6.441 -39.324  -4.242  0.00  0.00      PROA  
ATOM   1659  CB  ILE P 500       6.694 -37.580  -5.549  0.00  0.00      PROA  
ATOM   1660  HB  ILE P 500       6.137 -37.193  -6.429  0.00  0.00      PROA  
ATOM   1661  CG2 ILE P 500       6.571 -36.409  -4.553  0.00  0.00      PROA  
ATOM   1662 HG21 ILE P 500       7.017 -35.526  -5.058  0.00  0.00      PROA  
ATOM   1663 HG22 ILE P 500       7.238 -36.535  -3.673  0.00  0.00      PROA  
ATOM   1664 HG23 ILE P 500       5.544 -36.458  -4.130  0.00  0.00      PROA  
ATOM   1665  CG1 ILE P 500       8.122 -37.838  -6.103  0.00  0.00      PROA  
ATOM   1666 HG11 ILE P 500       8.756 -38.443  -5.420  0.00  0.00      PROA  
ATOM   1667 HG12 ILE P 500       8.587 -36.846  -5.916  0.00  0.00      PROA  
ATOM   1668  CD  ILE P 500       8.153 -38.061  -7.592  0.00  0.00      PROA  
ATOM   1669  HD1 ILE P 500       9.202 -38.035  -7.957  0.00  0.00      PROA  
ATOM   1670  HD2 ILE P 500       7.637 -37.189  -8.049  0.00  0.00      PROA  
ATOM   1671  HD3 ILE P 500       7.707 -38.922  -8.135  0.00  0.00      PROA  
ATOM   1672  C   ILE P 500       4.523 -38.828  -4.773  0.00  0.00      PROA  
ATOM   1673  O   ILE P 500       4.202 -38.563  -3.604  0.00  0.00      PROA  
ATOM   1674  N   ASP P 501       3.537 -38.874  -5.740  0.00  0.00      PROA  
ATOM   1675  HN  ASP P 501       3.892 -38.824  -6.670  0.00  0.00      PROA  
ATOM   1676  CA  ASP P 501       2.140 -38.842  -5.545  0.00  0.00      PROA  
ATOM   1677  HA  ASP P 501       1.933 -37.991  -4.913  0.00  0.00      PROA  
ATOM   1678  CB  ASP P 501       1.396 -38.643  -6.894  0.00  0.00      PROA  
ATOM   1679  HB1 ASP P 501       1.454 -39.596  -7.462  0.00  0.00      PROA  
ATOM   1680  HB2 ASP P 501       1.908 -37.880  -7.519  0.00  0.00      PROA  
ATOM   1681  CG  ASP P 501      -0.060 -38.250  -6.682  0.00  0.00      PROA  
ATOM   1682  OD1 ASP P 501      -0.526 -38.157  -5.503  0.00  0.00      PROA  
ATOM   1683  OD2 ASP P 501      -0.725 -38.036  -7.729  0.00  0.00      PROA  
ATOM   1684  C   ASP P 501       1.583 -40.132  -4.892  0.00  0.00      PROA  
ATOM   1685  O   ASP P 501       0.822 -40.122  -3.863  0.00  0.00      PROA  
ATOM   1686  N   MET P 502       2.015 -41.272  -5.399  0.00  0.00      PROA  
ATOM   1687  HN  MET P 502       2.693 -41.300  -6.130  0.00  0.00      PROA  
ATOM   1688  CA  MET P 502       1.685 -42.525  -4.922  0.00  0.00      PROA  
ATOM   1689  HA  MET P 502       0.613 -42.640  -4.866  0.00  0.00      PROA  
ATOM   1690  CB  MET P 502       2.270 -43.740  -5.811  0.00  0.00      PROA  
ATOM   1691  HB1 MET P 502       2.069 -44.664  -5.228  0.00  0.00      PROA  
ATOM   1692  HB2 MET P 502       3.311 -43.464  -6.084  0.00  0.00      PROA  
ATOM   1693  CG  MET P 502       1.555 -43.932  -7.222  0.00  0.00      PROA  
ATOM   1694  HG1 MET P 502       1.998 -43.069  -7.765  0.00  0.00      PROA  
ATOM   1695  HG2 MET P 502       0.509 -43.583  -7.085  0.00  0.00      PROA  
ATOM   1696  SD  MET P 502       1.897 -45.521  -7.945  0.00  0.00      PROA  
ATOM   1697  CE  MET P 502       3.767 -45.336  -7.977  0.00  0.00      PROA  
ATOM   1698  HE1 MET P 502       4.048 -44.326  -8.344  0.00  0.00      PROA  
ATOM   1699  HE2 MET P 502       4.274 -46.056  -8.653  0.00  0.00      PROA  
ATOM   1700  HE3 MET P 502       4.266 -45.423  -6.988  0.00  0.00      PROA  
ATOM   1701  C   MET P 502       2.184 -42.786  -3.443  0.00  0.00      PROA  
ATOM   1702  O   MET P 502       1.467 -43.427  -2.684  0.00  0.00      PROA  
ATOM   1703  N   VAL P 503       3.434 -42.271  -2.993  0.00  0.00      PROA  
ATOM   1704  HN  VAL P 503       3.988 -41.710  -3.603  0.00  0.00      PROA  
ATOM   1705  CA  VAL P 503       3.995 -42.442  -1.650  0.00  0.00      PROA  
ATOM   1706  HA  VAL P 503       3.803 -43.480  -1.424  0.00  0.00      PROA  
ATOM   1707  CB  VAL P 503       5.514 -42.098  -1.709  0.00  0.00      PROA  
ATOM   1708  HB  VAL P 503       5.835 -42.383  -2.734  0.00  0.00      PROA  
ATOM   1709  CG1 VAL P 503       5.925 -40.595  -1.410  0.00  0.00      PROA  
ATOM   1710 HG11 VAL P 503       5.856 -40.483  -0.307  0.00  0.00      PROA  
ATOM   1711 HG12 VAL P 503       5.234 -39.828  -1.820  0.00  0.00      PROA  
ATOM   1712 HG13 VAL P 503       7.005 -40.423  -1.607  0.00  0.00      PROA  
ATOM   1713  CG2 VAL P 503       6.274 -43.073  -0.781  0.00  0.00      PROA  
ATOM   1714 HG21 VAL P 503       5.963 -44.131  -0.913  0.00  0.00      PROA  
ATOM   1715 HG22 VAL P 503       5.992 -42.867   0.274  0.00  0.00      PROA  
ATOM   1716 HG23 VAL P 503       7.350 -42.931  -1.021  0.00  0.00      PROA  
ATOM   1717  C   VAL P 503       3.266 -41.705  -0.654  0.00  0.00      PROA  
ATOM   1718  O   VAL P 503       3.102 -42.174   0.489  0.00  0.00      PROA  
ATOM   1719  N   ALA P 504       2.670 -40.513  -0.999  0.00  0.00      PROA  
ATOM   1720  HN  ALA P 504       2.732 -40.306  -1.973  0.00  0.00      PROA  
ATOM   1721  CA  ALA P 504       1.936 -39.594  -0.114  0.00  0.00      PROA  
ATOM   1722  HA  ALA P 504       2.356 -39.757   0.867  0.00  0.00      PROA  
ATOM   1723  CB  ALA P 504       2.097 -38.088  -0.560  0.00  0.00      PROA  
ATOM   1724  HB1 ALA P 504       1.350 -37.474  -0.011  0.00  0.00      PROA  
ATOM   1725  HB2 ALA P 504       1.893 -38.084  -1.652  0.00  0.00      PROA  
ATOM   1726  HB3 ALA P 504       3.169 -37.798  -0.545  0.00  0.00      PROA  
ATOM   1727  C   ALA P 504       0.514 -40.143   0.060  0.00  0.00      PROA  
ATOM   1728  O   ALA P 504      -0.191 -39.582   0.897  0.00  0.00      PROA  
ATOM   1729  N   ALA P 505       0.113 -41.239  -0.609  0.00  0.00      PROA  
ATOM   1730  HN  ALA P 505       0.705 -41.636  -1.306  0.00  0.00      PROA  
ATOM   1731  CA  ALA P 505      -1.299 -41.729  -0.491  0.00  0.00      PROA  
ATOM   1732  HA  ALA P 505      -1.809 -41.022   0.147  0.00  0.00      PROA  
ATOM   1733  CB  ALA P 505      -1.876 -41.975  -1.847  0.00  0.00      PROA  
ATOM   1734  HB1 ALA P 505      -1.401 -42.880  -2.282  0.00  0.00      PROA  
ATOM   1735  HB2 ALA P 505      -1.753 -41.142  -2.572  0.00  0.00      PROA  
ATOM   1736  HB3 ALA P 505      -2.936 -42.308  -1.878  0.00  0.00      PROA  
ATOM   1737  C   ALA P 505      -1.215 -42.945   0.422  0.00  0.00      PROA  
ATOM   1738  O   ALA P 505      -2.232 -43.570   0.758  0.00  0.00      PROA  
ATOM   1739  N   ILE P 506      -0.053 -43.397   0.868  0.00  0.00      PROA  
ATOM   1740  HN  ILE P 506       0.704 -42.796   0.623  0.00  0.00      PROA  
ATOM   1741  CA  ILE P 506       0.155 -44.642   1.561  0.00  0.00      PROA  
ATOM   1742  HA  ILE P 506      -0.631 -45.341   1.315  0.00  0.00      PROA  
ATOM   1743  CB  ILE P 506       1.523 -45.344   1.234  0.00  0.00      PROA  
ATOM   1744  HB  ILE P 506       2.303 -44.599   1.501  0.00  0.00      PROA  
ATOM   1745  CG2 ILE P 506       1.697 -46.607   2.163  0.00  0.00      PROA  
ATOM   1746 HG21 ILE P 506       1.736 -46.325   3.237  0.00  0.00      PROA  
ATOM   1747 HG22 ILE P 506       2.659 -47.156   2.073  0.00  0.00      PROA  
ATOM   1748 HG23 ILE P 506       0.881 -47.340   1.985  0.00  0.00      PROA  
ATOM   1749  CG1 ILE P 506       1.611 -45.669  -0.263  0.00  0.00      PROA  
ATOM   1750 HG11 ILE P 506       1.396 -44.793  -0.911  0.00  0.00      PROA  
ATOM   1751 HG12 ILE P 506       0.804 -46.382  -0.538  0.00  0.00      PROA  
ATOM   1752  CD  ILE P 506       2.908 -46.312  -0.689  0.00  0.00      PROA  
ATOM   1753  HD1 ILE P 506       3.770 -45.799  -0.209  0.00  0.00      PROA  
ATOM   1754  HD2 ILE P 506       2.944 -46.254  -1.797  0.00  0.00      PROA  
ATOM   1755  HD3 ILE P 506       2.965 -47.367  -0.347  0.00  0.00      PROA  
ATOM   1756  C   ILE P 506      -0.033 -44.452   3.088  0.00  0.00      PROA  
ATOM   1757  O   ILE P 506       0.644 -43.571   3.591  0.00  0.00      PROA  
ATOM   1758  N   PRO P 507      -0.910 -45.150   3.893  0.00  0.00      PROA  
ATOM   1759  CD  PRO P 507      -1.935 -46.093   3.428  0.00  0.00      PROA  
ATOM   1760  HD1 PRO P 507      -1.603 -47.011   2.896  0.00  0.00      PROA  
ATOM   1761  HD2 PRO P 507      -2.612 -45.517   2.762  0.00  0.00      PROA  
ATOM   1762  CA  PRO P 507      -1.130 -44.690   5.220  0.00  0.00      PROA  
ATOM   1763  HA  PRO P 507      -1.010 -43.634   5.411  0.00  0.00      PROA  
ATOM   1764  CB  PRO P 507      -2.592 -45.079   5.563  0.00  0.00      PROA  
ATOM   1765  HB1 PRO P 507      -3.186 -44.281   5.069  0.00  0.00      PROA  
ATOM   1766  HB2 PRO P 507      -2.852 -45.335   6.612  0.00  0.00      PROA  
ATOM   1767  CG  PRO P 507      -2.717 -46.436   4.681  0.00  0.00      PROA  
ATOM   1768  HG1 PRO P 507      -2.184 -47.237   5.238  0.00  0.00      PROA  
ATOM   1769  HG2 PRO P 507      -3.771 -46.722   4.476  0.00  0.00      PROA  
ATOM   1770  C   PRO P 507      -0.118 -45.324   6.255  0.00  0.00      PROA  
ATOM   1771  O   PRO P 507      -0.399 -46.368   6.892  0.00  0.00      PROA  
ATOM   1772  N   PHE P 508       1.079 -44.737   6.438  0.00  0.00      PROA  
ATOM   1773  HN  PHE P 508       1.287 -43.974   5.830  0.00  0.00      PROA  
ATOM   1774  CA  PHE P 508       2.148 -45.346   7.193  0.00  0.00      PROA  
ATOM   1775  HA  PHE P 508       2.361 -46.356   6.874  0.00  0.00      PROA  
ATOM   1776  CB  PHE P 508       3.563 -44.706   6.856  0.00  0.00      PROA  
ATOM   1777  HB1 PHE P 508       4.253 -45.392   7.391  0.00  0.00      PROA  
ATOM   1778  HB2 PHE P 508       3.581 -43.722   7.372  0.00  0.00      PROA  
ATOM   1779  CG  PHE P 508       3.822 -44.751   5.312  0.00  0.00      PROA  
ATOM   1780  CD1 PHE P 508       4.337 -45.855   4.685  0.00  0.00      PROA  
ATOM   1781  HD1 PHE P 508       4.558 -46.749   5.251  0.00  0.00      PROA  
ATOM   1782  CE1 PHE P 508       4.699 -45.720   3.312  0.00  0.00      PROA  
ATOM   1783  HE1 PHE P 508       5.157 -46.571   2.830  0.00  0.00      PROA  
ATOM   1784  CZ  PHE P 508       4.591 -44.464   2.699  0.00  0.00      PROA  
ATOM   1785  HZ  PHE P 508       5.019 -44.241   1.733  0.00  0.00      PROA  
ATOM   1786  CD2 PHE P 508       3.810 -43.525   4.730  0.00  0.00      PROA  
ATOM   1787  HD2 PHE P 508       3.525 -42.649   5.294  0.00  0.00      PROA  
ATOM   1788  CE2 PHE P 508       4.209 -43.320   3.401  0.00  0.00      PROA  
ATOM   1789  HE2 PHE P 508       4.152 -42.351   2.929  0.00  0.00      PROA  
ATOM   1790  C   PHE P 508       1.780 -45.385   8.663  0.00  0.00      PROA  
ATOM   1791  O   PHE P 508       2.113 -46.347   9.379  0.00  0.00      PROA  
ATOM   1792  N   ASP P 509       0.958 -44.446   9.110  0.00  0.00      PROA  
ATOM   1793  HN  ASP P 509       0.476 -43.776   8.550  0.00  0.00      PROA  
ATOM   1794  CA  ASP P 509       0.531 -44.372  10.455  0.00  0.00      PROA  
ATOM   1795  HA  ASP P 509       1.281 -44.399  11.232  0.00  0.00      PROA  
ATOM   1796  CB  ASP P 509      -0.094 -42.855  10.494  0.00  0.00      PROA  
ATOM   1797  HB1 ASP P 509       0.792 -42.247  10.211  0.00  0.00      PROA  
ATOM   1798  HB2 ASP P 509      -0.335 -42.629  11.554  0.00  0.00      PROA  
ATOM   1799  CG  ASP P 509      -1.250 -42.473   9.548  0.00  0.00      PROA  
ATOM   1800  OD1 ASP P 509      -1.184 -42.796   8.359  0.00  0.00      PROA  
ATOM   1801  OD2 ASP P 509      -2.131 -41.668   9.954  0.00  0.00      PROA  
ATOM   1802  C   ASP P 509      -0.492 -45.493  10.798  0.00  0.00      PROA  
ATOM   1803  O   ASP P 509      -0.779 -45.687  12.004  0.00  0.00      PROA  
ATOM   1804  N   LEU P 510      -1.007 -46.254   9.827  0.00  0.00      PROA  
ATOM   1805  HN  LEU P 510      -0.748 -46.177   8.868  0.00  0.00      PROA  
ATOM   1806  CA  LEU P 510      -1.785 -47.451  10.155  0.00  0.00      PROA  
ATOM   1807  HA  LEU P 510      -2.276 -47.287  11.103  0.00  0.00      PROA  
ATOM   1808  CB  LEU P 510      -2.970 -47.640   9.172  0.00  0.00      PROA  
ATOM   1809  HB1 LEU P 510      -3.251 -48.707   9.297  0.00  0.00      PROA  
ATOM   1810  HB2 LEU P 510      -2.596 -47.691   8.127  0.00  0.00      PROA  
ATOM   1811  CG  LEU P 510      -4.180 -46.653   9.249  0.00  0.00      PROA  
ATOM   1812  HG  LEU P 510      -3.891 -45.594   9.083  0.00  0.00      PROA  
ATOM   1813  CD1 LEU P 510      -5.137 -47.102   8.147  0.00  0.00      PROA  
ATOM   1814 HD11 LEU P 510      -5.479 -48.119   8.437  0.00  0.00      PROA  
ATOM   1815 HD12 LEU P 510      -4.626 -47.012   7.165  0.00  0.00      PROA  
ATOM   1816 HD13 LEU P 510      -6.025 -46.436   8.193  0.00  0.00      PROA  
ATOM   1817  CD2 LEU P 510      -4.904 -46.564  10.605  0.00  0.00      PROA  
ATOM   1818 HD21 LEU P 510      -4.194 -46.382  11.439  0.00  0.00      PROA  
ATOM   1819 HD22 LEU P 510      -5.323 -47.583  10.746  0.00  0.00      PROA  
ATOM   1820 HD23 LEU P 510      -5.771 -45.870  10.571  0.00  0.00      PROA  
ATOM   1821  C   LEU P 510      -0.883 -48.682  10.247  0.00  0.00      PROA  
ATOM   1822  O   LEU P 510      -1.361 -49.692  10.713  0.00  0.00      PROA  
ATOM   1823  N   LEU P 511       0.400 -48.633   9.730  0.00  0.00      PROA  
ATOM   1824  HN  LEU P 511       0.769 -47.745   9.466  0.00  0.00      PROA  
ATOM   1825  CA  LEU P 511       1.199 -49.841   9.496  0.00  0.00      PROA  
ATOM   1826  HA  LEU P 511       0.551 -50.703   9.436  0.00  0.00      PROA  
ATOM   1827  CB  LEU P 511       1.897 -49.631   8.063  0.00  0.00      PROA  
ATOM   1828  HB1 LEU P 511       2.688 -50.407   7.978  0.00  0.00      PROA  
ATOM   1829  HB2 LEU P 511       2.412 -48.649   8.137  0.00  0.00      PROA  
ATOM   1830  CG  LEU P 511       0.898 -49.772   6.922  0.00  0.00      PROA  
ATOM   1831  HG  LEU P 511      -0.004 -49.130   7.005  0.00  0.00      PROA  
ATOM   1832  CD1 LEU P 511       1.642 -49.475   5.588  0.00  0.00      PROA  
ATOM   1833 HD11 LEU P 511       0.886 -49.167   4.834  0.00  0.00      PROA  
ATOM   1834 HD12 LEU P 511       2.364 -50.302   5.420  0.00  0.00      PROA  
ATOM   1835 HD13 LEU P 511       2.226 -48.541   5.731  0.00  0.00      PROA  
ATOM   1836  CD2 LEU P 511       0.474 -51.222   6.762  0.00  0.00      PROA  
ATOM   1837 HD21 LEU P 511      -0.061 -51.655   7.635  0.00  0.00      PROA  
ATOM   1838 HD22 LEU P 511       1.409 -51.805   6.615  0.00  0.00      PROA  
ATOM   1839 HD23 LEU P 511      -0.311 -51.326   5.983  0.00  0.00      PROA  
ATOM   1840  C   LEU P 511       2.233 -50.041  10.644  0.00  0.00      PROA  
ATOM   1841  O   LEU P 511       3.301 -50.595  10.398  0.00  0.00      PROA  
ATOM   1842  N   ILE P 512       1.945 -49.459  11.892  0.00  0.00      PROA  
ATOM   1843  HN  ILE P 512       1.038 -49.050  11.951  0.00  0.00      PROA  
ATOM   1844  CA  ILE P 512       2.773 -49.435  13.080  0.00  0.00      PROA  
ATOM   1845  HA  ILE P 512       3.789 -49.646  12.778  0.00  0.00      PROA  
ATOM   1846  CB  ILE P 512       2.953 -48.007  13.559  0.00  0.00      PROA  
ATOM   1847  HB  ILE P 512       3.386 -47.426  12.717  0.00  0.00      PROA  
ATOM   1848  CG2 ILE P 512       1.512 -47.400  13.841  0.00  0.00      PROA  
ATOM   1849 HG21 ILE P 512       1.546 -46.409  14.344  0.00  0.00      PROA  
ATOM   1850 HG22 ILE P 512       1.034 -48.004  14.641  0.00  0.00      PROA  
ATOM   1851 HG23 ILE P 512       0.852 -47.414  12.948  0.00  0.00      PROA  
ATOM   1852  CG1 ILE P 512       3.839 -47.835  14.816  0.00  0.00      PROA  
ATOM   1853 HG11 ILE P 512       3.476 -48.461  15.658  0.00  0.00      PROA  
ATOM   1854 HG12 ILE P 512       3.716 -46.837  15.289  0.00  0.00      PROA  
ATOM   1855  CD  ILE P 512       5.341 -48.073  14.556  0.00  0.00      PROA  
ATOM   1856  HD1 ILE P 512       5.852 -47.892  15.525  0.00  0.00      PROA  
ATOM   1857  HD2 ILE P 512       5.766 -47.433  13.754  0.00  0.00      PROA  
ATOM   1858  HD3 ILE P 512       5.567 -49.106  14.214  0.00  0.00      PROA  
ATOM   1859  C   ILE P 512       2.305 -50.492  14.022  0.00  0.00      PROA  
ATOM   1860  O   ILE P 512       1.240 -50.362  14.660  0.00  0.00      PROA  
ATOM   1861  N   PHE P 513       3.062 -51.634  14.147  0.00  0.00      PROA  
ATOM   1862  HN  PHE P 513       3.870 -51.788  13.583  0.00  0.00      PROA  
ATOM   1863  CA  PHE P 513       2.657 -52.834  14.946  0.00  0.00      PROA  
ATOM   1864  HA  PHE P 513       1.739 -52.652  15.484  0.00  0.00      PROA  
ATOM   1865  CB  PHE P 513       2.470 -54.153  14.104  0.00  0.00      PROA  
ATOM   1866  HB1 PHE P 513       2.010 -54.958  14.717  0.00  0.00      PROA  
ATOM   1867  HB2 PHE P 513       3.514 -54.453  13.873  0.00  0.00      PROA  
ATOM   1868  CG  PHE P 513       1.581 -53.943  12.944  0.00  0.00      PROA  
ATOM   1869  CD1 PHE P 513       0.232 -53.570  13.252  0.00  0.00      PROA  
ATOM   1870  HD1 PHE P 513       0.010 -53.295  14.273  0.00  0.00      PROA  
ATOM   1871  CE1 PHE P 513      -0.657 -53.174  12.126  0.00  0.00      PROA  
ATOM   1872  HE1 PHE P 513      -1.599 -52.751  12.443  0.00  0.00      PROA  
ATOM   1873  CZ  PHE P 513      -0.193 -53.095  10.863  0.00  0.00      PROA  
ATOM   1874  HZ  PHE P 513      -0.873 -52.923  10.042  0.00  0.00      PROA  
ATOM   1875  CD2 PHE P 513       1.970 -53.954  11.610  0.00  0.00      PROA  
ATOM   1876  HD2 PHE P 513       3.023 -54.094  11.417  0.00  0.00      PROA  
ATOM   1877  CE2 PHE P 513       1.102 -53.576  10.545  0.00  0.00      PROA  
ATOM   1878  HE2 PHE P 513       1.457 -53.648   9.528  0.00  0.00      PROA  
ATOM   1879  C   PHE P 513       3.783 -53.054  15.945  0.00  0.00      PROA  
ATOM   1880  O   PHE P 513       4.956 -53.292  15.572  0.00  0.00      PROA  
ATOM   1881  N   GLY P 514       3.548 -52.916  17.250  0.00  0.00      PROA  
ATOM   1882  HN  GLY P 514       2.615 -52.688  17.517  0.00  0.00      PROA  
ATOM   1883  CA  GLY P 514       4.667 -52.892  18.213  0.00  0.00      PROA  
ATOM   1884  HA1 GLY P 514       5.381 -53.655  17.940  0.00  0.00      PROA  
ATOM   1885  HA2 GLY P 514       4.083 -53.135  19.089  0.00  0.00      PROA  
ATOM   1886  C   GLY P 514       5.390 -51.645  18.531  0.00  0.00      PROA  
ATOM   1887  O   GLY P 514       5.040 -50.582  17.990  0.00  0.00      PROA  
ATOM   1888  N   SER P 515       6.190 -51.773  19.584  0.00  0.00      PROA  
ATOM   1889  HN  SER P 515       6.159 -52.677  20.003  0.00  0.00      PROA  
ATOM   1890  CA  SER P 515       7.031 -50.751  20.207  0.00  0.00      PROA  
ATOM   1891  HA  SER P 515       6.310 -50.058  20.615  0.00  0.00      PROA  
ATOM   1892  CB  SER P 515       7.806 -51.169  21.471  0.00  0.00      PROA  
ATOM   1893  HB1 SER P 515       8.377 -50.397  22.031  0.00  0.00      PROA  
ATOM   1894  HB2 SER P 515       8.474 -51.960  21.069  0.00  0.00      PROA  
ATOM   1895  OG  SER P 515       6.985 -51.815  22.484  0.00  0.00      PROA  
ATOM   1896  HG1 SER P 515       6.637 -51.086  23.003  0.00  0.00      PROA  
ATOM   1897  C   SER P 515       7.927 -49.879  19.206  0.00  0.00      PROA  
ATOM   1898  O   SER P 515       8.674 -50.443  18.479  0.00  0.00      PROA  
ATOM   1899  N   GLY P 516       7.867 -48.548  19.226  0.00  0.00      PROA  
ATOM   1900  HN  GLY P 516       7.225 -48.193  19.900  0.00  0.00      PROA  
ATOM   1901  CA  GLY P 516       8.551 -47.730  18.209  0.00  0.00      PROA  
ATOM   1902  HA1 GLY P 516       7.831 -47.284  17.539  0.00  0.00      PROA  
ATOM   1903  HA2 GLY P 516       9.306 -48.282  17.670  0.00  0.00      PROA  
ATOM   1904  C   GLY P 516       9.197 -46.656  18.897  0.00  0.00      PROA  
ATOM   1905  O   GLY P 516       8.689 -46.197  19.951  0.00  0.00      PROA  
ATOM   1906  N   SER P 517      10.252 -46.028  18.395  0.00  0.00      PROA  
ATOM   1907  HN  SER P 517      10.634 -46.286  17.511  0.00  0.00      PROA  
ATOM   1908  CA  SER P 517      10.912 -44.871  18.984  0.00  0.00      PROA  
ATOM   1909  HA  SER P 517      11.085 -45.146  20.013  0.00  0.00      PROA  
ATOM   1910  CB  SER P 517      12.201 -44.452  18.257  0.00  0.00      PROA  
ATOM   1911  HB1 SER P 517      12.826 -45.361  18.391  0.00  0.00      PROA  
ATOM   1912  HB2 SER P 517      12.685 -43.622  18.814  0.00  0.00      PROA  
ATOM   1913  OG  SER P 517      11.976 -44.144  16.862  0.00  0.00      PROA  
ATOM   1914  HG1 SER P 517      11.728 -44.936  16.380  0.00  0.00      PROA  
ATOM   1915  C   SER P 517      10.032 -43.587  19.073  0.00  0.00      PROA  
ATOM   1916  O   SER P 517       9.127 -43.239  18.277  0.00  0.00      PROA  
ATOM   1917  N   GLU P 518      10.205 -42.941  20.256  0.00  0.00      PROA  
ATOM   1918  HN  GLU P 518      10.893 -43.318  20.872  0.00  0.00      PROA  
ATOM   1919  CA  GLU P 518       9.568 -41.672  20.681  0.00  0.00      PROA  
ATOM   1920  HA  GLU P 518       8.622 -41.694  20.161  0.00  0.00      PROA  
ATOM   1921  CB  GLU P 518       9.314 -41.571  22.196  0.00  0.00      PROA  
ATOM   1922  HB1 GLU P 518       9.021 -40.558  22.546  0.00  0.00      PROA  
ATOM   1923  HB2 GLU P 518      10.260 -41.710  22.762  0.00  0.00      PROA  
ATOM   1924  CG  GLU P 518       8.248 -42.598  22.752  0.00  0.00      PROA  
ATOM   1925  HG1 GLU P 518       8.742 -43.567  22.976  0.00  0.00      PROA  
ATOM   1926  HG2 GLU P 518       7.489 -42.701  21.946  0.00  0.00      PROA  
ATOM   1927  CD  GLU P 518       7.466 -42.060  23.850  0.00  0.00      PROA  
ATOM   1928  OE1 GLU P 518       6.240 -41.891  23.689  0.00  0.00      PROA  
ATOM   1929  OE2 GLU P 518       8.043 -41.948  24.965  0.00  0.00      PROA  
ATOM   1930  C   GLU P 518      10.289 -40.401  20.118  0.00  0.00      PROA  
ATOM   1931  O   GLU P 518      10.256 -39.331  20.769  0.00  0.00      PROA  
ATOM   1932  N   GLU P 519      10.912 -40.564  18.893  0.00  0.00      PROA  
ATOM   1933  HN  GLU P 519      10.953 -41.446  18.429  0.00  0.00      PROA  
ATOM   1934  CA  GLU P 519      11.586 -39.509  18.187  0.00  0.00      PROA  
ATOM   1935  HA  GLU P 519      11.108 -38.578  18.452  0.00  0.00      PROA  
ATOM   1936  CB  GLU P 519      13.137 -39.687  18.330  0.00  0.00      PROA  
ATOM   1937  HB1 GLU P 519      13.624 -38.927  17.682  0.00  0.00      PROA  
ATOM   1938  HB2 GLU P 519      13.452 -40.716  18.053  0.00  0.00      PROA  
ATOM   1939  CG  GLU P 519      13.619 -39.463  19.791  0.00  0.00      PROA  
ATOM   1940  HG1 GLU P 519      13.033 -40.097  20.490  0.00  0.00      PROA  
ATOM   1941  HG2 GLU P 519      13.470 -38.367  19.898  0.00  0.00      PROA  
ATOM   1942  CD  GLU P 519      14.991 -39.922  20.082  0.00  0.00      PROA  
ATOM   1943  OE1 GLU P 519      15.229 -41.146  20.165  0.00  0.00      PROA  
ATOM   1944  OE2 GLU P 519      15.906 -39.058  20.202  0.00  0.00      PROA  
ATOM   1945  C   GLU P 519      11.194 -39.785  16.760  0.00  0.00      PROA  
ATOM   1946  O   GLU P 519      10.693 -40.850  16.359  0.00  0.00      PROA  
ATOM   1947  N   LEU P 520      11.312 -38.636  15.942  0.00  0.00      PROA  
ATOM   1948  HN  LEU P 520      11.948 -37.943  16.273  0.00  0.00      PROA  
ATOM   1949  CA  LEU P 520      10.848 -38.471  14.550  0.00  0.00      PROA  
ATOM   1950  HA  LEU P 520      11.197 -37.498  14.235  0.00  0.00      PROA  
ATOM   1951  CB  LEU P 520      11.295 -39.606  13.572  0.00  0.00      PROA  
ATOM   1952  HB1 LEU P 520      10.992 -39.293  12.550  0.00  0.00      PROA  
ATOM   1953  HB2 LEU P 520      10.699 -40.521  13.772  0.00  0.00      PROA  
ATOM   1954  CG  LEU P 520      12.790 -39.921  13.524  0.00  0.00      PROA  
ATOM   1955  HG  LEU P 520      13.140 -40.160  14.551  0.00  0.00      PROA  
ATOM   1956  CD1 LEU P 520      13.007 -41.147  12.690  0.00  0.00      PROA  
ATOM   1957 HD11 LEU P 520      13.995 -41.609  12.903  0.00  0.00      PROA  
ATOM   1958 HD12 LEU P 520      13.039 -40.901  11.607  0.00  0.00      PROA  
ATOM   1959 HD13 LEU P 520      12.213 -41.892  12.909  0.00  0.00      PROA  
ATOM   1960  CD2 LEU P 520      13.654 -38.842  12.914  0.00  0.00      PROA  
ATOM   1961 HD21 LEU P 520      14.698 -39.223  12.918  0.00  0.00      PROA  
ATOM   1962 HD22 LEU P 520      13.638 -37.988  13.625  0.00  0.00      PROA  
ATOM   1963 HD23 LEU P 520      13.283 -38.453  11.941  0.00  0.00      PROA  
ATOM   1964  C   LEU P 520       9.329 -38.366  14.676  0.00  0.00      PROA  
ATOM   1965  O   LEU P 520       8.533 -38.979  14.008  0.00  0.00      PROA  
ATOM   1966  N   ILE P 521       8.894 -37.577  15.697  0.00  0.00      PROA  
ATOM   1967  HN  ILE P 521       9.433 -37.098  16.386  0.00  0.00      PROA  
ATOM   1968  CA  ILE P 521       7.423 -37.392  15.903  0.00  0.00      PROA  
ATOM   1969  HA  ILE P 521       7.027 -38.386  15.755  0.00  0.00      PROA  
ATOM   1970  CB  ILE P 521       7.072 -36.976  17.369  0.00  0.00      PROA  
ATOM   1971  HB  ILE P 521       7.481 -35.998  17.701  0.00  0.00      PROA  
ATOM   1972  CG2 ILE P 521       5.547 -36.788  17.530  0.00  0.00      PROA  
ATOM   1973 HG21 ILE P 521       5.332 -36.450  18.566  0.00  0.00      PROA  
ATOM   1974 HG22 ILE P 521       4.952 -37.709  17.349  0.00  0.00      PROA  
ATOM   1975 HG23 ILE P 521       5.061 -35.986  16.935  0.00  0.00      PROA  
ATOM   1976  CG1 ILE P 521       7.691 -37.844  18.521  0.00  0.00      PROA  
ATOM   1977 HG11 ILE P 521       8.792 -37.846  18.366  0.00  0.00      PROA  
ATOM   1978 HG12 ILE P 521       7.382 -38.899  18.362  0.00  0.00      PROA  
ATOM   1979  CD  ILE P 521       7.428 -37.353  19.937  0.00  0.00      PROA  
ATOM   1980  HD1 ILE P 521       7.855 -36.333  20.042  0.00  0.00      PROA  
ATOM   1981  HD2 ILE P 521       7.895 -37.933  20.761  0.00  0.00      PROA  
ATOM   1982  HD3 ILE P 521       6.361 -37.275  20.236  0.00  0.00      PROA  
ATOM   1983  C   ILE P 521       6.739 -36.477  14.851  0.00  0.00      PROA  
ATOM   1984  O   ILE P 521       7.149 -35.344  14.686  0.00  0.00      PROA  
ATOM   1985  N   GLY P 522       5.755 -36.992  14.166  0.00  0.00      PROA  
ATOM   1986  HN  GLY P 522       5.438 -37.885  14.476  0.00  0.00      PROA  
ATOM   1987  CA  GLY P 522       5.143 -36.295  13.037  0.00  0.00      PROA  
ATOM   1988  HA1 GLY P 522       5.531 -35.290  12.963  0.00  0.00      PROA  
ATOM   1989  HA2 GLY P 522       4.066 -36.370  13.071  0.00  0.00      PROA  
ATOM   1990  C   GLY P 522       5.471 -36.960  11.727  0.00  0.00      PROA  
ATOM   1991  O   GLY P 522       4.912 -36.586  10.715  0.00  0.00      PROA  
ATOM   1992  N   LEU P 523       6.420 -37.893  11.717  0.00  0.00      PROA  
ATOM   1993  HN  LEU P 523       7.005 -38.047  12.510  0.00  0.00      PROA  
ATOM   1994  CA  LEU P 523       6.872 -38.627  10.458  0.00  0.00      PROA  
ATOM   1995  HA  LEU P 523       7.200 -37.906   9.724  0.00  0.00      PROA  
ATOM   1996  CB  LEU P 523       7.911 -39.715  10.966  0.00  0.00      PROA  
ATOM   1997  HB1 LEU P 523       7.450 -40.297  11.792  0.00  0.00      PROA  
ATOM   1998  HB2 LEU P 523       8.704 -39.139  11.488  0.00  0.00      PROA  
ATOM   1999  CG  LEU P 523       8.671 -40.616   9.931  0.00  0.00      PROA  
ATOM   2000  HG  LEU P 523       7.994 -41.440   9.617  0.00  0.00      PROA  
ATOM   2001  CD1 LEU P 523       9.205 -39.902   8.691  0.00  0.00      PROA  
ATOM   2002 HD11 LEU P 523       9.821 -40.616   8.105  0.00  0.00      PROA  
ATOM   2003 HD12 LEU P 523      10.007 -39.187   8.973  0.00  0.00      PROA  
ATOM   2004 HD13 LEU P 523       8.349 -39.475   8.127  0.00  0.00      PROA  
ATOM   2005  CD2 LEU P 523       9.858 -41.198  10.677  0.00  0.00      PROA  
ATOM   2006 HD21 LEU P 523      10.330 -42.045  10.134  0.00  0.00      PROA  
ATOM   2007 HD22 LEU P 523       9.524 -41.717  11.601  0.00  0.00      PROA  
ATOM   2008 HD23 LEU P 523      10.558 -40.345  10.806  0.00  0.00      PROA  
ATOM   2009  C   LEU P 523       5.780 -39.386   9.696  0.00  0.00      PROA  
ATOM   2010  O   LEU P 523       5.682 -39.302   8.454  0.00  0.00      PROA  
ATOM   2011  N   LEU P 524       4.934 -40.175  10.425  0.00  0.00      PROA  
ATOM   2012  HN  LEU P 524       4.971 -40.174  11.421  0.00  0.00      PROA  
ATOM   2013  CA  LEU P 524       3.963 -40.982   9.758  0.00  0.00      PROA  
ATOM   2014  HA  LEU P 524       4.249 -41.366   8.790  0.00  0.00      PROA  
ATOM   2015  CB  LEU P 524       3.574 -42.187  10.689  0.00  0.00      PROA  
ATOM   2016  HB1 LEU P 524       2.880 -42.804  10.079  0.00  0.00      PROA  
ATOM   2017  HB2 LEU P 524       3.096 -41.813  11.619  0.00  0.00      PROA  
ATOM   2018  CG  LEU P 524       4.830 -43.125  11.143  0.00  0.00      PROA  
ATOM   2019  HG  LEU P 524       5.347 -42.361  11.762  0.00  0.00      PROA  
ATOM   2020  CD1 LEU P 524       4.327 -44.258  12.025  0.00  0.00      PROA  
ATOM   2021 HD11 LEU P 524       3.878 -45.067  11.410  0.00  0.00      PROA  
ATOM   2022 HD12 LEU P 524       3.547 -43.949  12.753  0.00  0.00      PROA  
ATOM   2023 HD13 LEU P 524       5.140 -44.842  12.507  0.00  0.00      PROA  
ATOM   2024  CD2 LEU P 524       5.648 -43.607   9.937  0.00  0.00      PROA  
ATOM   2025 HD21 LEU P 524       6.212 -42.796   9.427  0.00  0.00      PROA  
ATOM   2026 HD22 LEU P 524       5.043 -44.290   9.304  0.00  0.00      PROA  
ATOM   2027 HD23 LEU P 524       6.467 -44.234  10.351  0.00  0.00      PROA  
ATOM   2028  C   LEU P 524       2.681 -40.212   9.348  0.00  0.00      PROA  
ATOM   2029  O   LEU P 524       1.836 -40.635   8.531  0.00  0.00      PROA  
ATOM   2030  N   LYS P 525       2.534 -39.059   9.967  0.00  0.00      PROA  
ATOM   2031  HN  LYS P 525       3.108 -38.910  10.768  0.00  0.00      PROA  
ATOM   2032  CA  LYS P 525       1.655 -38.042   9.551  0.00  0.00      PROA  
ATOM   2033  HA  LYS P 525       0.766 -38.547   9.203  0.00  0.00      PROA  
ATOM   2034  CB  LYS P 525       1.246 -37.151  10.726  0.00  0.00      PROA  
ATOM   2035  HB1 LYS P 525       0.551 -36.407  10.282  0.00  0.00      PROA  
ATOM   2036  HB2 LYS P 525       2.146 -36.656  11.151  0.00  0.00      PROA  
ATOM   2037  CG  LYS P 525       0.488 -37.888  11.840  0.00  0.00      PROA  
ATOM   2038  HG1 LYS P 525       0.215 -37.009  12.463  0.00  0.00      PROA  
ATOM   2039  HG2 LYS P 525       1.114 -38.516  12.510  0.00  0.00      PROA  
ATOM   2040  CD  LYS P 525      -0.693 -38.801  11.386  0.00  0.00      PROA  
ATOM   2041  HD1 LYS P 525      -0.363 -39.641  10.738  0.00  0.00      PROA  
ATOM   2042  HD2 LYS P 525      -1.481 -38.298  10.785  0.00  0.00      PROA  
ATOM   2043  CE  LYS P 525      -1.253 -39.394  12.642  0.00  0.00      PROA  
ATOM   2044  HE1 LYS P 525      -1.729 -38.513  13.123  0.00  0.00      PROA  
ATOM   2045  HE2 LYS P 525      -0.396 -39.792  13.227  0.00  0.00      PROA  
ATOM   2046  NZ  LYS P 525      -2.325 -40.340  12.255  0.00  0.00      PROA  
ATOM   2047  HZ1 LYS P 525      -2.158 -40.681  11.287  0.00  0.00      PROA  
ATOM   2048  HZ2 LYS P 525      -3.267 -39.907  12.170  0.00  0.00      PROA  
ATOM   2049  HZ3 LYS P 525      -2.386 -41.098  12.965  0.00  0.00      PROA  
ATOM   2050  C   LYS P 525       2.143 -37.137   8.426  0.00  0.00      PROA  
ATOM   2051  O   LYS P 525       1.397 -36.570   7.670  0.00  0.00      PROA  
ATOM   2052  N   THR P 526       3.489 -37.147   8.296  0.00  0.00      PROA  
ATOM   2053  HN  THR P 526       3.972 -37.772   8.906  0.00  0.00      PROA  
ATOM   2054  CA  THR P 526       4.216 -36.266   7.360  0.00  0.00      PROA  
ATOM   2055  HA  THR P 526       3.796 -35.307   7.623  0.00  0.00      PROA  
ATOM   2056  CB  THR P 526       5.748 -36.115   7.452  0.00  0.00      PROA  
ATOM   2057  HB  THR P 526       6.140 -37.148   7.565  0.00  0.00      PROA  
ATOM   2058  OG1 THR P 526       6.058 -35.416   8.661  0.00  0.00      PROA  
ATOM   2059  HG1 THR P 526       5.551 -35.645   9.444  0.00  0.00      PROA  
ATOM   2060  CG2 THR P 526       6.402 -35.475   6.236  0.00  0.00      PROA  
ATOM   2061 HG21 THR P 526       7.475 -35.681   6.439  0.00  0.00      PROA  
ATOM   2062 HG22 THR P 526       6.296 -34.369   6.231  0.00  0.00      PROA  
ATOM   2063 HG23 THR P 526       6.137 -35.961   5.272  0.00  0.00      PROA  
ATOM   2064  C   THR P 526       3.770 -36.431   5.905  0.00  0.00      PROA  
ATOM   2065  O   THR P 526       3.481 -35.498   5.206  0.00  0.00      PROA  
ATOM   2066  N   ALA P 527       3.549 -37.672   5.577  0.00  0.00      PROA  
ATOM   2067  HN  ALA P 527       3.732 -38.407   6.225  0.00  0.00      PROA  
ATOM   2068  CA  ALA P 527       3.020 -38.178   4.299  0.00  0.00      PROA  
ATOM   2069  HA  ALA P 527       3.760 -38.028   3.527  0.00  0.00      PROA  
ATOM   2070  CB  ALA P 527       2.776 -39.700   4.382  0.00  0.00      PROA  
ATOM   2071  HB1 ALA P 527       2.225 -40.067   3.490  0.00  0.00      PROA  
ATOM   2072  HB2 ALA P 527       2.194 -39.908   5.305  0.00  0.00      PROA  
ATOM   2073  HB3 ALA P 527       3.712 -40.290   4.276  0.00  0.00      PROA  
ATOM   2074  C   ALA P 527       1.651 -37.588   3.961  0.00  0.00      PROA  
ATOM   2075  O   ALA P 527       1.299 -37.283   2.824  0.00  0.00      PROA  
ATOM   2076  N   ARG P 528       0.762 -37.382   4.923  0.00  0.00      PROA  
ATOM   2077  HN  ARG P 528       0.966 -37.629   5.867  0.00  0.00      PROA  
ATOM   2078  CA  ARG P 528      -0.558 -36.808   4.724  0.00  0.00      PROA  
ATOM   2079  HA  ARG P 528      -1.106 -37.360   3.975  0.00  0.00      PROA  
ATOM   2080  CB  ARG P 528      -1.496 -36.858   6.013  0.00  0.00      PROA  
ATOM   2081  HB1 ARG P 528      -2.500 -36.411   5.850  0.00  0.00      PROA  
ATOM   2082  HB2 ARG P 528      -0.923 -36.297   6.782  0.00  0.00      PROA  
ATOM   2083  CG  ARG P 528      -1.673 -38.375   6.433  0.00  0.00      PROA  
ATOM   2084  HG1 ARG P 528      -0.673 -38.817   6.630  0.00  0.00      PROA  
ATOM   2085  HG2 ARG P 528      -2.144 -38.839   5.540  0.00  0.00      PROA  
ATOM   2086  CD  ARG P 528      -2.462 -38.618   7.726  0.00  0.00      PROA  
ATOM   2087  HD1 ARG P 528      -3.465 -38.144   7.792  0.00  0.00      PROA  
ATOM   2088  HD2 ARG P 528      -1.866 -38.239   8.583  0.00  0.00      PROA  
ATOM   2089  NE  ARG P 528      -2.649 -40.025   7.873  0.00  0.00      PROA  
ATOM   2090  HE  ARG P 528      -2.420 -40.553   8.691  0.00  0.00      PROA  
ATOM   2091  CZ  ARG P 528      -3.447 -40.743   7.069  0.00  0.00      PROA  
ATOM   2092  NH1 ARG P 528      -4.272 -40.133   6.242  0.00  0.00      PROA  
ATOM   2093 HH11 ARG P 528      -4.737 -40.722   5.582  0.00  0.00      PROA  
ATOM   2094 HH12 ARG P 528      -4.506 -39.161   6.268  0.00  0.00      PROA  
ATOM   2095  NH2 ARG P 528      -3.471 -42.013   7.000  0.00  0.00      PROA  
ATOM   2096 HH21 ARG P 528      -2.856 -42.609   7.516  0.00  0.00      PROA  
ATOM   2097 HH22 ARG P 528      -4.074 -42.407   6.306  0.00  0.00      PROA  
ATOM   2098  C   ARG P 528      -0.421 -35.386   4.093  0.00  0.00      PROA  
ATOM   2099  O   ARG P 528      -1.206 -34.929   3.226  0.00  0.00      PROA  
ATOM   2100  N   LEU P 529       0.575 -34.643   4.558  0.00  0.00      PROA  
ATOM   2101  HN  LEU P 529       1.121 -34.946   5.336  0.00  0.00      PROA  
ATOM   2102  CA  LEU P 529       0.728 -33.188   4.230  0.00  0.00      PROA  
ATOM   2103  HA  LEU P 529      -0.192 -32.624   4.273  0.00  0.00      PROA  
ATOM   2104  CB  LEU P 529       1.624 -32.580   5.367  0.00  0.00      PROA  
ATOM   2105  HB1 LEU P 529       1.555 -31.471   5.357  0.00  0.00      PROA  
ATOM   2106  HB2 LEU P 529       2.700 -32.792   5.189  0.00  0.00      PROA  
ATOM   2107  CG  LEU P 529       1.335 -33.094   6.803  0.00  0.00      PROA  
ATOM   2108  HG  LEU P 529       1.536 -34.180   6.919  0.00  0.00      PROA  
ATOM   2109  CD1 LEU P 529       2.170 -32.227   7.717  0.00  0.00      PROA  
ATOM   2110 HD11 LEU P 529       1.833 -31.168   7.729  0.00  0.00      PROA  
ATOM   2111 HD12 LEU P 529       3.209 -32.277   7.326  0.00  0.00      PROA  
ATOM   2112 HD13 LEU P 529       2.082 -32.728   8.705  0.00  0.00      PROA  
ATOM   2113  CD2 LEU P 529      -0.177 -32.853   7.098  0.00  0.00      PROA  
ATOM   2114 HD21 LEU P 529      -0.834 -33.431   6.414  0.00  0.00      PROA  
ATOM   2115 HD22 LEU P 529      -0.402 -31.791   6.865  0.00  0.00      PROA  
ATOM   2116 HD23 LEU P 529      -0.409 -32.938   8.181  0.00  0.00      PROA  
ATOM   2117  C   LEU P 529       1.470 -32.996   2.936  0.00  0.00      PROA  
ATOM   2118  O   LEU P 529       1.369 -31.921   2.345  0.00  0.00      PROA  
ATOM   2119  N   LEU P 530       2.173 -34.047   2.435  0.00  0.00      PROA  
ATOM   2120  HN  LEU P 530       2.154 -34.895   2.959  0.00  0.00      PROA  
ATOM   2121  CA  LEU P 530       2.777 -34.016   1.098  0.00  0.00      PROA  
ATOM   2122  HA  LEU P 530       3.148 -33.013   0.946  0.00  0.00      PROA  
ATOM   2123  CB  LEU P 530       3.831 -35.129   0.963  0.00  0.00      PROA  
ATOM   2124  HB1 LEU P 530       4.411 -34.947   0.033  0.00  0.00      PROA  
ATOM   2125  HB2 LEU P 530       3.414 -36.135   0.744  0.00  0.00      PROA  
ATOM   2126  CG  LEU P 530       4.807 -35.440   2.120  0.00  0.00      PROA  
ATOM   2127  HG  LEU P 530       4.238 -35.623   3.057  0.00  0.00      PROA  
ATOM   2128  CD1 LEU P 530       5.689 -36.636   1.834  0.00  0.00      PROA  
ATOM   2129 HD11 LEU P 530       6.567 -36.623   2.514  0.00  0.00      PROA  
ATOM   2130 HD12 LEU P 530       6.108 -36.537   0.810  0.00  0.00      PROA  
ATOM   2131 HD13 LEU P 530       5.131 -37.590   1.944  0.00  0.00      PROA  
ATOM   2132  CD2 LEU P 530       5.683 -34.150   2.344  0.00  0.00      PROA  
ATOM   2133 HD21 LEU P 530       5.033 -33.264   2.511  0.00  0.00      PROA  
ATOM   2134 HD22 LEU P 530       6.336 -34.000   1.458  0.00  0.00      PROA  
ATOM   2135 HD23 LEU P 530       6.342 -34.348   3.216  0.00  0.00      PROA  
ATOM   2136  C   LEU P 530       1.885 -34.215  -0.058  0.00  0.00      PROA  
ATOM   2137  O   LEU P 530       2.286 -34.094  -1.230  0.00  0.00      PROA  
ATOM   2138  N   ARG P 531       0.585 -34.352   0.251  0.00  0.00      PROA  
ATOM   2139  HN  ARG P 531       0.386 -34.204   1.217  0.00  0.00      PROA  
ATOM   2140  CA  ARG P 531      -0.483 -34.581  -0.644  0.00  0.00      PROA  
ATOM   2141  HA  ARG P 531      -0.168 -35.375  -1.305  0.00  0.00      PROA  
ATOM   2142  CB  ARG P 531      -1.824 -35.130   0.055  0.00  0.00      PROA  
ATOM   2143  HB1 ARG P 531      -2.748 -35.041  -0.555  0.00  0.00      PROA  
ATOM   2144  HB2 ARG P 531      -2.002 -34.289   0.758  0.00  0.00      PROA  
ATOM   2145  CG  ARG P 531      -1.619 -36.499   0.768  0.00  0.00      PROA  
ATOM   2146  HG1 ARG P 531      -0.739 -36.544   1.445  0.00  0.00      PROA  
ATOM   2147  HG2 ARG P 531      -1.473 -37.271  -0.017  0.00  0.00      PROA  
ATOM   2148  CD  ARG P 531      -2.798 -37.151   1.496  0.00  0.00      PROA  
ATOM   2149  HD1 ARG P 531      -3.564 -37.185   0.692  0.00  0.00      PROA  
ATOM   2150  HD2 ARG P 531      -3.146 -36.545   2.359  0.00  0.00      PROA  
ATOM   2151  NE  ARG P 531      -2.414 -38.512   1.959  0.00  0.00      PROA  
ATOM   2152  HE  ARG P 531      -1.578 -38.950   1.628  0.00  0.00      PROA  
ATOM   2153  CZ  ARG P 531      -3.320 -39.407   2.210  0.00  0.00      PROA  
ATOM   2154  NH1 ARG P 531      -4.562 -39.135   2.432  0.00  0.00      PROA  
ATOM   2155 HH11 ARG P 531      -4.931 -38.209   2.514  0.00  0.00      PROA  
ATOM   2156 HH12 ARG P 531      -5.088 -39.892   2.820  0.00  0.00      PROA  
ATOM   2157  NH2 ARG P 531      -2.958 -40.623   2.556  0.00  0.00      PROA  
ATOM   2158 HH21 ARG P 531      -3.659 -41.191   2.988  0.00  0.00      PROA  
ATOM   2159 HH22 ARG P 531      -2.028 -40.868   2.830  0.00  0.00      PROA  
ATOM   2160  C   ARG P 531      -0.856 -33.334  -1.554  0.00  0.00      PROA  
ATOM   2161  O   ARG P 531      -1.685 -33.452  -2.449  0.00  0.00      PROA  
ATOM   2162  N   LEU P 532      -0.188 -32.171  -1.474  0.00  0.00      PROA  
ATOM   2163  HN  LEU P 532       0.343 -31.921  -0.669  0.00  0.00      PROA  
ATOM   2164  CA  LEU P 532      -0.302 -31.083  -2.408  0.00  0.00      PROA  
ATOM   2165  HA  LEU P 532      -1.321 -30.729  -2.351  0.00  0.00      PROA  
ATOM   2166  CB  LEU P 532       0.775 -29.930  -1.956  0.00  0.00      PROA  
ATOM   2167  HB1 LEU P 532       0.741 -29.146  -2.743  0.00  0.00      PROA  
ATOM   2168  HB2 LEU P 532       1.852 -30.193  -1.877  0.00  0.00      PROA  
ATOM   2169  CG  LEU P 532       0.510 -29.220  -0.593  0.00  0.00      PROA  
ATOM   2170  HG  LEU P 532       0.215 -29.962   0.180  0.00  0.00      PROA  
ATOM   2171  CD1 LEU P 532       1.768 -28.492  -0.035  0.00  0.00      PROA  
ATOM   2172 HD11 LEU P 532       2.353 -28.161  -0.920  0.00  0.00      PROA  
ATOM   2173 HD12 LEU P 532       2.335 -29.246   0.551  0.00  0.00      PROA  
ATOM   2174 HD13 LEU P 532       1.521 -27.678   0.680  0.00  0.00      PROA  
ATOM   2175  CD2 LEU P 532      -0.565 -28.196  -0.644  0.00  0.00      PROA  
ATOM   2176 HD21 LEU P 532      -0.146 -27.383  -1.275  0.00  0.00      PROA  
ATOM   2177 HD22 LEU P 532      -0.821 -27.730   0.331  0.00  0.00      PROA  
ATOM   2178 HD23 LEU P 532      -1.439 -28.691  -1.119  0.00  0.00      PROA  
ATOM   2179  C   LEU P 532       0.096 -31.598  -3.754  0.00  0.00      PROA  
ATOM   2180  O   LEU P 532      -0.323 -31.000  -4.748  0.00  0.00      PROA  
ATOM   2181  N   VAL P 533       0.952 -32.618  -3.860  0.00  0.00      PROA  
ATOM   2182  HN  VAL P 533       1.168 -33.190  -3.073  0.00  0.00      PROA  
ATOM   2183  CA  VAL P 533       1.504 -33.107  -5.081  0.00  0.00      PROA  
ATOM   2184  HA  VAL P 533       2.056 -32.305  -5.550  0.00  0.00      PROA  
ATOM   2185  CB  VAL P 533       2.554 -34.184  -4.790  0.00  0.00      PROA  
ATOM   2186  HB  VAL P 533       2.166 -34.834  -3.977  0.00  0.00      PROA  
ATOM   2187  CG1 VAL P 533       2.998 -34.972  -6.077  0.00  0.00      PROA  
ATOM   2188 HG11 VAL P 533       2.114 -35.546  -6.429  0.00  0.00      PROA  
ATOM   2189 HG12 VAL P 533       3.692 -35.769  -5.733  0.00  0.00      PROA  
ATOM   2190 HG13 VAL P 533       3.403 -34.401  -6.939  0.00  0.00      PROA  
ATOM   2191  CG2 VAL P 533       3.848 -33.511  -4.121  0.00  0.00      PROA  
ATOM   2192 HG21 VAL P 533       4.422 -34.280  -3.561  0.00  0.00      PROA  
ATOM   2193 HG22 VAL P 533       3.675 -32.621  -3.479  0.00  0.00      PROA  
ATOM   2194 HG23 VAL P 533       4.459 -33.162  -4.980  0.00  0.00      PROA  
ATOM   2195  C   VAL P 533       0.406 -33.551  -6.053  0.00  0.00      PROA  
ATOM   2196  O   VAL P 533       0.437 -33.400  -7.263  0.00  0.00      PROA  
ATOM   2197  N   ARG P 534      -0.716 -34.137  -5.490  0.00  0.00      PROA  
ATOM   2198  HN  ARG P 534      -0.651 -34.463  -4.550  0.00  0.00      PROA  
ATOM   2199  CA  ARG P 534      -1.893 -34.495  -6.245  0.00  0.00      PROA  
ATOM   2200  HA  ARG P 534      -1.522 -35.238  -6.935  0.00  0.00      PROA  
ATOM   2201  CB  ARG P 534      -2.892 -35.212  -5.238  0.00  0.00      PROA  
ATOM   2202  HB1 ARG P 534      -3.123 -34.422  -4.492  0.00  0.00      PROA  
ATOM   2203  HB2 ARG P 534      -2.263 -35.998  -4.768  0.00  0.00      PROA  
ATOM   2204  CG  ARG P 534      -4.223 -35.642  -5.848  0.00  0.00      PROA  
ATOM   2205  HG1 ARG P 534      -4.738 -34.779  -6.321  0.00  0.00      PROA  
ATOM   2206  HG2 ARG P 534      -4.846 -35.883  -4.960  0.00  0.00      PROA  
ATOM   2207  CD  ARG P 534      -4.104 -36.740  -6.895  0.00  0.00      PROA  
ATOM   2208  HD1 ARG P 534      -3.749 -36.333  -7.866  0.00  0.00      PROA  
ATOM   2209  HD2 ARG P 534      -5.136 -37.069  -7.143  0.00  0.00      PROA  
ATOM   2210  NE  ARG P 534      -3.332 -37.857  -6.324  0.00  0.00      PROA  
ATOM   2211  HE  ARG P 534      -2.335 -37.931  -6.351  0.00  0.00      PROA  
ATOM   2212  CZ  ARG P 534      -3.774 -38.692  -5.369  0.00  0.00      PROA  
ATOM   2213  NH1 ARG P 534      -2.808 -39.243  -4.629  0.00  0.00      PROA  
ATOM   2214 HH11 ARG P 534      -3.047 -39.414  -3.673  0.00  0.00      PROA  
ATOM   2215 HH12 ARG P 534      -1.887 -38.973  -4.909  0.00  0.00      PROA  
ATOM   2216  NH2 ARG P 534      -4.958 -38.894  -5.017  0.00  0.00      PROA  
ATOM   2217 HH21 ARG P 534      -5.115 -39.590  -4.316  0.00  0.00      PROA  
ATOM   2218 HH22 ARG P 534      -5.631 -38.460  -5.616  0.00  0.00      PROA  
ATOM   2219  C   ARG P 534      -2.569 -33.335  -6.917  0.00  0.00      PROA  
ATOM   2220  O   ARG P 534      -2.837 -33.392  -8.097  0.00  0.00      PROA  
ATOM   2221  N   VAL P 535      -2.861 -32.303  -6.069  0.00  0.00      PROA  
ATOM   2222  HN  VAL P 535      -2.668 -32.395  -5.095  0.00  0.00      PROA  
ATOM   2223  CA  VAL P 535      -3.661 -31.129  -6.415  0.00  0.00      PROA  
ATOM   2224  HA  VAL P 535      -4.559 -31.507  -6.883  0.00  0.00      PROA  
ATOM   2225  CB  VAL P 535      -3.992 -30.255  -5.202  0.00  0.00      PROA  
ATOM   2226  HB  VAL P 535      -3.053 -29.700  -4.992  0.00  0.00      PROA  
ATOM   2227  CG1 VAL P 535      -5.130 -29.275  -5.531  0.00  0.00      PROA  
ATOM   2228 HG11 VAL P 535      -5.324 -28.607  -4.665  0.00  0.00      PROA  
ATOM   2229 HG12 VAL P 535      -6.035 -29.891  -5.722  0.00  0.00      PROA  
ATOM   2230 HG13 VAL P 535      -4.809 -28.570  -6.327  0.00  0.00      PROA  
ATOM   2231  CG2 VAL P 535      -4.523 -31.114  -4.030  0.00  0.00      PROA  
ATOM   2232 HG21 VAL P 535      -3.733 -31.579  -3.402  0.00  0.00      PROA  
ATOM   2233 HG22 VAL P 535      -5.272 -31.846  -4.400  0.00  0.00      PROA  
ATOM   2234 HG23 VAL P 535      -5.122 -30.483  -3.339  0.00  0.00      PROA  
ATOM   2235  C   VAL P 535      -2.835 -30.300  -7.464  0.00  0.00      PROA  
ATOM   2236  O   VAL P 535      -3.344 -29.790  -8.452  0.00  0.00      PROA  
ATOM   2237  N   ALA P 536      -1.445 -30.391  -7.309  0.00  0.00      PROA  
ATOM   2238  HN  ALA P 536      -1.085 -30.744  -6.448  0.00  0.00      PROA  
ATOM   2239  CA  ALA P 536      -0.450 -29.942  -8.219  0.00  0.00      PROA  
ATOM   2240  HA  ALA P 536      -0.671 -28.888  -8.297  0.00  0.00      PROA  
ATOM   2241  CB  ALA P 536       0.994 -30.014  -7.630  0.00  0.00      PROA  
ATOM   2242  HB1 ALA P 536       1.699 -29.352  -8.177  0.00  0.00      PROA  
ATOM   2243  HB2 ALA P 536       1.353 -31.062  -7.548  0.00  0.00      PROA  
ATOM   2244  HB3 ALA P 536       1.090 -29.522  -6.638  0.00  0.00      PROA  
ATOM   2245  C   ALA P 536      -0.550 -30.528  -9.678  0.00  0.00      PROA  
ATOM   2246  O   ALA P 536      -0.382 -29.766 -10.675  0.00  0.00      PROA  
ATOM   2247  N   ARG P 537      -0.621 -31.887  -9.735  0.00  0.00      PROA  
ATOM   2248  HN  ARG P 537      -0.613 -32.422  -8.894  0.00  0.00      PROA  
ATOM   2249  CA  ARG P 537      -0.760 -32.709 -10.966  0.00  0.00      PROA  
ATOM   2250  HA  ARG P 537      -0.022 -32.463 -11.715  0.00  0.00      PROA  
ATOM   2251  CB  ARG P 537      -0.845 -34.236 -10.797  0.00  0.00      PROA  
ATOM   2252  HB1 ARG P 537      -0.837 -34.601 -11.847  0.00  0.00      PROA  
ATOM   2253  HB2 ARG P 537      -1.845 -34.592 -10.471  0.00  0.00      PROA  
ATOM   2254  CG  ARG P 537       0.335 -35.007 -10.143  0.00  0.00      PROA  
ATOM   2255  HG1 ARG P 537       0.131 -34.820  -9.067  0.00  0.00      PROA  
ATOM   2256  HG2 ARG P 537       1.310 -34.492 -10.278  0.00  0.00      PROA  
ATOM   2257  CD  ARG P 537       0.428 -36.542 -10.453  0.00  0.00      PROA  
ATOM   2258  HD1 ARG P 537      -0.595 -36.960 -10.570  0.00  0.00      PROA  
ATOM   2259  HD2 ARG P 537       1.056 -37.061  -9.698  0.00  0.00      PROA  
ATOM   2260  NE  ARG P 537       1.150 -36.524 -11.720  0.00  0.00      PROA  
ATOM   2261  HE  ARG P 537       1.723 -35.719 -11.872  0.00  0.00      PROA  
ATOM   2262  CZ  ARG P 537       1.325 -37.503 -12.588  0.00  0.00      PROA  
ATOM   2263  NH1 ARG P 537       0.875 -38.701 -12.464  0.00  0.00      PROA  
ATOM   2264 HH11 ARG P 537       0.769 -39.290 -13.265  0.00  0.00      PROA  
ATOM   2265 HH12 ARG P 537       0.707 -39.190 -11.609  0.00  0.00      PROA  
ATOM   2266  NH2 ARG P 537       1.986 -37.232 -13.671  0.00  0.00      PROA  
ATOM   2267 HH21 ARG P 537       2.554 -36.410 -13.631  0.00  0.00      PROA  
ATOM   2268 HH22 ARG P 537       2.192 -38.036 -14.229  0.00  0.00      PROA  
ATOM   2269  C   ARG P 537      -1.946 -32.276 -11.785  0.00  0.00      PROA  
ATOM   2270  O   ARG P 537      -1.931 -32.596 -12.980  0.00  0.00      PROA  
ATOM   2271  N   LYS P 538      -2.927 -31.660 -11.187  0.00  0.00      PROA  
ATOM   2272  HN  LYS P 538      -2.939 -31.499 -10.203  0.00  0.00      PROA  
ATOM   2273  CA  LYS P 538      -4.255 -31.282 -11.786  0.00  0.00      PROA  
ATOM   2274  HA  LYS P 538      -4.278 -31.681 -12.789  0.00  0.00      PROA  
ATOM   2275  CB  LYS P 538      -5.489 -31.854 -10.977  0.00  0.00      PROA  
ATOM   2276  HB1 LYS P 538      -6.479 -31.507 -11.343  0.00  0.00      PROA  
ATOM   2277  HB2 LYS P 538      -5.519 -31.401  -9.963  0.00  0.00      PROA  
ATOM   2278  CG  LYS P 538      -5.589 -33.344 -10.835  0.00  0.00      PROA  
ATOM   2279  HG1 LYS P 538      -4.671 -33.573 -10.253  0.00  0.00      PROA  
ATOM   2280  HG2 LYS P 538      -5.530 -33.892 -11.800  0.00  0.00      PROA  
ATOM   2281  CD  LYS P 538      -6.830 -33.741 -10.013  0.00  0.00      PROA  
ATOM   2282  HD1 LYS P 538      -7.749 -33.359 -10.507  0.00  0.00      PROA  
ATOM   2283  HD2 LYS P 538      -6.885 -33.380  -8.964  0.00  0.00      PROA  
ATOM   2284  CE  LYS P 538      -7.026 -35.343  -9.877  0.00  0.00      PROA  
ATOM   2285  HE1 LYS P 538      -6.115 -35.745  -9.384  0.00  0.00      PROA  
ATOM   2286  HE2 LYS P 538      -7.079 -35.711 -10.925  0.00  0.00      PROA  
ATOM   2287  NZ  LYS P 538      -8.147 -35.882  -9.138  0.00  0.00      PROA  
ATOM   2288  HZ1 LYS P 538      -8.146 -35.478  -8.179  0.00  0.00      PROA  
ATOM   2289  HZ2 LYS P 538      -8.120 -36.914  -9.019  0.00  0.00      PROA  
ATOM   2290  HZ3 LYS P 538      -9.054 -35.712  -9.617  0.00  0.00      PROA  
ATOM   2291  C   LYS P 538      -4.495 -29.756 -11.972  0.00  0.00      PROA  
ATOM   2292  O   LYS P 538      -5.618 -29.424 -12.171  0.00  0.00      PROA  
ATOM   2293  N   LEU P 539      -3.502 -28.820 -11.929  0.00  0.00      PROA  
ATOM   2294  HN  LEU P 539      -2.561 -29.147 -11.881  0.00  0.00      PROA  
ATOM   2295  CA  LEU P 539      -3.618 -27.331 -12.019  0.00  0.00      PROA  
ATOM   2296  HA  LEU P 539      -4.293 -27.086 -11.212  0.00  0.00      PROA  
ATOM   2297  CB  LEU P 539      -2.186 -26.706 -11.768  0.00  0.00      PROA  
ATOM   2298  HB1 LEU P 539      -1.551 -26.873 -12.664  0.00  0.00      PROA  
ATOM   2299  HB2 LEU P 539      -1.606 -27.207 -10.963  0.00  0.00      PROA  
ATOM   2300  CG  LEU P 539      -2.214 -25.197 -11.457  0.00  0.00      PROA  
ATOM   2301  HG  LEU P 539      -1.267 -24.959 -10.928  0.00  0.00      PROA  
ATOM   2302  CD1 LEU P 539      -2.182 -24.310 -12.738  0.00  0.00      PROA  
ATOM   2303 HD11 LEU P 539      -3.119 -24.320 -13.336  0.00  0.00      PROA  
ATOM   2304 HD12 LEU P 539      -1.428 -24.679 -13.465  0.00  0.00      PROA  
ATOM   2305 HD13 LEU P 539      -1.833 -23.284 -12.495  0.00  0.00      PROA  
ATOM   2306  CD2 LEU P 539      -3.386 -24.852 -10.529  0.00  0.00      PROA  
ATOM   2307 HD21 LEU P 539      -3.454 -25.530  -9.651  0.00  0.00      PROA  
ATOM   2308 HD22 LEU P 539      -4.373 -24.835 -11.039  0.00  0.00      PROA  
ATOM   2309 HD23 LEU P 539      -3.274 -23.839 -10.086  0.00  0.00      PROA  
ATOM   2310  C   LEU P 539      -4.376 -26.830 -13.214  0.00  0.00      PROA  
ATOM   2311  O   LEU P 539      -5.217 -25.953 -13.077  0.00  0.00      PROA  
ATOM   2312  N   ASP P 540      -4.115 -27.368 -14.415  0.00  0.00      PROA  
ATOM   2313  HN  ASP P 540      -3.328 -27.976 -14.488  0.00  0.00      PROA  
ATOM   2314  CA  ASP P 540      -4.981 -27.094 -15.656  0.00  0.00      PROA  
ATOM   2315  HA  ASP P 540      -4.801 -26.065 -15.933  0.00  0.00      PROA  
ATOM   2316  CB  ASP P 540      -4.292 -27.786 -16.771  0.00  0.00      PROA  
ATOM   2317  HB1 ASP P 540      -3.220 -27.523 -16.647  0.00  0.00      PROA  
ATOM   2318  HB2 ASP P 540      -4.485 -27.454 -17.814  0.00  0.00      PROA  
ATOM   2319  CG  ASP P 540      -4.453 -29.299 -16.694  0.00  0.00      PROA  
ATOM   2320  OD1 ASP P 540      -4.244 -29.856 -15.610  0.00  0.00      PROA  
ATOM   2321  OD2 ASP P 540      -4.730 -29.896 -17.731  0.00  0.00      PROA  
ATOM   2322  C   ASP P 540      -6.415 -27.328 -15.494  0.00  0.00      PROA  
ATOM   2323  O   ASP P 540      -7.244 -26.608 -16.063  0.00  0.00      PROA  
ATOM   2324  N   ARG P 541      -6.835 -28.389 -14.733  0.00  0.00      PROA  
ATOM   2325  HN  ARG P 541      -6.147 -28.956 -14.288  0.00  0.00      PROA  
ATOM   2326  CA  ARG P 541      -8.226 -28.643 -14.510  0.00  0.00      PROA  
ATOM   2327  HA  ARG P 541      -8.773 -28.546 -15.436  0.00  0.00      PROA  
ATOM   2328  CB  ARG P 541      -8.594 -30.115 -13.987  0.00  0.00      PROA  
ATOM   2329  HB1 ARG P 541      -9.688 -30.236 -14.138  0.00  0.00      PROA  
ATOM   2330  HB2 ARG P 541      -8.322 -30.152 -12.911  0.00  0.00      PROA  
ATOM   2331  CG  ARG P 541      -7.776 -31.189 -14.716  0.00  0.00      PROA  
ATOM   2332  HG1 ARG P 541      -8.052 -32.139 -14.209  0.00  0.00      PROA  
ATOM   2333  HG2 ARG P 541      -6.690 -31.117 -14.492  0.00  0.00      PROA  
ATOM   2334  CD  ARG P 541      -8.035 -31.100 -16.195  0.00  0.00      PROA  
ATOM   2335  HD1 ARG P 541      -7.382 -31.812 -16.742  0.00  0.00      PROA  
ATOM   2336  HD2 ARG P 541      -7.845 -30.054 -16.515  0.00  0.00      PROA  
ATOM   2337  NE  ARG P 541      -9.526 -31.360 -16.503  0.00  0.00      PROA  
ATOM   2338  HE  ARG P 541     -10.037 -32.095 -16.059  0.00  0.00      PROA  
ATOM   2339  CZ  ARG P 541     -10.296 -30.467 -17.081  0.00  0.00      PROA  
ATOM   2340  NH1 ARG P 541     -11.599 -30.742 -17.192  0.00  0.00      PROA  
ATOM   2341 HH11 ARG P 541     -12.264 -30.086 -17.550  0.00  0.00      PROA  
ATOM   2342 HH12 ARG P 541     -12.051 -31.616 -17.016  0.00  0.00      PROA  
ATOM   2343  NH2 ARG P 541      -9.859 -29.444 -17.751  0.00  0.00      PROA  
ATOM   2344 HH21 ARG P 541      -8.880 -29.392 -17.949  0.00  0.00      PROA  
ATOM   2345 HH22 ARG P 541     -10.572 -28.820 -18.071  0.00  0.00      PROA  
ATOM   2346  C   ARG P 541      -8.884 -27.660 -13.554  0.00  0.00      PROA  
ATOM   2347  O   ARG P 541     -10.020 -27.257 -13.749  0.00  0.00      PROA  
ATOM   2348  N   TYR P 542      -8.172 -27.229 -12.546  0.00  0.00      PROA  
ATOM   2349  HN  TYR P 542      -7.254 -27.611 -12.468  0.00  0.00      PROA  
ATOM   2350  CA  TYR P 542      -8.687 -26.354 -11.515  0.00  0.00      PROA  
ATOM   2351  HA  TYR P 542      -9.701 -26.614 -11.249  0.00  0.00      PROA  
ATOM   2352  CB  TYR P 542      -7.889 -26.311 -10.251  0.00  0.00      PROA  
ATOM   2353  HB1 TYR P 542      -8.249 -25.602  -9.476  0.00  0.00      PROA  
ATOM   2354  HB2 TYR P 542      -6.830 -26.095 -10.510  0.00  0.00      PROA  
ATOM   2355  CG  TYR P 542      -7.955 -27.620  -9.591  0.00  0.00      PROA  
ATOM   2356  CD1 TYR P 542      -9.178 -28.263  -9.178  0.00  0.00      PROA  
ATOM   2357  HD1 TYR P 542     -10.136 -27.800  -9.363  0.00  0.00      PROA  
ATOM   2358  CE1 TYR P 542      -9.201 -29.481  -8.485  0.00  0.00      PROA  
ATOM   2359  HE1 TYR P 542     -10.162 -29.854  -8.164  0.00  0.00      PROA  
ATOM   2360  CZ  TYR P 542      -7.966 -30.091  -8.116  0.00  0.00      PROA  
ATOM   2361  OH  TYR P 542      -8.123 -31.401  -7.477  0.00  0.00      PROA  
ATOM   2362  HH  TYR P 542      -9.054 -31.526  -7.282  0.00  0.00      PROA  
ATOM   2363  CD2 TYR P 542      -6.752 -28.293  -9.209  0.00  0.00      PROA  
ATOM   2364  HD2 TYR P 542      -5.839 -27.819  -9.540  0.00  0.00      PROA  
ATOM   2365  CE2 TYR P 542      -6.734 -29.513  -8.504  0.00  0.00      PROA  
ATOM   2366  HE2 TYR P 542      -5.792 -29.985  -8.267  0.00  0.00      PROA  
ATOM   2367  C   TYR P 542      -8.684 -24.857 -11.975  0.00  0.00      PROA  
ATOM   2368  O   TYR P 542      -9.158 -23.967 -11.222  0.00  0.00      PROA  
ATOM   2369  N   SER P 543      -8.233 -24.585 -13.194  0.00  0.00      PROA  
ATOM   2370  HN  SER P 543      -7.770 -25.316 -13.689  0.00  0.00      PROA  
ATOM   2371  CA  SER P 543      -8.272 -23.222 -13.800  0.00  0.00      PROA  
ATOM   2372  HA  SER P 543      -8.311 -22.509 -12.990  0.00  0.00      PROA  
ATOM   2373  CB  SER P 543      -7.008 -22.958 -14.547  0.00  0.00      PROA  
ATOM   2374  HB1 SER P 543      -7.023 -21.938 -14.988  0.00  0.00      PROA  
ATOM   2375  HB2 SER P 543      -6.868 -23.626 -15.423  0.00  0.00      PROA  
ATOM   2376  OG  SER P 543      -5.859 -23.092 -13.702  0.00  0.00      PROA  
ATOM   2377  HG1 SER P 543      -5.753 -24.003 -13.417  0.00  0.00      PROA  
ATOM   2378  C   SER P 543      -9.456 -22.994 -14.699  0.00  0.00      PROA  
ATOM   2379  O   SER P 543      -9.653 -21.997 -15.342  0.00  0.00      PROA  
ATOM   2380  N   GLU P 544     -10.326 -24.050 -14.817  0.00  0.00      PROA  
ATOM   2381  HN  GLU P 544     -10.164 -24.844 -14.237  0.00  0.00      PROA  
ATOM   2382  CA  GLU P 544     -11.480 -23.945 -15.647  0.00  0.00      PROA  
ATOM   2383  HA  GLU P 544     -11.233 -23.732 -16.677  0.00  0.00      PROA  
ATOM   2384  CB  GLU P 544     -12.381 -25.209 -15.686  0.00  0.00      PROA  
ATOM   2385  HB1 GLU P 544     -13.291 -24.970 -16.275  0.00  0.00      PROA  
ATOM   2386  HB2 GLU P 544     -12.627 -25.530 -14.651  0.00  0.00      PROA  
ATOM   2387  CG  GLU P 544     -11.796 -26.461 -16.460  0.00  0.00      PROA  
ATOM   2388  HG1 GLU P 544     -11.059 -26.996 -15.825  0.00  0.00      PROA  
ATOM   2389  HG2 GLU P 544     -11.205 -25.939 -17.243  0.00  0.00      PROA  
ATOM   2390  CD  GLU P 544     -12.642 -27.384 -17.209  0.00  0.00      PROA  
ATOM   2391  OE1 GLU P 544     -12.001 -27.925 -18.180  0.00  0.00      PROA  
ATOM   2392  OE2 GLU P 544     -13.839 -27.664 -16.928  0.00  0.00      PROA  
ATOM   2393  C   GLU P 544     -12.423 -22.778 -15.293  0.00  0.00      PROA  
ATOM   2394  O   GLU P 544     -12.957 -22.113 -16.197  0.00  0.00      PROA  
ATOM   2395  N   TYR P 545     -12.605 -22.483 -13.963  0.00  0.00      PROA  
ATOM   2396  HN  TYR P 545     -12.177 -22.877 -13.153  0.00  0.00      PROA  
ATOM   2397  CA  TYR P 545     -13.565 -21.469 -13.702  0.00  0.00      PROA  
ATOM   2398  HA  TYR P 545     -14.189 -21.088 -14.496  0.00  0.00      PROA  
ATOM   2399  CB  TYR P 545     -14.667 -21.968 -12.782  0.00  0.00      PROA  
ATOM   2400  HB1 TYR P 545     -15.349 -21.115 -12.581  0.00  0.00      PROA  
ATOM   2401  HB2 TYR P 545     -14.410 -22.427 -11.804  0.00  0.00      PROA  
ATOM   2402  CG  TYR P 545     -15.527 -22.992 -13.422  0.00  0.00      PROA  
ATOM   2403  CD1 TYR P 545     -16.540 -22.477 -14.308  0.00  0.00      PROA  
ATOM   2404  HD1 TYR P 545     -16.609 -21.410 -14.458  0.00  0.00      PROA  
ATOM   2405  CE1 TYR P 545     -17.255 -23.369 -15.095  0.00  0.00      PROA  
ATOM   2406  HE1 TYR P 545     -17.883 -22.911 -15.845  0.00  0.00      PROA  
ATOM   2407  CZ  TYR P 545     -16.963 -24.715 -15.019  0.00  0.00      PROA  
ATOM   2408  OH  TYR P 545     -17.550 -25.602 -15.923  0.00  0.00      PROA  
ATOM   2409  HH  TYR P 545     -17.009 -26.372 -15.734  0.00  0.00      PROA  
ATOM   2410  CD2 TYR P 545     -15.268 -24.381 -13.368  0.00  0.00      PROA  
ATOM   2411  HD2 TYR P 545     -14.426 -24.752 -12.803  0.00  0.00      PROA  
ATOM   2412  CE2 TYR P 545     -16.050 -25.223 -14.126  0.00  0.00      PROA  
ATOM   2413  HE2 TYR P 545     -15.749 -26.259 -14.167  0.00  0.00      PROA  
ATOM   2414  C   TYR P 545     -12.871 -20.305 -13.007  0.00  0.00      PROA  
ATOM   2415  O   TYR P 545     -12.491 -20.468 -11.849  0.00  0.00      PROA  
ATOM   2416  N   GLY P 546     -12.665 -19.094 -13.635  0.00  0.00      PROA  
ATOM   2417  HN  GLY P 546     -13.079 -18.793 -14.490  0.00  0.00      PROA  
ATOM   2418  CA  GLY P 546     -11.917 -18.056 -12.912  0.00  0.00      PROA  
ATOM   2419  HA1 GLY P 546     -11.838 -17.163 -13.514  0.00  0.00      PROA  
ATOM   2420  HA2 GLY P 546     -10.935 -18.488 -12.785  0.00  0.00      PROA  
ATOM   2421  C   GLY P 546     -12.484 -17.542 -11.560  0.00  0.00      PROA  
ATOM   2422  O   GLY P 546     -11.691 -17.115 -10.721  0.00  0.00      PROA  
ATOM   2423  N   ALA P 547     -13.858 -17.528 -11.320  0.00  0.00      PROA  
ATOM   2424  HN  ALA P 547     -14.478 -17.697 -12.082  0.00  0.00      PROA  
ATOM   2425  CA  ALA P 547     -14.369 -17.272 -10.035  0.00  0.00      PROA  
ATOM   2426  HA  ALA P 547     -14.265 -16.225  -9.789  0.00  0.00      PROA  
ATOM   2427  CB  ALA P 547     -15.873 -17.500 -10.153  0.00  0.00      PROA  
ATOM   2428  HB1 ALA P 547     -16.338 -16.800 -10.880  0.00  0.00      PROA  
ATOM   2429  HB2 ALA P 547     -16.308 -17.259  -9.159  0.00  0.00      PROA  
ATOM   2430  HB3 ALA P 547     -16.233 -18.501 -10.472  0.00  0.00      PROA  
ATOM   2431  C   ALA P 547     -13.845 -18.339  -9.032  0.00  0.00      PROA  
ATOM   2432  O   ALA P 547     -13.369 -17.977  -7.978  0.00  0.00      PROA  
ATOM   2433  N   ALA P 548     -13.841 -19.630  -9.352  0.00  0.00      PROA  
ATOM   2434  HN  ALA P 548     -14.286 -19.985 -10.171  0.00  0.00      PROA  
ATOM   2435  CA  ALA P 548     -13.207 -20.628  -8.531  0.00  0.00      PROA  
ATOM   2436  HA  ALA P 548     -13.756 -20.629  -7.601  0.00  0.00      PROA  
ATOM   2437  CB  ALA P 548     -13.359 -22.028  -9.129  0.00  0.00      PROA  
ATOM   2438  HB1 ALA P 548     -14.446 -22.249  -9.176  0.00  0.00      PROA  
ATOM   2439  HB2 ALA P 548     -12.876 -22.804  -8.497  0.00  0.00      PROA  
ATOM   2440  HB3 ALA P 548     -13.079 -22.206 -10.189  0.00  0.00      PROA  
ATOM   2441  C   ALA P 548     -11.807 -20.375  -8.090  0.00  0.00      PROA  
ATOM   2442  O   ALA P 548     -11.433 -20.611  -6.940  0.00  0.00      PROA  
ATOM   2443  N   VAL P 549     -10.973 -19.858  -9.031  0.00  0.00      PROA  
ATOM   2444  HN  VAL P 549     -11.265 -19.966  -9.978  0.00  0.00      PROA  
ATOM   2445  CA  VAL P 549      -9.622 -19.498  -8.677  0.00  0.00      PROA  
ATOM   2446  HA  VAL P 549      -9.162 -20.343  -8.186  0.00  0.00      PROA  
ATOM   2447  CB  VAL P 549      -9.031 -19.154 -10.065  0.00  0.00      PROA  
ATOM   2448  HB  VAL P 549      -9.624 -18.355 -10.561  0.00  0.00      PROA  
ATOM   2449  CG1 VAL P 549      -7.572 -18.635  -9.908  0.00  0.00      PROA  
ATOM   2450 HG11 VAL P 549      -7.228 -18.461 -10.950  0.00  0.00      PROA  
ATOM   2451 HG12 VAL P 549      -6.962 -19.344  -9.308  0.00  0.00      PROA  
ATOM   2452 HG13 VAL P 549      -7.606 -17.611  -9.477  0.00  0.00      PROA  
ATOM   2453  CG2 VAL P 549      -9.003 -20.408 -10.982  0.00  0.00      PROA  
ATOM   2454 HG21 VAL P 549      -8.498 -21.286 -10.527  0.00  0.00      PROA  
ATOM   2455 HG22 VAL P 549      -8.424 -20.108 -11.882  0.00  0.00      PROA  
ATOM   2456 HG23 VAL P 549     -10.071 -20.524 -11.264  0.00  0.00      PROA  
ATOM   2457  C   VAL P 549      -9.382 -18.338  -7.710  0.00  0.00      PROA  
ATOM   2458  O   VAL P 549      -8.506 -18.311  -6.793  0.00  0.00      PROA  
ATOM   2459  N   LEU P 550     -10.165 -17.313  -7.871  0.00  0.00      PROA  
ATOM   2460  HN  LEU P 550     -10.934 -17.427  -8.495  0.00  0.00      PROA  
ATOM   2461  CA  LEU P 550     -10.246 -16.227  -6.946  0.00  0.00      PROA  
ATOM   2462  HA  LEU P 550      -9.283 -15.740  -6.956  0.00  0.00      PROA  
ATOM   2463  CB  LEU P 550     -11.020 -15.013  -7.578  0.00  0.00      PROA  
ATOM   2464  HB1 LEU P 550     -12.071 -15.344  -7.722  0.00  0.00      PROA  
ATOM   2465  HB2 LEU P 550     -10.729 -14.974  -8.650  0.00  0.00      PROA  
ATOM   2466  CG  LEU P 550     -10.921 -13.673  -6.780  0.00  0.00      PROA  
ATOM   2467  HG  LEU P 550     -11.541 -13.796  -5.867  0.00  0.00      PROA  
ATOM   2468  CD1 LEU P 550      -9.523 -13.190  -6.521  0.00  0.00      PROA  
ATOM   2469 HD11 LEU P 550      -9.481 -12.212  -5.996  0.00  0.00      PROA  
ATOM   2470 HD12 LEU P 550      -8.964 -13.054  -7.472  0.00  0.00      PROA  
ATOM   2471 HD13 LEU P 550      -8.956 -13.969  -5.968  0.00  0.00      PROA  
ATOM   2472  CD2 LEU P 550     -11.599 -12.558  -7.586  0.00  0.00      PROA  
ATOM   2473 HD21 LEU P 550     -11.158 -12.406  -8.594  0.00  0.00      PROA  
ATOM   2474 HD22 LEU P 550     -11.574 -11.586  -7.048  0.00  0.00      PROA  
ATOM   2475 HD23 LEU P 550     -12.664 -12.776  -7.819  0.00  0.00      PROA  
ATOM   2476  C   LEU P 550     -10.713 -16.531  -5.493  0.00  0.00      PROA  
ATOM   2477  O   LEU P 550     -10.140 -16.147  -4.432  0.00  0.00      PROA  
ATOM   2478  N   PHE P 551     -11.791 -17.384  -5.550  0.00  0.00      PROA  
ATOM   2479  HN  PHE P 551     -12.388 -17.504  -6.339  0.00  0.00      PROA  
ATOM   2480  CA  PHE P 551     -12.250 -18.036  -4.357  0.00  0.00      PROA  
ATOM   2481  HA  PHE P 551     -12.487 -17.230  -3.678  0.00  0.00      PROA  
ATOM   2482  CB  PHE P 551     -13.440 -18.930  -4.637  0.00  0.00      PROA  
ATOM   2483  HB1 PHE P 551     -13.262 -19.980  -4.953  0.00  0.00      PROA  
ATOM   2484  HB2 PHE P 551     -14.055 -18.507  -5.459  0.00  0.00      PROA  
ATOM   2485  CG  PHE P 551     -14.295 -19.003  -3.391  0.00  0.00      PROA  
ATOM   2486  CD1 PHE P 551     -14.050 -19.991  -2.452  0.00  0.00      PROA  
ATOM   2487  HD1 PHE P 551     -13.147 -20.578  -2.537  0.00  0.00      PROA  
ATOM   2488  CE1 PHE P 551     -14.783 -20.074  -1.252  0.00  0.00      PROA  
ATOM   2489  HE1 PHE P 551     -14.470 -20.777  -0.495  0.00  0.00      PROA  
ATOM   2490  CZ  PHE P 551     -15.849 -19.255  -1.139  0.00  0.00      PROA  
ATOM   2491  HZ  PHE P 551     -16.355 -19.406  -0.197  0.00  0.00      PROA  
ATOM   2492  CD2 PHE P 551     -15.380 -18.157  -3.187  0.00  0.00      PROA  
ATOM   2493  HD2 PHE P 551     -15.679 -17.417  -3.914  0.00  0.00      PROA  
ATOM   2494  CE2 PHE P 551     -16.209 -18.295  -2.127  0.00  0.00      PROA  
ATOM   2495  HE2 PHE P 551     -17.042 -17.631  -1.947  0.00  0.00      PROA  
ATOM   2496  C   PHE P 551     -11.166 -18.899  -3.781  0.00  0.00      PROA  
ATOM   2497  O   PHE P 551     -10.964 -18.841  -2.551  0.00  0.00      PROA  
ATOM   2498  N   LEU P 552     -10.479 -19.663  -4.591  0.00  0.00      PROA  
ATOM   2499  HN  LEU P 552     -10.854 -19.586  -5.512  0.00  0.00      PROA  
ATOM   2500  CA  LEU P 552      -9.410 -20.544  -4.039  0.00  0.00      PROA  
ATOM   2501  HA  LEU P 552      -9.883 -21.018  -3.192  0.00  0.00      PROA  
ATOM   2502  CB  LEU P 552      -9.063 -21.589  -5.113  0.00  0.00      PROA  
ATOM   2503  HB1 LEU P 552      -8.625 -21.091  -6.004  0.00  0.00      PROA  
ATOM   2504  HB2 LEU P 552      -9.999 -22.073  -5.464  0.00  0.00      PROA  
ATOM   2505  CG  LEU P 552      -8.135 -22.701  -4.518  0.00  0.00      PROA  
ATOM   2506  HG  LEU P 552      -7.250 -22.292  -3.986  0.00  0.00      PROA  
ATOM   2507  CD1 LEU P 552      -8.994 -23.542  -3.520  0.00  0.00      PROA  
ATOM   2508 HD11 LEU P 552      -8.596 -24.520  -3.173  0.00  0.00      PROA  
ATOM   2509 HD12 LEU P 552      -9.971 -23.671  -4.031  0.00  0.00      PROA  
ATOM   2510 HD13 LEU P 552      -9.151 -22.887  -2.636  0.00  0.00      PROA  
ATOM   2511  CD2 LEU P 552      -7.508 -23.640  -5.627  0.00  0.00      PROA  
ATOM   2512 HD21 LEU P 552      -6.869 -24.413  -5.149  0.00  0.00      PROA  
ATOM   2513 HD22 LEU P 552      -6.818 -23.099  -6.310  0.00  0.00      PROA  
ATOM   2514 HD23 LEU P 552      -8.321 -24.105  -6.223  0.00  0.00      PROA  
ATOM   2515  C   LEU P 552      -8.273 -19.771  -3.368  0.00  0.00      PROA  
ATOM   2516  O   LEU P 552      -7.672 -20.237  -2.409  0.00  0.00      PROA  
ATOM   2517  N   LEU P 553      -7.864 -18.604  -3.932  0.00  0.00      PROA  
ATOM   2518  HN  LEU P 553      -8.093 -18.195  -4.811  0.00  0.00      PROA  
ATOM   2519  CA  LEU P 553      -6.884 -17.790  -3.201  0.00  0.00      PROA  
ATOM   2520  HA  LEU P 553      -5.998 -18.315  -2.875  0.00  0.00      PROA  
ATOM   2521  CB  LEU P 553      -6.308 -16.693  -4.153  0.00  0.00      PROA  
ATOM   2522  HB1 LEU P 553      -5.735 -15.868  -3.679  0.00  0.00      PROA  
ATOM   2523  HB2 LEU P 553      -7.336 -16.353  -4.403  0.00  0.00      PROA  
ATOM   2524  CG  LEU P 553      -5.400 -17.240  -5.322  0.00  0.00      PROA  
ATOM   2525  HG  LEU P 553      -5.813 -18.194  -5.715  0.00  0.00      PROA  
ATOM   2526  CD1 LEU P 553      -5.306 -16.223  -6.473  0.00  0.00      PROA  
ATOM   2527 HD11 LEU P 553      -6.259 -15.655  -6.536  0.00  0.00      PROA  
ATOM   2528 HD12 LEU P 553      -5.032 -16.684  -7.446  0.00  0.00      PROA  
ATOM   2529 HD13 LEU P 553      -4.556 -15.454  -6.192  0.00  0.00      PROA  
ATOM   2530  CD2 LEU P 553      -4.017 -17.688  -4.765  0.00  0.00      PROA  
ATOM   2531 HD21 LEU P 553      -3.275 -17.975  -5.541  0.00  0.00      PROA  
ATOM   2532 HD22 LEU P 553      -4.142 -18.535  -4.057  0.00  0.00      PROA  
ATOM   2533 HD23 LEU P 553      -3.609 -16.785  -4.265  0.00  0.00      PROA  
ATOM   2534  C   LEU P 553      -7.304 -17.245  -1.911  0.00  0.00      PROA  
ATOM   2535  O   LEU P 553      -6.589 -17.373  -0.943  0.00  0.00      PROA  
ATOM   2536  N   MET P 554      -8.561 -16.700  -1.763  0.00  0.00      PROA  
ATOM   2537  HN  MET P 554      -9.215 -16.484  -2.484  0.00  0.00      PROA  
ATOM   2538  CA  MET P 554      -9.130 -16.278  -0.431  0.00  0.00      PROA  
ATOM   2539  HA  MET P 554      -8.325 -15.698  -0.003  0.00  0.00      PROA  
ATOM   2540  CB  MET P 554     -10.415 -15.452  -0.612  0.00  0.00      PROA  
ATOM   2541  HB1 MET P 554     -10.991 -15.286   0.324  0.00  0.00      PROA  
ATOM   2542  HB2 MET P 554     -11.072 -15.890  -1.394  0.00  0.00      PROA  
ATOM   2543  CG  MET P 554     -10.120 -13.999  -1.096  0.00  0.00      PROA  
ATOM   2544  HG1 MET P 554     -11.082 -13.456  -0.971  0.00  0.00      PROA  
ATOM   2545  HG2 MET P 554      -9.897 -14.075  -2.182  0.00  0.00      PROA  
ATOM   2546  SD  MET P 554      -8.753 -13.256  -0.296  0.00  0.00      PROA  
ATOM   2547  CE  MET P 554      -8.501 -11.828  -1.431  0.00  0.00      PROA  
ATOM   2548  HE1 MET P 554      -9.296 -11.054  -1.375  0.00  0.00      PROA  
ATOM   2549  HE2 MET P 554      -8.346 -12.201  -2.466  0.00  0.00      PROA  
ATOM   2550  HE3 MET P 554      -7.511 -11.414  -1.145  0.00  0.00      PROA  
ATOM   2551  C   MET P 554      -9.267 -17.344   0.543  0.00  0.00      PROA  
ATOM   2552  O   MET P 554      -9.024 -17.187   1.763  0.00  0.00      PROA  
ATOM   2553  N   CYS P 555      -9.686 -18.546   0.064  0.00  0.00      PROA  
ATOM   2554  HN  CYS P 555      -9.921 -18.770  -0.879  0.00  0.00      PROA  
ATOM   2555  CA  CYS P 555      -9.651 -19.790   0.850  0.00  0.00      PROA  
ATOM   2556  HA  CYS P 555     -10.244 -19.655   1.743  0.00  0.00      PROA  
ATOM   2557  CB  CYS P 555     -10.307 -20.891  -0.009  0.00  0.00      PROA  
ATOM   2558  HB1 CYS P 555      -9.532 -21.070  -0.785  0.00  0.00      PROA  
ATOM   2559  HB2 CYS P 555     -11.176 -20.532  -0.600  0.00  0.00      PROA  
ATOM   2560  SG  CYS P 555     -10.689 -22.354   0.941  0.00  0.00      PROA  
ATOM   2561  HG1 CYS P 555      -9.448 -22.709   1.244  0.00  0.00      PROA  
ATOM   2562  C   CYS P 555      -8.318 -20.150   1.364  0.00  0.00      PROA  
ATOM   2563  O   CYS P 555      -8.064 -20.363   2.560  0.00  0.00      PROA  
ATOM   2564  N   THR P 556      -7.294 -20.161   0.448  0.00  0.00      PROA  
ATOM   2565  HN  THR P 556      -7.427 -19.929  -0.512  0.00  0.00      PROA  
ATOM   2566  CA  THR P 556      -5.893 -20.513   0.709  0.00  0.00      PROA  
ATOM   2567  HA  THR P 556      -5.923 -21.491   1.167  0.00  0.00      PROA  
ATOM   2568  CB  THR P 556      -5.077 -20.597  -0.526  0.00  0.00      PROA  
ATOM   2569  HB  THR P 556      -5.212 -19.722  -1.198  0.00  0.00      PROA  
ATOM   2570  OG1 THR P 556      -5.429 -21.715  -1.312  0.00  0.00      PROA  
ATOM   2571  HG1 THR P 556      -6.181 -21.453  -1.849  0.00  0.00      PROA  
ATOM   2572  CG2 THR P 556      -3.543 -20.710  -0.286  0.00  0.00      PROA  
ATOM   2573 HG21 THR P 556      -3.376 -21.570   0.398  0.00  0.00      PROA  
ATOM   2574 HG22 THR P 556      -3.193 -19.695  -0.001  0.00  0.00      PROA  
ATOM   2575 HG23 THR P 556      -3.110 -21.047  -1.253  0.00  0.00      PROA  
ATOM   2576  C   THR P 556      -5.196 -19.594   1.723  0.00  0.00      PROA  
ATOM   2577  O   THR P 556      -4.415 -20.114   2.561  0.00  0.00      PROA  
ATOM   2578  N   PHE P 557      -5.487 -18.282   1.648  0.00  0.00      PROA  
ATOM   2579  HN  PHE P 557      -5.948 -18.030   0.801  0.00  0.00      PROA  
ATOM   2580  CA  PHE P 557      -5.138 -17.310   2.553  0.00  0.00      PROA  
ATOM   2581  HA  PHE P 557      -4.059 -17.299   2.538  0.00  0.00      PROA  
ATOM   2582  CB  PHE P 557      -5.560 -15.883   2.027  0.00  0.00      PROA  
ATOM   2583  HB1 PHE P 557      -6.651 -15.803   1.835  0.00  0.00      PROA  
ATOM   2584  HB2 PHE P 557      -4.981 -15.607   1.120  0.00  0.00      PROA  
ATOM   2585  CG  PHE P 557      -5.213 -14.784   3.043  0.00  0.00      PROA  
ATOM   2586  CD1 PHE P 557      -3.822 -14.597   3.375  0.00  0.00      PROA  
ATOM   2587  HD1 PHE P 557      -3.073 -15.268   2.981  0.00  0.00      PROA  
ATOM   2588  CE1 PHE P 557      -3.457 -13.489   4.188  0.00  0.00      PROA  
ATOM   2589  HE1 PHE P 557      -2.423 -13.176   4.206  0.00  0.00      PROA  
ATOM   2590  CZ  PHE P 557      -4.405 -12.621   4.744  0.00  0.00      PROA  
ATOM   2591  HZ  PHE P 557      -4.075 -11.779   5.335  0.00  0.00      PROA  
ATOM   2592  CD2 PHE P 557      -6.191 -13.893   3.553  0.00  0.00      PROA  
ATOM   2593  HD2 PHE P 557      -7.179 -13.935   3.120  0.00  0.00      PROA  
ATOM   2594  CE2 PHE P 557      -5.772 -12.797   4.382  0.00  0.00      PROA  
ATOM   2595  HE2 PHE P 557      -6.426 -11.960   4.576  0.00  0.00      PROA  
ATOM   2596  C   PHE P 557      -5.613 -17.540   3.981  0.00  0.00      PROA  
ATOM   2597  O   PHE P 557      -4.881 -17.582   4.942  0.00  0.00      PROA  
ATOM   2598  N   ALA P 558      -6.927 -17.850   4.113  0.00  0.00      PROA  
ATOM   2599  HN  ALA P 558      -7.590 -17.924   3.371  0.00  0.00      PROA  
ATOM   2600  CA  ALA P 558      -7.432 -18.192   5.451  0.00  0.00      PROA  
ATOM   2601  HA  ALA P 558      -7.196 -17.410   6.158  0.00  0.00      PROA  
ATOM   2602  CB  ALA P 558      -8.952 -18.400   5.348  0.00  0.00      PROA  
ATOM   2603  HB1 ALA P 558      -9.181 -19.310   4.753  0.00  0.00      PROA  
ATOM   2604  HB2 ALA P 558      -9.303 -17.596   4.666  0.00  0.00      PROA  
ATOM   2605  HB3 ALA P 558      -9.519 -18.621   6.277  0.00  0.00      PROA  
ATOM   2606  C   ALA P 558      -6.810 -19.510   6.002  0.00  0.00      PROA  
ATOM   2607  O   ALA P 558      -6.360 -19.610   7.166  0.00  0.00      PROA  
ATOM   2608  N   LEU P 559      -6.654 -20.489   5.099  0.00  0.00      PROA  
ATOM   2609  HN  LEU P 559      -7.025 -20.323   4.189  0.00  0.00      PROA  
ATOM   2610  CA  LEU P 559      -5.974 -21.718   5.307  0.00  0.00      PROA  
ATOM   2611  HA  LEU P 559      -6.547 -22.193   6.091  0.00  0.00      PROA  
ATOM   2612  CB  LEU P 559      -6.069 -22.544   3.936  0.00  0.00      PROA  
ATOM   2613  HB1 LEU P 559      -5.256 -22.192   3.266  0.00  0.00      PROA  
ATOM   2614  HB2 LEU P 559      -7.075 -22.467   3.471  0.00  0.00      PROA  
ATOM   2615  CG  LEU P 559      -5.811 -24.048   4.272  0.00  0.00      PROA  
ATOM   2616  HG  LEU P 559      -4.869 -24.151   4.851  0.00  0.00      PROA  
ATOM   2617  CD1 LEU P 559      -6.921 -24.582   5.105  0.00  0.00      PROA  
ATOM   2618 HD11 LEU P 559      -6.816 -24.344   6.185  0.00  0.00      PROA  
ATOM   2619 HD12 LEU P 559      -6.920 -25.666   4.861  0.00  0.00      PROA  
ATOM   2620 HD13 LEU P 559      -7.890 -24.152   4.774  0.00  0.00      PROA  
ATOM   2621  CD2 LEU P 559      -5.604 -24.816   2.947  0.00  0.00      PROA  
ATOM   2622 HD21 LEU P 559      -6.627 -24.996   2.553  0.00  0.00      PROA  
ATOM   2623 HD22 LEU P 559      -5.159 -25.806   3.184  0.00  0.00      PROA  
ATOM   2624 HD23 LEU P 559      -4.989 -24.191   2.264  0.00  0.00      PROA  
ATOM   2625  C   LEU P 559      -4.538 -21.534   5.786  0.00  0.00      PROA  
ATOM   2626  O   LEU P 559      -4.031 -22.084   6.806  0.00  0.00      PROA  
ATOM   2627  N   ILE P 560      -3.818 -20.565   5.131  0.00  0.00      PROA  
ATOM   2628  HN  ILE P 560      -4.163 -20.210   4.266  0.00  0.00      PROA  
ATOM   2629  CA  ILE P 560      -2.529 -20.152   5.616  0.00  0.00      PROA  
ATOM   2630  HA  ILE P 560      -1.875 -20.987   5.821  0.00  0.00      PROA  
ATOM   2631  CB  ILE P 560      -1.783 -19.310   4.573  0.00  0.00      PROA  
ATOM   2632  HB  ILE P 560      -2.525 -18.658   4.062  0.00  0.00      PROA  
ATOM   2633  CG2 ILE P 560      -0.678 -18.366   5.194  0.00  0.00      PROA  
ATOM   2634 HG21 ILE P 560       0.080 -19.015   5.682  0.00  0.00      PROA  
ATOM   2635 HG22 ILE P 560      -0.941 -17.684   6.031  0.00  0.00      PROA  
ATOM   2636 HG23 ILE P 560      -0.230 -17.674   4.450  0.00  0.00      PROA  
ATOM   2637  CG1 ILE P 560      -1.187 -20.201   3.393  0.00  0.00      PROA  
ATOM   2638 HG11 ILE P 560      -1.967 -20.960   3.172  0.00  0.00      PROA  
ATOM   2639 HG12 ILE P 560      -0.279 -20.762   3.703  0.00  0.00      PROA  
ATOM   2640  CD  ILE P 560      -0.989 -19.488   2.005  0.00  0.00      PROA  
ATOM   2641  HD1 ILE P 560      -0.059 -18.904   1.839  0.00  0.00      PROA  
ATOM   2642  HD2 ILE P 560      -1.907 -18.884   1.841  0.00  0.00      PROA  
ATOM   2643  HD3 ILE P 560      -0.947 -20.298   1.246  0.00  0.00      PROA  
ATOM   2644  C   ILE P 560      -2.599 -19.476   7.041  0.00  0.00      PROA  
ATOM   2645  O   ILE P 560      -1.773 -19.820   7.880  0.00  0.00      PROA  
ATOM   2646  N   ALA P 561      -3.561 -18.596   7.231  0.00  0.00      PROA  
ATOM   2647  HN  ALA P 561      -4.182 -18.159   6.584  0.00  0.00      PROA  
ATOM   2648  CA  ALA P 561      -3.756 -17.737   8.361  0.00  0.00      PROA  
ATOM   2649  HA  ALA P 561      -2.812 -17.213   8.374  0.00  0.00      PROA  
ATOM   2650  CB  ALA P 561      -4.991 -16.732   8.270  0.00  0.00      PROA  
ATOM   2651  HB1 ALA P 561      -5.959 -17.273   8.216  0.00  0.00      PROA  
ATOM   2652  HB2 ALA P 561      -4.945 -16.078   7.373  0.00  0.00      PROA  
ATOM   2653  HB3 ALA P 561      -5.199 -16.114   9.169  0.00  0.00      PROA  
ATOM   2654  C   ALA P 561      -3.896 -18.529   9.606  0.00  0.00      PROA  
ATOM   2655  O   ALA P 561      -3.333 -18.283  10.670  0.00  0.00      PROA  
ATOM   2656  N   HSD P 562      -4.692 -19.602   9.622  0.00  0.00      PROA  
ATOM   2657  HN  HSD P 562      -5.227 -19.802   8.805  0.00  0.00      PROA  
ATOM   2658  CA  HSD P 562      -4.873 -20.576  10.666  0.00  0.00      PROA  
ATOM   2659  HA  HSD P 562      -4.621 -20.047  11.574  0.00  0.00      PROA  
ATOM   2660  CB  HSD P 562      -6.305 -21.170  10.509  0.00  0.00      PROA  
ATOM   2661  HB1 HSD P 562      -6.482 -21.354   9.427  0.00  0.00      PROA  
ATOM   2662  HB2 HSD P 562      -6.974 -20.360  10.870  0.00  0.00      PROA  
ATOM   2663  ND1 HSD P 562      -6.511 -23.721  11.004  0.00  0.00      PROA  
ATOM   2664  HD1 HSD P 562      -6.223 -24.156  10.151  0.00  0.00      PROA  
ATOM   2665  CG  HSD P 562      -6.491 -22.376  11.389  0.00  0.00      PROA  
ATOM   2666  CE1 HSD P 562      -7.013 -24.431  12.066  0.00  0.00      PROA  
ATOM   2667  HE1 HSD P 562      -7.122 -25.510  11.953  0.00  0.00      PROA  
ATOM   2668  NE2 HSD P 562      -7.303 -23.645  13.060  0.00  0.00      PROA  
ATOM   2669  CD2 HSD P 562      -6.973 -22.352  12.663  0.00  0.00      PROA  
ATOM   2670  HD2 HSD P 562      -7.162 -21.531  13.342  0.00  0.00      PROA  
ATOM   2671  C   HSD P 562      -3.737 -21.598  10.830  0.00  0.00      PROA  
ATOM   2672  O   HSD P 562      -3.550 -21.992  11.970  0.00  0.00      PROA  
ATOM   2673  N   TRP P 563      -3.008 -22.009   9.738  0.00  0.00      PROA  
ATOM   2674  HN  TRP P 563      -3.310 -21.750   8.823  0.00  0.00      PROA  
ATOM   2675  CA  TRP P 563      -1.847 -22.873   9.872  0.00  0.00      PROA  
ATOM   2676  HA  TRP P 563      -2.304 -23.648  10.469  0.00  0.00      PROA  
ATOM   2677  CB  TRP P 563      -1.375 -23.426   8.515  0.00  0.00      PROA  
ATOM   2678  HB1 TRP P 563      -1.059 -22.729   7.711  0.00  0.00      PROA  
ATOM   2679  HB2 TRP P 563      -2.265 -23.891   8.040  0.00  0.00      PROA  
ATOM   2680  CG  TRP P 563      -0.458 -24.615   8.578  0.00  0.00      PROA  
ATOM   2681  CD1 TRP P 563       0.898 -24.428   8.715  0.00  0.00      PROA  
ATOM   2682  HD1 TRP P 563       1.277 -23.452   8.978  0.00  0.00      PROA  
ATOM   2683  NE1 TRP P 563       1.545 -25.604   8.648  0.00  0.00      PROA  
ATOM   2684  HE1 TRP P 563       2.421 -25.838   9.009  0.00  0.00      PROA  
ATOM   2685  CE2 TRP P 563       0.618 -26.643   8.468  0.00  0.00      PROA  
ATOM   2686  CD2 TRP P 563      -0.678 -25.960   8.323  0.00  0.00      PROA  
ATOM   2687  CE3 TRP P 563      -1.802 -26.761   7.899  0.00  0.00      PROA  
ATOM   2688  HE3 TRP P 563      -2.727 -26.229   7.730  0.00  0.00      PROA  
ATOM   2689  CZ3 TRP P 563      -1.597 -28.053   7.625  0.00  0.00      PROA  
ATOM   2690  HZ3 TRP P 563      -2.385 -28.755   7.400  0.00  0.00      PROA  
ATOM   2691  CZ2 TRP P 563       0.788 -27.975   8.284  0.00  0.00      PROA  
ATOM   2692  HZ2 TRP P 563       1.737 -28.449   8.483  0.00  0.00      PROA  
ATOM   2693  CH2 TRP P 563      -0.335 -28.642   7.741  0.00  0.00      PROA  
ATOM   2694  HH2 TRP P 563      -0.219 -29.660   7.398  0.00  0.00      PROA  
ATOM   2695  C   TRP P 563      -0.673 -22.094  10.588  0.00  0.00      PROA  
ATOM   2696  O   TRP P 563       0.108 -22.635  11.318  0.00  0.00      PROA  
ATOM   2697  N   LEU P 564      -0.600 -20.779  10.394  0.00  0.00      PROA  
ATOM   2698  HN  LEU P 564      -1.183 -20.282   9.756  0.00  0.00      PROA  
ATOM   2699  CA  LEU P 564       0.214 -19.937  11.275  0.00  0.00      PROA  
ATOM   2700  HA  LEU P 564       1.237 -20.279  11.307  0.00  0.00      PROA  
ATOM   2701  CB  LEU P 564       0.320 -18.524  10.622  0.00  0.00      PROA  
ATOM   2702  HB1 LEU P 564       0.777 -17.755  11.281  0.00  0.00      PROA  
ATOM   2703  HB2 LEU P 564      -0.734 -18.226  10.440  0.00  0.00      PROA  
ATOM   2704  CG  LEU P 564       1.193 -18.542   9.334  0.00  0.00      PROA  
ATOM   2705  HG  LEU P 564       0.582 -19.226   8.707  0.00  0.00      PROA  
ATOM   2706  CD1 LEU P 564       1.176 -17.212   8.519  0.00  0.00      PROA  
ATOM   2707 HD11 LEU P 564       1.636 -16.408   9.133  0.00  0.00      PROA  
ATOM   2708 HD12 LEU P 564       0.125 -16.990   8.236  0.00  0.00      PROA  
ATOM   2709 HD13 LEU P 564       1.731 -17.409   7.577  0.00  0.00      PROA  
ATOM   2710  CD2 LEU P 564       2.587 -19.190   9.525  0.00  0.00      PROA  
ATOM   2711 HD21 LEU P 564       3.190 -19.141   8.594  0.00  0.00      PROA  
ATOM   2712 HD22 LEU P 564       2.431 -20.267   9.752  0.00  0.00      PROA  
ATOM   2713 HD23 LEU P 564       3.024 -18.598  10.357  0.00  0.00      PROA  
ATOM   2714  C   LEU P 564      -0.354 -19.798  12.659  0.00  0.00      PROA  
ATOM   2715  O   LEU P 564       0.430 -19.827  13.604  0.00  0.00      PROA  
ATOM   2716  N   ALA P 565      -1.722 -19.719  12.837  0.00  0.00      PROA  
ATOM   2717  HN  ALA P 565      -2.339 -19.843  12.065  0.00  0.00      PROA  
ATOM   2718  CA  ALA P 565      -2.259 -19.413  14.156  0.00  0.00      PROA  
ATOM   2719  HA  ALA P 565      -1.699 -18.577  14.549  0.00  0.00      PROA  
ATOM   2720  CB  ALA P 565      -3.689 -19.010  13.962  0.00  0.00      PROA  
ATOM   2721  HB1 ALA P 565      -3.871 -18.281  14.781  0.00  0.00      PROA  
ATOM   2722  HB2 ALA P 565      -4.329 -19.917  13.908  0.00  0.00      PROA  
ATOM   2723  HB3 ALA P 565      -3.828 -18.405  13.040  0.00  0.00      PROA  
ATOM   2724  C   ALA P 565      -1.993 -20.563  15.037  0.00  0.00      PROA  
ATOM   2725  O   ALA P 565      -1.614 -20.501  16.206  0.00  0.00      PROA  
ATOM   2726  N   CYS P 566      -2.064 -21.802  14.474  0.00  0.00      PROA  
ATOM   2727  HN  CYS P 566      -2.121 -21.792  13.478  0.00  0.00      PROA  
ATOM   2728  CA  CYS P 566      -1.769 -23.082  15.158  0.00  0.00      PROA  
ATOM   2729  HA  CYS P 566      -2.206 -22.974  16.139  0.00  0.00      PROA  
ATOM   2730  CB  CYS P 566      -2.332 -24.272  14.483  0.00  0.00      PROA  
ATOM   2731  HB1 CYS P 566      -1.903 -25.213  14.889  0.00  0.00      PROA  
ATOM   2732  HB2 CYS P 566      -1.947 -24.401  13.449  0.00  0.00      PROA  
ATOM   2733  SG  CYS P 566      -4.141 -24.386  14.482  0.00  0.00      PROA  
ATOM   2734  HG1 CYS P 566      -4.271 -23.243  13.825  0.00  0.00      PROA  
ATOM   2735  C   CYS P 566      -0.344 -23.265  15.703  0.00  0.00      PROA  
ATOM   2736  O   CYS P 566      -0.187 -23.581  16.862  0.00  0.00      PROA  
ATOM   2737  N   ILE P 567       0.670 -23.045  14.864  0.00  0.00      PROA  
ATOM   2738  HN  ILE P 567       0.459 -22.914  13.898  0.00  0.00      PROA  
ATOM   2739  CA  ILE P 567       2.114 -23.091  15.118  0.00  0.00      PROA  
ATOM   2740  HA  ILE P 567       2.416 -24.047  15.521  0.00  0.00      PROA  
ATOM   2741  CB  ILE P 567       2.884 -22.906  13.777  0.00  0.00      PROA  
ATOM   2742  HB  ILE P 567       2.574 -21.948  13.308  0.00  0.00      PROA  
ATOM   2743  CG2 ILE P 567       4.360 -22.719  14.104  0.00  0.00      PROA  
ATOM   2744 HG21 ILE P 567       4.955 -22.628  13.170  0.00  0.00      PROA  
ATOM   2745 HG22 ILE P 567       4.772 -23.518  14.757  0.00  0.00      PROA  
ATOM   2746 HG23 ILE P 567       4.611 -21.847  14.745  0.00  0.00      PROA  
ATOM   2747  CG1 ILE P 567       2.625 -24.034  12.750  0.00  0.00      PROA  
ATOM   2748 HG11 ILE P 567       1.524 -24.142  12.648  0.00  0.00      PROA  
ATOM   2749 HG12 ILE P 567       2.836 -25.063  13.113  0.00  0.00      PROA  
ATOM   2750  CD  ILE P 567       3.163 -23.889  11.345  0.00  0.00      PROA  
ATOM   2751  HD1 ILE P 567       4.264 -23.751  11.289  0.00  0.00      PROA  
ATOM   2752  HD2 ILE P 567       2.722 -23.037  10.785  0.00  0.00      PROA  
ATOM   2753  HD3 ILE P 567       2.883 -24.753  10.705  0.00  0.00      PROA  
ATOM   2754  C   ILE P 567       2.404 -22.060  16.269  0.00  0.00      PROA  
ATOM   2755  O   ILE P 567       3.006 -22.335  17.310  0.00  0.00      PROA  
ATOM   2756  N   TRP P 568       1.709 -20.921  16.075  0.00  0.00      PROA  
ATOM   2757  HN  TRP P 568       0.987 -20.818  15.394  0.00  0.00      PROA  
ATOM   2758  CA  TRP P 568       1.779 -19.824  17.112  0.00  0.00      PROA  
ATOM   2759  HA  TRP P 568       2.793 -19.576  17.391  0.00  0.00      PROA  
ATOM   2760  CB  TRP P 568       1.153 -18.502  16.660  0.00  0.00      PROA  
ATOM   2761  HB1 TRP P 568       0.071 -18.650  16.456  0.00  0.00      PROA  
ATOM   2762  HB2 TRP P 568       1.622 -18.249  15.685  0.00  0.00      PROA  
ATOM   2763  CG  TRP P 568       1.340 -17.244  17.502  0.00  0.00      PROA  
ATOM   2764  CD1 TRP P 568       0.312 -16.566  18.085  0.00  0.00      PROA  
ATOM   2765  HD1 TRP P 568      -0.707 -16.839  17.853  0.00  0.00      PROA  
ATOM   2766  NE1 TRP P 568       0.822 -15.705  19.045  0.00  0.00      PROA  
ATOM   2767  HE1 TRP P 568       0.285 -15.159  19.650  0.00  0.00      PROA  
ATOM   2768  CE2 TRP P 568       2.210 -15.825  19.092  0.00  0.00      PROA  
ATOM   2769  CD2 TRP P 568       2.598 -16.696  18.089  0.00  0.00      PROA  
ATOM   2770  CE3 TRP P 568       3.912 -17.026  18.019  0.00  0.00      PROA  
ATOM   2771  HE3 TRP P 568       4.215 -17.875  17.423  0.00  0.00      PROA  
ATOM   2772  CZ3 TRP P 568       4.874 -16.332  18.735  0.00  0.00      PROA  
ATOM   2773  HZ3 TRP P 568       5.908 -16.566  18.531  0.00  0.00      PROA  
ATOM   2774  CZ2 TRP P 568       3.150 -15.076  19.886  0.00  0.00      PROA  
ATOM   2775  HZ2 TRP P 568       2.927 -14.361  20.664  0.00  0.00      PROA  
ATOM   2776  CH2 TRP P 568       4.550 -15.274  19.610  0.00  0.00      PROA  
ATOM   2777  HH2 TRP P 568       5.285 -14.721  20.176  0.00  0.00      PROA  
ATOM   2778  C   TRP P 568       1.275 -20.262  18.525  0.00  0.00      PROA  
ATOM   2779  O   TRP P 568       1.903 -20.008  19.549  0.00  0.00      PROA  
ATOM   2780  N   TYR P 569       0.141 -20.967  18.545  0.00  0.00      PROA  
ATOM   2781  HN  TYR P 569      -0.370 -21.164  17.712  0.00  0.00      PROA  
ATOM   2782  CA  TYR P 569      -0.383 -21.475  19.833  0.00  0.00      PROA  
ATOM   2783  HA  TYR P 569      -0.455 -20.623  20.492  0.00  0.00      PROA  
ATOM   2784  CB  TYR P 569      -1.846 -21.959  19.638  0.00  0.00      PROA  
ATOM   2785  HB1 TYR P 569      -1.964 -22.800  18.922  0.00  0.00      PROA  
ATOM   2786  HB2 TYR P 569      -2.603 -21.224  19.290  0.00  0.00      PROA  
ATOM   2787  CG  TYR P 569      -2.364 -22.371  21.036  0.00  0.00      PROA  
ATOM   2788  CD1 TYR P 569      -2.584 -23.727  21.335  0.00  0.00      PROA  
ATOM   2789  HD1 TYR P 569      -2.234 -24.456  20.620  0.00  0.00      PROA  
ATOM   2790  CE1 TYR P 569      -3.029 -24.046  22.588  0.00  0.00      PROA  
ATOM   2791  HE1 TYR P 569      -3.157 -25.068  22.915  0.00  0.00      PROA  
ATOM   2792  CZ  TYR P 569      -3.542 -23.093  23.456  0.00  0.00      PROA  
ATOM   2793  OH  TYR P 569      -4.113 -23.457  24.696  0.00  0.00      PROA  
ATOM   2794  HH  TYR P 569      -4.053 -24.408  24.807  0.00  0.00      PROA  
ATOM   2795  CD2 TYR P 569      -2.800 -21.372  21.930  0.00  0.00      PROA  
ATOM   2796  HD2 TYR P 569      -2.677 -20.343  21.624  0.00  0.00      PROA  
ATOM   2797  CE2 TYR P 569      -3.546 -21.752  23.087  0.00  0.00      PROA  
ATOM   2798  HE2 TYR P 569      -3.901 -20.990  23.765  0.00  0.00      PROA  
ATOM   2799  C   TYR P 569       0.529 -22.535  20.458  0.00  0.00      PROA  
ATOM   2800  O   TYR P 569       0.977 -22.482  21.576  0.00  0.00      PROA  
ATOM   2801  N   ALA P 570       1.085 -23.460  19.612  0.00  0.00      PROA  
ATOM   2802  HN  ALA P 570       0.682 -23.493  18.701  0.00  0.00      PROA  
ATOM   2803  CA  ALA P 570       2.067 -24.506  19.966  0.00  0.00      PROA  
ATOM   2804  HA  ALA P 570       1.547 -25.150  20.659  0.00  0.00      PROA  
ATOM   2805  CB  ALA P 570       2.402 -25.388  18.768  0.00  0.00      PROA  
ATOM   2806  HB1 ALA P 570       3.218 -26.070  19.090  0.00  0.00      PROA  
ATOM   2807  HB2 ALA P 570       2.827 -24.812  17.919  0.00  0.00      PROA  
ATOM   2808  HB3 ALA P 570       1.415 -25.806  18.475  0.00  0.00      PROA  
ATOM   2809  C   ALA P 570       3.352 -24.000  20.605  0.00  0.00      PROA  
ATOM   2810  O   ALA P 570       3.725 -24.410  21.709  0.00  0.00      PROA  
ATOM   2811  N   ILE P 571       3.946 -22.905  19.922  0.00  0.00      PROA  
ATOM   2812  HN  ILE P 571       3.591 -22.663  19.022  0.00  0.00      PROA  
ATOM   2813  CA  ILE P 571       5.123 -22.069  20.369  0.00  0.00      PROA  
ATOM   2814  HA  ILE P 571       6.006 -22.690  20.392  0.00  0.00      PROA  
ATOM   2815  CB  ILE P 571       5.392 -20.973  19.244  0.00  0.00      PROA  
ATOM   2816  HB  ILE P 571       4.498 -20.535  18.751  0.00  0.00      PROA  
ATOM   2817  CG2 ILE P 571       6.289 -19.855  19.861  0.00  0.00      PROA  
ATOM   2818 HG21 ILE P 571       5.748 -19.180  20.558  0.00  0.00      PROA  
ATOM   2819 HG22 ILE P 571       6.541 -19.120  19.068  0.00  0.00      PROA  
ATOM   2820 HG23 ILE P 571       7.286 -20.176  20.233  0.00  0.00      PROA  
ATOM   2821  CG1 ILE P 571       6.151 -21.720  18.128  0.00  0.00      PROA  
ATOM   2822 HG11 ILE P 571       5.401 -22.439  17.736  0.00  0.00      PROA  
ATOM   2823 HG12 ILE P 571       6.872 -22.456  18.544  0.00  0.00      PROA  
ATOM   2824  CD  ILE P 571       6.618 -20.790  16.978  0.00  0.00      PROA  
ATOM   2825  HD1 ILE P 571       5.724 -20.264  16.580  0.00  0.00      PROA  
ATOM   2826  HD2 ILE P 571       7.026 -21.341  16.104  0.00  0.00      PROA  
ATOM   2827  HD3 ILE P 571       7.265 -19.952  17.316  0.00  0.00      PROA  
ATOM   2828  C   ILE P 571       4.704 -21.431  21.691  0.00  0.00      PROA  
ATOM   2829  O   ILE P 571       5.468 -21.236  22.612  0.00  0.00      PROA  
ATOM   2830  N   GLY P 572       3.402 -20.957  21.770  0.00  0.00      PROA  
ATOM   2831  HN  GLY P 572       2.695 -21.091  21.080  0.00  0.00      PROA  
ATOM   2832  CA  GLY P 572       2.867 -20.294  22.916  0.00  0.00      PROA  
ATOM   2833  HA1 GLY P 572       1.835 -20.091  22.670  0.00  0.00      PROA  
ATOM   2834  HA2 GLY P 572       3.486 -19.447  23.171  0.00  0.00      PROA  
ATOM   2835  C   GLY P 572       2.718 -21.204  24.152  0.00  0.00      PROA  
ATOM   2836  O   GLY P 572       2.453 -20.734  25.234  0.00  0.00      PROA  
ATOM   2837  N   ASN P 573       2.638 -22.558  23.894  0.00  0.00      PROA  
ATOM   2838  HN  ASN P 573       2.664 -22.728  22.912  0.00  0.00      PROA  
ATOM   2839  CA  ASN P 573       2.336 -23.545  24.948  0.00  0.00      PROA  
ATOM   2840  HA  ASN P 573       2.023 -23.008  25.831  0.00  0.00      PROA  
ATOM   2841  CB  ASN P 573       1.182 -24.533  24.485  0.00  0.00      PROA  
ATOM   2842  HB1 ASN P 573       1.479 -25.040  23.542  0.00  0.00      PROA  
ATOM   2843  HB2 ASN P 573       0.488 -23.815  23.996  0.00  0.00      PROA  
ATOM   2844  CG  ASN P 573       0.388 -25.289  25.532  0.00  0.00      PROA  
ATOM   2845  OD1 ASN P 573       0.046 -24.678  26.562  0.00  0.00      PROA  
ATOM   2846  ND2 ASN P 573      -0.017 -26.559  25.312  0.00  0.00      PROA  
ATOM   2847 HD21 ASN P 573       0.271 -27.049  24.489  0.00  0.00      PROA  
ATOM   2848 HD22 ASN P 573      -0.707 -27.023  25.868  0.00  0.00      PROA  
ATOM   2849  C   ASN P 573       3.550 -24.334  25.445  0.00  0.00      PROA  
ATOM   2850  O   ASN P 573       3.326 -25.203  26.229  0.00  0.00      PROA  
ATOM   2851  N   MET P 574       4.764 -24.055  24.988  0.00  0.00      PROA  
ATOM   2852  HN  MET P 574       4.975 -23.214  24.495  0.00  0.00      PROA  
ATOM   2853  CA  MET P 574       5.807 -25.097  25.105  0.00  0.00      PROA  
ATOM   2854  HA  MET P 574       5.368 -25.970  24.646  0.00  0.00      PROA  
ATOM   2855  CB  MET P 574       7.074 -24.586  24.322  0.00  0.00      PROA  
ATOM   2856  HB1 MET P 574       7.858 -25.349  24.514  0.00  0.00      PROA  
ATOM   2857  HB2 MET P 574       7.501 -23.642  24.721  0.00  0.00      PROA  
ATOM   2858  CG  MET P 574       7.024 -24.376  22.847  0.00  0.00      PROA  
ATOM   2859  HG1 MET P 574       6.523 -23.394  22.703  0.00  0.00      PROA  
ATOM   2860  HG2 MET P 574       6.594 -25.202  22.241  0.00  0.00      PROA  
ATOM   2861  SD  MET P 574       8.702 -23.982  22.140  0.00  0.00      PROA  
ATOM   2862  CE  MET P 574       8.791 -22.154  22.113  0.00  0.00      PROA  
ATOM   2863  HE1 MET P 574       8.468 -21.676  23.062  0.00  0.00      PROA  
ATOM   2864  HE2 MET P 574       8.272 -21.674  21.255  0.00  0.00      PROA  
ATOM   2865  HE3 MET P 574       9.812 -21.771  21.901  0.00  0.00      PROA  
ATOM   2866  C   MET P 574       6.221 -25.561  26.592  0.00  0.00      PROA  
ATOM   2867  O   MET P 574       6.395 -26.773  26.861  0.00  0.00      PROA  
ATOM   2868  N   GLU P 575       6.206 -24.578  27.557  0.00  0.00      PROA  
ATOM   2869  HN  GLU P 575       6.187 -23.618  27.287  0.00  0.00      PROA  
ATOM   2870  CA  GLU P 575       6.312 -24.869  29.022  0.00  0.00      PROA  
ATOM   2871  HA  GLU P 575       6.811 -25.789  29.291  0.00  0.00      PROA  
ATOM   2872  CB  GLU P 575       7.258 -23.816  29.571  0.00  0.00      PROA  
ATOM   2873  HB1 GLU P 575       7.370 -23.849  30.676  0.00  0.00      PROA  
ATOM   2874  HB2 GLU P 575       6.983 -22.772  29.311  0.00  0.00      PROA  
ATOM   2875  CG  GLU P 575       8.746 -24.100  29.146  0.00  0.00      PROA  
ATOM   2876  HG1 GLU P 575       8.741 -24.594  28.151  0.00  0.00      PROA  
ATOM   2877  HG2 GLU P 575       9.341 -24.699  29.867  0.00  0.00      PROA  
ATOM   2878  CD  GLU P 575       9.533 -22.776  29.057  0.00  0.00      PROA  
ATOM   2879  OE1 GLU P 575      10.599 -22.638  29.689  0.00  0.00      PROA  
ATOM   2880  OE2 GLU P 575       8.957 -21.807  28.402  0.00  0.00      PROA  
ATOM   2881  C   GLU P 575       4.961 -24.759  29.770  0.00  0.00      PROA  
ATOM   2882  O   GLU P 575       4.910 -25.021  30.983  0.00  0.00      PROA  
ATOM   2883  N   GLN P 576       3.865 -24.348  29.094  0.00  0.00      PROA  
ATOM   2884  HN  GLN P 576       3.857 -24.270  28.100  0.00  0.00      PROA  
ATOM   2885  CA  GLN P 576       2.710 -23.791  29.817  0.00  0.00      PROA  
ATOM   2886  HA  GLN P 576       3.026 -23.117  30.600  0.00  0.00      PROA  
ATOM   2887  CB  GLN P 576       1.792 -23.022  28.848  0.00  0.00      PROA  
ATOM   2888  HB1 GLN P 576       0.822 -22.778  29.332  0.00  0.00      PROA  
ATOM   2889  HB2 GLN P 576       1.529 -23.735  28.037  0.00  0.00      PROA  
ATOM   2890  CG  GLN P 576       2.444 -21.679  28.405  0.00  0.00      PROA  
ATOM   2891  HG1 GLN P 576       1.697 -21.188  27.745  0.00  0.00      PROA  
ATOM   2892  HG2 GLN P 576       3.184 -21.806  27.586  0.00  0.00      PROA  
ATOM   2893  CD  GLN P 576       2.875 -20.732  29.496  0.00  0.00      PROA  
ATOM   2894  OE1 GLN P 576       1.976 -20.320  30.265  0.00  0.00      PROA  
ATOM   2895  NE2 GLN P 576       4.220 -20.449  29.655  0.00  0.00      PROA  
ATOM   2896 HE21 GLN P 576       4.409 -20.121  30.581  0.00  0.00      PROA  
ATOM   2897 HE22 GLN P 576       4.892 -20.924  29.087  0.00  0.00      PROA  
ATOM   2898  C   GLN P 576       2.016 -24.787  30.745  0.00  0.00      PROA  
ATOM   2899  O   GLN P 576       1.729 -24.419  31.894  0.00  0.00      PROA  
ATOM   2900  N   PRO P 577       1.682 -26.052  30.397  0.00  0.00      PROA  
ATOM   2901  CD  PRO P 577       1.730 -26.591  29.016  0.00  0.00      PROA  
ATOM   2902  HD1 PRO P 577       2.778 -26.616  28.647  0.00  0.00      PROA  
ATOM   2903  HD2 PRO P 577       1.098 -25.973  28.344  0.00  0.00      PROA  
ATOM   2904  CA  PRO P 577       0.932 -26.915  31.273  0.00  0.00      PROA  
ATOM   2905  HA  PRO P 577       0.257 -26.345  31.894  0.00  0.00      PROA  
ATOM   2906  CB  PRO P 577       0.098 -27.707  30.243  0.00  0.00      PROA  
ATOM   2907  HB1 PRO P 577      -0.776 -27.129  29.876  0.00  0.00      PROA  
ATOM   2908  HB2 PRO P 577      -0.295 -28.664  30.649  0.00  0.00      PROA  
ATOM   2909  CG  PRO P 577       1.017 -27.928  29.043  0.00  0.00      PROA  
ATOM   2910  HG1 PRO P 577       1.672 -28.813  29.192  0.00  0.00      PROA  
ATOM   2911  HG2 PRO P 577       0.447 -28.115  28.107  0.00  0.00      PROA  
ATOM   2912  C   PRO P 577       1.883 -27.783  32.031  0.00  0.00      PROA  
ATOM   2913  O   PRO P 577       1.594 -28.919  32.229  0.00  0.00      PROA  
ATOM   2914  N   HSD P 578       3.022 -27.281  32.511  0.00  0.00      PROA  
ATOM   2915  HN  HSD P 578       3.171 -26.303  32.390  0.00  0.00      PROA  
ATOM   2916  CA  HSD P 578       4.057 -28.003  33.241  0.00  0.00      PROA  
ATOM   2917  HA  HSD P 578       3.746 -29.016  33.451  0.00  0.00      PROA  
ATOM   2918  CB  HSD P 578       5.410 -28.033  32.446  0.00  0.00      PROA  
ATOM   2919  HB1 HSD P 578       6.137 -28.666  32.998  0.00  0.00      PROA  
ATOM   2920  HB2 HSD P 578       5.737 -26.980  32.309  0.00  0.00      PROA  
ATOM   2921  ND1 HSD P 578       5.947 -28.055  30.016  0.00  0.00      PROA  
ATOM   2922  HD1 HSD P 578       6.666 -27.378  30.171  0.00  0.00      PROA  
ATOM   2923  CG  HSD P 578       5.338 -28.603  31.096  0.00  0.00      PROA  
ATOM   2924  CE1 HSD P 578       5.506 -28.771  28.939  0.00  0.00      PROA  
ATOM   2925  HE1 HSD P 578       5.929 -28.618  27.946  0.00  0.00      PROA  
ATOM   2926  NE2 HSD P 578       4.782 -29.819  29.280  0.00  0.00      PROA  
ATOM   2927  CD2 HSD P 578       4.578 -29.643  30.613  0.00  0.00      PROA  
ATOM   2928  HD2 HSD P 578       3.922 -30.365  31.084  0.00  0.00      PROA  
ATOM   2929  C   HSD P 578       4.263 -27.203  34.599  0.00  0.00      PROA  
ATOM   2930  O   HSD P 578       3.762 -26.097  34.702  0.00  0.00      PROA  
ATOM   2931  N   MET P 579       4.953 -27.689  35.665  0.00  0.00      PROA  
ATOM   2932  HN  MET P 579       5.586 -28.459  35.691  0.00  0.00      PROA  
ATOM   2933  CA  MET P 579       4.805 -26.827  36.857  0.00  0.00      PROA  
ATOM   2934  HA  MET P 579       3.924 -26.202  36.849  0.00  0.00      PROA  
ATOM   2935  CB  MET P 579       4.714 -27.905  38.057  0.00  0.00      PROA  
ATOM   2936  HB1 MET P 579       5.731 -28.319  38.222  0.00  0.00      PROA  
ATOM   2937  HB2 MET P 579       4.080 -28.713  37.634  0.00  0.00      PROA  
ATOM   2938  CG  MET P 579       4.171 -27.352  39.286  0.00  0.00      PROA  
ATOM   2939  HG1 MET P 579       4.776 -26.523  39.710  0.00  0.00      PROA  
ATOM   2940  HG2 MET P 579       4.250 -28.183  40.020  0.00  0.00      PROA  
ATOM   2941  SD  MET P 579       2.360 -26.951  39.044  0.00  0.00      PROA  
ATOM   2942  CE  MET P 579       1.879 -26.049  40.514  0.00  0.00      PROA  
ATOM   2943  HE1 MET P 579       1.031 -25.365  40.296  0.00  0.00      PROA  
ATOM   2944  HE2 MET P 579       2.713 -25.438  40.923  0.00  0.00      PROA  
ATOM   2945  HE3 MET P 579       1.547 -26.655  41.384  0.00  0.00      PROA  
ATOM   2946  C   MET P 579       5.901 -25.831  37.239  0.00  0.00      PROA  
ATOM   2947  O   MET P 579       7.077 -26.041  36.964  0.00  0.00      PROA  
ATOM   2948  N   ASP P 580       5.473 -24.676  37.838  0.00  0.00      PROA  
ATOM   2949  HN  ASP P 580       4.564 -24.799  38.230  0.00  0.00      PROA  
ATOM   2950  CA  ASP P 580       6.474 -23.629  38.226  0.00  0.00      PROA  
ATOM   2951  HA  ASP P 580       5.984 -22.810  38.732  0.00  0.00      PROA  
ATOM   2952  CB  ASP P 580       7.517 -24.066  39.260  0.00  0.00      PROA  
ATOM   2953  HB1 ASP P 580       8.037 -23.127  39.546  0.00  0.00      PROA  
ATOM   2954  HB2 ASP P 580       8.265 -24.815  38.923  0.00  0.00      PROA  
ATOM   2955  CG  ASP P 580       6.947 -24.545  40.624  0.00  0.00      PROA  
ATOM   2956  OD1 ASP P 580       7.769 -25.188  41.413  0.00  0.00      PROA  
ATOM   2957  OD2 ASP P 580       5.759 -24.396  41.037  0.00  0.00      PROA  
ATOM   2958  C   ASP P 580       7.132 -22.987  36.942  0.00  0.00      PROA  
ATOM   2959  O   ASP P 580       8.341 -22.626  36.919  0.00  0.00      PROA  
ATOM   2960  N   SER P 581       6.433 -22.941  35.831  0.00  0.00      PROA  
ATOM   2961  HN  SER P 581       5.482 -23.233  35.893  0.00  0.00      PROA  
ATOM   2962  CA  SER P 581       6.963 -22.344  34.626  0.00  0.00      PROA  
ATOM   2963  HA  SER P 581       8.024 -22.510  34.507  0.00  0.00      PROA  
ATOM   2964  CB  SER P 581       6.263 -22.892  33.349  0.00  0.00      PROA  
ATOM   2965  HB1 SER P 581       6.534 -22.296  32.451  0.00  0.00      PROA  
ATOM   2966  HB2 SER P 581       5.179 -23.069  33.514  0.00  0.00      PROA  
ATOM   2967  OG  SER P 581       6.785 -24.169  33.112  0.00  0.00      PROA  
ATOM   2968  HG1 SER P 581       6.211 -24.596  32.473  0.00  0.00      PROA  
ATOM   2969  C   SER P 581       6.971 -20.833  34.502  0.00  0.00      PROA  
ATOM   2970  O   SER P 581       6.254 -20.204  35.267  0.00  0.00      PROA  
ATOM   2971  N   ARG P 582       7.757 -20.206  33.599  0.00  0.00      PROA  
ATOM   2972  HN  ARG P 582       8.413 -20.798  33.137  0.00  0.00      PROA  
ATOM   2973  CA  ARG P 582       7.522 -18.816  33.163  0.00  0.00      PROA  
ATOM   2974  HA  ARG P 582       7.646 -18.314  34.111  0.00  0.00      PROA  
ATOM   2975  CB  ARG P 582       8.647 -18.409  32.218  0.00  0.00      PROA  
ATOM   2976  HB1 ARG P 582       9.573 -18.714  32.750  0.00  0.00      PROA  
ATOM   2977  HB2 ARG P 582       8.750 -17.310  32.091  0.00  0.00      PROA  
ATOM   2978  CG  ARG P 582       8.562 -19.193  30.871  0.00  0.00      PROA  
ATOM   2979  HG1 ARG P 582       7.596 -19.732  30.776  0.00  0.00      PROA  
ATOM   2980  HG2 ARG P 582       9.397 -19.904  30.690  0.00  0.00      PROA  
ATOM   2981  CD  ARG P 582       8.528 -18.252  29.677  0.00  0.00      PROA  
ATOM   2982  HD1 ARG P 582       9.527 -17.771  29.739  0.00  0.00      PROA  
ATOM   2983  HD2 ARG P 582       7.659 -17.560  29.672  0.00  0.00      PROA  
ATOM   2984  NE  ARG P 582       8.577 -19.185  28.500  0.00  0.00      PROA  
ATOM   2985  HE  ARG P 582       8.861 -20.138  28.603  0.00  0.00      PROA  
ATOM   2986  CZ  ARG P 582       8.661 -18.760  27.252  0.00  0.00      PROA  
ATOM   2987  NH1 ARG P 582       8.973 -19.582  26.234  0.00  0.00      PROA  
ATOM   2988 HH11 ARG P 582       8.616 -19.351  25.329  0.00  0.00      PROA  
ATOM   2989 HH12 ARG P 582       9.093 -20.545  26.474  0.00  0.00      PROA  
ATOM   2990  NH2 ARG P 582       8.476 -17.554  26.812  0.00  0.00      PROA  
ATOM   2991 HH21 ARG P 582       7.947 -16.966  27.424  0.00  0.00      PROA  
ATOM   2992 HH22 ARG P 582       8.624 -17.287  25.860  0.00  0.00      PROA  
ATOM   2993  C   ARG P 582       6.099 -18.536  32.544  0.00  0.00      PROA  
ATOM   2994  O   ARG P 582       5.461 -19.450  32.038  0.00  0.00      PROA  
ATOM   2995  N   ILE P 583       5.535 -17.316  32.689  0.00  0.00      PROA  
ATOM   2996  HN  ILE P 583       6.076 -16.703  33.259  0.00  0.00      PROA  
ATOM   2997  CA  ILE P 583       4.202 -17.037  32.265  0.00  0.00      PROA  
ATOM   2998  HA  ILE P 583       3.549 -17.895  32.327  0.00  0.00      PROA  
ATOM   2999  CB  ILE P 583       3.531 -16.014  33.226  0.00  0.00      PROA  
ATOM   3000  HB  ILE P 583       4.294 -15.206  33.227  0.00  0.00      PROA  
ATOM   3001  CG2 ILE P 583       2.187 -15.526  32.667  0.00  0.00      PROA  
ATOM   3002 HG21 ILE P 583       2.384 -14.889  31.778  0.00  0.00      PROA  
ATOM   3003 HG22 ILE P 583       1.715 -14.848  33.411  0.00  0.00      PROA  
ATOM   3004 HG23 ILE P 583       1.520 -16.377  32.413  0.00  0.00      PROA  
ATOM   3005  CG1 ILE P 583       3.409 -16.501  34.724  0.00  0.00      PROA  
ATOM   3006 HG11 ILE P 583       2.750 -15.742  35.198  0.00  0.00      PROA  
ATOM   3007 HG12 ILE P 583       4.418 -16.365  35.169  0.00  0.00      PROA  
ATOM   3008  CD  ILE P 583       3.021 -17.900  34.854  0.00  0.00      PROA  
ATOM   3009  HD1 ILE P 583       1.945 -18.089  34.654  0.00  0.00      PROA  
ATOM   3010  HD2 ILE P 583       3.151 -18.014  35.952  0.00  0.00      PROA  
ATOM   3011  HD3 ILE P 583       3.787 -18.572  34.411  0.00  0.00      PROA  
ATOM   3012  C   ILE P 583       4.054 -16.682  30.738  0.00  0.00      PROA  
ATOM   3013  O   ILE P 583       4.591 -15.657  30.332  0.00  0.00      PROA  
ATOM   3014  N   GLY P 584       3.329 -17.508  29.975  0.00  0.00      PROA  
ATOM   3015  HN  GLY P 584       2.864 -18.268  30.423  0.00  0.00      PROA  
ATOM   3016  CA  GLY P 584       3.011 -17.017  28.583  0.00  0.00      PROA  
ATOM   3017  HA1 GLY P 584       2.886 -17.900  27.975  0.00  0.00      PROA  
ATOM   3018  HA2 GLY P 584       3.777 -16.396  28.142  0.00  0.00      PROA  
ATOM   3019  C   GLY P 584       1.716 -16.162  28.539  0.00  0.00      PROA  
ATOM   3020  O   GLY P 584       1.318 -15.679  29.549  0.00  0.00      PROA  
ATOM   3021  N   TRP P 585       1.142 -15.901  27.356  0.00  0.00      PROA  
ATOM   3022  HN  TRP P 585       1.458 -16.228  26.468  0.00  0.00      PROA  
ATOM   3023  CA  TRP P 585      -0.021 -15.038  27.303  0.00  0.00      PROA  
ATOM   3024  HA  TRP P 585       0.033 -14.313  28.101  0.00  0.00      PROA  
ATOM   3025  CB  TRP P 585       0.130 -14.180  25.989  0.00  0.00      PROA  
ATOM   3026  HB1 TRP P 585       1.002 -13.496  25.915  0.00  0.00      PROA  
ATOM   3027  HB2 TRP P 585      -0.798 -13.580  25.880  0.00  0.00      PROA  
ATOM   3028  CG  TRP P 585       0.172 -14.945  24.695  0.00  0.00      PROA  
ATOM   3029  CD1 TRP P 585       1.227 -15.174  23.945  0.00  0.00      PROA  
ATOM   3030  HD1 TRP P 585       2.135 -14.596  24.040  0.00  0.00      PROA  
ATOM   3031  NE1 TRP P 585       0.983 -16.040  22.897  0.00  0.00      PROA  
ATOM   3032  HE1 TRP P 585       1.558 -16.569  22.311  0.00  0.00      PROA  
ATOM   3033  CE2 TRP P 585      -0.359 -16.391  22.902  0.00  0.00      PROA  
ATOM   3034  CD2 TRP P 585      -0.860 -15.809  24.122  0.00  0.00      PROA  
ATOM   3035  CE3 TRP P 585      -2.180 -16.144  24.412  0.00  0.00      PROA  
ATOM   3036  HE3 TRP P 585      -2.732 -15.745  25.251  0.00  0.00      PROA  
ATOM   3037  CZ3 TRP P 585      -2.839 -16.998  23.672  0.00  0.00      PROA  
ATOM   3038  HZ3 TRP P 585      -3.784 -17.323  24.081  0.00  0.00      PROA  
ATOM   3039  CZ2 TRP P 585      -1.183 -17.113  21.991  0.00  0.00      PROA  
ATOM   3040  HZ2 TRP P 585      -0.744 -17.538  21.101  0.00  0.00      PROA  
ATOM   3041  CH2 TRP P 585      -2.447 -17.438  22.433  0.00  0.00      PROA  
ATOM   3042  HH2 TRP P 585      -3.109 -18.121  21.921  0.00  0.00      PROA  
ATOM   3043  C   TRP P 585      -1.254 -15.736  27.545  0.00  0.00      PROA  
ATOM   3044  O   TRP P 585      -2.277 -15.097  27.717  0.00  0.00      PROA  
ATOM   3045  N   LEU P 586      -1.156 -17.102  27.663  0.00  0.00      PROA  
ATOM   3046  HN  LEU P 586      -0.265 -17.543  27.590  0.00  0.00      PROA  
ATOM   3047  CA  LEU P 586      -2.331 -17.976  27.589  0.00  0.00      PROA  
ATOM   3048  HA  LEU P 586      -2.869 -17.864  26.660  0.00  0.00      PROA  
ATOM   3049  CB  LEU P 586      -1.908 -19.449  27.726  0.00  0.00      PROA  
ATOM   3050  HB1 LEU P 586      -2.883 -19.968  27.608  0.00  0.00      PROA  
ATOM   3051  HB2 LEU P 586      -1.619 -19.723  28.763  0.00  0.00      PROA  
ATOM   3052  CG  LEU P 586      -0.961 -20.017  26.609  0.00  0.00      PROA  
ATOM   3053  HG  LEU P 586       0.111 -20.004  26.900  0.00  0.00      PROA  
ATOM   3054  CD1 LEU P 586      -1.220 -21.529  26.512  0.00  0.00      PROA  
ATOM   3055 HD11 LEU P 586      -2.301 -21.669  26.296  0.00  0.00      PROA  
ATOM   3056 HD12 LEU P 586      -0.884 -22.020  27.450  0.00  0.00      PROA  
ATOM   3057 HD13 LEU P 586      -0.624 -22.041  25.727  0.00  0.00      PROA  
ATOM   3058  CD2 LEU P 586      -0.825 -19.491  25.252  0.00  0.00      PROA  
ATOM   3059 HD21 LEU P 586      -0.505 -18.429  25.192  0.00  0.00      PROA  
ATOM   3060 HD22 LEU P 586      -1.791 -19.470  24.703  0.00  0.00      PROA  
ATOM   3061 HD23 LEU P 586      -0.201 -20.175  24.638  0.00  0.00      PROA  
ATOM   3062  C   LEU P 586      -3.393 -17.669  28.652  0.00  0.00      PROA  
ATOM   3063  O   LEU P 586      -4.570 -17.636  28.433  0.00  0.00      PROA  
ATOM   3064  N   HSD P 587      -2.993 -17.333  29.878  0.00  0.00      PROA  
ATOM   3065  HN  HSD P 587      -2.040 -17.292  30.170  0.00  0.00      PROA  
ATOM   3066  CA  HSD P 587      -3.773 -16.905  31.018  0.00  0.00      PROA  
ATOM   3067  HA  HSD P 587      -4.816 -16.952  30.741  0.00  0.00      PROA  
ATOM   3068  CB  HSD P 587      -3.679 -17.920  32.225  0.00  0.00      PROA  
ATOM   3069  HB1 HSD P 587      -4.319 -17.457  33.007  0.00  0.00      PROA  
ATOM   3070  HB2 HSD P 587      -2.654 -17.904  32.653  0.00  0.00      PROA  
ATOM   3071  ND1 HSD P 587      -3.794 -20.432  32.736  0.00  0.00      PROA  
ATOM   3072  HD1 HSD P 587      -3.506 -20.352  33.691  0.00  0.00      PROA  
ATOM   3073  CG  HSD P 587      -4.246 -19.375  31.979  0.00  0.00      PROA  
ATOM   3074  CE1 HSD P 587      -4.294 -21.561  32.129  0.00  0.00      PROA  
ATOM   3075  HE1 HSD P 587      -4.200 -22.577  32.513  0.00  0.00      PROA  
ATOM   3076  NE2 HSD P 587      -5.046 -21.281  31.059  0.00  0.00      PROA  
ATOM   3077  CD2 HSD P 587      -5.010 -19.881  30.985  0.00  0.00      PROA  
ATOM   3078  HD2 HSD P 587      -5.530 -19.348  30.198  0.00  0.00      PROA  
ATOM   3079  C   HSD P 587      -3.649 -15.459  31.376  0.00  0.00      PROA  
ATOM   3080  O   HSD P 587      -3.800 -15.002  32.494  0.00  0.00      PROA  
ATOM   3081  N   ASN P 588      -3.422 -14.695  30.317  0.00  0.00      PROA  
ATOM   3082  HN  ASN P 588      -3.246 -15.088  29.418  0.00  0.00      PROA  
ATOM   3083  CA  ASN P 588      -3.092 -13.253  30.555  0.00  0.00      PROA  
ATOM   3084  HA  ASN P 588      -3.511 -12.921  31.494  0.00  0.00      PROA  
ATOM   3085  CB  ASN P 588      -1.576 -13.158  30.589  0.00  0.00      PROA  
ATOM   3086  HB1 ASN P 588      -1.092 -13.250  29.593  0.00  0.00      PROA  
ATOM   3087  HB2 ASN P 588      -1.118 -13.993  31.161  0.00  0.00      PROA  
ATOM   3088  CG  ASN P 588      -1.133 -11.797  31.228  0.00  0.00      PROA  
ATOM   3089  OD1 ASN P 588      -1.995 -11.079  31.843  0.00  0.00      PROA  
ATOM   3090  ND2 ASN P 588       0.198 -11.606  31.377  0.00  0.00      PROA  
ATOM   3091 HD21 ASN P 588       0.800 -12.360  31.113  0.00  0.00      PROA  
ATOM   3092 HD22 ASN P 588       0.514 -10.659  31.441  0.00  0.00      PROA  
ATOM   3093  C   ASN P 588      -3.708 -12.488  29.562  0.00  0.00      PROA  
ATOM   3094  O   ASN P 588      -2.997 -11.721  28.923  0.00  0.00      PROA  
ATOM   3095  N   LEU P 589      -4.974 -12.642  29.291  0.00  0.00      PROA  
ATOM   3096  HN  LEU P 589      -5.576 -13.024  29.987  0.00  0.00      PROA  
ATOM   3097  CA  LEU P 589      -5.702 -12.101  28.137  0.00  0.00      PROA  
ATOM   3098  HA  LEU P 589      -4.950 -11.898  27.388  0.00  0.00      PROA  
ATOM   3099  CB  LEU P 589      -6.709 -13.172  27.707  0.00  0.00      PROA  
ATOM   3100  HB1 LEU P 589      -7.296 -12.839  26.825  0.00  0.00      PROA  
ATOM   3101  HB2 LEU P 589      -7.425 -13.303  28.546  0.00  0.00      PROA  
ATOM   3102  CG  LEU P 589      -6.122 -14.645  27.580  0.00  0.00      PROA  
ATOM   3103  HG  LEU P 589      -5.791 -15.068  28.553  0.00  0.00      PROA  
ATOM   3104  CD1 LEU P 589      -7.337 -15.579  27.184  0.00  0.00      PROA  
ATOM   3105 HD11 LEU P 589      -6.935 -16.614  27.213  0.00  0.00      PROA  
ATOM   3106 HD12 LEU P 589      -7.787 -15.308  26.205  0.00  0.00      PROA  
ATOM   3107 HD13 LEU P 589      -8.198 -15.410  27.866  0.00  0.00      PROA  
ATOM   3108  CD2 LEU P 589      -5.042 -14.824  26.505  0.00  0.00      PROA  
ATOM   3109 HD21 LEU P 589      -4.261 -14.041  26.599  0.00  0.00      PROA  
ATOM   3110 HD22 LEU P 589      -5.379 -14.775  25.447  0.00  0.00      PROA  
ATOM   3111 HD23 LEU P 589      -4.610 -15.843  26.606  0.00  0.00      PROA  
ATOM   3112  C   LEU P 589      -6.383 -10.847  28.496  0.00  0.00      PROA  
ATOM   3113  O   LEU P 589      -7.209 -10.325  27.713  0.00  0.00      PROA  
ATOM   3114  N   GLY P 590      -6.161 -10.285  29.676  0.00  0.00      PROA  
ATOM   3115  HN  GLY P 590      -5.604 -10.821  30.305  0.00  0.00      PROA  
ATOM   3116  CA  GLY P 590      -6.529  -8.977  30.081  0.00  0.00      PROA  
ATOM   3117  HA1 GLY P 590      -7.256  -9.002  30.880  0.00  0.00      PROA  
ATOM   3118  HA2 GLY P 590      -6.922  -8.417  29.245  0.00  0.00      PROA  
ATOM   3119  C   GLY P 590      -5.368  -8.271  30.689  0.00  0.00      PROA  
ATOM   3120  O   GLY P 590      -4.213  -8.634  30.627  0.00  0.00      PROA  
ATOM   3121  N   ASP P 591      -5.731  -7.191  31.452  0.00  0.00      PROA  
ATOM   3122  HN  ASP P 591      -6.692  -6.949  31.556  0.00  0.00      PROA  
ATOM   3123  CA  ASP P 591      -4.791  -6.546  32.339  0.00  0.00      PROA  
ATOM   3124  HA  ASP P 591      -3.988  -6.258  31.678  0.00  0.00      PROA  
ATOM   3125  CB  ASP P 591      -5.393  -5.215  32.858  0.00  0.00      PROA  
ATOM   3126  HB1 ASP P 591      -4.757  -4.912  33.717  0.00  0.00      PROA  
ATOM   3127  HB2 ASP P 591      -6.401  -5.469  33.249  0.00  0.00      PROA  
ATOM   3128  CG  ASP P 591      -5.594  -4.163  31.807  0.00  0.00      PROA  
ATOM   3129  OD1 ASP P 591      -5.030  -4.210  30.649  0.00  0.00      PROA  
ATOM   3130  OD2 ASP P 591      -6.403  -3.207  32.008  0.00  0.00      PROA  
ATOM   3131  C   ASP P 591      -4.158  -7.375  33.466  0.00  0.00      PROA  
ATOM   3132  O   ASP P 591      -2.954  -7.327  33.732  0.00  0.00      PROA  
ATOM   3133  N   GLN P 592      -4.960  -8.206  34.110  0.00  0.00      PROA  
ATOM   3134  HN  GLN P 592      -5.917  -8.279  33.840  0.00  0.00      PROA  
ATOM   3135  CA  GLN P 592      -4.530  -9.126  35.155  0.00  0.00      PROA  
ATOM   3136  HA  GLN P 592      -3.502  -8.936  35.424  0.00  0.00      PROA  
ATOM   3137  CB  GLN P 592      -5.360  -8.868  36.461  0.00  0.00      PROA  
ATOM   3138  HB1 GLN P 592      -5.218  -7.787  36.678  0.00  0.00      PROA  
ATOM   3139  HB2 GLN P 592      -4.888  -9.434  37.292  0.00  0.00      PROA  
ATOM   3140  CG  GLN P 592      -6.932  -9.025  36.418  0.00  0.00      PROA  
ATOM   3141  HG1 GLN P 592      -7.327  -8.694  37.402  0.00  0.00      PROA  
ATOM   3142  HG2 GLN P 592      -7.016 -10.102  36.158  0.00  0.00      PROA  
ATOM   3143  CD  GLN P 592      -7.515  -8.208  35.327  0.00  0.00      PROA  
ATOM   3144  OE1 GLN P 592      -7.933  -8.715  34.339  0.00  0.00      PROA  
ATOM   3145  NE2 GLN P 592      -7.715  -6.944  35.623  0.00  0.00      PROA  
ATOM   3146 HE21 GLN P 592      -7.253  -6.562  36.423  0.00  0.00      PROA  
ATOM   3147 HE22 GLN P 592      -8.149  -6.331  34.962  0.00  0.00      PROA  
ATOM   3148  C   GLN P 592      -4.525 -10.576  34.730  0.00  0.00      PROA  
ATOM   3149  O   GLN P 592      -5.429 -11.069  34.014  0.00  0.00      PROA  
ATOM   3150  N   ILE P 593      -3.459 -11.312  35.153  0.00  0.00      PROA  
ATOM   3151  HN  ILE P 593      -2.721 -10.835  35.624  0.00  0.00      PROA  
ATOM   3152  CA  ILE P 593      -3.272 -12.735  34.983  0.00  0.00      PROA  
ATOM   3153  HA  ILE P 593      -3.397 -12.913  33.925  0.00  0.00      PROA  
ATOM   3154  CB  ILE P 593      -1.918 -13.154  35.417  0.00  0.00      PROA  
ATOM   3155  HB  ILE P 593      -1.319 -12.489  34.760  0.00  0.00      PROA  
ATOM   3156  CG2 ILE P 593      -1.571 -12.853  36.847  0.00  0.00      PROA  
ATOM   3157 HG21 ILE P 593      -1.578 -11.764  37.068  0.00  0.00      PROA  
ATOM   3158 HG22 ILE P 593      -0.551 -13.242  37.053  0.00  0.00      PROA  
ATOM   3159 HG23 ILE P 593      -2.209 -13.367  37.597  0.00  0.00      PROA  
ATOM   3160  CG1 ILE P 593      -1.465 -14.577  34.910  0.00  0.00      PROA  
ATOM   3161 HG11 ILE P 593      -0.373 -14.474  34.728  0.00  0.00      PROA  
ATOM   3162 HG12 ILE P 593      -1.918 -14.772  33.915  0.00  0.00      PROA  
ATOM   3163  CD  ILE P 593      -1.701 -15.753  35.886  0.00  0.00      PROA  
ATOM   3164  HD1 ILE P 593      -1.358 -15.501  36.912  0.00  0.00      PROA  
ATOM   3165  HD2 ILE P 593      -1.133 -16.630  35.508  0.00  0.00      PROA  
ATOM   3166  HD3 ILE P 593      -2.769 -16.058  35.874  0.00  0.00      PROA  
ATOM   3167  C   ILE P 593      -4.396 -13.580  35.707  0.00  0.00      PROA  
ATOM   3168  O   ILE P 593      -4.785 -13.283  36.822  0.00  0.00      PROA  
ATOM   3169  N   GLY P 594      -4.889 -14.714  35.075  0.00  0.00      PROA  
ATOM   3170  HN  GLY P 594      -4.456 -14.914  34.200  0.00  0.00      PROA  
ATOM   3171  CA  GLY P 594      -5.980 -15.516  35.495  0.00  0.00      PROA  
ATOM   3172  HA1 GLY P 594      -5.805 -15.797  36.523  0.00  0.00      PROA  
ATOM   3173  HA2 GLY P 594      -6.076 -16.367  34.838  0.00  0.00      PROA  
ATOM   3174  C   GLY P 594      -7.310 -14.828  35.247  0.00  0.00      PROA  
ATOM   3175  O   GLY P 594      -7.403 -13.674  34.764  0.00  0.00      PROA  
ATOM   3176  N   LYS P 595      -8.446 -15.462  35.501  0.00  0.00      PROA  
ATOM   3177  HN  LYS P 595      -8.391 -16.380  35.886  0.00  0.00      PROA  
ATOM   3178  CA  LYS P 595      -9.734 -14.888  35.313  0.00  0.00      PROA  
ATOM   3179  HA  LYS P 595      -9.717 -14.556  34.285  0.00  0.00      PROA  
ATOM   3180  CB  LYS P 595     -10.912 -15.918  35.461  0.00  0.00      PROA  
ATOM   3181  HB1 LYS P 595     -11.862 -15.388  35.236  0.00  0.00      PROA  
ATOM   3182  HB2 LYS P 595     -10.845 -16.318  36.495  0.00  0.00      PROA  
ATOM   3183  CG  LYS P 595     -10.882 -17.177  34.547  0.00  0.00      PROA  
ATOM   3184  HG1 LYS P 595     -10.165 -17.830  35.090  0.00  0.00      PROA  
ATOM   3185  HG2 LYS P 595     -10.602 -16.995  33.488  0.00  0.00      PROA  
ATOM   3186  CD  LYS P 595     -12.198 -18.043  34.520  0.00  0.00      PROA  
ATOM   3187  HD1 LYS P 595     -13.037 -17.408  34.163  0.00  0.00      PROA  
ATOM   3188  HD2 LYS P 595     -12.437 -18.292  35.576  0.00  0.00      PROA  
ATOM   3189  CE  LYS P 595     -12.189 -19.323  33.684  0.00  0.00      PROA  
ATOM   3190  HE1 LYS P 595     -11.420 -19.982  34.142  0.00  0.00      PROA  
ATOM   3191  HE2 LYS P 595     -11.830 -18.998  32.684  0.00  0.00      PROA  
ATOM   3192  NZ  LYS P 595     -13.496 -19.889  33.697  0.00  0.00      PROA  
ATOM   3193  HZ1 LYS P 595     -14.291 -19.240  33.530  0.00  0.00      PROA  
ATOM   3194  HZ2 LYS P 595     -13.731 -20.236  34.649  0.00  0.00      PROA  
ATOM   3195  HZ3 LYS P 595     -13.583 -20.684  33.031  0.00  0.00      PROA  
ATOM   3196  C   LYS P 595      -9.933 -13.689  36.243  0.00  0.00      PROA  
ATOM   3197  O   LYS P 595      -9.243 -13.549  37.337  0.00  0.00      PROA  
ATOM   3198  N   PRO P 596     -10.834 -12.715  35.932  0.00  0.00      PROA  
ATOM   3199  CD  PRO P 596     -11.479 -12.575  34.623  0.00  0.00      PROA  
ATOM   3200  HD1 PRO P 596     -12.107 -13.474  34.442  0.00  0.00      PROA  
ATOM   3201  HD2 PRO P 596     -10.686 -12.453  33.854  0.00  0.00      PROA  
ATOM   3202  CA  PRO P 596     -11.373 -11.798  36.889  0.00  0.00      PROA  
ATOM   3203  HA  PRO P 596     -10.534 -11.122  36.966  0.00  0.00      PROA  
ATOM   3204  CB  PRO P 596     -12.692 -11.231  36.311  0.00  0.00      PROA  
ATOM   3205  HB1 PRO P 596     -12.963 -10.179  36.544  0.00  0.00      PROA  
ATOM   3206  HB2 PRO P 596     -13.576 -11.860  36.551  0.00  0.00      PROA  
ATOM   3207  CG  PRO P 596     -12.342 -11.264  34.781  0.00  0.00      PROA  
ATOM   3208  HG1 PRO P 596     -13.315 -11.363  34.253  0.00  0.00      PROA  
ATOM   3209  HG2 PRO P 596     -11.920 -10.265  34.537  0.00  0.00      PROA  
ATOM   3210  C   PRO P 596     -11.530 -12.189  38.361  0.00  0.00      PROA  
ATOM   3211  O   PRO P 596     -12.099 -13.221  38.663  0.00  0.00      PROA  
ATOM   3212  N   TYR P 597     -10.996 -11.281  39.294  0.00  0.00      PROA  
ATOM   3213  HN  TYR P 597     -10.552 -10.443  38.985  0.00  0.00      PROA  
ATOM   3214  CA  TYR P 597     -11.059 -11.383  40.714  0.00  0.00      PROA  
ATOM   3215  HA  TYR P 597     -10.688 -10.422  41.036  0.00  0.00      PROA  
ATOM   3216  CB  TYR P 597     -12.528 -11.340  41.323  0.00  0.00      PROA  
ATOM   3217  HB1 TYR P 597     -12.400 -11.102  42.400  0.00  0.00      PROA  
ATOM   3218  HB2 TYR P 597     -13.043 -12.319  41.217  0.00  0.00      PROA  
ATOM   3219  CG  TYR P 597     -13.353 -10.200  40.773  0.00  0.00      PROA  
ATOM   3220  CD1 TYR P 597     -13.325  -8.963  41.382  0.00  0.00      PROA  
ATOM   3221  HD1 TYR P 597     -12.810  -8.603  42.260  0.00  0.00      PROA  
ATOM   3222  CE1 TYR P 597     -14.191  -7.986  40.863  0.00  0.00      PROA  
ATOM   3223  HE1 TYR P 597     -14.304  -7.023  41.338  0.00  0.00      PROA  
ATOM   3224  CZ  TYR P 597     -14.940  -8.215  39.746  0.00  0.00      PROA  
ATOM   3225  OH  TYR P 597     -15.738  -7.087  39.132  0.00  0.00      PROA  
ATOM   3226  HH  TYR P 597     -15.322  -6.227  39.234  0.00  0.00      PROA  
ATOM   3227  CD2 TYR P 597     -14.067 -10.426  39.581  0.00  0.00      PROA  
ATOM   3228  HD2 TYR P 597     -14.032 -11.432  39.190  0.00  0.00      PROA  
ATOM   3229  CE2 TYR P 597     -14.965  -9.496  39.065  0.00  0.00      PROA  
ATOM   3230  HE2 TYR P 597     -15.564  -9.661  38.182  0.00  0.00      PROA  
ATOM   3231  C   TYR P 597     -10.140 -12.485  41.187  0.00  0.00      PROA  
ATOM   3232  O   TYR P 597     -10.579 -13.398  41.843  0.00  0.00      PROA  
ATOM   3233  N   ASN P 598      -8.827 -12.355  40.799  0.00  0.00      PROA  
ATOM   3234  HN  ASN P 598      -8.672 -11.534  40.254  0.00  0.00      PROA  
ATOM   3235  CA  ASN P 598      -7.683 -13.212  41.210  0.00  0.00      PROA  
ATOM   3236  HA  ASN P 598      -6.855 -12.943  40.571  0.00  0.00      PROA  
ATOM   3237  CB  ASN P 598      -7.229 -12.853  42.626  0.00  0.00      PROA  
ATOM   3238  HB1 ASN P 598      -6.138 -13.052  42.695  0.00  0.00      PROA  
ATOM   3239  HB2 ASN P 598      -7.832 -13.423  43.365  0.00  0.00      PROA  
ATOM   3240  CG  ASN P 598      -7.335 -11.393  42.948  0.00  0.00      PROA  
ATOM   3241  OD1 ASN P 598      -8.232 -10.995  43.725  0.00  0.00      PROA  
ATOM   3242  ND2 ASN P 598      -6.606 -10.504  42.248  0.00  0.00      PROA  
ATOM   3243 HD21 ASN P 598      -5.935 -10.812  41.574  0.00  0.00      PROA  
ATOM   3244 HD22 ASN P 598      -6.929  -9.577  42.442  0.00  0.00      PROA  
ATOM   3245  C   ASN P 598      -7.851 -14.710  40.981  0.00  0.00      PROA  
ATOM   3246  O   ASN P 598      -7.606 -15.607  41.861  0.00  0.00      PROA  
ATOM   3247  N   SER P 599      -8.311 -15.091  39.715  0.00  0.00      PROA  
ATOM   3248  HN  SER P 599      -8.507 -14.390  39.033  0.00  0.00      PROA  
ATOM   3249  CA  SER P 599      -8.612 -16.431  39.353  0.00  0.00      PROA  
ATOM   3250  HA  SER P 599      -8.785 -16.259  38.301  0.00  0.00      PROA  
ATOM   3251  CB  SER P 599      -7.417 -17.367  39.312  0.00  0.00      PROA  
ATOM   3252  HB1 SER P 599      -7.666 -18.368  38.900  0.00  0.00      PROA  
ATOM   3253  HB2 SER P 599      -7.090 -17.547  40.359  0.00  0.00      PROA  
ATOM   3254  OG  SER P 599      -6.370 -16.845  38.553  0.00  0.00      PROA  
ATOM   3255  HG1 SER P 599      -6.088 -16.044  39.000  0.00  0.00      PROA  
ATOM   3256  C   SER P 599      -9.752 -17.091  40.059  0.00  0.00      PROA  
ATOM   3257  O   SER P 599      -9.689 -18.099  40.660  0.00  0.00      PROA  
ATOM   3258  N   SER P 600     -10.951 -16.505  39.922  0.00  0.00      PROA  
ATOM   3259  HN  SER P 600     -10.959 -15.595  39.514  0.00  0.00      PROA  
ATOM   3260  CA  SER P 600     -12.249 -17.056  40.361  0.00  0.00      PROA  
ATOM   3261  HA  SER P 600     -12.064 -17.143  41.422  0.00  0.00      PROA  
ATOM   3262  CB  SER P 600     -13.337 -15.970  40.171  0.00  0.00      PROA  
ATOM   3263  HB1 SER P 600     -14.327 -16.405  40.425  0.00  0.00      PROA  
ATOM   3264  HB2 SER P 600     -13.249 -15.661  39.108  0.00  0.00      PROA  
ATOM   3265  OG  SER P 600     -13.103 -14.862  41.113  0.00  0.00      PROA  
ATOM   3266  HG1 SER P 600     -12.156 -14.708  41.101  0.00  0.00      PROA  
ATOM   3267  C   SER P 600     -12.731 -18.346  39.655  0.00  0.00      PROA  
ATOM   3268  O   SER P 600     -12.598 -18.491  38.404  0.00  0.00      PROA  
ATOM   3269  N   GLY P 601     -13.359 -19.305  40.350  0.00  0.00      PROA  
ATOM   3270  HN  GLY P 601     -13.598 -19.164  41.308  0.00  0.00      PROA  
ATOM   3271  CA  GLY P 601     -13.834 -20.580  39.936  0.00  0.00      PROA  
ATOM   3272  HA1 GLY P 601     -14.581 -20.508  39.160  0.00  0.00      PROA  
ATOM   3273  HA2 GLY P 601     -14.168 -21.169  40.777  0.00  0.00      PROA  
ATOM   3274  C   GLY P 601     -12.814 -21.496  39.370  0.00  0.00      PROA  
ATOM   3275  O   GLY P 601     -11.647 -21.162  39.194  0.00  0.00      PROA  
ATOM   3276  N   LEU P 602     -13.216 -22.728  39.040  0.00  0.00      PROA  
ATOM   3277  HN  LEU P 602     -14.188 -22.910  39.163  0.00  0.00      PROA  
ATOM   3278  CA  LEU P 602     -12.473 -23.725  38.293  0.00  0.00      PROA  
ATOM   3279  HA  LEU P 602     -11.702 -24.083  38.960  0.00  0.00      PROA  
ATOM   3280  CB  LEU P 602     -13.417 -24.942  37.896  0.00  0.00      PROA  
ATOM   3281  HB1 LEU P 602     -12.963 -25.709  37.234  0.00  0.00      PROA  
ATOM   3282  HB2 LEU P 602     -14.277 -24.555  37.309  0.00  0.00      PROA  
ATOM   3283  CG  LEU P 602     -13.808 -25.801  39.147  0.00  0.00      PROA  
ATOM   3284  HG  LEU P 602     -14.099 -25.077  39.938  0.00  0.00      PROA  
ATOM   3285  CD1 LEU P 602     -14.936 -26.800  38.723  0.00  0.00      PROA  
ATOM   3286 HD11 LEU P 602     -14.488 -27.577  38.067  0.00  0.00      PROA  
ATOM   3287 HD12 LEU P 602     -15.689 -26.200  38.169  0.00  0.00      PROA  
ATOM   3288 HD13 LEU P 602     -15.393 -27.306  39.600  0.00  0.00      PROA  
ATOM   3289  CD2 LEU P 602     -12.607 -26.629  39.739  0.00  0.00      PROA  
ATOM   3290 HD21 LEU P 602     -12.152 -27.274  38.957  0.00  0.00      PROA  
ATOM   3291 HD22 LEU P 602     -12.978 -27.228  40.598  0.00  0.00      PROA  
ATOM   3292 HD23 LEU P 602     -11.835 -25.898  40.062  0.00  0.00      PROA  
ATOM   3293  C   LEU P 602     -11.769 -23.346  37.013  0.00  0.00      PROA  
ATOM   3294  O   LEU P 602     -12.285 -22.805  36.060  0.00  0.00      PROA  
ATOM   3295  N   GLY P 603     -10.486 -23.823  36.959  0.00  0.00      PROA  
ATOM   3296  HN  GLY P 603     -10.064 -24.274  37.742  0.00  0.00      PROA  
ATOM   3297  CA  GLY P 603      -9.540 -23.628  35.892  0.00  0.00      PROA  
ATOM   3298  HA1 GLY P 603     -10.160 -23.895  35.049  0.00  0.00      PROA  
ATOM   3299  HA2 GLY P 603      -8.728 -24.319  36.061  0.00  0.00      PROA  
ATOM   3300  C   GLY P 603      -9.123 -22.296  35.640  0.00  0.00      PROA  
ATOM   3301  O   GLY P 603      -9.025 -21.446  36.536  0.00  0.00      PROA  
ATOM   3302  N   GLY P 604      -8.759 -22.008  34.406  0.00  0.00      PROA  
ATOM   3303  HN  GLY P 604      -8.606 -22.689  33.694  0.00  0.00      PROA  
ATOM   3304  CA  GLY P 604      -8.254 -20.709  33.905  0.00  0.00      PROA  
ATOM   3305  HA1 GLY P 604      -7.238 -20.770  33.542  0.00  0.00      PROA  
ATOM   3306  HA2 GLY P 604      -8.402 -19.937  34.646  0.00  0.00      PROA  
ATOM   3307  C   GLY P 604      -9.088 -20.352  32.638  0.00  0.00      PROA  
ATOM   3308  O   GLY P 604     -10.014 -21.061  32.321  0.00  0.00      PROA  
ATOM   3309  N   PRO P 605      -8.802 -19.240  32.064  0.00  0.00      PROA  
ATOM   3310  CD  PRO P 605      -7.689 -18.374  32.395  0.00  0.00      PROA  
ATOM   3311  HD1 PRO P 605      -6.757 -18.967  32.513  0.00  0.00      PROA  
ATOM   3312  HD2 PRO P 605      -7.722 -17.937  33.416  0.00  0.00      PROA  
ATOM   3313  CA  PRO P 605      -9.472 -18.746  30.837  0.00  0.00      PROA  
ATOM   3314  HA  PRO P 605     -10.331 -18.176  31.161  0.00  0.00      PROA  
ATOM   3315  CB  PRO P 605      -8.416 -17.852  30.199  0.00  0.00      PROA  
ATOM   3316  HB1 PRO P 605      -8.836 -17.021  29.593  0.00  0.00      PROA  
ATOM   3317  HB2 PRO P 605      -7.700 -18.458  29.603  0.00  0.00      PROA  
ATOM   3318  CG  PRO P 605      -7.704 -17.214  31.402  0.00  0.00      PROA  
ATOM   3319  HG1 PRO P 605      -6.736 -16.716  31.178  0.00  0.00      PROA  
ATOM   3320  HG2 PRO P 605      -8.384 -16.441  31.820  0.00  0.00      PROA  
ATOM   3321  C   PRO P 605     -10.019 -19.702  29.799  0.00  0.00      PROA  
ATOM   3322  O   PRO P 605      -9.500 -20.821  29.685  0.00  0.00      PROA  
ATOM   3323  N   SER P 606     -11.102 -19.417  29.206  0.00  0.00      PROA  
ATOM   3324  HN  SER P 606     -11.616 -18.588  29.413  0.00  0.00      PROA  
ATOM   3325  CA  SER P 606     -11.774 -20.297  28.217  0.00  0.00      PROA  
ATOM   3326  HA  SER P 606     -12.103 -21.124  28.828  0.00  0.00      PROA  
ATOM   3327  CB  SER P 606     -13.025 -19.628  27.719  0.00  0.00      PROA  
ATOM   3328  HB1 SER P 606     -12.755 -18.892  26.933  0.00  0.00      PROA  
ATOM   3329  HB2 SER P 606     -13.608 -19.158  28.540  0.00  0.00      PROA  
ATOM   3330  OG  SER P 606     -13.872 -20.593  27.159  0.00  0.00      PROA  
ATOM   3331  HG1 SER P 606     -14.118 -21.229  27.835  0.00  0.00      PROA  
ATOM   3332  C   SER P 606     -10.825 -20.714  27.096  0.00  0.00      PROA  
ATOM   3333  O   SER P 606      -9.911 -20.000  26.665  0.00  0.00      PROA  
ATOM   3334  N   ILE P 607     -10.895 -21.973  26.665  0.00  0.00      PROA  
ATOM   3335  HN  ILE P 607     -11.672 -22.522  26.964  0.00  0.00      PROA  
ATOM   3336  CA  ILE P 607      -9.984 -22.477  25.633  0.00  0.00      PROA  
ATOM   3337  HA  ILE P 607      -8.996 -22.292  26.028  0.00  0.00      PROA  
ATOM   3338  CB  ILE P 607     -10.031 -24.039  25.384  0.00  0.00      PROA  
ATOM   3339  HB  ILE P 607      -9.901 -24.490  26.391  0.00  0.00      PROA  
ATOM   3340  CG2 ILE P 607     -11.344 -24.505  24.725  0.00  0.00      PROA  
ATOM   3341 HG21 ILE P 607     -11.372 -24.078  23.700  0.00  0.00      PROA  
ATOM   3342 HG22 ILE P 607     -12.226 -24.101  25.267  0.00  0.00      PROA  
ATOM   3343 HG23 ILE P 607     -11.439 -25.607  24.620  0.00  0.00      PROA  
ATOM   3344  CG1 ILE P 607      -8.815 -24.574  24.564  0.00  0.00      PROA  
ATOM   3345 HG11 ILE P 607      -8.819 -24.364  23.473  0.00  0.00      PROA  
ATOM   3346 HG12 ILE P 607      -8.911 -25.678  24.644  0.00  0.00      PROA  
ATOM   3347  CD  ILE P 607      -7.414 -24.287  25.222  0.00  0.00      PROA  
ATOM   3348  HD1 ILE P 607      -7.324 -24.656  26.266  0.00  0.00      PROA  
ATOM   3349  HD2 ILE P 607      -7.118 -23.222  25.104  0.00  0.00      PROA  
ATOM   3350  HD3 ILE P 607      -6.640 -24.855  24.663  0.00  0.00      PROA  
ATOM   3351  C   ILE P 607      -9.909 -21.789  24.238  0.00  0.00      PROA  
ATOM   3352  O   ILE P 607      -8.969 -21.492  23.491  0.00  0.00      PROA  
ATOM   3353  N   LYS P 608     -11.065 -21.455  23.701  0.00  0.00      PROA  
ATOM   3354  HN  LYS P 608     -11.935 -21.596  24.168  0.00  0.00      PROA  
ATOM   3355  CA  LYS P 608     -11.257 -20.769  22.448  0.00  0.00      PROA  
ATOM   3356  HA  LYS P 608     -10.514 -21.119  21.746  0.00  0.00      PROA  
ATOM   3357  CB  LYS P 608     -12.791 -20.868  22.008  0.00  0.00      PROA  
ATOM   3358  HB1 LYS P 608     -13.012 -20.240  21.118  0.00  0.00      PROA  
ATOM   3359  HB2 LYS P 608     -13.496 -20.458  22.761  0.00  0.00      PROA  
ATOM   3360  CG  LYS P 608     -13.212 -22.335  21.683  0.00  0.00      PROA  
ATOM   3361  HG1 LYS P 608     -13.305 -22.835  22.670  0.00  0.00      PROA  
ATOM   3362  HG2 LYS P 608     -12.402 -22.853  21.126  0.00  0.00      PROA  
ATOM   3363  CD  LYS P 608     -14.546 -22.463  20.977  0.00  0.00      PROA  
ATOM   3364  HD1 LYS P 608     -14.768 -23.540  20.818  0.00  0.00      PROA  
ATOM   3365  HD2 LYS P 608     -14.519 -22.056  19.943  0.00  0.00      PROA  
ATOM   3366  CE  LYS P 608     -15.676 -21.995  21.810  0.00  0.00      PROA  
ATOM   3367  HE1 LYS P 608     -15.564 -20.906  21.999  0.00  0.00      PROA  
ATOM   3368  HE2 LYS P 608     -15.612 -22.387  22.848  0.00  0.00      PROA  
ATOM   3369  NZ  LYS P 608     -17.050 -22.313  21.342  0.00  0.00      PROA  
ATOM   3370  HZ1 LYS P 608     -17.401 -21.945  20.434  0.00  0.00      PROA  
ATOM   3371  HZ2 LYS P 608     -17.684 -21.910  22.062  0.00  0.00      PROA  
ATOM   3372  HZ3 LYS P 608     -17.243 -23.334  21.317  0.00  0.00      PROA  
ATOM   3373  C   LYS P 608     -10.918 -19.247  22.578  0.00  0.00      PROA  
ATOM   3374  O   LYS P 608     -10.695 -18.567  21.591  0.00  0.00      PROA  
ATOM   3375  N   ASP P 609     -10.997 -18.710  23.808  0.00  0.00      PROA  
ATOM   3376  HN  ASP P 609     -11.246 -19.191  24.645  0.00  0.00      PROA  
ATOM   3377  CA  ASP P 609     -10.489 -17.379  24.098  0.00  0.00      PROA  
ATOM   3378  HA  ASP P 609     -10.825 -16.735  23.299  0.00  0.00      PROA  
ATOM   3379  CB  ASP P 609     -11.043 -16.965  25.481  0.00  0.00      PROA  
ATOM   3380  HB1 ASP P 609     -10.581 -16.015  25.828  0.00  0.00      PROA  
ATOM   3381  HB2 ASP P 609     -10.849 -17.748  26.245  0.00  0.00      PROA  
ATOM   3382  CG  ASP P 609     -12.521 -16.810  25.411  0.00  0.00      PROA  
ATOM   3383  OD1 ASP P 609     -13.286 -17.765  24.912  0.00  0.00      PROA  
ATOM   3384  OD2 ASP P 609     -12.973 -15.925  26.210  0.00  0.00      PROA  
ATOM   3385  C   ASP P 609      -8.932 -17.292  23.998  0.00  0.00      PROA  
ATOM   3386  O   ASP P 609      -8.315 -16.274  23.651  0.00  0.00      PROA  
ATOM   3387  N   LYS P 610      -8.282 -18.423  24.198  0.00  0.00      PROA  
ATOM   3388  HN  LYS P 610      -8.766 -19.250  24.473  0.00  0.00      PROA  
ATOM   3389  CA  LYS P 610      -6.844 -18.662  23.916  0.00  0.00      PROA  
ATOM   3390  HA  LYS P 610      -6.307 -17.779  24.229  0.00  0.00      PROA  
ATOM   3391  CB  LYS P 610      -6.158 -19.725  24.811  0.00  0.00      PROA  
ATOM   3392  HB1 LYS P 610      -5.053 -19.636  24.738  0.00  0.00      PROA  
ATOM   3393  HB2 LYS P 610      -6.414 -20.749  24.465  0.00  0.00      PROA  
ATOM   3394  CG  LYS P 610      -6.468 -19.479  26.326  0.00  0.00      PROA  
ATOM   3395  HG1 LYS P 610      -7.532 -19.476  26.648  0.00  0.00      PROA  
ATOM   3396  HG2 LYS P 610      -6.014 -18.491  26.551  0.00  0.00      PROA  
ATOM   3397  CD  LYS P 610      -5.796 -20.572  27.175  0.00  0.00      PROA  
ATOM   3398  HD1 LYS P 610      -5.200 -20.084  27.975  0.00  0.00      PROA  
ATOM   3399  HD2 LYS P 610      -5.345 -21.381  26.561  0.00  0.00      PROA  
ATOM   3400  CE  LYS P 610      -6.843 -21.311  28.080  0.00  0.00      PROA  
ATOM   3401  HE1 LYS P 610      -7.644 -21.630  27.379  0.00  0.00      PROA  
ATOM   3402  HE2 LYS P 610      -7.285 -20.613  28.824  0.00  0.00      PROA  
ATOM   3403  NZ  LYS P 610      -6.301 -22.529  28.803  0.00  0.00      PROA  
ATOM   3404  HZ1 LYS P 610      -7.120 -23.103  29.087  0.00  0.00      PROA  
ATOM   3405  HZ2 LYS P 610      -5.810 -22.279  29.685  0.00  0.00      PROA  
ATOM   3406  HZ3 LYS P 610      -5.667 -23.052  28.165  0.00  0.00      PROA  
ATOM   3407  C   LYS P 610      -6.597 -18.776  22.395  0.00  0.00      PROA  
ATOM   3408  O   LYS P 610      -5.719 -18.181  21.766  0.00  0.00      PROA  
ATOM   3409  N   TYR P 611      -7.494 -19.534  21.657  0.00  0.00      PROA  
ATOM   3410  HN  TYR P 611      -8.068 -20.147  22.194  0.00  0.00      PROA  
ATOM   3411  CA  TYR P 611      -7.451 -19.730  20.160  0.00  0.00      PROA  
ATOM   3412  HA  TYR P 611      -6.450 -20.112  20.021  0.00  0.00      PROA  
ATOM   3413  CB  TYR P 611      -8.527 -20.748  19.746  0.00  0.00      PROA  
ATOM   3414  HB1 TYR P 611      -9.483 -20.410  20.200  0.00  0.00      PROA  
ATOM   3415  HB2 TYR P 611      -8.183 -21.747  20.090  0.00  0.00      PROA  
ATOM   3416  CG  TYR P 611      -8.721 -20.839  18.197  0.00  0.00      PROA  
ATOM   3417  CD1 TYR P 611      -7.588 -21.226  17.513  0.00  0.00      PROA  
ATOM   3418  HD1 TYR P 611      -6.633 -21.356  17.999  0.00  0.00      PROA  
ATOM   3419  CE1 TYR P 611      -7.816 -21.719  16.248  0.00  0.00      PROA  
ATOM   3420  HE1 TYR P 611      -6.955 -21.989  15.654  0.00  0.00      PROA  
ATOM   3421  CZ  TYR P 611      -9.057 -21.768  15.597  0.00  0.00      PROA  
ATOM   3422  OH  TYR P 611      -9.337 -22.290  14.318  0.00  0.00      PROA  
ATOM   3423  HH  TYR P 611      -8.627 -22.890  14.077  0.00  0.00      PROA  
ATOM   3424  CD2 TYR P 611      -9.992 -20.739  17.591  0.00  0.00      PROA  
ATOM   3425  HD2 TYR P 611     -10.858 -20.312  18.076  0.00  0.00      PROA  
ATOM   3426  CE2 TYR P 611     -10.188 -21.245  16.295  0.00  0.00      PROA  
ATOM   3427  HE2 TYR P 611     -11.131 -21.155  15.776  0.00  0.00      PROA  
ATOM   3428  C   TYR P 611      -7.576 -18.474  19.351  0.00  0.00      PROA  
ATOM   3429  O   TYR P 611      -6.777 -18.290  18.426  0.00  0.00      PROA  
ATOM   3430  N   VAL P 612      -8.640 -17.645  19.652  0.00  0.00      PROA  
ATOM   3431  HN  VAL P 612      -9.397 -17.982  20.206  0.00  0.00      PROA  
ATOM   3432  CA  VAL P 612      -8.847 -16.382  18.953  0.00  0.00      PROA  
ATOM   3433  HA  VAL P 612      -8.842 -16.646  17.906  0.00  0.00      PROA  
ATOM   3434  CB  VAL P 612     -10.141 -15.686  19.383  0.00  0.00      PROA  
ATOM   3435  HB  VAL P 612     -10.090 -15.683  20.493  0.00  0.00      PROA  
ATOM   3436  CG1 VAL P 612     -10.360 -14.266  18.980  0.00  0.00      PROA  
ATOM   3437 HG11 VAL P 612      -9.566 -13.617  19.410  0.00  0.00      PROA  
ATOM   3438 HG12 VAL P 612     -11.363 -13.927  19.315  0.00  0.00      PROA  
ATOM   3439 HG13 VAL P 612     -10.259 -14.224  17.874  0.00  0.00      PROA  
ATOM   3440  CG2 VAL P 612     -11.429 -16.451  18.988  0.00  0.00      PROA  
ATOM   3441 HG21 VAL P 612     -11.340 -17.520  19.275  0.00  0.00      PROA  
ATOM   3442 HG22 VAL P 612     -11.478 -16.453  17.878  0.00  0.00      PROA  
ATOM   3443 HG23 VAL P 612     -12.304 -15.934  19.437  0.00  0.00      PROA  
ATOM   3444  C   VAL P 612      -7.662 -15.481  19.257  0.00  0.00      PROA  
ATOM   3445  O   VAL P 612      -7.255 -14.707  18.388  0.00  0.00      PROA  
ATOM   3446  N   THR P 613      -7.104 -15.486  20.518  0.00  0.00      PROA  
ATOM   3447  HN  THR P 613      -7.382 -16.072  21.275  0.00  0.00      PROA  
ATOM   3448  CA  THR P 613      -6.105 -14.571  20.925  0.00  0.00      PROA  
ATOM   3449  HA  THR P 613      -6.519 -13.604  20.680  0.00  0.00      PROA  
ATOM   3450  CB  THR P 613      -5.885 -14.530  22.397  0.00  0.00      PROA  
ATOM   3451  HB  THR P 613      -5.683 -15.503  22.894  0.00  0.00      PROA  
ATOM   3452  OG1 THR P 613      -6.964 -14.170  23.140  0.00  0.00      PROA  
ATOM   3453  HG1 THR P 613      -7.467 -14.968  23.314  0.00  0.00      PROA  
ATOM   3454  CG2 THR P 613      -4.759 -13.632  22.814  0.00  0.00      PROA  
ATOM   3455 HG21 THR P 613      -4.718 -13.723  23.921  0.00  0.00      PROA  
ATOM   3456 HG22 THR P 613      -4.986 -12.602  22.464  0.00  0.00      PROA  
ATOM   3457 HG23 THR P 613      -3.780 -13.868  22.346  0.00  0.00      PROA  
ATOM   3458  C   THR P 613      -4.810 -14.695  20.116  0.00  0.00      PROA  
ATOM   3459  O   THR P 613      -4.132 -13.761  19.681  0.00  0.00      PROA  
ATOM   3460  N   ALA P 614      -4.432 -16.006  19.849  0.00  0.00      PROA  
ATOM   3461  HN  ALA P 614      -4.794 -16.682  20.486  0.00  0.00      PROA  
ATOM   3462  CA  ALA P 614      -3.488 -16.480  18.837  0.00  0.00      PROA  
ATOM   3463  HA  ALA P 614      -2.486 -16.179  19.107  0.00  0.00      PROA  
ATOM   3464  CB  ALA P 614      -3.478 -18.070  18.660  0.00  0.00      PROA  
ATOM   3465  HB1 ALA P 614      -4.521 -18.347  18.396  0.00  0.00      PROA  
ATOM   3466  HB2 ALA P 614      -3.084 -18.424  19.637  0.00  0.00      PROA  
ATOM   3467  HB3 ALA P 614      -2.687 -18.428  17.967  0.00  0.00      PROA  
ATOM   3468  C   ALA P 614      -3.727 -15.999  17.441  0.00  0.00      PROA  
ATOM   3469  O   ALA P 614      -2.879 -15.444  16.780  0.00  0.00      PROA  
ATOM   3470  N   LEU P 615      -4.932 -16.151  16.915  0.00  0.00      PROA  
ATOM   3471  HN  LEU P 615      -5.571 -16.591  17.541  0.00  0.00      PROA  
ATOM   3472  CA  LEU P 615      -5.400 -15.876  15.584  0.00  0.00      PROA  
ATOM   3473  HA  LEU P 615      -4.639 -16.221  14.900  0.00  0.00      PROA  
ATOM   3474  CB  LEU P 615      -6.674 -16.717  15.295  0.00  0.00      PROA  
ATOM   3475  HB1 LEU P 615      -7.305 -16.624  16.205  0.00  0.00      PROA  
ATOM   3476  HB2 LEU P 615      -6.395 -17.782  15.147  0.00  0.00      PROA  
ATOM   3477  CG  LEU P 615      -7.536 -16.244  14.145  0.00  0.00      PROA  
ATOM   3478  HG  LEU P 615      -7.805 -15.169  14.218  0.00  0.00      PROA  
ATOM   3479  CD1 LEU P 615      -6.880 -16.504  12.779  0.00  0.00      PROA  
ATOM   3480 HD11 LEU P 615      -6.511 -17.548  12.691  0.00  0.00      PROA  
ATOM   3481 HD12 LEU P 615      -6.013 -15.837  12.587  0.00  0.00      PROA  
ATOM   3482 HD13 LEU P 615      -7.602 -16.428  11.937  0.00  0.00      PROA  
ATOM   3483  CD2 LEU P 615      -8.838 -17.056  14.303  0.00  0.00      PROA  
ATOM   3484 HD21 LEU P 615      -9.614 -16.634  13.629  0.00  0.00      PROA  
ATOM   3485 HD22 LEU P 615      -9.316 -17.153  15.301  0.00  0.00      PROA  
ATOM   3486 HD23 LEU P 615      -8.539 -18.083  14.004  0.00  0.00      PROA  
ATOM   3487  C   LEU P 615      -5.436 -14.387  15.308  0.00  0.00      PROA  
ATOM   3488  O   LEU P 615      -5.009 -13.898  14.255  0.00  0.00      PROA  
ATOM   3489  N   TYR P 616      -5.898 -13.649  16.259  0.00  0.00      PROA  
ATOM   3490  HN  TYR P 616      -6.283 -14.155  17.027  0.00  0.00      PROA  
ATOM   3491  CA  TYR P 616      -6.117 -12.242  16.218  0.00  0.00      PROA  
ATOM   3492  HA  TYR P 616      -6.465 -11.943  15.241  0.00  0.00      PROA  
ATOM   3493  CB  TYR P 616      -7.029 -11.818  17.417  0.00  0.00      PROA  
ATOM   3494  HB1 TYR P 616      -6.514 -12.187  18.330  0.00  0.00      PROA  
ATOM   3495  HB2 TYR P 616      -8.036 -12.286  17.409  0.00  0.00      PROA  
ATOM   3496  CG  TYR P 616      -7.216 -10.315  17.475  0.00  0.00      PROA  
ATOM   3497  CD1 TYR P 616      -7.436  -9.637  16.252  0.00  0.00      PROA  
ATOM   3498  HD1 TYR P 616      -7.454 -10.107  15.280  0.00  0.00      PROA  
ATOM   3499  CE1 TYR P 616      -7.527  -8.310  16.259  0.00  0.00      PROA  
ATOM   3500  HE1 TYR P 616      -7.729  -7.783  15.339  0.00  0.00      PROA  
ATOM   3501  CZ  TYR P 616      -7.537  -7.584  17.480  0.00  0.00      PROA  
ATOM   3502  OH  TYR P 616      -7.659  -6.186  17.540  0.00  0.00      PROA  
ATOM   3503  HH  TYR P 616      -8.271  -6.011  16.822  0.00  0.00      PROA  
ATOM   3504  CD2 TYR P 616      -7.271  -9.676  18.724  0.00  0.00      PROA  
ATOM   3505  HD2 TYR P 616      -7.120 -10.228  19.639  0.00  0.00      PROA  
ATOM   3506  CE2 TYR P 616      -7.404  -8.291  18.719  0.00  0.00      PROA  
ATOM   3507  HE2 TYR P 616      -7.306  -7.808  19.680  0.00  0.00      PROA  
ATOM   3508  C   TYR P 616      -4.793 -11.518  16.098  0.00  0.00      PROA  
ATOM   3509  O   TYR P 616      -4.570 -10.712  15.239  0.00  0.00      PROA  
ATOM   3510  N   PHE P 617      -3.803 -11.913  16.979  0.00  0.00      PROA  
ATOM   3511  HN  PHE P 617      -4.087 -12.452  17.768  0.00  0.00      PROA  
ATOM   3512  CA  PHE P 617      -2.415 -11.374  16.846  0.00  0.00      PROA  
ATOM   3513  HA  PHE P 617      -2.385 -10.303  16.709  0.00  0.00      PROA  
ATOM   3514  CB  PHE P 617      -1.592 -11.904  18.072  0.00  0.00      PROA  
ATOM   3515  HB1 PHE P 617      -1.696 -13.010  18.091  0.00  0.00      PROA  
ATOM   3516  HB2 PHE P 617      -2.042 -11.555  19.026  0.00  0.00      PROA  
ATOM   3517  CG  PHE P 617      -0.098 -11.508  18.014  0.00  0.00      PROA  
ATOM   3518  CD1 PHE P 617       0.961 -12.443  17.714  0.00  0.00      PROA  
ATOM   3519  HD1 PHE P 617       0.776 -13.459  17.397  0.00  0.00      PROA  
ATOM   3520  CE1 PHE P 617       2.308 -12.074  17.862  0.00  0.00      PROA  
ATOM   3521  HE1 PHE P 617       3.081 -12.799  17.657  0.00  0.00      PROA  
ATOM   3522  CZ  PHE P 617       2.691 -10.827  18.302  0.00  0.00      PROA  
ATOM   3523  HZ  PHE P 617       3.743 -10.628  18.445  0.00  0.00      PROA  
ATOM   3524  CD2 PHE P 617       0.302 -10.258  18.560  0.00  0.00      PROA  
ATOM   3525  HD2 PHE P 617      -0.425  -9.546  18.921  0.00  0.00      PROA  
ATOM   3526  CE2 PHE P 617       1.665  -9.976  18.736  0.00  0.00      PROA  
ATOM   3527  HE2 PHE P 617       1.990  -8.996  19.052  0.00  0.00      PROA  
ATOM   3528  C   PHE P 617      -1.692 -11.726  15.560  0.00  0.00      PROA  
ATOM   3529  O   PHE P 617      -1.046 -10.944  14.889  0.00  0.00      PROA  
ATOM   3530  N   THR P 618      -1.955 -12.908  15.099  0.00  0.00      PROA  
ATOM   3531  HN  THR P 618      -2.487 -13.505  15.696  0.00  0.00      PROA  
ATOM   3532  CA  THR P 618      -1.616 -13.414  13.786  0.00  0.00      PROA  
ATOM   3533  HA  THR P 618      -0.547 -13.267  13.822  0.00  0.00      PROA  
ATOM   3534  CB  THR P 618      -1.776 -14.909  13.676  0.00  0.00      PROA  
ATOM   3535  HB  THR P 618      -2.833 -15.172  13.895  0.00  0.00      PROA  
ATOM   3536  OG1 THR P 618      -0.988 -15.576  14.685  0.00  0.00      PROA  
ATOM   3537  HG1 THR P 618      -1.353 -15.328  15.538  0.00  0.00      PROA  
ATOM   3538  CG2 THR P 618      -1.329 -15.440  12.307  0.00  0.00      PROA  
ATOM   3539 HG21 THR P 618      -0.303 -15.150  11.993  0.00  0.00      PROA  
ATOM   3540 HG22 THR P 618      -2.066 -15.115  11.542  0.00  0.00      PROA  
ATOM   3541 HG23 THR P 618      -1.419 -16.547  12.345  0.00  0.00      PROA  
ATOM   3542  C   THR P 618      -2.182 -12.658  12.612  0.00  0.00      PROA  
ATOM   3543  O   THR P 618      -1.389 -12.192  11.703  0.00  0.00      PROA  
ATOM   3544  N   PHE P 619      -3.497 -12.379  12.611  0.00  0.00      PROA  
ATOM   3545  HN  PHE P 619      -4.017 -12.821  13.338  0.00  0.00      PROA  
ATOM   3546  CA  PHE P 619      -4.058 -11.545  11.593  0.00  0.00      PROA  
ATOM   3547  HA  PHE P 619      -3.596 -11.828  10.658  0.00  0.00      PROA  
ATOM   3548  CB  PHE P 619      -5.619 -11.938  11.541  0.00  0.00      PROA  
ATOM   3549  HB1 PHE P 619      -6.136 -11.393  12.359  0.00  0.00      PROA  
ATOM   3550  HB2 PHE P 619      -5.814 -13.014  11.738  0.00  0.00      PROA  
ATOM   3551  CG  PHE P 619      -6.207 -11.637  10.187  0.00  0.00      PROA  
ATOM   3552  CD1 PHE P 619      -6.106 -12.637   9.244  0.00  0.00      PROA  
ATOM   3553  HD1 PHE P 619      -5.675 -13.540   9.653  0.00  0.00      PROA  
ATOM   3554  CE1 PHE P 619      -6.403 -12.375   7.846  0.00  0.00      PROA  
ATOM   3555  HE1 PHE P 619      -6.204 -13.149   7.120  0.00  0.00      PROA  
ATOM   3556  CZ  PHE P 619      -6.979 -11.141   7.536  0.00  0.00      PROA  
ATOM   3557  HZ  PHE P 619      -7.323 -10.854   6.553  0.00  0.00      PROA  
ATOM   3558  CD2 PHE P 619      -6.689 -10.375   9.833  0.00  0.00      PROA  
ATOM   3559  HD2 PHE P 619      -6.647  -9.552  10.531  0.00  0.00      PROA  
ATOM   3560  CE2 PHE P 619      -7.109 -10.151   8.527  0.00  0.00      PROA  
ATOM   3561  HE2 PHE P 619      -7.445  -9.160   8.256  0.00  0.00      PROA  
ATOM   3562  C   PHE P 619      -3.747 -10.025  11.747  0.00  0.00      PROA  
ATOM   3563  O   PHE P 619      -3.429  -9.299  10.821  0.00  0.00      PROA  
ATOM   3564  N   SER P 620      -3.566  -9.543  12.997  0.00  0.00      PROA  
ATOM   3565  HN  SER P 620      -3.688 -10.214  13.724  0.00  0.00      PROA  
ATOM   3566  CA  SER P 620      -3.070  -8.176  13.169  0.00  0.00      PROA  
ATOM   3567  HA  SER P 620      -3.626  -7.485  12.553  0.00  0.00      PROA  
ATOM   3568  CB  SER P 620      -3.070  -7.686  14.628  0.00  0.00      PROA  
ATOM   3569  HB1 SER P 620      -2.417  -8.429  15.135  0.00  0.00      PROA  
ATOM   3570  HB2 SER P 620      -4.025  -7.747  15.192  0.00  0.00      PROA  
ATOM   3571  OG  SER P 620      -2.477  -6.390  14.875  0.00  0.00      PROA  
ATOM   3572  HG1 SER P 620      -2.616  -6.254  15.815  0.00  0.00      PROA  
ATOM   3573  C   SER P 620      -1.637  -8.120  12.601  0.00  0.00      PROA  
ATOM   3574  O   SER P 620      -1.241  -7.094  12.030  0.00  0.00      PROA  
ATOM   3575  N   SER P 621      -0.799  -9.181  12.757  0.00  0.00      PROA  
ATOM   3576  HN  SER P 621      -1.130  -9.898  13.365  0.00  0.00      PROA  
ATOM   3577  CA  SER P 621       0.484  -9.368  12.021  0.00  0.00      PROA  
ATOM   3578  HA  SER P 621       1.225  -8.612  12.235  0.00  0.00      PROA  
ATOM   3579  CB  SER P 621       1.275 -10.681  12.460  0.00  0.00      PROA  
ATOM   3580  HB1 SER P 621       2.172 -10.613  11.808  0.00  0.00      PROA  
ATOM   3581  HB2 SER P 621       0.695 -11.620  12.327  0.00  0.00      PROA  
ATOM   3582  OG  SER P 621       1.708 -10.512  13.791  0.00  0.00      PROA  
ATOM   3583  HG1 SER P 621       0.947 -10.657  14.358  0.00  0.00      PROA  
ATOM   3584  C   SER P 621       0.430  -9.340  10.422  0.00  0.00      PROA  
ATOM   3585  O   SER P 621       1.223  -8.808   9.690  0.00  0.00      PROA  
ATOM   3586  N   LEU P 622      -0.616 -10.117   9.903  0.00  0.00      PROA  
ATOM   3587  HN  LEU P 622      -1.229 -10.676  10.456  0.00  0.00      PROA  
ATOM   3588  CA  LEU P 622      -0.799 -10.215   8.442  0.00  0.00      PROA  
ATOM   3589  HA  LEU P 622       0.127 -10.539   7.990  0.00  0.00      PROA  
ATOM   3590  CB  LEU P 622      -1.794 -11.365   8.225  0.00  0.00      PROA  
ATOM   3591  HB1 LEU P 622      -2.064 -11.248   7.154  0.00  0.00      PROA  
ATOM   3592  HB2 LEU P 622      -2.632 -11.109   8.909  0.00  0.00      PROA  
ATOM   3593  CG  LEU P 622      -1.348 -12.818   8.409  0.00  0.00      PROA  
ATOM   3594  HG  LEU P 622      -1.077 -12.918   9.482  0.00  0.00      PROA  
ATOM   3595  CD1 LEU P 622      -2.578 -13.750   8.130  0.00  0.00      PROA  
ATOM   3596 HD11 LEU P 622      -3.488 -13.593   8.747  0.00  0.00      PROA  
ATOM   3597 HD12 LEU P 622      -2.181 -14.756   8.388  0.00  0.00      PROA  
ATOM   3598 HD13 LEU P 622      -2.822 -13.844   7.051  0.00  0.00      PROA  
ATOM   3599  CD2 LEU P 622      -0.119 -13.327   7.678  0.00  0.00      PROA  
ATOM   3600 HD21 LEU P 622       0.008 -14.383   8.001  0.00  0.00      PROA  
ATOM   3601 HD22 LEU P 622       0.752 -12.710   7.988  0.00  0.00      PROA  
ATOM   3602 HD23 LEU P 622      -0.245 -13.276   6.575  0.00  0.00      PROA  
ATOM   3603  C   LEU P 622      -1.168  -8.945   7.754  0.00  0.00      PROA  
ATOM   3604  O   LEU P 622      -0.705  -8.626   6.646  0.00  0.00      PROA  
ATOM   3605  N   THR P 623      -2.060  -8.237   8.417  0.00  0.00      PROA  
ATOM   3606  HN  THR P 623      -2.478  -8.581   9.253  0.00  0.00      PROA  
ATOM   3607  CA  THR P 623      -2.554  -7.013   7.868  0.00  0.00      PROA  
ATOM   3608  HA  THR P 623      -2.381  -7.048   6.803  0.00  0.00      PROA  
ATOM   3609  CB  THR P 623      -4.056  -6.820   8.167  0.00  0.00      PROA  
ATOM   3610  HB  THR P 623      -4.418  -5.832   7.811  0.00  0.00      PROA  
ATOM   3611  OG1 THR P 623      -4.251  -6.829   9.545  0.00  0.00      PROA  
ATOM   3612  HG1 THR P 623      -4.222  -7.761   9.774  0.00  0.00      PROA  
ATOM   3613  CG2 THR P 623      -4.945  -7.935   7.653  0.00  0.00      PROA  
ATOM   3614 HG21 THR P 623      -4.819  -8.023   6.553  0.00  0.00      PROA  
ATOM   3615 HG22 THR P 623      -6.035  -7.809   7.825  0.00  0.00      PROA  
ATOM   3616 HG23 THR P 623      -4.765  -8.988   7.957  0.00  0.00      PROA  
ATOM   3617  C   THR P 623      -1.732  -5.769   8.345  0.00  0.00      PROA  
ATOM   3618  O   THR P 623      -1.987  -4.692   7.836  0.00  0.00      PROA  
ATOM   3619  N   SER P 624      -0.696  -5.928   9.205  0.00  0.00      PROA  
ATOM   3620  HN  SER P 624      -0.371  -6.860   9.342  0.00  0.00      PROA  
ATOM   3621  CA  SER P 624       0.277  -4.930   9.691  0.00  0.00      PROA  
ATOM   3622  HA  SER P 624       1.049  -5.501  10.186  0.00  0.00      PROA  
ATOM   3623  CB  SER P 624       0.990  -4.188   8.466  0.00  0.00      PROA  
ATOM   3624  HB1 SER P 624       0.284  -3.507   7.946  0.00  0.00      PROA  
ATOM   3625  HB2 SER P 624       1.402  -4.982   7.807  0.00  0.00      PROA  
ATOM   3626  OG  SER P 624       2.168  -3.555   8.846  0.00  0.00      PROA  
ATOM   3627  HG1 SER P 624       2.047  -3.045   9.650  0.00  0.00      PROA  
ATOM   3628  C   SER P 624      -0.194  -3.907  10.699  0.00  0.00      PROA  
ATOM   3629  O   SER P 624       0.362  -2.815  10.724  0.00  0.00      PROA  
ATOM   3630  N   VAL P 625      -1.251  -4.228  11.386  0.00  0.00      PROA  
ATOM   3631  HN  VAL P 625      -1.553  -5.176  11.328  0.00  0.00      PROA  
ATOM   3632  CA  VAL P 625      -1.930  -3.247  12.233  0.00  0.00      PROA  
ATOM   3633  HA  VAL P 625      -1.923  -2.279  11.754  0.00  0.00      PROA  
ATOM   3634  CB  VAL P 625      -3.421  -3.586  12.481  0.00  0.00      PROA  
ATOM   3635  HB  VAL P 625      -3.378  -4.519  13.082  0.00  0.00      PROA  
ATOM   3636  CG1 VAL P 625      -4.139  -2.484  13.277  0.00  0.00      PROA  
ATOM   3637 HG11 VAL P 625      -3.624  -2.382  14.256  0.00  0.00      PROA  
ATOM   3638 HG12 VAL P 625      -5.217  -2.728  13.392  0.00  0.00      PROA  
ATOM   3639 HG13 VAL P 625      -4.028  -1.530  12.718  0.00  0.00      PROA  
ATOM   3640  CG2 VAL P 625      -4.075  -3.864  11.107  0.00  0.00      PROA  
ATOM   3641 HG21 VAL P 625      -3.512  -4.632  10.534  0.00  0.00      PROA  
ATOM   3642 HG22 VAL P 625      -4.070  -2.998  10.411  0.00  0.00      PROA  
ATOM   3643 HG23 VAL P 625      -5.071  -4.355  11.164  0.00  0.00      PROA  
ATOM   3644  C   VAL P 625      -1.268  -3.004  13.517  0.00  0.00      PROA  
ATOM   3645  O   VAL P 625      -0.772  -1.915  13.694  0.00  0.00      PROA  
ATOM   3646  N   GLY P 626      -1.131  -3.927  14.454  0.00  0.00      PROA  
ATOM   3647  HN  GLY P 626      -1.457  -4.778  14.050  0.00  0.00      PROA  
ATOM   3648  CA  GLY P 626      -0.393  -3.929  15.670  0.00  0.00      PROA  
ATOM   3649  HA1 GLY P 626       0.215  -3.038  15.632  0.00  0.00      PROA  
ATOM   3650  HA2 GLY P 626       0.212  -4.822  15.610  0.00  0.00      PROA  
ATOM   3651  C   GLY P 626      -1.229  -3.789  16.956  0.00  0.00      PROA  
ATOM   3652  O   GLY P 626      -0.712  -3.591  18.026  0.00  0.00      PROA  
ATOM   3653  N   PHE P 627      -2.580  -3.925  16.857  0.00  0.00      PROA  
ATOM   3654  HN  PHE P 627      -2.935  -4.154  15.955  0.00  0.00      PROA  
ATOM   3655  CA  PHE P 627      -3.540  -4.144  17.908  0.00  0.00      PROA  
ATOM   3656  HA  PHE P 627      -3.037  -3.673  18.740  0.00  0.00      PROA  
ATOM   3657  CB  PHE P 627      -4.911  -3.628  17.308  0.00  0.00      PROA  
ATOM   3658  HB1 PHE P 627      -5.757  -3.922  17.966  0.00  0.00      PROA  
ATOM   3659  HB2 PHE P 627      -5.253  -3.973  16.309  0.00  0.00      PROA  
ATOM   3660  CG  PHE P 627      -5.076  -2.135  17.211  0.00  0.00      PROA  
ATOM   3661  CD1 PHE P 627      -5.990  -1.635  16.328  0.00  0.00      PROA  
ATOM   3662  HD1 PHE P 627      -6.516  -2.313  15.672  0.00  0.00      PROA  
ATOM   3663  CE1 PHE P 627      -6.285  -0.314  16.294  0.00  0.00      PROA  
ATOM   3664  HE1 PHE P 627      -6.857   0.117  15.485  0.00  0.00      PROA  
ATOM   3665  CZ  PHE P 627      -5.661   0.576  17.116  0.00  0.00      PROA  
ATOM   3666  HZ  PHE P 627      -5.811   1.644  17.163  0.00  0.00      PROA  
ATOM   3667  CD2 PHE P 627      -4.356  -1.228  18.080  0.00  0.00      PROA  
ATOM   3668  HD2 PHE P 627      -3.684  -1.635  18.821  0.00  0.00      PROA  
ATOM   3669  CE2 PHE P 627      -4.711   0.102  18.058  0.00  0.00      PROA  
ATOM   3670  HE2 PHE P 627      -4.243   0.769  18.766  0.00  0.00      PROA  
ATOM   3671  C   PHE P 627      -3.616  -5.602  18.325  0.00  0.00      PROA  
ATOM   3672  O   PHE P 627      -3.286  -6.455  17.488  0.00  0.00      PROA  
ATOM   3673  N   GLY P 628      -3.927  -5.868  19.573  0.00  0.00      PROA  
ATOM   3674  HN  GLY P 628      -4.218  -5.164  20.217  0.00  0.00      PROA  
ATOM   3675  CA  GLY P 628      -4.061  -7.300  19.923  0.00  0.00      PROA  
ATOM   3676  HA1 GLY P 628      -4.358  -7.896  19.073  0.00  0.00      PROA  
ATOM   3677  HA2 GLY P 628      -4.714  -7.342  20.781  0.00  0.00      PROA  
ATOM   3678  C   GLY P 628      -2.718  -7.850  20.386  0.00  0.00      PROA  
ATOM   3679  O   GLY P 628      -2.413  -9.053  20.100  0.00  0.00      PROA  
ATOM   3680  N   ASN P 629      -1.891  -7.006  20.967  0.00  0.00      PROA  
ATOM   3681  HN  ASN P 629      -2.281  -6.089  20.930  0.00  0.00      PROA  
ATOM   3682  CA  ASN P 629      -0.480  -7.166  21.313  0.00  0.00      PROA  
ATOM   3683  HA  ASN P 629       0.002  -7.560  20.431  0.00  0.00      PROA  
ATOM   3684  CB  ASN P 629       0.115  -5.858  21.528  0.00  0.00      PROA  
ATOM   3685  HB1 ASN P 629      -0.353  -5.287  22.358  0.00  0.00      PROA  
ATOM   3686  HB2 ASN P 629      -0.168  -5.252  20.640  0.00  0.00      PROA  
ATOM   3687  CG  ASN P 629       1.654  -5.881  21.795  0.00  0.00      PROA  
ATOM   3688  OD1 ASN P 629       2.364  -6.871  21.819  0.00  0.00      PROA  
ATOM   3689  ND2 ASN P 629       2.194  -4.670  21.847  0.00  0.00      PROA  
ATOM   3690 HD21 ASN P 629       3.193  -4.718  21.869  0.00  0.00      PROA  
ATOM   3691 HD22 ASN P 629       1.774  -3.881  21.398  0.00  0.00      PROA  
ATOM   3692  C   ASN P 629      -0.264  -8.169  22.395  0.00  0.00      PROA  
ATOM   3693  O   ASN P 629      -0.679  -7.964  23.544  0.00  0.00      PROA  
ATOM   3694  N   VAL P 630       0.289  -9.413  22.151  0.00  0.00      PROA  
ATOM   3695  HN  VAL P 630       0.494  -9.734  21.229  0.00  0.00      PROA  
ATOM   3696  CA  VAL P 630       0.540 -10.459  23.170  0.00  0.00      PROA  
ATOM   3697  HA  VAL P 630      -0.163 -10.252  23.964  0.00  0.00      PROA  
ATOM   3698  CB  VAL P 630       0.128 -11.917  22.703  0.00  0.00      PROA  
ATOM   3699  HB  VAL P 630       0.055 -12.536  23.622  0.00  0.00      PROA  
ATOM   3700  CG1 VAL P 630      -1.296 -11.773  22.173  0.00  0.00      PROA  
ATOM   3701 HG11 VAL P 630      -1.461 -11.072  21.327  0.00  0.00      PROA  
ATOM   3702 HG12 VAL P 630      -1.830 -11.359  23.055  0.00  0.00      PROA  
ATOM   3703 HG13 VAL P 630      -1.754 -12.776  22.041  0.00  0.00      PROA  
ATOM   3704  CG2 VAL P 630       1.211 -12.591  21.727  0.00  0.00      PROA  
ATOM   3705 HG21 VAL P 630       2.203 -12.715  22.211  0.00  0.00      PROA  
ATOM   3706 HG22 VAL P 630       1.198 -12.048  20.758  0.00  0.00      PROA  
ATOM   3707 HG23 VAL P 630       0.847 -13.622  21.533  0.00  0.00      PROA  
ATOM   3708  C   VAL P 630       1.918 -10.434  23.750  0.00  0.00      PROA  
ATOM   3709  O   VAL P 630       2.211 -11.133  24.730  0.00  0.00      PROA  
ATOM   3710  N   SER P 631       2.833  -9.608  23.209  0.00  0.00      PROA  
ATOM   3711  HN  SER P 631       2.501  -8.920  22.569  0.00  0.00      PROA  
ATOM   3712  CA  SER P 631       4.257  -9.486  23.557  0.00  0.00      PROA  
ATOM   3713  HA  SER P 631       4.729  -8.824  22.846  0.00  0.00      PROA  
ATOM   3714  CB  SER P 631       4.452  -8.782  24.931  0.00  0.00      PROA  
ATOM   3715  HB1 SER P 631       5.515  -8.699  25.244  0.00  0.00      PROA  
ATOM   3716  HB2 SER P 631       3.948  -9.230  25.814  0.00  0.00      PROA  
ATOM   3717  OG  SER P 631       4.042  -7.427  24.863  0.00  0.00      PROA  
ATOM   3718  HG1 SER P 631       3.119  -7.414  24.598  0.00  0.00      PROA  
ATOM   3719  C   SER P 631       5.251 -10.633  23.436  0.00  0.00      PROA  
ATOM   3720  O   SER P 631       5.576 -11.149  24.501  0.00  0.00      PROA  
ATOM   3721  N   PRO P 632       5.729 -11.041  22.184  0.00  0.00      PROA  
ATOM   3722  CD  PRO P 632       5.158 -10.580  20.923  0.00  0.00      PROA  
ATOM   3723  HD1 PRO P 632       5.265  -9.480  20.814  0.00  0.00      PROA  
ATOM   3724  HD2 PRO P 632       4.123 -10.952  20.763  0.00  0.00      PROA  
ATOM   3725  CA  PRO P 632       6.848 -11.964  21.988  0.00  0.00      PROA  
ATOM   3726  HA  PRO P 632       6.298 -12.893  22.009  0.00  0.00      PROA  
ATOM   3727  CB  PRO P 632       7.344 -11.638  20.503  0.00  0.00      PROA  
ATOM   3728  HB1 PRO P 632       7.937 -12.493  20.113  0.00  0.00      PROA  
ATOM   3729  HB2 PRO P 632       8.005 -10.746  20.498  0.00  0.00      PROA  
ATOM   3730  CG  PRO P 632       6.069 -11.258  19.833  0.00  0.00      PROA  
ATOM   3731  HG1 PRO P 632       6.420 -10.601  19.009  0.00  0.00      PROA  
ATOM   3732  HG2 PRO P 632       5.582 -12.113  19.316  0.00  0.00      PROA  
ATOM   3733  C   PRO P 632       7.965 -11.916  22.946  0.00  0.00      PROA  
ATOM   3734  O   PRO P 632       8.498 -10.814  23.189  0.00  0.00      PROA  
ATOM   3735  N   ASN P 633       8.307 -13.011  23.542  0.00  0.00      PROA  
ATOM   3736  HN  ASN P 633       7.799 -13.863  23.441  0.00  0.00      PROA  
ATOM   3737  CA  ASN P 633       9.177 -13.104  24.689  0.00  0.00      PROA  
ATOM   3738  HA  ASN P 633       9.445 -12.168  25.156  0.00  0.00      PROA  
ATOM   3739  CB  ASN P 633       8.413 -13.931  25.682  0.00  0.00      PROA  
ATOM   3740  HB1 ASN P 633       8.282 -14.985  25.356  0.00  0.00      PROA  
ATOM   3741  HB2 ASN P 633       7.345 -13.645  25.796  0.00  0.00      PROA  
ATOM   3742  CG  ASN P 633       9.164 -14.001  27.035  0.00  0.00      PROA  
ATOM   3743  OD1 ASN P 633       9.904 -14.974  27.322  0.00  0.00      PROA  
ATOM   3744  ND2 ASN P 633       8.880 -12.979  27.881  0.00  0.00      PROA  
ATOM   3745 HD21 ASN P 633       8.151 -12.381  27.546  0.00  0.00      PROA  
ATOM   3746 HD22 ASN P 633       9.282 -12.963  28.797  0.00  0.00      PROA  
ATOM   3747  C   ASN P 633      10.518 -13.665  24.191  0.00  0.00      PROA  
ATOM   3748  O   ASN P 633      11.446 -12.871  23.925  0.00  0.00      PROA  
ATOM   3749  N   THR P 634      10.570 -14.998  24.064  0.00  0.00      PROA  
ATOM   3750  HN  THR P 634       9.766 -15.497  24.376  0.00  0.00      PROA  
ATOM   3751  CA  THR P 634      11.763 -15.706  23.507  0.00  0.00      PROA  
ATOM   3752  HA  THR P 634      12.534 -15.309  24.151  0.00  0.00      PROA  
ATOM   3753  CB  THR P 634      11.882 -17.187  23.790  0.00  0.00      PROA  
ATOM   3754  HB  THR P 634      12.885 -17.621  23.589  0.00  0.00      PROA  
ATOM   3755  OG1 THR P 634      10.828 -17.935  23.199  0.00  0.00      PROA  
ATOM   3756  HG1 THR P 634      10.054 -17.597  23.656  0.00  0.00      PROA  
ATOM   3757  CG2 THR P 634      11.858 -17.290  25.315  0.00  0.00      PROA  
ATOM   3758 HG21 THR P 634      10.970 -16.908  25.861  0.00  0.00      PROA  
ATOM   3759 HG22 THR P 634      12.802 -16.961  25.800  0.00  0.00      PROA  
ATOM   3760 HG23 THR P 634      11.949 -18.363  25.587  0.00  0.00      PROA  
ATOM   3761  C   THR P 634      12.342 -15.390  22.091  0.00  0.00      PROA  
ATOM   3762  O   THR P 634      11.669 -14.753  21.176  0.00  0.00      PROA  
ATOM   3763  N   ASN P 635      13.637 -15.749  21.818  0.00  0.00      PROA  
ATOM   3764  HN  ASN P 635      14.243 -16.101  22.527  0.00  0.00      PROA  
ATOM   3765  CA  ASN P 635      14.315 -15.632  20.425  0.00  0.00      PROA  
ATOM   3766  HA  ASN P 635      14.225 -14.598  20.129  0.00  0.00      PROA  
ATOM   3767  CB  ASN P 635      15.772 -15.941  20.479  0.00  0.00      PROA  
ATOM   3768  HB1 ASN P 635      16.268 -15.603  19.544  0.00  0.00      PROA  
ATOM   3769  HB2 ASN P 635      15.949 -17.026  20.637  0.00  0.00      PROA  
ATOM   3770  CG  ASN P 635      16.435 -15.145  21.602  0.00  0.00      PROA  
ATOM   3771  OD1 ASN P 635      15.967 -14.038  21.796  0.00  0.00      PROA  
ATOM   3772  ND2 ASN P 635      17.342 -15.726  22.405  0.00  0.00      PROA  
ATOM   3773 HD21 ASN P 635      17.535 -15.302  23.290  0.00  0.00      PROA  
ATOM   3774 HD22 ASN P 635      17.613 -16.673  22.234  0.00  0.00      PROA  
ATOM   3775  C   ASN P 635      13.535 -16.546  19.411  0.00  0.00      PROA  
ATOM   3776  O   ASN P 635      13.183 -16.013  18.415  0.00  0.00      PROA  
ATOM   3777  N   SER P 636      13.131 -17.823  19.690  0.00  0.00      PROA  
ATOM   3778  HN  SER P 636      13.514 -18.281  20.488  0.00  0.00      PROA  
ATOM   3779  CA  SER P 636      12.281 -18.546  18.794  0.00  0.00      PROA  
ATOM   3780  HA  SER P 636      12.908 -18.772  17.944  0.00  0.00      PROA  
ATOM   3781  CB  SER P 636      11.748 -19.890  19.462  0.00  0.00      PROA  
ATOM   3782  HB1 SER P 636      11.294 -20.380  18.574  0.00  0.00      PROA  
ATOM   3783  HB2 SER P 636      10.984 -19.835  20.267  0.00  0.00      PROA  
ATOM   3784  OG  SER P 636      12.744 -20.875  19.774  0.00  0.00      PROA  
ATOM   3785  HG1 SER P 636      13.267 -20.458  20.462  0.00  0.00      PROA  
ATOM   3786  C   SER P 636      10.955 -17.855  18.359  0.00  0.00      PROA  
ATOM   3787  O   SER P 636      10.551 -17.806  17.220  0.00  0.00      PROA  
ATOM   3788  N   GLU P 637      10.341 -17.291  19.414  0.00  0.00      PROA  
ATOM   3789  HN  GLU P 637      10.738 -17.355  20.326  0.00  0.00      PROA  
ATOM   3790  CA  GLU P 637       9.078 -16.622  19.304  0.00  0.00      PROA  
ATOM   3791  HA  GLU P 637       8.469 -17.357  18.799  0.00  0.00      PROA  
ATOM   3792  CB  GLU P 637       8.485 -16.237  20.714  0.00  0.00      PROA  
ATOM   3793  HB1 GLU P 637       7.675 -15.540  20.409  0.00  0.00      PROA  
ATOM   3794  HB2 GLU P 637       9.248 -15.647  21.266  0.00  0.00      PROA  
ATOM   3795  CG  GLU P 637       8.124 -17.313  21.758  0.00  0.00      PROA  
ATOM   3796  HG1 GLU P 637       8.995 -18.003  21.774  0.00  0.00      PROA  
ATOM   3797  HG2 GLU P 637       7.239 -17.912  21.456  0.00  0.00      PROA  
ATOM   3798  CD  GLU P 637       7.830 -16.739  23.132  0.00  0.00      PROA  
ATOM   3799  OE1 GLU P 637       6.913 -15.806  23.164  0.00  0.00      PROA  
ATOM   3800  OE2 GLU P 637       8.384 -17.186  24.111  0.00  0.00      PROA  
ATOM   3801  C   GLU P 637       9.195 -15.359  18.386  0.00  0.00      PROA  
ATOM   3802  O   GLU P 637       8.408 -15.305  17.417  0.00  0.00      PROA  
ATOM   3803  N   LYS P 638      10.243 -14.497  18.590  0.00  0.00      PROA  
ATOM   3804  HN  LYS P 638      10.801 -14.626  19.405  0.00  0.00      PROA  
ATOM   3805  CA  LYS P 638      10.518 -13.402  17.743  0.00  0.00      PROA  
ATOM   3806  HA  LYS P 638       9.631 -12.793  17.653  0.00  0.00      PROA  
ATOM   3807  CB  LYS P 638      11.604 -12.431  18.325  0.00  0.00      PROA  
ATOM   3808  HB1 LYS P 638      11.781 -11.628  17.578  0.00  0.00      PROA  
ATOM   3809  HB2 LYS P 638      12.478 -13.087  18.524  0.00  0.00      PROA  
ATOM   3810  CG  LYS P 638      11.068 -11.837  19.675  0.00  0.00      PROA  
ATOM   3811  HG1 LYS P 638      10.770 -12.616  20.409  0.00  0.00      PROA  
ATOM   3812  HG2 LYS P 638      10.124 -11.292  19.460  0.00  0.00      PROA  
ATOM   3813  CD  LYS P 638      12.100 -10.944  20.395  0.00  0.00      PROA  
ATOM   3814  HD1 LYS P 638      12.605 -10.279  19.662  0.00  0.00      PROA  
ATOM   3815  HD2 LYS P 638      12.843 -11.688  20.752  0.00  0.00      PROA  
ATOM   3816  CE  LYS P 638      11.485 -10.249  21.653  0.00  0.00      PROA  
ATOM   3817  HE1 LYS P 638      10.650 -10.897  21.997  0.00  0.00      PROA  
ATOM   3818  HE2 LYS P 638      11.077  -9.247  21.399  0.00  0.00      PROA  
ATOM   3819  NZ  LYS P 638      12.479 -10.091  22.791  0.00  0.00      PROA  
ATOM   3820  HZ1 LYS P 638      12.913 -10.995  23.065  0.00  0.00      PROA  
ATOM   3821  HZ2 LYS P 638      12.044  -9.598  23.597  0.00  0.00      PROA  
ATOM   3822  HZ3 LYS P 638      13.216  -9.465  22.408  0.00  0.00      PROA  
ATOM   3823  C   LYS P 638      10.910 -13.776  16.232  0.00  0.00      PROA  
ATOM   3824  O   LYS P 638      10.626 -13.070  15.281  0.00  0.00      PROA  
ATOM   3825  N   ILE P 639      11.687 -14.852  15.981  0.00  0.00      PROA  
ATOM   3826  HN  ILE P 639      12.105 -15.404  16.698  0.00  0.00      PROA  
ATOM   3827  CA  ILE P 639      12.040 -15.311  14.634  0.00  0.00      PROA  
ATOM   3828  HA  ILE P 639      12.416 -14.508  14.019  0.00  0.00      PROA  
ATOM   3829  CB  ILE P 639      13.153 -16.368  14.707  0.00  0.00      PROA  
ATOM   3830  HB  ILE P 639      12.728 -17.155  15.366  0.00  0.00      PROA  
ATOM   3831  CG2 ILE P 639      13.459 -16.796  13.222  0.00  0.00      PROA  
ATOM   3832 HG21 ILE P 639      12.598 -17.414  12.888  0.00  0.00      PROA  
ATOM   3833 HG22 ILE P 639      14.400 -17.386  13.249  0.00  0.00      PROA  
ATOM   3834 HG23 ILE P 639      13.612 -15.895  12.591  0.00  0.00      PROA  
ATOM   3835  CG1 ILE P 639      14.463 -15.819  15.290  0.00  0.00      PROA  
ATOM   3836 HG11 ILE P 639      14.216 -15.402  16.290  0.00  0.00      PROA  
ATOM   3837 HG12 ILE P 639      14.897 -15.104  14.558  0.00  0.00      PROA  
ATOM   3838  CD  ILE P 639      15.538 -16.973  15.553  0.00  0.00      PROA  
ATOM   3839  HD1 ILE P 639      15.747 -17.523  14.611  0.00  0.00      PROA  
ATOM   3840  HD2 ILE P 639      15.233 -17.734  16.304  0.00  0.00      PROA  
ATOM   3841  HD3 ILE P 639      16.524 -16.505  15.760  0.00  0.00      PROA  
ATOM   3842  C   ILE P 639      10.851 -15.757  13.884  0.00  0.00      PROA  
ATOM   3843  O   ILE P 639      10.637 -15.446  12.719  0.00  0.00      PROA  
ATOM   3844  N   PHE P 640       9.895 -16.481  14.575  0.00  0.00      PROA  
ATOM   3845  HN  PHE P 640      10.008 -16.670  15.547  0.00  0.00      PROA  
ATOM   3846  CA  PHE P 640       8.590 -16.898  13.941  0.00  0.00      PROA  
ATOM   3847  HA  PHE P 640       8.804 -17.451  13.038  0.00  0.00      PROA  
ATOM   3848  CB  PHE P 640       7.866 -17.791  14.970  0.00  0.00      PROA  
ATOM   3849  HB1 PHE P 640       8.002 -17.357  15.984  0.00  0.00      PROA  
ATOM   3850  HB2 PHE P 640       8.288 -18.813  15.075  0.00  0.00      PROA  
ATOM   3851  CG  PHE P 640       6.422 -18.093  14.583  0.00  0.00      PROA  
ATOM   3852  CD1 PHE P 640       5.334 -17.239  14.920  0.00  0.00      PROA  
ATOM   3853  HD1 PHE P 640       5.507 -16.325  15.470  0.00  0.00      PROA  
ATOM   3854  CE1 PHE P 640       4.100 -17.412  14.457  0.00  0.00      PROA  
ATOM   3855  HE1 PHE P 640       3.347 -16.691  14.738  0.00  0.00      PROA  
ATOM   3856  CZ  PHE P 640       3.833 -18.491  13.615  0.00  0.00      PROA  
ATOM   3857  HZ  PHE P 640       2.968 -18.470  12.969  0.00  0.00      PROA  
ATOM   3858  CD2 PHE P 640       6.159 -19.201  13.718  0.00  0.00      PROA  
ATOM   3859  HD2 PHE P 640       6.881 -19.874  13.279  0.00  0.00      PROA  
ATOM   3860  CE2 PHE P 640       4.856 -19.359  13.200  0.00  0.00      PROA  
ATOM   3861  HE2 PHE P 640       4.572 -20.105  12.473  0.00  0.00      PROA  
ATOM   3862  C   PHE P 640       7.698 -15.681  13.485  0.00  0.00      PROA  
ATOM   3863  O   PHE P 640       7.083 -15.644  12.482  0.00  0.00      PROA  
ATOM   3864  N   SER P 641       7.704 -14.683  14.370  0.00  0.00      PROA  
ATOM   3865  HN  SER P 641       8.323 -14.763  15.148  0.00  0.00      PROA  
ATOM   3866  CA  SER P 641       6.917 -13.437  14.230  0.00  0.00      PROA  
ATOM   3867  HA  SER P 641       5.888 -13.748  14.126  0.00  0.00      PROA  
ATOM   3868  CB  SER P 641       6.993 -12.534  15.505  0.00  0.00      PROA  
ATOM   3869  HB1 SER P 641       8.024 -12.184  15.727  0.00  0.00      PROA  
ATOM   3870  HB2 SER P 641       6.674 -13.094  16.409  0.00  0.00      PROA  
ATOM   3871  OG  SER P 641       6.070 -11.402  15.388  0.00  0.00      PROA  
ATOM   3872  HG1 SER P 641       5.235 -11.772  15.093  0.00  0.00      PROA  
ATOM   3873  C   SER P 641       7.453 -12.733  13.023  0.00  0.00      PROA  
ATOM   3874  O   SER P 641       6.678 -12.252  12.148  0.00  0.00      PROA  
ATOM   3875  N   ILE P 642       8.768 -12.648  12.859  0.00  0.00      PROA  
ATOM   3876  HN  ILE P 642       9.417 -12.964  13.547  0.00  0.00      PROA  
ATOM   3877  CA  ILE P 642       9.346 -11.982  11.628  0.00  0.00      PROA  
ATOM   3878  HA  ILE P 642       9.022 -10.952  11.589  0.00  0.00      PROA  
ATOM   3879  CB  ILE P 642      10.913 -11.775  11.727  0.00  0.00      PROA  
ATOM   3880  HB  ILE P 642      11.164 -12.802  12.071  0.00  0.00      PROA  
ATOM   3881  CG2 ILE P 642      11.605 -11.398  10.380  0.00  0.00      PROA  
ATOM   3882 HG21 ILE P 642      10.987 -10.585   9.943  0.00  0.00      PROA  
ATOM   3883 HG22 ILE P 642      11.459 -12.261   9.695  0.00  0.00      PROA  
ATOM   3884 HG23 ILE P 642      12.700 -11.231  10.465  0.00  0.00      PROA  
ATOM   3885  CG1 ILE P 642      11.243 -10.707  12.872  0.00  0.00      PROA  
ATOM   3886 HG11 ILE P 642      10.576 -10.904  13.739  0.00  0.00      PROA  
ATOM   3887 HG12 ILE P 642      10.923  -9.701  12.525  0.00  0.00      PROA  
ATOM   3888  CD  ILE P 642      12.624 -10.803  13.357  0.00  0.00      PROA  
ATOM   3889  HD1 ILE P 642      12.798 -10.204  14.276  0.00  0.00      PROA  
ATOM   3890  HD2 ILE P 642      13.280 -10.446  12.535  0.00  0.00      PROA  
ATOM   3891  HD3 ILE P 642      12.951 -11.835  13.609  0.00  0.00      PROA  
ATOM   3892  C   ILE P 642       8.941 -12.622  10.278  0.00  0.00      PROA  
ATOM   3893  O   ILE P 642       8.610 -12.014   9.249  0.00  0.00      PROA  
ATOM   3894  N   CYS P 643       9.055 -13.973  10.245  0.00  0.00      PROA  
ATOM   3895  HN  CYS P 643       9.473 -14.442  11.019  0.00  0.00      PROA  
ATOM   3896  CA  CYS P 643       8.559 -14.741   9.081  0.00  0.00      PROA  
ATOM   3897  HA  CYS P 643       9.083 -14.372   8.212  0.00  0.00      PROA  
ATOM   3898  CB  CYS P 643       8.790 -16.244   9.314  0.00  0.00      PROA  
ATOM   3899  HB1 CYS P 643       8.449 -16.741   8.381  0.00  0.00      PROA  
ATOM   3900  HB2 CYS P 643       8.144 -16.760  10.056  0.00  0.00      PROA  
ATOM   3901  SG  CYS P 643      10.455 -16.610   9.651  0.00  0.00      PROA  
ATOM   3902  HG1 CYS P 643      10.332 -16.241  10.918  0.00  0.00      PROA  
ATOM   3903  C   CYS P 643       7.035 -14.510   8.850  0.00  0.00      PROA  
ATOM   3904  O   CYS P 643       6.626 -14.221   7.693  0.00  0.00      PROA  
ATOM   3905  N   VAL P 644       6.215 -14.502   9.909  0.00  0.00      PROA  
ATOM   3906  HN  VAL P 644       6.445 -14.781  10.838  0.00  0.00      PROA  
ATOM   3907  CA  VAL P 644       4.799 -14.067   9.743  0.00  0.00      PROA  
ATOM   3908  HA  VAL P 644       4.360 -14.743   9.025  0.00  0.00      PROA  
ATOM   3909  CB  VAL P 644       4.037 -14.289  11.090  0.00  0.00      PROA  
ATOM   3910  HB  VAL P 644       4.631 -13.764  11.870  0.00  0.00      PROA  
ATOM   3911  CG1 VAL P 644       2.556 -13.744  11.225  0.00  0.00      PROA  
ATOM   3912 HG11 VAL P 644       1.806 -14.558  11.128  0.00  0.00      PROA  
ATOM   3913 HG12 VAL P 644       2.350 -12.869  10.573  0.00  0.00      PROA  
ATOM   3914 HG13 VAL P 644       2.399 -13.340  12.248  0.00  0.00      PROA  
ATOM   3915  CG2 VAL P 644       4.018 -15.803  11.400  0.00  0.00      PROA  
ATOM   3916 HG21 VAL P 644       4.994 -16.327  11.313  0.00  0.00      PROA  
ATOM   3917 HG22 VAL P 644       3.438 -16.297  10.592  0.00  0.00      PROA  
ATOM   3918 HG23 VAL P 644       3.671 -16.029  12.431  0.00  0.00      PROA  
ATOM   3919  C   VAL P 644       4.532 -12.646   9.228  0.00  0.00      PROA  
ATOM   3920  O   VAL P 644       3.767 -12.393   8.289  0.00  0.00      PROA  
ATOM   3921  N   MET P 645       5.272 -11.609   9.788  0.00  0.00      PROA  
ATOM   3922  HN  MET P 645       5.835 -11.809  10.587  0.00  0.00      PROA  
ATOM   3923  CA  MET P 645       5.202 -10.356   9.177  0.00  0.00      PROA  
ATOM   3924  HA  MET P 645       4.223  -9.930   9.333  0.00  0.00      PROA  
ATOM   3925  CB  MET P 645       6.207  -9.365   9.895  0.00  0.00      PROA  
ATOM   3926  HB1 MET P 645       6.108  -8.378   9.394  0.00  0.00      PROA  
ATOM   3927  HB2 MET P 645       7.258  -9.716   9.823  0.00  0.00      PROA  
ATOM   3928  CG  MET P 645       5.865  -9.081  11.332  0.00  0.00      PROA  
ATOM   3929  HG1 MET P 645       5.536 -10.033  11.801  0.00  0.00      PROA  
ATOM   3930  HG2 MET P 645       5.102  -8.283  11.449  0.00  0.00      PROA  
ATOM   3931  SD  MET P 645       7.411  -8.539  12.328  0.00  0.00      PROA  
ATOM   3932  CE  MET P 645       6.365  -8.041  13.771  0.00  0.00      PROA  
ATOM   3933  HE1 MET P 645       5.626  -7.244  13.540  0.00  0.00      PROA  
ATOM   3934  HE2 MET P 645       6.873  -7.587  14.648  0.00  0.00      PROA  
ATOM   3935  HE3 MET P 645       5.956  -9.012  14.123  0.00  0.00      PROA  
ATOM   3936  C   MET P 645       5.536 -10.267   7.696  0.00  0.00      PROA  
ATOM   3937  O   MET P 645       4.831  -9.671   6.919  0.00  0.00      PROA  
ATOM   3938  N   LEU P 646       6.618 -10.894   7.341  0.00  0.00      PROA  
ATOM   3939  HN  LEU P 646       7.113 -11.387   8.052  0.00  0.00      PROA  
ATOM   3940  CA  LEU P 646       7.106 -10.891   5.943  0.00  0.00      PROA  
ATOM   3941  HA  LEU P 646       7.031  -9.844   5.692  0.00  0.00      PROA  
ATOM   3942  CB  LEU P 646       8.627 -11.343   5.966  0.00  0.00      PROA  
ATOM   3943  HB1 LEU P 646       8.585 -12.432   6.181  0.00  0.00      PROA  
ATOM   3944  HB2 LEU P 646       9.180 -10.797   6.760  0.00  0.00      PROA  
ATOM   3945  CG  LEU P 646       9.431 -11.345   4.625  0.00  0.00      PROA  
ATOM   3946  HG  LEU P 646       8.802 -11.927   3.918  0.00  0.00      PROA  
ATOM   3947  CD1 LEU P 646       9.604  -9.892   4.059  0.00  0.00      PROA  
ATOM   3948 HD11 LEU P 646      10.247  -9.239   4.687  0.00  0.00      PROA  
ATOM   3949 HD12 LEU P 646       8.581  -9.485   3.910  0.00  0.00      PROA  
ATOM   3950 HD13 LEU P 646      10.183 -10.035   3.121  0.00  0.00      PROA  
ATOM   3951  CD2 LEU P 646      10.892 -12.025   4.708  0.00  0.00      PROA  
ATOM   3952 HD21 LEU P 646      10.678 -13.073   5.007  0.00  0.00      PROA  
ATOM   3953 HD22 LEU P 646      11.524 -11.472   5.435  0.00  0.00      PROA  
ATOM   3954 HD23 LEU P 646      11.370 -11.934   3.710  0.00  0.00      PROA  
ATOM   3955  C   LEU P 646       6.138 -11.613   4.947  0.00  0.00      PROA  
ATOM   3956  O   LEU P 646       5.962 -11.113   3.813  0.00  0.00      PROA  
ATOM   3957  N   ILE P 647       5.554 -12.809   5.309  0.00  0.00      PROA  
ATOM   3958  HN  ILE P 647       5.762 -13.229   6.189  0.00  0.00      PROA  
ATOM   3959  CA  ILE P 647       4.422 -13.496   4.542  0.00  0.00      PROA  
ATOM   3960  HA  ILE P 647       4.754 -13.656   3.528  0.00  0.00      PROA  
ATOM   3961  CB  ILE P 647       3.855 -14.828   5.154  0.00  0.00      PROA  
ATOM   3962  HB  ILE P 647       3.582 -14.624   6.211  0.00  0.00      PROA  
ATOM   3963  CG2 ILE P 647       2.485 -15.314   4.502  0.00  0.00      PROA  
ATOM   3964 HG21 ILE P 647       2.695 -15.616   3.453  0.00  0.00      PROA  
ATOM   3965 HG22 ILE P 647       1.756 -14.475   4.499  0.00  0.00      PROA  
ATOM   3966 HG23 ILE P 647       2.169 -16.195   5.099  0.00  0.00      PROA  
ATOM   3967  CG1 ILE P 647       4.879 -15.908   5.098  0.00  0.00      PROA  
ATOM   3968 HG11 ILE P 647       5.887 -15.479   5.282  0.00  0.00      PROA  
ATOM   3969 HG12 ILE P 647       4.958 -16.354   4.084  0.00  0.00      PROA  
ATOM   3970  CD  ILE P 647       4.625 -17.040   6.134  0.00  0.00      PROA  
ATOM   3971  HD1 ILE P 647       4.511 -16.522   7.111  0.00  0.00      PROA  
ATOM   3972  HD2 ILE P 647       5.587 -17.562   6.324  0.00  0.00      PROA  
ATOM   3973  HD3 ILE P 647       3.819 -17.756   5.863  0.00  0.00      PROA  
ATOM   3974  C   ILE P 647       3.292 -12.496   4.348  0.00  0.00      PROA  
ATOM   3975  O   ILE P 647       2.588 -12.414   3.316  0.00  0.00      PROA  
ATOM   3976  N   GLY P 648       2.970 -11.647   5.341  0.00  0.00      PROA  
ATOM   3977  HN  GLY P 648       3.429 -11.643   6.226  0.00  0.00      PROA  
ATOM   3978  CA  GLY P 648       1.752 -10.871   5.279  0.00  0.00      PROA  
ATOM   3979  HA1 GLY P 648       1.553 -10.381   6.221  0.00  0.00      PROA  
ATOM   3980  HA2 GLY P 648       0.974 -11.599   5.099  0.00  0.00      PROA  
ATOM   3981  C   GLY P 648       1.688  -9.763   4.312  0.00  0.00      PROA  
ATOM   3982  O   GLY P 648       0.695  -9.589   3.583  0.00  0.00      PROA  
ATOM   3983  N   SER P 649       2.849  -9.094   4.161  0.00  0.00      PROA  
ATOM   3984  HN  SER P 649       3.532  -9.319   4.852  0.00  0.00      PROA  
ATOM   3985  CA  SER P 649       3.165  -8.084   3.191  0.00  0.00      PROA  
ATOM   3986  HA  SER P 649       2.354  -7.370   3.169  0.00  0.00      PROA  
ATOM   3987  CB  SER P 649       4.415  -7.278   3.618  0.00  0.00      PROA  
ATOM   3988  HB1 SER P 649       4.616  -6.588   2.771  0.00  0.00      PROA  
ATOM   3989  HB2 SER P 649       5.369  -7.846   3.664  0.00  0.00      PROA  
ATOM   3990  OG  SER P 649       4.162  -6.475   4.775  0.00  0.00      PROA  
ATOM   3991  HG1 SER P 649       3.848  -5.608   4.510  0.00  0.00      PROA  
ATOM   3992  C   SER P 649       3.273  -8.616   1.796  0.00  0.00      PROA  
ATOM   3993  O   SER P 649       2.869  -7.951   0.872  0.00  0.00      PROA  
ATOM   3994  N   LEU P 650       3.721  -9.853   1.659  0.00  0.00      PROA  
ATOM   3995  HN  LEU P 650       4.064 -10.333   2.463  0.00  0.00      PROA  
ATOM   3996  CA  LEU P 650       3.873 -10.597   0.418  0.00  0.00      PROA  
ATOM   3997  HA  LEU P 650       4.179  -9.966  -0.404  0.00  0.00      PROA  
ATOM   3998  CB  LEU P 650       4.716 -11.888   0.494  0.00  0.00      PROA  
ATOM   3999  HB1 LEU P 650       4.197 -12.567   1.204  0.00  0.00      PROA  
ATOM   4000  HB2 LEU P 650       5.781 -11.654   0.707  0.00  0.00      PROA  
ATOM   4001  CG  LEU P 650       4.919 -12.683  -0.765  0.00  0.00      PROA  
ATOM   4002  HG  LEU P 650       3.915 -13.130  -0.934  0.00  0.00      PROA  
ATOM   4003  CD1 LEU P 650       5.299 -11.919  -2.068  0.00  0.00      PROA  
ATOM   4004 HD11 LEU P 650       6.250 -11.391  -1.841  0.00  0.00      PROA  
ATOM   4005 HD12 LEU P 650       4.554 -11.134  -2.320  0.00  0.00      PROA  
ATOM   4006 HD13 LEU P 650       5.349 -12.705  -2.851  0.00  0.00      PROA  
ATOM   4007  CD2 LEU P 650       5.897 -13.879  -0.462  0.00  0.00      PROA  
ATOM   4008 HD21 LEU P 650       5.798 -14.201   0.597  0.00  0.00      PROA  
ATOM   4009 HD22 LEU P 650       6.958 -13.639  -0.690  0.00  0.00      PROA  
ATOM   4010 HD23 LEU P 650       5.578 -14.768  -1.046  0.00  0.00      PROA  
ATOM   4011  C   LEU P 650       2.477 -10.872  -0.100  0.00  0.00      PROA  
ATOM   4012  O   LEU P 650       2.125 -10.744  -1.276  0.00  0.00      PROA  
ATOM   4013  N   MET P 651       1.570 -11.292   0.803  0.00  0.00      PROA  
ATOM   4014  HN  MET P 651       1.848 -11.354   1.759  0.00  0.00      PROA  
ATOM   4015  CA  MET P 651       0.195 -11.590   0.545  0.00  0.00      PROA  
ATOM   4016  HA  MET P 651       0.128 -12.250  -0.308  0.00  0.00      PROA  
ATOM   4017  CB  MET P 651      -0.578 -12.157   1.790  0.00  0.00      PROA  
ATOM   4018  HB1 MET P 651      -1.676 -12.021   1.687  0.00  0.00      PROA  
ATOM   4019  HB2 MET P 651      -0.214 -11.641   2.705  0.00  0.00      PROA  
ATOM   4020  CG  MET P 651      -0.344 -13.655   1.883  0.00  0.00      PROA  
ATOM   4021  HG1 MET P 651      -0.573 -14.002   2.914  0.00  0.00      PROA  
ATOM   4022  HG2 MET P 651       0.762 -13.568   1.833  0.00  0.00      PROA  
ATOM   4023  SD  MET P 651      -1.243 -14.674   0.703  0.00  0.00      PROA  
ATOM   4024  CE  MET P 651      -0.248 -16.137   0.929  0.00  0.00      PROA  
ATOM   4025  HE1 MET P 651       0.805 -15.914   1.204  0.00  0.00      PROA  
ATOM   4026  HE2 MET P 651      -0.303 -16.829   0.062  0.00  0.00      PROA  
ATOM   4027  HE3 MET P 651      -0.613 -16.765   1.770  0.00  0.00      PROA  
ATOM   4028  C   MET P 651      -0.536 -10.377   0.100  0.00  0.00      PROA  
ATOM   4029  O   MET P 651      -1.234 -10.448  -0.904  0.00  0.00      PROA  
ATOM   4030  N   TYR P 652      -0.349  -9.229   0.737  0.00  0.00      PROA  
ATOM   4031  HN  TYR P 652       0.276  -9.275   1.512  0.00  0.00      PROA  
ATOM   4032  CA  TYR P 652      -0.736  -7.938   0.164  0.00  0.00      PROA  
ATOM   4033  HA  TYR P 652      -1.796  -8.072   0.004  0.00  0.00      PROA  
ATOM   4034  CB  TYR P 652      -0.421  -6.781   1.119  0.00  0.00      PROA  
ATOM   4035  HB1 TYR P 652      -0.389  -5.804   0.591  0.00  0.00      PROA  
ATOM   4036  HB2 TYR P 652       0.569  -6.819   1.623  0.00  0.00      PROA  
ATOM   4037  CG  TYR P 652      -1.554  -6.648   2.152  0.00  0.00      PROA  
ATOM   4038  CD1 TYR P 652      -2.376  -7.638   2.621  0.00  0.00      PROA  
ATOM   4039  HD1 TYR P 652      -2.190  -8.628   2.232  0.00  0.00      PROA  
ATOM   4040  CE1 TYR P 652      -3.423  -7.403   3.509  0.00  0.00      PROA  
ATOM   4041  HE1 TYR P 652      -4.120  -8.110   3.934  0.00  0.00      PROA  
ATOM   4042  CZ  TYR P 652      -3.583  -6.094   4.034  0.00  0.00      PROA  
ATOM   4043  OH  TYR P 652      -4.660  -5.691   4.859  0.00  0.00      PROA  
ATOM   4044  HH  TYR P 652      -4.765  -4.738   4.822  0.00  0.00      PROA  
ATOM   4045  CD2 TYR P 652      -1.803  -5.308   2.615  0.00  0.00      PROA  
ATOM   4046  HD2 TYR P 652      -1.190  -4.467   2.325  0.00  0.00      PROA  
ATOM   4047  CE2 TYR P 652      -2.830  -5.019   3.610  0.00  0.00      PROA  
ATOM   4048  HE2 TYR P 652      -2.899  -4.011   3.991  0.00  0.00      PROA  
ATOM   4049  C   TYR P 652      -0.186  -7.548  -1.158  0.00  0.00      PROA  
ATOM   4050  O   TYR P 652      -0.952  -7.138  -1.984  0.00  0.00      PROA  
ATOM   4051  N   ALA P 653       1.116  -7.687  -1.443  0.00  0.00      PROA  
ATOM   4052  HN  ALA P 653       1.694  -7.962  -0.679  0.00  0.00      PROA  
ATOM   4053  CA  ALA P 653       1.803  -7.425  -2.730  0.00  0.00      PROA  
ATOM   4054  HA  ALA P 653       1.639  -6.372  -2.908  0.00  0.00      PROA  
ATOM   4055  CB  ALA P 653       3.301  -7.567  -2.502  0.00  0.00      PROA  
ATOM   4056  HB1 ALA P 653       3.532  -8.620  -2.235  0.00  0.00      PROA  
ATOM   4057  HB2 ALA P 653       3.646  -6.913  -1.674  0.00  0.00      PROA  
ATOM   4058  HB3 ALA P 653       3.806  -7.363  -3.470  0.00  0.00      PROA  
ATOM   4059  C   ALA P 653       1.309  -8.327  -3.884  0.00  0.00      PROA  
ATOM   4060  O   ALA P 653       1.068  -7.875  -5.006  0.00  0.00      PROA  
ATOM   4061  N   SER P 654       1.088  -9.617  -3.612  0.00  0.00      PROA  
ATOM   4062  HN  SER P 654       1.234  -9.867  -2.658  0.00  0.00      PROA  
ATOM   4063  CA  SER P 654       0.464 -10.544  -4.472  0.00  0.00      PROA  
ATOM   4064  HA  SER P 654       0.753 -10.434  -5.507  0.00  0.00      PROA  
ATOM   4065  CB  SER P 654       0.921 -11.983  -4.336  0.00  0.00      PROA  
ATOM   4066  HB1 SER P 654       2.010 -12.064  -4.537  0.00  0.00      PROA  
ATOM   4067  HB2 SER P 654       0.504 -12.681  -5.093  0.00  0.00      PROA  
ATOM   4068  OG  SER P 654       0.697 -12.522  -3.060  0.00  0.00      PROA  
ATOM   4069  HG1 SER P 654       1.459 -12.225  -2.559  0.00  0.00      PROA  
ATOM   4070  C   SER P 654      -1.066 -10.418  -4.570  0.00  0.00      PROA  
ATOM   4071  O   SER P 654      -1.570  -9.855  -5.503  0.00  0.00      PROA  
ATOM   4072  N   ILE P 655      -1.795 -11.072  -3.625  0.00  0.00      PROA  
ATOM   4073  HN  ILE P 655      -1.381 -11.594  -2.883  0.00  0.00      PROA  
ATOM   4074  CA  ILE P 655      -3.301 -11.270  -3.633  0.00  0.00      PROA  
ATOM   4075  HA  ILE P 655      -3.447 -11.729  -4.599  0.00  0.00      PROA  
ATOM   4076  CB  ILE P 655      -3.620 -12.225  -2.505  0.00  0.00      PROA  
ATOM   4077  HB  ILE P 655      -3.736 -11.735  -1.515  0.00  0.00      PROA  
ATOM   4078  CG2 ILE P 655      -4.993 -12.802  -2.760  0.00  0.00      PROA  
ATOM   4079 HG21 ILE P 655      -5.266 -13.475  -1.920  0.00  0.00      PROA  
ATOM   4080 HG22 ILE P 655      -5.054 -13.547  -3.582  0.00  0.00      PROA  
ATOM   4081 HG23 ILE P 655      -5.801 -12.097  -3.052  0.00  0.00      PROA  
ATOM   4082  CG1 ILE P 655      -2.613 -13.272  -2.182  0.00  0.00      PROA  
ATOM   4083 HG11 ILE P 655      -3.010 -13.951  -1.398  0.00  0.00      PROA  
ATOM   4084 HG12 ILE P 655      -1.700 -12.775  -1.789  0.00  0.00      PROA  
ATOM   4085  CD  ILE P 655      -2.207 -14.144  -3.367  0.00  0.00      PROA  
ATOM   4086  HD1 ILE P 655      -2.847 -15.027  -3.581  0.00  0.00      PROA  
ATOM   4087  HD2 ILE P 655      -1.143 -14.455  -3.293  0.00  0.00      PROA  
ATOM   4088  HD3 ILE P 655      -2.199 -13.594  -4.332  0.00  0.00      PROA  
ATOM   4089  C   ILE P 655      -4.153 -10.027  -3.693  0.00  0.00      PROA  
ATOM   4090  O   ILE P 655      -5.045  -9.765  -4.556  0.00  0.00      PROA  
ATOM   4091  N   PHE P 656      -3.861  -9.066  -2.763  0.00  0.00      PROA  
ATOM   4092  HN  PHE P 656      -3.189  -9.259  -2.051  0.00  0.00      PROA  
ATOM   4093  CA  PHE P 656      -4.619  -7.845  -2.790  0.00  0.00      PROA  
ATOM   4094  HA  PHE P 656      -5.670  -8.038  -2.946  0.00  0.00      PROA  
ATOM   4095  CB  PHE P 656      -4.640  -7.262  -1.365  0.00  0.00      PROA  
ATOM   4096  HB1 PHE P 656      -5.181  -6.292  -1.333  0.00  0.00      PROA  
ATOM   4097  HB2 PHE P 656      -3.608  -7.082  -0.998  0.00  0.00      PROA  
ATOM   4098  CG  PHE P 656      -5.439  -8.082  -0.383  0.00  0.00      PROA  
ATOM   4099  CD1 PHE P 656      -6.824  -7.948  -0.360  0.00  0.00      PROA  
ATOM   4100  HD1 PHE P 656      -7.311  -7.255  -1.031  0.00  0.00      PROA  
ATOM   4101  CE1 PHE P 656      -7.496  -8.836   0.473  0.00  0.00      PROA  
ATOM   4102  HE1 PHE P 656      -8.570  -8.776   0.380  0.00  0.00      PROA  
ATOM   4103  CZ  PHE P 656      -6.831  -9.778   1.283  0.00  0.00      PROA  
ATOM   4104  HZ  PHE P 656      -7.444 -10.257   2.031  0.00  0.00      PROA  
ATOM   4105  CD2 PHE P 656      -4.748  -8.936   0.533  0.00  0.00      PROA  
ATOM   4106  HD2 PHE P 656      -3.675  -9.019   0.450  0.00  0.00      PROA  
ATOM   4107  CE2 PHE P 656      -5.466  -9.883   1.251  0.00  0.00      PROA  
ATOM   4108  HE2 PHE P 656      -4.960 -10.478   1.996  0.00  0.00      PROA  
ATOM   4109  C   PHE P 656      -4.230  -6.917  -3.897  0.00  0.00      PROA  
ATOM   4110  O   PHE P 656      -4.945  -6.013  -4.300  0.00  0.00      PROA  
ATOM   4111  N   GLY P 657      -2.930  -6.967  -4.219  0.00  0.00      PROA  
ATOM   4112  HN  GLY P 657      -2.376  -7.724  -3.880  0.00  0.00      PROA  
ATOM   4113  CA  GLY P 657      -2.469  -6.290  -5.433  0.00  0.00      PROA  
ATOM   4114  HA1 GLY P 657      -1.419  -6.528  -5.527  0.00  0.00      PROA  
ATOM   4115  HA2 GLY P 657      -2.529  -5.212  -5.423  0.00  0.00      PROA  
ATOM   4116  C   GLY P 657      -3.115  -6.680  -6.720  0.00  0.00      PROA  
ATOM   4117  O   GLY P 657      -3.496  -5.838  -7.557  0.00  0.00      PROA  
ATOM   4118  N   ASN P 658      -3.130  -7.977  -6.974  0.00  0.00      PROA  
ATOM   4119  HN  ASN P 658      -2.576  -8.552  -6.378  0.00  0.00      PROA  
ATOM   4120  CA  ASN P 658      -3.745  -8.521  -8.212  0.00  0.00      PROA  
ATOM   4121  HA  ASN P 658      -3.231  -7.965  -8.982  0.00  0.00      PROA  
ATOM   4122  CB  ASN P 658      -3.490 -10.051  -8.315  0.00  0.00      PROA  
ATOM   4123  HB1 ASN P 658      -4.157 -10.606  -7.622  0.00  0.00      PROA  
ATOM   4124  HB2 ASN P 658      -2.488 -10.376  -7.960  0.00  0.00      PROA  
ATOM   4125  CG  ASN P 658      -3.733 -10.405  -9.790  0.00  0.00      PROA  
ATOM   4126  OD1 ASN P 658      -3.412  -9.642 -10.722  0.00  0.00      PROA  
ATOM   4127  ND2 ASN P 658      -4.340 -11.578 -10.000  0.00  0.00      PROA  
ATOM   4128 HD21 ASN P 658      -4.588 -11.781 -10.947  0.00  0.00      PROA  
ATOM   4129 HD22 ASN P 658      -4.562 -12.180  -9.233  0.00  0.00      PROA  
ATOM   4130  C   ASN P 658      -5.204  -8.278  -8.318  0.00  0.00      PROA  
ATOM   4131  O   ASN P 658      -5.790  -8.059  -9.372  0.00  0.00      PROA  
ATOM   4132  N   VAL P 659      -5.872  -8.306  -7.166  0.00  0.00      PROA  
ATOM   4133  HN  VAL P 659      -5.287  -8.414  -6.367  0.00  0.00      PROA  
ATOM   4134  CA  VAL P 659      -7.239  -7.874  -6.911  0.00  0.00      PROA  
ATOM   4135  HA  VAL P 659      -7.841  -8.385  -7.648  0.00  0.00      PROA  
ATOM   4136  CB  VAL P 659      -7.779  -8.305  -5.594  0.00  0.00      PROA  
ATOM   4137  HB  VAL P 659      -7.121  -8.053  -4.734  0.00  0.00      PROA  
ATOM   4138  CG1 VAL P 659      -9.139  -7.618  -5.437  0.00  0.00      PROA  
ATOM   4139 HG11 VAL P 659      -9.640  -7.895  -4.484  0.00  0.00      PROA  
ATOM   4140 HG12 VAL P 659      -9.725  -7.685  -6.378  0.00  0.00      PROA  
ATOM   4141 HG13 VAL P 659      -8.996  -6.535  -5.235  0.00  0.00      PROA  
ATOM   4142  CG2 VAL P 659      -7.995  -9.790  -5.686  0.00  0.00      PROA  
ATOM   4143 HG21 VAL P 659      -7.145 -10.432  -6.001  0.00  0.00      PROA  
ATOM   4144 HG22 VAL P 659      -8.881  -9.973  -6.332  0.00  0.00      PROA  
ATOM   4145 HG23 VAL P 659      -8.428 -10.152  -4.730  0.00  0.00      PROA  
ATOM   4146  C   VAL P 659      -7.377  -6.403  -7.213  0.00  0.00      PROA  
ATOM   4147  O   VAL P 659      -8.328  -5.822  -7.739  0.00  0.00      PROA  
ATOM   4148  N   SER P 660      -6.333  -5.657  -6.801  0.00  0.00      PROA  
ATOM   4149  HN  SER P 660      -5.446  -5.980  -6.481  0.00  0.00      PROA  
ATOM   4150  CA  SER P 660      -6.403  -4.219  -6.945  0.00  0.00      PROA  
ATOM   4151  HA  SER P 660      -7.349  -3.907  -6.526  0.00  0.00      PROA  
ATOM   4152  CB  SER P 660      -5.278  -3.418  -6.119  0.00  0.00      PROA  
ATOM   4153  HB1 SER P 660      -4.258  -3.646  -6.497  0.00  0.00      PROA  
ATOM   4154  HB2 SER P 660      -5.351  -3.816  -5.084  0.00  0.00      PROA  
ATOM   4155  OG  SER P 660      -5.510  -1.983  -5.948  0.00  0.00      PROA  
ATOM   4156  HG1 SER P 660      -6.330  -1.964  -5.448  0.00  0.00      PROA  
ATOM   4157  C   SER P 660      -6.330  -3.859  -8.442  0.00  0.00      PROA  
ATOM   4158  O   SER P 660      -6.906  -2.809  -8.792  0.00  0.00      PROA  
ATOM   4159  N   ALA P 661      -5.691  -4.755  -9.242  0.00  0.00      PROA  
ATOM   4160  HN  ALA P 661      -5.224  -5.474  -8.734  0.00  0.00      PROA  
ATOM   4161  CA  ALA P 661      -5.657  -4.543 -10.670  0.00  0.00      PROA  
ATOM   4162  HA  ALA P 661      -5.326  -3.521 -10.778  0.00  0.00      PROA  
ATOM   4163  CB  ALA P 661      -4.724  -5.507 -11.374  0.00  0.00      PROA  
ATOM   4164  HB1 ALA P 661      -4.965  -6.558 -11.109  0.00  0.00      PROA  
ATOM   4165  HB2 ALA P 661      -3.688  -5.323 -11.018  0.00  0.00      PROA  
ATOM   4166  HB3 ALA P 661      -4.606  -5.276 -12.455  0.00  0.00      PROA  
ATOM   4167  C   ALA P 661      -7.000  -4.787 -11.275  0.00  0.00      PROA  
ATOM   4168  O   ALA P 661      -7.358  -4.087 -12.202  0.00  0.00      PROA  
ATOM   4169  N   ILE P 662      -7.855  -5.681 -10.738  0.00  0.00      PROA  
ATOM   4170  HN  ILE P 662      -7.556  -6.165  -9.920  0.00  0.00      PROA  
ATOM   4171  CA  ILE P 662      -9.210  -5.834 -11.237  0.00  0.00      PROA  
ATOM   4172  HA  ILE P 662      -9.029  -6.194 -12.239  0.00  0.00      PROA  
ATOM   4173  CB  ILE P 662     -10.016  -7.006 -10.550  0.00  0.00      PROA  
ATOM   4174  HB  ILE P 662     -10.313  -6.600  -9.560  0.00  0.00      PROA  
ATOM   4175  CG2 ILE P 662     -11.376  -7.087 -11.318  0.00  0.00      PROA  
ATOM   4176 HG21 ILE P 662     -11.161  -7.309 -12.385  0.00  0.00      PROA  
ATOM   4177 HG22 ILE P 662     -12.005  -6.190 -11.136  0.00  0.00      PROA  
ATOM   4178 HG23 ILE P 662     -11.946  -7.948 -10.909  0.00  0.00      PROA  
ATOM   4179  CG1 ILE P 662      -9.343  -8.389 -10.302  0.00  0.00      PROA  
ATOM   4180 HG11 ILE P 662      -8.368  -8.087  -9.863  0.00  0.00      PROA  
ATOM   4181 HG12 ILE P 662      -9.290  -8.855 -11.309  0.00  0.00      PROA  
ATOM   4182  CD  ILE P 662     -10.042  -9.294  -9.188  0.00  0.00      PROA  
ATOM   4183  HD1 ILE P 662      -9.517 -10.273  -9.162  0.00  0.00      PROA  
ATOM   4184  HD2 ILE P 662     -11.138  -9.340  -9.367  0.00  0.00      PROA  
ATOM   4185  HD3 ILE P 662     -10.030  -8.910  -8.146  0.00  0.00      PROA  
ATOM   4186  C   ILE P 662      -9.927  -4.510 -11.227  0.00  0.00      PROA  
ATOM   4187  O   ILE P 662     -10.640  -4.047 -12.185  0.00  0.00      PROA  
ATOM   4188  N   ILE P 663      -9.879  -3.904 -10.059  0.00  0.00      PROA  
ATOM   4189  HN  ILE P 663      -9.473  -4.455  -9.334  0.00  0.00      PROA  
ATOM   4190  CA  ILE P 663     -10.503  -2.640  -9.730  0.00  0.00      PROA  
ATOM   4191  HA  ILE P 663     -11.551  -2.814  -9.922  0.00  0.00      PROA  
ATOM   4192  CB  ILE P 663     -10.342  -2.163  -8.302  0.00  0.00      PROA  
ATOM   4193  HB  ILE P 663      -9.252  -2.074  -8.106  0.00  0.00      PROA  
ATOM   4194  CG2 ILE P 663     -11.289  -1.003  -8.004  0.00  0.00      PROA  
ATOM   4195 HG21 ILE P 663     -12.292  -1.116  -8.468  0.00  0.00      PROA  
ATOM   4196 HG22 ILE P 663     -10.766  -0.068  -8.299  0.00  0.00      PROA  
ATOM   4197 HG23 ILE P 663     -11.390  -0.809  -6.915  0.00  0.00      PROA  
ATOM   4198  CG1 ILE P 663     -10.732  -3.241  -7.266  0.00  0.00      PROA  
ATOM   4199 HG11 ILE P 663     -10.645  -2.757  -6.269  0.00  0.00      PROA  
ATOM   4200 HG12 ILE P 663     -10.011  -4.078  -7.391  0.00  0.00      PROA  
ATOM   4201  CD  ILE P 663     -12.183  -3.817  -7.424  0.00  0.00      PROA  
ATOM   4202  HD1 ILE P 663     -12.857  -2.954  -7.613  0.00  0.00      PROA  
ATOM   4203  HD2 ILE P 663     -12.373  -4.513  -6.579  0.00  0.00      PROA  
ATOM   4204  HD3 ILE P 663     -12.222  -4.481  -8.314  0.00  0.00      PROA  
ATOM   4205  C   ILE P 663     -10.007  -1.465 -10.593  0.00  0.00      PROA  
ATOM   4206  O   ILE P 663     -10.833  -0.639 -11.057  0.00  0.00      PROA  
ATOM   4207  N   GLN P 664      -8.723  -1.432 -10.853  0.00  0.00      PROA  
ATOM   4208  HN  GLN P 664      -8.086  -2.045 -10.393  0.00  0.00      PROA  
ATOM   4209  CA  GLN P 664      -8.149  -0.310 -11.674  0.00  0.00      PROA  
ATOM   4210  HA  GLN P 664      -8.522   0.622 -11.275  0.00  0.00      PROA  
ATOM   4211  CB  GLN P 664      -6.577  -0.166 -11.644  0.00  0.00      PROA  
ATOM   4212  HB1 GLN P 664      -6.172   0.591 -12.350  0.00  0.00      PROA  
ATOM   4213  HB2 GLN P 664      -6.228  -1.189 -11.901  0.00  0.00      PROA  
ATOM   4214  CG  GLN P 664      -5.982   0.142 -10.276  0.00  0.00      PROA  
ATOM   4215  HG1 GLN P 664      -5.199   0.926 -10.361  0.00  0.00      PROA  
ATOM   4216  HG2 GLN P 664      -5.512  -0.761  -9.832  0.00  0.00      PROA  
ATOM   4217  CD  GLN P 664      -6.993   0.681  -9.118  0.00  0.00      PROA  
ATOM   4218  OE1 GLN P 664      -7.441   1.773  -9.255  0.00  0.00      PROA  
ATOM   4219  NE2 GLN P 664      -7.134  -0.164  -8.073  0.00  0.00      PROA  
ATOM   4220 HE21 GLN P 664      -7.660   0.155  -7.285  0.00  0.00      PROA  
ATOM   4221 HE22 GLN P 664      -6.556  -0.978  -8.029  0.00  0.00      PROA  
ATOM   4222  C   GLN P 664      -8.508  -0.348 -13.176  0.00  0.00      PROA  
ATOM   4223  O   GLN P 664      -8.829   0.617 -13.770  0.00  0.00      PROA  
ATOM   4224  N   ARG P 665      -8.611  -1.617 -13.724  0.00  0.00      PROA  
ATOM   4225  HN  ARG P 665      -8.264  -2.371 -13.173  0.00  0.00      PROA  
ATOM   4226  CA  ARG P 665      -9.235  -1.962 -14.959  0.00  0.00      PROA  
ATOM   4227  HA  ARG P 665      -8.703  -1.366 -15.685  0.00  0.00      PROA  
ATOM   4228  CB  ARG P 665      -9.148  -3.456 -15.240  0.00  0.00      PROA  
ATOM   4229  HB1 ARG P 665      -9.998  -3.705 -15.910  0.00  0.00      PROA  
ATOM   4230  HB2 ARG P 665      -9.242  -4.102 -14.340  0.00  0.00      PROA  
ATOM   4231  CG  ARG P 665      -7.679  -3.831 -15.798  0.00  0.00      PROA  
ATOM   4232  HG1 ARG P 665      -6.964  -3.766 -14.950  0.00  0.00      PROA  
ATOM   4233  HG2 ARG P 665      -7.425  -3.199 -16.676  0.00  0.00      PROA  
ATOM   4234  CD  ARG P 665      -7.611  -5.170 -16.489  0.00  0.00      PROA  
ATOM   4235  HD1 ARG P 665      -6.590  -5.318 -16.901  0.00  0.00      PROA  
ATOM   4236  HD2 ARG P 665      -8.379  -5.231 -17.290  0.00  0.00      PROA  
ATOM   4237  NE  ARG P 665      -7.942  -6.182 -15.462  0.00  0.00      PROA  
ATOM   4238  HE  ARG P 665      -8.871  -6.526 -15.321  0.00  0.00      PROA  
ATOM   4239  CZ  ARG P 665      -7.113  -6.765 -14.614  0.00  0.00      PROA  
ATOM   4240  NH1 ARG P 665      -5.810  -6.623 -14.707  0.00  0.00      PROA  
ATOM   4241 HH11 ARG P 665      -5.463  -5.893 -15.297  0.00  0.00      PROA  
ATOM   4242 HH12 ARG P 665      -5.222  -7.262 -14.212  0.00  0.00      PROA  
ATOM   4243  NH2 ARG P 665      -7.612  -7.596 -13.751  0.00  0.00      PROA  
ATOM   4244 HH21 ARG P 665      -8.587  -7.788 -13.867  0.00  0.00      PROA  
ATOM   4245 HH22 ARG P 665      -7.053  -8.223 -13.209  0.00  0.00      PROA  
ATOM   4246  C   ARG P 665     -10.636  -1.537 -15.093  0.00  0.00      PROA  
ATOM   4247  O   ARG P 665     -10.967  -0.952 -16.118  0.00  0.00      PROA  
ATOM   4248  N   LEU P 666     -11.474  -1.832 -14.058  0.00  0.00      PROA  
ATOM   4249  HN  LEU P 666     -11.060  -2.366 -13.324  0.00  0.00      PROA  
ATOM   4250  CA  LEU P 666     -12.905  -1.676 -13.956  0.00  0.00      PROA  
ATOM   4251  HA  LEU P 666     -13.335  -2.167 -14.817  0.00  0.00      PROA  
ATOM   4252  CB  LEU P 666     -13.571  -2.156 -12.608  0.00  0.00      PROA  
ATOM   4253  HB1 LEU P 666     -13.004  -1.708 -11.764  0.00  0.00      PROA  
ATOM   4254  HB2 LEU P 666     -13.352  -3.245 -12.604  0.00  0.00      PROA  
ATOM   4255  CG  LEU P 666     -15.034  -1.911 -12.336  0.00  0.00      PROA  
ATOM   4256  HG  LEU P 666     -15.386  -0.969 -12.809  0.00  0.00      PROA  
ATOM   4257  CD1 LEU P 666     -15.798  -3.050 -13.019  0.00  0.00      PROA  
ATOM   4258 HD11 LEU P 666     -15.525  -4.028 -12.568  0.00  0.00      PROA  
ATOM   4259 HD12 LEU P 666     -15.574  -3.172 -14.100  0.00  0.00      PROA  
ATOM   4260 HD13 LEU P 666     -16.893  -2.960 -12.855  0.00  0.00      PROA  
ATOM   4261  CD2 LEU P 666     -15.394  -1.747 -10.841  0.00  0.00      PROA  
ATOM   4262 HD21 LEU P 666     -15.123  -0.708 -10.555  0.00  0.00      PROA  
ATOM   4263 HD22 LEU P 666     -14.731  -2.475 -10.327  0.00  0.00      PROA  
ATOM   4264 HD23 LEU P 666     -16.481  -1.809 -10.620  0.00  0.00      PROA  
ATOM   4265  C   LEU P 666     -13.240  -0.218 -14.185  0.00  0.00      PROA  
ATOM   4266  O   LEU P 666     -14.036   0.235 -15.040  0.00  0.00      PROA  
ATOM   4267  N   TYR P 667     -12.533   0.678 -13.491  0.00  0.00      PROA  
ATOM   4268  HN  TYR P 667     -11.961   0.297 -12.769  0.00  0.00      PROA  
ATOM   4269  CA  TYR P 667     -12.651   2.170 -13.508  0.00  0.00      PROA  
ATOM   4270  HA  TYR P 667     -13.698   2.382 -13.661  0.00  0.00      PROA  
ATOM   4271  CB  TYR P 667     -12.168   2.645 -12.135  0.00  0.00      PROA  
ATOM   4272  HB1 TYR P 667     -11.909   3.725 -12.133  0.00  0.00      PROA  
ATOM   4273  HB2 TYR P 667     -11.185   2.181 -11.906  0.00  0.00      PROA  
ATOM   4274  CG  TYR P 667     -13.169   2.457 -11.033  0.00  0.00      PROA  
ATOM   4275  CD1 TYR P 667     -14.497   2.897 -11.094  0.00  0.00      PROA  
ATOM   4276  HD1 TYR P 667     -14.870   3.283 -12.031  0.00  0.00      PROA  
ATOM   4277  CE1 TYR P 667     -15.373   2.819  -9.966  0.00  0.00      PROA  
ATOM   4278  HE1 TYR P 667     -16.421   3.068 -10.043  0.00  0.00      PROA  
ATOM   4279  CZ  TYR P 667     -14.967   2.200  -8.831  0.00  0.00      PROA  
ATOM   4280  OH  TYR P 667     -15.816   2.119  -7.704  0.00  0.00      PROA  
ATOM   4281  HH  TYR P 667     -15.327   1.811  -6.938  0.00  0.00      PROA  
ATOM   4282  CD2 TYR P 667     -12.710   1.997  -9.791  0.00  0.00      PROA  
ATOM   4283  HD2 TYR P 667     -11.652   1.828  -9.659  0.00  0.00      PROA  
ATOM   4284  CE2 TYR P 667     -13.638   1.703  -8.779  0.00  0.00      PROA  
ATOM   4285  HE2 TYR P 667     -13.325   1.392  -7.793  0.00  0.00      PROA  
ATOM   4286  C   TYR P 667     -11.838   2.809 -14.575  0.00  0.00      PROA  
ATOM   4287  O   TYR P 667     -11.710   4.064 -14.572  0.00  0.00      PROA  
ATOM   4288  N   SER P 668     -11.163   2.072 -15.495  0.00  0.00      PROA  
ATOM   4289  HN  SER P 668     -11.120   1.077 -15.438  0.00  0.00      PROA  
ATOM   4290  CA  SER P 668     -10.220   2.644 -16.439  0.00  0.00      PROA  
ATOM   4291  HA  SER P 668      -9.415   3.089 -15.873  0.00  0.00      PROA  
ATOM   4292  CB  SER P 668      -9.728   1.659 -17.499  0.00  0.00      PROA  
ATOM   4293  HB1 SER P 668      -9.224   0.897 -16.866  0.00  0.00      PROA  
ATOM   4294  HB2 SER P 668      -8.927   2.051 -18.161  0.00  0.00      PROA  
ATOM   4295  OG  SER P 668     -10.718   1.068 -18.376  0.00  0.00      PROA  
ATOM   4296  HG1 SER P 668     -11.446   0.814 -17.804  0.00  0.00      PROA  
ATOM   4297  C   SER P 668     -10.734   3.897 -17.205  0.00  0.00      PROA  
ATOM   4298  O   SER P 668     -10.016   4.873 -17.338  0.00  0.00      PROA  
ATOM   4299  N   GLY P 669     -11.982   3.742 -17.649  0.00  0.00      PROA  
ATOM   4300  HN  GLY P 669     -12.470   2.943 -17.305  0.00  0.00      PROA  
ATOM   4301  CA  GLY P 669     -12.821   4.711 -18.315  0.00  0.00      PROA  
ATOM   4302  HA1 GLY P 669     -13.755   4.188 -18.458  0.00  0.00      PROA  
ATOM   4303  HA2 GLY P 669     -12.420   5.069 -19.252  0.00  0.00      PROA  
ATOM   4304  C   GLY P 669     -13.119   5.985 -17.497  0.00  0.00      PROA  
ATOM   4305  O   GLY P 669     -12.972   7.103 -17.936  0.00  0.00      PROA  
ATOM   4306  N   THR P 670     -13.516   5.775 -16.211  0.00  0.00      PROA  
ATOM   4307  HN  THR P 670     -13.912   4.921 -15.884  0.00  0.00      PROA  
ATOM   4308  CA  THR P 670     -13.684   6.880 -15.224  0.00  0.00      PROA  
ATOM   4309  HA  THR P 670     -14.479   7.532 -15.554  0.00  0.00      PROA  
ATOM   4310  CB  THR P 670     -14.174   6.451 -13.883  0.00  0.00      PROA  
ATOM   4311  HB  THR P 670     -13.507   5.659 -13.481  0.00  0.00      PROA  
ATOM   4312  OG1 THR P 670     -15.455   5.829 -13.982  0.00  0.00      PROA  
ATOM   4313  HG1 THR P 670     -15.390   5.077 -14.575  0.00  0.00      PROA  
ATOM   4314  CG2 THR P 670     -14.231   7.513 -12.787  0.00  0.00      PROA  
ATOM   4315 HG21 THR P 670     -14.597   7.095 -11.825  0.00  0.00      PROA  
ATOM   4316 HG22 THR P 670     -14.840   8.378 -13.129  0.00  0.00      PROA  
ATOM   4317 HG23 THR P 670     -13.187   7.838 -12.594  0.00  0.00      PROA  
ATOM   4318  C   THR P 670     -12.379   7.628 -14.975  0.00  0.00      PROA  
ATOM   4319  O   THR P 670     -12.215   8.851 -15.016  0.00  0.00      PROA  
ATOM   4320  N   ALA P 671     -11.297   6.861 -14.727  0.00  0.00      PROA  
ATOM   4321  HN  ALA P 671     -11.418   5.874 -14.661  0.00  0.00      PROA  
ATOM   4322  CA  ALA P 671     -10.104   7.435 -14.135  0.00  0.00      PROA  
ATOM   4323  HA  ALA P 671     -10.505   7.975 -13.291  0.00  0.00      PROA  
ATOM   4324  CB  ALA P 671      -9.190   6.295 -13.716  0.00  0.00      PROA  
ATOM   4325  HB1 ALA P 671      -8.468   6.703 -12.977  0.00  0.00      PROA  
ATOM   4326  HB2 ALA P 671      -8.711   5.950 -14.657  0.00  0.00      PROA  
ATOM   4327  HB3 ALA P 671      -9.682   5.413 -13.253  0.00  0.00      PROA  
ATOM   4328  C   ALA P 671      -9.355   8.384 -15.028  0.00  0.00      PROA  
ATOM   4329  O   ALA P 671      -8.670   9.222 -14.528  0.00  0.00      PROA  
ATOM   4330  N   ARG P 672      -9.369   8.220 -16.404  0.00  0.00      PROA  
ATOM   4331  HN  ARG P 672     -10.058   7.577 -16.729  0.00  0.00      PROA  
ATOM   4332  CA  ARG P 672      -8.696   9.099 -17.393  0.00  0.00      PROA  
ATOM   4333  HA  ARG P 672      -7.793   9.545 -17.001  0.00  0.00      PROA  
ATOM   4334  CB  ARG P 672      -8.316   8.308 -18.669  0.00  0.00      PROA  
ATOM   4335  HB1 ARG P 672      -7.702   7.421 -18.402  0.00  0.00      PROA  
ATOM   4336  HB2 ARG P 672      -7.770   8.859 -19.464  0.00  0.00      PROA  
ATOM   4337  CG  ARG P 672      -9.520   7.617 -19.435  0.00  0.00      PROA  
ATOM   4338  HG1 ARG P 672     -10.159   8.430 -19.840  0.00  0.00      PROA  
ATOM   4339  HG2 ARG P 672     -10.195   7.061 -18.749  0.00  0.00      PROA  
ATOM   4340  CD  ARG P 672      -9.076   6.779 -20.660  0.00  0.00      PROA  
ATOM   4341  HD1 ARG P 672      -8.318   5.998 -20.437  0.00  0.00      PROA  
ATOM   4342  HD2 ARG P 672      -8.761   7.422 -21.509  0.00  0.00      PROA  
ATOM   4343  NE  ARG P 672     -10.282   6.119 -21.225  0.00  0.00      PROA  
ATOM   4344  HE  ARG P 672     -11.153   6.345 -20.790  0.00  0.00      PROA  
ATOM   4345  CZ  ARG P 672     -10.394   5.467 -22.391  0.00  0.00      PROA  
ATOM   4346  NH1 ARG P 672     -11.613   5.245 -22.936  0.00  0.00      PROA  
ATOM   4347 HH11 ARG P 672     -11.599   5.056 -23.917  0.00  0.00      PROA  
ATOM   4348 HH12 ARG P 672     -12.440   5.628 -22.523  0.00  0.00      PROA  
ATOM   4349  NH2 ARG P 672      -9.413   5.024 -23.152  0.00  0.00      PROA  
ATOM   4350 HH21 ARG P 672      -8.533   5.037 -22.678  0.00  0.00      PROA  
ATOM   4351 HH22 ARG P 672      -9.631   4.585 -24.023  0.00  0.00      PROA  
ATOM   4352  C   ARG P 672      -9.698  10.246 -17.817  0.00  0.00      PROA  
ATOM   4353  O   ARG P 672      -9.296  11.210 -18.482  0.00  0.00      PROA  
ATOM   4354  N   TYR P 673     -10.977  10.181 -17.359  0.00  0.00      PROA  
ATOM   4355  HN  TYR P 673     -11.100   9.552 -16.595  0.00  0.00      PROA  
ATOM   4356  CA  TYR P 673     -11.942  11.064 -17.890  0.00  0.00      PROA  
ATOM   4357  HA  TYR P 673     -12.053  10.892 -18.951  0.00  0.00      PROA  
ATOM   4358  CB  TYR P 673     -13.378  10.688 -17.314  0.00  0.00      PROA  
ATOM   4359  HB1 TYR P 673     -13.397  10.805 -16.209  0.00  0.00      PROA  
ATOM   4360  HB2 TYR P 673     -13.451   9.609 -17.565  0.00  0.00      PROA  
ATOM   4361  CG  TYR P 673     -14.582  11.449 -17.776  0.00  0.00      PROA  
ATOM   4362  CD1 TYR P 673     -14.737  11.573 -19.105  0.00  0.00      PROA  
ATOM   4363  HD1 TYR P 673     -14.073  11.053 -19.780  0.00  0.00      PROA  
ATOM   4364  CE1 TYR P 673     -15.835  12.317 -19.578  0.00  0.00      PROA  
ATOM   4365  HE1 TYR P 673     -15.937  12.491 -20.639  0.00  0.00      PROA  
ATOM   4366  CZ  TYR P 673     -16.901  12.663 -18.784  0.00  0.00      PROA  
ATOM   4367  OH  TYR P 673     -17.878  13.462 -19.390  0.00  0.00      PROA  
ATOM   4368  HH  TYR P 673     -18.356  13.823 -18.640  0.00  0.00      PROA  
ATOM   4369  CD2 TYR P 673     -15.604  11.766 -16.874  0.00  0.00      PROA  
ATOM   4370  HD2 TYR P 673     -15.598  11.494 -15.829  0.00  0.00      PROA  
ATOM   4371  CE2 TYR P 673     -16.780  12.314 -17.404  0.00  0.00      PROA  
ATOM   4372  HE2 TYR P 673     -17.618  12.694 -16.838  0.00  0.00      PROA  
ATOM   4373  C   TYR P 673     -11.693  12.556 -17.653  0.00  0.00      PROA  
ATOM   4374  O   TYR P 673     -11.791  13.496 -18.456  0.00  0.00      PROA  
ATOM   4375  N   HSD P 674     -11.250  12.876 -16.385  0.00  0.00      PROA  
ATOM   4376  HN  HSD P 674     -11.300  12.108 -15.751  0.00  0.00      PROA  
ATOM   4377  CA  HSD P 674     -10.677  14.180 -15.873  0.00  0.00      PROA  
ATOM   4378  HA  HSD P 674     -11.388  14.991 -15.938  0.00  0.00      PROA  
ATOM   4379  CB  HSD P 674     -10.283  14.246 -14.374  0.00  0.00      PROA  
ATOM   4380  HB1 HSD P 674     -11.111  13.817 -13.769  0.00  0.00      PROA  
ATOM   4381  HB2 HSD P 674     -10.254  15.323 -14.101  0.00  0.00      PROA  
ATOM   4382  ND1 HSD P 674      -8.968  12.161 -13.899  0.00  0.00      PROA  
ATOM   4383  HD1 HSD P 674      -9.751  11.550 -14.012  0.00  0.00      PROA  
ATOM   4384  CG  HSD P 674      -8.999  13.472 -13.975  0.00  0.00      PROA  
ATOM   4385  CE1 HSD P 674      -7.773  11.778 -13.351  0.00  0.00      PROA  
ATOM   4386  HE1 HSD P 674      -7.540  10.753 -13.062  0.00  0.00      PROA  
ATOM   4387  NE2 HSD P 674      -7.013  12.744 -13.085  0.00  0.00      PROA  
ATOM   4388  CD2 HSD P 674      -7.789  13.864 -13.544  0.00  0.00      PROA  
ATOM   4389  HD2 HSD P 674      -7.453  14.889 -13.633  0.00  0.00      PROA  
ATOM   4390  C   HSD P 674      -9.491  14.609 -16.723  0.00  0.00      PROA  
ATOM   4391  O   HSD P 674      -9.575  15.744 -17.215  0.00  0.00      PROA  
ATOM   4392  N   THR P 675      -8.490  13.755 -17.077  0.00  0.00      PROA  
ATOM   4393  HN  THR P 675      -8.332  12.879 -16.628  0.00  0.00      PROA  
ATOM   4394  CA  THR P 675      -7.493  14.048 -18.129  0.00  0.00      PROA  
ATOM   4395  HA  THR P 675      -7.162  15.034 -17.838  0.00  0.00      PROA  
ATOM   4396  CB  THR P 675      -6.322  13.158 -18.089  0.00  0.00      PROA  
ATOM   4397  HB  THR P 675      -5.540  13.488 -18.806  0.00  0.00      PROA  
ATOM   4398  OG1 THR P 675      -6.501  11.736 -18.203  0.00  0.00      PROA  
ATOM   4399  HG1 THR P 675      -7.123  11.587 -18.918  0.00  0.00      PROA  
ATOM   4400  CG2 THR P 675      -5.712  13.224 -16.698  0.00  0.00      PROA  
ATOM   4401 HG21 THR P 675      -6.334  12.865 -15.851  0.00  0.00      PROA  
ATOM   4402 HG22 THR P 675      -5.455  14.245 -16.345  0.00  0.00      PROA  
ATOM   4403 HG23 THR P 675      -4.766  12.647 -16.779  0.00  0.00      PROA  
ATOM   4404  C   THR P 675      -7.984  14.251 -19.513  0.00  0.00      PROA  
ATOM   4405  O   THR P 675      -7.512  15.139 -20.186  0.00  0.00      PROA  
ATOM   4406  N   GLN P 676      -8.940  13.481 -20.051  0.00  0.00      PROA  
ATOM   4407  HN  GLN P 676      -9.283  12.690 -19.550  0.00  0.00      PROA  
ATOM   4408  CA  GLN P 676      -9.606  13.726 -21.286  0.00  0.00      PROA  
ATOM   4409  HA  GLN P 676      -8.832  13.689 -22.037  0.00  0.00      PROA  
ATOM   4410  CB  GLN P 676     -10.442  12.537 -21.813  0.00  0.00      PROA  
ATOM   4411  HB1 GLN P 676     -10.839  12.767 -22.825  0.00  0.00      PROA  
ATOM   4412  HB2 GLN P 676     -11.336  12.452 -21.159  0.00  0.00      PROA  
ATOM   4413  CG  GLN P 676      -9.582  11.275 -22.013  0.00  0.00      PROA  
ATOM   4414  HG1 GLN P 676      -9.116  10.922 -21.068  0.00  0.00      PROA  
ATOM   4415  HG2 GLN P 676      -8.749  11.554 -22.694  0.00  0.00      PROA  
ATOM   4416  CD  GLN P 676     -10.349   9.998 -22.577  0.00  0.00      PROA  
ATOM   4417  OE1 GLN P 676     -11.520   9.820 -22.375  0.00  0.00      PROA  
ATOM   4418  NE2 GLN P 676      -9.646   9.309 -23.513  0.00  0.00      PROA  
ATOM   4419 HE21 GLN P 676     -10.137   8.551 -23.941  0.00  0.00      PROA  
ATOM   4420 HE22 GLN P 676      -8.670   9.453 -23.681  0.00  0.00      PROA  
ATOM   4421  C   GLN P 676     -10.430  15.027 -21.370  0.00  0.00      PROA  
ATOM   4422  O   GLN P 676     -10.397  15.698 -22.333  0.00  0.00      PROA  
ATOM   4423  N   MET P 677     -11.137  15.341 -20.244  0.00  0.00      PROA  
ATOM   4424  HN  MET P 677     -11.261  14.635 -19.550  0.00  0.00      PROA  
ATOM   4425  CA  MET P 677     -11.683  16.683 -20.086  0.00  0.00      PROA  
ATOM   4426  HA  MET P 677     -12.268  16.892 -20.969  0.00  0.00      PROA  
ATOM   4427  CB  MET P 677     -12.648  16.659 -18.917  0.00  0.00      PROA  
ATOM   4428  HB1 MET P 677     -12.759  17.704 -18.555  0.00  0.00      PROA  
ATOM   4429  HB2 MET P 677     -12.267  16.043 -18.075  0.00  0.00      PROA  
ATOM   4430  CG  MET P 677     -14.094  16.229 -19.371  0.00  0.00      PROA  
ATOM   4431  HG1 MET P 677     -14.616  16.112 -18.397  0.00  0.00      PROA  
ATOM   4432  HG2 MET P 677     -14.011  15.233 -19.857  0.00  0.00      PROA  
ATOM   4433  SD  MET P 677     -14.837  17.489 -20.540  0.00  0.00      PROA  
ATOM   4434  CE  MET P 677     -16.557  16.905 -20.276  0.00  0.00      PROA  
ATOM   4435  HE1 MET P 677     -16.550  15.910 -20.769  0.00  0.00      PROA  
ATOM   4436  HE2 MET P 677     -17.362  17.561 -20.672  0.00  0.00      PROA  
ATOM   4437  HE3 MET P 677     -16.979  16.772 -19.256  0.00  0.00      PROA  
ATOM   4438  C   MET P 677     -10.689  17.894 -19.989  0.00  0.00      PROA  
ATOM   4439  O   MET P 677     -10.894  18.861 -20.655  0.00  0.00      PROA  
ATOM   4440  N   LEU P 678      -9.614  17.786 -19.159  0.00  0.00      PROA  
ATOM   4441  HN  LEU P 678      -9.517  17.093 -18.449  0.00  0.00      PROA  
ATOM   4442  CA  LEU P 678      -8.573  18.712 -19.103  0.00  0.00      PROA  
ATOM   4443  HA  LEU P 678      -9.169  19.588 -18.893  0.00  0.00      PROA  
ATOM   4444  CB  LEU P 678      -7.641  18.374 -17.943  0.00  0.00      PROA  
ATOM   4445  HB1 LEU P 678      -7.125  17.395 -18.041  0.00  0.00      PROA  
ATOM   4446  HB2 LEU P 678      -8.165  18.265 -16.969  0.00  0.00      PROA  
ATOM   4447  CG  LEU P 678      -6.653  19.422 -17.448  0.00  0.00      PROA  
ATOM   4448  HG  LEU P 678      -6.984  20.476 -17.569  0.00  0.00      PROA  
ATOM   4449  CD1 LEU P 678      -6.206  19.249 -15.923  0.00  0.00      PROA  
ATOM   4450 HD11 LEU P 678      -5.534  20.074 -15.601  0.00  0.00      PROA  
ATOM   4451 HD12 LEU P 678      -5.757  18.245 -15.766  0.00  0.00      PROA  
ATOM   4452 HD13 LEU P 678      -7.093  19.224 -15.254  0.00  0.00      PROA  
ATOM   4453  CD2 LEU P 678      -5.308  19.352 -18.161  0.00  0.00      PROA  
ATOM   4454 HD21 LEU P 678      -4.529  20.045 -17.778  0.00  0.00      PROA  
ATOM   4455 HD22 LEU P 678      -5.422  19.566 -19.245  0.00  0.00      PROA  
ATOM   4456 HD23 LEU P 678      -4.869  18.331 -18.139  0.00  0.00      PROA  
ATOM   4457  C   LEU P 678      -7.823  18.884 -20.442  0.00  0.00      PROA  
ATOM   4458  O   LEU P 678      -7.429  19.939 -20.885  0.00  0.00      PROA  
ATOM   4459  N   ARG P 679      -7.706  17.777 -21.244  0.00  0.00      PROA  
ATOM   4460  HN  ARG P 679      -7.988  16.934 -20.793  0.00  0.00      PROA  
ATOM   4461  CA  ARG P 679      -7.249  17.772 -22.641  0.00  0.00      PROA  
ATOM   4462  HA  ARG P 679      -6.301  18.277 -22.533  0.00  0.00      PROA  
ATOM   4463  CB  ARG P 679      -7.058  16.315 -23.063  0.00  0.00      PROA  
ATOM   4464  HB1 ARG P 679      -7.980  15.728 -22.861  0.00  0.00      PROA  
ATOM   4465  HB2 ARG P 679      -6.254  15.896 -22.421  0.00  0.00      PROA  
ATOM   4466  CG  ARG P 679      -6.620  16.131 -24.518  0.00  0.00      PROA  
ATOM   4467  HG1 ARG P 679      -5.648  16.647 -24.670  0.00  0.00      PROA  
ATOM   4468  HG2 ARG P 679      -7.408  16.499 -25.210  0.00  0.00      PROA  
ATOM   4469  CD  ARG P 679      -6.264  14.675 -24.845  0.00  0.00      PROA  
ATOM   4470  HD1 ARG P 679      -5.495  14.290 -24.141  0.00  0.00      PROA  
ATOM   4471  HD2 ARG P 679      -5.816  14.687 -25.862  0.00  0.00      PROA  
ATOM   4472  NE  ARG P 679      -7.554  13.879 -24.744  0.00  0.00      PROA  
ATOM   4473  HE  ARG P 679      -8.345  14.481 -24.640  0.00  0.00      PROA  
ATOM   4474  CZ  ARG P 679      -7.718  12.759 -25.364  0.00  0.00      PROA  
ATOM   4475  NH1 ARG P 679      -6.685  12.139 -25.793  0.00  0.00      PROA  
ATOM   4476 HH11 ARG P 679      -6.827  11.261 -26.249  0.00  0.00      PROA  
ATOM   4477 HH12 ARG P 679      -5.821  12.149 -25.289  0.00  0.00      PROA  
ATOM   4478  NH2 ARG P 679      -8.876  12.381 -25.789  0.00  0.00      PROA  
ATOM   4479 HH21 ARG P 679      -9.647  12.991 -25.609  0.00  0.00      PROA  
ATOM   4480 HH22 ARG P 679      -8.798  11.604 -26.414  0.00  0.00      PROA  
ATOM   4481  C   ARG P 679      -8.155  18.596 -23.543  0.00  0.00      PROA  
ATOM   4482  O   ARG P 679      -7.664  19.381 -24.327  0.00  0.00      PROA  
ATOM   4483  N   VAL P 680      -9.477  18.479 -23.387  0.00  0.00      PROA  
ATOM   4484  HN  VAL P 680      -9.730  17.972 -22.567  0.00  0.00      PROA  
ATOM   4485  CA  VAL P 680     -10.462  19.278 -24.214  0.00  0.00      PROA  
ATOM   4486  HA  VAL P 680     -10.186  19.058 -25.235  0.00  0.00      PROA  
ATOM   4487  CB  VAL P 680     -11.918  18.864 -24.070  0.00  0.00      PROA  
ATOM   4488  HB  VAL P 680     -12.169  18.702 -23.000  0.00  0.00      PROA  
ATOM   4489  CG1 VAL P 680     -12.860  19.883 -24.685  0.00  0.00      PROA  
ATOM   4490 HG11 VAL P 680     -12.894  20.822 -24.091  0.00  0.00      PROA  
ATOM   4491 HG12 VAL P 680     -13.830  19.440 -24.996  0.00  0.00      PROA  
ATOM   4492 HG13 VAL P 680     -12.323  20.154 -25.619  0.00  0.00      PROA  
ATOM   4493  CG2 VAL P 680     -12.098  17.454 -24.674  0.00  0.00      PROA  
ATOM   4494 HG21 VAL P 680     -12.061  17.417 -25.784  0.00  0.00      PROA  
ATOM   4495 HG22 VAL P 680     -13.131  17.217 -24.342  0.00  0.00      PROA  
ATOM   4496 HG23 VAL P 680     -11.375  16.745 -24.216  0.00  0.00      PROA  
ATOM   4497  C   VAL P 680     -10.283  20.732 -23.703  0.00  0.00      PROA  
ATOM   4498  O   VAL P 680     -10.355  21.694 -24.511  0.00  0.00      PROA  
ATOM   4499  N   ARG P 681     -10.201  20.912 -22.383  0.00  0.00      PROA  
ATOM   4500  HN  ARG P 681     -10.150  20.107 -21.797  0.00  0.00      PROA  
ATOM   4501  CA  ARG P 681     -10.186  22.233 -21.720  0.00  0.00      PROA  
ATOM   4502  HA  ARG P 681     -10.959  22.874 -22.118  0.00  0.00      PROA  
ATOM   4503  CB  ARG P 681     -10.450  22.222 -20.167  0.00  0.00      PROA  
ATOM   4504  HB1 ARG P 681     -10.189  23.116 -19.562  0.00  0.00      PROA  
ATOM   4505  HB2 ARG P 681      -9.904  21.396 -19.662  0.00  0.00      PROA  
ATOM   4506  CG  ARG P 681     -11.959  22.036 -19.838  0.00  0.00      PROA  
ATOM   4507  HG1 ARG P 681     -12.532  21.494 -20.620  0.00  0.00      PROA  
ATOM   4508  HG2 ARG P 681     -12.461  23.009 -20.028  0.00  0.00      PROA  
ATOM   4509  CD  ARG P 681     -12.341  21.500 -18.432  0.00  0.00      PROA  
ATOM   4510  HD1 ARG P 681     -11.753  21.956 -17.607  0.00  0.00      PROA  
ATOM   4511  HD2 ARG P 681     -12.124  20.410 -18.456  0.00  0.00      PROA  
ATOM   4512  NE  ARG P 681     -13.796  21.687 -18.293  0.00  0.00      PROA  
ATOM   4513  HE  ARG P 681     -14.341  22.210 -18.948  0.00  0.00      PROA  
ATOM   4514  CZ  ARG P 681     -14.528  20.736 -17.652  0.00  0.00      PROA  
ATOM   4515  NH1 ARG P 681     -14.037  19.781 -16.866  0.00  0.00      PROA  
ATOM   4516 HH11 ARG P 681     -14.689  19.141 -16.461  0.00  0.00      PROA  
ATOM   4517 HH12 ARG P 681     -13.059  19.591 -16.774  0.00  0.00      PROA  
ATOM   4518  NH2 ARG P 681     -15.848  20.777 -17.817  0.00  0.00      PROA  
ATOM   4519 HH21 ARG P 681     -16.245  21.399 -18.491  0.00  0.00      PROA  
ATOM   4520 HH22 ARG P 681     -16.392  19.947 -17.696  0.00  0.00      PROA  
ATOM   4521  C   ARG P 681      -8.903  23.012 -22.058  0.00  0.00      PROA  
ATOM   4522  O   ARG P 681      -8.925  24.213 -22.272  0.00  0.00      PROA  
ATOM   4523  N   GLU P 682      -7.706  22.313 -22.136  0.00  0.00      PROA  
ATOM   4524  HN  GLU P 682      -7.688  21.388 -21.764  0.00  0.00      PROA  
ATOM   4525  CA  GLU P 682      -6.465  22.905 -22.538  0.00  0.00      PROA  
ATOM   4526  HA  GLU P 682      -6.425  23.881 -22.079  0.00  0.00      PROA  
ATOM   4527  CB  GLU P 682      -5.167  22.175 -22.058  0.00  0.00      PROA  
ATOM   4528  HB1 GLU P 682      -4.253  22.634 -22.492  0.00  0.00      PROA  
ATOM   4529  HB2 GLU P 682      -5.099  21.129 -22.427  0.00  0.00      PROA  
ATOM   4530  CG  GLU P 682      -4.972  22.090 -20.481  0.00  0.00      PROA  
ATOM   4531  HG1 GLU P 682      -4.160  21.359 -20.281  0.00  0.00      PROA  
ATOM   4532  HG2 GLU P 682      -5.944  21.852 -19.997  0.00  0.00      PROA  
ATOM   4533  CD  GLU P 682      -4.508  23.482 -20.069  0.00  0.00      PROA  
ATOM   4534  OE1 GLU P 682      -3.342  23.871 -20.090  0.00  0.00      PROA  
ATOM   4535  OE2 GLU P 682      -5.409  24.265 -19.628  0.00  0.00      PROA  
ATOM   4536  C   GLU P 682      -6.356  23.183 -24.022  0.00  0.00      PROA  
ATOM   4537  O   GLU P 682      -5.763  24.149 -24.423  0.00  0.00      PROA  
ATOM   4538  N   PHE P 683      -7.001  22.360 -24.984  0.00  0.00      PROA  
ATOM   4539  HN  PHE P 683      -7.415  21.516 -24.654  0.00  0.00      PROA  
ATOM   4540  CA  PHE P 683      -7.147  22.468 -26.438  0.00  0.00      PROA  
ATOM   4541  HA  PHE P 683      -6.156  22.366 -26.855  0.00  0.00      PROA  
ATOM   4542  CB  PHE P 683      -7.843  21.163 -26.768  0.00  0.00      PROA  
ATOM   4543  HB1 PHE P 683      -8.753  20.918 -26.179  0.00  0.00      PROA  
ATOM   4544  HB2 PHE P 683      -7.265  20.227 -26.617  0.00  0.00      PROA  
ATOM   4545  CG  PHE P 683      -8.201  21.041 -28.254  0.00  0.00      PROA  
ATOM   4546  CD1 PHE P 683      -7.150  20.678 -29.102  0.00  0.00      PROA  
ATOM   4547  HD1 PHE P 683      -6.174  20.661 -28.640  0.00  0.00      PROA  
ATOM   4548  CE1 PHE P 683      -7.384  20.360 -30.421  0.00  0.00      PROA  
ATOM   4549  HE1 PHE P 683      -6.509  20.080 -30.989  0.00  0.00      PROA  
ATOM   4550  CZ  PHE P 683      -8.620  20.509 -31.005  0.00  0.00      PROA  
ATOM   4551  HZ  PHE P 683      -8.909  20.124 -31.972  0.00  0.00      PROA  
ATOM   4552  CD2 PHE P 683      -9.530  21.209 -28.781  0.00  0.00      PROA  
ATOM   4553  HD2 PHE P 683     -10.345  21.531 -28.150  0.00  0.00      PROA  
ATOM   4554  CE2 PHE P 683      -9.723  20.930 -30.155  0.00  0.00      PROA  
ATOM   4555  HE2 PHE P 683     -10.702  21.071 -30.589  0.00  0.00      PROA  
ATOM   4556  C   PHE P 683      -7.818  23.701 -26.862  0.00  0.00      PROA  
ATOM   4557  O   PHE P 683      -7.350  24.368 -27.800  0.00  0.00      PROA  
ATOM   4558  N   ILE P 684      -8.838  24.074 -26.081  0.00  0.00      PROA  
ATOM   4559  HN  ILE P 684      -9.174  23.341 -25.495  0.00  0.00      PROA  
ATOM   4560  CA  ILE P 684      -9.537  25.332 -26.244  0.00  0.00      PROA  
ATOM   4561  HA  ILE P 684      -9.916  25.461 -27.248  0.00  0.00      PROA  
ATOM   4562  CB  ILE P 684     -10.630  25.342 -25.248  0.00  0.00      PROA  
ATOM   4563  HB  ILE P 684     -10.183  25.055 -24.272  0.00  0.00      PROA  
ATOM   4564  CG2 ILE P 684     -11.212  26.758 -24.994  0.00  0.00      PROA  
ATOM   4565 HG21 ILE P 684     -11.339  27.377 -25.908  0.00  0.00      PROA  
ATOM   4566 HG22 ILE P 684     -10.462  27.281 -24.363  0.00  0.00      PROA  
ATOM   4567 HG23 ILE P 684     -12.169  26.731 -24.431  0.00  0.00      PROA  
ATOM   4568  CG1 ILE P 684     -11.781  24.318 -25.597  0.00  0.00      PROA  
ATOM   4569 HG11 ILE P 684     -11.127  23.495 -25.959  0.00  0.00      PROA  
ATOM   4570 HG12 ILE P 684     -12.450  24.739 -26.378  0.00  0.00      PROA  
ATOM   4571  CD  ILE P 684     -12.597  23.942 -24.419  0.00  0.00      PROA  
ATOM   4572  HD1 ILE P 684     -13.234  24.813 -24.156  0.00  0.00      PROA  
ATOM   4573  HD2 ILE P 684     -12.005  23.611 -23.538  0.00  0.00      PROA  
ATOM   4574  HD3 ILE P 684     -13.217  23.035 -24.584  0.00  0.00      PROA  
ATOM   4575  C   ILE P 684      -8.641  26.537 -26.039  0.00  0.00      PROA  
ATOM   4576  O   ILE P 684      -8.766  27.535 -26.761  0.00  0.00      PROA  
ATOM   4577  N   ARG P 685      -7.739  26.639 -25.023  0.00  0.00      PROA  
ATOM   4578  HN  ARG P 685      -7.827  25.887 -24.374  0.00  0.00      PROA  
ATOM   4579  CA  ARG P 685      -6.757  27.682 -24.876  0.00  0.00      PROA  
ATOM   4580  HA  ARG P 685      -7.265  28.634 -24.826  0.00  0.00      PROA  
ATOM   4581  CB  ARG P 685      -6.050  27.404 -23.484  0.00  0.00      PROA  
ATOM   4582  HB1 ARG P 685      -5.433  26.480 -23.484  0.00  0.00      PROA  
ATOM   4583  HB2 ARG P 685      -6.900  27.186 -22.803  0.00  0.00      PROA  
ATOM   4584  CG  ARG P 685      -5.206  28.613 -22.896  0.00  0.00      PROA  
ATOM   4585  HG1 ARG P 685      -5.762  29.565 -23.034  0.00  0.00      PROA  
ATOM   4586  HG2 ARG P 685      -4.209  28.835 -23.333  0.00  0.00      PROA  
ATOM   4587  CD  ARG P 685      -4.935  28.582 -21.359  0.00  0.00      PROA  
ATOM   4588  HD1 ARG P 685      -5.847  28.531 -20.727  0.00  0.00      PROA  
ATOM   4589  HD2 ARG P 685      -4.447  29.454 -20.872  0.00  0.00      PROA  
ATOM   4590  NE  ARG P 685      -4.281  27.285 -21.050  0.00  0.00      PROA  
ATOM   4591  HE  ARG P 685      -4.813  26.439 -21.014  0.00  0.00      PROA  
ATOM   4592  CZ  ARG P 685      -2.944  27.158 -21.266  0.00  0.00      PROA  
ATOM   4593  NH1 ARG P 685      -2.179  28.150 -21.569  0.00  0.00      PROA  
ATOM   4594 HH11 ARG P 685      -2.397  29.117 -21.439  0.00  0.00      PROA  
ATOM   4595 HH12 ARG P 685      -1.222  27.874 -21.660  0.00  0.00      PROA  
ATOM   4596  NH2 ARG P 685      -2.338  26.002 -21.096  0.00  0.00      PROA  
ATOM   4597 HH21 ARG P 685      -2.912  25.267 -20.736  0.00  0.00      PROA  
ATOM   4598 HH22 ARG P 685      -1.565  25.813 -21.702  0.00  0.00      PROA  
ATOM   4599  C   ARG P 685      -5.654  27.770 -25.909  0.00  0.00      PROA  
ATOM   4600  O   ARG P 685      -5.411  28.758 -26.616  0.00  0.00      PROA  
ATOM   4601  N   PHE P 686      -5.275  26.552 -26.324  0.00  0.00      PROA  
ATOM   4602  HN  PHE P 686      -5.598  25.698 -25.922  0.00  0.00      PROA  
ATOM   4603  CA  PHE P 686      -4.157  26.233 -27.200  0.00  0.00      PROA  
ATOM   4604  HA  PHE P 686      -3.301  26.673 -26.712  0.00  0.00      PROA  
ATOM   4605  CB  PHE P 686      -4.059  24.671 -27.227  0.00  0.00      PROA  
ATOM   4606  HB1 PHE P 686      -4.948  24.241 -27.737  0.00  0.00      PROA  
ATOM   4607  HB2 PHE P 686      -4.112  24.277 -26.189  0.00  0.00      PROA  
ATOM   4608  CG  PHE P 686      -2.774  24.141 -27.791  0.00  0.00      PROA  
ATOM   4609  CD1 PHE P 686      -1.545  24.667 -27.286  0.00  0.00      PROA  
ATOM   4610  HD1 PHE P 686      -1.521  25.568 -26.691  0.00  0.00      PROA  
ATOM   4611  CE1 PHE P 686      -0.355  24.124 -27.722  0.00  0.00      PROA  
ATOM   4612  HE1 PHE P 686       0.569  24.677 -27.637  0.00  0.00      PROA  
ATOM   4613  CZ  PHE P 686      -0.323  23.075 -28.650  0.00  0.00      PROA  
ATOM   4614  HZ  PHE P 686       0.680  22.885 -29.002  0.00  0.00      PROA  
ATOM   4615  CD2 PHE P 686      -2.726  23.114 -28.706  0.00  0.00      PROA  
ATOM   4616  HD2 PHE P 686      -3.707  22.744 -28.963  0.00  0.00      PROA  
ATOM   4617  CE2 PHE P 686      -1.539  22.563 -29.147  0.00  0.00      PROA  
ATOM   4618  HE2 PHE P 686      -1.643  21.748 -29.848  0.00  0.00      PROA  
ATOM   4619  C   PHE P 686      -4.295  26.864 -28.575  0.00  0.00      PROA  
ATOM   4620  O   PHE P 686      -3.339  27.496 -29.034  0.00  0.00      PROA  
ATOM   4621  N   HSD P 687      -5.491  26.735 -29.270  0.00  0.00      PROA  
ATOM   4622  HN  HSD P 687      -6.212  26.201 -28.835  0.00  0.00      PROA  
ATOM   4623  CA  HSD P 687      -5.764  27.391 -30.578  0.00  0.00      PROA  
ATOM   4624  HA  HSD P 687      -4.837  27.495 -31.121  0.00  0.00      PROA  
ATOM   4625  CB  HSD P 687      -6.641  26.394 -31.382  0.00  0.00      PROA  
ATOM   4626  HB1 HSD P 687      -6.632  26.879 -32.381  0.00  0.00      PROA  
ATOM   4627  HB2 HSD P 687      -7.714  26.402 -31.092  0.00  0.00      PROA  
ATOM   4628  ND1 HSD P 687      -5.997  24.063 -30.640  0.00  0.00      PROA  
ATOM   4629  HD1 HSD P 687      -6.414  24.118 -29.732  0.00  0.00      PROA  
ATOM   4630  CG  HSD P 687      -6.008  25.066 -31.587  0.00  0.00      PROA  
ATOM   4631  CE1 HSD P 687      -5.475  22.951 -31.260  0.00  0.00      PROA  
ATOM   4632  HE1 HSD P 687      -5.358  21.946 -30.854  0.00  0.00      PROA  
ATOM   4633  NE2 HSD P 687      -5.309  23.095 -32.521  0.00  0.00      PROA  
ATOM   4634  CD2 HSD P 687      -5.642  24.449 -32.777  0.00  0.00      PROA  
ATOM   4635  HD2 HSD P 687      -5.650  24.832 -33.791  0.00  0.00      PROA  
ATOM   4636  C   HSD P 687      -6.366  28.794 -30.482  0.00  0.00      PROA  
ATOM   4637  O   HSD P 687      -6.527  29.393 -31.524  0.00  0.00      PROA  
ATOM   4638  N   GLN P 688      -6.684  29.129 -29.247  0.00  0.00      PROA  
ATOM   4639  HN  GLN P 688      -6.442  28.510 -28.504  0.00  0.00      PROA  
ATOM   4640  CA  GLN P 688      -7.496  30.291 -28.915  0.00  0.00      PROA  
ATOM   4641  HA  GLN P 688      -7.652  30.150 -27.856  0.00  0.00      PROA  
ATOM   4642  CB  GLN P 688      -6.763  31.709 -29.083  0.00  0.00      PROA  
ATOM   4643  HB1 GLN P 688      -7.431  32.596 -29.036  0.00  0.00      PROA  
ATOM   4644  HB2 GLN P 688      -6.351  31.785 -30.112  0.00  0.00      PROA  
ATOM   4645  CG  GLN P 688      -5.770  31.936 -27.948  0.00  0.00      PROA  
ATOM   4646  HG1 GLN P 688      -5.058  32.726 -28.271  0.00  0.00      PROA  
ATOM   4647  HG2 GLN P 688      -5.135  31.029 -27.857  0.00  0.00      PROA  
ATOM   4648  CD  GLN P 688      -6.384  32.151 -26.509  0.00  0.00      PROA  
ATOM   4649  OE1 GLN P 688      -7.630  32.116 -26.383  0.00  0.00      PROA  
ATOM   4650  NE2 GLN P 688      -5.533  32.321 -25.488  0.00  0.00      PROA  
ATOM   4651 HE21 GLN P 688      -4.577  32.149 -25.727  0.00  0.00      PROA  
ATOM   4652 HE22 GLN P 688      -5.790  32.205 -24.529  0.00  0.00      PROA  
ATOM   4653  C   GLN P 688      -9.007  30.375 -29.368  0.00  0.00      PROA  
ATOM   4654  O   GLN P 688      -9.324  31.296 -30.097  0.00  0.00      PROA  
ATOM   4655  N   ILE P 689      -9.851  29.359 -29.027  0.00  0.00      PROA  
ATOM   4656  HN  ILE P 689      -9.486  28.584 -28.516  0.00  0.00      PROA  
ATOM   4657  CA  ILE P 689     -11.257  29.333 -29.461  0.00  0.00      PROA  
ATOM   4658  HA  ILE P 689     -11.280  29.338 -30.541  0.00  0.00      PROA  
ATOM   4659  CB  ILE P 689     -11.891  27.932 -29.087  0.00  0.00      PROA  
ATOM   4660  HB  ILE P 689     -11.864  27.937 -27.976  0.00  0.00      PROA  
ATOM   4661  CG2 ILE P 689     -13.360  27.893 -29.555  0.00  0.00      PROA  
ATOM   4662 HG21 ILE P 689     -13.476  28.076 -30.645  0.00  0.00      PROA  
ATOM   4663 HG22 ILE P 689     -14.042  28.545 -28.969  0.00  0.00      PROA  
ATOM   4664 HG23 ILE P 689     -13.813  26.901 -29.343  0.00  0.00      PROA  
ATOM   4665  CG1 ILE P 689     -11.031  26.799 -29.809  0.00  0.00      PROA  
ATOM   4666 HG11 ILE P 689     -10.047  26.704 -29.302  0.00  0.00      PROA  
ATOM   4667 HG12 ILE P 689     -10.848  27.020 -30.882  0.00  0.00      PROA  
ATOM   4668  CD  ILE P 689     -11.593  25.401 -29.782  0.00  0.00      PROA  
ATOM   4669  HD1 ILE P 689     -11.690  25.130 -28.708  0.00  0.00      PROA  
ATOM   4670  HD2 ILE P 689     -11.031  24.654 -30.383  0.00  0.00      PROA  
ATOM   4671  HD3 ILE P 689     -12.590  25.452 -30.268  0.00  0.00      PROA  
ATOM   4672  C   ILE P 689     -12.204  30.467 -29.093  0.00  0.00      PROA  
ATOM   4673  O   ILE P 689     -12.272  30.810 -27.925  0.00  0.00      PROA  
ATOM   4674  N   PRO P 690     -12.975  31.083 -30.062  0.00  0.00      PROA  
ATOM   4675  CD  PRO P 690     -12.642  31.016 -31.506  0.00  0.00      PROA  
ATOM   4676  HD1 PRO P 690     -12.515  30.029 -32.000  0.00  0.00      PROA  
ATOM   4677  HD2 PRO P 690     -11.658  31.486 -31.718  0.00  0.00      PROA  
ATOM   4678  CA  PRO P 690     -13.700  32.243 -29.702  0.00  0.00      PROA  
ATOM   4679  HA  PRO P 690     -13.132  32.924 -29.086  0.00  0.00      PROA  
ATOM   4680  CB  PRO P 690     -14.010  32.882 -31.071  0.00  0.00      PROA  
ATOM   4681  HB1 PRO P 690     -13.242  33.658 -31.275  0.00  0.00      PROA  
ATOM   4682  HB2 PRO P 690     -15.013  33.325 -31.252  0.00  0.00      PROA  
ATOM   4683  CG  PRO P 690     -13.793  31.793 -32.097  0.00  0.00      PROA  
ATOM   4684  HG1 PRO P 690     -14.698  31.169 -32.255  0.00  0.00      PROA  
ATOM   4685  HG2 PRO P 690     -13.510  32.187 -33.097  0.00  0.00      PROA  
ATOM   4686  C   PRO P 690     -14.976  31.917 -28.990  0.00  0.00      PROA  
ATOM   4687  O   PRO P 690     -15.647  30.989 -29.388  0.00  0.00      PROA  
ATOM   4688  N   ASN P 691     -15.432  32.695 -27.977  0.00  0.00      PROA  
ATOM   4689  HN  ASN P 691     -14.753  33.353 -27.661  0.00  0.00      PROA  
ATOM   4690  CA  ASN P 691     -16.736  32.727 -27.232  0.00  0.00      PROA  
ATOM   4691  HA  ASN P 691     -17.258  33.314 -27.973  0.00  0.00      PROA  
ATOM   4692  CB  ASN P 691     -16.547  33.559 -25.877  0.00  0.00      PROA  
ATOM   4693  HB1 ASN P 691     -15.688  33.157 -25.298  0.00  0.00      PROA  
ATOM   4694  HB2 ASN P 691     -17.457  33.437 -25.252  0.00  0.00      PROA  
ATOM   4695  CG  ASN P 691     -16.207  34.992 -26.131  0.00  0.00      PROA  
ATOM   4696  OD1 ASN P 691     -16.105  35.432 -27.258  0.00  0.00      PROA  
ATOM   4697  ND2 ASN P 691     -15.908  35.677 -25.056  0.00  0.00      PROA  
ATOM   4698 HD21 ASN P 691     -15.452  36.547 -25.242  0.00  0.00      PROA  
ATOM   4699 HD22 ASN P 691     -15.850  35.200 -24.178  0.00  0.00      PROA  
ATOM   4700  C   ASN P 691     -17.436  31.427 -26.859  0.00  0.00      PROA  
ATOM   4701  O   ASN P 691     -16.844  30.446 -26.480  0.00  0.00      PROA  
ATOM   4702  N   PRO P 692     -18.768  31.341 -26.916  0.00  0.00      PROA  
ATOM   4703  CD  PRO P 692     -19.655  32.530 -27.070  0.00  0.00      PROA  
ATOM   4704  HD1 PRO P 692     -20.042  32.496 -28.111  0.00  0.00      PROA  
ATOM   4705  HD2 PRO P 692     -19.295  33.492 -26.647  0.00  0.00      PROA  
ATOM   4706  CA  PRO P 692     -19.446  30.211 -26.342  0.00  0.00      PROA  
ATOM   4707  HA  PRO P 692     -19.088  30.094 -25.330  0.00  0.00      PROA  
ATOM   4708  CB  PRO P 692     -20.922  30.671 -26.454  0.00  0.00      PROA  
ATOM   4709  HB1 PRO P 692     -21.594  30.139 -25.747  0.00  0.00      PROA  
ATOM   4710  HB2 PRO P 692     -21.291  30.604 -27.500  0.00  0.00      PROA  
ATOM   4711  CG  PRO P 692     -20.747  32.172 -26.099  0.00  0.00      PROA  
ATOM   4712  HG1 PRO P 692     -21.683  32.703 -26.373  0.00  0.00      PROA  
ATOM   4713  HG2 PRO P 692     -20.476  32.264 -25.025  0.00  0.00      PROA  
ATOM   4714  C   PRO P 692     -19.302  28.807 -26.951  0.00  0.00      PROA  
ATOM   4715  O   PRO P 692     -19.680  27.786 -26.346  0.00  0.00      PROA  
ATOM   4716  N   LEU P 693     -18.594  28.740 -28.130  0.00  0.00      PROA  
ATOM   4717  HN  LEU P 693     -18.376  29.601 -28.583  0.00  0.00      PROA  
ATOM   4718  CA  LEU P 693     -18.139  27.523 -28.771  0.00  0.00      PROA  
ATOM   4719  HA  LEU P 693     -19.004  26.912 -28.981  0.00  0.00      PROA  
ATOM   4720  CB  LEU P 693     -17.466  27.881 -30.066  0.00  0.00      PROA  
ATOM   4721  HB1 LEU P 693     -16.639  28.622 -30.037  0.00  0.00      PROA  
ATOM   4722  HB2 LEU P 693     -18.292  28.201 -30.737  0.00  0.00      PROA  
ATOM   4723  CG  LEU P 693     -16.827  26.686 -30.861  0.00  0.00      PROA  
ATOM   4724  HG  LEU P 693     -15.938  26.305 -30.315  0.00  0.00      PROA  
ATOM   4725  CD1 LEU P 693     -17.807  25.580 -31.074  0.00  0.00      PROA  
ATOM   4726 HD11 LEU P 693     -17.936  25.024 -30.121  0.00  0.00      PROA  
ATOM   4727 HD12 LEU P 693     -17.479  24.785 -31.776  0.00  0.00      PROA  
ATOM   4728 HD13 LEU P 693     -18.830  25.908 -31.358  0.00  0.00      PROA  
ATOM   4729  CD2 LEU P 693     -16.317  27.159 -32.220  0.00  0.00      PROA  
ATOM   4730 HD21 LEU P 693     -16.311  26.300 -32.926  0.00  0.00      PROA  
ATOM   4731 HD22 LEU P 693     -15.308  27.621 -32.165  0.00  0.00      PROA  
ATOM   4732 HD23 LEU P 693     -17.040  27.913 -32.596  0.00  0.00      PROA  
ATOM   4733  C   LEU P 693     -17.216  26.713 -27.822  0.00  0.00      PROA  
ATOM   4734  O   LEU P 693     -17.244  25.506 -27.783  0.00  0.00      PROA  
ATOM   4735  N   ARG P 694     -16.456  27.410 -26.968  0.00  0.00      PROA  
ATOM   4736  HN  ARG P 694     -16.475  28.407 -26.966  0.00  0.00      PROA  
ATOM   4737  CA  ARG P 694     -15.566  26.768 -25.949  0.00  0.00      PROA  
ATOM   4738  HA  ARG P 694     -14.791  26.299 -26.537  0.00  0.00      PROA  
ATOM   4739  CB  ARG P 694     -15.014  27.769 -24.916  0.00  0.00      PROA  
ATOM   4740  HB1 ARG P 694     -14.478  27.286 -24.072  0.00  0.00      PROA  
ATOM   4741  HB2 ARG P 694     -15.926  28.255 -24.508  0.00  0.00      PROA  
ATOM   4742  CG  ARG P 694     -14.050  28.827 -25.613  0.00  0.00      PROA  
ATOM   4743  HG1 ARG P 694     -14.423  29.149 -26.608  0.00  0.00      PROA  
ATOM   4744  HG2 ARG P 694     -13.052  28.352 -25.730  0.00  0.00      PROA  
ATOM   4745  CD  ARG P 694     -13.861  30.082 -24.725  0.00  0.00      PROA  
ATOM   4746  HD1 ARG P 694     -13.870  29.742 -23.667  0.00  0.00      PROA  
ATOM   4747  HD2 ARG P 694     -14.715  30.783 -24.838  0.00  0.00      PROA  
ATOM   4748  NE  ARG P 694     -12.626  30.876 -25.120  0.00  0.00      PROA  
ATOM   4749  HE  ARG P 694     -12.620  31.192 -26.069  0.00  0.00      PROA  
ATOM   4750  CZ  ARG P 694     -11.452  30.742 -24.557  0.00  0.00      PROA  
ATOM   4751  NH1 ARG P 694     -11.155  30.087 -23.475  0.00  0.00      PROA  
ATOM   4752 HH11 ARG P 694     -11.822  29.514 -22.999  0.00  0.00      PROA  
ATOM   4753 HH12 ARG P 694     -10.227  30.148 -23.108  0.00  0.00      PROA  
ATOM   4754  NH2 ARG P 694     -10.369  31.353 -25.028  0.00  0.00      PROA  
ATOM   4755 HH21 ARG P 694     -10.348  31.947 -25.833  0.00  0.00      PROA  
ATOM   4756 HH22 ARG P 694      -9.547  31.240 -24.469  0.00  0.00      PROA  
ATOM   4757  C   ARG P 694     -16.311  25.739 -25.019  0.00  0.00      PROA  
ATOM   4758  O   ARG P 694     -15.854  24.631 -24.712  0.00  0.00      PROA  
ATOM   4759  N   GLN P 695     -17.545  26.203 -24.610  0.00  0.00      PROA  
ATOM   4760  HN  GLN P 695     -17.895  27.121 -24.775  0.00  0.00      PROA  
ATOM   4761  CA  GLN P 695     -18.399  25.549 -23.682  0.00  0.00      PROA  
ATOM   4762  HA  GLN P 695     -17.729  25.118 -22.953  0.00  0.00      PROA  
ATOM   4763  CB  GLN P 695     -19.538  26.472 -23.046  0.00  0.00      PROA  
ATOM   4764  HB1 GLN P 695     -20.116  25.987 -22.231  0.00  0.00      PROA  
ATOM   4765  HB2 GLN P 695     -20.224  26.702 -23.889  0.00  0.00      PROA  
ATOM   4766  CG  GLN P 695     -19.192  27.834 -22.431  0.00  0.00      PROA  
ATOM   4767  HG1 GLN P 695     -19.912  28.171 -21.654  0.00  0.00      PROA  
ATOM   4768  HG2 GLN P 695     -19.166  28.666 -23.167  0.00  0.00      PROA  
ATOM   4769  CD  GLN P 695     -17.829  27.951 -21.715  0.00  0.00      PROA  
ATOM   4770  OE1 GLN P 695     -17.021  28.794 -22.120  0.00  0.00      PROA  
ATOM   4771  NE2 GLN P 695     -17.513  27.221 -20.623  0.00  0.00      PROA  
ATOM   4772 HE21 GLN P 695     -16.680  27.551 -20.177  0.00  0.00      PROA  
ATOM   4773 HE22 GLN P 695     -18.174  26.514 -20.373  0.00  0.00      PROA  
ATOM   4774  C   GLN P 695     -19.038  24.372 -24.341  0.00  0.00      PROA  
ATOM   4775  O   GLN P 695     -19.127  23.311 -23.748  0.00  0.00      PROA  
ATOM   4776  N   ARG P 696     -19.344  24.439 -25.606  0.00  0.00      PROA  
ATOM   4777  HN  ARG P 696     -19.417  25.338 -26.031  0.00  0.00      PROA  
ATOM   4778  CA  ARG P 696     -19.945  23.341 -26.420  0.00  0.00      PROA  
ATOM   4779  HA  ARG P 696     -20.788  22.908 -25.901  0.00  0.00      PROA  
ATOM   4780  CB  ARG P 696     -20.356  23.852 -27.823  0.00  0.00      PROA  
ATOM   4781  HB1 ARG P 696     -20.809  22.968 -28.320  0.00  0.00      PROA  
ATOM   4782  HB2 ARG P 696     -19.447  24.222 -28.343  0.00  0.00      PROA  
ATOM   4783  CG  ARG P 696     -21.498  24.927 -27.866  0.00  0.00      PROA  
ATOM   4784  HG1 ARG P 696     -21.660  25.049 -28.958  0.00  0.00      PROA  
ATOM   4785  HG2 ARG P 696     -21.130  25.845 -27.359  0.00  0.00      PROA  
ATOM   4786  CD  ARG P 696     -22.759  24.481 -27.054  0.00  0.00      PROA  
ATOM   4787  HD1 ARG P 696     -23.584  25.154 -27.373  0.00  0.00      PROA  
ATOM   4788  HD2 ARG P 696     -22.711  24.620 -25.953  0.00  0.00      PROA  
ATOM   4789  NE  ARG P 696     -23.064  23.019 -27.212  0.00  0.00      PROA  
ATOM   4790  HE  ARG P 696     -23.131  22.434 -26.404  0.00  0.00      PROA  
ATOM   4791  CZ  ARG P 696     -23.737  22.549 -28.248  0.00  0.00      PROA  
ATOM   4792  NH1 ARG P 696     -23.739  23.230 -29.386  0.00  0.00      PROA  
ATOM   4793 HH11 ARG P 696     -23.295  24.126 -29.355  0.00  0.00      PROA  
ATOM   4794 HH12 ARG P 696     -24.064  22.765 -30.210  0.00  0.00      PROA  
ATOM   4795  NH2 ARG P 696     -24.480  21.469 -28.194  0.00  0.00      PROA  
ATOM   4796 HH21 ARG P 696     -24.677  21.025 -27.320  0.00  0.00      PROA  
ATOM   4797 HH22 ARG P 696     -25.220  21.424 -28.865  0.00  0.00      PROA  
ATOM   4798  C   ARG P 696     -18.901  22.160 -26.513  0.00  0.00      PROA  
ATOM   4799  O   ARG P 696     -19.320  20.994 -26.480  0.00  0.00      PROA  
ATOM   4800  N   LEU P 697     -17.552  22.414 -26.736  0.00  0.00      PROA  
ATOM   4801  HN  LEU P 697     -17.151  23.273 -27.044  0.00  0.00      PROA  
ATOM   4802  CA  LEU P 697     -16.624  21.309 -26.933  0.00  0.00      PROA  
ATOM   4803  HA  LEU P 697     -16.873  20.714 -27.799  0.00  0.00      PROA  
ATOM   4804  CB  LEU P 697     -15.156  21.688 -27.158  0.00  0.00      PROA  
ATOM   4805  HB1 LEU P 697     -14.569  20.811 -27.505  0.00  0.00      PROA  
ATOM   4806  HB2 LEU P 697     -14.644  22.153 -26.288  0.00  0.00      PROA  
ATOM   4807  CG  LEU P 697     -14.968  22.628 -28.341  0.00  0.00      PROA  
ATOM   4808  HG  LEU P 697     -15.257  23.622 -27.937  0.00  0.00      PROA  
ATOM   4809  CD1 LEU P 697     -13.527  22.705 -28.736  0.00  0.00      PROA  
ATOM   4810 HD11 LEU P 697     -12.975  21.743 -28.801  0.00  0.00      PROA  
ATOM   4811 HD12 LEU P 697     -12.972  23.234 -27.931  0.00  0.00      PROA  
ATOM   4812 HD13 LEU P 697     -13.433  23.302 -29.668  0.00  0.00      PROA  
ATOM   4813  CD2 LEU P 697     -15.821  22.315 -29.564  0.00  0.00      PROA  
ATOM   4814 HD21 LEU P 697     -15.422  22.842 -30.457  0.00  0.00      PROA  
ATOM   4815 HD22 LEU P 697     -16.902  22.562 -29.494  0.00  0.00      PROA  
ATOM   4816 HD23 LEU P 697     -15.848  21.232 -29.810  0.00  0.00      PROA  
ATOM   4817  C   LEU P 697     -16.652  20.221 -25.907  0.00  0.00      PROA  
ATOM   4818  O   LEU P 697     -16.628  19.052 -26.181  0.00  0.00      PROA  
ATOM   4819  N   GLU P 698     -16.738  20.670 -24.647  0.00  0.00      PROA  
ATOM   4820  HN  GLU P 698     -16.675  21.641 -24.428  0.00  0.00      PROA  
ATOM   4821  CA  GLU P 698     -16.940  19.770 -23.537  0.00  0.00      PROA  
ATOM   4822  HA  GLU P 698     -16.109  19.082 -23.593  0.00  0.00      PROA  
ATOM   4823  CB  GLU P 698     -16.867  20.610 -22.195  0.00  0.00      PROA  
ATOM   4824  HB1 GLU P 698     -16.806  19.885 -21.355  0.00  0.00      PROA  
ATOM   4825  HB2 GLU P 698     -17.810  21.197 -22.204  0.00  0.00      PROA  
ATOM   4826  CG  GLU P 698     -15.674  21.599 -22.092  0.00  0.00      PROA  
ATOM   4827  HG1 GLU P 698     -15.680  22.352 -22.908  0.00  0.00      PROA  
ATOM   4828  HG2 GLU P 698     -14.709  21.049 -22.123  0.00  0.00      PROA  
ATOM   4829  CD  GLU P 698     -15.699  22.406 -20.800  0.00  0.00      PROA  
ATOM   4830  OE1 GLU P 698     -16.676  22.253 -19.973  0.00  0.00      PROA  
ATOM   4831  OE2 GLU P 698     -14.731  23.120 -20.495  0.00  0.00      PROA  
ATOM   4832  C   GLU P 698     -18.219  18.954 -23.516  0.00  0.00      PROA  
ATOM   4833  O   GLU P 698     -18.296  17.763 -23.199  0.00  0.00      PROA  
ATOM   4834  N   GLU P 699     -19.323  19.610 -23.897  0.00  0.00      PROA  
ATOM   4835  HN  GLU P 699     -19.183  20.454 -24.409  0.00  0.00      PROA  
ATOM   4836  CA  GLU P 699     -20.630  19.021 -24.110  0.00  0.00      PROA  
ATOM   4837  HA  GLU P 699     -20.911  18.416 -23.261  0.00  0.00      PROA  
ATOM   4838  CB  GLU P 699     -21.709  20.129 -24.371  0.00  0.00      PROA  
ATOM   4839  HB1 GLU P 699     -21.499  20.629 -25.340  0.00  0.00      PROA  
ATOM   4840  HB2 GLU P 699     -21.598  20.968 -23.651  0.00  0.00      PROA  
ATOM   4841  CG  GLU P 699     -23.211  19.597 -24.435  0.00  0.00      PROA  
ATOM   4842  HG1 GLU P 699     -23.552  19.316 -23.415  0.00  0.00      PROA  
ATOM   4843  HG2 GLU P 699     -23.239  18.657 -25.026  0.00  0.00      PROA  
ATOM   4844  CD  GLU P 699     -24.252  20.560 -25.017  0.00  0.00      PROA  
ATOM   4845  OE1 GLU P 699     -25.172  20.037 -25.722  0.00  0.00      PROA  
ATOM   4846  OE2 GLU P 699     -24.177  21.817 -24.848  0.00  0.00      PROA  
ATOM   4847  C   GLU P 699     -20.609  17.986 -25.259  0.00  0.00      PROA  
ATOM   4848  O   GLU P 699     -21.159  16.919 -25.131  0.00  0.00      PROA  
ATOM   4849  N   TYR P 700     -19.927  18.253 -26.397  0.00  0.00      PROA  
ATOM   4850  HN  TYR P 700     -19.592  19.190 -26.450  0.00  0.00      PROA  
ATOM   4851  CA  TYR P 700     -19.752  17.338 -27.461  0.00  0.00      PROA  
ATOM   4852  HA  TYR P 700     -20.701  16.899 -27.733  0.00  0.00      PROA  
ATOM   4853  CB  TYR P 700     -19.009  18.059 -28.615  0.00  0.00      PROA  
ATOM   4854  HB1 TYR P 700     -18.660  17.301 -29.349  0.00  0.00      PROA  
ATOM   4855  HB2 TYR P 700     -18.054  18.381 -28.149  0.00  0.00      PROA  
ATOM   4856  CG  TYR P 700     -19.742  19.189 -29.247  0.00  0.00      PROA  
ATOM   4857  CD1 TYR P 700     -21.134  19.105 -29.341  0.00  0.00      PROA  
ATOM   4858  HD1 TYR P 700     -21.689  18.407 -28.732  0.00  0.00      PROA  
ATOM   4859  CE1 TYR P 700     -21.845  19.996 -30.108  0.00  0.00      PROA  
ATOM   4860  HE1 TYR P 700     -22.924  19.996 -30.156  0.00  0.00      PROA  
ATOM   4861  CZ  TYR P 700     -21.197  20.885 -30.978  0.00  0.00      PROA  
ATOM   4862  OH  TYR P 700     -21.962  21.749 -31.867  0.00  0.00      PROA  
ATOM   4863  HH  TYR P 700     -22.885  21.501 -31.962  0.00  0.00      PROA  
ATOM   4864  CD2 TYR P 700     -19.066  20.064 -30.092  0.00  0.00      PROA  
ATOM   4865  HD2 TYR P 700     -17.989  20.153 -30.072  0.00  0.00      PROA  
ATOM   4866  CE2 TYR P 700     -19.791  20.939 -30.960  0.00  0.00      PROA  
ATOM   4867  HE2 TYR P 700     -19.149  21.537 -31.591  0.00  0.00      PROA  
ATOM   4868  C   TYR P 700     -18.941  16.119 -27.024  0.00  0.00      PROA  
ATOM   4869  O   TYR P 700     -19.178  14.968 -27.442  0.00  0.00      PROA  
ATOM   4870  N   PHE P 701     -17.854  16.298 -26.253  0.00  0.00      PROA  
ATOM   4871  HN  PHE P 701     -17.563  17.226 -26.031  0.00  0.00      PROA  
ATOM   4872  CA  PHE P 701     -17.065  15.223 -25.689  0.00  0.00      PROA  
ATOM   4873  HA  PHE P 701     -16.798  14.611 -26.538  0.00  0.00      PROA  
ATOM   4874  CB  PHE P 701     -15.675  15.691 -25.098  0.00  0.00      PROA  
ATOM   4875  HB1 PHE P 701     -15.904  16.416 -24.288  0.00  0.00      PROA  
ATOM   4876  HB2 PHE P 701     -14.950  16.224 -25.750  0.00  0.00      PROA  
ATOM   4877  CG  PHE P 701     -14.863  14.663 -24.383  0.00  0.00      PROA  
ATOM   4878  CD1 PHE P 701     -14.440  13.552 -25.074  0.00  0.00      PROA  
ATOM   4879  HD1 PHE P 701     -14.831  13.412 -26.071  0.00  0.00      PROA  
ATOM   4880  CE1 PHE P 701     -13.823  12.470 -24.508  0.00  0.00      PROA  
ATOM   4881  HE1 PHE P 701     -13.747  11.604 -25.148  0.00  0.00      PROA  
ATOM   4882  CZ  PHE P 701     -13.379  12.513 -23.184  0.00  0.00      PROA  
ATOM   4883  HZ  PHE P 701     -12.890  11.673 -22.713  0.00  0.00      PROA  
ATOM   4884  CD2 PHE P 701     -14.425  14.725 -23.027  0.00  0.00      PROA  
ATOM   4885  HD2 PHE P 701     -14.666  15.629 -22.488  0.00  0.00      PROA  
ATOM   4886  CE2 PHE P 701     -13.710  13.674 -22.468  0.00  0.00      PROA  
ATOM   4887  HE2 PHE P 701     -13.293  13.629 -21.473  0.00  0.00      PROA  
ATOM   4888  C   PHE P 701     -17.807  14.294 -24.745  0.00  0.00      PROA  
ATOM   4889  O   PHE P 701     -17.804  13.092 -24.973  0.00  0.00      PROA  
ATOM   4890  N   GLN P 702     -18.514  14.869 -23.767  0.00  0.00      PROA  
ATOM   4891  HN  GLN P 702     -18.533  15.846 -23.570  0.00  0.00      PROA  
ATOM   4892  CA  GLN P 702     -19.251  14.139 -22.793  0.00  0.00      PROA  
ATOM   4893  HA  GLN P 702     -18.550  13.495 -22.282  0.00  0.00      PROA  
ATOM   4894  CB  GLN P 702     -19.817  15.272 -21.865  0.00  0.00      PROA  
ATOM   4895  HB1 GLN P 702     -20.502  15.962 -22.402  0.00  0.00      PROA  
ATOM   4896  HB2 GLN P 702     -18.915  15.832 -21.538  0.00  0.00      PROA  
ATOM   4897  CG  GLN P 702     -20.581  14.918 -20.577  0.00  0.00      PROA  
ATOM   4898  HG1 GLN P 702     -21.325  15.730 -20.430  0.00  0.00      PROA  
ATOM   4899  HG2 GLN P 702     -19.870  15.042 -19.732  0.00  0.00      PROA  
ATOM   4900  CD  GLN P 702     -21.286  13.602 -20.433  0.00  0.00      PROA  
ATOM   4901  OE1 GLN P 702     -22.506  13.484 -20.679  0.00  0.00      PROA  
ATOM   4902  NE2 GLN P 702     -20.602  12.526 -19.955  0.00  0.00      PROA  
ATOM   4903 HE21 GLN P 702     -21.123  11.823 -19.470  0.00  0.00      PROA  
ATOM   4904 HE22 GLN P 702     -19.605  12.498 -20.028  0.00  0.00      PROA  
ATOM   4905  C   GLN P 702     -20.336  13.384 -23.450  0.00  0.00      PROA  
ATOM   4906  O   GLN P 702     -20.551  12.262 -23.073  0.00  0.00      PROA  
ATOM   4907  N   HSD P 703     -21.000  13.920 -24.509  0.00  0.00      PROA  
ATOM   4908  HN  HSD P 703     -20.807  14.887 -24.653  0.00  0.00      PROA  
ATOM   4909  CA  HSD P 703     -22.046  13.221 -25.351  0.00  0.00      PROA  
ATOM   4910  HA  HSD P 703     -22.631  12.740 -24.581  0.00  0.00      PROA  
ATOM   4911  CB  HSD P 703     -22.982  14.215 -26.182  0.00  0.00      PROA  
ATOM   4912  HB1 HSD P 703     -23.417  13.542 -26.952  0.00  0.00      PROA  
ATOM   4913  HB2 HSD P 703     -22.462  15.104 -26.599  0.00  0.00      PROA  
ATOM   4914  ND1 HSD P 703     -25.385  14.139 -25.301  0.00  0.00      PROA  
ATOM   4915  HD1 HSD P 703     -25.545  13.290 -25.804  0.00  0.00      PROA  
ATOM   4916  CG  HSD P 703     -24.159  14.697 -25.240  0.00  0.00      PROA  
ATOM   4917  CE1 HSD P 703     -26.202  14.895 -24.542  0.00  0.00      PROA  
ATOM   4918  HE1 HSD P 703     -27.273  14.698 -24.579  0.00  0.00      PROA  
ATOM   4919  NE2 HSD P 703     -25.483  15.818 -23.887  0.00  0.00      PROA  
ATOM   4920  CD2 HSD P 703     -24.238  15.700 -24.325  0.00  0.00      PROA  
ATOM   4921  HD2 HSD P 703     -23.471  16.368 -23.953  0.00  0.00      PROA  
ATOM   4922  C   HSD P 703     -21.423  12.052 -26.101  0.00  0.00      PROA  
ATOM   4923  O   HSD P 703     -21.905  10.947 -26.061  0.00  0.00      PROA  
ATOM   4924  N   ALA P 704     -20.228  12.217 -26.714  0.00  0.00      PROA  
ATOM   4925  HN  ALA P 704     -19.851  13.136 -26.800  0.00  0.00      PROA  
ATOM   4926  CA  ALA P 704     -19.553  11.209 -27.475  0.00  0.00      PROA  
ATOM   4927  HA  ALA P 704     -20.214  10.924 -28.280  0.00  0.00      PROA  
ATOM   4928  CB  ALA P 704     -18.252  11.709 -28.146  0.00  0.00      PROA  
ATOM   4929  HB1 ALA P 704     -17.398  12.100 -27.553  0.00  0.00      PROA  
ATOM   4930  HB2 ALA P 704     -18.558  12.610 -28.719  0.00  0.00      PROA  
ATOM   4931  HB3 ALA P 704     -17.644  11.045 -28.798  0.00  0.00      PROA  
ATOM   4932  C   ALA P 704     -19.175  10.046 -26.473  0.00  0.00      PROA  
ATOM   4933  O   ALA P 704     -19.535   8.872 -26.751  0.00  0.00      PROA  
ATOM   4934  N   TRP P 705     -18.632  10.494 -25.294  0.00  0.00      PROA  
ATOM   4935  HN  TRP P 705     -18.464  11.470 -25.183  0.00  0.00      PROA  
ATOM   4936  CA  TRP P 705     -18.227   9.613 -24.240  0.00  0.00      PROA  
ATOM   4937  HA  TRP P 705     -17.543   8.852 -24.585  0.00  0.00      PROA  
ATOM   4938  CB  TRP P 705     -17.558  10.389 -23.078  0.00  0.00      PROA  
ATOM   4939  HB1 TRP P 705     -18.367  10.927 -22.539  0.00  0.00      PROA  
ATOM   4940  HB2 TRP P 705     -16.915  11.214 -23.455  0.00  0.00      PROA  
ATOM   4941  CG  TRP P 705     -16.791   9.635 -22.068  0.00  0.00      PROA  
ATOM   4942  CD1 TRP P 705     -15.425   9.381 -21.961  0.00  0.00      PROA  
ATOM   4943  HD1 TRP P 705     -14.781   9.868 -22.678  0.00  0.00      PROA  
ATOM   4944  NE1 TRP P 705     -15.154   8.769 -20.735  0.00  0.00      PROA  
ATOM   4945  HE1 TRP P 705     -14.512   8.038 -20.659  0.00  0.00      PROA  
ATOM   4946  CE2 TRP P 705     -16.270   8.670 -19.982  0.00  0.00      PROA  
ATOM   4947  CD2 TRP P 705     -17.332   9.249 -20.817  0.00  0.00      PROA  
ATOM   4948  CE3 TRP P 705     -18.639   9.161 -20.260  0.00  0.00      PROA  
ATOM   4949  HE3 TRP P 705     -19.539   9.382 -20.813  0.00  0.00      PROA  
ATOM   4950  CZ3 TRP P 705     -18.872   8.652 -18.945  0.00  0.00      PROA  
ATOM   4951  HZ3 TRP P 705     -19.851   8.823 -18.523  0.00  0.00      PROA  
ATOM   4952  CZ2 TRP P 705     -16.544   8.070 -18.727  0.00  0.00      PROA  
ATOM   4953  HZ2 TRP P 705     -15.752   7.581 -18.179  0.00  0.00      PROA  
ATOM   4954  CH2 TRP P 705     -17.781   8.217 -18.244  0.00  0.00      PROA  
ATOM   4955  HH2 TRP P 705     -18.029   7.895 -17.244  0.00  0.00      PROA  
ATOM   4956  C   TRP P 705     -19.373   8.745 -23.659  0.00  0.00      PROA  
ATOM   4957  O   TRP P 705     -19.198   7.554 -23.553  0.00  0.00      PROA  
ATOM   4958  N   SER P 706     -20.602   9.329 -23.440  0.00  0.00      PROA  
ATOM   4959  HN  SER P 706     -20.623  10.325 -23.416  0.00  0.00      PROA  
ATOM   4960  CA  SER P 706     -21.875   8.755 -23.170  0.00  0.00      PROA  
ATOM   4961  HA  SER P 706     -21.752   8.243 -22.227  0.00  0.00      PROA  
ATOM   4962  CB  SER P 706     -23.004   9.727 -22.878  0.00  0.00      PROA  
ATOM   4963  HB1 SER P 706     -23.941   9.206 -22.584  0.00  0.00      PROA  
ATOM   4964  HB2 SER P 706     -23.118  10.378 -23.771  0.00  0.00      PROA  
ATOM   4965  OG  SER P 706     -22.687  10.618 -21.759  0.00  0.00      PROA  
ATOM   4966  HG1 SER P 706     -22.078  11.301 -22.050  0.00  0.00      PROA  
ATOM   4967  C   SER P 706     -22.353   7.753 -24.199  0.00  0.00      PROA  
ATOM   4968  O   SER P 706     -22.795   6.631 -23.894  0.00  0.00      PROA  
ATOM   4969  N   TYR P 707     -22.179   8.105 -25.492  0.00  0.00      PROA  
ATOM   4970  HN  TYR P 707     -21.779   8.970 -25.784  0.00  0.00      PROA  
ATOM   4971  CA  TYR P 707     -22.600   7.298 -26.627  0.00  0.00      PROA  
ATOM   4972  HA  TYR P 707     -23.656   7.145 -26.461  0.00  0.00      PROA  
ATOM   4973  CB  TYR P 707     -22.655   8.170 -27.925  0.00  0.00      PROA  
ATOM   4974  HB1 TYR P 707     -21.645   8.548 -28.193  0.00  0.00      PROA  
ATOM   4975  HB2 TYR P 707     -23.234   9.097 -27.723  0.00  0.00      PROA  
ATOM   4976  CG  TYR P 707     -23.185   7.484 -29.185  0.00  0.00      PROA  
ATOM   4977  CD1 TYR P 707     -24.529   7.319 -29.344  0.00  0.00      PROA  
ATOM   4978  HD1 TYR P 707     -25.237   7.808 -28.691  0.00  0.00      PROA  
ATOM   4979  CE1 TYR P 707     -25.005   6.561 -30.412  0.00  0.00      PROA  
ATOM   4980  HE1 TYR P 707     -26.078   6.434 -30.421  0.00  0.00      PROA  
ATOM   4981  CZ  TYR P 707     -24.184   6.142 -31.433  0.00  0.00      PROA  
ATOM   4982  OH  TYR P 707     -24.876   5.548 -32.598  0.00  0.00      PROA  
ATOM   4983  HH  TYR P 707     -25.815   5.625 -32.414  0.00  0.00      PROA  
ATOM   4984  CD2 TYR P 707     -22.342   7.036 -30.260  0.00  0.00      PROA  
ATOM   4985  HD2 TYR P 707     -21.277   7.215 -30.233  0.00  0.00      PROA  
ATOM   4986  CE2 TYR P 707     -22.838   6.399 -31.388  0.00  0.00      PROA  
ATOM   4987  HE2 TYR P 707     -22.154   6.053 -32.148  0.00  0.00      PROA  
ATOM   4988  C   TYR P 707     -21.954   5.971 -26.690  0.00  0.00      PROA  
ATOM   4989  O   TYR P 707     -22.557   4.911 -26.826  0.00  0.00      PROA  
ATOM   4990  N   THR P 708     -20.548   5.951 -26.562  0.00  0.00      PROA  
ATOM   4991  HN  THR P 708     -20.155   6.849 -26.377  0.00  0.00      PROA  
ATOM   4992  CA  THR P 708     -19.761   4.695 -26.530  0.00  0.00      PROA  
ATOM   4993  HA  THR P 708     -20.269   3.967 -27.145  0.00  0.00      PROA  
ATOM   4994  CB  THR P 708     -18.340   4.975 -27.063  0.00  0.00      PROA  
ATOM   4995  HB  THR P 708     -18.411   5.514 -28.032  0.00  0.00      PROA  
ATOM   4996  OG1 THR P 708     -17.666   3.784 -27.228  0.00  0.00      PROA  
ATOM   4997  HG1 THR P 708     -17.726   3.528 -26.305  0.00  0.00      PROA  
ATOM   4998  CG2 THR P 708     -17.534   5.841 -26.054  0.00  0.00      PROA  
ATOM   4999 HG21 THR P 708     -16.441   5.962 -26.214  0.00  0.00      PROA  
ATOM   5000 HG22 THR P 708     -17.598   5.291 -25.091  0.00  0.00      PROA  
ATOM   5001 HG23 THR P 708     -18.083   6.799 -25.933  0.00  0.00      PROA  
ATOM   5002  C   THR P 708     -19.644   4.020 -25.216  0.00  0.00      PROA  
ATOM   5003  O   THR P 708     -18.953   3.047 -24.995  0.00  0.00      PROA  
ATOM   5004  N   ASN P 709     -20.452   4.532 -24.216  0.00  0.00      PROA  
ATOM   5005  HN  ASN P 709     -21.029   5.340 -24.303  0.00  0.00      PROA  
ATOM   5006  CA  ASN P 709     -20.431   3.958 -22.858  0.00  0.00      PROA  
ATOM   5007  HA  ASN P 709     -21.135   4.594 -22.340  0.00  0.00      PROA  
ATOM   5008  CB  ASN P 709     -20.936   2.512 -22.904  0.00  0.00      PROA  
ATOM   5009  HB1 ASN P 709     -20.036   1.882 -23.072  0.00  0.00      PROA  
ATOM   5010  HB2 ASN P 709     -21.714   2.339 -23.679  0.00  0.00      PROA  
ATOM   5011  CG  ASN P 709     -21.476   2.069 -21.552  0.00  0.00      PROA  
ATOM   5012  OD1 ASN P 709     -22.105   2.853 -20.880  0.00  0.00      PROA  
ATOM   5013  ND2 ASN P 709     -21.257   0.824 -21.115  0.00  0.00      PROA  
ATOM   5014 HD21 ASN P 709     -20.440   0.298 -21.350  0.00  0.00      PROA  
ATOM   5015 HD22 ASN P 709     -21.894   0.669 -20.359  0.00  0.00      PROA  
ATOM   5016  C   ASN P 709     -19.177   4.053 -22.034  0.00  0.00      PROA  
ATOM   5017  O   ASN P 709     -18.777   3.168 -21.350  0.00  0.00      PROA  
ATOM   5018  N   GLY P 710     -18.348   5.161 -22.121  0.00  0.00      PROA  
ATOM   5019  HN  GLY P 710     -18.548   5.833 -22.830  0.00  0.00      PROA  
ATOM   5020  CA  GLY P 710     -17.128   5.382 -21.366  0.00  0.00      PROA  
ATOM   5021  HA1 GLY P 710     -17.322   5.092 -20.344  0.00  0.00      PROA  
ATOM   5022  HA2 GLY P 710     -16.969   6.450 -21.403  0.00  0.00      PROA  
ATOM   5023  C   GLY P 710     -15.849   4.726 -21.831  0.00  0.00      PROA  
ATOM   5024  O   GLY P 710     -14.845   5.403 -21.969  0.00  0.00      PROA  
ATOM   5025  N   ILE P 711     -15.796   3.430 -22.004  0.00  0.00      PROA  
ATOM   5026  HN  ILE P 711     -16.626   2.901 -21.840  0.00  0.00      PROA  
ATOM   5027  CA  ILE P 711     -14.793   2.615 -22.603  0.00  0.00      PROA  
ATOM   5028  HA  ILE P 711     -13.855   3.090 -22.360  0.00  0.00      PROA  
ATOM   5029  CB  ILE P 711     -14.718   1.157 -22.171  0.00  0.00      PROA  
ATOM   5030  HB  ILE P 711     -13.824   0.752 -22.691  0.00  0.00      PROA  
ATOM   5031  CG2 ILE P 711     -14.754   1.177 -20.619  0.00  0.00      PROA  
ATOM   5032 HG21 ILE P 711     -14.754   0.077 -20.462  0.00  0.00      PROA  
ATOM   5033 HG22 ILE P 711     -15.608   1.747 -20.196  0.00  0.00      PROA  
ATOM   5034 HG23 ILE P 711     -13.828   1.553 -20.135  0.00  0.00      PROA  
ATOM   5035  CG1 ILE P 711     -15.848   0.276 -22.711  0.00  0.00      PROA  
ATOM   5036 HG11 ILE P 711     -16.146   0.827 -23.629  0.00  0.00      PROA  
ATOM   5037 HG12 ILE P 711     -16.742   0.288 -22.052  0.00  0.00      PROA  
ATOM   5038  CD  ILE P 711     -15.486  -1.189 -22.933  0.00  0.00      PROA  
ATOM   5039  HD1 ILE P 711     -15.116  -1.757 -22.053  0.00  0.00      PROA  
ATOM   5040  HD2 ILE P 711     -14.655  -1.302 -23.661  0.00  0.00      PROA  
ATOM   5041  HD3 ILE P 711     -16.346  -1.801 -23.282  0.00  0.00      PROA  
ATOM   5042  C   ILE P 711     -14.832   2.786 -24.163  0.00  0.00      PROA  
ATOM   5043  O   ILE P 711     -15.934   2.974 -24.718  0.00  0.00      PROA  
ATOM   5044  N   ASP P 712     -13.699   2.635 -24.862  0.00  0.00      PROA  
ATOM   5045  HN  ASP P 712     -12.877   2.457 -24.328  0.00  0.00      PROA  
ATOM   5046  CA  ASP P 712     -13.537   2.708 -26.295  0.00  0.00      PROA  
ATOM   5047  HA  ASP P 712     -13.993   3.629 -26.628  0.00  0.00      PROA  
ATOM   5048  CB  ASP P 712     -12.059   2.706 -26.547  0.00  0.00      PROA  
ATOM   5049  HB1 ASP P 712     -11.775   2.867 -27.609  0.00  0.00      PROA  
ATOM   5050  HB2 ASP P 712     -11.635   1.717 -26.271  0.00  0.00      PROA  
ATOM   5051  CG  ASP P 712     -11.373   3.777 -25.783  0.00  0.00      PROA  
ATOM   5052  OD1 ASP P 712     -10.162   3.519 -25.340  0.00  0.00      PROA  
ATOM   5053  OD2 ASP P 712     -11.858   4.930 -25.470  0.00  0.00      PROA  
ATOM   5054  C   ASP P 712     -14.051   1.504 -27.059  0.00  0.00      PROA  
ATOM   5055  O   ASP P 712     -13.327   0.663 -27.585  0.00  0.00      PROA  
ATOM   5056  N   MET P 713     -15.395   1.213 -27.147  0.00  0.00      PROA  
ATOM   5057  HN  MET P 713     -16.098   1.799 -26.752  0.00  0.00      PROA  
ATOM   5058  CA  MET P 713     -15.994   0.045 -27.859  0.00  0.00      PROA  
ATOM   5059  HA  MET P 713     -15.662  -0.793 -27.264  0.00  0.00      PROA  
ATOM   5060  CB  MET P 713     -17.590   0.168 -27.738  0.00  0.00      PROA  
ATOM   5061  HB1 MET P 713     -18.177  -0.591 -28.299  0.00  0.00      PROA  
ATOM   5062  HB2 MET P 713     -17.763   1.176 -28.172  0.00  0.00      PROA
[truncated: 1,944,195 more chars]
