# Supplementary material for: Allosteric Coupling Between Drug Binding and the Aromatic Cassette in the Pore Domain of the hERG1 Channel: Implications for a State-Dependent Blockade
Source: Front Pharmacol. 2020 Jun 30;11:914. doi: 10.3389/fphar.2020.00914 (PMC7338687; doi:10.3389/fphar.2020.00914)
Supplement: Supplementary file 1 [file DataSheet_1.zip › receptor_drugs/receptor_structures/state4_WT_hERG1.pdb]

CRYST1    1.000    1.000    1.000  90.00  90.00  90.00 P 1           1
ATOM      1  N   TRP P 398     -26.090 -41.107 -18.986  0.00  0.00      PROA  
ATOM      2  HT1 TRP P 398     -27.129 -41.130 -19.030  0.00  0.00      PROA  
ATOM      3  HT2 TRP P 398     -25.866 -41.713 -18.170  0.00  0.00      PROA  
ATOM      4  HT3 TRP P 398     -25.646 -41.579 -19.799  0.00  0.00      PROA  
ATOM      5  CA  TRP P 398     -25.592 -39.685 -18.777  0.00  0.00      PROA  
ATOM      6  HA  TRP P 398     -25.904 -39.153 -19.663  0.00  0.00      PROA  
ATOM      7  CB  TRP P 398     -26.509 -38.899 -17.753  0.00  0.00      PROA  
ATOM      8  HB1 TRP P 398     -27.516 -38.994 -18.213  0.00  0.00      PROA  
ATOM      9  HB2 TRP P 398     -26.205 -37.833 -17.823  0.00  0.00      PROA  
ATOM     10  CG  TRP P 398     -26.625 -39.375 -16.330  0.00  0.00      PROA  
ATOM     11  CD1 TRP P 398     -27.596 -40.108 -15.726  0.00  0.00      PROA  
ATOM     12  HD1 TRP P 398     -28.460 -40.427 -16.290  0.00  0.00      PROA  
ATOM     13  NE1 TRP P 398     -27.341 -40.246 -14.403  0.00  0.00      PROA  
ATOM     14  HE1 TRP P 398     -27.843 -40.740 -13.728  0.00  0.00      PROA  
ATOM     15  CE2 TRP P 398     -26.134 -39.624 -14.085  0.00  0.00      PROA  
ATOM     16  CD2 TRP P 398     -25.668 -39.044 -15.218  0.00  0.00      PROA  
ATOM     17  CE3 TRP P 398     -24.416 -38.318 -15.227  0.00  0.00      PROA  
ATOM     18  HE3 TRP P 398     -23.933 -37.912 -16.104  0.00  0.00      PROA  
ATOM     19  CZ3 TRP P 398     -23.715 -38.227 -14.038  0.00  0.00      PROA  
ATOM     20  HZ3 TRP P 398     -22.779 -37.689 -14.017  0.00  0.00      PROA  
ATOM     21  CZ2 TRP P 398     -25.447 -39.500 -12.879  0.00  0.00      PROA  
ATOM     22  HZ2 TRP P 398     -25.744 -40.085 -12.021  0.00  0.00      PROA  
ATOM     23  CH2 TRP P 398     -24.253 -38.760 -12.855  0.00  0.00      PROA  
ATOM     24  HH2 TRP P 398     -23.625 -38.677 -11.979  0.00  0.00      PROA  
ATOM     25  C   TRP P 398     -24.093 -39.599 -18.508  0.00  0.00      PROA  
ATOM     26  O   TRP P 398     -23.536 -40.575 -17.980  0.00  0.00      PROA  
ATOM     27  N   THR P 399     -23.436 -38.474 -18.768  0.00  0.00      PROA  
ATOM     28  HN  THR P 399     -23.827 -37.680 -19.227  0.00  0.00      PROA  
ATOM     29  CA  THR P 399     -21.921 -38.406 -18.739  0.00  0.00      PROA  
ATOM     30  HA  THR P 399     -21.504 -39.190 -18.125  0.00  0.00      PROA  
ATOM     31  CB  THR P 399     -21.382 -38.505 -20.124  0.00  0.00      PROA  
ATOM     32  HB  THR P 399     -21.924 -39.372 -20.559  0.00  0.00      PROA  
ATOM     33  OG1 THR P 399     -19.963 -38.652 -20.114  0.00  0.00      PROA  
ATOM     34  HG1 THR P 399     -19.878 -39.541 -19.763  0.00  0.00      PROA  
ATOM     35  CG2 THR P 399     -21.605 -37.238 -20.994  0.00  0.00      PROA  
ATOM     36 HG21 THR P 399     -20.999 -36.425 -20.540  0.00  0.00      PROA  
ATOM     37 HG22 THR P 399     -22.663 -36.914 -20.896  0.00  0.00      PROA  
ATOM     38 HG23 THR P 399     -21.402 -37.402 -22.074  0.00  0.00      PROA  
ATOM     39  C   THR P 399     -21.620 -37.077 -18.152  0.00  0.00      PROA  
ATOM     40  O   THR P 399     -22.398 -36.113 -18.115  0.00  0.00      PROA  
ATOM     41  N   ILE P 400     -20.398 -36.934 -17.579  0.00  0.00      PROA  
ATOM     42  HN  ILE P 400     -19.698 -37.630 -17.715  0.00  0.00      PROA  
ATOM     43  CA  ILE P 400     -19.834 -35.702 -16.969  0.00  0.00      PROA  
ATOM     44  HA  ILE P 400     -20.674 -35.025 -16.941  0.00  0.00      PROA  
ATOM     45  CB  ILE P 400     -19.067 -35.958 -15.675  0.00  0.00      PROA  
ATOM     46  HB  ILE P 400     -18.540 -36.930 -15.774  0.00  0.00      PROA  
ATOM     47  CG2 ILE P 400     -18.150 -34.714 -15.343  0.00  0.00      PROA  
ATOM     48 HG21 ILE P 400     -18.578 -33.726 -15.619  0.00  0.00      PROA  
ATOM     49 HG22 ILE P 400     -17.186 -34.794 -15.888  0.00  0.00      PROA  
ATOM     50 HG23 ILE P 400     -17.820 -34.648 -14.284  0.00  0.00      PROA  
ATOM     51  CG1 ILE P 400     -20.239 -36.087 -14.581  0.00  0.00      PROA  
ATOM     52 HG11 ILE P 400     -19.786 -36.197 -13.572  0.00  0.00      PROA  
ATOM     53 HG12 ILE P 400     -20.762 -37.067 -14.605  0.00  0.00      PROA  
ATOM     54  CD  ILE P 400     -21.299 -34.968 -14.584  0.00  0.00      PROA  
ATOM     55  HD1 ILE P 400     -20.837 -33.959 -14.635  0.00  0.00      PROA  
ATOM     56  HD2 ILE P 400     -21.869 -35.053 -13.634  0.00  0.00      PROA  
ATOM     57  HD3 ILE P 400     -22.014 -35.274 -15.377  0.00  0.00      PROA  
ATOM     58  C   ILE P 400     -18.892 -35.145 -18.017  0.00  0.00      PROA  
ATOM     59  O   ILE P 400     -18.031 -35.920 -18.426  0.00  0.00      PROA  
ATOM     60  N   LEU P 401     -19.020 -33.906 -18.477  0.00  0.00      PROA  
ATOM     61  HN  LEU P 401     -19.826 -33.359 -18.265  0.00  0.00      PROA  
ATOM     62  CA  LEU P 401     -18.172 -33.418 -19.482  0.00  0.00      PROA  
ATOM     63  HA  LEU P 401     -17.677 -34.241 -19.976  0.00  0.00      PROA  
ATOM     64  CB  LEU P 401     -18.908 -32.465 -20.425  0.00  0.00      PROA  
ATOM     65  HB1 LEU P 401     -18.284 -32.086 -21.262  0.00  0.00      PROA  
ATOM     66  HB2 LEU P 401     -19.272 -31.554 -19.903  0.00  0.00      PROA  
ATOM     67  CG  LEU P 401     -20.085 -32.985 -21.295  0.00  0.00      PROA  
ATOM     68  HG  LEU P 401     -20.879 -33.242 -20.561  0.00  0.00      PROA  
ATOM     69  CD1 LEU P 401     -20.603 -31.807 -22.188  0.00  0.00      PROA  
ATOM     70 HD11 LEU P 401     -19.725 -31.480 -22.786  0.00  0.00      PROA  
ATOM     71 HD12 LEU P 401     -20.845 -30.983 -21.483  0.00  0.00      PROA  
ATOM     72 HD13 LEU P 401     -21.557 -31.709 -22.748  0.00  0.00      PROA  
ATOM     73  CD2 LEU P 401     -19.751 -34.273 -22.101  0.00  0.00      PROA  
ATOM     74 HD21 LEU P 401     -18.930 -34.013 -22.804  0.00  0.00      PROA  
ATOM     75 HD22 LEU P 401     -20.625 -34.645 -22.678  0.00  0.00      PROA  
ATOM     76 HD23 LEU P 401     -19.359 -35.054 -21.414  0.00  0.00      PROA  
ATOM     77  C   LEU P 401     -16.982 -32.723 -18.751  0.00  0.00      PROA  
ATOM     78  O   LEU P 401     -17.141 -32.147 -17.658  0.00  0.00      PROA  
ATOM     79  N   HSD P 402     -15.858 -32.681 -19.493  0.00  0.00      PROA  
ATOM     80  HN  HSD P 402     -15.936 -33.152 -20.368  0.00  0.00      PROA  
ATOM     81  CA  HSD P 402     -14.554 -32.166 -18.999  0.00  0.00      PROA  
ATOM     82  HA  HSD P 402     -14.415 -32.748 -18.100  0.00  0.00      PROA  
ATOM     83  CB  HSD P 402     -13.410 -32.408 -20.061  0.00  0.00      PROA  
ATOM     84  HB1 HSD P 402     -13.467 -31.681 -20.900  0.00  0.00      PROA  
ATOM     85  HB2 HSD P 402     -13.481 -33.445 -20.453  0.00  0.00      PROA  
ATOM     86  ND1 HSD P 402     -11.351 -31.222 -19.126  0.00  0.00      PROA  
ATOM     87  HD1 HSD P 402     -11.499 -30.261 -19.358  0.00  0.00      PROA  
ATOM     88  CG  HSD P 402     -12.081 -32.385 -19.452  0.00  0.00      PROA  
ATOM     89  CE1 HSD P 402     -10.071 -31.602 -18.911  0.00  0.00      PROA  
ATOM     90  HE1 HSD P 402      -9.311 -30.901 -18.569  0.00  0.00      PROA  
ATOM     91  NE2 HSD P 402      -9.949 -32.910 -18.997  0.00  0.00      PROA  
ATOM     92  CD2 HSD P 402     -11.201 -33.379 -19.352  0.00  0.00      PROA  
ATOM     93  HD2 HSD P 402     -11.260 -34.440 -19.560  0.00  0.00      PROA  
ATOM     94  C   HSD P 402     -14.585 -30.724 -18.607  0.00  0.00      PROA  
ATOM     95  O   HSD P 402     -14.019 -30.256 -17.646  0.00  0.00      PROA  
ATOM     96  N   TYR P 403     -15.228 -29.883 -19.501  0.00  0.00      PROA  
ATOM     97  HN  TYR P 403     -15.570 -30.267 -20.356  0.00  0.00      PROA  
ATOM     98  CA  TYR P 403     -15.189 -28.397 -19.377  0.00  0.00      PROA  
ATOM     99  HA  TYR P 403     -14.481 -27.967 -18.685  0.00  0.00      PROA  
ATOM    100  CB  TYR P 403     -14.983 -27.748 -20.764  0.00  0.00      PROA  
ATOM    101  HB1 TYR P 403     -14.728 -26.672 -20.650  0.00  0.00      PROA  
ATOM    102  HB2 TYR P 403     -15.901 -27.758 -21.389  0.00  0.00      PROA  
ATOM    103  CG  TYR P 403     -13.815 -28.247 -21.359  0.00  0.00      PROA  
ATOM    104  CD1 TYR P 403     -12.584 -28.229 -20.724  0.00  0.00      PROA  
ATOM    105  HD1 TYR P 403     -12.496 -27.831 -19.724  0.00  0.00      PROA  
ATOM    106  CE1 TYR P 403     -11.381 -28.684 -21.362  0.00  0.00      PROA  
ATOM    107  HE1 TYR P 403     -10.474 -28.699 -20.776  0.00  0.00      PROA  
ATOM    108  CZ  TYR P 403     -11.499 -29.260 -22.648  0.00  0.00      PROA  
ATOM    109  OH  TYR P 403     -10.397 -29.909 -23.275  0.00  0.00      PROA  
ATOM    110  HH  TYR P 403     -10.631 -30.328 -24.107  0.00  0.00      PROA  
ATOM    111  CD2 TYR P 403     -13.870 -28.834 -22.620  0.00  0.00      PROA  
ATOM    112  HD2 TYR P 403     -14.786 -29.063 -23.144  0.00  0.00      PROA  
ATOM    113  CE2 TYR P 403     -12.782 -29.355 -23.266  0.00  0.00      PROA  
ATOM    114  HE2 TYR P 403     -12.970 -29.996 -24.114  0.00  0.00      PROA  
ATOM    115  C   TYR P 403     -16.515 -27.975 -18.602  0.00  0.00      PROA  
ATOM    116  O   TYR P 403     -17.000 -26.879 -18.652  0.00  0.00      PROA  
ATOM    117  N   SER P 404     -17.167 -28.891 -17.885  0.00  0.00      PROA  
ATOM    118  HN  SER P 404     -16.606 -29.691 -17.686  0.00  0.00      PROA  
ATOM    119  CA  SER P 404     -18.443 -28.644 -17.140  0.00  0.00      PROA  
ATOM    120  HA  SER P 404     -19.142 -28.149 -17.797  0.00  0.00      PROA  
ATOM    121  CB  SER P 404     -19.249 -29.863 -16.751  0.00  0.00      PROA  
ATOM    122  HB1 SER P 404     -19.479 -30.546 -17.597  0.00  0.00      PROA  
ATOM    123  HB2 SER P 404     -20.231 -29.458 -16.424  0.00  0.00      PROA  
ATOM    124  OG  SER P 404     -18.535 -30.625 -15.834  0.00  0.00      PROA  
ATOM    125  HG1 SER P 404     -18.182 -31.375 -16.317  0.00  0.00      PROA  
ATOM    126  C   SER P 404     -18.222 -27.805 -15.943  0.00  0.00      PROA  
ATOM    127  O   SER P 404     -17.209 -27.935 -15.200  0.00  0.00      PROA  
ATOM    128  N   PRO P 405     -19.142 -26.882 -15.588  0.00  0.00      PROA  
ATOM    129  CD  PRO P 405     -20.222 -26.410 -16.409  0.00  0.00      PROA  
ATOM    130  HD1 PRO P 405     -21.011 -27.191 -16.434  0.00  0.00      PROA  
ATOM    131  HD2 PRO P 405     -19.738 -26.138 -17.372  0.00  0.00      PROA  
ATOM    132  CA  PRO P 405     -19.256 -26.464 -14.167  0.00  0.00      PROA  
ATOM    133  HA  PRO P 405     -18.373 -25.882 -13.952  0.00  0.00      PROA  
ATOM    134  CB  PRO P 405     -20.531 -25.539 -14.153  0.00  0.00      PROA  
ATOM    135  HB1 PRO P 405     -20.425 -24.628 -13.526  0.00  0.00      PROA  
ATOM    136  HB2 PRO P 405     -21.411 -26.111 -13.789  0.00  0.00      PROA  
ATOM    137  CG  PRO P 405     -20.661 -25.118 -15.620  0.00  0.00      PROA  
ATOM    138  HG1 PRO P 405     -21.619 -24.746 -16.043  0.00  0.00      PROA  
ATOM    139  HG2 PRO P 405     -19.920 -24.341 -15.906  0.00  0.00      PROA  
ATOM    140  C   PRO P 405     -19.204 -27.583 -13.066  0.00  0.00      PROA  
ATOM    141  O   PRO P 405     -18.573 -27.388 -12.029  0.00  0.00      PROA  
ATOM    142  N   PHE P 406     -19.932 -28.716 -13.162  0.00  0.00      PROA  
ATOM    143  HN  PHE P 406     -20.613 -28.760 -13.889  0.00  0.00      PROA  
ATOM    144  CA  PHE P 406     -19.831 -29.808 -12.246  0.00  0.00      PROA  
ATOM    145  HA  PHE P 406     -20.149 -29.369 -11.311  0.00  0.00      PROA  
ATOM    146  CB  PHE P 406     -20.929 -30.839 -12.372  0.00  0.00      PROA  
ATOM    147  HB1 PHE P 406     -20.868 -31.264 -13.397  0.00  0.00      PROA  
ATOM    148  HB2 PHE P 406     -21.999 -30.550 -12.295  0.00  0.00      PROA  
ATOM    149  CG  PHE P 406     -20.779 -32.061 -11.381  0.00  0.00      PROA  
ATOM    150  CD1 PHE P 406     -19.910 -33.170 -11.525  0.00  0.00      PROA  
ATOM    151  HD1 PHE P 406     -19.178 -33.279 -12.311  0.00  0.00      PROA  
ATOM    152  CE1 PHE P 406     -19.765 -34.065 -10.513  0.00  0.00      PROA  
ATOM    153  HE1 PHE P 406     -19.048 -34.851 -10.694  0.00  0.00      PROA  
ATOM    154  CZ  PHE P 406     -20.561 -34.061  -9.401  0.00  0.00      PROA  
ATOM    155  HZ  PHE P 406     -20.237 -34.668  -8.568  0.00  0.00      PROA  
ATOM    156  CD2 PHE P 406     -21.636 -32.107 -10.284  0.00  0.00      PROA  
ATOM    157  HD2 PHE P 406     -22.322 -31.286 -10.143  0.00  0.00      PROA  
ATOM    158  CE2 PHE P 406     -21.441 -33.039  -9.214  0.00  0.00      PROA  
ATOM    159  HE2 PHE P 406     -22.009 -32.839  -8.317  0.00  0.00      PROA  
ATOM    160  C   PHE P 406     -18.503 -30.445 -11.976  0.00  0.00      PROA  
ATOM    161  O   PHE P 406     -18.068 -30.637 -10.817  0.00  0.00      PROA  
ATOM    162  N   LYS P 407     -17.693 -30.713 -13.097  0.00  0.00      PROA  
ATOM    163  HN  LYS P 407     -18.061 -30.546 -14.008  0.00  0.00      PROA  
ATOM    164  CA  LYS P 407     -16.384 -31.230 -13.032  0.00  0.00      PROA  
ATOM    165  HA  LYS P 407     -16.367 -32.013 -12.289  0.00  0.00      PROA  
ATOM    166  CB  LYS P 407     -16.001 -31.642 -14.411  0.00  0.00      PROA  
ATOM    167  HB1 LYS P 407     -15.959 -30.771 -15.100  0.00  0.00      PROA  
ATOM    168  HB2 LYS P 407     -16.823 -32.312 -14.743  0.00  0.00      PROA  
ATOM    169  CG  LYS P 407     -14.587 -32.240 -14.496  0.00  0.00      PROA  
ATOM    170  HG1 LYS P 407     -13.973 -31.332 -14.314  0.00  0.00      PROA  
ATOM    171  HG2 LYS P 407     -14.464 -32.678 -15.510  0.00  0.00      PROA  
ATOM    172  CD  LYS P 407     -14.335 -33.385 -13.432  0.00  0.00      PROA  
ATOM    173  HD1 LYS P 407     -15.284 -33.952 -13.318  0.00  0.00      PROA  
ATOM    174  HD2 LYS P 407     -14.176 -32.958 -12.419  0.00  0.00      PROA  
ATOM    175  CE  LYS P 407     -13.239 -34.434 -13.892  0.00  0.00      PROA  
ATOM    176  HE1 LYS P 407     -13.314 -34.748 -14.955  0.00  0.00      PROA  
ATOM    177  HE2 LYS P 407     -13.158 -35.257 -13.151  0.00  0.00      PROA  
ATOM    178  NZ  LYS P 407     -11.920 -33.740 -13.781  0.00  0.00      PROA  
ATOM    179  HZ1 LYS P 407     -11.725 -33.218 -14.659  0.00  0.00      PROA  
ATOM    180  HZ2 LYS P 407     -11.116 -34.352 -13.533  0.00  0.00      PROA  
ATOM    181  HZ3 LYS P 407     -11.955 -33.051 -13.003  0.00  0.00      PROA  
ATOM    182  C   LYS P 407     -15.422 -30.228 -12.458  0.00  0.00      PROA  
ATOM    183  O   LYS P 407     -14.577 -30.415 -11.571  0.00  0.00      PROA  
ATOM    184  N   ALA P 408     -15.636 -28.978 -12.904  0.00  0.00      PROA  
ATOM    185  HN  ALA P 408     -16.344 -28.662 -13.532  0.00  0.00      PROA  
ATOM    186  CA  ALA P 408     -14.841 -27.818 -12.405  0.00  0.00      PROA  
ATOM    187  HA  ALA P 408     -13.790 -27.980 -12.592  0.00  0.00      PROA  
ATOM    188  CB  ALA P 408     -15.344 -26.631 -13.091  0.00  0.00      PROA  
ATOM    189  HB1 ALA P 408     -15.334 -26.893 -14.171  0.00  0.00      PROA  
ATOM    190  HB2 ALA P 408     -14.697 -25.730 -13.034  0.00  0.00      PROA  
ATOM    191  HB3 ALA P 408     -16.369 -26.292 -12.829  0.00  0.00      PROA  
ATOM    192  C   ALA P 408     -14.829 -27.613 -10.880  0.00  0.00      PROA  
ATOM    193  O   ALA P 408     -13.763 -27.479 -10.302  0.00  0.00      PROA  
ATOM    194  N   VAL P 409     -16.046 -27.614 -10.372  0.00  0.00      PROA  
ATOM    195  HN  VAL P 409     -16.881 -27.601 -10.916  0.00  0.00      PROA  
ATOM    196  CA  VAL P 409     -16.297 -27.877  -8.902  0.00  0.00      PROA  
ATOM    197  HA  VAL P 409     -15.798 -27.056  -8.411  0.00  0.00      PROA  
ATOM    198  CB  VAL P 409     -17.858 -27.958  -8.623  0.00  0.00      PROA  
ATOM    199  HB  VAL P 409     -18.267 -28.437  -9.538  0.00  0.00      PROA  
ATOM    200  CG1 VAL P 409     -18.257 -28.664  -7.343  0.00  0.00      PROA  
ATOM    201 HG11 VAL P 409     -17.601 -28.468  -6.467  0.00  0.00      PROA  
ATOM    202 HG12 VAL P 409     -18.058 -29.754  -7.419  0.00  0.00      PROA  
ATOM    203 HG13 VAL P 409     -19.249 -28.384  -6.928  0.00  0.00      PROA  
ATOM    204  CG2 VAL P 409     -18.283 -26.492  -8.630  0.00  0.00      PROA  
ATOM    205 HG21 VAL P 409     -19.289 -26.400  -8.167  0.00  0.00      PROA  
ATOM    206 HG22 VAL P 409     -18.314 -26.125  -9.678  0.00  0.00      PROA  
ATOM    207 HG23 VAL P 409     -17.633 -25.818  -8.032  0.00  0.00      PROA  
ATOM    208  C   VAL P 409     -15.580 -29.079  -8.222  0.00  0.00      PROA  
ATOM    209  O   VAL P 409     -14.964 -28.944  -7.158  0.00  0.00      PROA  
ATOM    210  N   TRP P 410     -15.691 -30.261  -8.815  0.00  0.00      PROA  
ATOM    211  HN  TRP P 410     -16.051 -30.381  -9.737  0.00  0.00      PROA  
ATOM    212  CA  TRP P 410     -15.196 -31.532  -8.259  0.00  0.00      PROA  
ATOM    213  HA  TRP P 410     -15.723 -31.610  -7.319  0.00  0.00      PROA  
ATOM    214  CB  TRP P 410     -15.676 -32.716  -9.117  0.00  0.00      PROA  
ATOM    215  HB1 TRP P 410     -15.083 -32.492 -10.030  0.00  0.00      PROA  
ATOM    216  HB2 TRP P 410     -16.752 -32.643  -9.384  0.00  0.00      PROA  
ATOM    217  CG  TRP P 410     -15.270 -34.083  -8.610  0.00  0.00      PROA  
ATOM    218  CD1 TRP P 410     -14.112 -34.816  -8.959  0.00  0.00      PROA  
ATOM    219  HD1 TRP P 410     -13.561 -34.686  -9.879  0.00  0.00      PROA  
ATOM    220  NE1 TRP P 410     -13.894 -35.760  -8.021  0.00  0.00      PROA  
ATOM    221  HE1 TRP P 410     -13.068 -36.270  -8.122  0.00  0.00      PROA  
ATOM    222  CE2 TRP P 410     -14.882 -35.705  -6.997  0.00  0.00      PROA  
ATOM    223  CD2 TRP P 410     -15.713 -34.591  -7.312  0.00  0.00      PROA  
ATOM    224  CE3 TRP P 410     -16.767 -34.259  -6.417  0.00  0.00      PROA  
ATOM    225  HE3 TRP P 410     -17.572 -33.588  -6.678  0.00  0.00      PROA  
ATOM    226  CZ3 TRP P 410     -16.917 -35.101  -5.367  0.00  0.00      PROA  
ATOM    227  HZ3 TRP P 410     -17.630 -34.813  -4.609  0.00  0.00      PROA  
ATOM    228  CZ2 TRP P 410     -15.079 -36.498  -5.903  0.00  0.00      PROA  
ATOM    229  HZ2 TRP P 410     -14.358 -37.279  -5.708  0.00  0.00      PROA  
ATOM    230  CH2 TRP P 410     -16.080 -36.186  -5.060  0.00  0.00      PROA  
ATOM    231  HH2 TRP P 410     -16.300 -36.902  -4.283  0.00  0.00      PROA  
ATOM    232  C   TRP P 410     -13.743 -31.478  -7.940  0.00  0.00      PROA  
ATOM    233  O   TRP P 410     -13.267 -31.832  -6.885  0.00  0.00      PROA  
ATOM    234  N   ASP P 411     -13.004 -31.034  -9.023  0.00  0.00      PROA  
ATOM    235  HN  ASP P 411     -13.440 -30.948  -9.916  0.00  0.00      PROA  
ATOM    236  CA  ASP P 411     -11.582 -30.864  -9.005  0.00  0.00      PROA  
ATOM    237  HA  ASP P 411     -11.325 -31.871  -8.711  0.00  0.00      PROA  
ATOM    238  CB  ASP P 411     -11.158 -30.487 -10.449  0.00  0.00      PROA  
ATOM    239  HB1 ASP P 411     -10.058 -30.341 -10.500  0.00  0.00      PROA  
ATOM    240  HB2 ASP P 411     -11.616 -29.547 -10.825  0.00  0.00      PROA  
ATOM    241  CG  ASP P 411     -11.455 -31.619 -11.417  0.00  0.00      PROA  
ATOM    242  OD1 ASP P 411     -11.582 -31.271 -12.666  0.00  0.00      PROA  
ATOM    243  OD2 ASP P 411     -11.708 -32.831 -11.083  0.00  0.00      PROA  
ATOM    244  C   ASP P 411     -11.109 -29.820  -7.897  0.00  0.00      PROA  
ATOM    245  O   ASP P 411     -10.092 -30.085  -7.205  0.00  0.00      PROA  
ATOM    246  N   TRP P 412     -11.794 -28.687  -7.721  0.00  0.00      PROA  
ATOM    247  HN  TRP P 412     -12.498 -28.431  -8.379  0.00  0.00      PROA  
ATOM    248  CA  TRP P 412     -11.523 -27.697  -6.607  0.00  0.00      PROA  
ATOM    249  HA  TRP P 412     -10.455 -27.533  -6.604  0.00  0.00      PROA  
ATOM    250  CB  TRP P 412     -12.304 -26.362  -6.826  0.00  0.00      PROA  
ATOM    251  HB1 TRP P 412     -13.377 -26.646  -6.804  0.00  0.00      PROA  
ATOM    252  HB2 TRP P 412     -11.973 -26.108  -7.856  0.00  0.00      PROA  
ATOM    253  CG  TRP P 412     -12.022 -25.258  -5.945  0.00  0.00      PROA  
ATOM    254  CD1 TRP P 412     -11.072 -24.231  -5.949  0.00  0.00      PROA  
ATOM    255  HD1 TRP P 412     -10.268 -24.180  -6.669  0.00  0.00      PROA  
ATOM    256  NE1 TRP P 412     -11.209 -23.377  -4.861  0.00  0.00      PROA  
ATOM    257  HE1 TRP P 412     -10.621 -22.681  -4.512  0.00  0.00      PROA  
ATOM    258  CE2 TRP P 412     -12.322 -23.837  -4.154  0.00  0.00      PROA  
ATOM    259  CD2 TRP P 412     -12.886 -24.987  -4.827  0.00  0.00      PROA  
ATOM    260  CE3 TRP P 412     -13.980 -25.664  -4.273  0.00  0.00      PROA  
ATOM    261  HE3 TRP P 412     -14.525 -26.523  -4.635  0.00  0.00      PROA  
ATOM    262  CZ3 TRP P 412     -14.571 -25.148  -3.169  0.00  0.00      PROA  
ATOM    263  HZ3 TRP P 412     -15.385 -25.719  -2.748  0.00  0.00      PROA  
ATOM    264  CZ2 TRP P 412     -12.943 -23.307  -3.019  0.00  0.00      PROA  
ATOM    265  HZ2 TRP P 412     -12.471 -22.404  -2.662  0.00  0.00      PROA  
ATOM    266  CH2 TRP P 412     -14.056 -24.021  -2.497  0.00  0.00      PROA  
ATOM    267  HH2 TRP P 412     -14.458 -23.645  -1.568  0.00  0.00      PROA  
ATOM    268  C   TRP P 412     -11.837 -28.271  -5.206  0.00  0.00      PROA  
ATOM    269  O   TRP P 412     -11.152 -28.024  -4.241  0.00  0.00      PROA  
ATOM    270  N   LEU P 413     -12.884 -29.117  -5.131  0.00  0.00      PROA  
ATOM    271  HN  LEU P 413     -13.313 -29.458  -5.964  0.00  0.00      PROA  
ATOM    272  CA  LEU P 413     -13.252 -29.749  -3.923  0.00  0.00      PROA  
ATOM    273  HA  LEU P 413     -13.156 -28.972  -3.180  0.00  0.00      PROA  
ATOM    274  CB  LEU P 413     -14.711 -30.368  -3.901  0.00  0.00      PROA  
ATOM    275  HB1 LEU P 413     -14.916 -30.959  -2.983  0.00  0.00      PROA  
ATOM    276  HB2 LEU P 413     -14.810 -31.056  -4.768  0.00  0.00      PROA  
ATOM    277  CG  LEU P 413     -15.888 -29.373  -3.990  0.00  0.00      PROA  
ATOM    278  HG  LEU P 413     -15.632 -28.630  -4.776  0.00  0.00      PROA  
ATOM    279  CD1 LEU P 413     -17.178 -30.093  -4.336  0.00  0.00      PROA  
ATOM    280 HD11 LEU P 413     -17.304 -30.983  -3.683  0.00  0.00      PROA  
ATOM    281 HD12 LEU P 413     -17.453 -30.434  -5.357  0.00  0.00      PROA  
ATOM    282 HD13 LEU P 413     -17.999 -29.356  -4.201  0.00  0.00      PROA  
ATOM    283  CD2 LEU P 413     -16.071 -28.561  -2.667  0.00  0.00      PROA  
ATOM    284 HD21 LEU P 413     -16.100 -29.285  -1.825  0.00  0.00      PROA  
ATOM    285 HD22 LEU P 413     -17.016 -27.984  -2.752  0.00  0.00      PROA  
ATOM    286 HD23 LEU P 413     -15.161 -27.942  -2.509  0.00  0.00      PROA  
ATOM    287  C   LEU P 413     -12.252 -30.805  -3.510  0.00  0.00      PROA  
ATOM    288  O   LEU P 413     -11.863 -30.781  -2.316  0.00  0.00      PROA  
ATOM    289  N   ILE P 414     -11.789 -31.605  -4.504  0.00  0.00      PROA  
ATOM    290  HN  ILE P 414     -12.233 -31.671  -5.394  0.00  0.00      PROA  
ATOM    291  CA  ILE P 414     -10.683 -32.528  -4.273  0.00  0.00      PROA  
ATOM    292  HA  ILE P 414     -10.745 -33.079  -3.346  0.00  0.00      PROA  
ATOM    293  CB  ILE P 414     -10.517 -33.536  -5.421  0.00  0.00      PROA  
ATOM    294  HB  ILE P 414     -10.390 -33.021  -6.397  0.00  0.00      PROA  
ATOM    295  CG2 ILE P 414      -9.343 -34.542  -5.285  0.00  0.00      PROA  
ATOM    296 HG21 ILE P 414      -9.367 -35.284  -6.111  0.00  0.00      PROA  
ATOM    297 HG22 ILE P 414      -9.287 -35.223  -4.408  0.00  0.00      PROA  
ATOM    298 HG23 ILE P 414      -8.394 -33.971  -5.371  0.00  0.00      PROA  
ATOM    299  CG1 ILE P 414     -11.833 -34.352  -5.500  0.00  0.00      PROA  
ATOM    300 HG11 ILE P 414     -11.796 -34.956  -6.431  0.00  0.00      PROA  
ATOM    301 HG12 ILE P 414     -12.702 -33.663  -5.570  0.00  0.00      PROA  
ATOM    302  CD  ILE P 414     -12.146 -35.300  -4.310  0.00  0.00      PROA  
ATOM    303  HD1 ILE P 414     -11.385 -36.106  -4.242  0.00  0.00      PROA  
ATOM    304  HD2 ILE P 414     -13.123 -35.829  -4.337  0.00  0.00      PROA  
ATOM    305  HD3 ILE P 414     -11.958 -34.817  -3.328  0.00  0.00      PROA  
ATOM    306  C   ILE P 414      -9.328 -31.869  -3.893  0.00  0.00      PROA  
ATOM    307  O   ILE P 414      -8.650 -32.301  -2.967  0.00  0.00      PROA  
ATOM    308  N   LEU P 415      -9.012 -30.778  -4.526  0.00  0.00      PROA  
ATOM    309  HN  LEU P 415      -9.609 -30.471  -5.263  0.00  0.00      PROA  
ATOM    310  CA  LEU P 415      -7.738 -29.992  -4.376  0.00  0.00      PROA  
ATOM    311  HA  LEU P 415      -6.962 -30.736  -4.273  0.00  0.00      PROA  
ATOM    312  CB  LEU P 415      -7.521 -29.092  -5.596  0.00  0.00      PROA  
ATOM    313  HB1 LEU P 415      -8.375 -28.389  -5.696  0.00  0.00      PROA  
ATOM    314  HB2 LEU P 415      -7.469 -29.694  -6.527  0.00  0.00      PROA  
ATOM    315  CG  LEU P 415      -6.306 -28.142  -5.650  0.00  0.00      PROA  
ATOM    316  HG  LEU P 415      -6.195 -27.604  -4.684  0.00  0.00      PROA  
ATOM    317  CD1 LEU P 415      -5.024 -29.005  -5.758  0.00  0.00      PROA  
ATOM    318 HD11 LEU P 415      -4.215 -28.258  -5.609  0.00  0.00      PROA  
ATOM    319 HD12 LEU P 415      -4.980 -29.577  -6.709  0.00  0.00      PROA  
ATOM    320 HD13 LEU P 415      -5.091 -29.741  -4.928  0.00  0.00      PROA  
ATOM    321  CD2 LEU P 415      -6.353 -27.131  -6.826  0.00  0.00      PROA  
ATOM    322 HD21 LEU P 415      -6.451 -27.617  -7.820  0.00  0.00      PROA  
ATOM    323 HD22 LEU P 415      -5.395 -26.571  -6.772  0.00  0.00      PROA  
ATOM    324 HD23 LEU P 415      -7.196 -26.452  -6.577  0.00  0.00      PROA  
ATOM    325  C   LEU P 415      -7.617 -29.338  -3.044  0.00  0.00      PROA  
ATOM    326  O   LEU P 415      -6.643 -29.298  -2.314  0.00  0.00      PROA  
ATOM    327  N   LEU P 416      -8.688 -28.677  -2.628  0.00  0.00      PROA  
ATOM    328  HN  LEU P 416      -9.381 -28.533  -3.331  0.00  0.00      PROA  
ATOM    329  CA  LEU P 416      -8.791 -27.946  -1.371  0.00  0.00      PROA  
ATOM    330  HA  LEU P 416      -7.831 -27.458  -1.290  0.00  0.00      PROA  
ATOM    331  CB  LEU P 416      -9.877 -26.788  -1.521  0.00  0.00      PROA  
ATOM    332  HB1 LEU P 416     -10.918 -27.178  -1.505  0.00  0.00      PROA  
ATOM    333  HB2 LEU P 416      -9.712 -26.261  -2.485  0.00  0.00      PROA  
ATOM    334  CG  LEU P 416      -9.706 -25.660  -0.480  0.00  0.00      PROA  
ATOM    335  HG  LEU P 416      -9.877 -26.153   0.501  0.00  0.00      PROA  
ATOM    336  CD1 LEU P 416      -8.297 -25.036  -0.622  0.00  0.00      PROA  
ATOM    337 HD11 LEU P 416      -8.177 -24.592  -1.634  0.00  0.00      PROA  
ATOM    338 HD12 LEU P 416      -7.545 -25.835  -0.446  0.00  0.00      PROA  
ATOM    339 HD13 LEU P 416      -8.172 -24.174   0.068  0.00  0.00      PROA  
ATOM    340  CD2 LEU P 416     -10.851 -24.631  -0.677  0.00  0.00      PROA  
ATOM    341 HD21 LEU P 416     -10.814 -24.067  -1.633  0.00  0.00      PROA  
ATOM    342 HD22 LEU P 416     -10.971 -23.933   0.179  0.00  0.00      PROA  
ATOM    343 HD23 LEU P 416     -11.834 -25.149  -0.681  0.00  0.00      PROA  
ATOM    344  C   LEU P 416      -8.864 -28.955  -0.225  0.00  0.00      PROA  
ATOM    345  O   LEU P 416      -8.111 -28.789   0.743  0.00  0.00      PROA  
ATOM    346  N   LEU P 417      -9.644 -30.024  -0.394  0.00  0.00      PROA  
ATOM    347  HN  LEU P 417     -10.174 -29.984  -1.238  0.00  0.00      PROA  
ATOM    348  CA  LEU P 417      -9.727 -31.081   0.645  0.00  0.00      PROA  
ATOM    349  HA  LEU P 417     -10.257 -30.757   1.528  0.00  0.00      PROA  
ATOM    350  CB  LEU P 417     -10.662 -32.132   0.167  0.00  0.00      PROA  
ATOM    351  HB1 LEU P 417     -10.308 -32.221  -0.882  0.00  0.00      PROA  
ATOM    352  HB2 LEU P 417     -11.662 -31.647   0.169  0.00  0.00      PROA  
ATOM    353  CG  LEU P 417     -10.692 -33.580   0.810  0.00  0.00      PROA  
ATOM    354  HG  LEU P 417      -9.654 -33.951   0.941  0.00  0.00      PROA  
ATOM    355  CD1 LEU P 417     -11.286 -33.436   2.239  0.00  0.00      PROA  
ATOM    356 HD11 LEU P 417     -10.544 -32.865   2.837  0.00  0.00      PROA  
ATOM    357 HD12 LEU P 417     -11.378 -34.420   2.746  0.00  0.00      PROA  
ATOM    358 HD13 LEU P 417     -12.291 -32.968   2.306  0.00  0.00      PROA  
ATOM    359  CD2 LEU P 417     -11.455 -34.577  -0.002  0.00  0.00      PROA  
ATOM    360 HD21 LEU P 417     -10.858 -34.810  -0.910  0.00  0.00      PROA  
ATOM    361 HD22 LEU P 417     -12.428 -34.117  -0.277  0.00  0.00      PROA  
ATOM    362 HD23 LEU P 417     -11.473 -35.575   0.486  0.00  0.00      PROA  
ATOM    363  C   LEU P 417      -8.412 -31.676   1.162  0.00  0.00      PROA  
ATOM    364  O   LEU P 417      -8.253 -31.995   2.330  0.00  0.00      PROA  
ATOM    365  N   VAL P 418      -7.405 -31.890   0.356  0.00  0.00      PROA  
ATOM    366  HN  VAL P 418      -7.482 -31.764  -0.630  0.00  0.00      PROA  
ATOM    367  CA  VAL P 418      -6.065 -32.338   0.847  0.00  0.00      PROA  
ATOM    368  HA  VAL P 418      -6.315 -33.089   1.581  0.00  0.00      PROA  
ATOM    369  CB  VAL P 418      -5.132 -32.893  -0.262  0.00  0.00      PROA  
ATOM    370  HB  VAL P 418      -4.112 -32.879   0.179  0.00  0.00      PROA  
ATOM    371  CG1 VAL P 418      -5.431 -34.344  -0.554  0.00  0.00      PROA  
ATOM    372 HG11 VAL P 418      -4.835 -34.625  -1.449  0.00  0.00      PROA  
ATOM    373 HG12 VAL P 418      -6.461 -34.693  -0.782  0.00  0.00      PROA  
ATOM    374 HG13 VAL P 418      -5.039 -34.981   0.267  0.00  0.00      PROA  
ATOM    375  CG2 VAL P 418      -5.148 -32.044  -1.480  0.00  0.00      PROA  
ATOM    376 HG21 VAL P 418      -6.028 -32.314  -2.103  0.00  0.00      PROA  
ATOM    377 HG22 VAL P 418      -4.363 -32.242  -2.241  0.00  0.00      PROA  
ATOM    378 HG23 VAL P 418      -5.148 -30.972  -1.189  0.00  0.00      PROA  
ATOM    379  C   VAL P 418      -5.373 -31.327   1.713  0.00  0.00      PROA  
ATOM    380  O   VAL P 418      -5.028 -31.626   2.868  0.00  0.00      PROA  
ATOM    381  N   ILE P 419      -5.177 -30.092   1.292  0.00  0.00      PROA  
ATOM    382  HN  ILE P 419      -5.515 -29.818   0.395  0.00  0.00      PROA  
ATOM    383  CA  ILE P 419      -4.616 -29.044   2.136  0.00  0.00      PROA  
ATOM    384  HA  ILE P 419      -3.641 -29.396   2.438  0.00  0.00      PROA  
ATOM    385  CB  ILE P 419      -4.443 -27.718   1.496  0.00  0.00      PROA  
ATOM    386  HB  ILE P 419      -5.455 -27.309   1.291  0.00  0.00      PROA  
ATOM    387  CG2 ILE P 419      -3.517 -26.805   2.354  0.00  0.00      PROA  
ATOM    388 HG21 ILE P 419      -2.447 -26.992   2.120  0.00  0.00      PROA  
ATOM    389 HG22 ILE P 419      -3.693 -26.932   3.443  0.00  0.00      PROA  
ATOM    390 HG23 ILE P 419      -3.737 -25.732   2.170  0.00  0.00      PROA  
ATOM    391  CG1 ILE P 419      -3.701 -27.892   0.162  0.00  0.00      PROA  
ATOM    392 HG11 ILE P 419      -4.412 -28.550  -0.381  0.00  0.00      PROA  
ATOM    393 HG12 ILE P 419      -2.735 -28.396   0.380  0.00  0.00      PROA  
ATOM    394  CD  ILE P 419      -3.433 -26.586  -0.617  0.00  0.00      PROA  
ATOM    395  HD1 ILE P 419      -4.445 -26.158  -0.781  0.00  0.00      PROA  
ATOM    396  HD2 ILE P 419      -3.030 -26.837  -1.621  0.00  0.00      PROA  
ATOM    397  HD3 ILE P 419      -2.869 -25.818  -0.045  0.00  0.00      PROA  
ATOM    398  C   ILE P 419      -5.483 -28.837   3.417  0.00  0.00      PROA  
ATOM    399  O   ILE P 419      -4.930 -28.792   4.508  0.00  0.00      PROA  
ATOM    400  N   TYR P 420      -6.858 -28.829   3.297  0.00  0.00      PROA  
ATOM    401  HN  TYR P 420      -7.205 -28.772   2.365  0.00  0.00      PROA  
ATOM    402  CA  TYR P 420      -7.806 -28.690   4.445  0.00  0.00      PROA  
ATOM    403  HA  TYR P 420      -7.501 -27.757   4.895  0.00  0.00      PROA  
ATOM    404  CB  TYR P 420      -9.341 -28.527   4.046  0.00  0.00      PROA  
ATOM    405  HB1 TYR P 420      -9.563 -29.245   3.228  0.00  0.00      PROA  
ATOM    406  HB2 TYR P 420      -9.465 -27.504   3.631  0.00  0.00      PROA  
ATOM    407  CG  TYR P 420     -10.273 -28.714   5.226  0.00  0.00      PROA  
ATOM    408  CD1 TYR P 420     -10.090 -28.001   6.470  0.00  0.00      PROA  
ATOM    409  HD1 TYR P 420      -9.233 -27.345   6.505  0.00  0.00      PROA  
ATOM    410  CE1 TYR P 420     -10.979 -28.118   7.540  0.00  0.00      PROA  
ATOM    411  HE1 TYR P 420     -10.687 -27.687   8.485  0.00  0.00      PROA  
ATOM    412  CZ  TYR P 420     -12.060 -29.044   7.504  0.00  0.00      PROA  
ATOM    413  OH  TYR P 420     -12.822 -29.309   8.592  0.00  0.00      PROA  
ATOM    414  HH  TYR P 420     -12.607 -28.654   9.261  0.00  0.00      PROA  
ATOM    415  CD2 TYR P 420     -11.355 -29.599   5.229  0.00  0.00      PROA  
ATOM    416  HD2 TYR P 420     -11.648 -30.153   4.349  0.00  0.00      PROA  
ATOM    417  CE2 TYR P 420     -12.235 -29.755   6.357  0.00  0.00      PROA  
ATOM    418  HE2 TYR P 420     -12.944 -30.569   6.361  0.00  0.00      PROA  
ATOM    419  C   TYR P 420      -7.642 -29.858   5.533  0.00  0.00      PROA  
ATOM    420  O   TYR P 420      -7.579 -29.589   6.726  0.00  0.00      PROA  
ATOM    421  N   THR P 421      -7.603 -31.125   5.084  0.00  0.00      PROA  
ATOM    422  HN  THR P 421      -7.735 -31.341   4.119  0.00  0.00      PROA  
ATOM    423  CA  THR P 421      -7.529 -32.315   5.949  0.00  0.00      PROA  
ATOM    424  HA  THR P 421      -8.282 -32.153   6.706  0.00  0.00      PROA  
ATOM    425  CB  THR P 421      -7.933 -33.559   5.181  0.00  0.00      PROA  
ATOM    426  HB  THR P 421      -8.790 -33.263   4.540  0.00  0.00      PROA  
ATOM    427  OG1 THR P 421      -8.350 -34.617   5.997  0.00  0.00      PROA  
ATOM    428  HG1 THR P 421      -9.036 -34.252   6.561  0.00  0.00      PROA  
ATOM    429  CG2 THR P 421      -6.809 -34.159   4.324  0.00  0.00      PROA  
ATOM    430 HG21 THR P 421      -6.230 -33.293   3.938  0.00  0.00      PROA  
ATOM    431 HG22 THR P 421      -7.218 -34.808   3.520  0.00  0.00      PROA  
ATOM    432 HG23 THR P 421      -6.071 -34.606   5.025  0.00  0.00      PROA  
ATOM    433  C   THR P 421      -6.145 -32.415   6.705  0.00  0.00      PROA  
ATOM    434  O   THR P 421      -6.001 -32.771   7.816  0.00  0.00      PROA  
ATOM    435  N   ALA P 422      -5.079 -31.964   6.001  0.00  0.00      PROA  
ATOM    436  HN  ALA P 422      -5.194 -31.672   5.055  0.00  0.00      PROA  
ATOM    437  CA  ALA P 422      -3.748 -31.764   6.520  0.00  0.00      PROA  
ATOM    438  HA  ALA P 422      -3.483 -32.716   6.954  0.00  0.00      PROA  
ATOM    439  CB  ALA P 422      -2.684 -31.361   5.498  0.00  0.00      PROA  
ATOM    440  HB1 ALA P 422      -2.882 -30.509   4.812  0.00  0.00      PROA  
ATOM    441  HB2 ALA P 422      -2.413 -32.186   4.805  0.00  0.00      PROA  
ATOM    442  HB3 ALA P 422      -1.780 -31.135   6.103  0.00  0.00      PROA  
ATOM    443  C   ALA P 422      -3.780 -30.761   7.706  0.00  0.00      PROA  
ATOM    444  O   ALA P 422      -3.166 -31.025   8.715  0.00  0.00      PROA  
ATOM    445  N   VAL P 423      -4.432 -29.538   7.490  0.00  0.00      PROA  
ATOM    446  HN  VAL P 423      -4.980 -29.400   6.668  0.00  0.00      PROA  
ATOM    447  CA  VAL P 423      -4.443 -28.502   8.486  0.00  0.00      PROA  
ATOM    448  HA  VAL P 423      -3.476 -28.566   8.965  0.00  0.00      PROA  
ATOM    449  CB  VAL P 423      -4.646 -27.121   7.942  0.00  0.00      PROA  
ATOM    450  HB  VAL P 423      -4.523 -26.409   8.786  0.00  0.00      PROA  
ATOM    451  CG1 VAL P 423      -3.552 -26.974   6.830  0.00  0.00      PROA  
ATOM    452 HG11 VAL P 423      -2.566 -27.165   7.304  0.00  0.00      PROA  
ATOM    453 HG12 VAL P 423      -3.514 -26.014   6.272  0.00  0.00      PROA  
ATOM    454 HG13 VAL P 423      -3.655 -27.680   5.979  0.00  0.00      PROA  
ATOM    455  CG2 VAL P 423      -6.039 -26.835   7.267  0.00  0.00      PROA  
ATOM    456 HG21 VAL P 423      -6.077 -25.758   6.999  0.00  0.00      PROA  
ATOM    457 HG22 VAL P 423      -6.893 -27.114   7.920  0.00  0.00      PROA  
ATOM    458 HG23 VAL P 423      -6.102 -27.448   6.342  0.00  0.00      PROA  
ATOM    459  C   VAL P 423      -5.448 -28.762   9.602  0.00  0.00      PROA  
ATOM    460  O   VAL P 423      -5.342 -28.170  10.641  0.00  0.00      PROA  
ATOM    461  N   PHE P 424      -6.413 -29.696   9.378  0.00  0.00      PROA  
ATOM    462  HN  PHE P 424      -6.593 -30.039   8.460  0.00  0.00      PROA  
ATOM    463  CA  PHE P 424      -7.400 -30.157  10.339  0.00  0.00      PROA  
ATOM    464  HA  PHE P 424      -7.630 -29.312  10.971  0.00  0.00      PROA  
ATOM    465  CB  PHE P 424      -8.599 -30.737   9.517  0.00  0.00      PROA  
ATOM    466  HB1 PHE P 424      -8.212 -31.659   9.032  0.00  0.00      PROA  
ATOM    467  HB2 PHE P 424      -9.114 -30.127   8.744  0.00  0.00      PROA  
ATOM    468  CG  PHE P 424      -9.712 -31.102  10.500  0.00  0.00      PROA  
ATOM    469  CD1 PHE P 424      -9.952 -32.407  10.930  0.00  0.00      PROA  
ATOM    470  HD1 PHE P 424      -9.326 -33.242  10.650  0.00  0.00      PROA  
ATOM    471  CE1 PHE P 424     -10.986 -32.676  11.731  0.00  0.00      PROA  
ATOM    472  HE1 PHE P 424     -11.178 -33.721  11.924  0.00  0.00      PROA  
ATOM    473  CZ  PHE P 424     -11.883 -31.626  12.166  0.00  0.00      PROA  
ATOM    474  HZ  PHE P 424     -12.790 -31.818  12.720  0.00  0.00      PROA  
ATOM    475  CD2 PHE P 424     -10.538 -30.042  10.939  0.00  0.00      PROA  
ATOM    476  HD2 PHE P 424     -10.400 -29.025  10.604  0.00  0.00      PROA  
ATOM    477  CE2 PHE P 424     -11.658 -30.323  11.745  0.00  0.00      PROA  
ATOM    478  HE2 PHE P 424     -12.317 -29.528  12.062  0.00  0.00      PROA  
ATOM    479  C   PHE P 424      -6.697 -31.122  11.313  0.00  0.00      PROA  
ATOM    480  O   PHE P 424      -7.018 -31.166  12.513  0.00  0.00      PROA  
ATOM    481  N   THR P 425      -5.618 -31.803  10.840  0.00  0.00      PROA  
ATOM    482  HN  THR P 425      -5.391 -31.756   9.871  0.00  0.00      PROA  
ATOM    483  CA  THR P 425      -4.774 -32.707  11.684  0.00  0.00      PROA  
ATOM    484  HA  THR P 425      -5.308 -33.623  11.887  0.00  0.00      PROA  
ATOM    485  CB  THR P 425      -3.701 -33.330  10.851  0.00  0.00      PROA  
ATOM    486  HB  THR P 425      -2.918 -32.616  10.517  0.00  0.00      PROA  
ATOM    487  OG1 THR P 425      -4.169 -33.923   9.702  0.00  0.00      PROA  
ATOM    488  HG1 THR P 425      -5.025 -34.331   9.850  0.00  0.00      PROA  
ATOM    489  CG2 THR P 425      -2.905 -34.463  11.527  0.00  0.00      PROA  
ATOM    490 HG21 THR P 425      -3.584 -35.237  11.944  0.00  0.00      PROA  
ATOM    491 HG22 THR P 425      -2.297 -34.025  12.347  0.00  0.00      PROA  
ATOM    492 HG23 THR P 425      -2.113 -34.808  10.828  0.00  0.00      PROA  
ATOM    493  C   THR P 425      -4.171 -32.106  12.933  0.00  0.00      PROA  
ATOM    494  O   THR P 425      -4.378 -32.841  13.894  0.00  0.00      PROA  
ATOM    495  N   PRO P 426      -3.526 -30.910  13.196  0.00  0.00      PROA  
ATOM    496  CD  PRO P 426      -2.995 -30.066  12.134  0.00  0.00      PROA  
ATOM    497  HD1 PRO P 426      -3.765 -29.793  11.381  0.00  0.00      PROA  
ATOM    498  HD2 PRO P 426      -2.169 -30.604  11.623  0.00  0.00      PROA  
ATOM    499  CA  PRO P 426      -3.239 -30.462  14.602  0.00  0.00      PROA  
ATOM    500  HA  PRO P 426      -2.779 -31.257  15.170  0.00  0.00      PROA  
ATOM    501  CB  PRO P 426      -2.263 -29.253  14.361  0.00  0.00      PROA  
ATOM    502  HB1 PRO P 426      -1.260 -29.719  14.457  0.00  0.00      PROA  
ATOM    503  HB2 PRO P 426      -2.332 -28.561  15.228  0.00  0.00      PROA  
ATOM    504  CG  PRO P 426      -2.491 -28.801  12.903  0.00  0.00      PROA  
ATOM    505  HG1 PRO P 426      -3.369 -28.122  12.948  0.00  0.00      PROA  
ATOM    506  HG2 PRO P 426      -1.662 -28.222  12.442  0.00  0.00      PROA  
ATOM    507  C   PRO P 426      -4.519 -29.952  15.283  0.00  0.00      PROA  
ATOM    508  O   PRO P 426      -4.619 -29.845  16.473  0.00  0.00      PROA  
ATOM    509  N   TYR P 427      -5.384 -29.285  14.540  0.00  0.00      PROA  
ATOM    510  HN  TYR P 427      -5.292 -29.215  13.549  0.00  0.00      PROA  
ATOM    511  CA  TYR P 427      -6.392 -28.405  15.052  0.00  0.00      PROA  
ATOM    512  HA  TYR P 427      -5.885 -27.822  15.807  0.00  0.00      PROA  
ATOM    513  CB  TYR P 427      -6.932 -27.549  13.828  0.00  0.00      PROA  
ATOM    514  HB1 TYR P 427      -7.172 -28.213  12.970  0.00  0.00      PROA  
ATOM    515  HB2 TYR P 427      -6.224 -26.796  13.423  0.00  0.00      PROA  
ATOM    516  CG  TYR P 427      -8.258 -26.864  14.069  0.00  0.00      PROA  
ATOM    517  CD1 TYR P 427      -8.310 -25.642  14.596  0.00  0.00      PROA  
ATOM    518  HD1 TYR P 427      -7.395 -25.127  14.851  0.00  0.00      PROA  
ATOM    519  CE1 TYR P 427      -9.498 -24.912  14.714  0.00  0.00      PROA  
ATOM    520  HE1 TYR P 427      -9.461 -23.958  15.218  0.00  0.00      PROA  
ATOM    521  CZ  TYR P 427     -10.666 -25.554  14.324  0.00  0.00      PROA  
ATOM    522  OH  TYR P 427     -11.893 -25.000  14.608  0.00  0.00      PROA  
ATOM    523  HH  TYR P 427     -12.617 -25.555  14.307  0.00  0.00      PROA  
ATOM    524  CD2 TYR P 427      -9.401 -27.524  13.596  0.00  0.00      PROA  
ATOM    525  HD2 TYR P 427      -9.287 -28.549  13.275  0.00  0.00      PROA  
ATOM    526  CE2 TYR P 427     -10.640 -26.860  13.787  0.00  0.00      PROA  
ATOM    527  HE2 TYR P 427     -11.541 -27.391  13.519  0.00  0.00      PROA  
ATOM    528  C   TYR P 427      -7.446 -29.160  15.874  0.00  0.00      PROA  
ATOM    529  O   TYR P 427      -7.819 -28.804  16.975  0.00  0.00      PROA  
ATOM    530  N   SER P 428      -7.836 -30.378  15.292  0.00  0.00      PROA  
ATOM    531  HN  SER P 428      -7.394 -30.577  14.421  0.00  0.00      PROA  
ATOM    532  CA  SER P 428      -8.634 -31.348  15.894  0.00  0.00      PROA  
ATOM    533  HA  SER P 428      -9.495 -30.837  16.301  0.00  0.00      PROA  
ATOM    534  CB  SER P 428      -8.999 -32.502  14.960  0.00  0.00      PROA  
ATOM    535  HB1 SER P 428      -9.590 -32.228  14.060  0.00  0.00      PROA  
ATOM    536  HB2 SER P 428      -9.651 -33.227  15.493  0.00  0.00      PROA  
ATOM    537  OG  SER P 428      -7.789 -32.953  14.340  0.00  0.00      PROA  
ATOM    538  HG1 SER P 428      -7.481 -32.237  13.779  0.00  0.00      PROA  
ATOM    539  C   SER P 428      -7.993 -31.947  17.193  0.00  0.00      PROA  
ATOM    540  O   SER P 428      -8.662 -32.188  18.173  0.00  0.00      PROA  
ATOM    541  N   ALA P 429      -6.625 -32.069  17.179  0.00  0.00      PROA  
ATOM    542  HN  ALA P 429      -6.111 -31.814  16.363  0.00  0.00      PROA  
ATOM    543  CA  ALA P 429      -5.875 -32.472  18.322  0.00  0.00      PROA  
ATOM    544  HA  ALA P 429      -6.276 -33.330  18.840  0.00  0.00      PROA  
ATOM    545  CB  ALA P 429      -4.424 -32.924  17.848  0.00  0.00      PROA  
ATOM    546  HB1 ALA P 429      -3.982 -32.177  17.154  0.00  0.00      PROA  
ATOM    547  HB2 ALA P 429      -4.380 -33.937  17.394  0.00  0.00      PROA  
ATOM    548  HB3 ALA P 429      -3.703 -32.877  18.693  0.00  0.00      PROA  
ATOM    549  C   ALA P 429      -5.776 -31.387  19.365  0.00  0.00      PROA  
ATOM    550  O   ALA P 429      -5.673 -31.638  20.583  0.00  0.00      PROA  
ATOM    551  N   ALA P 430      -5.859 -30.067  18.986  0.00  0.00      PROA  
ATOM    552  HN  ALA P 430      -6.013 -29.880  18.019  0.00  0.00      PROA  
ATOM    553  CA  ALA P 430      -5.807 -28.887  19.826  0.00  0.00      PROA  
ATOM    554  HA  ALA P 430      -4.928 -28.918  20.452  0.00  0.00      PROA  
ATOM    555  CB  ALA P 430      -5.637 -27.534  19.061  0.00  0.00      PROA  
ATOM    556  HB1 ALA P 430      -6.633 -27.169  18.730  0.00  0.00      PROA  
ATOM    557  HB2 ALA P 430      -4.951 -27.599  18.190  0.00  0.00      PROA  
ATOM    558  HB3 ALA P 430      -5.258 -26.722  19.718  0.00  0.00      PROA  
ATOM    559  C   ALA P 430      -6.994 -28.956  20.830  0.00  0.00      PROA  
ATOM    560  O   ALA P 430      -6.895 -28.720  22.052  0.00  0.00      PROA  
ATOM    561  N   PHE P 431      -8.243 -29.363  20.378  0.00  0.00      PROA  
ATOM    562  HN  PHE P 431      -8.288 -29.523  19.395  0.00  0.00      PROA  
ATOM    563  CA  PHE P 431      -9.434 -29.393  21.109  0.00  0.00      PROA  
ATOM    564  HA  PHE P 431      -9.384 -28.770  21.990  0.00  0.00      PROA  
ATOM    565  CB  PHE P 431     -10.733 -28.909  20.290  0.00  0.00      PROA  
ATOM    566  HB1 PHE P 431     -11.690 -29.065  20.833  0.00  0.00      PROA  
ATOM    567  HB2 PHE P 431     -10.881 -29.495  19.358  0.00  0.00      PROA  
ATOM    568  CG  PHE P 431     -10.675 -27.440  19.959  0.00  0.00      PROA  
ATOM    569  CD1 PHE P 431     -11.457 -26.554  20.753  0.00  0.00      PROA  
ATOM    570  HD1 PHE P 431     -11.997 -26.980  21.586  0.00  0.00      PROA  
ATOM    571  CE1 PHE P 431     -11.489 -25.230  20.454  0.00  0.00      PROA  
ATOM    572  HE1 PHE P 431     -12.201 -24.609  20.977  0.00  0.00      PROA  
ATOM    573  CZ  PHE P 431     -10.868 -24.671  19.336  0.00  0.00      PROA  
ATOM    574  HZ  PHE P 431     -11.077 -23.635  19.110  0.00  0.00      PROA  
ATOM    575  CD2 PHE P 431     -10.023 -26.894  18.825  0.00  0.00      PROA  
ATOM    576  HD2 PHE P 431      -9.536 -27.624  18.195  0.00  0.00      PROA  
ATOM    577  CE2 PHE P 431     -10.055 -25.544  18.543  0.00  0.00      PROA  
ATOM    578  HE2 PHE P 431      -9.515 -25.179  17.681  0.00  0.00      PROA  
ATOM    579  C   PHE P 431      -9.709 -30.746  21.751  0.00  0.00      PROA  
ATOM    580  O   PHE P 431     -10.845 -31.052  22.079  0.00  0.00      PROA  
ATOM    581  N   LEU P 432      -8.623 -31.597  21.943  0.00  0.00      PROA  
ATOM    582  HN  LEU P 432      -7.760 -31.144  21.732  0.00  0.00      PROA  
ATOM    583  CA  LEU P 432      -8.580 -32.886  22.532  0.00  0.00      PROA  
ATOM    584  HA  LEU P 432      -9.268 -33.518  21.990  0.00  0.00      PROA  
ATOM    585  CB  LEU P 432      -7.217 -33.555  22.408  0.00  0.00      PROA  
ATOM    586  HB1 LEU P 432      -6.476 -32.796  22.739  0.00  0.00      PROA  
ATOM    587  HB2 LEU P 432      -6.969 -33.735  21.340  0.00  0.00      PROA  
ATOM    588  CG  LEU P 432      -6.997 -34.846  23.244  0.00  0.00      PROA  
ATOM    589  HG  LEU P 432      -7.231 -34.714  24.322  0.00  0.00      PROA  
ATOM    590  CD1 LEU P 432      -7.851 -35.951  22.622  0.00  0.00      PROA  
ATOM    591 HD11 LEU P 432      -7.924 -35.918  21.514  0.00  0.00      PROA  
ATOM    592 HD12 LEU P 432      -8.919 -35.803  22.891  0.00  0.00      PROA  
ATOM    593 HD13 LEU P 432      -7.511 -36.980  22.867  0.00  0.00      PROA  
ATOM    594  CD2 LEU P 432      -5.580 -35.331  23.215  0.00  0.00      PROA  
ATOM    595 HD21 LEU P 432      -5.033 -34.596  23.843  0.00  0.00      PROA  
ATOM    596 HD22 LEU P 432      -5.215 -35.467  22.175  0.00  0.00      PROA  
ATOM    597 HD23 LEU P 432      -5.613 -36.292  23.773  0.00  0.00      PROA  
ATOM    598  C   LEU P 432      -9.093 -32.879  23.961  0.00  0.00      PROA  
ATOM    599  O   LEU P 432      -9.862 -33.771  24.373  0.00  0.00      PROA  
ATOM    600  N   LEU P 433      -8.685 -31.838  24.701  0.00  0.00      PROA  
ATOM    601  HN  LEU P 433      -8.033 -31.197  24.303  0.00  0.00      PROA  
ATOM    602  CA  LEU P 433      -9.089 -31.516  26.051  0.00  0.00      PROA  
ATOM    603  HA  LEU P 433      -9.070 -32.357  26.729  0.00  0.00      PROA  
ATOM    604  CB  LEU P 433      -8.149 -30.488  26.685  0.00  0.00      PROA  
ATOM    605  HB1 LEU P 433      -8.534 -30.166  27.676  0.00  0.00      PROA  
ATOM    606  HB2 LEU P 433      -8.058 -29.620  25.997  0.00  0.00      PROA  
ATOM    607  CG  LEU P 433      -6.667 -31.019  26.922  0.00  0.00      PROA  
ATOM    608  HG  LEU P 433      -6.065 -30.179  27.330  0.00  0.00      PROA  
ATOM    609  CD1 LEU P 433      -6.706 -32.217  27.898  0.00  0.00      PROA  
ATOM    610 HD11 LEU P 433      -5.657 -32.485  28.146  0.00  0.00      PROA  
ATOM    611 HD12 LEU P 433      -7.099 -33.141  27.421  0.00  0.00      PROA  
ATOM    612 HD13 LEU P 433      -7.301 -31.925  28.790  0.00  0.00      PROA  
ATOM    613  CD2 LEU P 433      -5.878 -31.338  25.626  0.00  0.00      PROA  
ATOM    614 HD21 LEU P 433      -6.297 -32.186  25.044  0.00  0.00      PROA  
ATOM    615 HD22 LEU P 433      -4.854 -31.691  25.870  0.00  0.00      PROA  
ATOM    616 HD23 LEU P 433      -5.739 -30.384  25.073  0.00  0.00      PROA  
ATOM    617  C   LEU P 433     -10.566 -31.066  26.096  0.00  0.00      PROA  
ATOM    618  O   LEU P 433     -11.132 -30.411  25.216  0.00  0.00      PROA  
ATOM    619  N   LYS P 434     -11.179 -31.433  27.175  0.00  0.00      PROA  
ATOM    620  HN  LYS P 434     -10.695 -31.998  27.839  0.00  0.00      PROA  
ATOM    621  CA  LYS P 434     -12.491 -31.077  27.608  0.00  0.00      PROA  
ATOM    622  HA  LYS P 434     -13.117 -30.878  26.751  0.00  0.00      PROA  
ATOM    623  CB  LYS P 434     -13.252 -32.077  28.509  0.00  0.00      PROA  
ATOM    624  HB1 LYS P 434     -14.128 -31.607  29.005  0.00  0.00      PROA  
ATOM    625  HB2 LYS P 434     -12.632 -32.395  29.375  0.00  0.00      PROA  
ATOM    626  CG  LYS P 434     -13.920 -33.230  27.721  0.00  0.00      PROA  
ATOM    627  HG1 LYS P 434     -14.363 -32.803  26.796  0.00  0.00      PROA  
ATOM    628  HG2 LYS P 434     -14.835 -33.591  28.236  0.00  0.00      PROA  
ATOM    629  CD  LYS P 434     -13.035 -34.413  27.329  0.00  0.00      PROA  
ATOM    630  HD1 LYS P 434     -12.628 -34.810  28.284  0.00  0.00      PROA  
ATOM    631  HD2 LYS P 434     -12.142 -34.178  26.711  0.00  0.00      PROA  
ATOM    632  CE  LYS P 434     -13.739 -35.553  26.561  0.00  0.00      PROA  
ATOM    633  HE1 LYS P 434     -14.021 -35.131  25.573  0.00  0.00      PROA  
ATOM    634  HE2 LYS P 434     -14.682 -35.897  27.037  0.00  0.00      PROA  
ATOM    635  NZ  LYS P 434     -12.860 -36.743  26.412  0.00  0.00      PROA  
ATOM    636  HZ1 LYS P 434     -12.964 -37.267  25.519  0.00  0.00      PROA  
ATOM    637  HZ2 LYS P 434     -12.993 -37.398  27.208  0.00  0.00      PROA  
ATOM    638  HZ3 LYS P 434     -11.846 -36.516  26.466  0.00  0.00      PROA  
ATOM    639  C   LYS P 434     -12.449 -29.770  28.371  0.00  0.00      PROA  
ATOM    640  O   LYS P 434     -11.543 -29.544  29.151  0.00  0.00      PROA  
ATOM    641  N   GLU P 435     -13.371 -28.876  28.078  0.00  0.00      PROA  
ATOM    642  HN  GLU P 435     -13.934 -29.055  27.275  0.00  0.00      PROA  
ATOM    643  CA  GLU P 435     -13.566 -27.637  28.816  0.00  0.00      PROA  
ATOM    644  HA  GLU P 435     -12.739 -27.262  29.401  0.00  0.00      PROA  
ATOM    645  CB  GLU P 435     -14.011 -26.475  27.851  0.00  0.00      PROA  
ATOM    646  HB1 GLU P 435     -14.234 -25.540  28.409  0.00  0.00      PROA  
ATOM    647  HB2 GLU P 435     -14.880 -26.743  27.212  0.00  0.00      PROA  
ATOM    648  CG  GLU P 435     -12.860 -26.127  26.852  0.00  0.00      PROA  
ATOM    649  HG1 GLU P 435     -13.156 -26.496  25.846  0.00  0.00      PROA  
ATOM    650  HG2 GLU P 435     -11.955 -26.723  27.096  0.00  0.00      PROA  
ATOM    651  CD  GLU P 435     -12.468 -24.692  26.769  0.00  0.00      PROA  
ATOM    652  OE1 GLU P 435     -12.734 -23.949  25.726  0.00  0.00      PROA  
ATOM    653  OE2 GLU P 435     -12.012 -24.146  27.824  0.00  0.00      PROA  
ATOM    654  C   GLU P 435     -14.740 -27.889  29.728  0.00  0.00      PROA  
ATOM    655  O   GLU P 435     -15.423 -28.943  29.600  0.00  0.00      PROA  
ATOM    656  N   THR P 436     -15.020 -26.957  30.711  0.00  0.00      PROA  
ATOM    657  HN  THR P 436     -14.505 -26.105  30.756  0.00  0.00      PROA  
ATOM    658  CA  THR P 436     -16.055 -27.137  31.744  0.00  0.00      PROA  
ATOM    659  HA  THR P 436     -16.869 -27.515  31.144  0.00  0.00      PROA  
ATOM    660  CB  THR P 436     -15.705 -28.110  32.862  0.00  0.00      PROA  
ATOM    661  HB  THR P 436     -15.356 -29.097  32.487  0.00  0.00      PROA  
ATOM    662  OG1 THR P 436     -16.865 -28.549  33.600  0.00  0.00      PROA  
ATOM    663  HG1 THR P 436     -16.847 -29.494  33.772  0.00  0.00      PROA  
ATOM    664  CG2 THR P 436     -14.652 -27.536  33.827  0.00  0.00      PROA  
ATOM    665 HG21 THR P 436     -13.888 -26.976  33.247  0.00  0.00      PROA  
ATOM    666 HG22 THR P 436     -14.159 -28.375  34.363  0.00  0.00      PROA  
ATOM    667 HG23 THR P 436     -15.113 -26.854  34.573  0.00  0.00      PROA  
ATOM    668  C   THR P 436     -16.393 -25.761  32.245  0.00  0.00      PROA  
ATOM    669  O   THR P 436     -15.707 -24.792  32.078  0.00  0.00      PROA  
ATOM    670  N   GLU P 437     -17.609 -25.711  32.906  0.00  0.00      PROA  
ATOM    671  HN  GLU P 437     -18.063 -26.589  33.039  0.00  0.00      PROA  
ATOM    672  CA  GLU P 437     -18.157 -24.508  33.451  0.00  0.00      PROA  
ATOM    673  HA  GLU P 437     -17.804 -23.600  32.984  0.00  0.00      PROA  
ATOM    674  CB  GLU P 437     -19.642 -24.393  33.200  0.00  0.00      PROA  
ATOM    675  HB1 GLU P 437     -20.072 -23.431  33.554  0.00  0.00      PROA  
ATOM    676  HB2 GLU P 437     -20.168 -25.269  33.636  0.00  0.00      PROA  
ATOM    677  CG  GLU P 437     -19.943 -24.253  31.736  0.00  0.00      PROA  
ATOM    678  HG1 GLU P 437     -19.147 -24.580  31.033  0.00  0.00      PROA  
ATOM    679  HG2 GLU P 437     -20.045 -23.183  31.456  0.00  0.00      PROA  
ATOM    680  CD  GLU P 437     -21.275 -24.819  31.258  0.00  0.00      PROA  
ATOM    681  OE1 GLU P 437     -21.503 -26.040  31.401  0.00  0.00      PROA  
ATOM    682  OE2 GLU P 437     -22.184 -24.045  30.852  0.00  0.00      PROA  
ATOM    683  C   GLU P 437     -17.616 -24.365  34.928  0.00  0.00      PROA  
ATOM    684  O   GLU P 437     -16.434 -24.122  35.130  0.00  0.00      PROA  
ATOM    685  N   GLU P 438     -18.434 -24.649  35.960  0.00  0.00      PROA  
ATOM    686  HN  GLU P 438     -19.332 -25.056  35.809  0.00  0.00      PROA  
ATOM    687  CA  GLU P 438     -17.969 -24.617  37.360  0.00  0.00      PROA  
ATOM    688  HA  GLU P 438     -17.356 -23.729  37.316  0.00  0.00      PROA  
ATOM    689  CB  GLU P 438     -19.168 -24.135  38.222  0.00  0.00      PROA  
ATOM    690  HB1 GLU P 438     -18.713 -24.195  39.234  0.00  0.00      PROA  
ATOM    691  HB2 GLU P 438     -20.041 -24.809  38.087  0.00  0.00      PROA  
ATOM    692  CG  GLU P 438     -19.537 -22.628  38.111  0.00  0.00      PROA  
ATOM    693  HG1 GLU P 438     -19.964 -22.467  37.098  0.00  0.00      PROA  
ATOM    694  HG2 GLU P 438     -18.620 -22.019  38.255  0.00  0.00      PROA  
ATOM    695  CD  GLU P 438     -20.540 -22.295  39.205  0.00  0.00      PROA  
ATOM    696  OE1 GLU P 438     -21.741 -22.191  38.861  0.00  0.00      PROA  
ATOM    697  OE2 GLU P 438     -20.156 -22.264  40.399  0.00  0.00      PROA  
ATOM    698  C   GLU P 438     -17.168 -25.815  37.936  0.00  0.00      PROA  
ATOM    699  O   GLU P 438     -16.558 -25.750  38.966  0.00  0.00      PROA  
ATOM    700  N   GLY P 439     -17.168 -26.958  37.268  0.00  0.00      PROA  
ATOM    701  HN  GLY P 439     -17.642 -26.885  36.394  0.00  0.00      PROA  
ATOM    702  CA  GLY P 439     -16.759 -28.271  37.713  0.00  0.00      PROA  
ATOM    703  HA1 GLY P 439     -17.037 -28.969  36.937  0.00  0.00      PROA  
ATOM    704  HA2 GLY P 439     -17.254 -28.341  38.671  0.00  0.00      PROA  
ATOM    705  C   GLY P 439     -15.291 -28.665  37.979  0.00  0.00      PROA  
ATOM    706  O   GLY P 439     -14.414 -27.843  37.826  0.00  0.00      PROA  
ATOM    707  N   PRO P 440     -15.090 -29.914  38.355  0.00  0.00      PROA  
ATOM    708  CD  PRO P 440     -15.999 -30.636  39.244  0.00  0.00      PROA  
ATOM    709  HD1 PRO P 440     -16.972 -30.807  38.737  0.00  0.00      PROA  
ATOM    710  HD2 PRO P 440     -16.354 -29.970  40.060  0.00  0.00      PROA  
ATOM    711  CA  PRO P 440     -13.798 -30.540  38.220  0.00  0.00      PROA  
ATOM    712  HA  PRO P 440     -13.068 -30.149  38.913  0.00  0.00      PROA  
ATOM    713  CB  PRO P 440     -14.051 -31.937  38.585  0.00  0.00      PROA  
ATOM    714  HB1 PRO P 440     -13.159 -32.414  39.045  0.00  0.00      PROA  
ATOM    715  HB2 PRO P 440     -14.360 -32.645  37.787  0.00  0.00      PROA  
ATOM    716  CG  PRO P 440     -15.163 -31.788  39.657  0.00  0.00      PROA  
ATOM    717  HG1 PRO P 440     -15.850 -32.649  39.801  0.00  0.00      PROA  
ATOM    718  HG2 PRO P 440     -14.764 -31.585  40.674  0.00  0.00      PROA  
ATOM    719  C   PRO P 440     -13.123 -30.383  36.782  0.00  0.00      PROA  
ATOM    720  O   PRO P 440     -13.750 -30.732  35.802  0.00  0.00      PROA  
ATOM    721  N   PRO P 441     -11.850 -30.002  36.631  0.00  0.00      PROA  
ATOM    722  CD  PRO P 441     -11.048 -29.208  37.552  0.00  0.00      PROA  
ATOM    723  HD1 PRO P 441     -10.892 -29.794  38.482  0.00  0.00      PROA  
ATOM    724  HD2 PRO P 441     -11.565 -28.239  37.721  0.00  0.00      PROA  
ATOM    725  CA  PRO P 441     -10.846 -30.739  35.741  0.00  0.00      PROA  
ATOM    726  HA  PRO P 441     -10.987 -30.305  34.762  0.00  0.00      PROA  
ATOM    727  CB  PRO P 441      -9.537 -30.340  36.332  0.00  0.00      PROA  
ATOM    728  HB1 PRO P 441      -8.785 -30.451  35.522  0.00  0.00      PROA  
ATOM    729  HB2 PRO P 441      -9.389 -31.049  37.175  0.00  0.00      PROA  
ATOM    730  CG  PRO P 441      -9.663 -28.972  36.899  0.00  0.00      PROA  
ATOM    731  HG1 PRO P 441      -8.799 -28.682  37.534  0.00  0.00      PROA  
ATOM    732  HG2 PRO P 441      -9.780 -28.304  36.018  0.00  0.00      PROA  
ATOM    733  C   PRO P 441     -11.100 -32.242  35.486  0.00  0.00      PROA  
ATOM    734  O   PRO P 441     -11.433 -32.954  36.419  0.00  0.00      PROA  
ATOM    735  N   ALA P 442     -10.902 -32.668  34.207  0.00  0.00      PROA  
ATOM    736  HN  ALA P 442     -10.532 -32.152  33.439  0.00  0.00      PROA  
ATOM    737  CA  ALA P 442     -11.288 -34.023  33.773  0.00  0.00      PROA  
ATOM    738  HA  ALA P 442     -12.266 -34.241  34.177  0.00  0.00      PROA  
ATOM    739  CB  ALA P 442     -11.535 -33.903  32.214  0.00  0.00      PROA  
ATOM    740  HB1 ALA P 442     -10.608 -33.810  31.609  0.00  0.00      PROA  
ATOM    741  HB2 ALA P 442     -12.161 -32.985  32.198  0.00  0.00      PROA  
ATOM    742  HB3 ALA P 442     -12.181 -34.783  32.009  0.00  0.00      PROA  
ATOM    743  C   ALA P 442     -10.300 -35.128  34.131  0.00  0.00      PROA  
ATOM    744  O   ALA P 442      -9.085 -34.984  34.291  0.00  0.00      PROA  
ATOM    745  N   THR P 443     -10.798 -36.366  34.152  0.00  0.00      PROA  
ATOM    746  HN  THR P 443     -11.762 -36.600  34.053  0.00  0.00      PROA  
ATOM    747  CA  THR P 443      -9.872 -37.462  34.664  0.00  0.00      PROA  
ATOM    748  HA  THR P 443      -9.128 -37.231  35.412  0.00  0.00      PROA  
ATOM    749  CB  THR P 443     -10.575 -38.577  35.479  0.00  0.00      PROA  
ATOM    750  HB  THR P 443     -11.297 -38.007  36.102  0.00  0.00      PROA  
ATOM    751  OG1 THR P 443      -9.706 -39.390  36.231  0.00  0.00      PROA  
ATOM    752  HG1 THR P 443      -9.217 -38.817  36.826  0.00  0.00      PROA  
ATOM    753  CG2 THR P 443     -11.403 -39.529  34.561  0.00  0.00      PROA  
ATOM    754 HG21 THR P 443     -10.728 -40.169  33.954  0.00  0.00      PROA  
ATOM    755 HG22 THR P 443     -11.985 -38.890  33.863  0.00  0.00      PROA  
ATOM    756 HG23 THR P 443     -12.080 -40.142  35.193  0.00  0.00      PROA  
ATOM    757  C   THR P 443      -9.260 -38.073  33.459  0.00  0.00      PROA  
ATOM    758  O   THR P 443      -8.331 -38.856  33.592  0.00  0.00      PROA  
ATOM    759  N   GLU P 444      -9.769 -37.693  32.273  0.00  0.00      PROA  
ATOM    760  HN  GLU P 444     -10.589 -37.144  32.128  0.00  0.00      PROA  
ATOM    761  CA  GLU P 444      -9.280 -37.999  30.996  0.00  0.00      PROA  
ATOM    762  HA  GLU P 444      -9.100 -39.064  30.961  0.00  0.00      PROA  
ATOM    763  CB  GLU P 444     -10.372 -37.666  29.960  0.00  0.00      PROA  
ATOM    764  HB1 GLU P 444      -9.899 -37.894  28.981  0.00  0.00      PROA  
ATOM    765  HB2 GLU P 444     -10.684 -36.600  29.962  0.00  0.00      PROA  
ATOM    766  CG  GLU P 444     -11.641 -38.504  30.288  0.00  0.00      PROA  
ATOM    767  HG1 GLU P 444     -12.159 -38.363  31.260  0.00  0.00      PROA  
ATOM    768  HG2 GLU P 444     -11.360 -39.579  30.264  0.00  0.00      PROA  
ATOM    769  CD  GLU P 444     -12.775 -38.368  29.269  0.00  0.00      PROA  
ATOM    770  OE1 GLU P 444     -12.705 -38.916  28.124  0.00  0.00      PROA  
ATOM    771  OE2 GLU P 444     -13.813 -37.766  29.591  0.00  0.00      PROA  
ATOM    772  C   GLU P 444      -7.992 -37.358  30.789  0.00  0.00      PROA  
ATOM    773  O   GLU P 444      -7.923 -36.132  30.861  0.00  0.00      PROA  
ATOM    774  N   CYS P 445      -6.949 -38.169  30.645  0.00  0.00      PROA  
ATOM    775  HN  CYS P 445      -7.065 -39.158  30.614  0.00  0.00      PROA  
ATOM    776  CA  CYS P 445      -5.650 -37.627  30.393  0.00  0.00      PROA  
ATOM    777  HA  CYS P 445      -5.641 -36.550  30.309  0.00  0.00      PROA  
ATOM    778  CB  CYS P 445      -4.804 -37.964  31.595  0.00  0.00      PROA  
ATOM    779  HB1 CYS P 445      -4.694 -39.060  31.735  0.00  0.00      PROA  
ATOM    780  HB2 CYS P 445      -5.479 -37.723  32.444  0.00  0.00      PROA  
ATOM    781  SG  CYS P 445      -3.097 -37.161  31.667  0.00  0.00      PROA  
ATOM    782  HG1 CYS P 445      -3.484 -35.900  31.546  0.00  0.00      PROA  
ATOM    783  C   CYS P 445      -5.172 -38.297  29.102  0.00  0.00      PROA  
ATOM    784  O   CYS P 445      -5.286 -39.510  28.974  0.00  0.00      PROA  
ATOM    785  N   GLY P 446      -4.665 -37.511  28.162  0.00  0.00      PROA  
ATOM    786  HN  GLY P 446      -4.513 -36.542  28.338  0.00  0.00      PROA  
ATOM    787  CA  GLY P 446      -4.119 -37.845  26.849  0.00  0.00      PROA  
ATOM    788  HA1 GLY P 446      -3.216 -38.437  26.872  0.00  0.00      PROA  
ATOM    789  HA2 GLY P 446      -3.881 -36.880  26.428  0.00  0.00      PROA  
ATOM    790  C   GLY P 446      -5.016 -38.572  25.925  0.00  0.00      PROA  
ATOM    791  O   GLY P 446      -6.238 -38.601  26.173  0.00  0.00      PROA  
ATOM    792  N   TYR P 447      -4.443 -39.087  24.881  0.00  0.00      PROA  
ATOM    793  HN  TYR P 447      -3.450 -39.177  24.859  0.00  0.00      PROA  
ATOM    794  CA  TYR P 447      -5.236 -39.677  23.826  0.00  0.00      PROA  
ATOM    795  HA  TYR P 447      -6.126 -39.082  23.679  0.00  0.00      PROA  
ATOM    796  CB  TYR P 447      -4.475 -39.568  22.440  0.00  0.00      PROA  
ATOM    797  HB1 TYR P 447      -3.610 -40.264  22.490  0.00  0.00      PROA  
ATOM    798  HB2 TYR P 447      -4.064 -38.551  22.262  0.00  0.00      PROA  
ATOM    799  CG  TYR P 447      -5.303 -40.057  21.351  0.00  0.00      PROA  
ATOM    800  CD1 TYR P 447      -5.143 -41.363  20.900  0.00  0.00      PROA  
ATOM    801  HD1 TYR P 447      -4.356 -41.983  21.304  0.00  0.00      PROA  
ATOM    802  CE1 TYR P 447      -6.065 -41.916  20.058  0.00  0.00      PROA  
ATOM    803  HE1 TYR P 447      -5.980 -42.979  19.887  0.00  0.00      PROA  
ATOM    804  CZ  TYR P 447      -7.186 -41.133  19.589  0.00  0.00      PROA  
ATOM    805  OH  TYR P 447      -8.069 -41.813  18.761  0.00  0.00      PROA  
ATOM    806  HH  TYR P 447      -7.676 -42.600  18.376  0.00  0.00      PROA  
ATOM    807  CD2 TYR P 447      -6.412 -39.280  20.912  0.00  0.00      PROA  
ATOM    808  HD2 TYR P 447      -6.562 -38.274  21.278  0.00  0.00      PROA  
ATOM    809  CE2 TYR P 447      -7.343 -39.821  20.011  0.00  0.00      PROA  
ATOM    810  HE2 TYR P 447      -8.199 -39.218  19.747  0.00  0.00      PROA  
ATOM    811  C   TYR P 447      -5.834 -41.047  24.186  0.00  0.00      PROA  
ATOM    812  O   TYR P 447      -5.158 -41.995  24.557  0.00  0.00      PROA  
ATOM    813  N   ALA P 448      -7.162 -41.282  23.905  0.00  0.00      PROA  
ATOM    814  HN  ALA P 448      -7.748 -40.681  23.366  0.00  0.00      PROA  
ATOM    815  CA  ALA P 448      -7.907 -42.506  24.056  0.00  0.00      PROA  
ATOM    816  HA  ALA P 448      -7.237 -43.301  24.351  0.00  0.00      PROA  
ATOM    817  CB  ALA P 448      -8.981 -42.312  25.116  0.00  0.00      PROA  
ATOM    818  HB1 ALA P 448      -9.841 -41.682  24.803  0.00  0.00      PROA  
ATOM    819  HB2 ALA P 448      -8.530 -42.012  26.086  0.00  0.00      PROA  
ATOM    820  HB3 ALA P 448      -9.428 -43.307  25.328  0.00  0.00      PROA  
ATOM    821  C   ALA P 448      -8.561 -42.848  22.705  0.00  0.00      PROA  
ATOM    822  O   ALA P 448      -9.329 -42.017  22.219  0.00  0.00      PROA  
ATOM    823  N   CYS P 449      -8.149 -44.016  22.090  0.00  0.00      PROA  
ATOM    824  HN  CYS P 449      -7.438 -44.558  22.529  0.00  0.00      PROA  
ATOM    825  CA  CYS P 449      -8.781 -44.518  20.861  0.00  0.00      PROA  
ATOM    826  HA  CYS P 449      -8.447 -43.775  20.152  0.00  0.00      PROA  
ATOM    827  CB  CYS P 449      -8.224 -45.986  20.375  0.00  0.00      PROA  
ATOM    828  HB1 CYS P 449      -9.026 -46.411  19.733  0.00  0.00      PROA  
ATOM    829  HB2 CYS P 449      -8.266 -46.732  21.197  0.00  0.00      PROA  
ATOM    830  SG  CYS P 449      -6.590 -45.953  19.624  0.00  0.00      PROA  
ATOM    831  HG1 CYS P 449      -7.019 -45.606  18.419  0.00  0.00      PROA  
ATOM    832  C   CYS P 449     -10.352 -44.395  20.782  0.00  0.00      PROA  
ATOM    833  O   CYS P 449     -11.117 -44.608  21.676  0.00  0.00      PROA  
ATOM    834  N   GLN P 450     -10.847 -43.982  19.550  0.00  0.00      PROA  
ATOM    835  HN  GLN P 450     -10.195 -43.941  18.796  0.00  0.00      PROA  
ATOM    836  CA  GLN P 450     -12.235 -43.512  19.361  0.00  0.00      PROA  
ATOM    837  HA  GLN P 450     -12.685 -43.444  20.340  0.00  0.00      PROA  
ATOM    838  CB  GLN P 450     -12.175 -42.094  18.922  0.00  0.00      PROA  
ATOM    839  HB1 GLN P 450     -13.037 -41.856  18.262  0.00  0.00      PROA  
ATOM    840  HB2 GLN P 450     -11.293 -42.036  18.249  0.00  0.00      PROA  
ATOM    841  CG  GLN P 450     -11.961 -40.992  19.990  0.00  0.00      PROA  
ATOM    842  HG1 GLN P 450     -11.385 -40.236  19.414  0.00  0.00      PROA  
ATOM    843  HG2 GLN P 450     -11.317 -41.375  20.810  0.00  0.00      PROA  
ATOM    844  CD  GLN P 450     -13.251 -40.550  20.586  0.00  0.00      PROA  
ATOM    845  OE1 GLN P 450     -14.043 -41.405  21.071  0.00  0.00      PROA  
ATOM    846  NE2 GLN P 450     -13.491 -39.229  20.751  0.00  0.00      PROA  
ATOM    847 HE21 GLN P 450     -12.724 -38.608  20.588  0.00  0.00      PROA  
ATOM    848 HE22 GLN P 450     -14.296 -39.002  21.298  0.00  0.00      PROA  
ATOM    849  C   GLN P 450     -13.005 -44.501  18.401  0.00  0.00      PROA  
ATOM    850  O   GLN P 450     -12.584 -44.894  17.386  0.00  0.00      PROA  
ATOM    851  N   PRO P 451     -14.285 -44.690  18.682  0.00  0.00      PROA  
ATOM    852  CD  PRO P 451     -14.844 -44.502  19.964  0.00  0.00      PROA  
ATOM    853  HD1 PRO P 451     -14.956 -43.414  20.164  0.00  0.00      PROA  
ATOM    854  HD2 PRO P 451     -14.115 -44.953  20.670  0.00  0.00      PROA  
ATOM    855  CA  PRO P 451     -15.387 -44.977  17.722  0.00  0.00      PROA  
ATOM    856  HA  PRO P 451     -15.279 -46.008  17.418  0.00  0.00      PROA  
ATOM    857  CB  PRO P 451     -16.653 -44.785  18.606  0.00  0.00      PROA  
ATOM    858  HB1 PRO P 451     -17.583 -45.331  18.340  0.00  0.00      PROA  
ATOM    859  HB2 PRO P 451     -16.920 -43.709  18.687  0.00  0.00      PROA  
ATOM    860  CG  PRO P 451     -16.218 -45.134  20.001  0.00  0.00      PROA  
ATOM    861  HG1 PRO P 451     -16.852 -44.762  20.833  0.00  0.00      PROA  
ATOM    862  HG2 PRO P 451     -16.163 -46.243  20.026  0.00  0.00      PROA  
ATOM    863  C   PRO P 451     -15.300 -44.146  16.416  0.00  0.00      PROA  
ATOM    864  O   PRO P 451     -14.894 -43.004  16.510  0.00  0.00      PROA  
ATOM    865  N   LEU P 452     -15.462 -44.724  15.253  0.00  0.00      PROA  
ATOM    866  HN  LEU P 452     -15.623 -45.708  15.226  0.00  0.00      PROA  
ATOM    867  CA  LEU P 452     -15.494 -44.027  13.958  0.00  0.00      PROA  
ATOM    868  HA  LEU P 452     -14.484 -43.794  13.656  0.00  0.00      PROA  
ATOM    869  CB  LEU P 452     -16.080 -45.092  12.932  0.00  0.00      PROA  
ATOM    870  HB1 LEU P 452     -17.104 -45.385  13.245  0.00  0.00      PROA  
ATOM    871  HB2 LEU P 452     -15.481 -46.018  13.070  0.00  0.00      PROA  
ATOM    872  CG  LEU P 452     -16.078 -44.629  11.466  0.00  0.00      PROA  
ATOM    873  HG  LEU P 452     -16.568 -43.634  11.408  0.00  0.00      PROA  
ATOM    874  CD1 LEU P 452     -14.575 -44.491  11.037  0.00  0.00      PROA  
ATOM    875 HD11 LEU P 452     -13.982 -45.430  11.019  0.00  0.00      PROA  
ATOM    876 HD12 LEU P 452     -14.021 -43.776  11.683  0.00  0.00      PROA  
ATOM    877 HD13 LEU P 452     -14.643 -44.178   9.973  0.00  0.00      PROA  
ATOM    878  CD2 LEU P 452     -16.875 -45.577  10.590  0.00  0.00      PROA  
ATOM    879 HD21 LEU P 452     -16.453 -46.584  10.381  0.00  0.00      PROA  
ATOM    880 HD22 LEU P 452     -16.939 -45.115   9.582  0.00  0.00      PROA  
ATOM    881 HD23 LEU P 452     -17.968 -45.633  10.776  0.00  0.00      PROA  
ATOM    882  C   LEU P 452     -16.322 -42.744  13.783  0.00  0.00      PROA  
ATOM    883  O   LEU P 452     -17.520 -42.751  13.997  0.00  0.00      PROA  
ATOM    884  N   ALA P 453     -15.622 -41.664  13.322  0.00  0.00      PROA  
ATOM    885  HN  ALA P 453     -14.643 -41.748  13.158  0.00  0.00      PROA  
ATOM    886  CA  ALA P 453     -16.202 -40.361  13.052  0.00  0.00      PROA  
ATOM    887  HA  ALA P 453     -17.078 -40.310  13.682  0.00  0.00      PROA  
ATOM    888  CB  ALA P 453     -15.116 -39.334  13.419  0.00  0.00      PROA  
ATOM    889  HB1 ALA P 453     -14.274 -39.578  12.736  0.00  0.00      PROA  
ATOM    890  HB2 ALA P 453     -14.802 -39.423  14.481  0.00  0.00      PROA  
ATOM    891  HB3 ALA P 453     -15.325 -38.256  13.249  0.00  0.00      PROA  
ATOM    892  C   ALA P 453     -16.690 -40.160  11.605  0.00  0.00      PROA  
ATOM    893  O   ALA P 453     -16.049 -40.610  10.686  0.00  0.00      PROA  
ATOM    894  N   VAL P 454     -17.876 -39.540  11.402  0.00  0.00      PROA  
ATOM    895  HN  VAL P 454     -18.427 -39.221  12.169  0.00  0.00      PROA  
ATOM    896  CA  VAL P 454     -18.471 -39.331  10.094  0.00  0.00      PROA  
ATOM    897  HA  VAL P 454     -18.530 -40.321   9.668  0.00  0.00      PROA  
ATOM    898  CB  VAL P 454     -19.841 -38.658  10.030  0.00  0.00      PROA  
ATOM    899  HB  VAL P 454     -19.821 -37.665  10.529  0.00  0.00      PROA  
ATOM    900  CG1 VAL P 454     -20.241 -38.365   8.683  0.00  0.00      PROA  
ATOM    901 HG11 VAL P 454     -21.293 -38.007   8.704  0.00  0.00      PROA  
ATOM    902 HG12 VAL P 454     -20.106 -39.217   7.983  0.00  0.00      PROA  
ATOM    903 HG13 VAL P 454     -19.664 -37.553   8.191  0.00  0.00      PROA  
ATOM    904  CG2 VAL P 454     -20.824 -39.500  10.760  0.00  0.00      PROA  
ATOM    905 HG21 VAL P 454     -20.522 -39.670  11.816  0.00  0.00      PROA  
ATOM    906 HG22 VAL P 454     -20.876 -40.490  10.259  0.00  0.00      PROA  
ATOM    907 HG23 VAL P 454     -21.823 -39.044  10.924  0.00  0.00      PROA  
ATOM    908  C   VAL P 454     -17.435 -38.568   9.193  0.00  0.00      PROA  
ATOM    909  O   VAL P 454     -17.220 -38.990   8.070  0.00  0.00      PROA  
ATOM    910  N   VAL P 455     -16.847 -37.431   9.723  0.00  0.00      PROA  
ATOM    911  HN  VAL P 455     -17.161 -37.112  10.614  0.00  0.00      PROA  
ATOM    912  CA  VAL P 455     -15.778 -36.719   9.019  0.00  0.00      PROA  
ATOM    913  HA  VAL P 455     -16.200 -36.473   8.056  0.00  0.00      PROA  
ATOM    914  CB  VAL P 455     -15.356 -35.498   9.731  0.00  0.00      PROA  
ATOM    915  HB  VAL P 455     -14.976 -35.733  10.749  0.00  0.00      PROA  
ATOM    916  CG1 VAL P 455     -14.111 -34.862   9.011  0.00  0.00      PROA  
ATOM    917 HG11 VAL P 455     -13.855 -33.819   9.297  0.00  0.00      PROA  
ATOM    918 HG12 VAL P 455     -14.330 -34.890   7.923  0.00  0.00      PROA  
ATOM    919 HG13 VAL P 455     -13.142 -35.351   9.249  0.00  0.00      PROA  
ATOM    920  CG2 VAL P 455     -16.510 -34.470   9.688  0.00  0.00      PROA  
ATOM    921 HG21 VAL P 455     -16.790 -34.367   8.618  0.00  0.00      PROA  
ATOM    922 HG22 VAL P 455     -16.240 -33.471  10.093  0.00  0.00      PROA  
ATOM    923 HG23 VAL P 455     -17.479 -34.708  10.178  0.00  0.00      PROA  
ATOM    924  C   VAL P 455     -14.687 -37.673   8.608  0.00  0.00      PROA  
ATOM    925  O   VAL P 455     -14.415 -37.767   7.431  0.00  0.00      PROA  
ATOM    926  N   ASP P 456     -14.112 -38.425   9.536  0.00  0.00      PROA  
ATOM    927  HN  ASP P 456     -14.190 -38.398  10.530  0.00  0.00      PROA  
ATOM    928  CA  ASP P 456     -13.022 -39.331   9.186  0.00  0.00      PROA  
ATOM    929  HA  ASP P 456     -12.281 -38.692   8.729  0.00  0.00      PROA  
ATOM    930  CB  ASP P 456     -12.489 -40.075  10.435  0.00  0.00      PROA  
ATOM    931  HB1 ASP P 456     -11.688 -40.781  10.129  0.00  0.00      PROA  
ATOM    932  HB2 ASP P 456     -13.272 -40.675  10.945  0.00  0.00      PROA  
ATOM    933  CG  ASP P 456     -11.951 -39.184  11.507  0.00  0.00      PROA  
ATOM    934  OD1 ASP P 456     -11.498 -39.785  12.537  0.00  0.00      PROA  
ATOM    935  OD2 ASP P 456     -11.991 -37.950  11.338  0.00  0.00      PROA  
ATOM    936  C   ASP P 456     -13.412 -40.398   8.063  0.00  0.00      PROA  
ATOM    937  O   ASP P 456     -12.574 -40.848   7.279  0.00  0.00      PROA  
ATOM    938  N   LEU P 457     -14.651 -40.949   8.109  0.00  0.00      PROA  
ATOM    939  HN  LEU P 457     -15.160 -40.749   8.943  0.00  0.00      PROA  
ATOM    940  CA  LEU P 457     -15.120 -41.671   6.990  0.00  0.00      PROA  
ATOM    941  HA  LEU P 457     -14.357 -42.399   6.759  0.00  0.00      PROA  
ATOM    942  CB  LEU P 457     -16.435 -42.471   7.283  0.00  0.00      PROA  
ATOM    943  HB1 LEU P 457     -17.237 -41.703   7.250  0.00  0.00      PROA  
ATOM    944  HB2 LEU P 457     -16.485 -42.772   8.352  0.00  0.00      PROA  
ATOM    945  CG  LEU P 457     -16.684 -43.640   6.436  0.00  0.00      PROA  
ATOM    946  HG  LEU P 457     -16.544 -43.390   5.362  0.00  0.00      PROA  
ATOM    947  CD1 LEU P 457     -15.730 -44.780   6.788  0.00  0.00      PROA  
ATOM    948 HD11 LEU P 457     -15.719 -44.899   7.892  0.00  0.00      PROA  
ATOM    949 HD12 LEU P 457     -14.771 -44.559   6.272  0.00  0.00      PROA  
ATOM    950 HD13 LEU P 457     -16.099 -45.708   6.299  0.00  0.00      PROA  
ATOM    951  CD2 LEU P 457     -18.182 -44.121   6.427  0.00  0.00      PROA  
ATOM    952 HD21 LEU P 457     -18.188 -44.747   5.509  0.00  0.00      PROA  
ATOM    953 HD22 LEU P 457     -18.825 -43.221   6.329  0.00  0.00      PROA  
ATOM    954 HD23 LEU P 457     -18.610 -44.653   7.303  0.00  0.00      PROA  
ATOM    955  C   LEU P 457     -15.298 -40.862   5.727  0.00  0.00      PROA  
ATOM    956  O   LEU P 457     -14.941 -41.266   4.617  0.00  0.00      PROA  
ATOM    957  N   ILE P 458     -15.943 -39.621   5.764  0.00  0.00      PROA  
ATOM    958  HN  ILE P 458     -16.181 -39.290   6.674  0.00  0.00      PROA  
ATOM    959  CA  ILE P 458     -16.491 -38.930   4.585  0.00  0.00      PROA  
ATOM    960  HA  ILE P 458     -17.097 -39.671   4.083  0.00  0.00      PROA  
ATOM    961  CB  ILE P 458     -17.459 -37.642   4.904  0.00  0.00      PROA  
ATOM    962  HB  ILE P 458     -17.676 -37.609   5.993  0.00  0.00      PROA  
ATOM    963  CG2 ILE P 458     -16.832 -36.219   4.518  0.00  0.00      PROA  
ATOM    964 HG21 ILE P 458     -17.418 -35.380   4.952  0.00  0.00      PROA  
ATOM    965 HG22 ILE P 458     -16.922 -36.167   3.412  0.00  0.00      PROA  
ATOM    966 HG23 ILE P 458     -15.822 -36.103   4.966  0.00  0.00      PROA  
ATOM    967  CG1 ILE P 458     -18.767 -37.817   4.088  0.00  0.00      PROA  
ATOM    968 HG11 ILE P 458     -18.500 -37.940   3.016  0.00  0.00      PROA  
ATOM    969 HG12 ILE P 458     -19.279 -36.832   4.135  0.00  0.00      PROA  
ATOM    970  CD  ILE P 458     -19.718 -38.944   4.601  0.00  0.00      PROA  
ATOM    971  HD1 ILE P 458     -20.357 -39.199   3.729  0.00  0.00      PROA  
ATOM    972  HD2 ILE P 458     -20.277 -38.650   5.515  0.00  0.00      PROA  
ATOM    973  HD3 ILE P 458     -19.092 -39.797   4.940  0.00  0.00      PROA  
ATOM    974  C   ILE P 458     -15.370 -38.496   3.626  0.00  0.00      PROA  
ATOM    975  O   ILE P 458     -15.501 -38.546   2.406  0.00  0.00      PROA  
ATOM    976  N   VAL P 459     -14.226 -38.088   4.104  0.00  0.00      PROA  
ATOM    977  HN  VAL P 459     -14.009 -37.859   5.050  0.00  0.00      PROA  
ATOM    978  CA  VAL P 459     -13.050 -37.877   3.302  0.00  0.00      PROA  
ATOM    979  HA  VAL P 459     -13.348 -37.069   2.650  0.00  0.00      PROA  
ATOM    980  CB  VAL P 459     -11.972 -37.309   4.287  0.00  0.00      PROA  
ATOM    981  HB  VAL P 459     -11.969 -37.987   5.167  0.00  0.00      PROA  
ATOM    982  CG1 VAL P 459     -10.634 -37.209   3.615  0.00  0.00      PROA  
ATOM    983 HG11 VAL P 459     -10.394 -38.238   3.272  0.00  0.00      PROA  
ATOM    984 HG12 VAL P 459      -9.851 -37.109   4.397  0.00  0.00      PROA  
ATOM    985 HG13 VAL P 459     -10.531 -36.483   2.780  0.00  0.00      PROA  
ATOM    986  CG2 VAL P 459     -12.510 -35.992   4.917  0.00  0.00      PROA  
ATOM    987 HG21 VAL P 459     -12.933 -35.342   4.121  0.00  0.00      PROA  
ATOM    988 HG22 VAL P 459     -11.644 -35.490   5.400  0.00  0.00      PROA  
ATOM    989 HG23 VAL P 459     -13.242 -36.248   5.713  0.00  0.00      PROA  
ATOM    990  C   VAL P 459     -12.522 -39.130   2.514  0.00  0.00      PROA  
ATOM    991  O   VAL P 459     -12.040 -39.043   1.393  0.00  0.00      PROA  
ATOM    992  N   ASP P 460     -12.680 -40.323   3.070  0.00  0.00      PROA  
ATOM    993  HN  ASP P 460     -13.174 -40.466   3.925  0.00  0.00      PROA  
ATOM    994  CA  ASP P 460     -12.421 -41.583   2.451  0.00  0.00      PROA  
ATOM    995  HA  ASP P 460     -11.545 -41.526   1.822  0.00  0.00      PROA  
ATOM    996  CB  ASP P 460     -12.266 -42.654   3.598  0.00  0.00      PROA  
ATOM    997  HB1 ASP P 460     -12.398 -43.629   3.080  0.00  0.00      PROA  
ATOM    998  HB2 ASP P 460     -12.970 -42.491   4.441  0.00  0.00      PROA  
ATOM    999  CG  ASP P 460     -10.913 -42.740   4.327  0.00  0.00      PROA  
ATOM   1000  OD1 ASP P 460     -10.248 -41.693   4.422  0.00  0.00      PROA  
ATOM   1001  OD2 ASP P 460     -10.520 -43.862   4.816  0.00  0.00      PROA  
ATOM   1002  C   ASP P 460     -13.460 -41.816   1.363  0.00  0.00      PROA  
ATOM   1003  O   ASP P 460     -13.090 -42.200   0.266  0.00  0.00      PROA  
ATOM   1004  N   ILE P 461     -14.754 -41.543   1.637  0.00  0.00      PROA  
ATOM   1005  HN  ILE P 461     -14.992 -41.242   2.557  0.00  0.00      PROA  
ATOM   1006  CA  ILE P 461     -15.881 -41.725   0.697  0.00  0.00      PROA  
ATOM   1007  HA  ILE P 461     -15.807 -42.779   0.475  0.00  0.00      PROA  
ATOM   1008  CB  ILE P 461     -17.191 -41.518   1.352  0.00  0.00      PROA  
ATOM   1009  HB  ILE P 461     -17.219 -40.506   1.811  0.00  0.00      PROA  
ATOM   1010  CG2 ILE P 461     -18.360 -41.616   0.317  0.00  0.00      PROA  
ATOM   1011 HG21 ILE P 461     -19.402 -41.680   0.698  0.00  0.00      PROA  
ATOM   1012 HG22 ILE P 461     -18.354 -42.573  -0.246  0.00  0.00      PROA  
ATOM   1013 HG23 ILE P 461     -18.453 -40.755  -0.379  0.00  0.00      PROA  
ATOM   1014  CG1 ILE P 461     -17.428 -42.566   2.504  0.00  0.00      PROA  
ATOM   1015 HG11 ILE P 461     -18.231 -42.064   3.085  0.00  0.00      PROA  
ATOM   1016 HG12 ILE P 461     -16.664 -42.451   3.303  0.00  0.00      PROA  
ATOM   1017  CD  ILE P 461     -17.867 -43.859   2.043  0.00  0.00      PROA  
ATOM   1018  HD1 ILE P 461     -17.298 -44.135   1.130  0.00  0.00      PROA  
ATOM   1019  HD2 ILE P 461     -18.927 -43.865   1.709  0.00  0.00      PROA  
ATOM   1020  HD3 ILE P 461     -17.724 -44.649   2.810  0.00  0.00      PROA  
ATOM   1021  C   ILE P 461     -15.657 -40.855  -0.554  0.00  0.00      PROA  
ATOM   1022  O   ILE P 461     -15.800 -41.211  -1.738  0.00  0.00      PROA  
ATOM   1023  N   MET P 462     -15.234 -39.578  -0.357  0.00  0.00      PROA  
ATOM   1024  HN  MET P 462     -15.180 -39.266   0.588  0.00  0.00      PROA  
ATOM   1025  CA  MET P 462     -15.028 -38.639  -1.488  0.00  0.00      PROA  
ATOM   1026  HA  MET P 462     -15.908 -38.462  -2.088  0.00  0.00      PROA  
ATOM   1027  CB  MET P 462     -14.567 -37.305  -0.935  0.00  0.00      PROA  
ATOM   1028  HB1 MET P 462     -14.110 -36.731  -1.769  0.00  0.00      PROA  
ATOM   1029  HB2 MET P 462     -13.831 -37.560  -0.143  0.00  0.00      PROA  
ATOM   1030  CG  MET P 462     -15.681 -36.476  -0.353  0.00  0.00      PROA  
ATOM   1031  HG1 MET P 462     -16.178 -36.907   0.542  0.00  0.00      PROA  
ATOM   1032  HG2 MET P 462     -16.491 -36.431  -1.112  0.00  0.00      PROA  
ATOM   1033  SD  MET P 462     -15.276 -34.693   0.018  0.00  0.00      PROA  
ATOM   1034  CE  MET P 462     -15.337 -34.363  -1.718  0.00  0.00      PROA  
ATOM   1035  HE1 MET P 462     -14.388 -34.706  -2.183  0.00  0.00      PROA  
ATOM   1036  HE2 MET P 462     -15.277 -33.256  -1.784  0.00  0.00      PROA  
ATOM   1037  HE3 MET P 462     -16.263 -34.782  -2.166  0.00  0.00      PROA  
ATOM   1038  C   MET P 462     -14.125 -39.102  -2.628  0.00  0.00      PROA  
ATOM   1039  O   MET P 462     -14.411 -38.905  -3.798  0.00  0.00      PROA  
ATOM   1040  N   PHE P 463     -12.987 -39.741  -2.238  0.00  0.00      PROA  
ATOM   1041  HN  PHE P 463     -12.734 -40.013  -1.313  0.00  0.00      PROA  
ATOM   1042  CA  PHE P 463     -12.019 -40.203  -3.180  0.00  0.00      PROA  
ATOM   1043  HA  PHE P 463     -11.887 -39.390  -3.879  0.00  0.00      PROA  
ATOM   1044  CB  PHE P 463     -10.640 -40.517  -2.419  0.00  0.00      PROA  
ATOM   1045  HB1 PHE P 463      -9.911 -40.988  -3.113  0.00  0.00      PROA  
ATOM   1046  HB2 PHE P 463     -10.898 -41.294  -1.669  0.00  0.00      PROA  
ATOM   1047  CG  PHE P 463      -9.962 -39.358  -1.871  0.00  0.00      PROA  
ATOM   1048  CD1 PHE P 463      -9.603 -38.366  -2.769  0.00  0.00      PROA  
ATOM   1049  HD1 PHE P 463      -9.982 -38.468  -3.775  0.00  0.00      PROA  
ATOM   1050  CE1 PHE P 463      -8.841 -37.259  -2.321  0.00  0.00      PROA  
ATOM   1051  HE1 PHE P 463      -8.425 -36.565  -3.037  0.00  0.00      PROA  
ATOM   1052  CZ  PHE P 463      -8.467 -37.142  -1.041  0.00  0.00      PROA  
ATOM   1053  HZ  PHE P 463      -8.025 -36.207  -0.730  0.00  0.00      PROA  
ATOM   1054  CD2 PHE P 463      -9.667 -39.168  -0.536  0.00  0.00      PROA  
ATOM   1055  HD2 PHE P 463     -10.017 -40.006   0.048  0.00  0.00      PROA  
ATOM   1056  CE2 PHE P 463      -8.894 -38.130  -0.096  0.00  0.00      PROA  
ATOM   1057  HE2 PHE P 463      -8.715 -37.956   0.955  0.00  0.00      PROA  
ATOM   1058  C   PHE P 463     -12.545 -41.335  -3.992  0.00  0.00      PROA  
ATOM   1059  O   PHE P 463     -12.153 -41.585  -5.104  0.00  0.00      PROA  
ATOM   1060  N   ILE P 464     -13.449 -42.115  -3.396  0.00  0.00      PROA  
ATOM   1061  HN  ILE P 464     -13.808 -41.831  -2.510  0.00  0.00      PROA  
ATOM   1062  CA  ILE P 464     -14.206 -43.189  -4.009  0.00  0.00      PROA  
ATOM   1063  HA  ILE P 464     -13.557 -43.835  -4.581  0.00  0.00      PROA  
ATOM   1064  CB  ILE P 464     -15.070 -44.087  -3.030  0.00  0.00      PROA  
ATOM   1065  HB  ILE P 464     -15.871 -43.526  -2.503  0.00  0.00      PROA  
ATOM   1066  CG2 ILE P 464     -15.797 -45.118  -3.931  0.00  0.00      PROA  
ATOM   1067 HG21 ILE P 464     -16.053 -46.016  -3.330  0.00  0.00      PROA  
ATOM   1068 HG22 ILE P 464     -15.142 -45.450  -4.765  0.00  0.00      PROA  
ATOM   1069 HG23 ILE P 464     -16.799 -44.695  -4.157  0.00  0.00      PROA  
ATOM   1070  CG1 ILE P 464     -14.087 -44.717  -2.004  0.00  0.00      PROA  
ATOM   1071 HG11 ILE P 464     -13.413 -43.946  -1.574  0.00  0.00      PROA  
ATOM   1072 HG12 ILE P 464     -13.569 -45.549  -2.526  0.00  0.00      PROA  
ATOM   1073  CD  ILE P 464     -14.789 -45.521  -0.864  0.00  0.00      PROA  
ATOM   1074  HD1 ILE P 464     -15.180 -44.847  -0.072  0.00  0.00      PROA  
ATOM   1075  HD2 ILE P 464     -14.032 -46.103  -0.296  0.00  0.00      PROA  
ATOM   1076  HD3 ILE P 464     -15.593 -46.167  -1.278  0.00  0.00      PROA  
ATOM   1077  C   ILE P 464     -15.095 -42.641  -5.104  0.00  0.00      PROA  
ATOM   1078  O   ILE P 464     -15.099 -43.101  -6.242  0.00  0.00      PROA  
ATOM   1079  N   VAL P 465     -15.851 -41.456  -4.849  0.00  0.00      PROA  
ATOM   1080  HN  VAL P 465     -15.878 -40.997  -3.965  0.00  0.00      PROA  
ATOM   1081  CA  VAL P 465     -16.596 -40.756  -5.829  0.00  0.00      PROA  
ATOM   1082  HA  VAL P 465     -17.307 -41.451  -6.248  0.00  0.00      PROA  
ATOM   1083  CB  VAL P 465     -17.430 -39.572  -5.353  0.00  0.00      PROA  
ATOM   1084  HB  VAL P 465     -16.869 -38.613  -5.352  0.00  0.00      PROA  
ATOM   1085  CG1 VAL P 465     -18.711 -39.492  -6.180  0.00  0.00      PROA  
ATOM   1086 HG11 VAL P 465     -18.527 -39.177  -7.229  0.00  0.00      PROA  
ATOM   1087 HG12 VAL P 465     -19.534 -38.844  -5.809  0.00  0.00      PROA  
ATOM   1088 HG13 VAL P 465     -19.169 -40.504  -6.182  0.00  0.00      PROA  
ATOM   1089  CG2 VAL P 465     -17.950 -39.757  -3.925  0.00  0.00      PROA  
ATOM   1090 HG21 VAL P 465     -17.136 -39.930  -3.189  0.00  0.00      PROA  
ATOM   1091 HG22 VAL P 465     -18.685 -40.583  -3.814  0.00  0.00      PROA  
ATOM   1092 HG23 VAL P 465     -18.488 -38.837  -3.610  0.00  0.00      PROA  
ATOM   1093  C   VAL P 465     -15.732 -40.224  -7.035  0.00  0.00      PROA  
ATOM   1094  O   VAL P 465     -16.231 -40.192  -8.105  0.00  0.00      PROA  
ATOM   1095  N   ASP P 466     -14.456 -39.835  -6.841  0.00  0.00      PROA  
ATOM   1096  HN  ASP P 466     -14.059 -40.012  -5.944  0.00  0.00      PROA  
ATOM   1097  CA  ASP P 466     -13.507 -39.444  -7.889  0.00  0.00      PROA  
ATOM   1098  HA  ASP P 466     -14.007 -38.654  -8.431  0.00  0.00      PROA  
ATOM   1099  CB  ASP P 466     -12.241 -38.865  -7.071  0.00  0.00      PROA  
ATOM   1100  HB1 ASP P 466     -11.691 -39.738  -6.659  0.00  0.00      PROA  
ATOM   1101  HB2 ASP P 466     -12.550 -38.238  -6.208  0.00  0.00      PROA  
ATOM   1102  CG  ASP P 466     -11.235 -38.196  -7.929  0.00  0.00      PROA  
ATOM   1103  OD1 ASP P 466     -11.633 -37.282  -8.639  0.00  0.00      PROA  
ATOM   1104  OD2 ASP P 466     -10.026 -38.483  -7.826  0.00  0.00      PROA  
ATOM   1105  C   ASP P 466     -13.181 -40.577  -8.836  0.00  0.00      PROA  
ATOM   1106  O   ASP P 466     -12.963 -40.475 -10.051  0.00  0.00      PROA  
ATOM   1107  N   ILE P 467     -13.184 -41.901  -8.346  0.00  0.00      PROA  
ATOM   1108  HN  ILE P 467     -13.401 -42.045  -7.384  0.00  0.00      PROA  
ATOM   1109  CA  ILE P 467     -12.975 -43.075  -9.220  0.00  0.00      PROA  
ATOM   1110  HA  ILE P 467     -12.105 -42.870  -9.825  0.00  0.00      PROA  
ATOM   1111  CB  ILE P 467     -12.711 -44.286  -8.393  0.00  0.00      PROA  
ATOM   1112  HB  ILE P 467     -13.560 -44.375  -7.683  0.00  0.00      PROA  
ATOM   1113  CG2 ILE P 467     -12.603 -45.608  -9.261  0.00  0.00      PROA  
ATOM   1114 HG21 ILE P 467     -11.736 -45.593  -9.956  0.00  0.00      PROA  
ATOM   1115 HG22 ILE P 467     -13.556 -45.757  -9.811  0.00  0.00      PROA  
ATOM   1116 HG23 ILE P 467     -12.550 -46.411  -8.495  0.00  0.00      PROA  
ATOM   1117  CG1 ILE P 467     -11.447 -44.119  -7.550  0.00  0.00      PROA  
ATOM   1118 HG11 ILE P 467     -11.263 -43.064  -7.255  0.00  0.00      PROA  
ATOM   1119 HG12 ILE P 467     -10.560 -44.295  -8.195  0.00  0.00      PROA  
ATOM   1120  CD  ILE P 467     -11.405 -45.056  -6.326  0.00  0.00      PROA  
ATOM   1121  HD1 ILE P 467     -11.131 -46.102  -6.583  0.00  0.00      PROA  
ATOM   1122  HD2 ILE P 467     -12.410 -45.021  -5.854  0.00  0.00      PROA  
ATOM   1123  HD3 ILE P 467     -10.532 -44.681  -5.749  0.00  0.00      PROA  
ATOM   1124  C   ILE P 467     -14.159 -43.206 -10.178  0.00  0.00      PROA  
ATOM   1125  O   ILE P 467     -14.018 -43.507 -11.361  0.00  0.00      PROA  
ATOM   1126  N   LEU P 468     -15.351 -43.086  -9.619  0.00  0.00      PROA  
ATOM   1127  HN  LEU P 468     -15.379 -42.968  -8.629  0.00  0.00      PROA  
ATOM   1128  CA  LEU P 468     -16.615 -43.122 -10.357  0.00  0.00      PROA  
ATOM   1129  HA  LEU P 468     -16.694 -43.948 -11.048  0.00  0.00      PROA  
ATOM   1130  CB  LEU P 468     -17.863 -43.141  -9.399  0.00  0.00      PROA  
ATOM   1131  HB1 LEU P 468     -18.752 -43.030 -10.055  0.00  0.00      PROA  
ATOM   1132  HB2 LEU P 468     -17.843 -42.249  -8.738  0.00  0.00      PROA  
ATOM   1133  CG  LEU P 468     -17.888 -44.269  -8.391  0.00  0.00      PROA  
ATOM   1134  HG  LEU P 468     -17.077 -44.023  -7.673  0.00  0.00      PROA  
ATOM   1135  CD1 LEU P 468     -19.191 -44.239  -7.588  0.00  0.00      PROA  
ATOM   1136 HD11 LEU P 468     -19.995 -44.639  -8.242  0.00  0.00      PROA  
ATOM   1137 HD12 LEU P 468     -19.376 -43.157  -7.417  0.00  0.00      PROA  
ATOM   1138 HD13 LEU P 468     -19.179 -44.720  -6.587  0.00  0.00      PROA  
ATOM   1139  CD2 LEU P 468     -17.683 -45.757  -8.913  0.00  0.00      PROA  
ATOM   1140 HD21 LEU P 468     -18.456 -46.041  -9.658  0.00  0.00      PROA  
ATOM   1141 HD22 LEU P 468     -17.720 -46.454  -8.048  0.00  0.00      PROA  
ATOM   1142 HD23 LEU P 468     -16.720 -45.866  -9.457  0.00  0.00      PROA  
ATOM   1143  C   LEU P 468     -16.806 -41.973 -11.288  0.00  0.00      PROA  
ATOM   1144  O   LEU P 468     -17.218 -42.086 -12.453  0.00  0.00      PROA  
ATOM   1145  N   ILE P 469     -16.430 -40.765 -10.770  0.00  0.00      PROA  
ATOM   1146  HN  ILE P 469     -16.266 -40.679  -9.791  0.00  0.00      PROA  
ATOM   1147  CA  ILE P 469     -16.337 -39.546 -11.558  0.00  0.00      PROA  
ATOM   1148  HA  ILE P 469     -17.244 -39.383 -12.121  0.00  0.00      PROA  
ATOM   1149  CB  ILE P 469     -16.156 -38.311 -10.752  0.00  0.00      PROA  
ATOM   1150  HB  ILE P 469     -15.275 -38.354 -10.077  0.00  0.00      PROA  
ATOM   1151  CG2 ILE P 469     -16.104 -37.167 -11.793  0.00  0.00      PROA  
ATOM   1152 HG21 ILE P 469     -16.164 -36.176 -11.293  0.00  0.00      PROA  
ATOM   1153 HG22 ILE P 469     -16.910 -37.282 -12.549  0.00  0.00      PROA  
ATOM   1154 HG23 ILE P 469     -15.144 -37.188 -12.352  0.00  0.00      PROA  
ATOM   1155  CG1 ILE P 469     -17.390 -38.070  -9.880  0.00  0.00      PROA  
ATOM   1156 HG11 ILE P 469     -17.656 -38.912  -9.205  0.00  0.00      PROA  
ATOM   1157 HG12 ILE P 469     -18.212 -37.821 -10.585  0.00  0.00      PROA  
ATOM   1158  CD  ILE P 469     -17.352 -36.901  -8.901  0.00  0.00      PROA  
ATOM   1159  HD1 ILE P 469     -18.211 -36.940  -8.197  0.00  0.00      PROA  
ATOM   1160  HD2 ILE P 469     -17.416 -35.953  -9.476  0.00  0.00      PROA  
ATOM   1161  HD3 ILE P 469     -16.486 -36.934  -8.206  0.00  0.00      PROA  
ATOM   1162  C   ILE P 469     -15.385 -39.709 -12.693  0.00  0.00      PROA  
ATOM   1163  O   ILE P 469     -15.851 -39.573 -13.803  0.00  0.00      PROA  
ATOM   1164  N   ASN P 470     -14.123 -40.201 -12.577  0.00  0.00      PROA  
ATOM   1165  HN  ASN P 470     -13.737 -40.353 -11.670  0.00  0.00      PROA  
ATOM   1166  CA  ASN P 470     -13.257 -40.472 -13.751  0.00  0.00      PROA  
ATOM   1167  HA  ASN P 470     -13.062 -39.582 -14.330  0.00  0.00      PROA  
ATOM   1168  CB  ASN P 470     -11.899 -41.004 -13.283  0.00  0.00      PROA  
ATOM   1169  HB1 ASN P 470     -11.224 -41.403 -14.070  0.00  0.00      PROA  
ATOM   1170  HB2 ASN P 470     -12.099 -41.896 -12.652  0.00  0.00      PROA  
ATOM   1171  CG  ASN P 470     -11.099 -39.923 -12.538  0.00  0.00      PROA  
ATOM   1172  OD1 ASN P 470     -11.571 -38.755 -12.467  0.00  0.00      PROA  
ATOM   1173  ND2 ASN P 470     -10.005 -40.284 -11.915  0.00  0.00      PROA  
ATOM   1174 HD21 ASN P 470      -9.883 -41.274 -11.850  0.00  0.00      PROA  
ATOM   1175 HD22 ASN P 470      -9.612 -39.605 -11.296  0.00  0.00      PROA  
ATOM   1176  C   ASN P 470     -13.872 -41.513 -14.686  0.00  0.00      PROA  
ATOM   1177  O   ASN P 470     -13.634 -41.498 -15.900  0.00  0.00      PROA  
ATOM   1178  N   PHE P 471     -14.649 -42.488 -14.201  0.00  0.00      PROA  
ATOM   1179  HN  PHE P 471     -14.755 -42.623 -13.219  0.00  0.00      PROA  
ATOM   1180  CA  PHE P 471     -15.220 -43.583 -15.025  0.00  0.00      PROA  
ATOM   1181  HA  PHE P 471     -14.500 -44.061 -15.673  0.00  0.00      PROA  
ATOM   1182  CB  PHE P 471     -15.923 -44.675 -14.133  0.00  0.00      PROA  
ATOM   1183  HB1 PHE P 471     -16.685 -44.162 -13.508  0.00  0.00      PROA  
ATOM   1184  HB2 PHE P 471     -15.231 -45.076 -13.363  0.00  0.00      PROA  
ATOM   1185  CG  PHE P 471     -16.560 -45.847 -14.859  0.00  0.00      PROA  
ATOM   1186  CD1 PHE P 471     -16.043 -46.430 -16.101  0.00  0.00      PROA  
ATOM   1187  HD1 PHE P 471     -15.133 -46.022 -16.516  0.00  0.00      PROA  
ATOM   1188  CE1 PHE P 471     -16.558 -47.596 -16.676  0.00  0.00      PROA  
ATOM   1189  HE1 PHE P 471     -16.213 -48.082 -17.577  0.00  0.00      PROA  
ATOM   1190  CZ  PHE P 471     -17.711 -48.174 -16.035  0.00  0.00      PROA  
ATOM   1191  HZ  PHE P 471     -18.061 -49.090 -16.486  0.00  0.00      PROA  
ATOM   1192  CD2 PHE P 471     -17.758 -46.511 -14.357  0.00  0.00      PROA  
ATOM   1193  HD2 PHE P 471     -18.286 -46.070 -13.524  0.00  0.00      PROA  
ATOM   1194  CE2 PHE P 471     -18.346 -47.652 -14.858  0.00  0.00      PROA  
ATOM   1195  HE2 PHE P 471     -19.214 -48.182 -14.495  0.00  0.00      PROA  
ATOM   1196  C   PHE P 471     -16.268 -42.961 -16.059  0.00  0.00      PROA  
ATOM   1197  O   PHE P 471     -16.374 -43.425 -17.177  0.00  0.00      PROA  
ATOM   1198  N   ARG P 472     -16.991 -41.949 -15.544  0.00  0.00      PROA  
ATOM   1199  HN  ARG P 472     -16.966 -41.830 -14.554  0.00  0.00      PROA  
ATOM   1200  CA  ARG P 472     -18.145 -41.386 -16.240  0.00  0.00      PROA  
ATOM   1201  HA  ARG P 472     -18.376 -41.955 -17.128  0.00  0.00      PROA  
ATOM   1202  CB  ARG P 472     -19.403 -41.545 -15.395  0.00  0.00      PROA  
ATOM   1203  HB1 ARG P 472     -20.292 -41.037 -15.827  0.00  0.00      PROA  
ATOM   1204  HB2 ARG P 472     -19.050 -40.930 -14.540  0.00  0.00      PROA  
ATOM   1205  CG  ARG P 472     -19.740 -42.994 -14.925  0.00  0.00      PROA  
ATOM   1206  HG1 ARG P 472     -20.569 -42.889 -14.192  0.00  0.00      PROA  
ATOM   1207  HG2 ARG P 472     -18.868 -43.442 -14.403  0.00  0.00      PROA  
ATOM   1208  CD  ARG P 472     -20.029 -44.019 -16.075  0.00  0.00      PROA  
ATOM   1209  HD1 ARG P 472     -20.059 -45.087 -15.771  0.00  0.00      PROA  
ATOM   1210  HD2 ARG P 472     -19.324 -43.913 -16.927  0.00  0.00      PROA  
ATOM   1211  NE  ARG P 472     -21.367 -43.672 -16.574  0.00  0.00      PROA  
ATOM   1212  HE  ARG P 472     -21.900 -43.167 -15.895  0.00  0.00      PROA  
ATOM   1213  CZ  ARG P 472     -21.912 -43.903 -17.713  0.00  0.00      PROA  
ATOM   1214  NH1 ARG P 472     -21.308 -44.525 -18.642  0.00  0.00      PROA  
ATOM   1215 HH11 ARG P 472     -21.861 -44.681 -19.461  0.00  0.00      PROA  
ATOM   1216 HH12 ARG P 472     -20.364 -44.802 -18.465  0.00  0.00      PROA  
ATOM   1217  NH2 ARG P 472     -23.217 -43.709 -17.924  0.00  0.00      PROA  
ATOM   1218 HH21 ARG P 472     -23.636 -43.250 -17.141  0.00  0.00      PROA  
ATOM   1219 HH22 ARG P 472     -23.718 -43.940 -18.758  0.00  0.00      PROA  
ATOM   1220  C   ARG P 472     -17.916 -39.943 -16.813  0.00  0.00      PROA  
ATOM   1221  O   ARG P 472     -18.858 -39.342 -17.218  0.00  0.00      PROA  
ATOM   1222  N   THR P 473     -16.608 -39.552 -16.808  0.00  0.00      PROA  
ATOM   1223  HN  THR P 473     -15.889 -40.131 -16.432  0.00  0.00      PROA  
ATOM   1224  CA  THR P 473     -16.129 -38.421 -17.556  0.00  0.00      PROA  
ATOM   1225  HA  THR P 473     -16.822 -37.631 -17.309  0.00  0.00      PROA  
ATOM   1226  CB  THR P 473     -14.724 -37.864 -17.097  0.00  0.00      PROA  
ATOM   1227  HB  THR P 473     -13.888 -38.508 -17.443  0.00  0.00      PROA  
ATOM   1228  OG1 THR P 473     -14.710 -37.816 -15.698  0.00  0.00      PROA  
ATOM   1229  HG1 THR P 473     -15.347 -38.447 -15.355  0.00  0.00      PROA  
ATOM   1230  CG2 THR P 473     -14.506 -36.412 -17.610  0.00  0.00      PROA  
ATOM   1231 HG21 THR P 473     -15.416 -35.872 -17.271  0.00  0.00      PROA  
ATOM   1232 HG22 THR P 473     -14.237 -36.237 -18.674  0.00  0.00      PROA  
ATOM   1233 HG23 THR P 473     -13.686 -35.921 -17.045  0.00  0.00      PROA  
ATOM   1234  C   THR P 473     -16.202 -38.696 -19.059  0.00  0.00      PROA  
ATOM   1235  O   THR P 473     -15.957 -39.821 -19.442  0.00  0.00      PROA  
ATOM   1236  N   THR P 474     -16.450 -37.721 -19.930  0.00  0.00      PROA  
ATOM   1237  HN  THR P 474     -16.760 -36.788 -19.767  0.00  0.00      PROA  
ATOM   1238  CA  THR P 474     -16.184 -37.957 -21.344  0.00  0.00      PROA  
ATOM   1239  HA  THR P 474     -16.273 -38.990 -21.646  0.00  0.00      PROA  
ATOM   1240  CB  THR P 474     -17.161 -37.357 -22.331  0.00  0.00      PROA  
ATOM   1241  HB  THR P 474     -17.484 -36.348 -21.998  0.00  0.00      PROA  
ATOM   1242  OG1 THR P 474     -18.340 -38.163 -22.338  0.00  0.00      PROA  
ATOM   1243  HG1 THR P 474     -18.697 -38.133 -21.447  0.00  0.00      PROA  
ATOM   1244  CG2 THR P 474     -16.619 -37.111 -23.743  0.00  0.00      PROA  
ATOM   1245 HG21 THR P 474     -15.739 -36.439 -23.658  0.00  0.00      PROA  
ATOM   1246 HG22 THR P 474     -17.367 -36.662 -24.431  0.00  0.00      PROA  
ATOM   1247 HG23 THR P 474     -16.300 -38.100 -24.134  0.00  0.00      PROA  
ATOM   1248  C   THR P 474     -14.735 -37.706 -21.617  0.00  0.00      PROA  
ATOM   1249  O   THR P 474     -14.210 -36.716 -21.129  0.00  0.00      PROA  
ATOM   1250  N   TYR P 475     -14.005 -38.508 -22.430  0.00  0.00      PROA  
ATOM   1251  HN  TYR P 475     -14.330 -39.381 -22.786  0.00  0.00      PROA  
ATOM   1252  CA  TYR P 475     -12.660 -38.150 -22.906  0.00  0.00      PROA  
ATOM   1253  HA  TYR P 475     -12.307 -37.202 -22.529  0.00  0.00      PROA  
ATOM   1254  CB  TYR P 475     -11.586 -39.245 -22.601  0.00  0.00      PROA  
ATOM   1255  HB1 TYR P 475     -10.609 -38.813 -22.907  0.00  0.00      PROA  
ATOM   1256  HB2 TYR P 475     -11.880 -40.157 -23.163  0.00  0.00      PROA  
ATOM   1257  CG  TYR P 475     -11.563 -39.446 -21.118  0.00  0.00      PROA  
ATOM   1258  CD1 TYR P 475     -10.600 -38.792 -20.323  0.00  0.00      PROA  
ATOM   1259  HD1 TYR P 475      -9.816 -38.143 -20.684  0.00  0.00      PROA  
ATOM   1260  CE1 TYR P 475     -10.379 -39.241 -19.006  0.00  0.00      PROA  
ATOM   1261  HE1 TYR P 475      -9.664 -38.669 -18.433  0.00  0.00      PROA  
ATOM   1262  CZ  TYR P 475     -11.284 -40.170 -18.330  0.00  0.00      PROA  
ATOM   1263  OH  TYR P 475     -11.096 -40.670 -17.073  0.00  0.00      PROA  
ATOM   1264  HH  TYR P 475     -11.956 -40.966 -16.764  0.00  0.00      PROA  
ATOM   1265  CD2 TYR P 475     -12.419 -40.406 -20.515  0.00  0.00      PROA  
ATOM   1266  HD2 TYR P 475     -13.148 -40.975 -21.073  0.00  0.00      PROA  
ATOM   1267  CE2 TYR P 475     -12.274 -40.791 -19.130  0.00  0.00      PROA  
ATOM   1268  HE2 TYR P 475     -13.013 -41.438 -18.681  0.00  0.00      PROA  
ATOM   1269  C   TYR P 475     -12.734 -37.805 -24.414  0.00  0.00      PROA  
ATOM   1270  O   TYR P 475     -12.754 -38.658 -25.259  0.00  0.00      PROA  
ATOM   1271  N   VAL P 476     -12.698 -36.573 -24.783  0.00  0.00      PROA  
ATOM   1272  HN  VAL P 476     -12.596 -35.869 -24.085  0.00  0.00      PROA  
ATOM   1273  CA  VAL P 476     -12.398 -36.099 -26.089  0.00  0.00      PROA  
ATOM   1274  HA  VAL P 476     -12.949 -36.702 -26.796  0.00  0.00      PROA  
ATOM   1275  CB  VAL P 476     -12.832 -34.628 -26.312  0.00  0.00      PROA  
ATOM   1276  HB  VAL P 476     -12.376 -34.057 -25.476  0.00  0.00      PROA  
ATOM   1277  CG1 VAL P 476     -12.495 -34.099 -27.737  0.00  0.00      PROA  
ATOM   1278 HG11 VAL P 476     -12.784 -34.905 -28.444  0.00  0.00      PROA  
ATOM   1279 HG12 VAL P 476     -11.410 -33.908 -27.879  0.00  0.00      PROA  
ATOM   1280 HG13 VAL P 476     -13.028 -33.160 -28.002  0.00  0.00      PROA  
ATOM   1281  CG2 VAL P 476     -14.342 -34.578 -26.067  0.00  0.00      PROA  
ATOM   1282 HG21 VAL P 476     -15.016 -35.179 -26.714  0.00  0.00      PROA  
ATOM   1283 HG22 VAL P 476     -14.754 -33.551 -26.175  0.00  0.00      PROA  
ATOM   1284 HG23 VAL P 476     -14.620 -34.858 -25.028  0.00  0.00      PROA  
ATOM   1285  C   VAL P 476     -10.897 -36.399 -26.553  0.00  0.00      PROA  
ATOM   1286  O   VAL P 476      -9.966 -36.156 -25.826  0.00  0.00      PROA  
ATOM   1287  N   ASN P 477     -10.752 -36.989 -27.803  0.00  0.00      PROA  
ATOM   1288  HN  ASN P 477     -11.495 -37.366 -28.351  0.00  0.00      PROA  
ATOM   1289  CA  ASN P 477      -9.472 -37.432 -28.298  0.00  0.00      PROA  
ATOM   1290  HA  ASN P 477      -8.673 -37.087 -27.659  0.00  0.00      PROA  
ATOM   1291  CB  ASN P 477      -9.380 -38.925 -28.412  0.00  0.00      PROA  
ATOM   1292  HB1 ASN P 477      -8.661 -39.254 -29.192  0.00  0.00      PROA  
ATOM   1293  HB2 ASN P 477     -10.383 -39.260 -28.754  0.00  0.00      PROA  
ATOM   1294  CG  ASN P 477      -8.972 -39.528 -27.030  0.00  0.00      PROA  
ATOM   1295  OD1 ASN P 477      -7.836 -39.988 -26.915  0.00  0.00      PROA  
ATOM   1296  ND2 ASN P 477      -9.909 -39.744 -26.053  0.00  0.00      PROA  
ATOM   1297 HD21 ASN P 477      -9.673 -40.281 -25.243  0.00  0.00      PROA  
ATOM   1298 HD22 ASN P 477     -10.883 -39.539 -26.148  0.00  0.00      PROA  
ATOM   1299  C   ASN P 477      -9.246 -36.683 -29.595  0.00  0.00      PROA  
ATOM   1300  O   ASN P 477     -10.166 -35.978 -29.992  0.00  0.00      PROA  
ATOM   1301  N   ALA P 478      -8.016 -36.865 -30.169  0.00  0.00      PROA  
ATOM   1302  HN  ALA P 478      -7.338 -37.496 -29.798  0.00  0.00      PROA  
ATOM   1303  CA  ALA P 478      -7.641 -36.395 -31.456  0.00  0.00      PROA  
ATOM   1304  HA  ALA P 478      -7.526 -35.321 -31.460  0.00  0.00      PROA  
ATOM   1305  CB  ALA P 478      -6.197 -36.873 -31.609  0.00  0.00      PROA  
ATOM   1306  HB1 ALA P 478      -5.689 -36.435 -32.494  0.00  0.00      PROA  
ATOM   1307  HB2 ALA P 478      -6.042 -37.971 -31.673  0.00  0.00      PROA  
ATOM   1308  HB3 ALA P 478      -5.572 -36.424 -30.808  0.00  0.00      PROA  
ATOM   1309  C   ALA P 478      -8.552 -36.702 -32.622  0.00  0.00      PROA  
ATOM   1310  O   ALA P 478      -8.967 -37.822 -32.720  0.00  0.00      PROA  
ATOM   1311  N   ASN P 479      -8.902 -35.707 -33.457  0.00  0.00      PROA  
ATOM   1312  HN  ASN P 479      -8.392 -34.852 -33.397  0.00  0.00      PROA  
ATOM   1313  CA  ASN P 479      -9.924 -35.763 -34.587  0.00  0.00      PROA  
ATOM   1314  HA  ASN P 479      -9.770 -34.799 -35.048  0.00  0.00      PROA  
ATOM   1315  CB  ASN P 479      -9.762 -36.869 -35.668  0.00  0.00      PROA  
ATOM   1316  HB1 ASN P 479     -10.409 -36.636 -36.541  0.00  0.00      PROA  
ATOM   1317  HB2 ASN P 479     -10.061 -37.880 -35.317  0.00  0.00      PROA  
ATOM   1318  CG  ASN P 479      -8.380 -36.887 -36.266  0.00  0.00      PROA  
ATOM   1319  OD1 ASN P 479      -7.830 -35.786 -36.498  0.00  0.00      PROA  
ATOM   1320  ND2 ASN P 479      -7.764 -38.128 -36.415  0.00  0.00      PROA  
ATOM   1321 HD21 ASN P 479      -8.264 -38.940 -36.114  0.00  0.00      PROA  
ATOM   1322 HD22 ASN P 479      -6.789 -38.321 -36.524  0.00  0.00      PROA  
ATOM   1323  C   ASN P 479     -11.345 -35.651 -34.007  0.00  0.00      PROA  
ATOM   1324  O   ASN P 479     -12.333 -36.073 -34.591  0.00  0.00      PROA  
ATOM   1325  N   GLU P 480     -11.520 -34.908 -32.929  0.00  0.00      PROA  
ATOM   1326  HN  GLU P 480     -10.692 -34.679 -32.424  0.00  0.00      PROA  
ATOM   1327  CA  GLU P 480     -12.714 -34.517 -32.279  0.00  0.00      PROA  
ATOM   1328  HA  GLU P 480     -12.358 -33.913 -31.458  0.00  0.00      PROA  
ATOM   1329  CB  GLU P 480     -13.652 -33.654 -33.171  0.00  0.00      PROA  
ATOM   1330  HB1 GLU P 480     -14.521 -33.705 -32.480  0.00  0.00      PROA  
ATOM   1331  HB2 GLU P 480     -13.948 -34.286 -34.036  0.00  0.00      PROA  
ATOM   1332  CG  GLU P 480     -12.985 -32.343 -33.513  0.00  0.00      PROA  
ATOM   1333  HG1 GLU P 480     -12.425 -32.526 -34.455  0.00  0.00      PROA  
ATOM   1334  HG2 GLU P 480     -12.267 -31.920 -32.778  0.00  0.00      PROA  
ATOM   1335  CD  GLU P 480     -13.995 -31.252 -33.756  0.00  0.00      PROA  
ATOM   1336  OE1 GLU P 480     -14.160 -30.927 -34.944  0.00  0.00      PROA  
ATOM   1337  OE2 GLU P 480     -14.657 -30.833 -32.764  0.00  0.00      PROA  
ATOM   1338  C   GLU P 480     -13.432 -35.701 -31.536  0.00  0.00      PROA  
ATOM   1339  O   GLU P 480     -14.564 -35.590 -30.959  0.00  0.00      PROA  
ATOM   1340  N   GLU P 481     -12.712 -36.820 -31.430  0.00  0.00      PROA  
ATOM   1341  HN  GLU P 481     -11.780 -36.755 -31.781  0.00  0.00      PROA  
ATOM   1342  CA  GLU P 481     -13.168 -38.168 -31.195  0.00  0.00      PROA  
ATOM   1343  HA  GLU P 481     -14.045 -38.412 -31.775  0.00  0.00      PROA  
ATOM   1344  CB  GLU P 481     -12.271 -39.392 -31.618  0.00  0.00      PROA  
ATOM   1345  HB1 GLU P 481     -12.843 -40.294 -31.314  0.00  0.00      PROA  
ATOM   1346  HB2 GLU P 481     -11.335 -39.368 -31.020  0.00  0.00      PROA  
ATOM   1347  CG  GLU P 481     -11.948 -39.555 -33.171  0.00  0.00      PROA  
ATOM   1348  HG1 GLU P 481     -11.038 -38.944 -33.356  0.00  0.00      PROA  
ATOM   1349  HG2 GLU P 481     -12.754 -39.162 -33.827  0.00  0.00      PROA  
ATOM   1350  CD  GLU P 481     -11.713 -40.940 -33.598  0.00  0.00      PROA  
ATOM   1351  OE1 GLU P 481     -12.688 -41.769 -33.488  0.00  0.00      PROA  
ATOM   1352  OE2 GLU P 481     -10.659 -41.271 -34.206  0.00  0.00      PROA  
ATOM   1353  C   GLU P 481     -13.577 -38.363 -29.753  0.00  0.00      PROA  
ATOM   1354  O   GLU P 481     -12.834 -38.206 -28.812  0.00  0.00      PROA  
ATOM   1355  N   VAL P 482     -14.817 -38.814 -29.586  0.00  0.00      PROA  
ATOM   1356  HN  VAL P 482     -15.258 -39.142 -30.418  0.00  0.00      PROA  
ATOM   1357  CA  VAL P 482     -15.502 -38.874 -28.337  0.00  0.00      PROA  
ATOM   1358  HA  VAL P 482     -15.030 -38.169 -27.669  0.00  0.00      PROA  
ATOM   1359  CB  VAL P 482     -16.974 -38.436 -28.457  0.00  0.00      PROA  
ATOM   1360  HB  VAL P 482     -17.368 -38.935 -29.368  0.00  0.00      PROA  
ATOM   1361  CG1 VAL P 482     -17.825 -38.871 -27.178  0.00  0.00      PROA  
ATOM   1362 HG11 VAL P 482     -17.746 -39.928 -26.847  0.00  0.00      PROA  
ATOM   1363 HG12 VAL P 482     -18.864 -38.676 -27.521  0.00  0.00      PROA  
ATOM   1364 HG13 VAL P 482     -17.582 -38.186 -26.338  0.00  0.00      PROA  
ATOM   1365  CG2 VAL P 482     -17.058 -36.938 -28.717  0.00  0.00      PROA  
ATOM   1366 HG21 VAL P 482     -16.499 -36.447 -27.892  0.00  0.00      PROA  
ATOM   1367 HG22 VAL P 482     -18.122 -36.619 -28.740  0.00  0.00      PROA  
ATOM   1368 HG23 VAL P 482     -16.598 -36.607 -29.672  0.00  0.00      PROA  
ATOM   1369  C   VAL P 482     -15.392 -40.284 -27.882  0.00  0.00      PROA  
ATOM   1370  O   VAL P 482     -15.693 -41.251 -28.627  0.00  0.00      PROA  
ATOM   1371  N   VAL P 483     -14.856 -40.473 -26.728  0.00  0.00      PROA  
ATOM   1372  HN  VAL P 483     -14.553 -39.639 -26.273  0.00  0.00      PROA  
ATOM   1373  CA  VAL P 483     -14.641 -41.742 -26.151  0.00  0.00      PROA  
ATOM   1374  HA  VAL P 483     -15.119 -42.472 -26.787  0.00  0.00      PROA  
ATOM   1375  CB  VAL P 483     -13.158 -42.216 -26.116  0.00  0.00      PROA  
ATOM   1376  HB  VAL P 483     -12.603 -41.517 -25.454  0.00  0.00      PROA  
ATOM   1377  CG1 VAL P 483     -13.060 -43.670 -25.636  0.00  0.00      PROA  
ATOM   1378 HG11 VAL P 483     -12.071 -44.078 -25.936  0.00  0.00      PROA  
ATOM   1379 HG12 VAL P 483     -13.819 -44.269 -26.182  0.00  0.00      PROA  
ATOM   1380 HG13 VAL P 483     -13.294 -43.832 -24.562  0.00  0.00      PROA  
ATOM   1381  CG2 VAL P 483     -12.512 -42.001 -27.455  0.00  0.00      PROA  
ATOM   1382 HG21 VAL P 483     -12.443 -40.929 -27.741  0.00  0.00      PROA  
ATOM   1383 HG22 VAL P 483     -13.034 -42.489 -28.306  0.00  0.00      PROA  
ATOM   1384 HG23 VAL P 483     -11.488 -42.418 -27.553  0.00  0.00      PROA  
ATOM   1385  C   VAL P 483     -15.209 -41.697 -24.685  0.00  0.00      PROA  
ATOM   1386  O   VAL P 483     -14.937 -40.799 -23.947  0.00  0.00      PROA  
ATOM   1387  N   SER P 484     -16.087 -42.686 -24.348  0.00  0.00      PROA  
ATOM   1388  HN  SER P 484     -16.321 -43.468 -24.922  0.00  0.00      PROA  
ATOM   1389  CA  SER P 484     -16.906 -42.529 -23.144  0.00  0.00      PROA  
ATOM   1390  HA  SER P 484     -16.280 -42.305 -22.293  0.00  0.00      PROA  
ATOM   1391  CB  SER P 484     -17.825 -41.218 -23.230  0.00  0.00      PROA  
ATOM   1392  HB1 SER P 484     -17.285 -40.259 -23.377  0.00  0.00      PROA  
ATOM   1393  HB2 SER P 484     -18.209 -41.001 -22.210  0.00  0.00      PROA  
ATOM   1394  OG  SER P 484     -18.802 -41.327 -24.210  0.00  0.00      PROA  
ATOM   1395  HG1 SER P 484     -19.590 -41.647 -23.766  0.00  0.00      PROA  
ATOM   1396  C   SER P 484     -17.810 -43.728 -22.709  0.00  0.00      PROA  
ATOM   1397  O   SER P 484     -18.490 -43.671 -21.726  0.00  0.00      PROA  
ATOM   1398  N   HSD P 485     -17.881 -44.793 -23.504  0.00  0.00      PROA  
ATOM   1399  HN  HSD P 485     -17.428 -44.752 -24.391  0.00  0.00      PROA  
ATOM   1400  CA  HSD P 485     -18.637 -46.011 -23.161  0.00  0.00      PROA  
ATOM   1401  HA  HSD P 485     -19.641 -45.755 -22.853  0.00  0.00      PROA  
ATOM   1402  CB  HSD P 485     -18.909 -46.807 -24.495  0.00  0.00      PROA  
ATOM   1403  HB1 HSD P 485     -19.393 -47.743 -24.142  0.00  0.00      PROA  
ATOM   1404  HB2 HSD P 485     -17.960 -47.088 -25.000  0.00  0.00      PROA  
ATOM   1405  ND1 HSD P 485     -20.668 -45.044 -25.309  0.00  0.00      PROA  
ATOM   1406  HD1 HSD P 485     -20.637 -44.453 -24.503  0.00  0.00      PROA  
ATOM   1407  CG  HSD P 485     -19.896 -46.172 -25.503  0.00  0.00      PROA  
ATOM   1408  CE1 HSD P 485     -21.499 -44.882 -26.409  0.00  0.00      PROA  
ATOM   1409  HE1 HSD P 485     -22.252 -44.121 -26.617  0.00  0.00      PROA  
ATOM   1410  NE2 HSD P 485     -21.216 -45.828 -27.295  0.00  0.00      PROA  
ATOM   1411  CD2 HSD P 485     -20.244 -46.661 -26.745  0.00  0.00      PROA  
ATOM   1412  HD2 HSD P 485     -19.772 -47.513 -27.219  0.00  0.00      PROA  
ATOM   1413  C   HSD P 485     -17.937 -46.804 -22.083  0.00  0.00      PROA  
ATOM   1414  O   HSD P 485     -16.699 -46.784 -22.014  0.00  0.00      PROA  
ATOM   1415  N   PRO P 486     -18.662 -47.648 -21.270  0.00  0.00      PROA  
ATOM   1416  CD  PRO P 486     -20.178 -47.789 -21.389  0.00  0.00      PROA  
ATOM   1417  HD1 PRO P 486     -20.455 -48.603 -22.093  0.00  0.00      PROA  
ATOM   1418  HD2 PRO P 486     -20.714 -46.848 -21.639  0.00  0.00      PROA  
ATOM   1419  CA  PRO P 486     -18.127 -48.228 -20.083  0.00  0.00      PROA  
ATOM   1420  HA  PRO P 486     -17.708 -47.505 -19.399  0.00  0.00      PROA  
ATOM   1421  CB  PRO P 486     -19.338 -48.992 -19.495  0.00  0.00      PROA  
ATOM   1422  HB1 PRO P 486     -19.286 -48.972 -18.385  0.00  0.00      PROA  
ATOM   1423  HB2 PRO P 486     -19.373 -50.016 -19.925  0.00  0.00      PROA  
ATOM   1424  CG  PRO P 486     -20.510 -48.099 -19.922  0.00  0.00      PROA  
ATOM   1425  HG1 PRO P 486     -21.422 -48.723 -20.031  0.00  0.00      PROA  
ATOM   1426  HG2 PRO P 486     -20.571 -47.231 -19.231  0.00  0.00      PROA  
ATOM   1427  C   PRO P 486     -16.905 -49.165 -20.421  0.00  0.00      PROA  
ATOM   1428  O   PRO P 486     -15.844 -48.800 -19.865  0.00  0.00      PROA  
ATOM   1429  N   GLY P 487     -16.944 -50.245 -21.236  0.00  0.00      PROA  
ATOM   1430  HN  GLY P 487     -17.868 -50.348 -21.598  0.00  0.00      PROA  
ATOM   1431  CA  GLY P 487     -15.835 -51.044 -21.639  0.00  0.00      PROA  
ATOM   1432  HA1 GLY P 487     -16.202 -51.742 -22.378  0.00  0.00      PROA  
ATOM   1433  HA2 GLY P 487     -15.493 -51.529 -20.737  0.00  0.00      PROA  
ATOM   1434  C   GLY P 487     -14.666 -50.404 -22.299  0.00  0.00      PROA  
ATOM   1435  O   GLY P 487     -13.551 -50.801 -21.907  0.00  0.00      PROA  
ATOM   1436  N   ARG P 488     -14.911 -49.499 -23.151  0.00  0.00      PROA  
ATOM   1437  HN  ARG P 488     -15.843 -49.303 -23.447  0.00  0.00      PROA  
ATOM   1438  CA  ARG P 488     -13.851 -48.643 -23.739  0.00  0.00      PROA  
ATOM   1439  HA  ARG P 488     -13.075 -49.308 -24.089  0.00  0.00      PROA  
ATOM   1440  CB  ARG P 488     -14.570 -47.854 -24.869  0.00  0.00      PROA  
ATOM   1441  HB1 ARG P 488     -14.019 -46.905 -25.041  0.00  0.00      PROA  
ATOM   1442  HB2 ARG P 488     -15.556 -47.610 -24.419  0.00  0.00      PROA  
ATOM   1443  CG  ARG P 488     -14.755 -48.572 -26.242  0.00  0.00      PROA  
ATOM   1444  HG1 ARG P 488     -15.334 -48.005 -27.002  0.00  0.00      PROA  
ATOM   1445  HG2 ARG P 488     -15.314 -49.460 -25.876  0.00  0.00      PROA  
ATOM   1446  CD  ARG P 488     -13.474 -49.033 -26.946  0.00  0.00      PROA  
ATOM   1447  HD1 ARG P 488     -12.895 -49.737 -26.311  0.00  0.00      PROA  
ATOM   1448  HD2 ARG P 488     -12.813 -48.210 -27.292  0.00  0.00      PROA  
ATOM   1449  NE  ARG P 488     -13.986 -49.896 -28.116  0.00  0.00      PROA  
ATOM   1450  HE  ARG P 488     -14.901 -49.703 -28.469  0.00  0.00      PROA  
ATOM   1451  CZ  ARG P 488     -13.207 -50.702 -28.814  0.00  0.00      PROA  
ATOM   1452  NH1 ARG P 488     -13.539 -51.274 -29.946  0.00  0.00      PROA  
ATOM   1453 HH11 ARG P 488     -14.371 -50.888 -30.343  0.00  0.00      PROA  
ATOM   1454 HH12 ARG P 488     -12.936 -51.793 -30.552  0.00  0.00      PROA  
ATOM   1455  NH2 ARG P 488     -12.015 -51.088 -28.357  0.00  0.00      PROA  
ATOM   1456 HH21 ARG P 488     -11.733 -50.919 -27.413  0.00  0.00      PROA  
ATOM   1457 HH22 ARG P 488     -11.651 -51.955 -28.698  0.00  0.00      PROA  
ATOM   1458  C   ARG P 488     -13.106 -47.805 -22.731  0.00  0.00      PROA  
ATOM   1459  O   ARG P 488     -11.879 -47.715 -22.877  0.00  0.00      PROA  
ATOM   1460  N   ILE P 489     -13.778 -47.133 -21.761  0.00  0.00      PROA  
ATOM   1461  HN  ILE P 489     -14.773 -47.161 -21.699  0.00  0.00      PROA  
ATOM   1462  CA  ILE P 489     -13.094 -46.496 -20.641  0.00  0.00      PROA  
ATOM   1463  HA  ILE P 489     -12.277 -45.921 -21.051  0.00  0.00      PROA  
ATOM   1464  CB  ILE P 489     -13.980 -45.502 -19.885  0.00  0.00      PROA  
ATOM   1465  HB  ILE P 489     -14.798 -46.033 -19.353  0.00  0.00      PROA  
ATOM   1466  CG2 ILE P 489     -13.110 -44.766 -18.814  0.00  0.00      PROA  
ATOM   1467 HG21 ILE P 489     -12.135 -44.519 -19.286  0.00  0.00      PROA  
ATOM   1468 HG22 ILE P 489     -12.843 -45.527 -18.051  0.00  0.00      PROA  
ATOM   1469 HG23 ILE P 489     -13.534 -43.823 -18.406  0.00  0.00      PROA  
ATOM   1470  CG1 ILE P 489     -14.580 -44.360 -20.818  0.00  0.00      PROA  
ATOM   1471 HG11 ILE P 489     -15.088 -43.585 -20.206  0.00  0.00      PROA  
ATOM   1472 HG12 ILE P 489     -15.119 -44.881 -21.637  0.00  0.00      PROA  
ATOM   1473  CD  ILE P 489     -13.571 -43.571 -21.676  0.00  0.00      PROA  
ATOM   1474  HD1 ILE P 489     -12.794 -43.044 -21.083  0.00  0.00      PROA  
ATOM   1475  HD2 ILE P 489     -14.030 -42.912 -22.444  0.00  0.00      PROA  
ATOM   1476  HD3 ILE P 489     -12.957 -44.311 -22.233  0.00  0.00      PROA  
ATOM   1477  C   ILE P 489     -12.327 -47.426 -19.726  0.00  0.00      PROA  
ATOM   1478  O   ILE P 489     -11.175 -47.288 -19.434  0.00  0.00      PROA  
ATOM   1479  N   ALA P 490     -13.011 -48.496 -19.243  0.00  0.00      PROA  
ATOM   1480  HN  ALA P 490     -13.953 -48.590 -19.553  0.00  0.00      PROA  
ATOM   1481  CA  ALA P 490     -12.520 -49.479 -18.287  0.00  0.00      PROA  
ATOM   1482  HA  ALA P 490     -12.362 -49.009 -17.327  0.00  0.00      PROA  
ATOM   1483  CB  ALA P 490     -13.628 -50.500 -18.272  0.00  0.00      PROA  
ATOM   1484  HB1 ALA P 490     -13.686 -51.008 -19.258  0.00  0.00      PROA  
ATOM   1485  HB2 ALA P 490     -14.610 -50.036 -18.039  0.00  0.00      PROA  
ATOM   1486  HB3 ALA P 490     -13.443 -51.288 -17.510  0.00  0.00      PROA  
ATOM   1487  C   ALA P 490     -11.158 -50.074 -18.615  0.00  0.00      PROA  
ATOM   1488  O   ALA P 490     -10.244 -50.097 -17.835  0.00  0.00      PROA  
ATOM   1489  N   VAL P 491     -10.930 -50.522 -19.917  0.00  0.00      PROA  
ATOM   1490  HN  VAL P 491     -11.680 -50.557 -20.572  0.00  0.00      PROA  
ATOM   1491  CA  VAL P 491      -9.552 -50.861 -20.339  0.00  0.00      PROA  
ATOM   1492  HA  VAL P 491      -9.104 -51.549 -19.637  0.00  0.00      PROA  
ATOM   1493  CB  VAL P 491      -9.381 -51.694 -21.612  0.00  0.00      PROA  
ATOM   1494  HB  VAL P 491      -9.963 -52.623 -21.434  0.00  0.00      PROA  
ATOM   1495  CG1 VAL P 491      -9.928 -50.942 -22.863  0.00  0.00      PROA  
ATOM   1496 HG11 VAL P 491      -9.716 -51.411 -23.848  0.00  0.00      PROA  
ATOM   1497 HG12 VAL P 491      -9.518 -49.909 -22.849  0.00  0.00      PROA  
ATOM   1498 HG13 VAL P 491     -11.035 -50.868 -22.800  0.00  0.00      PROA  
ATOM   1499  CG2 VAL P 491      -7.958 -52.166 -21.847  0.00  0.00      PROA  
ATOM   1500 HG21 VAL P 491      -7.767 -53.041 -22.504  0.00  0.00      PROA  
ATOM   1501 HG22 VAL P 491      -7.540 -52.407 -20.846  0.00  0.00      PROA  
ATOM   1502 HG23 VAL P 491      -7.242 -51.383 -22.180  0.00  0.00      PROA  
ATOM   1503  C   VAL P 491      -8.542 -49.732 -20.303  0.00  0.00      PROA  
ATOM   1504  O   VAL P 491      -7.455 -49.843 -19.775  0.00  0.00      PROA  
ATOM   1505  N   HSD P 492      -8.831 -48.489 -20.776  0.00  0.00      PROA  
ATOM   1506  HN  HSD P 492      -9.779 -48.326 -21.040  0.00  0.00      PROA  
ATOM   1507  CA  HSD P 492      -7.880 -47.360 -20.767  0.00  0.00      PROA  
ATOM   1508  HA  HSD P 492      -6.995 -47.808 -21.193  0.00  0.00      PROA  
ATOM   1509  CB  HSD P 492      -8.304 -46.223 -21.649  0.00  0.00      PROA  
ATOM   1510  HB1 HSD P 492      -9.332 -45.945 -21.334  0.00  0.00      PROA  
ATOM   1511  HB2 HSD P 492      -8.368 -46.598 -22.693  0.00  0.00      PROA  
ATOM   1512  ND1 HSD P 492      -6.943 -44.379 -22.641  0.00  0.00      PROA  
ATOM   1513  HD1 HSD P 492      -6.871 -44.817 -23.537  0.00  0.00      PROA  
ATOM   1514  CG  HSD P 492      -7.530 -44.918 -21.535  0.00  0.00      PROA  
ATOM   1515  CE1 HSD P 492      -6.528 -43.169 -22.350  0.00  0.00      PROA  
ATOM   1516  HE1 HSD P 492      -5.959 -42.659 -23.128  0.00  0.00      PROA  
ATOM   1517  NE2 HSD P 492      -6.717 -42.855 -21.074  0.00  0.00      PROA  
ATOM   1518  CD2 HSD P 492      -7.369 -43.953 -20.537  0.00  0.00      PROA  
ATOM   1519  HD2 HSD P 492      -7.729 -44.011 -19.518  0.00  0.00      PROA  
ATOM   1520  C   HSD P 492      -7.451 -46.925 -19.441  0.00  0.00      PROA  
ATOM   1521  O   HSD P 492      -6.297 -46.693 -19.264  0.00  0.00      PROA  
ATOM   1522  N   TYR P 493      -8.445 -46.902 -18.457  0.00  0.00      PROA  
ATOM   1523  HN  TYR P 493      -9.386 -47.111 -18.712  0.00  0.00      PROA  
ATOM   1524  CA  TYR P 493      -8.198 -46.400 -17.100  0.00  0.00      PROA  
ATOM   1525  HA  TYR P 493      -7.694 -45.457 -17.257  0.00  0.00      PROA  
ATOM   1526  CB  TYR P 493      -9.581 -45.935 -16.463  0.00  0.00      PROA  
ATOM   1527  HB1 TYR P 493     -10.172 -46.874 -16.394  0.00  0.00      PROA  
ATOM   1528  HB2 TYR P 493     -10.155 -45.293 -17.165  0.00  0.00      PROA  
ATOM   1529  CG  TYR P 493      -9.516 -45.212 -15.147  0.00  0.00      PROA  
ATOM   1530  CD1 TYR P 493     -10.685 -45.202 -14.385  0.00  0.00      PROA  
ATOM   1531  HD1 TYR P 493     -11.548 -45.749 -14.733  0.00  0.00      PROA  
ATOM   1532  CE1 TYR P 493     -10.722 -44.589 -13.079  0.00  0.00      PROA  
ATOM   1533  HE1 TYR P 493     -11.604 -44.590 -12.456  0.00  0.00      PROA  
ATOM   1534  CZ  TYR P 493      -9.557 -43.958 -12.570  0.00  0.00      PROA  
ATOM   1535  OH  TYR P 493      -9.583 -43.386 -11.279  0.00  0.00      PROA  
ATOM   1536  HH  TYR P 493      -8.697 -43.271 -10.927  0.00  0.00      PROA  
ATOM   1537  CD2 TYR P 493      -8.423 -44.517 -14.642  0.00  0.00      PROA  
ATOM   1538  HD2 TYR P 493      -7.591 -44.252 -15.278  0.00  0.00      PROA  
ATOM   1539  CE2 TYR P 493      -8.469 -43.860 -13.393  0.00  0.00      PROA  
ATOM   1540  HE2 TYR P 493      -7.595 -43.344 -13.023  0.00  0.00      PROA  
ATOM   1541  C   TYR P 493      -7.451 -47.454 -16.256  0.00  0.00      PROA  
ATOM   1542  O   TYR P 493      -6.753 -47.235 -15.279  0.00  0.00      PROA  
ATOM   1543  N   PHE P 494      -7.625 -48.757 -16.630  0.00  0.00      PROA  
ATOM   1544  HN  PHE P 494      -8.395 -49.002 -17.214  0.00  0.00      PROA  
ATOM   1545  CA  PHE P 494      -6.977 -49.951 -16.091  0.00  0.00      PROA  
ATOM   1546  HA  PHE P 494      -7.193 -49.928 -15.033  0.00  0.00      PROA  
ATOM   1547  CB  PHE P 494      -7.703 -51.238 -16.666  0.00  0.00      PROA  
ATOM   1548  HB1 PHE P 494      -7.318 -51.257 -17.708  0.00  0.00      PROA  
ATOM   1549  HB2 PHE P 494      -8.784 -51.222 -16.410  0.00  0.00      PROA  
ATOM   1550  CG  PHE P 494      -7.412 -52.573 -15.993  0.00  0.00      PROA  
ATOM   1551  CD1 PHE P 494      -7.341 -52.631 -14.604  0.00  0.00      PROA  
ATOM   1552  HD1 PHE P 494      -7.668 -51.754 -14.065  0.00  0.00      PROA  
ATOM   1553  CE1 PHE P 494      -7.071 -53.807 -13.873  0.00  0.00      PROA  
ATOM   1554  HE1 PHE P 494      -6.873 -53.734 -12.814  0.00  0.00      PROA  
ATOM   1555  CZ  PHE P 494      -6.962 -54.999 -14.637  0.00  0.00      PROA  
ATOM   1556  HZ  PHE P 494      -6.701 -55.962 -14.223  0.00  0.00      PROA  
ATOM   1557  CD2 PHE P 494      -7.254 -53.751 -16.747  0.00  0.00      PROA  
ATOM   1558  HD2 PHE P 494      -7.337 -53.702 -17.823  0.00  0.00      PROA  
ATOM   1559  CE2 PHE P 494      -6.917 -54.933 -16.043  0.00  0.00      PROA  
ATOM   1560  HE2 PHE P 494      -6.903 -55.877 -16.569  0.00  0.00      PROA  
ATOM   1561  C   PHE P 494      -5.500 -49.912 -16.341  0.00  0.00      PROA  
ATOM   1562  O   PHE P 494      -4.631 -50.109 -15.513  0.00  0.00      PROA  
ATOM   1563  N   LYS P 495      -5.118 -49.535 -17.565  0.00  0.00      PROA  
ATOM   1564  HN  LYS P 495      -5.913 -49.466 -18.162  0.00  0.00      PROA  
ATOM   1565  CA  LYS P 495      -3.729 -49.283 -18.008  0.00  0.00      PROA  
ATOM   1566  HA  LYS P 495      -3.164 -49.913 -17.337  0.00  0.00      PROA  
ATOM   1567  CB  LYS P 495      -3.681 -49.451 -19.562  0.00  0.00      PROA  
ATOM   1568  HB1 LYS P 495      -2.695 -49.130 -19.962  0.00  0.00      PROA  
ATOM   1569  HB2 LYS P 495      -4.391 -48.721 -20.005  0.00  0.00      PROA  
ATOM   1570  CG  LYS P 495      -4.093 -50.817 -20.181  0.00  0.00      PROA  
ATOM   1571  HG1 LYS P 495      -5.181 -50.882 -19.966  0.00  0.00      PROA  
ATOM   1572  HG2 LYS P 495      -3.514 -51.567 -19.602  0.00  0.00      PROA  
ATOM   1573  CD  LYS P 495      -3.777 -50.983 -21.705  0.00  0.00      PROA  
ATOM   1574  HD1 LYS P 495      -4.181 -51.952 -22.069  0.00  0.00      PROA  
ATOM   1575  HD2 LYS P 495      -2.695 -51.094 -21.931  0.00  0.00      PROA  
ATOM   1576  CE  LYS P 495      -4.368 -49.903 -22.643  0.00  0.00      PROA  
ATOM   1577  HE1 LYS P 495      -3.932 -48.917 -22.373  0.00  0.00      PROA  
ATOM   1578  HE2 LYS P 495      -5.465 -49.878 -22.470  0.00  0.00      PROA  
ATOM   1579  NZ  LYS P 495      -4.068 -50.225 -24.010  0.00  0.00      PROA  
ATOM   1580  HZ1 LYS P 495      -3.906 -51.252 -24.029  0.00  0.00      PROA  
ATOM   1581  HZ2 LYS P 495      -3.138 -49.844 -24.279  0.00  0.00      PROA  
ATOM   1582  HZ3 LYS P 495      -4.742 -50.001 -24.770  0.00  0.00      PROA  
ATOM   1583  C   LYS P 495      -3.361 -47.838 -17.735  0.00  0.00      PROA  
ATOM   1584  O   LYS P 495      -2.209 -47.483 -17.948  0.00  0.00      PROA  
ATOM   1585  N   GLY P 496      -4.315 -47.159 -17.049  0.00  0.00      PROA  
ATOM   1586  HN  GLY P 496      -5.166 -47.536 -16.692  0.00  0.00      PROA  
ATOM   1587  CA  GLY P 496      -4.063 -45.811 -16.676  0.00  0.00      PROA  
ATOM   1588  HA1 GLY P 496      -5.005 -45.367 -16.963  0.00  0.00      PROA  
ATOM   1589  HA2 GLY P 496      -3.218 -45.377 -17.191  0.00  0.00      PROA  
ATOM   1590  C   GLY P 496      -3.947 -45.787 -15.160  0.00  0.00      PROA  
ATOM   1591  O   GLY P 496      -3.244 -46.626 -14.561  0.00  0.00      PROA  
ATOM   1592  N   TRP P 497      -4.503 -44.815 -14.475  0.00  0.00      PROA  
ATOM   1593  HN  TRP P 497      -4.873 -44.078 -15.037  0.00  0.00      PROA  
ATOM   1594  CA  TRP P 497      -4.349 -44.576 -12.999  0.00  0.00      PROA  
ATOM   1595  HA  TRP P 497      -3.312 -44.818 -12.820  0.00  0.00      PROA  
ATOM   1596  CB  TRP P 497      -4.458 -43.029 -12.693  0.00  0.00      PROA  
ATOM   1597  HB1 TRP P 497      -4.486 -42.956 -11.585  0.00  0.00      PROA  
ATOM   1598  HB2 TRP P 497      -5.410 -42.663 -13.134  0.00  0.00      PROA  
ATOM   1599  CG  TRP P 497      -3.332 -42.128 -13.176  0.00  0.00      PROA  
ATOM   1600  CD1 TRP P 497      -3.464 -41.166 -14.124  0.00  0.00      PROA  
ATOM   1601  HD1 TRP P 497      -4.350 -40.955 -14.703  0.00  0.00      PROA  
ATOM   1602  NE1 TRP P 497      -2.320 -40.331 -14.178  0.00  0.00      PROA  
ATOM   1603  HE1 TRP P 497      -2.148 -39.636 -14.841  0.00  0.00      PROA  
ATOM   1604  CE2 TRP P 497      -1.548 -40.736 -13.211  0.00  0.00      PROA  
ATOM   1605  CD2 TRP P 497      -2.141 -41.893 -12.566  0.00  0.00      PROA  
ATOM   1606  CE3 TRP P 497      -1.496 -42.453 -11.464  0.00  0.00      PROA  
ATOM   1607  HE3 TRP P 497      -2.003 -43.224 -10.902  0.00  0.00      PROA  
ATOM   1608  CZ3 TRP P 497      -0.201 -42.018 -11.032  0.00  0.00      PROA  
ATOM   1609  HZ3 TRP P 497       0.247 -42.497 -10.173  0.00  0.00      PROA  
ATOM   1610  CZ2 TRP P 497      -0.334 -40.205 -12.709  0.00  0.00      PROA  
ATOM   1611  HZ2 TRP P 497       0.122 -39.442 -13.323  0.00  0.00      PROA  
ATOM   1612  CH2 TRP P 497       0.363 -40.921 -11.709  0.00  0.00      PROA  
ATOM   1613  HH2 TRP P 497       1.341 -40.612 -11.371  0.00  0.00      PROA  
ATOM   1614  C   TRP P 497      -5.279 -45.416 -12.037  0.00  0.00      PROA  
ATOM   1615  O   TRP P 497      -5.200 -45.333 -10.849  0.00  0.00      PROA  
ATOM   1616  N   PHE P 498      -6.052 -46.360 -12.580  0.00  0.00      PROA  
ATOM   1617  HN  PHE P 498      -6.224 -46.540 -13.545  0.00  0.00      PROA  
ATOM   1618  CA  PHE P 498      -7.098 -47.065 -11.830  0.00  0.00      PROA  
ATOM   1619  HA  PHE P 498      -7.812 -46.333 -11.480  0.00  0.00      PROA  
ATOM   1620  CB  PHE P 498      -8.034 -47.920 -12.749  0.00  0.00      PROA  
ATOM   1621  HB1 PHE P 498      -7.423 -48.584 -13.396  0.00  0.00      PROA  
ATOM   1622  HB2 PHE P 498      -8.716 -47.315 -13.385  0.00  0.00      PROA  
ATOM   1623  CG  PHE P 498      -9.091 -48.695 -11.915  0.00  0.00      PROA  
ATOM   1624  CD1 PHE P 498     -10.206 -48.091 -11.333  0.00  0.00      PROA  
ATOM   1625  HD1 PHE P 498     -10.294 -47.025 -11.486  0.00  0.00      PROA  
ATOM   1626  CE1 PHE P 498     -11.188 -48.947 -10.756  0.00  0.00      PROA  
ATOM   1627  HE1 PHE P 498     -12.115 -48.461 -10.491  0.00  0.00      PROA  
ATOM   1628  CZ  PHE P 498     -11.001 -50.278 -10.547  0.00  0.00      PROA  
ATOM   1629  HZ  PHE P 498     -11.707 -50.910 -10.028  0.00  0.00      PROA  
ATOM   1630  CD2 PHE P 498      -8.954 -50.106 -11.769  0.00  0.00      PROA  
ATOM   1631  HD2 PHE P 498      -8.108 -50.642 -12.173  0.00  0.00      PROA  
ATOM   1632  CE2 PHE P 498      -9.906 -50.860 -11.071  0.00  0.00      PROA  
ATOM   1633  HE2 PHE P 498      -9.668 -51.912 -11.006  0.00  0.00      PROA  
ATOM   1634  C   PHE P 498      -6.659 -47.889 -10.579  0.00  0.00      PROA  
ATOM   1635  O   PHE P 498      -7.248 -47.773  -9.532  0.00  0.00      PROA  
ATOM   1636  N   LEU P 499      -5.567 -48.726 -10.766  0.00  0.00      PROA  
ATOM   1637  HN  LEU P 499      -5.076 -48.797 -11.631  0.00  0.00      PROA  
ATOM   1638  CA  LEU P 499      -5.030 -49.401  -9.607  0.00  0.00      PROA  
ATOM   1639  HA  LEU P 499      -5.851 -49.881  -9.095  0.00  0.00      PROA  
ATOM   1640  CB  LEU P 499      -3.985 -50.380 -10.241  0.00  0.00      PROA  
ATOM   1641  HB1 LEU P 499      -3.418 -50.820  -9.392  0.00  0.00      PROA  
ATOM   1642  HB2 LEU P 499      -3.287 -49.853 -10.926  0.00  0.00      PROA  
ATOM   1643  CG  LEU P 499      -4.646 -51.580 -11.096  0.00  0.00      PROA  
ATOM   1644  HG  LEU P 499      -5.347 -51.153 -11.844  0.00  0.00      PROA  
ATOM   1645  CD1 LEU P 499      -3.665 -52.414 -11.965  0.00  0.00      PROA  
ATOM   1646 HD11 LEU P 499      -2.865 -51.840 -12.480  0.00  0.00      PROA  
ATOM   1647 HD12 LEU P 499      -4.161 -52.977 -12.785  0.00  0.00      PROA  
ATOM   1648 HD13 LEU P 499      -3.081 -53.104 -11.320  0.00  0.00      PROA  
ATOM   1649  CD2 LEU P 499      -5.458 -52.596 -10.213  0.00  0.00      PROA  
ATOM   1650 HD21 LEU P 499      -4.846 -52.961  -9.360  0.00  0.00      PROA  
ATOM   1651 HD22 LEU P 499      -5.854 -53.387 -10.884  0.00  0.00      PROA  
ATOM   1652 HD23 LEU P 499      -6.254 -51.950  -9.783  0.00  0.00      PROA  
ATOM   1653  C   LEU P 499      -4.388 -48.452  -8.529  0.00  0.00      PROA  
ATOM   1654  O   LEU P 499      -4.709 -48.572  -7.340  0.00  0.00      PROA  
ATOM   1655  N   ILE P 500      -3.681 -47.397  -8.898  0.00  0.00      PROA  
ATOM   1656  HN  ILE P 500      -3.419 -47.208  -9.841  0.00  0.00      PROA  
ATOM   1657  CA  ILE P 500      -3.077 -46.386  -8.045  0.00  0.00      PROA  
ATOM   1658  HA  ILE P 500      -2.372 -46.889  -7.400  0.00  0.00      PROA  
ATOM   1659  CB  ILE P 500      -2.249 -45.541  -8.949  0.00  0.00      PROA  
ATOM   1660  HB  ILE P 500      -2.817 -45.241  -9.855  0.00  0.00      PROA  
ATOM   1661  CG2 ILE P 500      -1.750 -44.314  -8.237  0.00  0.00      PROA  
ATOM   1662 HG21 ILE P 500      -1.645 -44.375  -7.133  0.00  0.00      PROA  
ATOM   1663 HG22 ILE P 500      -2.415 -43.486  -8.563  0.00  0.00      PROA  
ATOM   1664 HG23 ILE P 500      -0.673 -44.133  -8.445  0.00  0.00      PROA  
ATOM   1665  CG1 ILE P 500      -1.053 -46.320  -9.641  0.00  0.00      PROA  
ATOM   1666 HG11 ILE P 500      -0.398 -46.818  -8.894  0.00  0.00      PROA  
ATOM   1667 HG12 ILE P 500      -0.501 -45.475 -10.105  0.00  0.00      PROA  
ATOM   1668  CD  ILE P 500      -1.348 -47.292 -10.816  0.00  0.00      PROA  
ATOM   1669  HD1 ILE P 500      -2.188 -46.864 -11.405  0.00  0.00      PROA  
ATOM   1670  HD2 ILE P 500      -1.508 -48.310 -10.403  0.00  0.00      PROA  
ATOM   1671  HD3 ILE P 500      -0.457 -47.333 -11.478  0.00  0.00      PROA  
ATOM   1672  C   ILE P 500      -4.044 -45.580  -7.247  0.00  0.00      PROA  
ATOM   1673  O   ILE P 500      -3.796 -45.365  -6.058  0.00  0.00      PROA  
ATOM   1674  N   ASP P 501      -5.136 -45.074  -7.869  0.00  0.00      PROA  
ATOM   1675  HN  ASP P 501      -5.193 -45.100  -8.864  0.00  0.00      PROA  
ATOM   1676  CA  ASP P 501      -6.346 -44.558  -7.325  0.00  0.00      PROA  
ATOM   1677  HA  ASP P 501      -6.157 -43.769  -6.612  0.00  0.00      PROA  
ATOM   1678  CB  ASP P 501      -7.273 -44.100  -8.476  0.00  0.00      PROA  
ATOM   1679  HB1 ASP P 501      -8.224 -43.837  -7.966  0.00  0.00      PROA  
ATOM   1680  HB2 ASP P 501      -7.486 -44.860  -9.257  0.00  0.00      PROA  
ATOM   1681  CG  ASP P 501      -6.699 -42.918  -9.197  0.00  0.00      PROA  
ATOM   1682  OD1 ASP P 501      -7.309 -42.456 -10.175  0.00  0.00      PROA  
ATOM   1683  OD2 ASP P 501      -5.634 -42.416  -8.812  0.00  0.00      PROA  
ATOM   1684  C   ASP P 501      -7.047 -45.615  -6.398  0.00  0.00      PROA  
ATOM   1685  O   ASP P 501      -7.478 -45.188  -5.294  0.00  0.00      PROA  
ATOM   1686  N   MET P 502      -7.231 -46.927  -6.761  0.00  0.00      PROA  
ATOM   1687  HN  MET P 502      -7.163 -47.242  -7.704  0.00  0.00      PROA  
ATOM   1688  CA  MET P 502      -7.928 -47.878  -5.974  0.00  0.00      PROA  
ATOM   1689  HA  MET P 502      -8.869 -47.429  -5.689  0.00  0.00      PROA  
ATOM   1690  CB  MET P 502      -8.123 -49.200  -6.766  0.00  0.00      PROA  
ATOM   1691  HB1 MET P 502      -8.111 -50.072  -6.078  0.00  0.00      PROA  
ATOM   1692  HB2 MET P 502      -7.226 -49.304  -7.414  0.00  0.00      PROA  
ATOM   1693  CG  MET P 502      -9.410 -49.217  -7.620  0.00  0.00      PROA  
ATOM   1694  HG1 MET P 502      -9.474 -50.154  -8.213  0.00  0.00      PROA  
ATOM   1695  HG2 MET P 502      -9.266 -48.511  -8.466  0.00  0.00      PROA  
ATOM   1696  SD  MET P 502     -10.947 -48.854  -6.776  0.00  0.00      PROA  
ATOM   1697  CE  MET P 502     -10.967 -50.440  -5.970  0.00  0.00      PROA  
ATOM   1698  HE1 MET P 502     -11.158 -51.201  -6.757  0.00  0.00      PROA  
ATOM   1699  HE2 MET P 502     -11.841 -50.512  -5.289  0.00  0.00      PROA  
ATOM   1700  HE3 MET P 502     -10.030 -50.645  -5.410  0.00  0.00      PROA  
ATOM   1701  C   MET P 502      -7.163 -48.066  -4.696  0.00  0.00      PROA  
ATOM   1702  O   MET P 502      -7.751 -48.062  -3.573  0.00  0.00      PROA  
ATOM   1703  N   VAL P 503      -5.875 -48.297  -4.728  0.00  0.00      PROA  
ATOM   1704  HN  VAL P 503      -5.457 -48.261  -5.632  0.00  0.00      PROA  
ATOM   1705  CA  VAL P 503      -5.082 -48.409  -3.527  0.00  0.00      PROA  
ATOM   1706  HA  VAL P 503      -5.543 -49.273  -3.071  0.00  0.00      PROA  
ATOM   1707  CB  VAL P 503      -3.646 -48.777  -4.012  0.00  0.00      PROA  
ATOM   1708  HB  VAL P 503      -3.268 -47.981  -4.687  0.00  0.00      PROA  
ATOM   1709  CG1 VAL P 503      -2.546 -48.798  -2.860  0.00  0.00      PROA  
ATOM   1710 HG11 VAL P 503      -2.470 -47.705  -2.671  0.00  0.00      PROA  
ATOM   1711 HG12 VAL P 503      -1.654 -49.311  -3.280  0.00  0.00      PROA  
ATOM   1712 HG13 VAL P 503      -2.888 -49.330  -1.947  0.00  0.00      PROA  
ATOM   1713  CG2 VAL P 503      -3.733 -50.176  -4.744  0.00  0.00      PROA  
ATOM   1714 HG21 VAL P 503      -4.389 -50.184  -5.641  0.00  0.00      PROA  
ATOM   1715 HG22 VAL P 503      -4.013 -50.969  -4.018  0.00  0.00      PROA  
ATOM   1716 HG23 VAL P 503      -2.757 -50.416  -5.218  0.00  0.00      PROA  
ATOM   1717  C   VAL P 503      -5.161 -47.222  -2.589  0.00  0.00      PROA  
ATOM   1718  O   VAL P 503      -5.394 -47.358  -1.348  0.00  0.00      PROA  
ATOM   1719  N   ALA P 504      -5.081 -46.031  -3.151  0.00  0.00      PROA  
ATOM   1720  HN  ALA P 504      -4.896 -45.847  -4.113  0.00  0.00      PROA  
ATOM   1721  CA  ALA P 504      -5.192 -44.802  -2.457  0.00  0.00      PROA  
ATOM   1722  HA  ALA P 504      -4.465 -44.710  -1.663  0.00  0.00      PROA  
ATOM   1723  CB  ALA P 504      -4.812 -43.551  -3.351  0.00  0.00      PROA  
ATOM   1724  HB1 ALA P 504      -4.908 -42.594  -2.796  0.00  0.00      PROA  
ATOM   1725  HB2 ALA P 504      -5.570 -43.649  -4.158  0.00  0.00      PROA  
ATOM   1726  HB3 ALA P 504      -3.792 -43.700  -3.766  0.00  0.00      PROA  
ATOM   1727  C   ALA P 504      -6.576 -44.550  -1.823  0.00  0.00      PROA  
ATOM   1728  O   ALA P 504      -6.604 -44.109  -0.674  0.00  0.00      PROA  
ATOM   1729  N   ALA P 505      -7.652 -44.968  -2.450  0.00  0.00      PROA  
ATOM   1730  HN  ALA P 505      -7.596 -45.371  -3.360  0.00  0.00      PROA  
ATOM   1731  CA  ALA P 505      -9.040 -44.566  -1.998  0.00  0.00      PROA  
ATOM   1732  HA  ALA P 505      -9.101 -43.544  -1.653  0.00  0.00      PROA  
ATOM   1733  CB  ALA P 505      -9.717 -44.406  -3.284  0.00  0.00      PROA  
ATOM   1734  HB1 ALA P 505      -9.779 -45.404  -3.767  0.00  0.00      PROA  
ATOM   1735  HB2 ALA P 505      -9.139 -43.665  -3.878  0.00  0.00      PROA  
ATOM   1736  HB3 ALA P 505     -10.772 -44.059  -3.270  0.00  0.00      PROA  
ATOM   1737  C   ALA P 505      -9.766 -45.453  -1.103  0.00  0.00      PROA  
ATOM   1738  O   ALA P 505     -10.512 -44.986  -0.205  0.00  0.00      PROA  
ATOM   1739  N   ILE P 506      -9.525 -46.800  -1.230  0.00  0.00      PROA  
ATOM   1740  HN  ILE P 506      -9.030 -47.070  -2.052  0.00  0.00      PROA  
ATOM   1741  CA  ILE P 506     -10.204 -47.857  -0.469  0.00  0.00      PROA  
ATOM   1742  HA  ILE P 506     -11.182 -47.401  -0.442  0.00  0.00      PROA  
ATOM   1743  CB  ILE P 506     -10.229 -49.237  -1.091  0.00  0.00      PROA  
ATOM   1744  HB  ILE P 506      -9.183 -49.600  -1.187  0.00  0.00      PROA  
ATOM   1745  CG2 ILE P 506     -10.863 -50.293  -0.113  0.00  0.00      PROA  
ATOM   1746 HG21 ILE P 506     -10.883 -51.242  -0.690  0.00  0.00      PROA  
ATOM   1747 HG22 ILE P 506     -11.808 -49.898   0.316  0.00  0.00      PROA  
ATOM   1748 HG23 ILE P 506     -10.193 -50.482   0.753  0.00  0.00      PROA  
ATOM   1749  CG1 ILE P 506     -10.985 -49.097  -2.529  0.00  0.00      PROA  
ATOM   1750 HG11 ILE P 506     -11.009 -50.058  -3.085  0.00  0.00      PROA  
ATOM   1751 HG12 ILE P 506     -10.376 -48.404  -3.147  0.00  0.00      PROA  
ATOM   1752  CD  ILE P 506     -12.422 -48.495  -2.454  0.00  0.00      PROA  
ATOM   1753  HD1 ILE P 506     -12.862 -48.139  -3.410  0.00  0.00      PROA  
ATOM   1754  HD2 ILE P 506     -12.491 -47.616  -1.778  0.00  0.00      PROA  
ATOM   1755  HD3 ILE P 506     -13.089 -49.291  -2.061  0.00  0.00      PROA  
ATOM   1756  C   ILE P 506      -9.607 -47.907   0.988  0.00  0.00      PROA  
ATOM   1757  O   ILE P 506      -8.371 -47.952   1.185  0.00  0.00      PROA  
ATOM   1758  N   PRO P 507     -10.430 -47.821   2.009  0.00  0.00      PROA  
ATOM   1759  CD  PRO P 507     -11.875 -47.443   1.953  0.00  0.00      PROA  
ATOM   1760  HD1 PRO P 507     -12.454 -48.152   1.324  0.00  0.00      PROA  
ATOM   1761  HD2 PRO P 507     -11.950 -46.364   1.699  0.00  0.00      PROA  
ATOM   1762  CA  PRO P 507      -9.915 -47.675   3.360  0.00  0.00      PROA  
ATOM   1763  HA  PRO P 507      -9.088 -46.983   3.408  0.00  0.00      PROA  
ATOM   1764  CB  PRO P 507     -11.123 -47.140   4.168  0.00  0.00      PROA  
ATOM   1765  HB1 PRO P 507     -11.206 -46.032   4.163  0.00  0.00      PROA  
ATOM   1766  HB2 PRO P 507     -11.033 -47.476   5.223  0.00  0.00      PROA  
ATOM   1767  CG  PRO P 507     -12.308 -47.738   3.393  0.00  0.00      PROA  
ATOM   1768  HG1 PRO P 507     -12.219 -48.829   3.581  0.00  0.00      PROA  
ATOM   1769  HG2 PRO P 507     -13.379 -47.539   3.613  0.00  0.00      PROA  
ATOM   1770  C   PRO P 507      -9.485 -49.012   3.914  0.00  0.00      PROA  
ATOM   1771  O   PRO P 507     -10.160 -49.698   4.652  0.00  0.00      PROA  
ATOM   1772  N   PHE P 508      -8.371 -49.617   3.435  0.00  0.00      PROA  
ATOM   1773  HN  PHE P 508      -7.869 -49.224   2.669  0.00  0.00      PROA  
ATOM   1774  CA  PHE P 508      -7.944 -50.985   3.673  0.00  0.00      PROA  
ATOM   1775  HA  PHE P 508      -8.721 -51.677   3.385  0.00  0.00      PROA  
ATOM   1776  CB  PHE P 508      -6.676 -51.436   2.914  0.00  0.00      PROA  
ATOM   1777  HB1 PHE P 508      -6.338 -52.455   3.200  0.00  0.00      PROA  
ATOM   1778  HB2 PHE P 508      -5.808 -50.784   3.149  0.00  0.00      PROA  
ATOM   1779  CG  PHE P 508      -7.016 -51.461   1.437  0.00  0.00      PROA  
ATOM   1780  CD1 PHE P 508      -6.534 -50.396   0.661  0.00  0.00      PROA  
ATOM   1781  HD1 PHE P 508      -6.109 -49.533   1.151  0.00  0.00      PROA  
ATOM   1782  CE1 PHE P 508      -6.629 -50.399  -0.734  0.00  0.00      PROA  
ATOM   1783  HE1 PHE P 508      -6.388 -49.482  -1.251  0.00  0.00      PROA  
ATOM   1784  CZ  PHE P 508      -7.238 -51.568  -1.316  0.00  0.00      PROA  
ATOM   1785  HZ  PHE P 508      -7.414 -51.458  -2.375  0.00  0.00      PROA  
ATOM   1786  CD2 PHE P 508      -7.520 -52.554   0.842  0.00  0.00      PROA  
ATOM   1787  HD2 PHE P 508      -7.634 -53.429   1.465  0.00  0.00      PROA  
ATOM   1788  CE2 PHE P 508      -7.634 -52.664  -0.548  0.00  0.00      PROA  
ATOM   1789  HE2 PHE P 508      -7.945 -53.550  -1.080  0.00  0.00      PROA  
ATOM   1790  C   PHE P 508      -7.612 -51.296   5.100  0.00  0.00      PROA  
ATOM   1791  O   PHE P 508      -7.862 -52.373   5.640  0.00  0.00      PROA  
ATOM   1792  N   ASP P 509      -6.889 -50.351   5.758  0.00  0.00      PROA  
ATOM   1793  HN  ASP P 509      -6.548 -49.573   5.236  0.00  0.00      PROA  
ATOM   1794  CA  ASP P 509      -6.715 -50.313   7.265  0.00  0.00      PROA  
ATOM   1795  HA  ASP P 509      -6.091 -51.148   7.550  0.00  0.00      PROA  
ATOM   1796  CB  ASP P 509      -5.949 -48.970   7.533  0.00  0.00      PROA  
ATOM   1797  HB1 ASP P 509      -5.037 -49.037   6.903  0.00  0.00      PROA  
ATOM   1798  HB2 ASP P 509      -5.618 -49.045   8.591  0.00  0.00      PROA  
ATOM   1799  CG  ASP P 509      -6.656 -47.607   7.392  0.00  0.00      PROA  
ATOM   1800  OD1 ASP P 509      -7.560 -47.513   6.537  0.00  0.00      PROA  
ATOM   1801  OD2 ASP P 509      -6.264 -46.692   8.110  0.00  0.00      PROA  
ATOM   1802  C   ASP P 509      -8.048 -50.443   8.032  0.00  0.00      PROA  
ATOM   1803  O   ASP P 509      -8.207 -51.286   8.908  0.00  0.00      PROA  
ATOM   1804  N   LEU P 510      -9.063 -49.579   7.770  0.00  0.00      PROA  
ATOM   1805  HN  LEU P 510      -8.990 -48.873   7.069  0.00  0.00      PROA  
ATOM   1806  CA  LEU P 510     -10.332 -49.571   8.398  0.00  0.00      PROA  
ATOM   1807  HA  LEU P 510     -10.173 -49.509   9.464  0.00  0.00      PROA  
ATOM   1808  CB  LEU P 510     -11.071 -48.360   8.006  0.00  0.00      PROA  
ATOM   1809  HB1 LEU P 510     -11.259 -48.313   6.912  0.00  0.00      PROA  
ATOM   1810  HB2 LEU P 510     -10.401 -47.490   8.170  0.00  0.00      PROA  
ATOM   1811  CG  LEU P 510     -12.461 -48.175   8.717  0.00  0.00      PROA  
ATOM   1812  HG  LEU P 510     -13.257 -48.899   8.441  0.00  0.00      PROA  
ATOM   1813  CD1 LEU P 510     -12.353 -48.284  10.264  0.00  0.00      PROA  
ATOM   1814 HD11 LEU P 510     -12.468 -49.336  10.603  0.00  0.00      PROA  
ATOM   1815 HD12 LEU P 510     -13.267 -47.766  10.625  0.00  0.00      PROA  
ATOM   1816 HD13 LEU P 510     -11.526 -47.669  10.678  0.00  0.00      PROA  
ATOM   1817  CD2 LEU P 510     -13.013 -46.769   8.219  0.00  0.00      PROA  
ATOM   1818 HD21 LEU P 510     -12.292 -45.926   8.280  0.00  0.00      PROA  
ATOM   1819 HD22 LEU P 510     -13.892 -46.402   8.792  0.00  0.00      PROA  
ATOM   1820 HD23 LEU P 510     -13.297 -46.953   7.161  0.00  0.00      PROA  
ATOM   1821  C   LEU P 510     -11.145 -50.850   8.155  0.00  0.00      PROA  
ATOM   1822  O   LEU P 510     -11.759 -51.417   9.016  0.00  0.00      PROA  
ATOM   1823  N   LEU P 511     -11.106 -51.426   6.951  0.00  0.00      PROA  
ATOM   1824  HN  LEU P 511     -10.642 -51.076   6.141  0.00  0.00      PROA  
ATOM   1825  CA  LEU P 511     -11.779 -52.648   6.580  0.00  0.00      PROA  
ATOM   1826  HA  LEU P 511     -12.806 -52.621   6.911  0.00  0.00      PROA  
ATOM   1827  CB  LEU P 511     -11.809 -52.880   5.047  0.00  0.00      PROA  
ATOM   1828  HB1 LEU P 511     -11.828 -53.918   4.652  0.00  0.00      PROA  
ATOM   1829  HB2 LEU P 511     -10.866 -52.471   4.624  0.00  0.00      PROA  
ATOM   1830  CG  LEU P 511     -12.984 -52.124   4.315  0.00  0.00      PROA  
ATOM   1831  HG  LEU P 511     -13.016 -51.188   4.912  0.00  0.00      PROA  
ATOM   1832  CD1 LEU P 511     -12.589 -51.697   2.867  0.00  0.00      PROA  
ATOM   1833 HD11 LEU P 511     -13.328 -51.053   2.344  0.00  0.00      PROA  
ATOM   1834 HD12 LEU P 511     -12.556 -52.639   2.280  0.00  0.00      PROA  
ATOM   1835 HD13 LEU P 511     -11.554 -51.310   2.754  0.00  0.00      PROA  
ATOM   1836  CD2 LEU P 511     -14.297 -52.954   4.259  0.00  0.00      PROA  
ATOM   1837 HD21 LEU P 511     -14.888 -52.735   3.344  0.00  0.00      PROA  
ATOM   1838 HD22 LEU P 511     -14.816 -52.870   5.238  0.00  0.00      PROA  
ATOM   1839 HD23 LEU P 511     -14.070 -54.038   4.179  0.00  0.00      PROA  
ATOM   1840  C   LEU P 511     -11.128 -53.813   7.219  0.00  0.00      PROA  
ATOM   1841  O   LEU P 511     -11.819 -54.807   7.549  0.00  0.00      PROA  
ATOM   1842  N   ILE P 512      -9.824 -53.794   7.464  0.00  0.00      PROA  
ATOM   1843  HN  ILE P 512      -9.268 -53.010   7.197  0.00  0.00      PROA  
ATOM   1844  CA  ILE P 512      -9.098 -55.015   7.966  0.00  0.00      PROA  
ATOM   1845  HA  ILE P 512      -9.700 -55.872   7.701  0.00  0.00      PROA  
ATOM   1846  CB  ILE P 512      -7.760 -55.257   7.224  0.00  0.00      PROA  
ATOM   1847  HB  ILE P 512      -7.209 -54.298   7.331  0.00  0.00      PROA  
ATOM   1848  CG2 ILE P 512      -6.844 -56.292   7.918  0.00  0.00      PROA  
ATOM   1849 HG21 ILE P 512      -6.596 -55.925   8.937  0.00  0.00      PROA  
ATOM   1850 HG22 ILE P 512      -5.865 -56.175   7.407  0.00  0.00      PROA  
ATOM   1851 HG23 ILE P 512      -7.215 -57.339   7.915  0.00  0.00      PROA  
ATOM   1852  CG1 ILE P 512      -8.014 -55.685   5.720  0.00  0.00      PROA  
ATOM   1853 HG11 ILE P 512      -8.875 -55.114   5.313  0.00  0.00      PROA  
ATOM   1854 HG12 ILE P 512      -8.349 -56.744   5.694  0.00  0.00      PROA  
ATOM   1855  CD  ILE P 512      -6.751 -55.475   4.957  0.00  0.00      PROA  
ATOM   1856  HD1 ILE P 512      -6.397 -54.443   5.164  0.00  0.00      PROA  
ATOM   1857  HD2 ILE P 512      -6.861 -55.561   3.855  0.00  0.00      PROA  
ATOM   1858  HD3 ILE P 512      -5.867 -56.134   5.096  0.00  0.00      PROA  
ATOM   1859  C   ILE P 512      -8.962 -54.926   9.540  0.00  0.00      PROA  
ATOM   1860  O   ILE P 512      -9.198 -55.945  10.156  0.00  0.00      PROA  
ATOM   1861  N   PHE P 513      -8.698 -53.684  10.136  0.00  0.00      PROA  
ATOM   1862  HN  PHE P 513      -8.554 -52.905   9.530  0.00  0.00      PROA  
ATOM   1863  CA  PHE P 513      -8.365 -53.571  11.614  0.00  0.00      PROA  
ATOM   1864  HA  PHE P 513      -8.146 -54.591  11.893  0.00  0.00      PROA  
ATOM   1865  CB  PHE P 513      -7.095 -52.812  11.857  0.00  0.00      PROA  
ATOM   1866  HB1 PHE P 513      -6.846 -52.768  12.939  0.00  0.00      PROA  
ATOM   1867  HB2 PHE P 513      -7.079 -51.715  11.683  0.00  0.00      PROA  
ATOM   1868  CG  PHE P 513      -5.977 -53.433  10.996  0.00  0.00      PROA  
ATOM   1869  CD1 PHE P 513      -5.436 -54.683  11.415  0.00  0.00      PROA  
ATOM   1870  HD1 PHE P 513      -5.872 -55.279  12.202  0.00  0.00      PROA  
ATOM   1871  CE1 PHE P 513      -4.316 -55.262  10.768  0.00  0.00      PROA  
ATOM   1872  HE1 PHE P 513      -4.044 -56.270  11.045  0.00  0.00      PROA  
ATOM   1873  CZ  PHE P 513      -3.832 -54.634   9.621  0.00  0.00      PROA  
ATOM   1874  HZ  PHE P 513      -3.004 -55.100   9.107  0.00  0.00      PROA  
ATOM   1875  CD2 PHE P 513      -5.277 -52.785   9.973  0.00  0.00      PROA  
ATOM   1876  HD2 PHE P 513      -5.592 -51.768   9.790  0.00  0.00      PROA  
ATOM   1877  CE2 PHE P 513      -4.169 -53.347   9.239  0.00  0.00      PROA  
ATOM   1878  HE2 PHE P 513      -3.675 -52.816   8.438  0.00  0.00      PROA  
ATOM   1879  C   PHE P 513      -9.568 -53.015  12.382  0.00  0.00      PROA  
ATOM   1880  O   PHE P 513      -9.725 -53.181  13.599  0.00  0.00      PROA  
ATOM   1881  N   GLY P 514     -10.543 -52.450  11.686  0.00  0.00      PROA  
ATOM   1882  HN  GLY P 514     -10.469 -52.462  10.691  0.00  0.00      PROA  
ATOM   1883  CA  GLY P 514     -11.587 -51.673  12.267  0.00  0.00      PROA  
ATOM   1884  HA1 GLY P 514     -12.014 -52.250  13.074  0.00  0.00      PROA  
ATOM   1885  HA2 GLY P 514     -12.260 -51.575  11.428  0.00  0.00      PROA  
ATOM   1886  C   GLY P 514     -11.169 -50.440  12.961  0.00  0.00      PROA  
ATOM   1887  O   GLY P 514     -10.100 -49.955  12.771  0.00  0.00      PROA  
ATOM   1888  N   SER P 515     -12.061 -49.905  13.845  0.00  0.00      PROA  
ATOM   1889  HN  SER P 515     -12.881 -50.422  14.076  0.00  0.00      PROA  
ATOM   1890  CA  SER P 515     -11.698 -48.825  14.777  0.00  0.00      PROA  
ATOM   1891  HA  SER P 515     -11.089 -48.244  14.101  0.00  0.00      PROA  
ATOM   1892  CB  SER P 515     -12.951 -47.999  15.111  0.00  0.00      PROA  
ATOM   1893  HB1 SER P 515     -12.669 -47.037  15.590  0.00  0.00      PROA  
ATOM   1894  HB2 SER P 515     -13.706 -48.481  15.769  0.00  0.00      PROA  
ATOM   1895  OG  SER P 515     -13.588 -47.653  13.888  0.00  0.00      PROA  
ATOM   1896  HG1 SER P 515     -13.097 -46.936  13.482  0.00  0.00      PROA  
ATOM   1897  C   SER P 515     -10.925 -49.249  15.958  0.00  0.00      PROA  
ATOM   1898  O   SER P 515     -10.733 -50.412  16.279  0.00  0.00      PROA  
ATOM   1899  N   GLY P 516     -10.279 -48.219  16.563  0.00  0.00      PROA  
ATOM   1900  HN  GLY P 516     -10.407 -47.310  16.176  0.00  0.00      PROA  
ATOM   1901  CA  GLY P 516      -9.419 -48.359  17.770  0.00  0.00      PROA  
ATOM   1902  HA1 GLY P 516      -9.911 -48.798  18.625  0.00  0.00      PROA  
ATOM   1903  HA2 GLY P 516      -9.108 -47.325  17.803  0.00  0.00      PROA  
ATOM   1904  C   GLY P 516      -8.151 -49.202  17.550  0.00  0.00      PROA  
ATOM   1905  O   GLY P 516      -7.779 -50.051  18.364  0.00  0.00      PROA  
ATOM   1906  N   SER P 517      -7.515 -49.019  16.429  0.00  0.00      PROA  
ATOM   1907  HN  SER P 517      -7.840 -48.363  15.752  0.00  0.00      PROA  
ATOM   1908  CA  SER P 517      -6.440 -49.846  15.945  0.00  0.00      PROA  
ATOM   1909  HA  SER P 517      -6.649 -50.802  16.402  0.00  0.00      PROA  
ATOM   1910  CB  SER P 517      -6.463 -49.945  14.420  0.00  0.00      PROA  
ATOM   1911  HB1 SER P 517      -7.479 -50.182  14.037  0.00  0.00      PROA  
ATOM   1912  HB2 SER P 517      -5.820 -50.779  14.066  0.00  0.00      PROA  
ATOM   1913  OG  SER P 517      -5.937 -48.830  13.747  0.00  0.00      PROA  
ATOM   1914  HG1 SER P 517      -6.543 -48.810  13.002  0.00  0.00      PROA  
ATOM   1915  C   SER P 517      -5.121 -49.376  16.466  0.00  0.00      PROA  
ATOM   1916  O   SER P 517      -4.971 -48.200  16.807  0.00  0.00      PROA  
ATOM   1917  N   GLU P 518      -4.136 -50.256  16.483  0.00  0.00      PROA  
ATOM   1918  HN  GLU P 518      -4.202 -51.189  16.140  0.00  0.00      PROA  
ATOM   1919  CA  GLU P 518      -2.898 -49.809  17.132  0.00  0.00      PROA  
ATOM   1920  HA  GLU P 518      -2.774 -48.737  17.178  0.00  0.00      PROA  
ATOM   1921  CB  GLU P 518      -2.944 -50.341  18.552  0.00  0.00      PROA  
ATOM   1922  HB1 GLU P 518      -1.940 -50.138  18.984  0.00  0.00      PROA  
ATOM   1923  HB2 GLU P 518      -3.022 -51.448  18.598  0.00  0.00      PROA  
ATOM   1924  CG  GLU P 518      -3.979 -49.655  19.420  0.00  0.00      PROA  
ATOM   1925  HG1 GLU P 518      -5.020 -50.004  19.250  0.00  0.00      PROA  
ATOM   1926  HG2 GLU P 518      -3.978 -48.551  19.289  0.00  0.00      PROA  
ATOM   1927  CD  GLU P 518      -3.697 -49.886  20.946  0.00  0.00      PROA  
ATOM   1928  OE1 GLU P 518      -3.351 -48.845  21.549  0.00  0.00      PROA  
ATOM   1929  OE2 GLU P 518      -3.709 -51.028  21.439  0.00  0.00      PROA  
ATOM   1930  C   GLU P 518      -1.752 -50.465  16.393  0.00  0.00      PROA  
ATOM   1931  O   GLU P 518      -1.883 -51.604  15.958  0.00  0.00      PROA  
ATOM   1932  N   GLU P 519      -0.564 -49.763  16.211  0.00  0.00      PROA  
ATOM   1933  HN  GLU P 519      -0.440 -48.857  16.610  0.00  0.00      PROA  
ATOM   1934  CA  GLU P 519       0.650 -50.465  15.699  0.00  0.00      PROA  
ATOM   1935  HA  GLU P 519       1.378 -49.668  15.670  0.00  0.00      PROA  
ATOM   1936  CB  GLU P 519       1.257 -51.489  16.684  0.00  0.00      PROA  
ATOM   1937  HB1 GLU P 519       2.152 -51.929  16.194  0.00  0.00      PROA  
ATOM   1938  HB2 GLU P 519       0.499 -52.180  17.111  0.00  0.00      PROA  
ATOM   1939  CG  GLU P 519       1.789 -50.745  17.972  0.00  0.00      PROA  
ATOM   1940  HG1 GLU P 519       1.015 -50.098  18.438  0.00  0.00      PROA  
ATOM   1941  HG2 GLU P 519       2.664 -50.108  17.723  0.00  0.00      PROA  
ATOM   1942  CD  GLU P 519       2.286 -51.829  18.898  0.00  0.00      PROA  
ATOM   1943  OE1 GLU P 519       3.372 -52.490  18.660  0.00  0.00      PROA  
ATOM   1944  OE2 GLU P 519       1.631 -51.979  19.976  0.00  0.00      PROA  
ATOM   1945  C   GLU P 519       0.582 -50.881  14.318  0.00  0.00      PROA  
ATOM   1946  O   GLU P 519       0.867 -52.070  14.072  0.00  0.00      PROA  
ATOM   1947  N   LEU P 520       0.210 -49.972  13.356  0.00  0.00      PROA  
ATOM   1948  HN  LEU P 520      -0.006 -49.072  13.728  0.00  0.00      PROA  
ATOM   1949  CA  LEU P 520      -0.079 -50.162  11.930  0.00  0.00      PROA  
ATOM   1950  HA  LEU P 520      -0.605 -51.103  11.863  0.00  0.00      PROA  
ATOM   1951  CB  LEU P 520      -1.136 -49.121  11.407  0.00  0.00      PROA  
ATOM   1952  HB1 LEU P 520      -0.849 -48.087  11.696  0.00  0.00      PROA  
ATOM   1953  HB2 LEU P 520      -1.895 -49.237  12.210  0.00  0.00      PROA  
ATOM   1954  CG  LEU P 520      -1.702 -49.211  10.005  0.00  0.00      PROA  
ATOM   1955  HG  LEU P 520      -0.871 -49.075   9.280  0.00  0.00      PROA  
ATOM   1956  CD1 LEU P 520      -2.350 -50.539   9.624  0.00  0.00      PROA  
ATOM   1957 HD11 LEU P 520      -3.346 -50.625  10.108  0.00  0.00      PROA  
ATOM   1958 HD12 LEU P 520      -1.763 -51.355  10.097  0.00  0.00      PROA  
ATOM   1959 HD13 LEU P 520      -2.603 -50.716   8.556  0.00  0.00      PROA  
ATOM   1960  CD2 LEU P 520      -2.582 -48.008   9.810  0.00  0.00      PROA  
ATOM   1961 HD21 LEU P 520      -3.475 -48.352   9.246  0.00  0.00      PROA  
ATOM   1962 HD22 LEU P 520      -2.020 -47.280   9.187  0.00  0.00      PROA  
ATOM   1963 HD23 LEU P 520      -3.016 -47.511  10.704  0.00  0.00      PROA  
ATOM   1964  C   LEU P 520       1.133 -50.296  10.991  0.00  0.00      PROA  
ATOM   1965  O   LEU P 520       2.222 -49.713  11.220  0.00  0.00      PROA  
ATOM   1966  N   ILE P 521       0.976 -51.218   9.983  0.00  0.00      PROA  
ATOM   1967  HN  ILE P 521       0.152 -51.778   9.992  0.00  0.00      PROA  
ATOM   1968  CA  ILE P 521       1.875 -51.522   8.848  0.00  0.00      PROA  
ATOM   1969  HA  ILE P 521       2.838 -51.817   9.237  0.00  0.00      PROA  
ATOM   1970  CB  ILE P 521       1.477 -52.860   8.184  0.00  0.00      PROA  
ATOM   1971  HB  ILE P 521       1.501 -53.611   9.003  0.00  0.00      PROA  
ATOM   1972  CG2 ILE P 521       0.025 -52.657   7.732  0.00  0.00      PROA  
ATOM   1973 HG21 ILE P 521      -0.233 -51.692   7.245  0.00  0.00      PROA  
ATOM   1974 HG22 ILE P 521      -0.558 -52.879   8.651  0.00  0.00      PROA  
ATOM   1975 HG23 ILE P 521      -0.272 -53.446   7.008  0.00  0.00      PROA  
ATOM   1976  CG1 ILE P 521       2.359 -53.512   7.087  0.00  0.00      PROA  
ATOM   1977 HG11 ILE P 521       3.364 -53.045   7.164  0.00  0.00      PROA  
ATOM   1978 HG12 ILE P 521       2.096 -53.125   6.080  0.00  0.00      PROA  
ATOM   1979  CD  ILE P 521       2.385 -55.038   7.110  0.00  0.00      PROA  
ATOM   1980  HD1 ILE P 521       2.771 -55.336   8.109  0.00  0.00      PROA  
ATOM   1981  HD2 ILE P 521       3.079 -55.372   6.310  0.00  0.00      PROA  
ATOM   1982  HD3 ILE P 521       1.343 -55.423   7.098  0.00  0.00      PROA  
ATOM   1983  C   ILE P 521       2.062 -50.486   7.830  0.00  0.00      PROA  
ATOM   1984  O   ILE P 521       1.241 -49.682   7.427  0.00  0.00      PROA  
ATOM   1985  N   GLY P 522       3.383 -50.449   7.378  0.00  0.00      PROA  
ATOM   1986  HN  GLY P 522       4.005 -51.162   7.692  0.00  0.00      PROA  
ATOM   1987  CA  GLY P 522       3.896 -49.391   6.552  0.00  0.00      PROA  
ATOM   1988  HA1 GLY P 522       4.972 -49.298   6.552  0.00  0.00      PROA  
ATOM   1989  HA2 GLY P 522       3.473 -48.497   6.985  0.00  0.00      PROA  
ATOM   1990  C   GLY P 522       3.575 -49.375   5.093  0.00  0.00      PROA  
ATOM   1991  O   GLY P 522       3.593 -48.369   4.381  0.00  0.00      PROA  
ATOM   1992  N   LEU P 523       3.058 -50.497   4.545  0.00  0.00      PROA  
ATOM   1993  HN  LEU P 523       3.176 -51.306   5.117  0.00  0.00      PROA  
ATOM   1994  CA  LEU P 523       2.320 -50.477   3.256  0.00  0.00      PROA  
ATOM   1995  HA  LEU P 523       3.059 -50.138   2.545  0.00  0.00      PROA  
ATOM   1996  CB  LEU P 523       1.890 -51.902   2.828  0.00  0.00      PROA  
ATOM   1997  HB1 LEU P 523       1.188 -52.372   3.549  0.00  0.00      PROA  
ATOM   1998  HB2 LEU P 523       2.757 -52.598   2.823  0.00  0.00      PROA  
ATOM   1999  CG  LEU P 523       1.208 -52.049   1.424  0.00  0.00      PROA  
ATOM   2000  HG  LEU P 523       0.524 -51.174   1.417  0.00  0.00      PROA  
ATOM   2001  CD1 LEU P 523       2.246 -51.920   0.223  0.00  0.00      PROA  
ATOM   2002 HD11 LEU P 523       1.750 -52.197  -0.732  0.00  0.00      PROA  
ATOM   2003 HD12 LEU P 523       3.134 -52.580   0.330  0.00  0.00      PROA  
ATOM   2004 HD13 LEU P 523       2.600 -50.868   0.181  0.00  0.00      PROA  
ATOM   2005  CD2 LEU P 523       0.488 -53.310   1.310  0.00  0.00      PROA  
ATOM   2006 HD21 LEU P 523       1.125 -54.182   1.570  0.00  0.00      PROA  
ATOM   2007 HD22 LEU P 523      -0.024 -53.599   0.367  0.00  0.00      PROA  
ATOM   2008 HD23 LEU P 523      -0.330 -53.320   2.062  0.00  0.00      PROA  
ATOM   2009  C   LEU P 523       1.088 -49.529   3.290  0.00  0.00      PROA  
ATOM   2010  O   LEU P 523       0.960 -48.679   2.400  0.00  0.00      PROA  
ATOM   2011  N   LEU P 524       0.283 -49.599   4.340  0.00  0.00      PROA  
ATOM   2012  HN  LEU P 524       0.547 -50.152   5.126  0.00  0.00      PROA  
ATOM   2013  CA  LEU P 524      -0.942 -48.883   4.390  0.00  0.00      PROA  
ATOM   2014  HA  LEU P 524      -1.361 -48.663   3.419  0.00  0.00      PROA  
ATOM   2015  CB  LEU P 524      -2.015 -49.830   5.126  0.00  0.00      PROA  
ATOM   2016  HB1 LEU P 524      -2.999 -49.400   5.412  0.00  0.00      PROA  
ATOM   2017  HB2 LEU P 524      -1.565 -49.975   6.131  0.00  0.00      PROA  
ATOM   2018  CG  LEU P 524      -2.383 -51.254   4.473  0.00  0.00      PROA  
ATOM   2019  HG  LEU P 524      -1.434 -51.832   4.454  0.00  0.00      PROA  
ATOM   2020  CD1 LEU P 524      -3.366 -52.148   5.320  0.00  0.00      PROA  
ATOM   2021 HD11 LEU P 524      -3.311 -51.859   6.392  0.00  0.00      PROA  
ATOM   2022 HD12 LEU P 524      -3.184 -53.211   5.054  0.00  0.00      PROA  
ATOM   2023 HD13 LEU P 524      -4.407 -51.946   4.989  0.00  0.00      PROA  
ATOM   2024  CD2 LEU P 524      -2.809 -51.113   3.108  0.00  0.00      PROA  
ATOM   2025 HD21 LEU P 524      -3.118 -52.143   2.829  0.00  0.00      PROA  
ATOM   2026 HD22 LEU P 524      -2.030 -50.689   2.439  0.00  0.00      PROA  
ATOM   2027 HD23 LEU P 524      -3.732 -50.498   3.044  0.00  0.00      PROA  
ATOM   2028  C   LEU P 524      -0.783 -47.450   4.912  0.00  0.00      PROA  
ATOM   2029  O   LEU P 524      -1.566 -46.592   4.451  0.00  0.00      PROA  
ATOM   2030  N   LYS P 525       0.257 -47.132   5.771  0.00  0.00      PROA  
ATOM   2031  HN  LYS P 525       0.826 -47.852   6.162  0.00  0.00      PROA  
ATOM   2032  CA  LYS P 525       0.732 -45.760   5.930  0.00  0.00      PROA  
ATOM   2033  HA  LYS P 525      -0.111 -45.209   6.319  0.00  0.00      PROA  
ATOM   2034  CB  LYS P 525       1.822 -45.519   6.980  0.00  0.00      PROA  
ATOM   2035  HB1 LYS P 525       2.157 -44.463   7.057  0.00  0.00      PROA  
ATOM   2036  HB2 LYS P 525       2.727 -46.112   6.728  0.00  0.00      PROA  
ATOM   2037  CG  LYS P 525       1.256 -45.823   8.426  0.00  0.00      PROA  
ATOM   2038  HG1 LYS P 525       0.799 -46.834   8.481  0.00  0.00      PROA  
ATOM   2039  HG2 LYS P 525       0.482 -45.036   8.552  0.00  0.00      PROA  
ATOM   2040  CD  LYS P 525       2.245 -45.583   9.640  0.00  0.00      PROA  
ATOM   2041  HD1 LYS P 525       1.720 -45.469  10.613  0.00  0.00      PROA  
ATOM   2042  HD2 LYS P 525       2.658 -44.589   9.364  0.00  0.00      PROA  
ATOM   2043  CE  LYS P 525       3.338 -46.653   9.790  0.00  0.00      PROA  
ATOM   2044  HE1 LYS P 525       4.129 -46.556   9.016  0.00  0.00      PROA  
ATOM   2045  HE2 LYS P 525       2.868 -47.658   9.723  0.00  0.00      PROA  
ATOM   2046  NZ  LYS P 525       3.983 -46.392  11.080  0.00  0.00      PROA  
ATOM   2047  HZ1 LYS P 525       4.818 -47.010  11.019  0.00  0.00      PROA  
ATOM   2048  HZ2 LYS P 525       3.291 -46.673  11.803  0.00  0.00      PROA  
ATOM   2049  HZ3 LYS P 525       4.302 -45.406  11.159  0.00  0.00      PROA  
ATOM   2050  C   LYS P 525       1.070 -45.009   4.661  0.00  0.00      PROA  
ATOM   2051  O   LYS P 525       0.597 -43.842   4.432  0.00  0.00      PROA  
ATOM   2052  N   THR P 526       1.774 -45.650   3.723  0.00  0.00      PROA  
ATOM   2053  HN  THR P 526       2.182 -46.517   3.999  0.00  0.00      PROA  
ATOM   2054  CA  THR P 526       1.921 -45.289   2.295  0.00  0.00      PROA  
ATOM   2055  HA  THR P 526       2.283 -44.274   2.362  0.00  0.00      PROA  
ATOM   2056  CB  THR P 526       3.036 -46.109   1.547  0.00  0.00      PROA  
ATOM   2057  HB  THR P 526       2.703 -47.168   1.511  0.00  0.00      PROA  
ATOM   2058  OG1 THR P 526       4.147 -46.239   2.387  0.00  0.00      PROA  
ATOM   2059  HG1 THR P 526       4.037 -47.019   2.935  0.00  0.00      PROA  
ATOM   2060  CG2 THR P 526       3.429 -45.339   0.286  0.00  0.00      PROA  
ATOM   2061 HG21 THR P 526       3.655 -44.285   0.553  0.00  0.00      PROA  
ATOM   2062 HG22 THR P 526       2.588 -45.365  -0.440  0.00  0.00      PROA  
ATOM   2063 HG23 THR P 526       4.146 -46.037  -0.196  0.00  0.00      PROA  
ATOM   2064  C   THR P 526       0.711 -45.299   1.402  0.00  0.00      PROA  
ATOM   2065  O   THR P 526       0.568 -44.472   0.509  0.00  0.00      PROA  
ATOM   2066  N   ALA P 527      -0.177 -46.334   1.437  0.00  0.00      PROA  
ATOM   2067  HN  ALA P 527       0.009 -47.195   1.902  0.00  0.00      PROA  
ATOM   2068  CA  ALA P 527      -1.352 -46.369   0.611  0.00  0.00      PROA  
ATOM   2069  HA  ALA P 527      -1.002 -46.099  -0.374  0.00  0.00      PROA  
ATOM   2070  CB  ALA P 527      -2.193 -47.693   0.623  0.00  0.00      PROA  
ATOM   2071  HB1 ALA P 527      -2.922 -47.840  -0.203  0.00  0.00      PROA  
ATOM   2072  HB2 ALA P 527      -2.650 -47.852   1.623  0.00  0.00      PROA  
ATOM   2073  HB3 ALA P 527      -1.467 -48.523   0.485  0.00  0.00      PROA  
ATOM   2074  C   ALA P 527      -2.317 -45.213   0.830  0.00  0.00      PROA  
ATOM   2075  O   ALA P 527      -2.781 -44.565  -0.041  0.00  0.00      PROA  
ATOM   2076  N   ARG P 528      -2.448 -44.799   2.089  0.00  0.00      PROA  
ATOM   2077  HN  ARG P 528      -2.133 -45.422   2.801  0.00  0.00      PROA  
ATOM   2078  CA  ARG P 528      -3.035 -43.537   2.380  0.00  0.00      PROA  
ATOM   2079  HA  ARG P 528      -4.027 -43.447   1.964  0.00  0.00      PROA  
ATOM   2080  CB  ARG P 528      -3.231 -43.236   3.873  0.00  0.00      PROA  
ATOM   2081  HB1 ARG P 528      -3.558 -42.185   4.026  0.00  0.00      PROA  
ATOM   2082  HB2 ARG P 528      -2.344 -43.441   4.510  0.00  0.00      PROA  
ATOM   2083  CG  ARG P 528      -4.386 -44.103   4.454  0.00  0.00      PROA  
ATOM   2084  HG1 ARG P 528      -4.150 -45.188   4.408  0.00  0.00      PROA  
ATOM   2085  HG2 ARG P 528      -5.217 -43.988   3.725  0.00  0.00      PROA  
ATOM   2086  CD  ARG P 528      -4.973 -43.845   5.875  0.00  0.00      PROA  
ATOM   2087  HD1 ARG P 528      -5.248 -42.786   6.069  0.00  0.00      PROA  
ATOM   2088  HD2 ARG P 528      -4.238 -44.245   6.607  0.00  0.00      PROA  
ATOM   2089  NE  ARG P 528      -6.147 -44.700   5.990  0.00  0.00      PROA  
ATOM   2090  HE  ARG P 528      -6.128 -45.394   6.710  0.00  0.00      PROA  
ATOM   2091  CZ  ARG P 528      -7.357 -44.349   5.627  0.00  0.00      PROA  
ATOM   2092  NH1 ARG P 528      -7.654 -43.238   4.947  0.00  0.00      PROA  
ATOM   2093 HH11 ARG P 528      -8.607 -43.000   5.132  0.00  0.00      PROA  
ATOM   2094 HH12 ARG P 528      -6.945 -42.553   4.777  0.00  0.00      PROA  
ATOM   2095  NH2 ARG P 528      -8.395 -45.085   5.819  0.00  0.00      PROA  
ATOM   2096 HH21 ARG P 528      -8.213 -46.028   6.098  0.00  0.00      PROA  
ATOM   2097 HH22 ARG P 528      -9.204 -44.862   5.275  0.00  0.00      PROA  
ATOM   2098  C   ARG P 528      -2.283 -42.323   1.880  0.00  0.00      PROA  
ATOM   2099  O   ARG P 528      -2.887 -41.344   1.403  0.00  0.00      PROA  
ATOM   2100  N   LEU P 529      -0.935 -42.341   1.841  0.00  0.00      PROA  
ATOM   2101  HN  LEU P 529      -0.442 -43.164   2.115  0.00  0.00      PROA  
ATOM   2102  CA  LEU P 529      -0.115 -41.180   1.429  0.00  0.00      PROA  
ATOM   2103  HA  LEU P 529      -0.523 -40.259   1.818  0.00  0.00      PROA  
ATOM   2104  CB  LEU P 529       1.272 -41.422   2.065  0.00  0.00      PROA  
ATOM   2105  HB1 LEU P 529       1.501 -42.484   1.833  0.00  0.00      PROA  
ATOM   2106  HB2 LEU P 529       1.120 -41.380   3.165  0.00  0.00      PROA  
ATOM   2107  CG  LEU P 529       2.615 -40.577   1.814  0.00  0.00      PROA  
ATOM   2108  HG  LEU P 529       2.828 -40.607   0.724  0.00  0.00      PROA  
ATOM   2109  CD1 LEU P 529       2.474 -39.146   2.303  0.00  0.00      PROA  
ATOM   2110 HD11 LEU P 529       1.541 -38.633   1.987  0.00  0.00      PROA  
ATOM   2111 HD12 LEU P 529       3.284 -38.451   1.995  0.00  0.00      PROA  
ATOM   2112 HD13 LEU P 529       2.536 -39.192   3.412  0.00  0.00      PROA  
ATOM   2113  CD2 LEU P 529       3.690 -41.359   2.620  0.00  0.00      PROA  
ATOM   2114 HD21 LEU P 529       3.902 -42.391   2.265  0.00  0.00      PROA  
ATOM   2115 HD22 LEU P 529       3.306 -41.473   3.656  0.00  0.00      PROA  
ATOM   2116 HD23 LEU P 529       4.703 -40.920   2.496  0.00  0.00      PROA  
ATOM   2117  C   LEU P 529      -0.023 -41.203  -0.104  0.00  0.00      PROA  
ATOM   2118  O   LEU P 529       0.482 -40.236  -0.723  0.00  0.00      PROA  
ATOM   2119  N   LEU P 530      -0.655 -42.244  -0.744  0.00  0.00      PROA  
ATOM   2120  HN  LEU P 530      -0.713 -43.093  -0.225  0.00  0.00      PROA  
ATOM   2121  CA  LEU P 530      -0.583 -42.423  -2.229  0.00  0.00      PROA  
ATOM   2122  HA  LEU P 530       0.364 -41.987  -2.511  0.00  0.00      PROA  
ATOM   2123  CB  LEU P 530      -0.647 -43.884  -2.663  0.00  0.00      PROA  
ATOM   2124  HB1 LEU P 530      -1.575 -44.406  -2.345  0.00  0.00      PROA  
ATOM   2125  HB2 LEU P 530       0.212 -44.432  -2.221  0.00  0.00      PROA  
ATOM   2126  CG  LEU P 530      -0.535 -44.060  -4.163  0.00  0.00      PROA  
ATOM   2127  HG  LEU P 530      -1.236 -43.501  -4.818  0.00  0.00      PROA  
ATOM   2128  CD1 LEU P 530       0.895 -44.040  -4.653  0.00  0.00      PROA  
ATOM   2129 HD11 LEU P 530       1.445 -43.075  -4.654  0.00  0.00      PROA  
ATOM   2130 HD12 LEU P 530       0.986 -44.563  -5.629  0.00  0.00      PROA  
ATOM   2131 HD13 LEU P 530       1.538 -44.706  -4.039  0.00  0.00      PROA  
ATOM   2132  CD2 LEU P 530      -1.096 -45.505  -4.461  0.00  0.00      PROA  
ATOM   2133 HD21 LEU P 530      -1.326 -45.631  -5.541  0.00  0.00      PROA  
ATOM   2134 HD22 LEU P 530      -2.118 -45.622  -4.042  0.00  0.00      PROA  
ATOM   2135 HD23 LEU P 530      -0.548 -46.383  -4.057  0.00  0.00      PROA  
ATOM   2136  C   LEU P 530      -1.638 -41.514  -2.827  0.00  0.00      PROA  
ATOM   2137  O   LEU P 530      -1.635 -41.134  -3.989  0.00  0.00      PROA  
ATOM   2138  N   ARG P 531      -2.518 -40.926  -1.930  0.00  0.00      PROA  
ATOM   2139  HN  ARG P 531      -2.484 -41.199  -0.972  0.00  0.00      PROA  
ATOM   2140  CA  ARG P 531      -3.482 -39.939  -2.246  0.00  0.00      PROA  
ATOM   2141  HA  ARG P 531      -4.065 -40.336  -3.064  0.00  0.00      PROA  
ATOM   2142  CB  ARG P 531      -4.510 -39.664  -1.116  0.00  0.00      PROA  
ATOM   2143  HB1 ARG P 531      -5.145 -38.865  -1.557  0.00  0.00      PROA  
ATOM   2144  HB2 ARG P 531      -3.987 -39.183  -0.262  0.00  0.00      PROA  
ATOM   2145  CG  ARG P 531      -5.340 -40.910  -0.642  0.00  0.00      PROA  
ATOM   2146  HG1 ARG P 531      -4.671 -41.741  -0.334  0.00  0.00      PROA  
ATOM   2147  HG2 ARG P 531      -5.887 -41.249  -1.548  0.00  0.00      PROA  
ATOM   2148  CD  ARG P 531      -6.299 -40.585   0.621  0.00  0.00      PROA  
ATOM   2149  HD1 ARG P 531      -7.134 -39.957   0.244  0.00  0.00      PROA  
ATOM   2150  HD2 ARG P 531      -5.744 -40.041   1.415  0.00  0.00      PROA  
ATOM   2151  NE  ARG P 531      -6.932 -41.919   1.059  0.00  0.00      PROA  
ATOM   2152  HE  ARG P 531      -6.561 -42.725   0.598  0.00  0.00      PROA  
ATOM   2153  CZ  ARG P 531      -8.026 -42.088   1.760  0.00  0.00      PROA  
ATOM   2154  NH1 ARG P 531      -8.735 -41.099   2.334  0.00  0.00      PROA  
ATOM   2155 HH11 ARG P 531      -8.149 -40.316   2.540  0.00  0.00      PROA  
ATOM   2156 HH12 ARG P 531      -9.443 -41.316   3.006  0.00  0.00      PROA  
ATOM   2157  NH2 ARG P 531      -8.477 -43.272   1.844  0.00  0.00      PROA  
ATOM   2158 HH21 ARG P 531      -9.346 -43.375   2.327  0.00  0.00      PROA  
ATOM   2159 HH22 ARG P 531      -8.096 -43.999   1.273  0.00  0.00      PROA  
ATOM   2160  C   ARG P 531      -2.915 -38.658  -2.879  0.00  0.00      PROA  
ATOM   2161  O   ARG P 531      -3.499 -38.120  -3.839  0.00  0.00      PROA  
ATOM   2162  N   LEU P 532      -1.765 -38.157  -2.368  0.00  0.00      PROA  
ATOM   2163  HN  LEU P 532      -1.317 -38.694  -1.658  0.00  0.00      PROA  
ATOM   2164  CA  LEU P 532      -1.222 -36.879  -2.759  0.00  0.00      PROA  
ATOM   2165  HA  LEU P 532      -1.957 -36.089  -2.794  0.00  0.00      PROA  
ATOM   2166  CB  LEU P 532      -0.084 -36.486  -1.806  0.00  0.00      PROA  
ATOM   2167  HB1 LEU P 532       0.587 -35.671  -2.152  0.00  0.00      PROA  
ATOM   2168  HB2 LEU P 532       0.505 -37.424  -1.725  0.00  0.00      PROA  
ATOM   2169  CG  LEU P 532      -0.755 -36.000  -0.504  0.00  0.00      PROA  
ATOM   2170  HG  LEU P 532      -1.652 -36.602  -0.246  0.00  0.00      PROA  
ATOM   2171  CD1 LEU P 532       0.216 -35.988   0.687  0.00  0.00      PROA  
ATOM   2172 HD11 LEU P 532       0.618 -37.017   0.805  0.00  0.00      PROA  
ATOM   2173 HD12 LEU P 532      -0.307 -35.758   1.640  0.00  0.00      PROA  
ATOM   2174 HD13 LEU P 532       1.101 -35.317   0.637  0.00  0.00      PROA  
ATOM   2175  CD2 LEU P 532      -1.213 -34.574  -0.679  0.00  0.00      PROA  
ATOM   2176 HD21 LEU P 532      -2.046 -34.520  -1.411  0.00  0.00      PROA  
ATOM   2177 HD22 LEU P 532      -0.327 -33.975  -0.980  0.00  0.00      PROA  
ATOM   2178 HD23 LEU P 532      -1.522 -34.166   0.308  0.00  0.00      PROA  
ATOM   2179  C   LEU P 532      -0.778 -36.946  -4.187  0.00  0.00      PROA  
ATOM   2180  O   LEU P 532      -0.626 -35.935  -4.897  0.00  0.00      PROA  
ATOM   2181  N   VAL P 533      -0.548 -38.182  -4.704  0.00  0.00      PROA  
ATOM   2182  HN  VAL P 533      -0.658 -39.001  -4.146  0.00  0.00      PROA  
ATOM   2183  CA  VAL P 533       0.178 -38.355  -6.001  0.00  0.00      PROA  
ATOM   2184  HA  VAL P 533       0.974 -37.626  -6.013  0.00  0.00      PROA  
ATOM   2185  CB  VAL P 533       0.637 -39.768  -6.141  0.00  0.00      PROA  
ATOM   2186  HB  VAL P 533      -0.221 -40.463  -6.018  0.00  0.00      PROA  
ATOM   2187  CG1 VAL P 533       1.446 -40.060  -7.446  0.00  0.00      PROA  
ATOM   2188 HG11 VAL P 533       2.404 -39.499  -7.494  0.00  0.00      PROA  
ATOM   2189 HG12 VAL P 533       1.024 -39.776  -8.434  0.00  0.00      PROA  
ATOM   2190 HG13 VAL P 533       1.585 -41.159  -7.363  0.00  0.00      PROA  
ATOM   2191  CG2 VAL P 533       1.570 -40.077  -4.975  0.00  0.00      PROA  
ATOM   2192 HG21 VAL P 533       1.949 -41.115  -5.087  0.00  0.00      PROA  
ATOM   2193 HG22 VAL P 533       0.997 -40.102  -4.023  0.00  0.00      PROA  
ATOM   2194 HG23 VAL P 533       2.437 -39.382  -5.010  0.00  0.00      PROA  
ATOM   2195  C   VAL P 533      -0.825 -38.082  -7.114  0.00  0.00      PROA  
ATOM   2196  O   VAL P 533      -0.539 -37.932  -8.270  0.00  0.00      PROA  
ATOM   2197  N   ARG P 534      -2.103 -38.036  -6.698  0.00  0.00      PROA  
ATOM   2198  HN  ARG P 534      -2.402 -38.212  -5.764  0.00  0.00      PROA  
ATOM   2199  CA  ARG P 534      -3.258 -37.747  -7.555  0.00  0.00      PROA  
ATOM   2200  HA  ARG P 534      -3.058 -38.030  -8.578  0.00  0.00      PROA  
ATOM   2201  CB  ARG P 534      -4.467 -38.434  -6.971  0.00  0.00      PROA  
ATOM   2202  HB1 ARG P 534      -5.330 -38.335  -7.663  0.00  0.00      PROA  
ATOM   2203  HB2 ARG P 534      -4.643 -37.950  -5.986  0.00  0.00      PROA  
ATOM   2204  CG  ARG P 534      -4.146 -39.903  -6.628  0.00  0.00      PROA  
ATOM   2205  HG1 ARG P 534      -3.308 -40.026  -5.910  0.00  0.00      PROA  
ATOM   2206  HG2 ARG P 534      -3.861 -40.446  -7.555  0.00  0.00      PROA  
ATOM   2207  CD  ARG P 534      -5.318 -40.538  -5.912  0.00  0.00      PROA  
ATOM   2208  HD1 ARG P 534      -5.674 -39.750  -5.214  0.00  0.00      PROA  
ATOM   2209  HD2 ARG P 534      -4.969 -41.395  -5.297  0.00  0.00      PROA  
ATOM   2210  NE  ARG P 534      -6.417 -40.840  -6.904  0.00  0.00      PROA  
ATOM   2211  HE  ARG P 534      -6.220 -41.440  -7.679  0.00  0.00      PROA  
ATOM   2212  CZ  ARG P 534      -7.494 -40.186  -7.297  0.00  0.00      PROA  
ATOM   2213  NH1 ARG P 534      -8.283 -40.548  -8.296  0.00  0.00      PROA  
ATOM   2214 HH11 ARG P 534      -9.164 -40.083  -8.376  0.00  0.00      PROA  
ATOM   2215 HH12 ARG P 534      -7.903 -41.202  -8.950  0.00  0.00      PROA  
ATOM   2216  NH2 ARG P 534      -7.871 -39.160  -6.574  0.00  0.00      PROA  
ATOM   2217 HH21 ARG P 534      -8.808 -38.822  -6.667  0.00  0.00      PROA  
ATOM   2218 HH22 ARG P 534      -7.366 -38.897  -5.752  0.00  0.00      PROA  
ATOM   2219  C   ARG P 534      -3.483 -36.268  -7.657  0.00  0.00      PROA  
ATOM   2220  O   ARG P 534      -4.253 -35.828  -8.526  0.00  0.00      PROA  
ATOM   2221  N   VAL P 535      -2.886 -35.456  -6.763  0.00  0.00      PROA  
ATOM   2222  HN  VAL P 535      -2.242 -35.739  -6.057  0.00  0.00      PROA  
ATOM   2223  CA  VAL P 535      -3.078 -34.024  -6.777  0.00  0.00      PROA  
ATOM   2224  HA  VAL P 535      -4.142 -33.839  -6.773  0.00  0.00      PROA  
ATOM   2225  CB  VAL P 535      -2.441 -33.398  -5.507  0.00  0.00      PROA  
ATOM   2226  HB  VAL P 535      -1.381 -33.729  -5.483  0.00  0.00      PROA  
ATOM   2227  CG1 VAL P 535      -2.518 -31.833  -5.629  0.00  0.00      PROA  
ATOM   2228 HG11 VAL P 535      -3.560 -31.497  -5.818  0.00  0.00      PROA  
ATOM   2229 HG12 VAL P 535      -1.881 -31.553  -6.495  0.00  0.00      PROA  
ATOM   2230 HG13 VAL P 535      -2.177 -31.485  -4.631  0.00  0.00      PROA  
ATOM   2231  CG2 VAL P 535      -3.139 -34.025  -4.303  0.00  0.00      PROA  
ATOM   2232 HG21 VAL P 535      -2.790 -33.614  -3.332  0.00  0.00      PROA  
ATOM   2233 HG22 VAL P 535      -2.962 -35.121  -4.291  0.00  0.00      PROA  
ATOM   2234 HG23 VAL P 535      -4.240 -33.872  -4.281  0.00  0.00      PROA  
ATOM   2235  C   VAL P 535      -2.790 -33.262  -8.036  0.00  0.00      PROA  
ATOM   2236  O   VAL P 535      -3.492 -32.351  -8.398  0.00  0.00      PROA  
ATOM   2237  N   ALA P 536      -1.739 -33.622  -8.799  0.00  0.00      PROA  
ATOM   2238  HN  ALA P 536      -1.178 -34.358  -8.429  0.00  0.00      PROA  
ATOM   2239  CA  ALA P 536      -1.198 -32.830  -9.884  0.00  0.00      PROA  
ATOM   2240  HA  ALA P 536      -1.339 -31.789  -9.632  0.00  0.00      PROA  
ATOM   2241  CB  ALA P 536       0.289 -33.282 -10.048  0.00  0.00      PROA  
ATOM   2242  HB1 ALA P 536       0.649 -32.719 -10.935  0.00  0.00      PROA  
ATOM   2243  HB2 ALA P 536       0.528 -34.339 -10.296  0.00  0.00      PROA  
ATOM   2244  HB3 ALA P 536       0.924 -33.087  -9.157  0.00  0.00      PROA  
ATOM   2245  C   ALA P 536      -1.885 -32.979 -11.175  0.00  0.00      PROA  
ATOM   2246  O   ALA P 536      -1.708 -32.127 -12.067  0.00  0.00      PROA  
ATOM   2247  N   ARG P 537      -2.823 -33.912 -11.251  0.00  0.00      PROA  
ATOM   2248  HN  ARG P 537      -2.758 -34.514 -10.460  0.00  0.00      PROA  
ATOM   2249  CA  ARG P 537      -3.879 -34.076 -12.239  0.00  0.00      PROA  
ATOM   2250  HA  ARG P 537      -3.359 -34.097 -13.185  0.00  0.00      PROA  
ATOM   2251  CB  ARG P 537      -4.618 -35.371 -12.001  0.00  0.00      PROA  
ATOM   2252  HB1 ARG P 537      -5.527 -35.439 -12.637  0.00  0.00      PROA  
ATOM   2253  HB2 ARG P 537      -4.953 -35.381 -10.942  0.00  0.00      PROA  
ATOM   2254  CG  ARG P 537      -3.653 -36.564 -12.453  0.00  0.00      PROA  
ATOM   2255  HG1 ARG P 537      -2.636 -36.128 -12.352  0.00  0.00      PROA  
ATOM   2256  HG2 ARG P 537      -3.869 -36.778 -13.521  0.00  0.00      PROA  
ATOM   2257  CD  ARG P 537      -3.683 -37.796 -11.513  0.00  0.00      PROA  
ATOM   2258  HD1 ARG P 537      -3.625 -37.466 -10.454  0.00  0.00      PROA  
ATOM   2259  HD2 ARG P 537      -2.838 -38.489 -11.711  0.00  0.00      PROA  
ATOM   2260  NE  ARG P 537      -4.944 -38.572 -11.728  0.00  0.00      PROA  
ATOM   2261  HE  ARG P 537      -5.661 -38.158 -12.289  0.00  0.00      PROA  
ATOM   2262  CZ  ARG P 537      -5.352 -39.682 -11.149  0.00  0.00      PROA  
ATOM   2263  NH1 ARG P 537      -4.672 -40.389 -10.291  0.00  0.00      PROA  
ATOM   2264 HH11 ARG P 537      -5.029 -41.240  -9.908  0.00  0.00      PROA  
ATOM   2265 HH12 ARG P 537      -3.688 -40.212 -10.254  0.00  0.00      PROA  
ATOM   2266  NH2 ARG P 537      -6.514 -40.255 -11.516  0.00  0.00      PROA  
ATOM   2267 HH21 ARG P 537      -6.974 -39.778 -12.265  0.00  0.00      PROA  
ATOM   2268 HH22 ARG P 537      -6.819 -41.143 -11.173  0.00  0.00      PROA  
ATOM   2269  C   ARG P 537      -4.887 -32.908 -12.210  0.00  0.00      PROA  
ATOM   2270  O   ARG P 537      -5.346 -32.378 -13.273  0.00  0.00      PROA  
ATOM   2271  N   LYS P 538      -5.171 -32.444 -10.991  0.00  0.00      PROA  
ATOM   2272  HN  LYS P 538      -4.769 -32.897 -10.198  0.00  0.00      PROA  
ATOM   2273  CA  LYS P 538      -6.243 -31.482 -10.718  0.00  0.00      PROA  
ATOM   2274  HA  LYS P 538      -7.146 -31.653 -11.286  0.00  0.00      PROA  
ATOM   2275  CB  LYS P 538      -6.796 -31.593  -9.292  0.00  0.00      PROA  
ATOM   2276  HB1 LYS P 538      -7.622 -30.851  -9.272  0.00  0.00      PROA  
ATOM   2277  HB2 LYS P 538      -6.065 -31.213  -8.546  0.00  0.00      PROA  
ATOM   2278  CG  LYS P 538      -7.246 -32.995  -8.903  0.00  0.00      PROA  
ATOM   2279  HG1 LYS P 538      -7.570 -32.990  -7.840  0.00  0.00      PROA  
ATOM   2280  HG2 LYS P 538      -6.378 -33.688  -8.901  0.00  0.00      PROA  
ATOM   2281  CD  LYS P 538      -8.514 -33.595  -9.692  0.00  0.00      PROA  
ATOM   2282  HD1 LYS P 538      -8.189 -33.866 -10.720  0.00  0.00      PROA  
ATOM   2283  HD2 LYS P 538      -9.148 -32.699  -9.868  0.00  0.00      PROA  
ATOM   2284  CE  LYS P 538      -9.330 -34.675  -9.076  0.00  0.00      PROA  
ATOM   2285  HE1 LYS P 538      -9.815 -34.238  -8.177  0.00  0.00      PROA  
ATOM   2286  HE2 LYS P 538      -8.740 -35.597  -8.889  0.00  0.00      PROA  
ATOM   2287  NZ  LYS P 538     -10.460 -35.108  -9.899  0.00  0.00      PROA  
ATOM   2288  HZ1 LYS P 538     -10.948 -35.910  -9.452  0.00  0.00      PROA  
ATOM   2289  HZ2 LYS P 538     -10.130 -35.445 -10.827  0.00  0.00      PROA  
ATOM   2290  HZ3 LYS P 538     -11.053 -34.330 -10.251  0.00  0.00      PROA  
ATOM   2291  C   LYS P 538      -5.730 -30.063 -10.958  0.00  0.00      PROA  
ATOM   2292  O   LYS P 538      -6.430 -29.076 -10.930  0.00  0.00      PROA  
ATOM   2293  N   LEU P 539      -4.443 -29.934 -11.259  0.00  0.00      PROA  
ATOM   2294  HN  LEU P 539      -3.973 -30.813 -11.248  0.00  0.00      PROA  
ATOM   2295  CA  LEU P 539      -3.854 -28.721 -11.536  0.00  0.00      PROA  
ATOM   2296  HA  LEU P 539      -4.322 -27.952 -10.940  0.00  0.00      PROA  
ATOM   2297  CB  LEU P 539      -2.378 -28.882 -11.159  0.00  0.00      PROA  
ATOM   2298  HB1 LEU P 539      -2.010 -27.834 -11.204  0.00  0.00      PROA  
ATOM   2299  HB2 LEU P 539      -1.745 -29.464 -11.861  0.00  0.00      PROA  
ATOM   2300  CG  LEU P 539      -2.069 -29.162  -9.655  0.00  0.00      PROA  
ATOM   2301  HG  LEU P 539      -2.450 -30.167  -9.374  0.00  0.00      PROA  
ATOM   2302  CD1 LEU P 539      -0.500 -29.196  -9.286  0.00  0.00      PROA  
ATOM   2303 HD11 LEU P 539      -0.165 -28.137  -9.293  0.00  0.00      PROA  
ATOM   2304 HD12 LEU P 539       0.060 -29.883  -9.957  0.00  0.00      PROA  
ATOM   2305 HD13 LEU P 539      -0.496 -29.501  -8.218  0.00  0.00      PROA  
ATOM   2306  CD2 LEU P 539      -2.808 -28.286  -8.622  0.00  0.00      PROA  
ATOM   2307 HD21 LEU P 539      -2.804 -28.701  -7.591  0.00  0.00      PROA  
ATOM   2308 HD22 LEU P 539      -3.881 -28.343  -8.905  0.00  0.00      PROA  
ATOM   2309 HD23 LEU P 539      -2.595 -27.198  -8.690  0.00  0.00      PROA  
ATOM   2310  C   LEU P 539      -3.910 -28.357 -12.983  0.00  0.00      PROA  
ATOM   2311  O   LEU P 539      -3.291 -27.360 -13.411  0.00  0.00      PROA  
ATOM   2312  N   ASP P 540      -4.782 -29.050 -13.736  0.00  0.00      PROA  
ATOM   2313  HN  ASP P 540      -5.146 -29.829 -13.232  0.00  0.00      PROA  
ATOM   2314  CA  ASP P 540      -4.938 -28.869 -15.186  0.00  0.00      PROA  
ATOM   2315  HA  ASP P 540      -3.972 -29.157 -15.575  0.00  0.00      PROA  
ATOM   2316  CB  ASP P 540      -6.041 -29.872 -15.677  0.00  0.00      PROA  
ATOM   2317  HB1 ASP P 540      -7.040 -29.753 -15.206  0.00  0.00      PROA  
ATOM   2318  HB2 ASP P 540      -5.725 -30.869 -15.301  0.00  0.00      PROA  
ATOM   2319  CG  ASP P 540      -6.187 -30.074 -17.169  0.00  0.00      PROA  
ATOM   2320  OD1 ASP P 540      -5.326 -29.791 -17.974  0.00  0.00      PROA  
ATOM   2321  OD2 ASP P 540      -7.253 -30.692 -17.509  0.00  0.00      PROA  
ATOM   2322  C   ASP P 540      -5.344 -27.519 -15.798  0.00  0.00      PROA  
ATOM   2323  O   ASP P 540      -4.705 -26.920 -16.712  0.00  0.00      PROA  
ATOM   2324  N   ARG P 541      -6.427 -26.937 -15.225  0.00  0.00      PROA  
ATOM   2325  HN  ARG P 541      -6.819 -27.444 -14.461  0.00  0.00      PROA  
ATOM   2326  CA  ARG P 541      -7.041 -25.761 -15.743  0.00  0.00      PROA  
ATOM   2327  HA  ARG P 541      -6.783 -25.694 -16.790  0.00  0.00      PROA  
ATOM   2328  CB  ARG P 541      -8.596 -25.772 -15.508  0.00  0.00      PROA  
ATOM   2329  HB1 ARG P 541      -9.075 -24.840 -15.877  0.00  0.00      PROA  
ATOM   2330  HB2 ARG P 541      -8.818 -25.776 -14.419  0.00  0.00      PROA  
ATOM   2331  CG  ARG P 541      -9.359 -26.993 -16.006  0.00  0.00      PROA  
ATOM   2332  HG1 ARG P 541     -10.463 -26.887 -15.940  0.00  0.00      PROA  
ATOM   2333  HG2 ARG P 541      -9.174 -27.830 -15.300  0.00  0.00      PROA  
ATOM   2334  CD  ARG P 541      -9.238 -27.363 -17.497  0.00  0.00      PROA  
ATOM   2335  HD1 ARG P 541     -10.084 -27.960 -17.900  0.00  0.00      PROA  
ATOM   2336  HD2 ARG P 541      -8.335 -27.989 -17.662  0.00  0.00      PROA  
ATOM   2337  NE  ARG P 541      -9.126 -26.177 -18.357  0.00  0.00      PROA  
ATOM   2338  HE  ARG P 541      -8.275 -26.077 -18.871  0.00  0.00      PROA  
ATOM   2339  CZ  ARG P 541     -10.162 -25.698 -19.004  0.00  0.00      PROA  
ATOM   2340  NH1 ARG P 541      -9.990 -24.863 -19.939  0.00  0.00      PROA  
ATOM   2341 HH11 ARG P 541     -10.665 -24.222 -20.304  0.00  0.00      PROA  
ATOM   2342 HH12 ARG P 541      -9.050 -24.603 -20.160  0.00  0.00      PROA  
ATOM   2343  NH2 ARG P 541     -11.429 -25.864 -18.649  0.00  0.00      PROA  
ATOM   2344 HH21 ARG P 541     -11.621 -26.550 -17.947  0.00  0.00      PROA  
ATOM   2345 HH22 ARG P 541     -12.146 -25.248 -18.974  0.00  0.00      PROA  
ATOM   2346  C   ARG P 541      -6.346 -24.587 -14.943  0.00  0.00      PROA  
ATOM   2347  O   ARG P 541      -6.636 -23.413 -15.173  0.00  0.00      PROA  
ATOM   2348  N   TYR P 542      -5.478 -24.892 -13.932  0.00  0.00      PROA  
ATOM   2349  HN  TYR P 542      -5.253 -25.844 -13.739  0.00  0.00      PROA  
ATOM   2350  CA  TYR P 542      -4.790 -23.936 -13.136  0.00  0.00      PROA  
ATOM   2351  HA  TYR P 542      -5.381 -23.032 -13.169  0.00  0.00      PROA  
ATOM   2352  CB  TYR P 542      -4.637 -24.405 -11.690  0.00  0.00      PROA  
ATOM   2353  HB1 TYR P 542      -4.038 -23.648 -11.139  0.00  0.00      PROA  
ATOM   2354  HB2 TYR P 542      -4.143 -25.398 -11.620  0.00  0.00      PROA  
ATOM   2355  CG  TYR P 542      -6.039 -24.450 -11.036  0.00  0.00      PROA  
ATOM   2356  CD1 TYR P 542      -6.787 -23.330 -10.716  0.00  0.00      PROA  
ATOM   2357  HD1 TYR P 542      -6.359 -22.358 -10.913  0.00  0.00      PROA  
ATOM   2358  CE1 TYR P 542      -8.045 -23.413 -10.070  0.00  0.00      PROA  
ATOM   2359  HE1 TYR P 542      -8.621 -22.543  -9.791  0.00  0.00      PROA  
ATOM   2360  CZ  TYR P 542      -8.623 -24.683  -9.894  0.00  0.00      PROA  
ATOM   2361  OH  TYR P 542      -9.918 -24.790  -9.314  0.00  0.00      PROA  
ATOM   2362  HH  TYR P 542     -10.180 -25.712  -9.352  0.00  0.00      PROA  
ATOM   2363  CD2 TYR P 542      -6.564 -25.784 -10.647  0.00  0.00      PROA  
ATOM   2364  HD2 TYR P 542      -5.932 -26.658 -10.707  0.00  0.00      PROA  
ATOM   2365  CE2 TYR P 542      -7.794 -25.829 -10.059  0.00  0.00      PROA  
ATOM   2366  HE2 TYR P 542      -8.167 -26.716  -9.568  0.00  0.00      PROA  
ATOM   2367  C   TYR P 542      -3.514 -23.564 -13.784  0.00  0.00      PROA  
ATOM   2368  O   TYR P 542      -2.877 -22.550 -13.493  0.00  0.00      PROA  
ATOM   2369  N   SER P 543      -3.220 -24.312 -14.876  0.00  0.00      PROA  
ATOM   2370  HN  SER P 543      -3.800 -25.099 -15.070  0.00  0.00      PROA  
ATOM   2371  CA  SER P 543      -2.201 -24.005 -15.874  0.00  0.00      PROA  
ATOM   2372  HA  SER P 543      -1.369 -23.493 -15.415  0.00  0.00      PROA  
ATOM   2373  CB  SER P 543      -1.595 -25.345 -16.314  0.00  0.00      PROA  
ATOM   2374  HB1 SER P 543      -2.369 -26.034 -16.716  0.00  0.00      PROA  
ATOM   2375  HB2 SER P 543      -1.101 -25.794 -15.426  0.00  0.00      PROA  
ATOM   2376  OG  SER P 543      -0.546 -25.227 -17.317  0.00  0.00      PROA  
ATOM   2377  HG1 SER P 543       0.225 -25.161 -16.747  0.00  0.00      PROA  
ATOM   2378  C   SER P 543      -2.768 -23.183 -17.089  0.00  0.00      PROA  
ATOM   2379  O   SER P 543      -2.130 -22.974 -18.127  0.00  0.00      PROA  
ATOM   2380  N   GLU P 544      -3.957 -22.604 -16.917  0.00  0.00      PROA  
ATOM   2381  HN  GLU P 544      -4.427 -22.504 -16.043  0.00  0.00      PROA  
ATOM   2382  CA  GLU P 544      -4.669 -21.989 -17.950  0.00  0.00      PROA  
ATOM   2383  HA  GLU P 544      -4.111 -21.784 -18.852  0.00  0.00      PROA  
ATOM   2384  CB  GLU P 544      -5.915 -22.750 -18.476  0.00  0.00      PROA  
ATOM   2385  HB1 GLU P 544      -6.578 -22.071 -19.054  0.00  0.00      PROA  
ATOM   2386  HB2 GLU P 544      -6.557 -23.000 -17.604  0.00  0.00      PROA  
ATOM   2387  CG  GLU P 544      -5.441 -23.899 -19.413  0.00  0.00      PROA  
ATOM   2388  HG1 GLU P 544      -4.951 -24.661 -18.769  0.00  0.00      PROA  
ATOM   2389  HG2 GLU P 544      -4.789 -23.664 -20.281  0.00  0.00      PROA  
ATOM   2390  CD  GLU P 544      -6.701 -24.586 -19.956  0.00  0.00      PROA  
ATOM   2391  OE1 GLU P 544      -7.515 -23.806 -20.552  0.00  0.00      PROA  
ATOM   2392  OE2 GLU P 544      -6.964 -25.797 -19.767  0.00  0.00      PROA  
ATOM   2393  C   GLU P 544      -5.022 -20.662 -17.318  0.00  0.00      PROA  
ATOM   2394  O   GLU P 544      -4.414 -19.612 -17.577  0.00  0.00      PROA  
ATOM   2395  N   TYR P 545      -6.009 -20.555 -16.420  0.00  0.00      PROA  
ATOM   2396  HN  TYR P 545      -6.512 -21.373 -16.151  0.00  0.00      PROA  
ATOM   2397  CA  TYR P 545      -6.503 -19.291 -15.902  0.00  0.00      PROA  
ATOM   2398  HA  TYR P 545      -6.409 -18.530 -16.662  0.00  0.00      PROA  
ATOM   2399  CB  TYR P 545      -8.046 -19.488 -15.605  0.00  0.00      PROA  
ATOM   2400  HB1 TYR P 545      -8.426 -18.680 -14.944  0.00  0.00      PROA  
ATOM   2401  HB2 TYR P 545      -8.044 -20.386 -14.951  0.00  0.00      PROA  
ATOM   2402  CG  TYR P 545      -8.841 -19.690 -16.856  0.00  0.00      PROA  
ATOM   2403  CD1 TYR P 545      -9.252 -18.614 -17.683  0.00  0.00      PROA  
ATOM   2404  HD1 TYR P 545      -8.989 -17.585 -17.485  0.00  0.00      PROA  
ATOM   2405  CE1 TYR P 545      -9.835 -18.833 -18.934  0.00  0.00      PROA  
ATOM   2406  HE1 TYR P 545     -10.199 -17.971 -19.473  0.00  0.00      PROA  
ATOM   2407  CZ  TYR P 545     -10.239 -20.163 -19.318  0.00  0.00      PROA  
ATOM   2408  OH  TYR P 545     -10.920 -20.398 -20.556  0.00  0.00      PROA  
ATOM   2409  HH  TYR P 545     -10.893 -21.346 -20.702  0.00  0.00      PROA  
ATOM   2410  CD2 TYR P 545      -9.119 -20.995 -17.267  0.00  0.00      PROA  
ATOM   2411  HD2 TYR P 545      -8.829 -21.818 -16.630  0.00  0.00      PROA  
ATOM   2412  CE2 TYR P 545      -9.883 -21.207 -18.474  0.00  0.00      PROA  
ATOM   2413  HE2 TYR P 545     -10.245 -22.178 -18.781  0.00  0.00      PROA  
ATOM   2414  C   TYR P 545      -5.835 -18.801 -14.662  0.00  0.00      PROA  
ATOM   2415  O   TYR P 545      -5.615 -19.542 -13.725  0.00  0.00      PROA  
ATOM   2416  N   GLY P 546      -5.471 -17.528 -14.568  0.00  0.00      PROA  
ATOM   2417  HN  GLY P 546      -5.645 -16.993 -15.392  0.00  0.00      PROA  
ATOM   2418  CA  GLY P 546      -4.725 -16.886 -13.485  0.00  0.00      PROA  
ATOM   2419  HA1 GLY P 546      -4.310 -15.971 -13.879  0.00  0.00      PROA  
ATOM   2420  HA2 GLY P 546      -3.930 -17.484 -13.064  0.00  0.00      PROA  
ATOM   2421  C   GLY P 546      -5.655 -16.390 -12.371  0.00  0.00      PROA  
ATOM   2422  O   GLY P 546      -5.212 -16.456 -11.241  0.00  0.00      PROA  
ATOM   2423  N   ALA P 547      -6.885 -16.040 -12.770  0.00  0.00      PROA  
ATOM   2424  HN  ALA P 547      -7.011 -16.027 -13.759  0.00  0.00      PROA  
ATOM   2425  CA  ALA P 547      -7.905 -15.743 -11.718  0.00  0.00      PROA  
ATOM   2426  HA  ALA P 547      -7.490 -15.017 -11.035  0.00  0.00      PROA  
ATOM   2427  CB  ALA P 547      -9.151 -15.056 -12.396  0.00  0.00      PROA  
ATOM   2428  HB1 ALA P 547      -8.804 -14.096 -12.835  0.00  0.00      PROA  
ATOM   2429  HB2 ALA P 547      -9.876 -14.805 -11.592  0.00  0.00      PROA  
ATOM   2430  HB3 ALA P 547      -9.710 -15.516 -13.239  0.00  0.00      PROA  
ATOM   2431  C   ALA P 547      -8.427 -16.924 -10.876  0.00  0.00      PROA  
ATOM   2432  O   ALA P 547      -8.704 -16.947  -9.695  0.00  0.00      PROA  
ATOM   2433  N   ALA P 548      -8.347 -18.092 -11.570  0.00  0.00      PROA  
ATOM   2434  HN  ALA P 548      -8.228 -18.026 -12.558  0.00  0.00      PROA  
ATOM   2435  CA  ALA P 548      -8.515 -19.435 -11.040  0.00  0.00      PROA  
ATOM   2436  HA  ALA P 548      -9.498 -19.654 -10.649  0.00  0.00      PROA  
ATOM   2437  CB  ALA P 548      -8.330 -20.456 -12.136  0.00  0.00      PROA  
ATOM   2438  HB1 ALA P 548      -8.993 -20.322 -13.018  0.00  0.00      PROA  
ATOM   2439  HB2 ALA P 548      -8.623 -21.452 -11.741  0.00  0.00      PROA  
ATOM   2440  HB3 ALA P 548      -7.296 -20.549 -12.533  0.00  0.00      PROA  
ATOM   2441  C   ALA P 548      -7.593 -19.745  -9.907  0.00  0.00      PROA  
ATOM   2442  O   ALA P 548      -7.977 -20.164  -8.813  0.00  0.00      PROA  
ATOM   2443  N   VAL P 549      -6.253 -19.421 -10.136  0.00  0.00      PROA  
ATOM   2444  HN  VAL P 549      -6.025 -19.181 -11.076  0.00  0.00      PROA  
ATOM   2445  CA  VAL P 549      -5.135 -19.576  -9.221  0.00  0.00      PROA  
ATOM   2446  HA  VAL P 549      -5.271 -20.493  -8.667  0.00  0.00      PROA  
ATOM   2447  CB  VAL P 549      -3.796 -19.452  -9.964  0.00  0.00      PROA  
ATOM   2448  HB  VAL P 549      -3.762 -18.527 -10.579  0.00  0.00      PROA  
ATOM   2449  CG1 VAL P 549      -2.705 -19.266  -8.950  0.00  0.00      PROA  
ATOM   2450 HG11 VAL P 549      -1.670 -19.415  -9.325  0.00  0.00      PROA  
ATOM   2451 HG12 VAL P 549      -2.880 -19.913  -8.065  0.00  0.00      PROA  
ATOM   2452 HG13 VAL P 549      -2.775 -18.196  -8.659  0.00  0.00      PROA  
ATOM   2453  CG2 VAL P 549      -3.697 -20.725 -10.848  0.00  0.00      PROA  
ATOM   2454 HG21 VAL P 549      -2.890 -20.689 -11.610  0.00  0.00      PROA  
ATOM   2455 HG22 VAL P 549      -4.606 -20.833 -11.477  0.00  0.00      PROA  
ATOM   2456 HG23 VAL P 549      -3.693 -21.672 -10.267  0.00  0.00      PROA  
ATOM   2457  C   VAL P 549      -5.200 -18.575  -8.110  0.00  0.00      PROA  
ATOM   2458  O   VAL P 549      -5.113 -18.908  -6.956  0.00  0.00      PROA  
ATOM   2459  N   LEU P 550      -5.421 -17.273  -8.441  0.00  0.00      PROA  
ATOM   2460  HN  LEU P 550      -5.148 -16.984  -9.355  0.00  0.00      PROA  
ATOM   2461  CA  LEU P 550      -5.765 -16.123  -7.551  0.00  0.00      PROA  
ATOM   2462  HA  LEU P 550      -4.857 -15.943  -6.995  0.00  0.00      PROA  
ATOM   2463  CB  LEU P 550      -6.191 -14.742  -8.286  0.00  0.00      PROA  
ATOM   2464  HB1 LEU P 550      -7.036 -14.940  -8.980  0.00  0.00      PROA  
ATOM   2465  HB2 LEU P 550      -5.349 -14.460  -8.955  0.00  0.00      PROA  
ATOM   2466  CG  LEU P 550      -6.603 -13.472  -7.608  0.00  0.00      PROA  
ATOM   2467  HG  LEU P 550      -7.617 -13.661  -7.195  0.00  0.00      PROA  
ATOM   2468  CD1 LEU P 550      -5.726 -12.972  -6.426  0.00  0.00      PROA  
ATOM   2469 HD11 LEU P 550      -4.682 -13.119  -6.777  0.00  0.00      PROA  
ATOM   2470 HD12 LEU P 550      -5.837 -13.658  -5.559  0.00  0.00      PROA  
ATOM   2471 HD13 LEU P 550      -5.914 -11.902  -6.194  0.00  0.00      PROA  
ATOM   2472  CD2 LEU P 550      -6.657 -12.332  -8.662  0.00  0.00      PROA  
ATOM   2473 HD21 LEU P 550      -7.051 -12.817  -9.580  0.00  0.00      PROA  
ATOM   2474 HD22 LEU P 550      -5.651 -11.926  -8.903  0.00  0.00      PROA  
ATOM   2475 HD23 LEU P 550      -7.391 -11.597  -8.269  0.00  0.00      PROA  
ATOM   2476  C   LEU P 550      -6.926 -16.466  -6.533  0.00  0.00      PROA  
ATOM   2477  O   LEU P 550      -6.792 -16.578  -5.328  0.00  0.00      PROA  
ATOM   2478  N   PHE P 551      -8.081 -16.887  -7.058  0.00  0.00      PROA  
ATOM   2479  HN  PHE P 551      -8.220 -16.974  -8.041  0.00  0.00      PROA  
ATOM   2480  CA  PHE P 551      -9.135 -17.301  -6.116  0.00  0.00      PROA  
ATOM   2481  HA  PHE P 551      -9.284 -16.405  -5.531  0.00  0.00      PROA  
ATOM   2482  CB  PHE P 551     -10.430 -17.661  -7.010  0.00  0.00      PROA  
ATOM   2483  HB1 PHE P 551      -9.898 -18.196  -7.826  0.00  0.00      PROA  
ATOM   2484  HB2 PHE P 551     -10.795 -16.750  -7.531  0.00  0.00      PROA  
ATOM   2485  CG  PHE P 551     -11.499 -18.511  -6.448  0.00  0.00      PROA  
ATOM   2486  CD1 PHE P 551     -12.536 -18.004  -5.629  0.00  0.00      PROA  
ATOM   2487  HD1 PHE P 551     -12.402 -16.998  -5.259  0.00  0.00      PROA  
ATOM   2488  CE1 PHE P 551     -13.580 -18.878  -5.215  0.00  0.00      PROA  
ATOM   2489  HE1 PHE P 551     -14.275 -18.577  -4.445  0.00  0.00      PROA  
ATOM   2490  CZ  PHE P 551     -13.568 -20.247  -5.522  0.00  0.00      PROA  
ATOM   2491  HZ  PHE P 551     -14.184 -21.032  -5.108  0.00  0.00      PROA  
ATOM   2492  CD2 PHE P 551     -11.593 -19.805  -6.942  0.00  0.00      PROA  
ATOM   2493  HD2 PHE P 551     -10.799 -20.094  -7.614  0.00  0.00      PROA  
ATOM   2494  CE2 PHE P 551     -12.597 -20.657  -6.443  0.00  0.00      PROA  
ATOM   2495  HE2 PHE P 551     -12.662 -21.718  -6.633  0.00  0.00      PROA  
ATOM   2496  C   PHE P 551      -8.793 -18.430  -5.101  0.00  0.00      PROA  
ATOM   2497  O   PHE P 551      -8.912 -18.277  -3.942  0.00  0.00      PROA  
ATOM   2498  N   LEU P 552      -8.222 -19.505  -5.633  0.00  0.00      PROA  
ATOM   2499  HN  LEU P 552      -8.165 -19.733  -6.602  0.00  0.00      PROA  
ATOM   2500  CA  LEU P 552      -7.681 -20.522  -4.842  0.00  0.00      PROA  
ATOM   2501  HA  LEU P 552      -8.451 -20.994  -4.249  0.00  0.00      PROA  
ATOM   2502  CB  LEU P 552      -7.086 -21.501  -5.857  0.00  0.00      PROA  
ATOM   2503  HB1 LEU P 552      -6.413 -20.907  -6.512  0.00  0.00      PROA  
ATOM   2504  HB2 LEU P 552      -7.848 -21.960  -6.522  0.00  0.00      PROA  
ATOM   2505  CG  LEU P 552      -6.316 -22.692  -5.218  0.00  0.00      PROA  
ATOM   2506  HG  LEU P 552      -5.335 -22.246  -4.948  0.00  0.00      PROA  
ATOM   2507  CD1 LEU P 552      -7.240 -23.411  -4.080  0.00  0.00      PROA  
ATOM   2508 HD11 LEU P 552      -7.262 -22.746  -3.191  0.00  0.00      PROA  
ATOM   2509 HD12 LEU P 552      -6.770 -24.353  -3.723  0.00  0.00      PROA  
ATOM   2510 HD13 LEU P 552      -8.246 -23.645  -4.488  0.00  0.00      PROA  
ATOM   2511  CD2 LEU P 552      -5.898 -23.783  -6.181  0.00  0.00      PROA  
ATOM   2512 HD21 LEU P 552      -5.345 -24.588  -5.652  0.00  0.00      PROA  
ATOM   2513 HD22 LEU P 552      -5.325 -23.438  -7.068  0.00  0.00      PROA  
ATOM   2514 HD23 LEU P 552      -6.813 -24.227  -6.628  0.00  0.00      PROA  
ATOM   2515  C   LEU P 552      -6.575 -19.999  -3.868  0.00  0.00      PROA  
ATOM   2516  O   LEU P 552      -6.589 -20.471  -2.749  0.00  0.00      PROA  
ATOM   2517  N   LEU P 553      -5.653 -19.071  -4.273  0.00  0.00      PROA  
ATOM   2518  HN  LEU P 553      -5.698 -18.820  -5.237  0.00  0.00      PROA  
ATOM   2519  CA  LEU P 553      -4.661 -18.529  -3.415  0.00  0.00      PROA  
ATOM   2520  HA  LEU P 553      -4.116 -19.384  -3.041  0.00  0.00      PROA  
ATOM   2521  CB  LEU P 553      -3.653 -17.735  -4.186  0.00  0.00      PROA  
ATOM   2522  HB1 LEU P 553      -4.169 -16.903  -4.711  0.00  0.00      PROA  
ATOM   2523  HB2 LEU P 553      -3.229 -18.389  -4.978  0.00  0.00      PROA  
ATOM   2524  CG  LEU P 553      -2.437 -17.097  -3.387  0.00  0.00      PROA  
ATOM   2525  HG  LEU P 553      -2.894 -16.521  -2.554  0.00  0.00      PROA  
ATOM   2526  CD1 LEU P 553      -1.584 -18.143  -2.666  0.00  0.00      PROA  
ATOM   2527 HD11 LEU P 553      -2.201 -18.739  -1.960  0.00  0.00      PROA  
ATOM   2528 HD12 LEU P 553      -0.745 -17.662  -2.118  0.00  0.00      PROA  
ATOM   2529 HD13 LEU P 553      -1.110 -18.864  -3.366  0.00  0.00      PROA  
ATOM   2530  CD2 LEU P 553      -1.586 -16.236  -4.253  0.00  0.00      PROA  
ATOM   2531 HD21 LEU P 553      -2.281 -15.431  -4.576  0.00  0.00      PROA  
ATOM   2532 HD22 LEU P 553      -1.181 -16.766  -5.141  0.00  0.00      PROA  
ATOM   2533 HD23 LEU P 553      -0.799 -15.663  -3.718  0.00  0.00      PROA  
ATOM   2534  C   LEU P 553      -5.173 -17.822  -2.304  0.00  0.00      PROA  
ATOM   2535  O   LEU P 553      -4.772 -18.071  -1.197  0.00  0.00      PROA  
ATOM   2536  N   MET P 554      -6.206 -16.959  -2.581  0.00  0.00      PROA  
ATOM   2537  HN  MET P 554      -6.524 -16.837  -3.518  0.00  0.00      PROA  
ATOM   2538  CA  MET P 554      -7.067 -16.485  -1.506  0.00  0.00      PROA  
ATOM   2539  HA  MET P 554      -6.351 -15.993  -0.865  0.00  0.00      PROA  
ATOM   2540  CB  MET P 554      -7.997 -15.402  -1.952  0.00  0.00      PROA  
ATOM   2541  HB1 MET P 554      -8.701 -15.705  -2.757  0.00  0.00      PROA  
ATOM   2542  HB2 MET P 554      -7.433 -14.515  -2.311  0.00  0.00      PROA  
ATOM   2543  CG  MET P 554      -8.949 -14.977  -0.824  0.00  0.00      PROA  
ATOM   2544  HG1 MET P 554      -9.483 -15.872  -0.438  0.00  0.00      PROA  
ATOM   2545  HG2 MET P 554      -9.745 -14.351  -1.281  0.00  0.00      PROA  
ATOM   2546  SD  MET P 554      -8.159 -13.975   0.455  0.00  0.00      PROA  
ATOM   2547  CE  MET P 554      -9.626 -13.723   1.536  0.00  0.00      PROA  
ATOM   2548  HE1 MET P 554      -9.382 -12.990   2.334  0.00  0.00      PROA  
ATOM   2549  HE2 MET P 554      -9.813 -14.730   1.967  0.00  0.00      PROA  
ATOM   2550  HE3 MET P 554     -10.576 -13.409   1.054  0.00  0.00      PROA  
ATOM   2551  C   MET P 554      -7.669 -17.555  -0.605  0.00  0.00      PROA  
ATOM   2552  O   MET P 554      -7.578 -17.422   0.642  0.00  0.00      PROA  
ATOM   2553  N   CYS P 555      -8.274 -18.601  -1.164  0.00  0.00      PROA  
ATOM   2554  HN  CYS P 555      -8.344 -18.705  -2.153  0.00  0.00      PROA  
ATOM   2555  CA  CYS P 555      -8.884 -19.551  -0.261  0.00  0.00      PROA  
ATOM   2556  HA  CYS P 555      -9.368 -19.011   0.539  0.00  0.00      PROA  
ATOM   2557  CB  CYS P 555      -9.926 -20.501  -1.068  0.00  0.00      PROA  
ATOM   2558  HB1 CYS P 555     -10.318 -21.200  -0.298  0.00  0.00      PROA  
ATOM   2559  HB2 CYS P 555      -9.441 -21.093  -1.873  0.00  0.00      PROA  
ATOM   2560  SG  CYS P 555     -11.322 -19.544  -1.814  0.00  0.00      PROA  
ATOM   2561  HG1 CYS P 555     -10.631 -18.778  -2.646  0.00  0.00      PROA  
ATOM   2562  C   CYS P 555      -7.823 -20.442   0.482  0.00  0.00      PROA  
ATOM   2563  O   CYS P 555      -8.013 -20.838   1.637  0.00  0.00      PROA  
ATOM   2564  N   THR P 556      -6.700 -20.675  -0.118  0.00  0.00      PROA  
ATOM   2565  HN  THR P 556      -6.646 -20.385  -1.071  0.00  0.00      PROA  
ATOM   2566  CA  THR P 556      -5.539 -21.188   0.457  0.00  0.00      PROA  
ATOM   2567  HA  THR P 556      -5.822 -22.061   1.026  0.00  0.00      PROA  
ATOM   2568  CB  THR P 556      -4.329 -21.449  -0.461  0.00  0.00      PROA  
ATOM   2569  HB  THR P 556      -3.893 -20.554  -0.955  0.00  0.00      PROA  
ATOM   2570  OG1 THR P 556      -4.684 -22.290  -1.497  0.00  0.00      PROA  
ATOM   2571  HG1 THR P 556      -5.527 -22.087  -1.908  0.00  0.00      PROA  
ATOM   2572  CG2 THR P 556      -3.233 -22.215   0.132  0.00  0.00      PROA  
ATOM   2573 HG21 THR P 556      -2.438 -22.529  -0.578  0.00  0.00      PROA  
ATOM   2574 HG22 THR P 556      -3.686 -23.135   0.561  0.00  0.00      PROA  
ATOM   2575 HG23 THR P 556      -2.930 -21.636   1.030  0.00  0.00      PROA  
ATOM   2576  C   THR P 556      -5.039 -20.361   1.641  0.00  0.00      PROA  
ATOM   2577  O   THR P 556      -4.688 -20.821   2.740  0.00  0.00      PROA  
ATOM   2578  N   PHE P 557      -5.000 -18.974   1.485  0.00  0.00      PROA  
ATOM   2579  HN  PHE P 557      -5.154 -18.603   0.572  0.00  0.00      PROA  
ATOM   2580  CA  PHE P 557      -4.678 -18.007   2.487  0.00  0.00      PROA  
ATOM   2581  HA  PHE P 557      -3.647 -18.048   2.808  0.00  0.00      PROA  
ATOM   2582  CB  PHE P 557      -4.701 -16.611   1.804  0.00  0.00      PROA  
ATOM   2583  HB1 PHE P 557      -5.322 -16.429   0.901  0.00  0.00      PROA  
ATOM   2584  HB2 PHE P 557      -3.721 -16.534   1.287  0.00  0.00      PROA  
ATOM   2585  CG  PHE P 557      -4.966 -15.499   2.787  0.00  0.00      PROA  
ATOM   2586  CD1 PHE P 557      -3.944 -14.883   3.495  0.00  0.00      PROA  
ATOM   2587  HD1 PHE P 557      -2.906 -15.155   3.372  0.00  0.00      PROA  
ATOM   2588  CE1 PHE P 557      -4.245 -13.774   4.387  0.00  0.00      PROA  
ATOM   2589  HE1 PHE P 557      -3.455 -13.305   4.955  0.00  0.00      PROA  
ATOM   2590  CZ  PHE P 557      -5.551 -13.347   4.431  0.00  0.00      PROA  
ATOM   2591  HZ  PHE P 557      -5.829 -12.534   5.085  0.00  0.00      PROA  
ATOM   2592  CD2 PHE P 557      -6.353 -15.091   2.926  0.00  0.00      PROA  
ATOM   2593  HD2 PHE P 557      -7.145 -15.469   2.297  0.00  0.00      PROA  
ATOM   2594  CE2 PHE P 557      -6.589 -14.042   3.722  0.00  0.00      PROA  
ATOM   2595  HE2 PHE P 557      -7.605 -13.675   3.726  0.00  0.00      PROA  
ATOM   2596  C   PHE P 557      -5.473 -18.094   3.706  0.00  0.00      PROA  
ATOM   2597  O   PHE P 557      -4.855 -18.234   4.786  0.00  0.00      PROA  
ATOM   2598  N   ALA P 558      -6.786 -18.204   3.709  0.00  0.00      PROA  
ATOM   2599  HN  ALA P 558      -7.264 -18.216   2.834  0.00  0.00      PROA  
ATOM   2600  CA  ALA P 558      -7.548 -18.400   4.937  0.00  0.00      PROA  
ATOM   2601  HA  ALA P 558      -7.281 -17.584   5.592  0.00  0.00      PROA  
ATOM   2602  CB  ALA P 558      -9.022 -18.446   4.707  0.00  0.00      PROA  
ATOM   2603  HB1 ALA P 558      -9.451 -18.735   5.690  0.00  0.00      PROA  
ATOM   2604  HB2 ALA P 558      -9.349 -19.212   3.972  0.00  0.00      PROA  
ATOM   2605  HB3 ALA P 558      -9.547 -17.494   4.478  0.00  0.00      PROA  
ATOM   2606  C   ALA P 558      -7.093 -19.666   5.720  0.00  0.00      PROA  
ATOM   2607  O   ALA P 558      -6.979 -19.690   6.958  0.00  0.00      PROA  
ATOM   2608  N   LEU P 559      -6.887 -20.827   4.970  0.00  0.00      PROA  
ATOM   2609  HN  LEU P 559      -6.879 -20.705   3.980  0.00  0.00      PROA  
ATOM   2610  CA  LEU P 559      -6.445 -22.130   5.549  0.00  0.00      PROA  
ATOM   2611  HA  LEU P 559      -7.084 -22.463   6.354  0.00  0.00      PROA  
ATOM   2612  CB  LEU P 559      -6.415 -23.212   4.477  0.00  0.00      PROA  
ATOM   2613  HB1 LEU P 559      -5.729 -24.053   4.714  0.00  0.00      PROA  
ATOM   2614  HB2 LEU P 559      -6.052 -22.680   3.572  0.00  0.00      PROA  
ATOM   2615  CG  LEU P 559      -7.847 -23.765   4.208  0.00  0.00      PROA  
ATOM   2616  HG  LEU P 559      -8.545 -22.906   4.303  0.00  0.00      PROA  
ATOM   2617  CD1 LEU P 559      -7.943 -24.220   2.711  0.00  0.00      PROA  
ATOM   2618 HD11 LEU P 559      -9.007 -24.490   2.543  0.00  0.00      PROA  
ATOM   2619 HD12 LEU P 559      -7.339 -25.152   2.681  0.00  0.00      PROA  
ATOM   2620 HD13 LEU P 559      -7.569 -23.495   1.957  0.00  0.00      PROA  
ATOM   2621  CD2 LEU P 559      -8.377 -24.794   5.137  0.00  0.00      PROA  
ATOM   2622 HD21 LEU P 559      -8.453 -24.461   6.194  0.00  0.00      PROA  
ATOM   2623 HD22 LEU P 559      -7.718 -25.688   5.114  0.00  0.00      PROA  
ATOM   2624 HD23 LEU P 559      -9.382 -25.113   4.787  0.00  0.00      PROA  
ATOM   2625  C   LEU P 559      -5.092 -21.924   6.195  0.00  0.00      PROA  
ATOM   2626  O   LEU P 559      -4.766 -22.449   7.273  0.00  0.00      PROA  
ATOM   2627  N   ILE P 560      -4.114 -21.190   5.554  0.00  0.00      PROA  
ATOM   2628  HN  ILE P 560      -4.334 -20.711   4.708  0.00  0.00      PROA  
ATOM   2629  CA  ILE P 560      -2.860 -20.808   6.212  0.00  0.00      PROA  
ATOM   2630  HA  ILE P 560      -2.327 -21.576   6.754  0.00  0.00      PROA  
ATOM   2631  CB  ILE P 560      -1.932 -20.228   5.177  0.00  0.00      PROA  
ATOM   2632  HB  ILE P 560      -2.541 -19.649   4.450  0.00  0.00      PROA  
ATOM   2633  CG2 ILE P 560      -0.755 -19.502   5.857  0.00  0.00      PROA  
ATOM   2634 HG21 ILE P 560      -0.324 -20.127   6.668  0.00  0.00      PROA  
ATOM   2635 HG22 ILE P 560      -1.019 -18.604   6.454  0.00  0.00      PROA  
ATOM   2636 HG23 ILE P 560       0.046 -19.304   5.113  0.00  0.00      PROA  
ATOM   2637  CG1 ILE P 560      -1.548 -21.464   4.318  0.00  0.00      PROA  
ATOM   2638 HG11 ILE P 560      -1.021 -21.007   3.453  0.00  0.00      PROA  
ATOM   2639 HG12 ILE P 560      -2.470 -22.016   4.036  0.00  0.00      PROA  
ATOM   2640  CD  ILE P 560      -0.499 -22.384   5.054  0.00  0.00      PROA  
ATOM   2641  HD1 ILE P 560       0.511 -21.926   4.985  0.00  0.00      PROA  
ATOM   2642  HD2 ILE P 560      -0.437 -23.340   4.491  0.00  0.00      PROA  
ATOM   2643  HD3 ILE P 560      -0.728 -22.700   6.094  0.00  0.00      PROA  
ATOM   2644  C   ILE P 560      -3.037 -19.903   7.400  0.00  0.00      PROA  
ATOM   2645  O   ILE P 560      -2.495 -20.188   8.503  0.00  0.00      PROA  
ATOM   2646  N   ALA P 561      -3.854 -18.819   7.312  0.00  0.00      PROA  
ATOM   2647  HN  ALA P 561      -4.372 -18.582   6.494  0.00  0.00      PROA  
ATOM   2648  CA  ALA P 561      -4.075 -17.915   8.479  0.00  0.00      PROA  
ATOM   2649  HA  ALA P 561      -3.145 -17.486   8.823  0.00  0.00      PROA  
ATOM   2650  CB  ALA P 561      -4.970 -16.814   8.054  0.00  0.00      PROA  
ATOM   2651  HB1 ALA P 561      -6.048 -17.057   8.176  0.00  0.00      PROA  
ATOM   2652  HB2 ALA P 561      -4.822 -16.552   6.985  0.00  0.00      PROA  
ATOM   2653  HB3 ALA P 561      -4.707 -15.966   8.722  0.00  0.00      PROA  
ATOM   2654  C   ALA P 561      -4.617 -18.637   9.729  0.00  0.00      PROA  
ATOM   2655  O   ALA P 561      -4.150 -18.307  10.859  0.00  0.00      PROA  
ATOM   2656  N   HSD P 562      -5.573 -19.573   9.617  0.00  0.00      PROA  
ATOM   2657  HN  HSD P 562      -5.908 -19.740   8.693  0.00  0.00      PROA  
ATOM   2658  CA  HSD P 562      -6.065 -20.464  10.538  0.00  0.00      PROA  
ATOM   2659  HA  HSD P 562      -6.266 -19.798  11.363  0.00  0.00      PROA  
ATOM   2660  CB  HSD P 562      -7.321 -21.309  10.051  0.00  0.00      PROA  
ATOM   2661  HB1 HSD P 562      -7.510 -21.351   8.957  0.00  0.00      PROA  
ATOM   2662  HB2 HSD P 562      -8.160 -20.638  10.337  0.00  0.00      PROA  
ATOM   2663  ND1 HSD P 562      -8.118 -22.951  11.763  0.00  0.00      PROA  
ATOM   2664  HD1 HSD P 562      -8.415 -22.282  12.444  0.00  0.00      PROA  
ATOM   2665  CG  HSD P 562      -7.410 -22.667  10.656  0.00  0.00      PROA  
ATOM   2666  CE1 HSD P 562      -8.241 -24.328  11.739  0.00  0.00      PROA  
ATOM   2667  HE1 HSD P 562      -8.990 -24.894  12.294  0.00  0.00      PROA  
ATOM   2668  NE2 HSD P 562      -7.662 -24.895  10.708  0.00  0.00      PROA  
ATOM   2669  CD2 HSD P 562      -7.135 -23.812   9.985  0.00  0.00      PROA  
ATOM   2670  HD2 HSD P 562      -6.858 -24.027   8.960  0.00  0.00      PROA  
ATOM   2671  C   HSD P 562      -4.979 -21.424  11.045  0.00  0.00      PROA  
ATOM   2672  O   HSD P 562      -4.796 -21.686  12.251  0.00  0.00      PROA  
ATOM   2673  N   TRP P 563      -4.202 -21.995  10.106  0.00  0.00      PROA  
ATOM   2674  HN  TRP P 563      -4.254 -21.806   9.128  0.00  0.00      PROA  
ATOM   2675  CA  TRP P 563      -3.142 -22.886  10.574  0.00  0.00      PROA  
ATOM   2676  HA  TRP P 563      -3.552 -23.641  11.228  0.00  0.00      PROA  
ATOM   2677  CB  TRP P 563      -2.606 -23.651   9.391  0.00  0.00      PROA  
ATOM   2678  HB1 TRP P 563      -2.243 -22.932   8.625  0.00  0.00      PROA  
ATOM   2679  HB2 TRP P 563      -3.418 -24.322   9.036  0.00  0.00      PROA  
ATOM   2680  CG  TRP P 563      -1.418 -24.538   9.682  0.00  0.00      PROA  
ATOM   2681  CD1 TRP P 563      -1.513 -25.675  10.466  0.00  0.00      PROA  
ATOM   2682  HD1 TRP P 563      -2.466 -26.039  10.820  0.00  0.00      PROA  
ATOM   2683  NE1 TRP P 563      -0.199 -26.184  10.672  0.00  0.00      PROA  
ATOM   2684  HE1 TRP P 563      -0.073 -27.097  10.992  0.00  0.00      PROA  
ATOM   2685  CE2 TRP P 563       0.668 -25.384  10.010  0.00  0.00      PROA  
ATOM   2686  CD2 TRP P 563      -0.046 -24.332   9.372  0.00  0.00      PROA  
ATOM   2687  CE3 TRP P 563       0.600 -23.217   8.762  0.00  0.00      PROA  
ATOM   2688  HE3 TRP P 563      -0.031 -22.423   8.392  0.00  0.00      PROA  
ATOM   2689  CZ3 TRP P 563       2.007 -23.359   8.675  0.00  0.00      PROA  
ATOM   2690  HZ3 TRP P 563       2.559 -22.660   8.064  0.00  0.00      PROA  
ATOM   2691  CZ2 TRP P 563       2.116 -25.396   9.982  0.00  0.00      PROA  
ATOM   2692  HZ2 TRP P 563       2.616 -26.155  10.564  0.00  0.00      PROA  
ATOM   2693  CH2 TRP P 563       2.727 -24.489   9.162  0.00  0.00      PROA  
ATOM   2694  HH2 TRP P 563       3.802 -24.590   9.144  0.00  0.00      PROA  
ATOM   2695  C   TRP P 563      -2.107 -22.243  11.383  0.00  0.00      PROA  
ATOM   2696  O   TRP P 563      -1.529 -22.818  12.287  0.00  0.00      PROA  
ATOM   2697  N   LEU P 564      -1.770 -20.999  11.160  0.00  0.00      PROA  
ATOM   2698  HN  LEU P 564      -2.228 -20.584  10.378  0.00  0.00      PROA  
ATOM   2699  CA  LEU P 564      -0.710 -20.217  11.930  0.00  0.00      PROA  
ATOM   2700  HA  LEU P 564       0.109 -20.914  12.031  0.00  0.00      PROA  
ATOM   2701  CB  LEU P 564      -0.320 -18.939  11.095  0.00  0.00      PROA  
ATOM   2702  HB1 LEU P 564       0.429 -18.387  11.701  0.00  0.00      PROA  
ATOM   2703  HB2 LEU P 564      -1.203 -18.293  10.900  0.00  0.00      PROA  
ATOM   2704  CG  LEU P 564       0.416 -19.261   9.751  0.00  0.00      PROA  
ATOM   2705  HG  LEU P 564      -0.208 -19.961   9.155  0.00  0.00      PROA  
ATOM   2706  CD1 LEU P 564       0.603 -17.980   8.904  0.00  0.00      PROA  
ATOM   2707 HD11 LEU P 564      -0.328 -17.374   8.899  0.00  0.00      PROA  
ATOM   2708 HD12 LEU P 564       1.036 -18.150   7.895  0.00  0.00      PROA  
ATOM   2709 HD13 LEU P 564       1.369 -17.293   9.324  0.00  0.00      PROA  
ATOM   2710  CD2 LEU P 564       1.847 -19.920   9.898  0.00  0.00      PROA  
ATOM   2711 HD21 LEU P 564       2.193 -19.957   8.843  0.00  0.00      PROA  
ATOM   2712 HD22 LEU P 564       1.685 -20.920  10.353  0.00  0.00      PROA  
ATOM   2713 HD23 LEU P 564       2.478 -19.206  10.470  0.00  0.00      PROA  
ATOM   2714  C   LEU P 564      -1.184 -19.856  13.299  0.00  0.00      PROA  
ATOM   2715  O   LEU P 564      -0.376 -19.597  14.205  0.00  0.00      PROA  
ATOM   2716  N   ALA P 565      -2.549 -19.826  13.490  0.00  0.00      PROA  
ATOM   2717  HN  ALA P 565      -3.239 -19.926  12.777  0.00  0.00      PROA  
ATOM   2718  CA  ALA P 565      -3.109 -19.638  14.811  0.00  0.00      PROA  
ATOM   2719  HA  ALA P 565      -2.484 -18.857  15.220  0.00  0.00      PROA  
ATOM   2720  CB  ALA P 565      -4.567 -19.186  14.752  0.00  0.00      PROA  
ATOM   2721  HB1 ALA P 565      -4.990 -18.900  15.739  0.00  0.00      PROA  
ATOM   2722  HB2 ALA P 565      -5.246 -19.948  14.314  0.00  0.00      PROA  
ATOM   2723  HB3 ALA P 565      -4.646 -18.271  14.127  0.00  0.00      PROA  
ATOM   2724  C   ALA P 565      -2.908 -20.797  15.669  0.00  0.00      PROA  
ATOM   2725  O   ALA P 565      -2.553 -20.671  16.831  0.00  0.00      PROA  
ATOM   2726  N   CYS P 566      -3.059 -21.959  15.068  0.00  0.00      PROA  
ATOM   2727  HN  CYS P 566      -3.534 -22.042  14.196  0.00  0.00      PROA  
ATOM   2728  CA  CYS P 566      -2.730 -23.217  15.792  0.00  0.00      PROA  
ATOM   2729  HA  CYS P 566      -3.236 -23.286  16.743  0.00  0.00      PROA  
ATOM   2730  CB  CYS P 566      -3.390 -24.323  14.962  0.00  0.00      PROA  
ATOM   2731  HB1 CYS P 566      -2.740 -24.691  14.140  0.00  0.00      PROA  
ATOM   2732  HB2 CYS P 566      -4.240 -23.891  14.391  0.00  0.00      PROA  
ATOM   2733  SG  CYS P 566      -3.673 -25.835  15.970  0.00  0.00      PROA  
ATOM   2734  HG1 CYS P 566      -2.441 -26.303  15.833  0.00  0.00      PROA  
ATOM   2735  C   CYS P 566      -1.225 -23.467  16.133  0.00  0.00      PROA  
ATOM   2736  O   CYS P 566      -0.935 -24.016  17.205  0.00  0.00      PROA  
ATOM   2737  N   ILE P 567      -0.327 -22.995  15.252  0.00  0.00      PROA  
ATOM   2738  HN  ILE P 567      -0.620 -22.654  14.362  0.00  0.00      PROA  
ATOM   2739  CA  ILE P 567       1.151 -23.075  15.510  0.00  0.00      PROA  
ATOM   2740  HA  ILE P 567       1.423 -24.072  15.824  0.00  0.00      PROA  
ATOM   2741  CB  ILE P 567       2.011 -22.812  14.321  0.00  0.00      PROA  
ATOM   2742  HB  ILE P 567       1.775 -21.847  13.822  0.00  0.00      PROA  
ATOM   2743  CG2 ILE P 567       3.533 -22.708  14.739  0.00  0.00      PROA  
ATOM   2744 HG21 ILE P 567       3.583 -21.670  15.133  0.00  0.00      PROA  
ATOM   2745 HG22 ILE P 567       4.230 -22.661  13.875  0.00  0.00      PROA  
ATOM   2746 HG23 ILE P 567       3.849 -23.447  15.505  0.00  0.00      PROA  
ATOM   2747  CG1 ILE P 567       1.835 -23.884  13.190  0.00  0.00      PROA  
ATOM   2748 HG11 ILE P 567       2.287 -23.442  12.276  0.00  0.00      PROA  
ATOM   2749 HG12 ILE P 567       0.749 -24.058  13.034  0.00  0.00      PROA  
ATOM   2750  CD  ILE P 567       2.564 -25.208  13.291  0.00  0.00      PROA  
ATOM   2751  HD1 ILE P 567       2.599 -25.629  14.318  0.00  0.00      PROA  
ATOM   2752  HD2 ILE P 567       3.582 -25.154  12.849  0.00  0.00      PROA  
ATOM   2753  HD3 ILE P 567       2.039 -25.936  12.637  0.00  0.00      PROA  
ATOM   2754  C   ILE P 567       1.464 -22.208  16.648  0.00  0.00      PROA  
ATOM   2755  O   ILE P 567       2.120 -22.574  17.637  0.00  0.00      PROA  
ATOM   2756  N   TRP P 568       0.997 -20.953  16.615  0.00  0.00      PROA  
ATOM   2757  HN  TRP P 568       0.729 -20.588  15.727  0.00  0.00      PROA  
ATOM   2758  CA  TRP P 568       1.138 -19.929  17.708  0.00  0.00      PROA  
ATOM   2759  HA  TRP P 568       2.189 -19.802  17.921  0.00  0.00      PROA  
ATOM   2760  CB  TRP P 568       0.597 -18.571  17.257  0.00  0.00      PROA  
ATOM   2761  HB1 TRP P 568      -0.498 -18.652  17.088  0.00  0.00      PROA  
ATOM   2762  HB2 TRP P 568       1.161 -18.289  16.342  0.00  0.00      PROA  
ATOM   2763  CG  TRP P 568       0.956 -17.506  18.245  0.00  0.00      PROA  
ATOM   2764  CD1 TRP P 568       0.185 -16.914  19.202  0.00  0.00      PROA  
ATOM   2765  HD1 TRP P 568      -0.873 -16.993  19.406  0.00  0.00      PROA  
ATOM   2766  NE1 TRP P 568       1.085 -16.211  20.130  0.00  0.00      PROA  
ATOM   2767  HE1 TRP P 568       0.864 -16.056  21.068  0.00  0.00      PROA  
ATOM   2768  CE2 TRP P 568       2.328 -16.286  19.609  0.00  0.00      PROA  
ATOM   2769  CD2 TRP P 568       2.295 -17.078  18.390  0.00  0.00      PROA  
ATOM   2770  CE3 TRP P 568       3.434 -17.298  17.721  0.00  0.00      PROA  
ATOM   2771  HE3 TRP P 568       3.376 -18.010  16.911  0.00  0.00      PROA  
ATOM   2772  CZ3 TRP P 568       4.626 -16.764  18.129  0.00  0.00      PROA  
ATOM   2773  HZ3 TRP P 568       5.549 -16.991  17.617  0.00  0.00      PROA  
ATOM   2774  CZ2 TRP P 568       3.508 -15.694  20.026  0.00  0.00      PROA  
ATOM   2775  HZ2 TRP P 568       3.559 -14.999  20.851  0.00  0.00      PROA  
ATOM   2776  CH2 TRP P 568       4.666 -15.991  19.308  0.00  0.00      PROA  
ATOM   2777  HH2 TRP P 568       5.605 -15.553  19.615  0.00  0.00      PROA  
ATOM   2778  C   TRP P 568       0.539 -20.474  19.034  0.00  0.00      PROA  
ATOM   2779  O   TRP P 568       1.079 -20.255  20.117  0.00  0.00      PROA  
ATOM   2780  N   TYR P 569      -0.646 -21.095  18.950  0.00  0.00      PROA  
ATOM   2781  HN  TYR P 569      -1.258 -21.008  18.168  0.00  0.00      PROA  
ATOM   2782  CA  TYR P 569      -1.239 -21.821  20.013  0.00  0.00      PROA  
ATOM   2783  HA  TYR P 569      -1.404 -21.073  20.775  0.00  0.00      PROA  
ATOM   2784  CB  TYR P 569      -2.700 -22.317  19.716  0.00  0.00      PROA  
ATOM   2785  HB1 TYR P 569      -2.674 -23.215  19.062  0.00  0.00      PROA  
ATOM   2786  HB2 TYR P 569      -3.243 -21.487  19.214  0.00  0.00      PROA  
ATOM   2787  CG  TYR P 569      -3.492 -22.894  20.781  0.00  0.00      PROA  
ATOM   2788  CD1 TYR P 569      -4.618 -22.177  21.263  0.00  0.00      PROA  
ATOM   2789  HD1 TYR P 569      -4.920 -21.183  20.966  0.00  0.00      PROA  
ATOM   2790  CE1 TYR P 569      -5.308 -22.767  22.314  0.00  0.00      PROA  
ATOM   2791  HE1 TYR P 569      -6.074 -22.160  22.774  0.00  0.00      PROA  
ATOM   2792  CZ  TYR P 569      -4.927 -23.928  22.942  0.00  0.00      PROA  
ATOM   2793  OH  TYR P 569      -5.364 -24.175  24.234  0.00  0.00      PROA  
ATOM   2794  HH  TYR P 569      -5.628 -25.096  24.176  0.00  0.00      PROA  
ATOM   2795  CD2 TYR P 569      -3.176 -24.166  21.288  0.00  0.00      PROA  
ATOM   2796  HD2 TYR P 569      -2.394 -24.770  20.850  0.00  0.00      PROA  
ATOM   2797  CE2 TYR P 569      -3.882 -24.598  22.326  0.00  0.00      PROA  
ATOM   2798  HE2 TYR P 569      -3.602 -25.527  22.802  0.00  0.00      PROA  
ATOM   2799  C   TYR P 569      -0.352 -22.932  20.679  0.00  0.00      PROA  
ATOM   2800  O   TYR P 569      -0.268 -23.023  21.930  0.00  0.00      PROA  
ATOM   2801  N   ALA P 570       0.393 -23.738  19.846  0.00  0.00      PROA  
ATOM   2802  HN  ALA P 570       0.283 -23.716  18.855  0.00  0.00      PROA  
ATOM   2803  CA  ALA P 570       1.439 -24.620  20.296  0.00  0.00      PROA  
ATOM   2804  HA  ALA P 570       1.064 -25.284  21.060  0.00  0.00      PROA  
ATOM   2805  CB  ALA P 570       1.897 -25.485  19.175  0.00  0.00      PROA  
ATOM   2806  HB1 ALA P 570       2.622 -24.935  18.538  0.00  0.00      PROA  
ATOM   2807  HB2 ALA P 570       1.076 -25.862  18.529  0.00  0.00      PROA  
ATOM   2808  HB3 ALA P 570       2.402 -26.360  19.638  0.00  0.00      PROA  
ATOM   2809  C   ALA P 570       2.577 -23.882  20.995  0.00  0.00      PROA  
ATOM   2810  O   ALA P 570       2.988 -24.271  22.069  0.00  0.00      PROA  
ATOM   2811  N   ILE P 571       2.973 -22.771  20.436  0.00  0.00      PROA  
ATOM   2812  HN  ILE P 571       2.623 -22.435  19.564  0.00  0.00      PROA  
ATOM   2813  CA  ILE P 571       4.095 -21.873  20.895  0.00  0.00      PROA  
ATOM   2814  HA  ILE P 571       4.944 -22.523  21.043  0.00  0.00      PROA  
ATOM   2815  CB  ILE P 571       4.398 -20.854  19.822  0.00  0.00      PROA  
ATOM   2816  HB  ILE P 571       3.469 -20.392  19.424  0.00  0.00      PROA  
ATOM   2817  CG2 ILE P 571       5.292 -19.706  20.335  0.00  0.00      PROA  
ATOM   2818 HG21 ILE P 571       5.052 -19.279  21.332  0.00  0.00      PROA  
ATOM   2819 HG22 ILE P 571       5.296 -18.897  19.573  0.00  0.00      PROA  
ATOM   2820 HG23 ILE P 571       6.338 -20.034  20.510  0.00  0.00      PROA  
ATOM   2821  CG1 ILE P 571       5.213 -21.575  18.763  0.00  0.00      PROA  
ATOM   2822 HG11 ILE P 571       4.664 -22.486  18.443  0.00  0.00      PROA  
ATOM   2823 HG12 ILE P 571       6.194 -21.923  19.150  0.00  0.00      PROA  
ATOM   2824  CD  ILE P 571       5.484 -20.707  17.492  0.00  0.00      PROA  
ATOM   2825  HD1 ILE P 571       4.498 -20.388  17.090  0.00  0.00      PROA  
ATOM   2826  HD2 ILE P 571       5.910 -21.264  16.630  0.00  0.00      PROA  
ATOM   2827  HD3 ILE P 571       6.103 -19.798  17.650  0.00  0.00      PROA  
ATOM   2828  C   ILE P 571       3.897 -21.257  22.209  0.00  0.00      PROA  
ATOM   2829  O   ILE P 571       4.740 -21.097  23.054  0.00  0.00      PROA  
ATOM   2830  N   GLY P 572       2.593 -20.971  22.517  0.00  0.00      PROA  
ATOM   2831  HN  GLY P 572       1.891 -21.201  21.847  0.00  0.00      PROA  
ATOM   2832  CA  GLY P 572       2.032 -20.529  23.789  0.00  0.00      PROA  
ATOM   2833  HA1 GLY P 572       0.964 -20.529  23.625  0.00  0.00      PROA  
ATOM   2834  HA2 GLY P 572       2.448 -19.567  24.049  0.00  0.00      PROA  
ATOM   2835  C   GLY P 572       2.166 -21.506  24.933  0.00  0.00      PROA  
ATOM   2836  O   GLY P 572       2.560 -21.114  26.036  0.00  0.00      PROA  
ATOM   2837  N   ASN P 573       1.965 -22.814  24.671  0.00  0.00      PROA  
ATOM   2838  HN  ASN P 573       1.892 -23.217  23.762  0.00  0.00      PROA  
ATOM   2839  CA  ASN P 573       1.969 -23.856  25.725  0.00  0.00      PROA  
ATOM   2840  HA  ASN P 573       1.938 -23.359  26.683  0.00  0.00      PROA  
ATOM   2841  CB  ASN P 573       0.846 -24.846  25.336  0.00  0.00      PROA  
ATOM   2842  HB1 ASN P 573       0.787 -25.610  26.141  0.00  0.00      PROA  
ATOM   2843  HB2 ASN P 573       1.001 -25.450  24.416  0.00  0.00      PROA  
ATOM   2844  CG  ASN P 573      -0.481 -24.146  25.374  0.00  0.00      PROA  
ATOM   2845  OD1 ASN P 573      -0.692 -23.036  25.822  0.00  0.00      PROA  
ATOM   2846  ND2 ASN P 573      -1.485 -24.863  24.880  0.00  0.00      PROA  
ATOM   2847 HD21 ASN P 573      -1.509 -25.862  24.857  0.00  0.00      PROA  
ATOM   2848 HD22 ASN P 573      -2.403 -24.524  25.087  0.00  0.00      PROA  
ATOM   2849  C   ASN P 573       3.315 -24.568  25.740  0.00  0.00      PROA  
ATOM   2850  O   ASN P 573       3.577 -25.552  26.482  0.00  0.00      PROA  
ATOM   2851  N   MET P 574       4.288 -24.213  24.891  0.00  0.00      PROA  
ATOM   2852  HN  MET P 574       4.199 -23.428  24.281  0.00  0.00      PROA  
ATOM   2853  CA  MET P 574       5.670 -24.728  24.971  0.00  0.00      PROA  
ATOM   2854  HA  MET P 574       5.680 -25.807  24.934  0.00  0.00      PROA  
ATOM   2855  CB  MET P 574       6.555 -24.359  23.644  0.00  0.00      PROA  
ATOM   2856  HB1 MET P 574       5.906 -24.288  22.745  0.00  0.00      PROA  
ATOM   2857  HB2 MET P 574       7.235 -25.166  23.296  0.00  0.00      PROA  
ATOM   2858  CG  MET P 574       7.262 -22.934  23.614  0.00  0.00      PROA  
ATOM   2859  HG1 MET P 574       8.089 -22.993  24.353  0.00  0.00      PROA  
ATOM   2860  HG2 MET P 574       6.431 -22.268  23.932  0.00  0.00      PROA  
ATOM   2861  SD  MET P 574       7.729 -22.538  21.897  0.00  0.00      PROA  
ATOM   2862  CE  MET P 574       8.318 -20.826  22.156  0.00  0.00      PROA  
ATOM   2863  HE1 MET P 574       7.631 -20.264  22.824  0.00  0.00      PROA  
ATOM   2864  HE2 MET P 574       8.505 -20.253  21.223  0.00  0.00      PROA  
ATOM   2865  HE3 MET P 574       9.348 -20.857  22.570  0.00  0.00      PROA  
ATOM   2866  C   MET P 574       6.415 -24.442  26.273  0.00  0.00      PROA  
ATOM   2867  O   MET P 574       6.028 -23.531  27.011  0.00  0.00      PROA  
ATOM   2868  N   GLU P 575       7.460 -25.279  26.598  0.00  0.00      PROA  
ATOM   2869  HN  GLU P 575       7.709 -26.071  26.047  0.00  0.00      PROA  
ATOM   2870  CA  GLU P 575       8.208 -24.934  27.830  0.00  0.00      PROA  
ATOM   2871  HA  GLU P 575       7.421 -24.626  28.502  0.00  0.00      PROA  
ATOM   2872  CB  GLU P 575       8.922 -26.178  28.454  0.00  0.00      PROA  
ATOM   2873  HB1 GLU P 575       9.311 -25.826  29.433  0.00  0.00      PROA  
ATOM   2874  HB2 GLU P 575       9.758 -26.599  27.856  0.00  0.00      PROA  
ATOM   2875  CG  GLU P 575       7.927 -27.257  28.809  0.00  0.00      PROA  
ATOM   2876  HG1 GLU P 575       7.351 -27.820  28.044  0.00  0.00      PROA  
ATOM   2877  HG2 GLU P 575       7.059 -26.804  29.334  0.00  0.00      PROA  
ATOM   2878  CD  GLU P 575       8.376 -28.388  29.747  0.00  0.00      PROA  
ATOM   2879  OE1 GLU P 575       7.791 -29.500  29.599  0.00  0.00      PROA  
ATOM   2880  OE2 GLU P 575       9.223 -28.181  30.665  0.00  0.00      PROA  
ATOM   2881  C   GLU P 575       9.090 -23.781  27.751  0.00  0.00      PROA  
ATOM   2882  O   GLU P 575      10.006 -23.716  26.991  0.00  0.00      PROA  
ATOM   2883  N   GLN P 576       8.789 -22.692  28.537  0.00  0.00      PROA  
ATOM   2884  HN  GLN P 576       8.033 -22.682  29.187  0.00  0.00      PROA  
ATOM   2885  CA  GLN P 576       9.395 -21.379  28.534  0.00  0.00      PROA  
ATOM   2886  HA  GLN P 576      10.335 -21.360  28.004  0.00  0.00      PROA  
ATOM   2887  CB  GLN P 576       8.465 -20.314  27.754  0.00  0.00      PROA  
ATOM   2888  HB1 GLN P 576       8.548 -20.542  26.669  0.00  0.00      PROA  
ATOM   2889  HB2 GLN P 576       8.934 -19.325  27.942  0.00  0.00      PROA  
ATOM   2890  CG  GLN P 576       7.006 -20.368  28.120  0.00  0.00      PROA  
ATOM   2891  HG1 GLN P 576       6.567 -21.386  28.058  0.00  0.00      PROA  
ATOM   2892  HG2 GLN P 576       6.404 -19.739  27.430  0.00  0.00      PROA  
ATOM   2893  CD  GLN P 576       6.657 -19.674  29.425  0.00  0.00      PROA  
ATOM   2894  OE1 GLN P 576       7.301 -18.726  29.883  0.00  0.00      PROA  
ATOM   2895  NE2 GLN P 576       5.509 -20.083  29.994  0.00  0.00      PROA  
ATOM   2896 HE21 GLN P 576       5.183 -19.374  30.620  0.00  0.00      PROA  
ATOM   2897 HE22 GLN P 576       4.910 -20.759  29.565  0.00  0.00      PROA  
ATOM   2898  C   GLN P 576       9.684 -20.967  29.999  0.00  0.00      PROA  
ATOM   2899  O   GLN P 576       8.944 -21.402  30.888  0.00  0.00      PROA  
ATOM   2900  N   PRO P 577      10.681 -20.009  30.327  0.00  0.00      PROA  
ATOM   2901  CD  PRO P 577      11.767 -19.532  29.413  0.00  0.00      PROA  
ATOM   2902  HD1 PRO P 577      11.513 -18.898  28.537  0.00  0.00      PROA  
ATOM   2903  HD2 PRO P 577      12.046 -20.492  28.928  0.00  0.00      PROA  
ATOM   2904  CA  PRO P 577      11.169 -19.930  31.710  0.00  0.00      PROA  
ATOM   2905  HA  PRO P 577      11.004 -20.787  32.346  0.00  0.00      PROA  
ATOM   2906  CB  PRO P 577      12.654 -19.716  31.594  0.00  0.00      PROA  
ATOM   2907  HB1 PRO P 577      13.073 -20.721  31.377  0.00  0.00      PROA  
ATOM   2908  HB2 PRO P 577      13.156 -19.253  32.471  0.00  0.00      PROA  
ATOM   2909  CG  PRO P 577      12.831 -18.930  30.244  0.00  0.00      PROA  
ATOM   2910  HG1 PRO P 577      12.554 -17.874  30.446  0.00  0.00      PROA  
ATOM   2911  HG2 PRO P 577      13.868 -19.003  29.852  0.00  0.00      PROA  
ATOM   2912  C   PRO P 577      10.539 -18.738  32.371  0.00  0.00      PROA  
ATOM   2913  O   PRO P 577      11.072 -18.254  33.337  0.00  0.00      PROA  
ATOM   2914  N   HSD P 578       9.312 -18.215  31.956  0.00  0.00      PROA  
ATOM   2915  HN  HSD P 578       8.759 -18.706  31.287  0.00  0.00      PROA  
ATOM   2916  CA  HSD P 578       8.603 -17.082  32.492  0.00  0.00      PROA  
ATOM   2917  HA  HSD P 578       7.703 -16.889  31.927  0.00  0.00      PROA  
ATOM   2918  CB  HSD P 578       8.070 -17.418  33.928  0.00  0.00      PROA  
ATOM   2919  HB1 HSD P 578       7.624 -16.445  34.225  0.00  0.00      PROA  
ATOM   2920  HB2 HSD P 578       8.862 -17.736  34.640  0.00  0.00      PROA  
ATOM   2921  ND1 HSD P 578       5.670 -18.035  33.559  0.00  0.00      PROA  
ATOM   2922  HD1 HSD P 578       5.291 -17.109  33.575  0.00  0.00      PROA  
ATOM   2923  CG  HSD P 578       7.018 -18.425  33.771  0.00  0.00      PROA  
ATOM   2924  CE1 HSD P 578       4.979 -19.144  33.388  0.00  0.00      PROA  
ATOM   2925  HE1 HSD P 578       3.922 -19.177  33.124  0.00  0.00      PROA  
ATOM   2926  NE2 HSD P 578       5.729 -20.228  33.425  0.00  0.00      PROA  
ATOM   2927  CD2 HSD P 578       7.004 -19.803  33.631  0.00  0.00      PROA  
ATOM   2928  HD2 HSD P 578       7.855 -20.471  33.687  0.00  0.00      PROA  
ATOM   2929  C   HSD P 578       9.416 -15.776  32.514  0.00  0.00      PROA  
ATOM   2930  O   HSD P 578       9.639 -15.261  33.621  0.00  0.00      PROA  
ATOM   2931  N   MET P 579       9.902 -15.335  31.389  0.00  0.00      PROA  
ATOM   2932  HN  MET P 579       9.737 -15.871  30.565  0.00  0.00      PROA  
ATOM   2933  CA  MET P 579      10.778 -14.211  31.323  0.00  0.00      PROA  
ATOM   2934  HA  MET P 579      11.447 -14.312  32.165  0.00  0.00      PROA  
ATOM   2935  CB  MET P 579      11.641 -14.182  29.990  0.00  0.00      PROA  
ATOM   2936  HB1 MET P 579      11.855 -13.180  29.562  0.00  0.00      PROA  
ATOM   2937  HB2 MET P 579      10.921 -14.605  29.258  0.00  0.00      PROA  
ATOM   2938  CG  MET P 579      12.923 -15.004  30.118  0.00  0.00      PROA  
ATOM   2939  HG1 MET P 579      12.706 -15.932  30.687  0.00  0.00      PROA  
ATOM   2940  HG2 MET P 579      13.534 -14.386  30.810  0.00  0.00      PROA  
ATOM   2941  SD  MET P 579      13.686 -15.351  28.470  0.00  0.00      PROA  
ATOM   2942  CE  MET P 579      14.312 -13.635  28.490  0.00  0.00      PROA  
ATOM   2943  HE1 MET P 579      15.003 -13.539  27.625  0.00  0.00      PROA  
ATOM   2944  HE2 MET P 579      14.783 -13.529  29.491  0.00  0.00      PROA  
ATOM   2945  HE3 MET P 579      13.392 -13.014  28.431  0.00  0.00      PROA  
ATOM   2946  C   MET P 579      10.102 -12.863  31.605  0.00  0.00      PROA  
ATOM   2947  O   MET P 579      10.772 -11.887  31.902  0.00  0.00      PROA  
ATOM   2948  N   ASP P 580       8.802 -12.837  31.419  0.00  0.00      PROA  
ATOM   2949  HN  ASP P 580       8.276 -13.673  31.289  0.00  0.00      PROA  
ATOM   2950  CA  ASP P 580       8.039 -11.591  31.666  0.00  0.00      PROA  
ATOM   2951  HA  ASP P 580       8.594 -10.676  31.521  0.00  0.00      PROA  
ATOM   2952  CB  ASP P 580       6.700 -11.703  30.819  0.00  0.00      PROA  
ATOM   2953  HB1 ASP P 580       5.986 -12.369  31.348  0.00  0.00      PROA  
ATOM   2954  HB2 ASP P 580       6.909 -12.256  29.878  0.00  0.00      PROA  
ATOM   2955  CG  ASP P 580       6.044 -10.306  30.585  0.00  0.00      PROA  
ATOM   2956  OD1 ASP P 580       4.851 -10.160  30.210  0.00  0.00      PROA  
ATOM   2957  OD2 ASP P 580       6.860  -9.323  30.568  0.00  0.00      PROA  
ATOM   2958  C   ASP P 580       7.574 -11.492  33.147  0.00  0.00      PROA  
ATOM   2959  O   ASP P 580       7.381 -12.390  33.926  0.00  0.00      PROA  
ATOM   2960  N   SER P 581       7.429 -10.259  33.683  0.00  0.00      PROA  
ATOM   2961  HN  SER P 581       7.662  -9.444  33.159  0.00  0.00      PROA  
ATOM   2962  CA  SER P 581       6.916 -10.140  35.018  0.00  0.00      PROA  
ATOM   2963  HA  SER P 581       7.148 -11.026  35.590  0.00  0.00      PROA  
ATOM   2964  CB  SER P 581       7.705  -9.044  35.830  0.00  0.00      PROA  
ATOM   2965  HB1 SER P 581       7.167  -8.936  36.796  0.00  0.00      PROA  
ATOM   2966  HB2 SER P 581       7.815  -8.083  35.283  0.00  0.00      PROA  
ATOM   2967  OG  SER P 581       9.022  -9.446  36.171  0.00  0.00      PROA  
ATOM   2968  HG1 SER P 581       9.534  -9.594  35.372  0.00  0.00      PROA  
ATOM   2969  C   SER P 581       5.397  -9.934  35.111  0.00  0.00      PROA  
ATOM   2970  O   SER P 581       4.765  -9.039  34.555  0.00  0.00      PROA  
ATOM   2971  N   ARG P 582       4.700 -10.892  35.907  0.00  0.00      PROA  
ATOM   2972  HN  ARG P 582       5.217 -11.457  36.545  0.00  0.00      PROA  
ATOM   2973  CA  ARG P 582       3.213 -10.926  35.937  0.00  0.00      PROA  
ATOM   2974  HA  ARG P 582       2.883  -9.909  35.782  0.00  0.00      PROA  
ATOM   2975  CB  ARG P 582       2.708 -12.043  35.002  0.00  0.00      PROA  
ATOM   2976  HB1 ARG P 582       1.626 -12.223  35.178  0.00  0.00      PROA  
ATOM   2977  HB2 ARG P 582       3.251 -12.948  35.351  0.00  0.00      PROA  
ATOM   2978  CG  ARG P 582       2.976 -11.760  33.492  0.00  0.00      PROA  
ATOM   2979  HG1 ARG P 582       3.977 -11.327  33.281  0.00  0.00      PROA  
ATOM   2980  HG2 ARG P 582       2.265 -10.931  33.287  0.00  0.00      PROA  
ATOM   2981  CD  ARG P 582       2.845 -12.963  32.506  0.00  0.00      PROA  
ATOM   2982  HD1 ARG P 582       1.791 -13.314  32.477  0.00  0.00      PROA  
ATOM   2983  HD2 ARG P 582       3.484 -13.809  32.838  0.00  0.00      PROA  
ATOM   2984  NE  ARG P 582       3.182 -12.426  31.158  0.00  0.00      PROA  
ATOM   2985  HE  ARG P 582       3.648 -11.543  31.098  0.00  0.00      PROA  
ATOM   2986  CZ  ARG P 582       3.418 -13.231  30.166  0.00  0.00      PROA  
ATOM   2987  NH1 ARG P 582       3.978 -12.694  29.077  0.00  0.00      PROA  
ATOM   2988 HH11 ARG P 582       4.113 -13.212  28.232  0.00  0.00      PROA  
ATOM   2989 HH12 ARG P 582       4.143 -11.708  29.057  0.00  0.00      PROA  
ATOM   2990  NH2 ARG P 582       3.171 -14.524  30.108  0.00  0.00      PROA  
ATOM   2991 HH21 ARG P 582       3.007 -14.887  31.025  0.00  0.00      PROA  
ATOM   2992 HH22 ARG P 582       3.688 -14.969  29.377  0.00  0.00      PROA  
ATOM   2993  C   ARG P 582       2.872 -11.172  37.393  0.00  0.00      PROA  
ATOM   2994  O   ARG P 582       3.437 -12.018  38.140  0.00  0.00      PROA  
ATOM   2995  N   ILE P 583       1.751 -10.632  37.806  0.00  0.00      PROA  
ATOM   2996  HN  ILE P 583       1.257 -10.103  37.121  0.00  0.00      PROA  
ATOM   2997  CA  ILE P 583       1.060 -10.800  39.088  0.00  0.00      PROA  
ATOM   2998  HA  ILE P 583       1.712 -10.349  39.822  0.00  0.00      PROA  
ATOM   2999  CB  ILE P 583      -0.242  -9.955  39.174  0.00  0.00      PROA  
ATOM   3000  HB  ILE P 583      -0.855 -10.304  38.315  0.00  0.00      PROA  
ATOM   3001  CG2 ILE P 583      -0.928  -9.989  40.496  0.00  0.00      PROA  
ATOM   3002 HG21 ILE P 583      -1.741  -9.232  40.546  0.00  0.00      PROA  
ATOM   3003 HG22 ILE P 583      -0.250  -9.689  41.323  0.00  0.00      PROA  
ATOM   3004 HG23 ILE P 583      -1.310 -10.986  40.802  0.00  0.00      PROA  
ATOM   3005  CG1 ILE P 583       0.079  -8.484  38.787  0.00  0.00      PROA  
ATOM   3006 HG11 ILE P 583      -0.791  -7.828  39.001  0.00  0.00      PROA  
ATOM   3007 HG12 ILE P 583       0.157  -8.479  37.679  0.00  0.00      PROA  
ATOM   3008  CD  ILE P 583       1.295  -7.774  39.325  0.00  0.00      PROA  
ATOM   3009  HD1 ILE P 583       1.369  -6.701  39.047  0.00  0.00      PROA  
ATOM   3010  HD2 ILE P 583       2.187  -8.161  38.787  0.00  0.00      PROA  
ATOM   3011  HD3 ILE P 583       1.443  -7.972  40.408  0.00  0.00      PROA  
ATOM   3012  C   ILE P 583       0.766 -12.264  39.369  0.00  0.00      PROA  
ATOM   3013  O   ILE P 583       0.091 -13.068  38.656  0.00  0.00      PROA  
ATOM   3014  N   GLY P 584       1.331 -12.671  40.480  0.00  0.00      PROA  
ATOM   3015  HN  GLY P 584       1.951 -12.072  40.980  0.00  0.00      PROA  
ATOM   3016  CA  GLY P 584       1.059 -13.942  41.136  0.00  0.00      PROA  
ATOM   3017  HA1 GLY P 584       1.558 -13.978  42.093  0.00  0.00      PROA  
ATOM   3018  HA2 GLY P 584       1.358 -14.750  40.485  0.00  0.00      PROA  
ATOM   3019  C   GLY P 584      -0.362 -14.110  41.542  0.00  0.00      PROA  
ATOM   3020  O   GLY P 584      -1.227 -13.205  41.498  0.00  0.00      PROA  
ATOM   3021  N   TRP P 585      -0.725 -15.255  42.143  0.00  0.00      PROA  
ATOM   3022  HN  TRP P 585      -0.075 -15.995  41.991  0.00  0.00      PROA  
ATOM   3023  CA  TRP P 585      -2.077 -15.551  42.531  0.00  0.00      PROA  
ATOM   3024  HA  TRP P 585      -2.682 -15.167  41.723  0.00  0.00      PROA  
ATOM   3025  CB  TRP P 585      -2.456 -17.074  42.544  0.00  0.00      PROA  
ATOM   3026  HB1 TRP P 585      -2.405 -17.410  41.486  0.00  0.00      PROA  
ATOM   3027  HB2 TRP P 585      -3.438 -17.106  43.062  0.00  0.00      PROA  
ATOM   3028  CG  TRP P 585      -1.583 -17.906  43.345  0.00  0.00      PROA  
ATOM   3029  CD1 TRP P 585      -0.562 -18.685  42.918  0.00  0.00      PROA  
ATOM   3030  HD1 TRP P 585      -0.127 -18.697  41.930  0.00  0.00      PROA  
ATOM   3031  NE1 TRP P 585      -0.057 -19.463  43.966  0.00  0.00      PROA  
ATOM   3032  HE1 TRP P 585       0.530 -20.242  44.011  0.00  0.00      PROA  
ATOM   3033  CE2 TRP P 585      -0.807 -19.221  45.060  0.00  0.00      PROA  
ATOM   3034  CD2 TRP P 585      -1.841 -18.308  44.688  0.00  0.00      PROA  
ATOM   3035  CE3 TRP P 585      -2.834 -18.074  45.746  0.00  0.00      PROA  
ATOM   3036  HE3 TRP P 585      -3.647 -17.389  45.551  0.00  0.00      PROA  
ATOM   3037  CZ3 TRP P 585      -2.760 -18.660  46.971  0.00  0.00      PROA  
ATOM   3038  HZ3 TRP P 585      -3.594 -18.583  47.653  0.00  0.00      PROA  
ATOM   3039  CZ2 TRP P 585      -0.717 -19.793  46.377  0.00  0.00      PROA  
ATOM   3040  HZ2 TRP P 585       0.043 -20.492  46.695  0.00  0.00      PROA  
ATOM   3041  CH2 TRP P 585      -1.814 -19.551  47.296  0.00  0.00      PROA  
ATOM   3042  HH2 TRP P 585      -1.715 -19.997  48.275  0.00  0.00      PROA  
ATOM   3043  C   TRP P 585      -2.642 -14.877  43.747  0.00  0.00      PROA  
ATOM   3044  O   TRP P 585      -1.905 -14.508  44.702  0.00  0.00      PROA  
ATOM   3045  N   LEU P 586      -3.978 -14.603  43.627  0.00  0.00      PROA  
ATOM   3046  HN  LEU P 586      -4.504 -15.015  42.887  0.00  0.00      PROA  
ATOM   3047  CA  LEU P 586      -4.618 -13.728  44.622  0.00  0.00      PROA  
ATOM   3048  HA  LEU P 586      -3.979 -12.949  45.011  0.00  0.00      PROA  
ATOM   3049  CB  LEU P 586      -5.694 -12.713  43.994  0.00  0.00      PROA  
ATOM   3050  HB1 LEU P 586      -6.231 -12.193  44.815  0.00  0.00      PROA  
ATOM   3051  HB2 LEU P 586      -6.435 -13.329  43.442  0.00  0.00      PROA  
ATOM   3052  CG  LEU P 586      -5.043 -11.696  43.040  0.00  0.00      PROA  
ATOM   3053  HG  LEU P 586      -4.251 -12.163  42.416  0.00  0.00      PROA  
ATOM   3054  CD1 LEU P 586      -6.088 -11.373  42.041  0.00  0.00      PROA  
ATOM   3055 HD11 LEU P 586      -7.027 -11.094  42.567  0.00  0.00      PROA  
ATOM   3056 HD12 LEU P 586      -6.418 -12.250  41.444  0.00  0.00      PROA  
ATOM   3057 HD13 LEU P 586      -5.780 -10.545  41.367  0.00  0.00      PROA  
ATOM   3058  CD2 LEU P 586      -4.472 -10.504  43.793  0.00  0.00      PROA  
ATOM   3059 HD21 LEU P 586      -3.817 -10.815  44.635  0.00  0.00      PROA  
ATOM   3060 HD22 LEU P 586      -5.337  -9.924  44.181  0.00  0.00      PROA  
ATOM   3061 HD23 LEU P 586      -3.689  -9.962  43.220  0.00  0.00      PROA  
ATOM   3062  C   LEU P 586      -5.248 -14.611  45.640  0.00  0.00      PROA  
ATOM   3063  O   LEU P 586      -5.647 -15.768  45.433  0.00  0.00      PROA  
ATOM   3064  N   HSD P 587      -5.228 -14.051  46.906  0.00  0.00      PROA  
ATOM   3065  HN  HSD P 587      -4.864 -13.135  47.053  0.00  0.00      PROA  
ATOM   3066  CA  HSD P 587      -5.802 -14.689  48.099  0.00  0.00      PROA  
ATOM   3067  HA  HSD P 587      -5.375 -15.661  48.295  0.00  0.00      PROA  
ATOM   3068  CB  HSD P 587      -5.536 -13.857  49.485  0.00  0.00      PROA  
ATOM   3069  HB1 HSD P 587      -6.095 -12.897  49.459  0.00  0.00      PROA  
ATOM   3070  HB2 HSD P 587      -4.444 -13.674  49.575  0.00  0.00      PROA  
ATOM   3071  ND1 HSD P 587      -5.415 -15.787  51.135  0.00  0.00      PROA  
ATOM   3072  HD1 HSD P 587      -4.724 -16.256  50.585  0.00  0.00      PROA  
ATOM   3073  CG  HSD P 587      -5.906 -14.544  50.809  0.00  0.00      PROA  
ATOM   3074  CE1 HSD P 587      -6.028 -16.151  52.322  0.00  0.00      PROA  
ATOM   3075  HE1 HSD P 587      -5.805 -17.083  52.841  0.00  0.00      PROA  
ATOM   3076  NE2 HSD P 587      -6.867 -15.253  52.720  0.00  0.00      PROA  
ATOM   3077  CD2 HSD P 587      -6.805 -14.275  51.789  0.00  0.00      PROA  
ATOM   3078  HD2 HSD P 587      -7.363 -13.364  51.965  0.00  0.00      PROA  
ATOM   3079  C   HSD P 587      -7.276 -14.888  47.984  0.00  0.00      PROA  
ATOM   3080  O   HSD P 587      -8.070 -14.010  47.618  0.00  0.00      PROA  
ATOM   3081  N   ASN P 588      -7.790 -16.114  48.207  0.00  0.00      PROA  
ATOM   3082  HN  ASN P 588      -7.134 -16.864  48.268  0.00  0.00      PROA  
ATOM   3083  CA  ASN P 588      -9.235 -16.406  48.107  0.00  0.00      PROA  
ATOM   3084  HA  ASN P 588      -9.730 -15.589  47.603  0.00  0.00      PROA  
ATOM   3085  CB  ASN P 588      -9.398 -17.769  47.334  0.00  0.00      PROA  
ATOM   3086  HB1 ASN P 588     -10.412 -18.222  47.356  0.00  0.00      PROA  
ATOM   3087  HB2 ASN P 588      -8.712 -18.454  47.877  0.00  0.00      PROA  
ATOM   3088  CG  ASN P 588      -8.853 -17.813  45.956  0.00  0.00      PROA  
ATOM   3089  OD1 ASN P 588      -7.974 -18.649  45.697  0.00  0.00      PROA  
ATOM   3090  ND2 ASN P 588      -9.269 -16.834  45.079  0.00  0.00      PROA  
ATOM   3091 HD21 ASN P 588      -9.820 -16.069  45.413  0.00  0.00      PROA  
ATOM   3092 HD22 ASN P 588      -8.784 -16.769  44.207  0.00  0.00      PROA  
ATOM   3093  C   ASN P 588      -9.989 -16.569  49.433  0.00  0.00      PROA  
ATOM   3094  O   ASN P 588      -9.432 -17.043  50.430  0.00  0.00      PROA  
ATOM   3095  N   LEU P 589     -11.298 -16.262  49.433  0.00  0.00      PROA  
ATOM   3096  HN  LEU P 589     -11.849 -15.809  48.737  0.00  0.00      PROA  
ATOM   3097  CA  LEU P 589     -12.177 -16.547  50.647  0.00  0.00      PROA  
ATOM   3098  HA  LEU P 589     -11.803 -16.157  51.582  0.00  0.00      PROA  
ATOM   3099  CB  LEU P 589     -13.605 -15.984  50.292  0.00  0.00      PROA  
ATOM   3100  HB1 LEU P 589     -14.071 -16.414  49.380  0.00  0.00      PROA  
ATOM   3101  HB2 LEU P 589     -13.375 -14.912  50.115  0.00  0.00      PROA  
ATOM   3102  CG  LEU P 589     -14.692 -15.950  51.404  0.00  0.00      PROA  
ATOM   3103  HG  LEU P 589     -15.016 -16.988  51.633  0.00  0.00      PROA  
ATOM   3104  CD1 LEU P 589     -14.197 -15.371  52.739  0.00  0.00      PROA  
ATOM   3105 HD11 LEU P 589     -13.260 -15.876  53.055  0.00  0.00      PROA  
ATOM   3106 HD12 LEU P 589     -15.062 -15.502  53.424  0.00  0.00      PROA  
ATOM   3107 HD13 LEU P 589     -14.082 -14.278  52.577  0.00  0.00      PROA  
ATOM   3108  CD2 LEU P 589     -15.907 -15.280  50.875  0.00  0.00      PROA  
ATOM   3109 HD21 LEU P 589     -15.694 -14.200  50.722  0.00  0.00      PROA  
ATOM   3110 HD22 LEU P 589     -16.754 -15.316  51.593  0.00  0.00      PROA  
ATOM   3111 HD23 LEU P 589     -16.268 -15.717  49.919  0.00  0.00      PROA  
ATOM   3112  C   LEU P 589     -12.387 -18.025  50.925  0.00  0.00      PROA  
ATOM   3113  O   LEU P 589     -12.410 -18.444  52.039  0.00  0.00      PROA  
ATOM   3114  N   GLY P 590     -12.468 -18.944  49.948  0.00  0.00      PROA  
ATOM   3115  HN  GLY P 590     -12.803 -18.688  49.044  0.00  0.00      PROA  
ATOM   3116  CA  GLY P 590     -12.473 -20.398  50.197  0.00  0.00      PROA  
ATOM   3117  HA1 GLY P 590     -12.947 -20.943  49.394  0.00  0.00      PROA  
ATOM   3118  HA2 GLY P 590     -13.137 -20.554  51.035  0.00  0.00      PROA  
ATOM   3119  C   GLY P 590     -11.127 -21.043  50.441  0.00  0.00      PROA  
ATOM   3120  O   GLY P 590     -10.235 -20.560  51.112  0.00  0.00      PROA  
ATOM   3121  N   ASP P 591     -10.948 -22.219  49.747  0.00  0.00      PROA  
ATOM   3122  HN  ASP P 591     -11.742 -22.688  49.367  0.00  0.00      PROA  
ATOM   3123  CA  ASP P 591      -9.677 -22.755  49.512  0.00  0.00      PROA  
ATOM   3124  HA  ASP P 591      -9.060 -22.693  50.396  0.00  0.00      PROA  
ATOM   3125  CB  ASP P 591      -9.987 -24.267  49.068  0.00  0.00      PROA  
ATOM   3126  HB1 ASP P 591     -10.372 -24.164  48.031  0.00  0.00      PROA  
ATOM   3127  HB2 ASP P 591     -10.718 -24.744  49.756  0.00  0.00      PROA  
ATOM   3128  CG  ASP P 591      -8.827 -25.189  48.912  0.00  0.00      PROA  
ATOM   3129  OD1 ASP P 591      -7.609 -24.913  49.138  0.00  0.00      PROA  
ATOM   3130  OD2 ASP P 591      -9.073 -26.289  48.334  0.00  0.00      PROA  
ATOM   3131  C   ASP P 591      -8.883 -21.932  48.452  0.00  0.00      PROA  
ATOM   3132  O   ASP P 591      -9.449 -21.000  47.929  0.00  0.00      PROA  
ATOM   3133  N   GLN P 592      -7.586 -22.133  48.273  0.00  0.00      PROA  
ATOM   3134  HN  GLN P 592      -7.185 -22.852  48.836  0.00  0.00      PROA  
ATOM   3135  CA  GLN P 592      -6.700 -21.309  47.426  0.00  0.00      PROA  
ATOM   3136  HA  GLN P 592      -7.196 -20.363  47.268  0.00  0.00      PROA  
ATOM   3137  CB  GLN P 592      -5.323 -21.091  48.037  0.00  0.00      PROA  
ATOM   3138  HB1 GLN P 592      -4.832 -20.492  47.240  0.00  0.00      PROA  
ATOM   3139  HB2 GLN P 592      -4.864 -22.102  48.046  0.00  0.00      PROA  
ATOM   3140  CG  GLN P 592      -5.261 -20.451  49.427  0.00  0.00      PROA  
ATOM   3141  HG1 GLN P 592      -4.230 -20.077  49.603  0.00  0.00      PROA  
ATOM   3142  HG2 GLN P 592      -5.657 -21.206  50.140  0.00  0.00      PROA  
ATOM   3143  CD  GLN P 592      -6.103 -19.102  49.532  0.00  0.00      PROA  
ATOM   3144  OE1 GLN P 592      -6.003 -18.190  48.702  0.00  0.00      PROA  
ATOM   3145  NE2 GLN P 592      -6.873 -18.898  50.659  0.00  0.00      PROA  
ATOM   3146 HE21 GLN P 592      -7.446 -18.079  50.636  0.00  0.00      PROA  
ATOM   3147 HE22 GLN P 592      -7.142 -19.632  51.282  0.00  0.00      PROA  
ATOM   3148  C   GLN P 592      -6.623 -22.140  46.173  0.00  0.00      PROA  
ATOM   3149  O   GLN P 592      -6.176 -23.356  46.201  0.00  0.00      PROA  
ATOM   3150  N   ILE P 593      -7.143 -21.559  45.049  0.00  0.00      PROA  
ATOM   3151  HN  ILE P 593      -7.441 -20.611  45.119  0.00  0.00      PROA  
ATOM   3152  CA  ILE P 593      -7.125 -22.179  43.682  0.00  0.00      PROA  
ATOM   3153  HA  ILE P 593      -7.187 -23.226  43.942  0.00  0.00      PROA  
ATOM   3154  CB  ILE P 593      -8.443 -21.842  42.948  0.00  0.00      PROA  
ATOM   3155  HB  ILE P 593      -9.253 -22.047  43.681  0.00  0.00      PROA  
ATOM   3156  CG2 ILE P 593      -8.482 -20.366  42.447  0.00  0.00      PROA  
ATOM   3157 HG21 ILE P 593      -8.389 -19.607  43.253  0.00  0.00      PROA  
ATOM   3158 HG22 ILE P 593      -9.447 -20.120  41.954  0.00  0.00      PROA  
ATOM   3159 HG23 ILE P 593      -7.640 -20.106  41.770  0.00  0.00      PROA  
ATOM   3160  CG1 ILE P 593      -8.663 -22.865  41.857  0.00  0.00      PROA  
ATOM   3161 HG11 ILE P 593      -7.768 -22.888  41.200  0.00  0.00      PROA  
ATOM   3162 HG12 ILE P 593      -9.529 -22.634  41.201  0.00  0.00      PROA  
ATOM   3163  CD  ILE P 593      -8.777 -24.308  42.426  0.00  0.00      PROA  
ATOM   3164  HD1 ILE P 593      -9.371 -24.393  43.361  0.00  0.00      PROA  
ATOM   3165  HD2 ILE P 593      -7.800 -24.717  42.760  0.00  0.00      PROA  
ATOM   3166  HD3 ILE P 593      -9.103 -25.066  41.682  0.00  0.00      PROA  
ATOM   3167  C   ILE P 593      -5.868 -21.894  42.818  0.00  0.00      PROA  
ATOM   3168  O   ILE P 593      -5.557 -22.603  41.886  0.00  0.00      PROA  
ATOM   3169  N   GLY P 594      -5.100 -20.891  43.183  0.00  0.00      PROA  
ATOM   3170  HN  GLY P 594      -5.321 -20.216  43.883  0.00  0.00      PROA  
ATOM   3171  CA  GLY P 594      -3.890 -20.644  42.444  0.00  0.00      PROA  
ATOM   3172  HA1 GLY P 594      -3.421 -21.560  42.117  0.00  0.00      PROA  
ATOM   3173  HA2 GLY P 594      -3.345 -20.008  43.126  0.00  0.00      PROA  
ATOM   3174  C   GLY P 594      -4.136 -19.830  41.239  0.00  0.00      PROA  
ATOM   3175  O   GLY P 594      -3.416 -19.908  40.252  0.00  0.00      PROA  
ATOM   3176  N   LYS P 595      -5.202 -19.018  41.159  0.00  0.00      PROA  
ATOM   3177  HN  LYS P 595      -5.883 -18.872  41.873  0.00  0.00      PROA  
ATOM   3178  CA  LYS P 595      -5.504 -18.188  39.965  0.00  0.00      PROA  
ATOM   3179  HA  LYS P 595      -4.894 -18.494  39.128  0.00  0.00      PROA  
ATOM   3180  CB  LYS P 595      -6.883 -18.348  39.258  0.00  0.00      PROA  
ATOM   3181  HB1 LYS P 595      -7.020 -17.567  38.480  0.00  0.00      PROA  
ATOM   3182  HB2 LYS P 595      -7.703 -18.297  40.006  0.00  0.00      PROA  
ATOM   3183  CG  LYS P 595      -7.078 -19.714  38.521  0.00  0.00      PROA  
ATOM   3184  HG1 LYS P 595      -6.854 -20.534  39.236  0.00  0.00      PROA  
ATOM   3185  HG2 LYS P 595      -6.437 -19.782  37.616  0.00  0.00      PROA  
ATOM   3186  CD  LYS P 595      -8.500 -20.053  37.899  0.00  0.00      PROA  
ATOM   3187  HD1 LYS P 595      -8.276 -20.575  36.945  0.00  0.00      PROA  
ATOM   3188  HD2 LYS P 595      -8.951 -19.108  37.527  0.00  0.00      PROA  
ATOM   3189  CE  LYS P 595      -9.493 -20.863  38.661  0.00  0.00      PROA  
ATOM   3190  HE1 LYS P 595      -9.655 -20.440  39.676  0.00  0.00      PROA  
ATOM   3191  HE2 LYS P 595      -9.048 -21.881  38.676  0.00  0.00      PROA  
ATOM   3192  NZ  LYS P 595     -10.750 -20.933  37.820  0.00  0.00      PROA  
ATOM   3193  HZ1 LYS P 595     -10.539 -21.644  37.091  0.00  0.00      PROA  
ATOM   3194  HZ2 LYS P 595     -10.978 -20.025  37.365  0.00  0.00      PROA  
ATOM   3195  HZ3 LYS P 595     -11.573 -21.203  38.395  0.00  0.00      PROA  
ATOM   3196  C   LYS P 595      -5.251 -16.641  40.232  0.00  0.00      PROA  
ATOM   3197  O   LYS P 595      -5.740 -16.012  41.227  0.00  0.00      PROA  
ATOM   3198  N   PRO P 596      -4.459 -15.962  39.374  0.00  0.00      PROA  
ATOM   3199  CD  PRO P 596      -3.524 -16.607  38.354  0.00  0.00      PROA  
ATOM   3200  HD1 PRO P 596      -4.101 -17.291  37.695  0.00  0.00      PROA  
ATOM   3201  HD2 PRO P 596      -2.779 -17.211  38.914  0.00  0.00      PROA  
ATOM   3202  CA  PRO P 596      -4.292 -14.481  39.401  0.00  0.00      PROA  
ATOM   3203  HA  PRO P 596      -4.103 -14.116  40.400  0.00  0.00      PROA  
ATOM   3204  CB  PRO P 596      -3.015 -14.291  38.590  0.00  0.00      PROA  
ATOM   3205  HB1 PRO P 596      -2.205 -14.492  39.323  0.00  0.00      PROA  
ATOM   3206  HB2 PRO P 596      -2.866 -13.251  38.230  0.00  0.00      PROA  
ATOM   3207  CG  PRO P 596      -2.912 -15.457  37.626  0.00  0.00      PROA  
ATOM   3208  HG1 PRO P 596      -3.369 -15.288  36.627  0.00  0.00      PROA  
ATOM   3209  HG2 PRO P 596      -1.845 -15.608  37.356  0.00  0.00      PROA  
ATOM   3210  C   PRO P 596      -5.402 -13.625  38.806  0.00  0.00      PROA  
ATOM   3211  O   PRO P 596      -5.267 -12.493  38.476  0.00  0.00      PROA  
ATOM   3212  N   TYR P 597      -6.560 -14.228  38.702  0.00  0.00      PROA  
ATOM   3213  HN  TYR P 597      -6.686 -15.107  39.155  0.00  0.00      PROA  
ATOM   3214  CA  TYR P 597      -7.746 -13.679  38.094  0.00  0.00      PROA  
ATOM   3215  HA  TYR P 597      -7.694 -12.623  38.313  0.00  0.00      PROA  
ATOM   3216  CB  TYR P 597      -7.900 -13.852  36.515  0.00  0.00      PROA  
ATOM   3217  HB1 TYR P 597      -6.986 -13.352  36.127  0.00  0.00      PROA  
ATOM   3218  HB2 TYR P 597      -8.786 -13.304  36.129  0.00  0.00      PROA  
ATOM   3219  CG  TYR P 597      -7.940 -15.333  36.130  0.00  0.00      PROA  
ATOM   3220  CD1 TYR P 597      -6.794 -16.132  36.126  0.00  0.00      PROA  
ATOM   3221  HD1 TYR P 597      -5.879 -15.654  36.444  0.00  0.00      PROA  
ATOM   3222  CE1 TYR P 597      -6.750 -17.465  35.660  0.00  0.00      PROA  
ATOM   3223  HE1 TYR P 597      -5.804 -17.966  35.520  0.00  0.00      PROA  
ATOM   3224  CZ  TYR P 597      -8.051 -18.062  35.227  0.00  0.00      PROA  
ATOM   3225  OH  TYR P 597      -8.137 -19.299  34.759  0.00  0.00      PROA  
ATOM   3226  HH  TYR P 597      -9.056 -19.359  34.488  0.00  0.00      PROA  
ATOM   3227  CD2 TYR P 597      -9.214 -15.893  35.656  0.00  0.00      PROA  
ATOM   3228  HD2 TYR P 597     -10.085 -15.253  35.663  0.00  0.00      PROA  
ATOM   3229  CE2 TYR P 597      -9.230 -17.230  35.265  0.00  0.00      PROA  
ATOM   3230  HE2 TYR P 597     -10.168 -17.586  34.865  0.00  0.00      PROA  
ATOM   3231  C   TYR P 597      -8.847 -14.331  38.837  0.00  0.00      PROA  
ATOM   3232  O   TYR P 597      -8.697 -15.417  39.375  0.00  0.00      PROA  
ATOM   3233  N   ASN P 598      -9.991 -13.682  38.949  0.00  0.00      PROA  
ATOM   3234  HN  ASN P 598     -10.057 -12.798  38.493  0.00  0.00      PROA  
ATOM   3235  CA  ASN P 598     -11.162 -14.156  39.729  0.00  0.00      PROA  
ATOM   3236  HA  ASN P 598     -10.899 -14.926  40.440  0.00  0.00      PROA  
ATOM   3237  CB  ASN P 598     -11.648 -12.942  40.476  0.00  0.00      PROA  
ATOM   3238  HB1 ASN P 598     -12.594 -13.119  41.031  0.00  0.00      PROA  
ATOM   3239  HB2 ASN P 598     -11.753 -12.056  39.815  0.00  0.00      PROA  
ATOM   3240  CG  ASN P 598     -10.686 -12.384  41.515  0.00  0.00      PROA  
ATOM   3241  OD1 ASN P 598     -10.364 -11.252  41.444  0.00  0.00      PROA  
ATOM   3242  ND2 ASN P 598     -10.101 -13.276  42.384  0.00  0.00      PROA  
ATOM   3243 HD21 ASN P 598     -10.486 -14.199  42.355  0.00  0.00      PROA  
ATOM   3244 HD22 ASN P 598      -9.553 -12.860  43.110  0.00  0.00      PROA  
ATOM   3245  C   ASN P 598     -12.165 -14.740  38.735  0.00  0.00      PROA  
ATOM   3246  O   ASN P 598     -12.573 -14.159  37.719  0.00  0.00      PROA  
ATOM   3247  N   SER P 599     -12.640 -15.941  39.032  0.00  0.00      PROA  
ATOM   3248  HN  SER P 599     -12.393 -16.458  39.849  0.00  0.00      PROA  
ATOM   3249  CA  SER P 599     -13.353 -16.699  37.965  0.00  0.00      PROA  
ATOM   3250  HA  SER P 599     -14.098 -16.064  37.508  0.00  0.00      PROA  
ATOM   3251  CB  SER P 599     -12.475 -17.351  36.813  0.00  0.00      PROA  
ATOM   3252  HB1 SER P 599     -12.089 -16.505  36.205  0.00  0.00      PROA  
ATOM   3253  HB2 SER P 599     -13.031 -17.929  36.044  0.00  0.00      PROA  
ATOM   3254  OG  SER P 599     -11.399 -18.169  37.361  0.00  0.00      PROA  
ATOM   3255  HG1 SER P 599     -10.979 -17.739  38.109  0.00  0.00      PROA  
ATOM   3256  C   SER P 599     -14.131 -17.682  38.725  0.00  0.00      PROA  
ATOM   3257  O   SER P 599     -13.554 -18.297  39.693  0.00  0.00      PROA  
ATOM   3258  N   SER P 600     -15.360 -17.988  38.283  0.00  0.00      PROA  
ATOM   3259  HN  SER P 600     -15.780 -17.494  37.526  0.00  0.00      PROA  
ATOM   3260  CA  SER P 600     -16.242 -18.984  38.785  0.00  0.00      PROA  
ATOM   3261  HA  SER P 600     -16.233 -18.851  39.857  0.00  0.00      PROA  
ATOM   3262  CB  SER P 600     -17.657 -18.748  38.136  0.00  0.00      PROA  
ATOM   3263  HB1 SER P 600     -18.290 -19.537  38.596  0.00  0.00      PROA  
ATOM   3264  HB2 SER P 600     -17.550 -18.675  37.032  0.00  0.00      PROA  
ATOM   3265  OG  SER P 600     -18.273 -17.536  38.502  0.00  0.00      PROA  
ATOM   3266  HG1 SER P 600     -18.773 -17.683  39.308  0.00  0.00      PROA  
ATOM   3267  C   SER P 600     -15.755 -20.316  38.333  0.00  0.00      PROA  
ATOM   3268  O   SER P 600     -15.339 -20.422  37.172  0.00  0.00      PROA  
ATOM   3269  N   GLY P 601     -15.782 -21.354  39.169  0.00  0.00      PROA  
ATOM   3270  HN  GLY P 601     -16.359 -21.291  39.979  0.00  0.00      PROA  
ATOM   3271  CA  GLY P 601     -15.290 -22.664  38.843  0.00  0.00      PROA  
ATOM   3272  HA1 GLY P 601     -15.356 -22.814  37.775  0.00  0.00      PROA  
ATOM   3273  HA2 GLY P 601     -15.946 -23.292  39.427  0.00  0.00      PROA  
ATOM   3274  C   GLY P 601     -13.758 -22.914  39.064  0.00  0.00      PROA  
ATOM   3275  O   GLY P 601     -12.953 -22.030  38.974  0.00  0.00      PROA  
ATOM   3276  N   LEU P 602     -13.433 -24.175  39.426  0.00  0.00      PROA  
ATOM   3277  HN  LEU P 602     -14.180 -24.835  39.389  0.00  0.00      PROA  
ATOM   3278  CA  LEU P 602     -12.124 -24.733  39.749  0.00  0.00      PROA  
ATOM   3279  HA  LEU P 602     -11.785 -24.065  40.527  0.00  0.00      PROA  
ATOM   3280  CB  LEU P 602     -12.234 -26.233  40.197  0.00  0.00      PROA  
ATOM   3281  HB1 LEU P 602     -11.251 -26.585  40.578  0.00  0.00      PROA  
ATOM   3282  HB2 LEU P 602     -12.582 -26.728  39.265  0.00  0.00      PROA  
ATOM   3283  CG  LEU P 602     -13.212 -26.542  41.285  0.00  0.00      PROA  
ATOM   3284  HG  LEU P 602     -14.150 -26.002  41.033  0.00  0.00      PROA  
ATOM   3285  CD1 LEU P 602     -13.394 -28.009  41.427  0.00  0.00      PROA  
ATOM   3286 HD11 LEU P 602     -14.027 -28.150  42.329  0.00  0.00      PROA  
ATOM   3287 HD12 LEU P 602     -12.448 -28.534  41.678  0.00  0.00      PROA  
ATOM   3288 HD13 LEU P 602     -13.847 -28.542  40.563  0.00  0.00      PROA  
ATOM   3289  CD2 LEU P 602     -12.670 -25.935  42.594  0.00  0.00      PROA  
ATOM   3290 HD21 LEU P 602     -11.656 -26.381  42.672  0.00  0.00      PROA  
ATOM   3291 HD22 LEU P 602     -13.219 -26.406  43.437  0.00  0.00      PROA  
ATOM   3292 HD23 LEU P 602     -12.523 -24.838  42.690  0.00  0.00      PROA  
ATOM   3293  C   LEU P 602     -11.040 -24.640  38.686  0.00  0.00      PROA  
ATOM   3294  O   LEU P 602      -9.889 -24.417  39.033  0.00  0.00      PROA  
ATOM   3295  N   GLY P 603     -11.421 -24.880  37.471  0.00  0.00      PROA  
ATOM   3296  HN  GLY P 603     -12.396 -25.041  37.335  0.00  0.00      PROA  
ATOM   3297  CA  GLY P 603     -10.655 -25.109  36.257  0.00  0.00      PROA  
ATOM   3298  HA1 GLY P 603     -11.363 -25.372  35.484  0.00  0.00      PROA  
ATOM   3299  HA2 GLY P 603     -10.067 -25.985  36.485  0.00  0.00      PROA  
ATOM   3300  C   GLY P 603      -9.735 -24.000  35.824  0.00  0.00      PROA  
ATOM   3301  O   GLY P 603      -9.905 -22.801  36.098  0.00  0.00      PROA  
ATOM   3302  N   GLY P 604      -8.773 -24.367  34.965  0.00  0.00      PROA  
ATOM   3303  HN  GLY P 604      -8.906 -25.311  34.674  0.00  0.00      PROA  
ATOM   3304  CA  GLY P 604      -7.776 -23.558  34.306  0.00  0.00      PROA  
ATOM   3305  HA1 GLY P 604      -7.090 -24.201  33.775  0.00  0.00      PROA  
ATOM   3306  HA2 GLY P 604      -7.345 -22.902  35.048  0.00  0.00      PROA  
ATOM   3307  C   GLY P 604      -8.283 -22.620  33.248  0.00  0.00      PROA  
ATOM   3308  O   GLY P 604      -9.542 -22.509  33.068  0.00  0.00      PROA  
ATOM   3309  N   PRO P 605      -7.374 -21.929  32.539  0.00  0.00      PROA  
ATOM   3310  CD  PRO P 605      -6.045 -21.719  33.160  0.00  0.00      PROA  
ATOM   3311  HD1 PRO P 605      -5.548 -22.706  33.041  0.00  0.00      PROA  
ATOM   3312  HD2 PRO P 605      -6.044 -21.308  34.192  0.00  0.00      PROA  
ATOM   3313  CA  PRO P 605      -7.557 -21.238  31.247  0.00  0.00      PROA  
ATOM   3314  HA  PRO P 605      -8.001 -20.278  31.468  0.00  0.00      PROA  
ATOM   3315  CB  PRO P 605      -6.146 -21.103  30.737  0.00  0.00      PROA  
ATOM   3316  HB1 PRO P 605      -6.014 -20.185  30.125  0.00  0.00      PROA  
ATOM   3317  HB2 PRO P 605      -5.730 -22.025  30.277  0.00  0.00      PROA  
ATOM   3318  CG  PRO P 605      -5.396 -20.823  32.099  0.00  0.00      PROA  
ATOM   3319  HG1 PRO P 605      -4.331 -21.099  31.942  0.00  0.00      PROA  
ATOM   3320  HG2 PRO P 605      -5.511 -19.742  32.327  0.00  0.00      PROA  
ATOM   3321  C   PRO P 605      -8.492 -21.941  30.224  0.00  0.00      PROA  
ATOM   3322  O   PRO P 605      -8.352 -23.145  30.085  0.00  0.00      PROA  
ATOM   3323  N   SER P 606      -9.399 -21.199  29.591  0.00  0.00      PROA  
ATOM   3324  HN  SER P 606      -9.601 -20.268  29.882  0.00  0.00      PROA  
ATOM   3325  CA  SER P 606     -10.153 -21.645  28.442  0.00  0.00      PROA  
ATOM   3326  HA  SER P 606     -10.398 -22.645  28.770  0.00  0.00      PROA  
ATOM   3327  CB  SER P 606     -11.411 -20.868  28.015  0.00  0.00      PROA  
ATOM   3328  HB1 SER P 606     -11.085 -19.830  27.794  0.00  0.00      PROA  
ATOM   3329  HB2 SER P 606     -12.033 -20.655  28.911  0.00  0.00      PROA  
ATOM   3330  OG  SER P 606     -12.238 -21.403  26.988  0.00  0.00      PROA  
ATOM   3331  HG1 SER P 606     -12.294 -22.348  27.150  0.00  0.00      PROA  
ATOM   3332  C   SER P 606      -9.305 -21.768  27.191  0.00  0.00      PROA  
ATOM   3333  O   SER P 606      -8.357 -21.013  26.946  0.00  0.00      PROA  
ATOM   3334  N   ILE P 607      -9.549 -22.853  26.399  0.00  0.00      PROA  
ATOM   3335  HN  ILE P 607     -10.205 -23.552  26.673  0.00  0.00      PROA  
ATOM   3336  CA  ILE P 607      -8.965 -23.010  25.115  0.00  0.00      PROA  
ATOM   3337  HA  ILE P 607      -7.885 -22.999  25.114  0.00  0.00      PROA  
ATOM   3338  CB  ILE P 607      -9.364 -24.366  24.488  0.00  0.00      PROA  
ATOM   3339  HB  ILE P 607     -10.471 -24.390  24.405  0.00  0.00      PROA  
ATOM   3340  CG2 ILE P 607      -8.788 -24.600  23.047  0.00  0.00      PROA  
ATOM   3341 HG21 ILE P 607      -9.174 -23.830  22.346  0.00  0.00      PROA  
ATOM   3342 HG22 ILE P 607      -9.090 -25.601  22.672  0.00  0.00      PROA  
ATOM   3343 HG23 ILE P 607      -7.693 -24.422  22.993  0.00  0.00      PROA  
ATOM   3344  CG1 ILE P 607      -8.937 -25.523  25.404  0.00  0.00      PROA  
ATOM   3345 HG11 ILE P 607      -8.992 -25.312  26.494  0.00  0.00      PROA  
ATOM   3346 HG12 ILE P 607      -7.885 -25.507  25.047  0.00  0.00      PROA  
ATOM   3347  CD  ILE P 607      -9.525 -26.888  25.157  0.00  0.00      PROA  
ATOM   3348  HD1 ILE P 607     -10.604 -26.896  25.423  0.00  0.00      PROA  
ATOM   3349  HD2 ILE P 607      -8.957 -27.505  25.886  0.00  0.00      PROA  
ATOM   3350  HD3 ILE P 607      -9.451 -27.189  24.090  0.00  0.00      PROA  
ATOM   3351  C   ILE P 607      -9.539 -21.969  24.195  0.00  0.00      PROA  
ATOM   3352  O   ILE P 607      -8.741 -21.386  23.467  0.00  0.00      PROA  
ATOM   3353  N   LYS P 608     -10.863 -21.642  24.174  0.00  0.00      PROA  
ATOM   3354  HN  LYS P 608     -11.427 -22.101  24.856  0.00  0.00      PROA  
ATOM   3355  CA  LYS P 608     -11.419 -20.652  23.225  0.00  0.00      PROA  
ATOM   3356  HA  LYS P 608     -11.214 -20.992  22.220  0.00  0.00      PROA  
ATOM   3357  CB  LYS P 608     -12.954 -20.655  23.531  0.00  0.00      PROA  
ATOM   3358  HB1 LYS P 608     -13.405 -19.721  23.133  0.00  0.00      PROA  
ATOM   3359  HB2 LYS P 608     -12.987 -20.559  24.637  0.00  0.00      PROA  
ATOM   3360  CG  LYS P 608     -13.824 -21.829  23.139  0.00  0.00      PROA  
ATOM   3361  HG1 LYS P 608     -13.405 -22.685  23.710  0.00  0.00      PROA  
ATOM   3362  HG2 LYS P 608     -13.737 -22.085  22.062  0.00  0.00      PROA  
ATOM   3363  CD  LYS P 608     -15.274 -21.669  23.602  0.00  0.00      PROA  
ATOM   3364  HD1 LYS P 608     -15.785 -22.627  23.370  0.00  0.00      PROA  
ATOM   3365  HD2 LYS P 608     -15.813 -20.914  22.991  0.00  0.00      PROA  
ATOM   3366  CE  LYS P 608     -15.483 -21.308  25.085  0.00  0.00      PROA  
ATOM   3367  HE1 LYS P 608     -16.582 -21.319  25.249  0.00  0.00      PROA  
ATOM   3368  HE2 LYS P 608     -14.948 -20.347  25.240  0.00  0.00      PROA  
ATOM   3369  NZ  LYS P 608     -14.805 -22.301  26.031  0.00  0.00      PROA  
ATOM   3370  HZ1 LYS P 608     -15.396 -23.156  26.072  0.00  0.00      PROA  
ATOM   3371  HZ2 LYS P 608     -14.706 -21.847  26.961  0.00  0.00      PROA  
ATOM   3372  HZ3 LYS P 608     -13.884 -22.602  25.652  0.00  0.00      PROA  
ATOM   3373  C   LYS P 608     -10.889 -19.226  23.212  0.00  0.00      PROA  
ATOM   3374  O   LYS P 608     -10.448 -18.633  22.199  0.00  0.00      PROA  
ATOM   3375  N   ASP P 609     -10.695 -18.821  24.441  0.00  0.00      PROA  
ATOM   3376  HN  ASP P 609     -11.095 -19.368  25.172  0.00  0.00      PROA  
ATOM   3377  CA  ASP P 609     -10.012 -17.603  24.918  0.00  0.00      PROA  
ATOM   3378  HA  ASP P 609     -10.458 -16.787  24.368  0.00  0.00      PROA  
ATOM   3379  CB  ASP P 609      -9.916 -17.486  26.479  0.00  0.00      PROA  
ATOM   3380  HB1 ASP P 609      -9.148 -16.727  26.743  0.00  0.00      PROA  
ATOM   3381  HB2 ASP P 609      -9.443 -18.363  26.971  0.00  0.00      PROA  
ATOM   3382  CG  ASP P 609     -11.161 -17.049  27.253  0.00  0.00      PROA  
ATOM   3383  OD1 ASP P 609     -12.220 -16.854  26.628  0.00  0.00      PROA  
ATOM   3384  OD2 ASP P 609     -11.063 -16.997  28.519  0.00  0.00      PROA  
ATOM   3385  C   ASP P 609      -8.625 -17.556  24.390  0.00  0.00      PROA  
ATOM   3386  O   ASP P 609      -8.250 -16.559  23.736  0.00  0.00      PROA  
ATOM   3387  N   LYS P 610      -7.811 -18.559  24.603  0.00  0.00      PROA  
ATOM   3388  HN  LYS P 610      -8.141 -19.462  24.870  0.00  0.00      PROA  
ATOM   3389  CA  LYS P 610      -6.443 -18.678  24.092  0.00  0.00      PROA  
ATOM   3390  HA  LYS P 610      -5.967 -17.761  24.406  0.00  0.00      PROA  
ATOM   3391  CB  LYS P 610      -5.582 -19.872  24.740  0.00  0.00      PROA  
ATOM   3392  HB1 LYS P 610      -4.670 -20.102  24.149  0.00  0.00      PROA  
ATOM   3393  HB2 LYS P 610      -6.177 -20.810  24.754  0.00  0.00      PROA  
ATOM   3394  CG  LYS P 610      -4.939 -19.319  26.046  0.00  0.00      PROA  
ATOM   3395  HG1 LYS P 610      -5.749 -18.761  26.563  0.00  0.00      PROA  
ATOM   3396  HG2 LYS P 610      -3.986 -18.796  25.819  0.00  0.00      PROA  
ATOM   3397  CD  LYS P 610      -4.734 -20.429  27.064  0.00  0.00      PROA  
ATOM   3398  HD1 LYS P 610      -5.706 -20.929  27.262  0.00  0.00      PROA  
ATOM   3399  HD2 LYS P 610      -4.416 -19.978  28.029  0.00  0.00      PROA  
ATOM   3400  CE  LYS P 610      -3.752 -21.483  26.590  0.00  0.00      PROA  
ATOM   3401  HE1 LYS P 610      -4.109 -22.022  25.687  0.00  0.00      PROA  
ATOM   3402  HE2 LYS P 610      -3.588 -22.269  27.358  0.00  0.00      PROA  
ATOM   3403  NZ  LYS P 610      -2.381 -20.909  26.276  0.00  0.00      PROA  
ATOM   3404  HZ1 LYS P 610      -1.825 -21.653  25.808  0.00  0.00      PROA  
ATOM   3405  HZ2 LYS P 610      -1.875 -20.685  27.157  0.00  0.00      PROA  
ATOM   3406  HZ3 LYS P 610      -2.398 -20.102  25.620  0.00  0.00      PROA  
ATOM   3407  C   LYS P 610      -6.444 -18.712  22.585  0.00  0.00      PROA  
ATOM   3408  O   LYS P 610      -5.673 -18.022  21.967  0.00  0.00      PROA  
ATOM   3409  N   TYR P 611      -7.298 -19.522  21.971  0.00  0.00      PROA  
ATOM   3410  HN  TYR P 611      -7.986 -19.999  22.512  0.00  0.00      PROA  
ATOM   3411  CA  TYR P 611      -7.281 -19.730  20.564  0.00  0.00      PROA  
ATOM   3412  HA  TYR P 611      -6.251 -19.826  20.254  0.00  0.00      PROA  
ATOM   3413  CB  TYR P 611      -8.137 -20.987  20.130  0.00  0.00      PROA  
ATOM   3414  HB1 TYR P 611      -9.104 -20.889  20.667  0.00  0.00      PROA  
ATOM   3415  HB2 TYR P 611      -7.545 -21.925  20.202  0.00  0.00      PROA  
ATOM   3416  CG  TYR P 611      -8.518 -20.887  18.693  0.00  0.00      PROA  
ATOM   3417  CD1 TYR P 611      -9.814 -20.560  18.391  0.00  0.00      PROA  
ATOM   3418  HD1 TYR P 611     -10.560 -20.391  19.154  0.00  0.00      PROA  
ATOM   3419  CE1 TYR P 611     -10.286 -20.629  17.071  0.00  0.00      PROA  
ATOM   3420  HE1 TYR P 611     -11.320 -20.549  16.770  0.00  0.00      PROA  
ATOM   3421  CZ  TYR P 611      -9.377 -20.917  16.017  0.00  0.00      PROA  
ATOM   3422  OH  TYR P 611      -9.885 -20.988  14.679  0.00  0.00      PROA  
ATOM   3423  HH  TYR P 611     -10.740 -21.412  14.782  0.00  0.00      PROA  
ATOM   3424  CD2 TYR P 611      -7.668 -21.114  17.619  0.00  0.00      PROA  
ATOM   3425  HD2 TYR P 611      -6.602 -21.225  17.750  0.00  0.00      PROA  
ATOM   3426  CE2 TYR P 611      -7.982 -21.053  16.280  0.00  0.00      PROA  
ATOM   3427  HE2 TYR P 611      -7.274 -21.091  15.465  0.00  0.00      PROA  
ATOM   3428  C   TYR P 611      -7.555 -18.453  19.862  0.00  0.00      PROA  
ATOM   3429  O   TYR P 611      -6.771 -18.048  19.016  0.00  0.00      PROA  
ATOM   3430  N   VAL P 612      -8.570 -17.674  20.254  0.00  0.00      PROA  
ATOM   3431  HN  VAL P 612      -9.231 -18.120  20.852  0.00  0.00      PROA  
ATOM   3432  CA  VAL P 612      -8.904 -16.397  19.703  0.00  0.00      PROA  
ATOM   3433  HA  VAL P 612      -9.017 -16.382  18.629  0.00  0.00      PROA  
ATOM   3434  CB  VAL P 612     -10.249 -15.837  20.278  0.00  0.00      PROA  
ATOM   3435  HB  VAL P 612     -10.211 -15.849  21.389  0.00  0.00      PROA  
ATOM   3436  CG1 VAL P 612     -10.683 -14.439  19.808  0.00  0.00      PROA  
ATOM   3437 HG11 VAL P 612     -11.003 -14.433  18.744  0.00  0.00      PROA  
ATOM   3438 HG12 VAL P 612      -9.779 -13.792  19.825  0.00  0.00      PROA  
ATOM   3439 HG13 VAL P 612     -11.362 -14.159  20.641  0.00  0.00      PROA  
ATOM   3440  CG2 VAL P 612     -11.343 -16.777  19.792  0.00  0.00      PROA  
ATOM   3441 HG21 VAL P 612     -11.173 -17.848  20.032  0.00  0.00      PROA  
ATOM   3442 HG22 VAL P 612     -11.339 -16.667  18.686  0.00  0.00      PROA  
ATOM   3443 HG23 VAL P 612     -12.275 -16.370  20.238  0.00  0.00      PROA  
ATOM   3444  C   VAL P 612      -7.822 -15.425  19.958  0.00  0.00      PROA  
ATOM   3445  O   VAL P 612      -7.449 -14.626  19.087  0.00  0.00      PROA  
ATOM   3446  N   THR P 613      -7.144 -15.502  21.132  0.00  0.00      PROA  
ATOM   3447  HN  THR P 613      -7.431 -16.161  21.823  0.00  0.00      PROA  
ATOM   3448  CA  THR P 613      -5.926 -14.753  21.442  0.00  0.00      PROA  
ATOM   3449  HA  THR P 613      -6.166 -13.719  21.243  0.00  0.00      PROA  
ATOM   3450  CB  THR P 613      -5.424 -14.852  22.910  0.00  0.00      PROA  
ATOM   3451  HB  THR P 613      -5.391 -15.931  23.171  0.00  0.00      PROA  
ATOM   3452  OG1 THR P 613      -6.319 -14.259  23.828  0.00  0.00      PROA  
ATOM   3453  HG1 THR P 613      -7.107 -14.779  23.656  0.00  0.00      PROA  
ATOM   3454  CG2 THR P 613      -4.061 -14.148  23.128  0.00  0.00      PROA  
ATOM   3455 HG21 THR P 613      -3.230 -14.650  22.588  0.00  0.00      PROA  
ATOM   3456 HG22 THR P 613      -3.883 -14.304  24.214  0.00  0.00      PROA  
ATOM   3457 HG23 THR P 613      -4.188 -13.083  22.841  0.00  0.00      PROA  
ATOM   3458  C   THR P 613      -4.746 -15.041  20.489  0.00  0.00      PROA  
ATOM   3459  O   THR P 613      -4.061 -14.082  20.110  0.00  0.00      PROA  
ATOM   3460  N   ALA P 614      -4.575 -16.305  20.073  0.00  0.00      PROA  
ATOM   3461  HN  ALA P 614      -5.090 -17.055  20.482  0.00  0.00      PROA  
ATOM   3462  CA  ALA P 614      -3.725 -16.512  18.953  0.00  0.00      PROA  
ATOM   3463  HA  ALA P 614      -2.814 -15.950  19.097  0.00  0.00      PROA  
ATOM   3464  CB  ALA P 614      -3.327 -17.944  18.731  0.00  0.00      PROA  
ATOM   3465  HB1 ALA P 614      -4.205 -18.607  18.571  0.00  0.00      PROA  
ATOM   3466  HB2 ALA P 614      -2.864 -18.337  19.662  0.00  0.00      PROA  
ATOM   3467  HB3 ALA P 614      -2.674 -18.125  17.851  0.00  0.00      PROA  
ATOM   3468  C   ALA P 614      -4.136 -15.917  17.564  0.00  0.00      PROA  
ATOM   3469  O   ALA P 614      -3.448 -15.319  16.739  0.00  0.00      PROA  
ATOM   3470  N   LEU P 615      -5.375 -16.261  17.183  0.00  0.00      PROA  
ATOM   3471  HN  LEU P 615      -5.896 -16.909  17.733  0.00  0.00      PROA  
ATOM   3472  CA  LEU P 615      -5.869 -15.859  15.874  0.00  0.00      PROA  
ATOM   3473  HA  LEU P 615      -5.202 -16.238  15.114  0.00  0.00      PROA  
ATOM   3474  CB  LEU P 615      -7.250 -16.531  15.699  0.00  0.00      PROA  
ATOM   3475  HB1 LEU P 615      -7.902 -16.195  16.534  0.00  0.00      PROA  
ATOM   3476  HB2 LEU P 615      -7.121 -17.632  15.761  0.00  0.00      PROA  
ATOM   3477  CG  LEU P 615      -7.985 -16.376  14.343  0.00  0.00      PROA  
ATOM   3478  HG  LEU P 615      -8.388 -15.342  14.394  0.00  0.00      PROA  
ATOM   3479  CD1 LEU P 615      -7.105 -16.374  13.088  0.00  0.00      PROA  
ATOM   3480 HD11 LEU P 615      -7.728 -16.388  12.168  0.00  0.00      PROA  
ATOM   3481 HD12 LEU P 615      -6.361 -17.189  12.959  0.00  0.00      PROA  
ATOM   3482 HD13 LEU P 615      -6.452 -15.479  13.017  0.00  0.00      PROA  
ATOM   3483  CD2 LEU P 615      -9.077 -17.465  14.242  0.00  0.00      PROA  
ATOM   3484 HD21 LEU P 615      -8.657 -18.493  14.224  0.00  0.00      PROA  
ATOM   3485 HD22 LEU P 615      -9.715 -17.367  13.338  0.00  0.00      PROA  
ATOM   3486 HD23 LEU P 615      -9.783 -17.348  15.092  0.00  0.00      PROA  
ATOM   3487  C   LEU P 615      -5.861 -14.343  15.615  0.00  0.00      PROA  
ATOM   3488  O   LEU P 615      -5.478 -13.894  14.513  0.00  0.00      PROA  
ATOM   3489  N   TYR P 616      -6.247 -13.580  16.675  0.00  0.00      PROA  
ATOM   3490  HN  TYR P 616      -6.624 -13.980  17.507  0.00  0.00      PROA  
ATOM   3491  CA  TYR P 616      -6.213 -12.080  16.447  0.00  0.00      PROA  
ATOM   3492  HA  TYR P 616      -6.699 -11.763  15.536  0.00  0.00      PROA  
ATOM   3493  CB  TYR P 616      -6.842 -11.472  17.796  0.00  0.00      PROA  
ATOM   3494  HB1 TYR P 616      -6.214 -11.826  18.641  0.00  0.00      PROA  
ATOM   3495  HB2 TYR P 616      -7.890 -11.831  17.877  0.00  0.00      PROA  
ATOM   3496  CG  TYR P 616      -6.867 -10.009  17.858  0.00  0.00      PROA  
ATOM   3497  CD1 TYR P 616      -6.570  -9.342  19.069  0.00  0.00      PROA  
ATOM   3498  HD1 TYR P 616      -6.147  -9.954  19.852  0.00  0.00      PROA  
ATOM   3499  CE1 TYR P 616      -6.852  -7.959  19.192  0.00  0.00      PROA  
ATOM   3500  HE1 TYR P 616      -6.666  -7.571  20.183  0.00  0.00      PROA  
ATOM   3501  CZ  TYR P 616      -7.494  -7.265  18.176  0.00  0.00      PROA  
ATOM   3502  OH  TYR P 616      -8.036  -5.962  18.340  0.00  0.00      PROA  
ATOM   3503  HH  TYR P 616      -7.583  -5.567  19.089  0.00  0.00      PROA  
ATOM   3504  CD2 TYR P 616      -7.214  -9.224  16.773  0.00  0.00      PROA  
ATOM   3505  HD2 TYR P 616      -7.456  -9.577  15.781  0.00  0.00      PROA  
ATOM   3506  CE2 TYR P 616      -7.585  -7.889  16.887  0.00  0.00      PROA  
ATOM   3507  HE2 TYR P 616      -7.951  -7.305  16.055  0.00  0.00      PROA  
ATOM   3508  C   TYR P 616      -4.764 -11.610  16.309  0.00  0.00      PROA  
ATOM   3509  O   TYR P 616      -4.490 -11.030  15.263  0.00  0.00      PROA  
ATOM   3510  N   PHE P 617      -3.844 -12.011  17.205  0.00  0.00      PROA  
ATOM   3511  HN  PHE P 617      -4.171 -12.684  17.864  0.00  0.00      PROA  
ATOM   3512  CA  PHE P 617      -2.389 -11.735  17.109  0.00  0.00      PROA  
ATOM   3513  HA  PHE P 617      -2.196 -10.673  17.113  0.00  0.00      PROA  
ATOM   3514  CB  PHE P 617      -1.700 -12.413  18.334  0.00  0.00      PROA  
ATOM   3515  HB1 PHE P 617      -1.991 -13.465  18.539  0.00  0.00      PROA  
ATOM   3516  HB2 PHE P 617      -2.099 -11.898  19.234  0.00  0.00      PROA  
ATOM   3517  CG  PHE P 617      -0.174 -12.249  18.273  0.00  0.00      PROA  
ATOM   3518  CD1 PHE P 617       0.681 -13.376  18.143  0.00  0.00      PROA  
ATOM   3519  HD1 PHE P 617       0.196 -14.339  18.080  0.00  0.00      PROA  
ATOM   3520  CE1 PHE P 617       2.035 -13.332  18.255  0.00  0.00      PROA  
ATOM   3521  HE1 PHE P 617       2.618 -14.230  18.114  0.00  0.00      PROA  
ATOM   3522  CZ  PHE P 617       2.685 -12.136  18.355  0.00  0.00      PROA  
ATOM   3523  HZ  PHE P 617       3.761 -12.043  18.337  0.00  0.00      PROA  
ATOM   3524  CD2 PHE P 617       0.520 -11.042  18.427  0.00  0.00      PROA  
ATOM   3525  HD2 PHE P 617      -0.011 -10.117  18.599  0.00  0.00      PROA  
ATOM   3526  CE2 PHE P 617       1.929 -10.955  18.350  0.00  0.00      PROA  
ATOM   3527  HE2 PHE P 617       2.381  -9.994  18.545  0.00  0.00      PROA  
ATOM   3528  C   PHE P 617      -1.830 -12.097  15.771  0.00  0.00      PROA  
ATOM   3529  O   PHE P 617      -1.082 -11.223  15.195  0.00  0.00      PROA  
ATOM   3530  N   THR P 618      -2.146 -13.301  15.141  0.00  0.00      PROA  
ATOM   3531  HN  THR P 618      -2.841 -13.916  15.503  0.00  0.00      PROA  
ATOM   3532  CA  THR P 618      -1.731 -13.733  13.833  0.00  0.00      PROA  
ATOM   3533  HA  THR P 618      -0.654 -13.701  13.772  0.00  0.00      PROA  
ATOM   3534  CB  THR P 618      -2.199 -15.107  13.601  0.00  0.00      PROA  
ATOM   3535  HB  THR P 618      -3.287 -15.268  13.758  0.00  0.00      PROA  
ATOM   3536  OG1 THR P 618      -1.821 -16.031  14.644  0.00  0.00      PROA  
ATOM   3537  HG1 THR P 618      -2.475 -15.783  15.302  0.00  0.00      PROA  
ATOM   3538  CG2 THR P 618      -1.970 -15.747  12.243  0.00  0.00      PROA  
ATOM   3539 HG21 THR P 618      -2.312 -16.803  12.189  0.00  0.00      PROA  
ATOM   3540 HG22 THR P 618      -0.895 -15.822  11.970  0.00  0.00      PROA  
ATOM   3541 HG23 THR P 618      -2.571 -15.322  11.412  0.00  0.00      PROA  
ATOM   3542  C   THR P 618      -2.271 -12.893  12.730  0.00  0.00      PROA  
ATOM   3543  O   THR P 618      -1.540 -12.403  11.875  0.00  0.00      PROA  
ATOM   3544  N   PHE P 619      -3.613 -12.713  12.644  0.00  0.00      PROA  
ATOM   3545  HN  PHE P 619      -4.167 -13.072  13.392  0.00  0.00      PROA  
ATOM   3546  CA  PHE P 619      -4.314 -12.084  11.502  0.00  0.00      PROA  
ATOM   3547  HA  PHE P 619      -4.053 -12.613  10.597  0.00  0.00      PROA  
ATOM   3548  CB  PHE P 619      -5.852 -12.274  11.800  0.00  0.00      PROA  
ATOM   3549  HB1 PHE P 619      -6.354 -11.678  12.591  0.00  0.00      PROA  
ATOM   3550  HB2 PHE P 619      -6.004 -13.332  12.104  0.00  0.00      PROA  
ATOM   3551  CG  PHE P 619      -6.569 -12.108  10.553  0.00  0.00      PROA  
ATOM   3552  CD1 PHE P 619      -7.247 -10.907  10.176  0.00  0.00      PROA  
ATOM   3553  HD1 PHE P 619      -7.147 -10.036  10.806  0.00  0.00      PROA  
ATOM   3554  CE1 PHE P 619      -7.821 -10.779   8.869  0.00  0.00      PROA  
ATOM   3555  HE1 PHE P 619      -8.250  -9.853   8.516  0.00  0.00      PROA  
ATOM   3556  CZ  PHE P 619      -7.915 -11.844   7.996  0.00  0.00      PROA  
ATOM   3557  HZ  PHE P 619      -8.303 -11.597   7.019  0.00  0.00      PROA  
ATOM   3558  CD2 PHE P 619      -6.708 -13.184   9.631  0.00  0.00      PROA  
ATOM   3559  HD2 PHE P 619      -6.133 -14.080   9.810  0.00  0.00      PROA  
ATOM   3560  CE2 PHE P 619      -7.354 -13.067   8.348  0.00  0.00      PROA  
ATOM   3561  HE2 PHE P 619      -7.544 -13.799   7.578  0.00  0.00      PROA  
ATOM   3562  C   PHE P 619      -3.966 -10.531  11.396  0.00  0.00      PROA  
ATOM   3563  O   PHE P 619      -3.851  -9.842  10.405  0.00  0.00      PROA  
ATOM   3564  N   SER P 620      -3.799  -9.861  12.583  0.00  0.00      PROA  
ATOM   3565  HN  SER P 620      -4.104 -10.254  13.446  0.00  0.00      PROA  
ATOM   3566  CA  SER P 620      -3.294  -8.509  12.765  0.00  0.00      PROA  
ATOM   3567  HA  SER P 620      -3.848  -7.781  12.192  0.00  0.00      PROA  
ATOM   3568  CB  SER P 620      -3.430  -8.077  14.229  0.00  0.00      PROA  
ATOM   3569  HB1 SER P 620      -2.889  -8.760  14.918  0.00  0.00      PROA  
ATOM   3570  HB2 SER P 620      -4.504  -8.173  14.497  0.00  0.00      PROA  
ATOM   3571  OG  SER P 620      -2.937  -6.795  14.568  0.00  0.00      PROA  
ATOM   3572  HG1 SER P 620      -3.195  -6.836  15.492  0.00  0.00      PROA  
ATOM   3573  C   SER P 620      -1.855  -8.335  12.286  0.00  0.00      PROA  
ATOM   3574  O   SER P 620      -1.556  -7.409  11.509  0.00  0.00      PROA  
ATOM   3575  N   SER P 621      -1.085  -9.320  12.614  0.00  0.00      PROA  
ATOM   3576  HN  SER P 621      -1.369  -9.977  13.308  0.00  0.00      PROA  
ATOM   3577  CA  SER P 621       0.226  -9.577  12.045  0.00  0.00      PROA  
ATOM   3578  HA  SER P 621       0.766  -8.644  12.107  0.00  0.00      PROA  
ATOM   3579  CB  SER P 621       0.896 -10.593  12.948  0.00  0.00      PROA  
ATOM   3580  HB1 SER P 621       0.388 -11.581  12.931  0.00  0.00      PROA  
ATOM   3581  HB2 SER P 621       0.738 -10.179  13.967  0.00  0.00      PROA  
ATOM   3582  OG  SER P 621       2.290 -10.753  12.789  0.00  0.00      PROA  
ATOM   3583  HG1 SER P 621       2.565 -11.478  13.355  0.00  0.00      PROA  
ATOM   3584  C   SER P 621       0.341 -10.028  10.615  0.00  0.00      PROA  
ATOM   3585  O   SER P 621       1.223  -9.571   9.849  0.00  0.00      PROA  
ATOM   3586  N   LEU P 622      -0.620 -10.762  10.048  0.00  0.00      PROA  
ATOM   3587  HN  LEU P 622      -1.102 -11.297  10.738  0.00  0.00      PROA  
ATOM   3588  CA  LEU P 622      -0.844 -10.919   8.626  0.00  0.00      PROA  
ATOM   3589  HA  LEU P 622       0.072 -11.368   8.271  0.00  0.00      PROA  
ATOM   3590  CB  LEU P 622      -1.893 -12.017   8.226  0.00  0.00      PROA  
ATOM   3591  HB1 LEU P 622      -2.127 -12.043   7.140  0.00  0.00      PROA  
ATOM   3592  HB2 LEU P 622      -2.899 -11.927   8.690  0.00  0.00      PROA  
ATOM   3593  CG  LEU P 622      -1.372 -13.417   8.466  0.00  0.00      PROA  
ATOM   3594  HG  LEU P 622      -1.012 -13.523   9.512  0.00  0.00      PROA  
ATOM   3595  CD1 LEU P 622      -2.558 -14.387   8.248  0.00  0.00      PROA  
ATOM   3596 HD11 LEU P 622      -3.219 -14.353   9.140  0.00  0.00      PROA  
ATOM   3597 HD12 LEU P 622      -2.131 -15.410   8.178  0.00  0.00      PROA  
ATOM   3598 HD13 LEU P 622      -3.078 -14.071   7.319  0.00  0.00      PROA  
ATOM   3599  CD2 LEU P 622      -0.222 -13.847   7.505  0.00  0.00      PROA  
ATOM   3600 HD21 LEU P 622      -0.374 -13.662   6.420  0.00  0.00      PROA  
ATOM   3601 HD22 LEU P 622      -0.024 -14.940   7.482  0.00  0.00      PROA  
ATOM   3602 HD23 LEU P 622       0.663 -13.250   7.813  0.00  0.00      PROA  
ATOM   3603  C   LEU P 622      -1.012  -9.670   7.850  0.00  0.00      PROA  
ATOM   3604  O   LEU P 622      -0.438  -9.482   6.807  0.00  0.00      PROA  
ATOM   3605  N   THR P 623      -1.766  -8.694   8.448  0.00  0.00      PROA  
ATOM   3606  HN  THR P 623      -2.128  -8.888   9.357  0.00  0.00      PROA  
ATOM   3607  CA  THR P 623      -2.442  -7.642   7.678  0.00  0.00      PROA  
ATOM   3608  HA  THR P 623      -2.310  -7.857   6.628  0.00  0.00      PROA  
ATOM   3609  CB  THR P 623      -3.947  -7.457   7.899  0.00  0.00      PROA  
ATOM   3610  HB  THR P 623      -4.383  -6.471   7.630  0.00  0.00      PROA  
ATOM   3611  OG1 THR P 623      -4.343  -7.575   9.207  0.00  0.00      PROA  
ATOM   3612  HG1 THR P 623      -4.303  -8.522   9.365  0.00  0.00      PROA  
ATOM   3613  CG2 THR P 623      -4.629  -8.575   7.114  0.00  0.00      PROA  
ATOM   3614 HG21 THR P 623      -4.598  -8.229   6.059  0.00  0.00      PROA  
ATOM   3615 HG22 THR P 623      -5.686  -8.624   7.454  0.00  0.00      PROA  
ATOM   3616 HG23 THR P 623      -4.129  -9.549   7.300  0.00  0.00      PROA  
ATOM   3617  C   THR P 623      -1.697  -6.302   8.049  0.00  0.00      PROA  
ATOM   3618  O   THR P 623      -1.965  -5.229   7.543  0.00  0.00      PROA  
ATOM   3619  N   SER P 624      -0.669  -6.370   8.945  0.00  0.00      PROA  
ATOM   3620  HN  SER P 624      -0.455  -7.236   9.391  0.00  0.00      PROA  
ATOM   3621  CA  SER P 624       0.181  -5.294   9.356  0.00  0.00      PROA  
ATOM   3622  HA  SER P 624       0.913  -5.662  10.060  0.00  0.00      PROA  
ATOM   3623  CB  SER P 624       1.080  -4.749   8.258  0.00  0.00      PROA  
ATOM   3624  HB1 SER P 624       1.724  -3.866   8.455  0.00  0.00      PROA  
ATOM   3625  HB2 SER P 624       0.533  -4.476   7.331  0.00  0.00      PROA  
ATOM   3626  OG  SER P 624       2.017  -5.754   7.806  0.00  0.00      PROA  
ATOM   3627  HG1 SER P 624       2.794  -5.221   7.624  0.00  0.00      PROA  
ATOM   3628  C   SER P 624      -0.511  -4.140  10.101  0.00  0.00      PROA  
ATOM   3629  O   SER P 624      -0.465  -2.957   9.754  0.00  0.00      PROA  
ATOM   3630  N   VAL P 625      -1.202  -4.491  11.158  0.00  0.00      PROA  
ATOM   3631  HN  VAL P 625      -1.295  -5.464  11.355  0.00  0.00      PROA  
ATOM   3632  CA  VAL P 625      -2.034  -3.575  11.956  0.00  0.00      PROA  
ATOM   3633  HA  VAL P 625      -2.033  -2.635  11.424  0.00  0.00      PROA  
ATOM   3634  CB  VAL P 625      -3.502  -4.034  12.095  0.00  0.00      PROA  
ATOM   3635  HB  VAL P 625      -3.569  -4.761  12.933  0.00  0.00      PROA  
ATOM   3636  CG1 VAL P 625      -4.455  -2.852  12.446  0.00  0.00      PROA  
ATOM   3637 HG11 VAL P 625      -4.220  -2.026  11.741  0.00  0.00      PROA  
ATOM   3638 HG12 VAL P 625      -4.278  -2.414  13.452  0.00  0.00      PROA  
ATOM   3639 HG13 VAL P 625      -5.538  -3.065  12.324  0.00  0.00      PROA  
ATOM   3640  CG2 VAL P 625      -3.915  -4.681  10.829  0.00  0.00      PROA  
ATOM   3641 HG21 VAL P 625      -3.598  -4.151   9.905  0.00  0.00      PROA  
ATOM   3642 HG22 VAL P 625      -5.004  -4.790  10.638  0.00  0.00      PROA  
ATOM   3643 HG23 VAL P 625      -3.517  -5.714  10.739  0.00  0.00      PROA  
ATOM   3644  C   VAL P 625      -1.346  -3.215  13.215  0.00  0.00      PROA  
ATOM   3645  O   VAL P 625      -0.953  -2.067  13.365  0.00  0.00      PROA  
ATOM   3646  N   GLY P 626      -1.143  -4.085  14.191  0.00  0.00      PROA  
ATOM   3647  HN  GLY P 626      -1.533  -4.994  14.069  0.00  0.00      PROA  
ATOM   3648  CA  GLY P 626      -0.389  -3.775  15.464  0.00  0.00      PROA  
ATOM   3649  HA1 GLY P 626       0.042  -2.787  15.395  0.00  0.00      PROA  
ATOM   3650  HA2 GLY P 626       0.391  -4.519  15.518  0.00  0.00      PROA  
ATOM   3651  C   GLY P 626      -1.277  -3.702  16.633  0.00  0.00      PROA  
ATOM   3652  O   GLY P 626      -0.953  -3.064  17.644  0.00  0.00      PROA  
ATOM   3653  N   PHE P 627      -2.489  -4.330  16.547  0.00  0.00      PROA  
ATOM   3654  HN  PHE P 627      -2.698  -4.941  15.787  0.00  0.00      PROA  
ATOM   3655  CA  PHE P 627      -3.268  -4.366  17.762  0.00  0.00      PROA  
ATOM   3656  HA  PHE P 627      -2.775  -3.770  18.516  0.00  0.00      PROA  
ATOM   3657  CB  PHE P 627      -4.666  -3.743  17.586  0.00  0.00      PROA  
ATOM   3658  HB1 PHE P 627      -5.176  -3.819  18.570  0.00  0.00      PROA  
ATOM   3659  HB2 PHE P 627      -5.301  -4.245  16.825  0.00  0.00      PROA  
ATOM   3660  CG  PHE P 627      -4.792  -2.215  17.359  0.00  0.00      PROA  
ATOM   3661  CD1 PHE P 627      -5.656  -1.690  16.444  0.00  0.00      PROA  
ATOM   3662  HD1 PHE P 627      -6.365  -2.383  16.015  0.00  0.00      PROA  
ATOM   3663  CE1 PHE P 627      -5.760  -0.331  16.168  0.00  0.00      PROA  
ATOM   3664  HE1 PHE P 627      -6.395  -0.043  15.343  0.00  0.00      PROA  
ATOM   3665  CZ  PHE P 627      -4.960   0.537  16.877  0.00  0.00      PROA  
ATOM   3666  HZ  PHE P 627      -5.023   1.610  16.774  0.00  0.00      PROA  
ATOM   3667  CD2 PHE P 627      -3.992  -1.307  18.129  0.00  0.00      PROA  
ATOM   3668  HD2 PHE P 627      -3.265  -1.678  18.837  0.00  0.00      PROA  
ATOM   3669  CE2 PHE P 627      -4.087   0.071  17.832  0.00  0.00      PROA  
ATOM   3670  HE2 PHE P 627      -3.573   0.881  18.327  0.00  0.00      PROA  
ATOM   3671  C   PHE P 627      -3.468  -5.851  18.195  0.00  0.00      PROA  
ATOM   3672  O   PHE P 627      -3.603  -6.670  17.274  0.00  0.00      PROA  
ATOM   3673  N   GLY P 628      -3.462  -6.257  19.457  0.00  0.00      PROA  
ATOM   3674  HN  GLY P 628      -3.474  -5.602  20.208  0.00  0.00      PROA  
ATOM   3675  CA  GLY P 628      -3.465  -7.572  19.953  0.00  0.00      PROA  
ATOM   3676  HA1 GLY P 628      -3.946  -8.165  19.189  0.00  0.00      PROA  
ATOM   3677  HA2 GLY P 628      -3.924  -7.641  20.929  0.00  0.00      PROA  
ATOM   3678  C   GLY P 628      -2.091  -8.156  20.124  0.00  0.00      PROA  
ATOM   3679  O   GLY P 628      -1.928  -9.363  19.896  0.00  0.00      PROA  
ATOM   3680  N   ASN P 629      -1.156  -7.450  20.638  0.00  0.00      PROA  
ATOM   3681  HN  ASN P 629      -1.424  -6.517  20.867  0.00  0.00      PROA  
ATOM   3682  CA  ASN P 629       0.120  -7.996  21.041  0.00  0.00      PROA  
ATOM   3683  HA  ASN P 629       0.469  -8.643  20.249  0.00  0.00      PROA  
ATOM   3684  CB  ASN P 629       1.234  -6.865  21.306  0.00  0.00      PROA  
ATOM   3685  HB1 ASN P 629       0.946  -6.239  22.178  0.00  0.00      PROA  
ATOM   3686  HB2 ASN P 629       1.056  -6.177  20.452  0.00  0.00      PROA  
ATOM   3687  CG  ASN P 629       2.664  -7.358  21.224  0.00  0.00      PROA  
ATOM   3688  OD1 ASN P 629       3.019  -8.511  21.004  0.00  0.00      PROA  
ATOM   3689  ND2 ASN P 629       3.692  -6.461  21.276  0.00  0.00      PROA  
ATOM   3690 HD21 ASN P 629       4.522  -6.932  21.574  0.00  0.00      PROA  
ATOM   3691 HD22 ASN P 629       3.480  -5.484  21.245  0.00  0.00      PROA  
ATOM   3692  C   ASN P 629       0.056  -8.810  22.335  0.00  0.00      PROA  
ATOM   3693  O   ASN P 629      -0.555  -8.438  23.355  0.00  0.00      PROA  
ATOM   3694  N   VAL P 630       0.749  -9.924  22.330  0.00  0.00      PROA  
ATOM   3695  HN  VAL P 630       1.255  -9.999  21.474  0.00  0.00      PROA  
ATOM   3696  CA  VAL P 630       0.800 -11.021  23.305  0.00  0.00      PROA  
ATOM   3697  HA  VAL P 630       0.123 -10.827  24.124  0.00  0.00      PROA  
ATOM   3698  CB  VAL P 630       0.416 -12.351  22.799  0.00  0.00      PROA  
ATOM   3699  HB  VAL P 630       0.469 -13.088  23.629  0.00  0.00      PROA  
ATOM   3700  CG1 VAL P 630      -1.057 -12.353  22.219  0.00  0.00      PROA  
ATOM   3701 HG11 VAL P 630      -1.417 -13.336  21.847  0.00  0.00      PROA  
ATOM   3702 HG12 VAL P 630      -1.147 -11.708  21.319  0.00  0.00      PROA  
ATOM   3703 HG13 VAL P 630      -1.806 -12.053  22.983  0.00  0.00      PROA  
ATOM   3704  CG2 VAL P 630       1.405 -12.942  21.799  0.00  0.00      PROA  
ATOM   3705 HG21 VAL P 630       1.745 -12.191  21.054  0.00  0.00      PROA  
ATOM   3706 HG22 VAL P 630       0.889 -13.728  21.207  0.00  0.00      PROA  
ATOM   3707 HG23 VAL P 630       2.137 -13.481  22.438  0.00  0.00      PROA  
ATOM   3708  C   VAL P 630       2.246 -11.127  23.848  0.00  0.00      PROA  
ATOM   3709  O   VAL P 630       2.560 -11.988  24.677  0.00  0.00      PROA  
ATOM   3710  N   SER P 631       3.120 -10.207  23.401  0.00  0.00      PROA  
ATOM   3711  HN  SER P 631       2.854  -9.627  22.635  0.00  0.00      PROA  
ATOM   3712  CA  SER P 631       4.485  -9.954  23.791  0.00  0.00      PROA  
ATOM   3713  HA  SER P 631       4.864  -9.418  22.933  0.00  0.00      PROA  
ATOM   3714  CB  SER P 631       4.684  -9.027  24.942  0.00  0.00      PROA  
ATOM   3715  HB1 SER P 631       5.789  -8.912  24.966  0.00  0.00      PROA  
ATOM   3716  HB2 SER P 631       4.158  -9.299  25.882  0.00  0.00      PROA  
ATOM   3717  OG  SER P 631       4.125  -7.745  24.607  0.00  0.00      PROA  
ATOM   3718  HG1 SER P 631       3.200  -7.836  24.846  0.00  0.00      PROA  
ATOM   3719  C   SER P 631       5.324 -11.131  23.917  0.00  0.00      PROA  
ATOM   3720  O   SER P 631       5.716 -11.473  25.088  0.00  0.00      PROA  
ATOM   3721  N   PRO P 632       5.819 -11.724  22.772  0.00  0.00      PROA  
ATOM   3722  CD  PRO P 632       5.111 -11.751  21.520  0.00  0.00      PROA  
ATOM   3723  HD1 PRO P 632       5.163 -10.672  21.263  0.00  0.00      PROA  
ATOM   3724  HD2 PRO P 632       4.127 -12.240  21.685  0.00  0.00      PROA  
ATOM   3725  CA  PRO P 632       6.974 -12.677  22.778  0.00  0.00      PROA  
ATOM   3726  HA  PRO P 632       6.622 -13.625  23.155  0.00  0.00      PROA  
ATOM   3727  CB  PRO P 632       7.302 -12.685  21.246  0.00  0.00      PROA  
ATOM   3728  HB1 PRO P 632       8.024 -13.483  20.966  0.00  0.00      PROA  
ATOM   3729  HB2 PRO P 632       7.858 -11.768  20.957  0.00  0.00      PROA  
ATOM   3730  CG  PRO P 632       5.900 -12.615  20.589  0.00  0.00      PROA  
ATOM   3731  HG1 PRO P 632       5.662 -12.357  19.535  0.00  0.00      PROA  
ATOM   3732  HG2 PRO P 632       5.510 -13.649  20.705  0.00  0.00      PROA  
ATOM   3733  C   PRO P 632       8.122 -12.345  23.687  0.00  0.00      PROA  
ATOM   3734  O   PRO P 632       8.521 -11.180  23.753  0.00  0.00      PROA  
ATOM   3735  N   ASN P 633       8.757 -13.367  24.288  0.00  0.00      PROA  
ATOM   3736  HN  ASN P 633       8.392 -14.270  24.074  0.00  0.00      PROA  
ATOM   3737  CA  ASN P 633       9.826 -13.070  25.273  0.00  0.00      PROA  
ATOM   3738  HA  ASN P 633      10.207 -12.061  25.324  0.00  0.00      PROA  
ATOM   3739  CB  ASN P 633       9.378 -13.568  26.683  0.00  0.00      PROA  
ATOM   3740  HB1 ASN P 633      10.194 -13.343  27.403  0.00  0.00      PROA  
ATOM   3741  HB2 ASN P 633       9.270 -14.672  26.630  0.00  0.00      PROA  
ATOM   3742  CG  ASN P 633       7.982 -12.999  27.153  0.00  0.00      PROA  
ATOM   3743  OD1 ASN P 633       7.035 -13.719  27.277  0.00  0.00      PROA  
ATOM   3744  ND2 ASN P 633       7.905 -11.636  27.158  0.00  0.00      PROA  
ATOM   3745 HD21 ASN P 633       8.809 -11.211  27.193  0.00  0.00      PROA  
ATOM   3746 HD22 ASN P 633       7.002 -11.215  27.081  0.00  0.00      PROA  
ATOM   3747  C   ASN P 633      11.145 -13.855  24.929  0.00  0.00      PROA  
ATOM   3748  O   ASN P 633      12.230 -13.383  25.209  0.00  0.00      PROA  
ATOM   3749  N   THR P 634      11.014 -15.106  24.304  0.00  0.00      PROA  
ATOM   3750  HN  THR P 634      10.111 -15.381  23.983  0.00  0.00      PROA  
ATOM   3751  CA  THR P 634      12.049 -16.021  23.910  0.00  0.00      PROA  
ATOM   3752  HA  THR P 634      12.955 -15.810  24.458  0.00  0.00      PROA  
ATOM   3753  CB  THR P 634      11.761 -17.507  24.119  0.00  0.00      PROA  
ATOM   3754  HB  THR P 634      12.673 -18.027  23.756  0.00  0.00      PROA  
ATOM   3755  OG1 THR P 634      10.589 -17.927  23.479  0.00  0.00      PROA  
ATOM   3756  HG1 THR P 634       9.978 -17.190  23.551  0.00  0.00      PROA  
ATOM   3757  CG2 THR P 634      11.635 -17.912  25.597  0.00  0.00      PROA  
ATOM   3758 HG21 THR P 634      11.297 -18.966  25.692  0.00  0.00      PROA  
ATOM   3759 HG22 THR P 634      10.912 -17.238  26.104  0.00  0.00      PROA  
ATOM   3760 HG23 THR P 634      12.607 -17.705  26.094  0.00  0.00      PROA  
ATOM   3761  C   THR P 634      12.325 -15.760  22.372  0.00  0.00      PROA  
ATOM   3762  O   THR P 634      11.497 -15.196  21.642  0.00  0.00      PROA  
ATOM   3763  N   ASN P 635      13.522 -16.169  21.836  0.00  0.00      PROA  
ATOM   3764  HN  ASN P 635      14.326 -16.415  22.372  0.00  0.00      PROA  
ATOM   3765  CA  ASN P 635      13.830 -15.752  20.479  0.00  0.00      PROA  
ATOM   3766  HA  ASN P 635      13.549 -14.714  20.378  0.00  0.00      PROA  
ATOM   3767  CB  ASN P 635      15.399 -16.052  20.212  0.00  0.00      PROA  
ATOM   3768  HB1 ASN P 635      15.671 -15.926  19.143  0.00  0.00      PROA  
ATOM   3769  HB2 ASN P 635      15.534 -17.119  20.492  0.00  0.00      PROA  
ATOM   3770  CG  ASN P 635      16.255 -15.105  21.013  0.00  0.00      PROA  
ATOM   3771  OD1 ASN P 635      15.836 -14.011  21.345  0.00  0.00      PROA  
ATOM   3772  ND2 ASN P 635      17.592 -15.430  21.192  0.00  0.00      PROA  
ATOM   3773 HD21 ASN P 635      17.858 -16.315  20.808  0.00  0.00      PROA  
ATOM   3774 HD22 ASN P 635      18.072 -14.824  21.825  0.00  0.00      PROA  
ATOM   3775  C   ASN P 635      13.055 -16.580  19.411  0.00  0.00      PROA  
ATOM   3776  O   ASN P 635      12.669 -16.030  18.378  0.00  0.00      PROA  
ATOM   3777  N   SER P 636      12.712 -17.848  19.679  0.00  0.00      PROA  
ATOM   3778  HN  SER P 636      13.189 -18.256  20.454  0.00  0.00      PROA  
ATOM   3779  CA  SER P 636      11.887 -18.689  18.821  0.00  0.00      PROA  
ATOM   3780  HA  SER P 636      12.530 -18.754  17.956  0.00  0.00      PROA  
ATOM   3781  CB  SER P 636      11.674 -20.139  19.231  0.00  0.00      PROA  
ATOM   3782  HB1 SER P 636      12.494 -20.855  19.007  0.00  0.00      PROA  
ATOM   3783  HB2 SER P 636      10.832 -20.666  18.733  0.00  0.00      PROA  
ATOM   3784  OG  SER P 636      11.443 -20.290  20.670  0.00  0.00      PROA  
ATOM   3785  HG1 SER P 636      12.139 -19.892  21.198  0.00  0.00      PROA  
ATOM   3786  C   SER P 636      10.473 -18.066  18.474  0.00  0.00      PROA  
ATOM   3787  O   SER P 636      10.052 -17.994  17.339  0.00  0.00      PROA  
ATOM   3788  N   GLU P 637       9.859 -17.502  19.552  0.00  0.00      PROA  
ATOM   3789  HN  GLU P 637      10.245 -17.762  20.434  0.00  0.00      PROA  
ATOM   3790  CA  GLU P 637       8.679 -16.676  19.379  0.00  0.00      PROA  
ATOM   3791  HA  GLU P 637       7.894 -17.350  19.069  0.00  0.00      PROA  
ATOM   3792  CB  GLU P 637       8.221 -16.116  20.756  0.00  0.00      PROA  
ATOM   3793  HB1 GLU P 637       7.554 -15.259  20.521  0.00  0.00      PROA  
ATOM   3794  HB2 GLU P 637       9.098 -15.653  21.256  0.00  0.00      PROA  
ATOM   3795  CG  GLU P 637       7.433 -17.104  21.690  0.00  0.00      PROA  
ATOM   3796  HG1 GLU P 637       8.047 -18.004  21.472  0.00  0.00      PROA  
ATOM   3797  HG2 GLU P 637       6.413 -17.322  21.305  0.00  0.00      PROA  
ATOM   3798  CD  GLU P 637       7.435 -16.694  23.197  0.00  0.00      PROA  
ATOM   3799  OE1 GLU P 637       8.417 -16.263  23.796  0.00  0.00      PROA  
ATOM   3800  OE2 GLU P 637       6.308 -16.720  23.757  0.00  0.00      PROA  
ATOM   3801  C   GLU P 637       8.841 -15.495  18.461  0.00  0.00      PROA  
ATOM   3802  O   GLU P 637       8.073 -15.370  17.551  0.00  0.00      PROA  
ATOM   3803  N   LYS P 638       9.923 -14.719  18.705  0.00  0.00      PROA  
ATOM   3804  HN  LYS P 638      10.585 -15.085  19.354  0.00  0.00      PROA  
ATOM   3805  CA  LYS P 638      10.332 -13.468  17.925  0.00  0.00      PROA  
ATOM   3806  HA  LYS P 638       9.511 -12.767  17.964  0.00  0.00      PROA  
ATOM   3807  CB  LYS P 638      11.513 -12.813  18.654  0.00  0.00      PROA  
ATOM   3808  HB1 LYS P 638      11.931 -11.959  18.079  0.00  0.00      PROA  
ATOM   3809  HB2 LYS P 638      12.273 -13.601  18.841  0.00  0.00      PROA  
ATOM   3810  CG  LYS P 638      11.005 -12.215  20.005  0.00  0.00      PROA  
ATOM   3811  HG1 LYS P 638      10.421 -13.006  20.522  0.00  0.00      PROA  
ATOM   3812  HG2 LYS P 638      10.427 -11.292  19.783  0.00  0.00      PROA  
ATOM   3813  CD  LYS P 638      12.172 -11.809  20.845  0.00  0.00      PROA  
ATOM   3814  HD1 LYS P 638      12.602 -10.954  20.279  0.00  0.00      PROA  
ATOM   3815  HD2 LYS P 638      13.010 -12.538  20.847  0.00  0.00      PROA  
ATOM   3816  CE  LYS P 638      11.757 -11.509  22.316  0.00  0.00      PROA  
ATOM   3817  HE1 LYS P 638      11.610 -12.427  22.925  0.00  0.00      PROA  
ATOM   3818  HE2 LYS P 638      10.800 -10.960  22.182  0.00  0.00      PROA  
ATOM   3819  NZ  LYS P 638      12.707 -10.751  23.055  0.00  0.00      PROA  
ATOM   3820  HZ1 LYS P 638      13.264 -10.193  22.378  0.00  0.00      PROA  
ATOM   3821  HZ2 LYS P 638      13.299 -11.406  23.606  0.00  0.00      PROA  
ATOM   3822  HZ3 LYS P 638      12.254 -10.089  23.718  0.00  0.00      PROA  
ATOM   3823  C   LYS P 638      10.508 -13.681  16.422  0.00  0.00      PROA  
ATOM   3824  O   LYS P 638       9.922 -12.997  15.552  0.00  0.00      PROA  
ATOM   3825  N   ILE P 639      11.329 -14.712  16.152  0.00  0.00      PROA  
ATOM   3826  HN  ILE P 639      11.821 -15.074  16.941  0.00  0.00      PROA  
ATOM   3827  CA  ILE P 639      11.589 -15.270  14.838  0.00  0.00      PROA  
ATOM   3828  HA  ILE P 639      11.799 -14.454  14.163  0.00  0.00      PROA  
ATOM   3829  CB  ILE P 639      12.808 -16.251  14.891  0.00  0.00      PROA  
ATOM   3830  HB  ILE P 639      12.608 -17.000  15.687  0.00  0.00      PROA  
ATOM   3831  CG2 ILE P 639      12.875 -17.116  13.586  0.00  0.00      PROA  
ATOM   3832 HG21 ILE P 639      13.669 -17.871  13.767  0.00  0.00      PROA  
ATOM   3833 HG22 ILE P 639      13.203 -16.377  12.823  0.00  0.00      PROA  
ATOM   3834 HG23 ILE P 639      11.905 -17.595  13.333  0.00  0.00      PROA  
ATOM   3835  CG1 ILE P 639      14.085 -15.433  15.281  0.00  0.00      PROA  
ATOM   3836 HG11 ILE P 639      14.895 -16.107  15.632  0.00  0.00      PROA  
ATOM   3837 HG12 ILE P 639      13.858 -14.708  16.092  0.00  0.00      PROA  
ATOM   3838  CD  ILE P 639      14.712 -14.600  14.080  0.00  0.00      PROA  
ATOM   3839  HD1 ILE P 639      15.522 -13.905  14.388  0.00  0.00      PROA  
ATOM   3840  HD2 ILE P 639      13.868 -13.940  13.786  0.00  0.00      PROA  
ATOM   3841  HD3 ILE P 639      15.007 -15.204  13.196  0.00  0.00      PROA  
ATOM   3842  C   ILE P 639      10.349 -15.888  14.166  0.00  0.00      PROA  
ATOM   3843  O   ILE P 639      10.262 -15.651  12.968  0.00  0.00      PROA  
ATOM   3844  N   PHE P 640       9.415 -16.648  14.865  0.00  0.00      PROA  
ATOM   3845  HN  PHE P 640       9.627 -17.038  15.758  0.00  0.00      PROA  
ATOM   3846  CA  PHE P 640       8.281 -17.224  14.188  0.00  0.00      PROA  
ATOM   3847  HA  PHE P 640       8.584 -17.660  13.247  0.00  0.00      PROA  
ATOM   3848  CB  PHE P 640       7.444 -18.301  14.950  0.00  0.00      PROA  
ATOM   3849  HB1 PHE P 640       7.108 -17.755  15.858  0.00  0.00      PROA  
ATOM   3850  HB2 PHE P 640       8.078 -19.120  15.353  0.00  0.00      PROA  
ATOM   3851  CG  PHE P 640       6.173 -18.804  14.428  0.00  0.00      PROA  
ATOM   3852  CD1 PHE P 640       6.167 -19.989  13.810  0.00  0.00      PROA  
ATOM   3853  HD1 PHE P 640       7.103 -20.524  13.748  0.00  0.00      PROA  
ATOM   3854  CE1 PHE P 640       5.064 -20.439  13.122  0.00  0.00      PROA  
ATOM   3855  HE1 PHE P 640       5.244 -21.337  12.550  0.00  0.00      PROA  
ATOM   3856  CZ  PHE P 640       3.846 -19.735  13.128  0.00  0.00      PROA  
ATOM   3857  HZ  PHE P 640       2.934 -20.118  12.693  0.00  0.00      PROA  
ATOM   3858  CD2 PHE P 640       4.890 -18.115  14.550  0.00  0.00      PROA  
ATOM   3859  HD2 PHE P 640       4.883 -17.109  14.942  0.00  0.00      PROA  
ATOM   3860  CE2 PHE P 640       3.773 -18.544  13.899  0.00  0.00      PROA  
ATOM   3861  HE2 PHE P 640       2.860 -17.982  14.027  0.00  0.00      PROA  
ATOM   3862  C   PHE P 640       7.279 -16.125  13.719  0.00  0.00      PROA  
ATOM   3863  O   PHE P 640       6.726 -16.138  12.670  0.00  0.00      PROA  
ATOM   3864  N   SER P 641       7.242 -15.097  14.618  0.00  0.00      PROA  
ATOM   3865  HN  SER P 641       7.780 -15.292  15.435  0.00  0.00      PROA  
ATOM   3866  CA  SER P 641       6.520 -13.809  14.514  0.00  0.00      PROA  
ATOM   3867  HA  SER P 641       5.498 -14.084  14.297  0.00  0.00      PROA  
ATOM   3868  CB  SER P 641       6.504 -12.973  15.860  0.00  0.00      PROA  
ATOM   3869  HB1 SER P 641       7.485 -12.846  16.367  0.00  0.00      PROA  
ATOM   3870  HB2 SER P 641       5.875 -13.620  16.508  0.00  0.00      PROA  
ATOM   3871  OG  SER P 641       5.825 -11.756  15.719  0.00  0.00      PROA  
ATOM   3872  HG1 SER P 641       5.028 -11.868  15.195  0.00  0.00      PROA  
ATOM   3873  C   SER P 641       6.980 -12.984  13.333  0.00  0.00      PROA  
ATOM   3874  O   SER P 641       6.128 -12.495  12.583  0.00  0.00      PROA  
ATOM   3875  N   ILE P 642       8.298 -12.961  13.044  0.00  0.00      PROA  
ATOM   3876  HN  ILE P 642       8.982 -13.187  13.733  0.00  0.00      PROA  
ATOM   3877  CA  ILE P 642       8.926 -12.500  11.838  0.00  0.00      PROA  
ATOM   3878  HA  ILE P 642       8.501 -11.532  11.616  0.00  0.00      PROA  
ATOM   3879  CB  ILE P 642      10.437 -12.492  12.009  0.00  0.00      PROA  
ATOM   3880  HB  ILE P 642      10.676 -13.533  12.317  0.00  0.00      PROA  
ATOM   3881  CG2 ILE P 642      11.181 -12.190  10.681  0.00  0.00      PROA  
ATOM   3882 HG21 ILE P 642      10.991 -11.151  10.337  0.00  0.00      PROA  
ATOM   3883 HG22 ILE P 642      10.894 -12.896   9.873  0.00  0.00      PROA  
ATOM   3884 HG23 ILE P 642      12.268 -12.347  10.844  0.00  0.00      PROA  
ATOM   3885  CG1 ILE P 642      10.818 -11.392  12.991  0.00  0.00      PROA  
ATOM   3886 HG11 ILE P 642      10.086 -11.360  13.827  0.00  0.00      PROA  
ATOM   3887 HG12 ILE P 642      10.780 -10.449  12.406  0.00  0.00      PROA  
ATOM   3888  CD  ILE P 642      12.189 -11.688  13.644  0.00  0.00      PROA  
ATOM   3889  HD1 ILE P 642      12.545 -10.742  14.106  0.00  0.00      PROA  
ATOM   3890  HD2 ILE P 642      12.814 -12.045  12.798  0.00  0.00      PROA  
ATOM   3891  HD3 ILE P 642      12.138 -12.505  14.395  0.00  0.00      PROA  
ATOM   3892  C   ILE P 642       8.526 -13.356  10.612  0.00  0.00      PROA  
ATOM   3893  O   ILE P 642       8.216 -12.725   9.550  0.00  0.00      PROA  
ATOM   3894  N   CYS P 643       8.453 -14.687  10.651  0.00  0.00      PROA  
ATOM   3895  HN  CYS P 643       8.567 -15.114  11.544  0.00  0.00      PROA  
ATOM   3896  CA  CYS P 643       8.037 -15.517   9.531  0.00  0.00      PROA  
ATOM   3897  HA  CYS P 643       8.744 -15.289   8.747  0.00  0.00      PROA  
ATOM   3898  CB  CYS P 643       7.965 -17.036   9.844  0.00  0.00      PROA  
ATOM   3899  HB1 CYS P 643       7.623 -17.555   8.923  0.00  0.00      PROA  
ATOM   3900  HB2 CYS P 643       7.212 -17.150  10.654  0.00  0.00      PROA  
ATOM   3901  SG  CYS P 643       9.573 -17.588  10.383  0.00  0.00      PROA  
ATOM   3902  HG1 CYS P 643       9.585 -16.873  11.497  0.00  0.00      PROA  
ATOM   3903  C   CYS P 643       6.650 -15.135   9.066  0.00  0.00      PROA  
ATOM   3904  O   CYS P 643       6.417 -15.012   7.852  0.00  0.00      PROA  
ATOM   3905  N   VAL P 644       5.773 -14.885  10.045  0.00  0.00      PROA  
ATOM   3906  HN  VAL P 644       6.097 -14.774  10.981  0.00  0.00      PROA  
ATOM   3907  CA  VAL P 644       4.481 -14.489   9.819  0.00  0.00      PROA  
ATOM   3908  HA  VAL P 644       4.017 -15.230   9.183  0.00  0.00      PROA  
ATOM   3909  CB  VAL P 644       3.572 -14.412  10.937  0.00  0.00      PROA  
ATOM   3910  HB  VAL P 644       4.029 -13.832  11.767  0.00  0.00      PROA  
ATOM   3911  CG1 VAL P 644       2.144 -13.853  10.682  0.00  0.00      PROA  
ATOM   3912 HG11 VAL P 644       2.294 -12.756  10.602  0.00  0.00      PROA  
ATOM   3913 HG12 VAL P 644       1.440 -14.035  11.522  0.00  0.00      PROA  
ATOM   3914 HG13 VAL P 644       1.718 -14.271   9.744  0.00  0.00      PROA  
ATOM   3915  CG2 VAL P 644       3.428 -15.861  11.409  0.00  0.00      PROA  
ATOM   3916 HG21 VAL P 644       2.988 -15.842  12.429  0.00  0.00      PROA  
ATOM   3917 HG22 VAL P 644       4.329 -16.510  11.415  0.00  0.00      PROA  
ATOM   3918 HG23 VAL P 644       2.716 -16.309  10.682  0.00  0.00      PROA  
ATOM   3919  C   VAL P 644       4.418 -13.088   9.080  0.00  0.00      PROA  
ATOM   3920  O   VAL P 644       3.658 -12.970   8.120  0.00  0.00      PROA  
ATOM   3921  N   MET P 645       5.270 -12.110   9.460  0.00  0.00      PROA  
ATOM   3922  HN  MET P 645       5.973 -12.295  10.142  0.00  0.00      PROA  
ATOM   3923  CA  MET P 645       5.389 -10.883   8.695  0.00  0.00      PROA  
ATOM   3924  HA  MET P 645       4.424 -10.406   8.784  0.00  0.00      PROA  
ATOM   3925  CB  MET P 645       6.382  -9.950   9.464  0.00  0.00      PROA  
ATOM   3926  HB1 MET P 645       6.509  -8.980   8.938  0.00  0.00      PROA  
ATOM   3927  HB2 MET P 645       7.383 -10.418   9.578  0.00  0.00      PROA  
ATOM   3928  CG  MET P 645       5.840  -9.561  10.850  0.00  0.00      PROA  
ATOM   3929  HG1 MET P 645       5.489 -10.419  11.462  0.00  0.00      PROA  
ATOM   3930  HG2 MET P 645       4.888  -9.011  10.690  0.00  0.00      PROA  
ATOM   3931  SD  MET P 645       7.094  -8.556  11.664  0.00  0.00      PROA  
ATOM   3932  CE  MET P 645       6.970  -9.050  13.366  0.00  0.00      PROA  
ATOM   3933  HE1 MET P 645       6.247  -8.451  13.960  0.00  0.00      PROA  
ATOM   3934  HE2 MET P 645       7.977  -8.978  13.830  0.00  0.00      PROA  
ATOM   3935  HE3 MET P 645       6.773 -10.109  13.636  0.00  0.00      PROA  
ATOM   3936  C   MET P 645       5.780 -10.997   7.298  0.00  0.00      PROA  
ATOM   3937  O   MET P 645       5.045 -10.501   6.443  0.00  0.00      PROA  
ATOM   3938  N   LEU P 646       6.779 -11.797   6.923  0.00  0.00      PROA  
ATOM   3939  HN  LEU P 646       7.370 -12.143   7.648  0.00  0.00      PROA  
ATOM   3940  CA  LEU P 646       7.120 -12.238   5.628  0.00  0.00      PROA  
ATOM   3941  HA  LEU P 646       7.351 -11.325   5.097  0.00  0.00      PROA  
ATOM   3942  CB  LEU P 646       8.460 -13.047   5.564  0.00  0.00      PROA  
ATOM   3943  HB1 LEU P 646       8.676 -13.412   4.537  0.00  0.00      PROA  
ATOM   3944  HB2 LEU P 646       8.468 -13.909   6.265  0.00  0.00      PROA  
ATOM   3945  CG  LEU P 646       9.742 -12.209   5.956  0.00  0.00      PROA  
ATOM   3946  HG  LEU P 646       9.552 -11.693   6.921  0.00  0.00      PROA  
ATOM   3947  CD1 LEU P 646      11.037 -12.959   6.143  0.00  0.00      PROA  
ATOM   3948 HD11 LEU P 646      11.147 -13.461   5.157  0.00  0.00      PROA  
ATOM   3949 HD12 LEU P 646      10.950 -13.793   6.872  0.00  0.00      PROA  
ATOM   3950 HD13 LEU P 646      11.939 -12.350   6.368  0.00  0.00      PROA  
ATOM   3951  CD2 LEU P 646       9.968 -11.069   4.859  0.00  0.00      PROA  
ATOM   3952 HD21 LEU P 646       9.129 -11.068   4.131  0.00  0.00      PROA  
ATOM   3953 HD22 LEU P 646      10.802 -11.193   4.134  0.00  0.00      PROA  
ATOM   3954 HD23 LEU P 646      10.021 -10.095   5.391  0.00  0.00      PROA  
ATOM   3955  C   LEU P 646       5.937 -12.826   4.835  0.00  0.00      PROA  
ATOM   3956  O   LEU P 646       5.740 -12.498   3.666  0.00  0.00      PROA  
ATOM   3957  N   ILE P 647       5.155 -13.700   5.524  0.00  0.00      PROA  
ATOM   3958  HN  ILE P 647       5.383 -13.990   6.450  0.00  0.00      PROA  
ATOM   3959  CA  ILE P 647       4.010 -14.387   4.985  0.00  0.00      PROA  
ATOM   3960  HA  ILE P 647       4.318 -14.829   4.048  0.00  0.00      PROA  
ATOM   3961  CB  ILE P 647       3.543 -15.589   5.801  0.00  0.00      PROA  
ATOM   3962  HB  ILE P 647       3.524 -15.314   6.877  0.00  0.00      PROA  
ATOM   3963  CG2 ILE P 647       2.225 -16.123   5.285  0.00  0.00      PROA  
ATOM   3964 HG21 ILE P 647       2.074 -16.123   4.184  0.00  0.00      PROA  
ATOM   3965 HG22 ILE P 647       1.420 -15.407   5.556  0.00  0.00      PROA  
ATOM   3966 HG23 ILE P 647       1.856 -17.062   5.750  0.00  0.00      PROA  
ATOM   3967  CG1 ILE P 647       4.582 -16.776   5.679  0.00  0.00      PROA  
ATOM   3968 HG11 ILE P 647       5.595 -16.351   5.842  0.00  0.00      PROA  
ATOM   3969 HG12 ILE P 647       4.472 -17.097   4.621  0.00  0.00      PROA  
ATOM   3970  CD  ILE P 647       4.282 -17.848   6.758  0.00  0.00      PROA  
ATOM   3971  HD1 ILE P 647       3.380 -18.385   6.394  0.00  0.00      PROA  
ATOM   3972  HD2 ILE P 647       4.202 -17.523   7.818  0.00  0.00      PROA  
ATOM   3973  HD3 ILE P 647       5.129 -18.566   6.784  0.00  0.00      PROA  
ATOM   3974  C   ILE P 647       2.914 -13.362   4.741  0.00  0.00      PROA  
ATOM   3975  O   ILE P 647       2.255 -13.431   3.720  0.00  0.00      PROA  
ATOM   3976  N   GLY P 648       2.700 -12.378   5.745  0.00  0.00      PROA  
ATOM   3977  HN  GLY P 648       3.297 -12.545   6.525  0.00  0.00      PROA  
ATOM   3978  CA  GLY P 648       1.723 -11.348   5.800  0.00  0.00      PROA  
ATOM   3979  HA1 GLY P 648       1.997 -10.684   6.606  0.00  0.00      PROA  
ATOM   3980  HA2 GLY P 648       0.690 -11.660   5.830  0.00  0.00      PROA  
ATOM   3981  C   GLY P 648       1.880 -10.391   4.669  0.00  0.00      PROA  
ATOM   3982  O   GLY P 648       0.987 -10.050   3.844  0.00  0.00      PROA  
ATOM   3983  N   SER P 649       3.137 -10.004   4.400  0.00  0.00      PROA  
ATOM   3984  HN  SER P 649       3.830 -10.404   4.996  0.00  0.00      PROA  
ATOM   3985  CA  SER P 649       3.617  -9.215   3.223  0.00  0.00      PROA  
ATOM   3986  HA  SER P 649       3.147  -8.247   3.312  0.00  0.00      PROA  
ATOM   3987  CB  SER P 649       5.159  -8.988   3.408  0.00  0.00      PROA  
ATOM   3988  HB1 SER P 649       5.420  -8.410   2.495  0.00  0.00      PROA  
ATOM   3989  HB2 SER P 649       5.783  -9.905   3.349  0.00  0.00      PROA  
ATOM   3990  OG  SER P 649       5.515  -8.216   4.551  0.00  0.00      PROA  
ATOM   3991  HG1 SER P 649       5.271  -8.747   5.312  0.00  0.00      PROA  
ATOM   3992  C   SER P 649       3.255  -9.797   1.927  0.00  0.00      PROA  
ATOM   3993  O   SER P 649       2.771  -9.136   1.016  0.00  0.00      PROA  
ATOM   3994  N   LEU P 650       3.618 -11.080   1.749  0.00  0.00      PROA  
ATOM   3995  HN  LEU P 650       4.102 -11.611   2.440  0.00  0.00      PROA  
ATOM   3996  CA  LEU P 650       3.455 -11.744   0.489  0.00  0.00      PROA  
ATOM   3997  HA  LEU P 650       3.867 -11.088  -0.263  0.00  0.00      PROA  
ATOM   3998  CB  LEU P 650       4.304 -13.044   0.614  0.00  0.00      PROA  
ATOM   3999  HB1 LEU P 650       4.050 -13.537   1.577  0.00  0.00      PROA  
ATOM   4000  HB2 LEU P 650       5.341 -12.655   0.704  0.00  0.00      PROA  
ATOM   4001  CG  LEU P 650       4.161 -14.081  -0.530  0.00  0.00      PROA  
ATOM   4002  HG  LEU P 650       3.130 -14.475  -0.398  0.00  0.00      PROA  
ATOM   4003  CD1 LEU P 650       4.540 -13.535  -1.909  0.00  0.00      PROA  
ATOM   4004 HD11 LEU P 650       4.230 -14.250  -2.702  0.00  0.00      PROA  
ATOM   4005 HD12 LEU P 650       5.647 -13.441  -1.909  0.00  0.00      PROA  
ATOM   4006 HD13 LEU P 650       4.080 -12.545  -2.115  0.00  0.00      PROA  
ATOM   4007  CD2 LEU P 650       4.928 -15.387  -0.063  0.00  0.00      PROA  
ATOM   4008 HD21 LEU P 650       5.966 -15.152   0.253  0.00  0.00      PROA  
ATOM   4009 HD22 LEU P 650       4.836 -16.219  -0.793  0.00  0.00      PROA  
ATOM   4010 HD23 LEU P 650       4.424 -15.768   0.851  0.00  0.00      PROA  
ATOM   4011  C   LEU P 650       2.019 -12.052   0.129  0.00  0.00      PROA  
ATOM   4012  O   LEU P 650       1.580 -11.857  -1.075  0.00  0.00      PROA  
ATOM   4013  N   MET P 651       1.207 -12.477   1.067  0.00  0.00      PROA  
ATOM   4014  HN  MET P 651       1.522 -12.682   1.991  0.00  0.00      PROA  
ATOM   4015  CA  MET P 651      -0.241 -12.633   0.927  0.00  0.00      PROA  
ATOM   4016  HA  MET P 651      -0.493 -13.203   0.044  0.00  0.00      PROA  
ATOM   4017  CB  MET P 651      -0.927 -13.362   2.113  0.00  0.00      PROA  
ATOM   4018  HB1 MET P 651      -2.029 -13.393   1.973  0.00  0.00      PROA  
ATOM   4019  HB2 MET P 651      -0.730 -12.786   3.042  0.00  0.00      PROA  
ATOM   4020  CG  MET P 651      -0.383 -14.736   2.498  0.00  0.00      PROA  
ATOM   4021  HG1 MET P 651      -0.675 -15.027   3.530  0.00  0.00      PROA  
ATOM   4022  HG2 MET P 651       0.711 -14.668   2.677  0.00  0.00      PROA  
ATOM   4023  SD  MET P 651      -0.776 -16.041   1.351  0.00  0.00      PROA  
ATOM   4024  CE  MET P 651      -0.064 -17.322   2.400  0.00  0.00      PROA  
ATOM   4025  HE1 MET P 651      -0.248 -18.364   2.061  0.00  0.00      PROA  
ATOM   4026  HE2 MET P 651      -0.269 -17.286   3.491  0.00  0.00      PROA  
ATOM   4027  HE3 MET P 651       1.045 -17.260   2.398  0.00  0.00      PROA  
ATOM   4028  C   MET P 651      -1.039 -11.318   0.632  0.00  0.00      PROA  
ATOM   4029  O   MET P 651      -1.869 -11.340  -0.342  0.00  0.00      PROA  
ATOM   4030  N   TYR P 652      -0.706 -10.178   1.354  0.00  0.00      PROA  
ATOM   4031  HN  TYR P 652       0.001 -10.142   2.056  0.00  0.00      PROA  
ATOM   4032  CA  TYR P 652      -1.190  -8.852   0.973  0.00  0.00      PROA  
ATOM   4033  HA  TYR P 652      -2.269  -8.915   0.956  0.00  0.00      PROA  
ATOM   4034  CB  TYR P 652      -0.795  -7.823   2.131  0.00  0.00      PROA  
ATOM   4035  HB1 TYR P 652      -0.011  -7.169   1.693  0.00  0.00      PROA  
ATOM   4036  HB2 TYR P 652      -0.391  -8.374   3.007  0.00  0.00      PROA  
ATOM   4037  CG  TYR P 652      -1.903  -6.955   2.548  0.00  0.00      PROA  
ATOM   4038  CD1 TYR P 652      -2.002  -5.602   1.989  0.00  0.00      PROA  
ATOM   4039  HD1 TYR P 652      -1.195  -5.340   1.322  0.00  0.00      PROA  
ATOM   4040  CE1 TYR P 652      -2.942  -4.686   2.423  0.00  0.00      PROA  
ATOM   4041  HE1 TYR P 652      -2.948  -3.655   2.101  0.00  0.00      PROA  
ATOM   4042  CZ  TYR P 652      -3.834  -5.098   3.471  0.00  0.00      PROA  
ATOM   4043  OH  TYR P 652      -4.809  -4.232   3.929  0.00  0.00      PROA  
ATOM   4044  HH  TYR P 652      -5.315  -4.689   4.604  0.00  0.00      PROA  
ATOM   4045  CD2 TYR P 652      -2.838  -7.270   3.491  0.00  0.00      PROA  
ATOM   4046  HD2 TYR P 652      -2.825  -8.239   3.966  0.00  0.00      PROA  
ATOM   4047  CE2 TYR P 652      -3.795  -6.367   3.956  0.00  0.00      PROA  
ATOM   4048  HE2 TYR P 652      -4.556  -6.582   4.691  0.00  0.00      PROA  
ATOM   4049  C   TYR P 652      -0.803  -8.355  -0.420  0.00  0.00      PROA  
ATOM   4050  O   TYR P 652      -1.623  -7.730  -1.138  0.00  0.00      PROA  
ATOM   4051  N   ALA P 653       0.431  -8.598  -0.901  0.00  0.00      PROA  
ATOM   4052  HN  ALA P 653       1.036  -9.000  -0.218  0.00  0.00      PROA  
ATOM   4053  CA  ALA P 653       0.935  -8.339  -2.268  0.00  0.00      PROA  
ATOM   4054  HA  ALA P 653       0.819  -7.278  -2.428  0.00  0.00      PROA  
ATOM   4055  CB  ALA P 653       2.463  -8.616  -2.359  0.00  0.00      PROA  
ATOM   4056  HB1 ALA P 653       2.867  -8.241  -3.324  0.00  0.00      PROA  
ATOM   4057  HB2 ALA P 653       2.628  -9.673  -2.062  0.00  0.00      PROA  
ATOM   4058  HB3 ALA P 653       2.964  -8.013  -1.572  0.00  0.00      PROA  
ATOM   4059  C   ALA P 653       0.250  -9.090  -3.333  0.00  0.00      PROA  
ATOM   4060  O   ALA P 653      -0.156  -8.615  -4.385  0.00  0.00      PROA  
ATOM   4061  N   SER P 654      -0.050 -10.420  -3.091  0.00  0.00      PROA  
ATOM   4062  HN  SER P 654       0.438 -10.895  -2.363  0.00  0.00      PROA  
ATOM   4063  CA  SER P 654      -0.428 -11.272  -4.278  0.00  0.00      PROA  
ATOM   4064  HA  SER P 654       0.040 -10.774  -5.114  0.00  0.00      PROA  
ATOM   4065  CB  SER P 654       0.138 -12.752  -4.145  0.00  0.00      PROA  
ATOM   4066  HB1 SER P 654      -0.305 -13.286  -5.013  0.00  0.00      PROA  
ATOM   4067  HB2 SER P 654       0.020 -13.141  -3.112  0.00  0.00      PROA  
ATOM   4068  OG  SER P 654       1.528 -12.617  -4.303  0.00  0.00      PROA  
ATOM   4069  HG1 SER P 654       1.855 -12.033  -3.615  0.00  0.00      PROA  
ATOM   4070  C   SER P 654      -1.887 -11.364  -4.506  0.00  0.00      PROA  
ATOM   4071  O   SER P 654      -2.367 -11.838  -5.531  0.00  0.00      PROA  
ATOM   4072  N   ILE P 655      -2.629 -11.067  -3.411  0.00  0.00      PROA  
ATOM   4073  HN  ILE P 655      -2.113 -10.892  -2.576  0.00  0.00      PROA  
ATOM   4074  CA  ILE P 655      -4.114 -11.060  -3.355  0.00  0.00      PROA  
ATOM   4075  HA  ILE P 655      -4.547 -11.647  -4.151  0.00  0.00      PROA  
ATOM   4076  CB  ILE P 655      -4.648 -11.807  -2.087  0.00  0.00      PROA  
ATOM   4077  HB  ILE P 655      -4.024 -11.448  -1.241  0.00  0.00      PROA  
ATOM   4078  CG2 ILE P 655      -6.190 -11.593  -1.926  0.00  0.00      PROA  
ATOM   4079 HG21 ILE P 655      -6.644 -12.040  -2.836  0.00  0.00      PROA  
ATOM   4080 HG22 ILE P 655      -6.583 -10.554  -1.918  0.00  0.00      PROA  
ATOM   4081 HG23 ILE P 655      -6.572 -12.243  -1.109  0.00  0.00      PROA  
ATOM   4082  CG1 ILE P 655      -4.157 -13.246  -2.295  0.00  0.00      PROA  
ATOM   4083 HG11 ILE P 655      -3.341 -13.419  -3.029  0.00  0.00      PROA  
ATOM   4084 HG12 ILE P 655      -4.981 -13.799  -2.794  0.00  0.00      PROA  
ATOM   4085  CD  ILE P 655      -3.912 -13.864  -0.939  0.00  0.00      PROA  
ATOM   4086  HD1 ILE P 655      -4.614 -13.514  -0.152  0.00  0.00      PROA  
ATOM   4087  HD2 ILE P 655      -2.897 -13.660  -0.536  0.00  0.00      PROA  
ATOM   4088  HD3 ILE P 655      -4.010 -14.970  -0.904  0.00  0.00      PROA  
ATOM   4089  C   ILE P 655      -4.540  -9.640  -3.437  0.00  0.00      PROA  
ATOM   4090  O   ILE P 655      -4.894  -9.141  -4.506  0.00  0.00      PROA  
ATOM   4091  N   PHE P 656      -4.610  -8.951  -2.325  0.00  0.00      PROA  
ATOM   4092  HN  PHE P 656      -4.482  -9.386  -1.437  0.00  0.00      PROA  
ATOM   4093  CA  PHE P 656      -5.189  -7.638  -2.233  0.00  0.00      PROA  
ATOM   4094  HA  PHE P 656      -6.210  -7.561  -2.576  0.00  0.00      PROA  
ATOM   4095  CB  PHE P 656      -5.289  -7.163  -0.699  0.00  0.00      PROA  
ATOM   4096  HB1 PHE P 656      -5.782  -6.171  -0.610  0.00  0.00      PROA  
ATOM   4097  HB2 PHE P 656      -4.265  -7.139  -0.268  0.00  0.00      PROA  
ATOM   4098  CG  PHE P 656      -6.093  -8.166   0.077  0.00  0.00      PROA  
ATOM   4099  CD1 PHE P 656      -5.477  -9.025   0.998  0.00  0.00      PROA  
ATOM   4100  HD1 PHE P 656      -4.432  -8.868   1.222  0.00  0.00      PROA  
ATOM   4101  CE1 PHE P 656      -6.237 -10.036   1.630  0.00  0.00      PROA  
ATOM   4102  HE1 PHE P 656      -5.789 -10.614   2.425  0.00  0.00      PROA  
ATOM   4103  CZ  PHE P 656      -7.613 -10.088   1.452  0.00  0.00      PROA  
ATOM   4104  HZ  PHE P 656      -8.203 -10.916   1.817  0.00  0.00      PROA  
ATOM   4105  CD2 PHE P 656      -7.445  -8.318  -0.251  0.00  0.00      PROA  
ATOM   4106  HD2 PHE P 656      -7.788  -7.666  -1.041  0.00  0.00      PROA  
ATOM   4107  CE2 PHE P 656      -8.200  -9.378   0.381  0.00  0.00      PROA  
ATOM   4108  HE2 PHE P 656      -9.198  -9.538   0.002  0.00  0.00      PROA  
ATOM   4109  C   PHE P 656      -4.565  -6.515  -3.079  0.00  0.00      PROA  
ATOM   4110  O   PHE P 656      -5.219  -5.617  -3.621  0.00  0.00      PROA  
ATOM   4111  N   GLY P 657      -3.253  -6.587  -3.230  0.00  0.00      PROA  
ATOM   4112  HN  GLY P 657      -2.819  -7.211  -2.585  0.00  0.00      PROA  
ATOM   4113  CA  GLY P 657      -2.527  -5.776  -4.206  0.00  0.00      PROA  
ATOM   4114  HA1 GLY P 657      -1.461  -5.857  -4.052  0.00  0.00      PROA  
ATOM   4115  HA2 GLY P 657      -2.787  -4.733  -4.102  0.00  0.00      PROA  
ATOM   4116  C   GLY P 657      -2.795  -6.165  -5.642  0.00  0.00      PROA  
ATOM   4117  O   GLY P 657      -2.959  -5.278  -6.492  0.00  0.00      PROA  
ATOM   4118  N   ASN P 658      -2.814  -7.446  -5.959  0.00  0.00      PROA  
ATOM   4119  HN  ASN P 658      -2.628  -8.120  -5.249  0.00  0.00      PROA  
ATOM   4120  CA  ASN P 658      -3.184  -7.882  -7.314  0.00  0.00      PROA  
ATOM   4121  HA  ASN P 658      -2.559  -7.380  -8.039  0.00  0.00      PROA  
ATOM   4122  CB  ASN P 658      -3.062  -9.384  -7.493  0.00  0.00      PROA  
ATOM   4123  HB1 ASN P 658      -3.876  -9.949  -6.990  0.00  0.00      PROA  
ATOM   4124  HB2 ASN P 658      -2.003  -9.536  -7.196  0.00  0.00      PROA  
ATOM   4125  CG  ASN P 658      -2.983  -9.822  -8.959  0.00  0.00      PROA  
ATOM   4126  OD1 ASN P 658      -2.821  -9.019  -9.866  0.00  0.00      PROA  
ATOM   4127  ND2 ASN P 658      -3.053 -11.131  -9.168  0.00  0.00      PROA  
ATOM   4128 HD21 ASN P 658      -2.846 -11.399 -10.109  0.00  0.00      PROA  
ATOM   4129 HD22 ASN P 658      -3.143 -11.791  -8.422  0.00  0.00      PROA  
ATOM   4130  C   ASN P 658      -4.664  -7.450  -7.650  0.00  0.00      PROA  
ATOM   4131  O   ASN P 658      -4.973  -6.946  -8.717  0.00  0.00      PROA  
ATOM   4132  N   VAL P 659      -5.582  -7.631  -6.755  0.00  0.00      PROA  
ATOM   4133  HN  VAL P 659      -5.442  -8.172  -5.928  0.00  0.00      PROA  
ATOM   4134  CA  VAL P 659      -6.935  -7.131  -7.029  0.00  0.00      PROA  
ATOM   4135  HA  VAL P 659      -7.277  -7.615  -7.932  0.00  0.00      PROA  
ATOM   4136  CB  VAL P 659      -8.041  -7.682  -6.082  0.00  0.00      PROA  
ATOM   4137  HB  VAL P 659      -7.717  -7.493  -5.036  0.00  0.00      PROA  
ATOM   4138  CG1 VAL P 659      -9.501  -7.119  -6.301  0.00  0.00      PROA  
ATOM   4139 HG11 VAL P 659     -10.264  -7.503  -5.591  0.00  0.00      PROA  
ATOM   4140 HG12 VAL P 659      -9.749  -7.214  -7.380  0.00  0.00      PROA  
ATOM   4141 HG13 VAL P 659      -9.576  -6.020  -6.158  0.00  0.00      PROA  
ATOM   4142  CG2 VAL P 659      -8.212  -9.216  -6.213  0.00  0.00      PROA  
ATOM   4143 HG21 VAL P 659      -8.593  -9.497  -7.218  0.00  0.00      PROA  
ATOM   4144 HG22 VAL P 659      -8.757  -9.610  -5.329  0.00  0.00      PROA  
ATOM   4145 HG23 VAL P 659      -7.179  -9.594  -6.055  0.00  0.00      PROA  
ATOM   4146  C   VAL P 659      -7.110  -5.649  -7.209  0.00  0.00      PROA  
ATOM   4147  O   VAL P 659      -7.779  -5.234  -8.154  0.00  0.00      PROA  
ATOM   4148  N   SER P 660      -6.266  -4.922  -6.466  0.00  0.00      PROA  
ATOM   4149  HN  SER P 660      -5.713  -5.333  -5.746  0.00  0.00      PROA  
ATOM   4150  CA  SER P 660      -6.105  -3.465  -6.695  0.00  0.00      PROA  
ATOM   4151  HA  SER P 660      -7.016  -2.938  -6.451  0.00  0.00      PROA  
ATOM   4152  CB  SER P 660      -5.009  -2.794  -5.746  0.00  0.00      PROA  
ATOM   4153  HB1 SER P 660      -4.023  -3.305  -5.785  0.00  0.00      PROA  
ATOM   4154  HB2 SER P 660      -5.342  -3.076  -4.724  0.00  0.00      PROA  
ATOM   4155  OG  SER P 660      -4.901  -1.391  -5.976  0.00  0.00      PROA  
ATOM   4156  HG1 SER P 660      -4.581  -1.238  -6.868  0.00  0.00      PROA  
ATOM   4157  C   SER P 660      -5.742  -3.093  -8.169  0.00  0.00      PROA  
ATOM   4158  O   SER P 660      -6.402  -2.352  -8.871  0.00  0.00      PROA  
ATOM   4159  N   ALA P 661      -4.656  -3.719  -8.650  0.00  0.00      PROA  
ATOM   4160  HN  ALA P 661      -4.165  -4.372  -8.079  0.00  0.00      PROA  
ATOM   4161  CA  ALA P 661      -4.187  -3.672  -9.979  0.00  0.00      PROA  
ATOM   4162  HA  ALA P 661      -3.827  -2.695 -10.264  0.00  0.00      PROA  
ATOM   4163  CB  ALA P 661      -2.980  -4.622 -10.053  0.00  0.00      PROA  
ATOM   4164  HB1 ALA P 661      -3.287  -5.690 -10.081  0.00  0.00      PROA  
ATOM   4165  HB2 ALA P 661      -2.374  -4.478  -9.133  0.00  0.00      PROA  
ATOM   4166  HB3 ALA P 661      -2.357  -4.419 -10.950  0.00  0.00      PROA  
ATOM   4167  C   ALA P 661      -5.260  -4.049 -11.071  0.00  0.00      PROA  
ATOM   4168  O   ALA P 661      -5.462  -3.366 -12.070  0.00  0.00      PROA  
ATOM   4169  N   ILE P 662      -6.061  -5.115 -10.826  0.00  0.00      PROA  
ATOM   4170  HN  ILE P 662      -5.938  -5.557  -9.941  0.00  0.00      PROA  
ATOM   4171  CA  ILE P 662      -7.103  -5.511 -11.727  0.00  0.00      PROA  
ATOM   4172  HA  ILE P 662      -6.818  -5.449 -12.767  0.00  0.00      PROA  
ATOM   4173  CB  ILE P 662      -7.632  -6.925 -11.549  0.00  0.00      PROA  
ATOM   4174  HB  ILE P 662      -7.965  -7.055 -10.498  0.00  0.00      PROA  
ATOM   4175  CG2 ILE P 662      -8.788  -7.200 -12.501  0.00  0.00      PROA  
ATOM   4176 HG21 ILE P 662      -8.966  -8.295 -12.571  0.00  0.00      PROA  
ATOM   4177 HG22 ILE P 662      -8.578  -6.888 -13.547  0.00  0.00      PROA  
ATOM   4178 HG23 ILE P 662      -9.770  -6.836 -12.131  0.00  0.00      PROA  
ATOM   4179  CG1 ILE P 662      -6.604  -8.025 -11.738  0.00  0.00      PROA  
ATOM   4180 HG11 ILE P 662      -5.581  -7.802 -11.367  0.00  0.00      PROA  
ATOM   4181 HG12 ILE P 662      -6.570  -8.229 -12.829  0.00  0.00      PROA  
ATOM   4182  CD  ILE P 662      -6.858  -9.281 -10.927  0.00  0.00      PROA  
ATOM   4183  HD1 ILE P 662      -6.103 -10.070 -11.132  0.00  0.00      PROA  
ATOM   4184  HD2 ILE P 662      -7.856  -9.685 -11.202  0.00  0.00      PROA  
ATOM   4185  HD3 ILE P 662      -6.815  -9.144  -9.825  0.00  0.00      PROA  
ATOM   4186  C   ILE P 662      -8.262  -4.465 -11.722  0.00  0.00      PROA  
ATOM   4187  O   ILE P 662      -8.870  -4.090 -12.711  0.00  0.00      PROA  
ATOM   4188  N   ILE P 663      -8.603  -4.001 -10.505  0.00  0.00      PROA  
ATOM   4189  HN  ILE P 663      -8.104  -4.289  -9.692  0.00  0.00      PROA  
ATOM   4190  CA  ILE P 663      -9.677  -3.046 -10.333  0.00  0.00      PROA  
ATOM   4191  HA  ILE P 663     -10.553  -3.371 -10.875  0.00  0.00      PROA  
ATOM   4192  CB  ILE P 663     -10.148  -3.012  -8.820  0.00  0.00      PROA  
ATOM   4193  HB  ILE P 663      -9.217  -2.876  -8.229  0.00  0.00      PROA  
ATOM   4194  CG2 ILE P 663     -11.020  -1.760  -8.599  0.00  0.00      PROA  
ATOM   4195 HG21 ILE P 663     -11.615  -1.713  -7.662  0.00  0.00      PROA  
ATOM   4196 HG22 ILE P 663     -11.843  -1.725  -9.345  0.00  0.00      PROA  
ATOM   4197 HG23 ILE P 663     -10.502  -0.781  -8.688  0.00  0.00      PROA  
ATOM   4198  CG1 ILE P 663     -10.818  -4.376  -8.520  0.00  0.00      PROA  
ATOM   4199 HG11 ILE P 663     -11.048  -4.367  -7.434  0.00  0.00      PROA  
ATOM   4200 HG12 ILE P 663     -10.109  -5.191  -8.779  0.00  0.00      PROA  
ATOM   4201  CD  ILE P 663     -12.096  -4.718  -9.343  0.00  0.00      PROA  
ATOM   4202  HD1 ILE P 663     -12.613  -5.588  -8.884  0.00  0.00      PROA  
ATOM   4203  HD2 ILE P 663     -11.826  -4.878 -10.409  0.00  0.00      PROA  
ATOM   4204  HD3 ILE P 663     -12.758  -3.831  -9.245  0.00  0.00      PROA  
ATOM   4205  C   ILE P 663      -9.306  -1.690 -10.972  0.00  0.00      PROA  
ATOM   4206  O   ILE P 663     -10.050  -1.116 -11.758  0.00  0.00      PROA  
ATOM   4207  N   GLN P 664      -8.045  -1.286 -10.869  0.00  0.00      PROA  
ATOM   4208  HN  GLN P 664      -7.502  -1.677 -10.130  0.00  0.00      PROA  
ATOM   4209  CA  GLN P 664      -7.578  -0.233 -11.713  0.00  0.00      PROA  
ATOM   4210  HA  GLN P 664      -8.153   0.673 -11.589  0.00  0.00      PROA  
ATOM   4211  CB  GLN P 664      -6.151   0.244 -11.259  0.00  0.00      PROA  
ATOM   4212  HB1 GLN P 664      -5.813   0.905 -12.086  0.00  0.00      PROA  
ATOM   4213  HB2 GLN P 664      -5.535  -0.674 -11.152  0.00  0.00      PROA  
ATOM   4214  CG  GLN P 664      -6.135   0.930  -9.888  0.00  0.00      PROA  
ATOM   4215  HG1 GLN P 664      -6.671   0.304  -9.143  0.00  0.00      PROA  
ATOM   4216  HG2 GLN P 664      -6.713   1.878  -9.927  0.00  0.00      PROA  
ATOM   4217  CD  GLN P 664      -4.746   1.186  -9.337  0.00  0.00      PROA  
ATOM   4218  OE1 GLN P 664      -4.228   0.501  -8.438  0.00  0.00      PROA  
ATOM   4219  NE2 GLN P 664      -4.071   2.157  -9.927  0.00  0.00      PROA  
ATOM   4220 HE21 GLN P 664      -3.088   2.147  -9.747  0.00  0.00      PROA  
ATOM   4221 HE22 GLN P 664      -4.402   2.640 -10.738  0.00  0.00      PROA  
ATOM   4222  C   GLN P 664      -7.582  -0.497 -13.248  0.00  0.00      PROA  
ATOM   4223  O   GLN P 664      -7.896   0.370 -14.032  0.00  0.00      PROA  
ATOM   4224  N   ARG P 665      -7.278  -1.716 -13.707  0.00  0.00      PROA  
ATOM   4225  HN  ARG P 665      -6.966  -2.381 -13.032  0.00  0.00      PROA  
ATOM   4226  CA  ARG P 665      -7.395  -2.088 -15.108  0.00  0.00      PROA  
ATOM   4227  HA  ARG P 665      -6.869  -1.329 -15.669  0.00  0.00      PROA  
ATOM   4228  CB  ARG P 665      -6.815  -3.498 -15.372  0.00  0.00      PROA  
ATOM   4229  HB1 ARG P 665      -7.571  -4.164 -14.905  0.00  0.00      PROA  
ATOM   4230  HB2 ARG P 665      -5.773  -3.472 -14.987  0.00  0.00      PROA  
ATOM   4231  CG  ARG P 665      -6.587  -4.020 -16.824  0.00  0.00      PROA  
ATOM   4232  HG1 ARG P 665      -6.045  -3.205 -17.349  0.00  0.00      PROA  
ATOM   4233  HG2 ARG P 665      -7.587  -4.122 -17.298  0.00  0.00      PROA  
ATOM   4234  CD  ARG P 665      -5.708  -5.217 -16.852  0.00  0.00      PROA  
ATOM   4235  HD1 ARG P 665      -6.196  -6.097 -16.381  0.00  0.00      PROA  
ATOM   4236  HD2 ARG P 665      -4.791  -5.109 -16.234  0.00  0.00      PROA  
ATOM   4237  NE  ARG P 665      -5.206  -5.584 -18.239  0.00  0.00      PROA  
ATOM   4238  HE  ARG P 665      -5.722  -6.180 -18.855  0.00  0.00      PROA  
ATOM   4239  CZ  ARG P 665      -4.172  -5.071 -18.842  0.00  0.00      PROA  
ATOM   4240  NH1 ARG P 665      -3.421  -4.165 -18.308  0.00  0.00      PROA  
ATOM   4241 HH11 ARG P 665      -3.738  -3.627 -17.527  0.00  0.00      PROA  
ATOM   4242 HH12 ARG P 665      -2.533  -4.051 -18.754  0.00  0.00      PROA  
ATOM   4243  NH2 ARG P 665      -3.837  -5.604 -20.009  0.00  0.00      PROA  
ATOM   4244 HH21 ARG P 665      -4.442  -6.258 -20.463  0.00  0.00      PROA  
ATOM   4245 HH22 ARG P 665      -2.913  -5.530 -20.385  0.00  0.00      PROA  
ATOM   4246  C   ARG P 665      -8.802  -2.097 -15.709  0.00  0.00      PROA  
ATOM   4247  O   ARG P 665      -8.999  -1.582 -16.764  0.00  0.00      PROA  
ATOM   4248  N   LEU P 666      -9.813  -2.685 -14.988  0.00  0.00      PROA  
ATOM   4249  HN  LEU P 666      -9.661  -3.076 -14.083  0.00  0.00      PROA  
ATOM   4250  CA  LEU P 666     -11.165  -2.698 -15.453  0.00  0.00      PROA  
ATOM   4251  HA  LEU P 666     -11.223  -2.880 -16.516  0.00  0.00      PROA  
ATOM   4252  CB  LEU P 666     -11.843  -4.012 -14.802  0.00  0.00      PROA  
ATOM   4253  HB1 LEU P 666     -12.835  -3.932 -15.296  0.00  0.00      PROA  
ATOM   4254  HB2 LEU P 666     -11.918  -3.975 -13.694  0.00  0.00      PROA  
ATOM   4255  CG  LEU P 666     -11.289  -5.358 -15.193  0.00  0.00      PROA  
ATOM   4256  HG  LEU P 666     -10.325  -5.525 -14.666  0.00  0.00      PROA  
ATOM   4257  CD1 LEU P 666     -12.229  -6.418 -14.663  0.00  0.00      PROA  
ATOM   4258 HD11 LEU P 666     -11.859  -7.444 -14.874  0.00  0.00      PROA  
ATOM   4259 HD12 LEU P 666     -13.219  -6.254 -15.139  0.00  0.00      PROA  
ATOM   4260 HD13 LEU P 666     -12.391  -6.350 -13.566  0.00  0.00      PROA  
ATOM   4261  CD2 LEU P 666     -11.060  -5.539 -16.731  0.00  0.00      PROA  
ATOM   4262 HD21 LEU P 666     -12.018  -5.424 -17.282  0.00  0.00      PROA  
ATOM   4263 HD22 LEU P 666     -10.795  -6.600 -16.924  0.00  0.00      PROA  
ATOM   4264 HD23 LEU P 666     -10.247  -4.856 -17.058  0.00  0.00      PROA  
ATOM   4265  C   LEU P 666     -11.901  -1.445 -15.042  0.00  0.00      PROA  
ATOM   4266  O   LEU P 666     -12.837  -1.113 -15.700  0.00  0.00      PROA  
ATOM   4267  N   TYR P 667     -11.439  -0.686 -14.067  0.00  0.00      PROA  
ATOM   4268  HN  TYR P 667     -10.701  -0.952 -13.451  0.00  0.00      PROA  
ATOM   4269  CA  TYR P 667     -12.115   0.513 -13.585  0.00  0.00      PROA  
ATOM   4270  HA  TYR P 667     -12.970   0.759 -14.196  0.00  0.00      PROA  
ATOM   4271  CB  TYR P 667     -12.830   0.417 -12.218  0.00  0.00      PROA  
ATOM   4272  HB1 TYR P 667     -13.290   1.395 -11.962  0.00  0.00      PROA  
ATOM   4273  HB2 TYR P 667     -12.065   0.159 -11.454  0.00  0.00      PROA  
ATOM   4274  CG  TYR P 667     -13.820  -0.659 -12.236  0.00  0.00      PROA  
ATOM   4275  CD1 TYR P 667     -13.461  -1.935 -11.831  0.00  0.00      PROA  
ATOM   4276  HD1 TYR P 667     -12.392  -2.057 -11.734  0.00  0.00      PROA  
ATOM   4277  CE1 TYR P 667     -14.386  -2.923 -11.856  0.00  0.00      PROA  
ATOM   4278  HE1 TYR P 667     -14.114  -3.964 -11.752  0.00  0.00      PROA  
ATOM   4279  CZ  TYR P 667     -15.712  -2.696 -12.236  0.00  0.00      PROA  
ATOM   4280  OH  TYR P 667     -16.638  -3.711 -12.493  0.00  0.00      PROA  
ATOM   4281  HH  TYR P 667     -17.548  -3.411 -12.449  0.00  0.00      PROA  
ATOM   4282  CD2 TYR P 667     -15.153  -0.376 -12.559  0.00  0.00      PROA  
ATOM   4283  HD2 TYR P 667     -15.433   0.663 -12.640  0.00  0.00      PROA  
ATOM   4284  CE2 TYR P 667     -16.136  -1.428 -12.504  0.00  0.00      PROA  
ATOM   4285  HE2 TYR P 667     -17.139  -1.220 -12.846  0.00  0.00      PROA  
ATOM   4286  C   TYR P 667     -11.261   1.796 -13.585  0.00  0.00      PROA  
ATOM   4287  O   TYR P 667     -10.287   1.856 -12.861  0.00  0.00      PROA  
ATOM   4288  N   SER P 668     -11.696   2.806 -14.292  0.00  0.00      PROA  
ATOM   4289  HN  SER P 668     -12.440   2.657 -14.939  0.00  0.00      PROA  
ATOM   4290  CA  SER P 668     -10.886   4.039 -14.479  0.00  0.00      PROA  
ATOM   4291  HA  SER P 668     -10.659   4.454 -13.508  0.00  0.00      PROA  
ATOM   4292  CB  SER P 668      -9.569   3.945 -15.309  0.00  0.00      PROA  
ATOM   4293  HB1 SER P 668      -9.218   4.898 -15.757  0.00  0.00      PROA  
ATOM   4294  HB2 SER P 668      -9.658   3.223 -16.149  0.00  0.00      PROA  
ATOM   4295  OG  SER P 668      -8.548   3.422 -14.452  0.00  0.00      PROA  
ATOM   4296  HG1 SER P 668      -8.891   2.779 -13.827  0.00  0.00      PROA  
ATOM   4297  C   SER P 668     -11.773   5.019 -15.219  0.00  0.00      PROA  
ATOM   4298  O   SER P 668     -11.242   5.871 -15.946  0.00  0.00      PROA  
ATOM   4299  N   GLY P 669     -13.064   4.935 -15.142  0.00  0.00      PROA  
ATOM   4300  HN  GLY P 669     -13.543   4.389 -14.459  0.00  0.00      PROA  
ATOM   4301  CA  GLY P 669     -13.914   5.732 -16.102  0.00  0.00      PROA  
ATOM   4302  HA1 GLY P 669     -14.762   5.102 -16.328  0.00  0.00      PROA  
ATOM   4303  HA2 GLY P 669     -13.379   5.908 -17.023  0.00  0.00      PROA  
ATOM   4304  C   GLY P 669     -14.217   7.093 -15.616  0.00  0.00      PROA  
ATOM   4305  O   GLY P 669     -14.269   8.081 -16.372  0.00  0.00      PROA  
ATOM   4306  N   THR P 670     -14.229   7.237 -14.274  0.00  0.00      PROA  
ATOM   4307  HN  THR P 670     -14.328   6.451 -13.668  0.00  0.00      PROA  
ATOM   4308  CA  THR P 670     -14.134   8.485 -13.577  0.00  0.00      PROA  
ATOM   4309  HA  THR P 670     -14.920   9.181 -13.832  0.00  0.00      PROA  
ATOM   4310  CB  THR P 670     -14.284   8.236 -12.149  0.00  0.00      PROA  
ATOM   4311  HB  THR P 670     -14.025   9.183 -11.630  0.00  0.00      PROA  
ATOM   4312  OG1 THR P 670     -13.550   7.161 -11.695  0.00  0.00      PROA  
ATOM   4313  HG1 THR P 670     -13.379   7.233 -10.753  0.00  0.00      PROA  
ATOM   4314  CG2 THR P 670     -15.724   7.836 -11.916  0.00  0.00      PROA  
ATOM   4315 HG21 THR P 670     -15.940   6.887 -12.450  0.00  0.00      PROA  
ATOM   4316 HG22 THR P 670     -16.369   8.589 -12.418  0.00  0.00      PROA  
ATOM   4317 HG23 THR P 670     -15.856   7.609 -10.837  0.00  0.00      PROA  
ATOM   4318  C   THR P 670     -12.898   9.215 -13.838  0.00  0.00      PROA  
ATOM   4319  O   THR P 670     -12.854  10.367 -14.187  0.00  0.00      PROA  
ATOM   4320  N   ALA P 671     -11.804   8.484 -13.664  0.00  0.00      PROA  
ATOM   4321  HN  ALA P 671     -11.881   7.572 -13.270  0.00  0.00      PROA  
ATOM   4322  CA  ALA P 671     -10.489   8.967 -13.982  0.00  0.00      PROA  
ATOM   4323  HA  ALA P 671     -10.326   9.922 -13.505  0.00  0.00      PROA  
ATOM   4324  CB  ALA P 671      -9.506   7.880 -13.514  0.00  0.00      PROA  
ATOM   4325  HB1 ALA P 671      -9.533   7.034 -14.234  0.00  0.00      PROA  
ATOM   4326  HB2 ALA P 671      -9.811   7.593 -12.485  0.00  0.00      PROA  
ATOM   4327  HB3 ALA P 671      -8.464   8.265 -13.540  0.00  0.00      PROA  
ATOM   4328  C   ALA P 671     -10.234   9.437 -15.467  0.00  0.00      PROA  
ATOM   4329  O   ALA P 671      -9.727  10.474 -15.765  0.00  0.00      PROA  
ATOM   4330  N   ARG P 672     -10.672   8.562 -16.370  0.00  0.00      PROA  
ATOM   4331  HN  ARG P 672     -10.961   7.639 -16.129  0.00  0.00      PROA  
ATOM   4332  CA  ARG P 672     -10.570   8.942 -17.773  0.00  0.00      PROA  
ATOM   4333  HA  ARG P 672      -9.573   9.267 -18.030  0.00  0.00      PROA  
ATOM   4334  CB  ARG P 672     -10.915   7.726 -18.681  0.00  0.00      PROA  
ATOM   4335  HB1 ARG P 672     -11.020   8.138 -19.707  0.00  0.00      PROA  
ATOM   4336  HB2 ARG P 672     -11.919   7.320 -18.430  0.00  0.00      PROA  
ATOM   4337  CG  ARG P 672      -9.859   6.643 -18.695  0.00  0.00      PROA  
ATOM   4338  HG1 ARG P 672      -9.284   6.551 -17.749  0.00  0.00      PROA  
ATOM   4339  HG2 ARG P 672      -9.060   6.971 -19.394  0.00  0.00      PROA  
ATOM   4340  CD  ARG P 672     -10.331   5.245 -19.006  0.00  0.00      PROA  
ATOM   4341  HD1 ARG P 672     -11.201   4.998 -18.361  0.00  0.00      PROA  
ATOM   4342  HD2 ARG P 672      -9.623   4.401 -18.859  0.00  0.00      PROA  
ATOM   4343  NE  ARG P 672     -10.817   5.313 -20.409  0.00  0.00      PROA  
ATOM   4344  HE  ARG P 672     -10.394   6.002 -20.997  0.00  0.00      PROA  
ATOM   4345  CZ  ARG P 672     -12.004   4.855 -20.891  0.00  0.00      PROA  
ATOM   4346  NH1 ARG P 672     -12.323   5.337 -22.052  0.00  0.00      PROA  
ATOM   4347 HH11 ARG P 672     -13.089   4.847 -22.470  0.00  0.00      PROA  
ATOM   4348 HH12 ARG P 672     -11.596   5.634 -22.670  0.00  0.00      PROA  
ATOM   4349  NH2 ARG P 672     -12.793   4.105 -20.165  0.00  0.00      PROA  
ATOM   4350 HH21 ARG P 672     -12.388   3.480 -19.498  0.00  0.00      PROA  
ATOM   4351 HH22 ARG P 672     -13.792   4.134 -20.206  0.00  0.00      PROA  
ATOM   4352  C   ARG P 672     -11.442  10.101 -18.221  0.00  0.00      PROA  
ATOM   4353  O   ARG P 672     -11.068  10.937 -19.027  0.00  0.00      PROA  
ATOM   4354  N   TYR P 673     -12.675  10.264 -17.662  0.00  0.00      PROA  
ATOM   4355  HN  TYR P 673     -13.097   9.529 -17.136  0.00  0.00      PROA  
ATOM   4356  CA  TYR P 673     -13.557  11.389 -17.775  0.00  0.00      PROA  
ATOM   4357  HA  TYR P 673     -13.648  11.646 -18.820  0.00  0.00      PROA  
ATOM   4358  CB  TYR P 673     -14.966  11.035 -17.136  0.00  0.00      PROA  
ATOM   4359  HB1 TYR P 673     -14.775  10.541 -16.159  0.00  0.00      PROA  
ATOM   4360  HB2 TYR P 673     -15.491  10.350 -17.835  0.00  0.00      PROA  
ATOM   4361  CG  TYR P 673     -15.814  12.271 -17.091  0.00  0.00      PROA  
ATOM   4362  CD1 TYR P 673     -16.960  12.270 -17.994  0.00  0.00      PROA  
ATOM   4363  HD1 TYR P 673     -17.185  11.539 -18.756  0.00  0.00      PROA  
ATOM   4364  CE1 TYR P 673     -17.918  13.218 -17.726  0.00  0.00      PROA  
ATOM   4365  HE1 TYR P 673     -18.772  13.115 -18.380  0.00  0.00      PROA  
ATOM   4366  CZ  TYR P 673     -17.823  14.129 -16.666  0.00  0.00      PROA  
ATOM   4367  OH  TYR P 673     -18.743  15.161 -16.498  0.00  0.00      PROA  
ATOM   4368  HH  TYR P 673     -18.601  15.475 -15.602  0.00  0.00      PROA  
ATOM   4369  CD2 TYR P 673     -15.755  13.101 -16.067  0.00  0.00      PROA  
ATOM   4370  HD2 TYR P 673     -14.902  12.985 -15.416  0.00  0.00      PROA  
ATOM   4371  CE2 TYR P 673     -16.736  14.006 -15.779  0.00  0.00      PROA  
ATOM   4372  HE2 TYR P 673     -16.573  14.789 -15.053  0.00  0.00      PROA  
ATOM   4373  C   TYR P 673     -12.916  12.636 -17.150  0.00  0.00      PROA  
ATOM   4374  O   TYR P 673     -13.038  13.765 -17.685  0.00  0.00      PROA  
ATOM   4375  N   HSD P 674     -12.275  12.480 -15.999  0.00  0.00      PROA  
ATOM   4376  HN  HSD P 674     -12.345  11.625 -15.491  0.00  0.00      PROA  
ATOM   4377  CA  HSD P 674     -11.527  13.564 -15.337  0.00  0.00      PROA  
ATOM   4378  HA  HSD P 674     -12.342  14.264 -15.235  0.00  0.00      PROA  
ATOM   4379  CB  HSD P 674     -10.928  13.203 -13.889  0.00  0.00      PROA  
ATOM   4380  HB1 HSD P 674     -11.025  12.121 -13.656  0.00  0.00      PROA  
ATOM   4381  HB2 HSD P 674     -11.611  13.708 -13.173  0.00  0.00      PROA  
ATOM   4382  ND1 HSD P 674      -9.076  14.869 -13.362  0.00  0.00      PROA  
ATOM   4383  HD1 HSD P 674      -9.659  15.682 -13.351  0.00  0.00      PROA  
ATOM   4384  CG  HSD P 674      -9.520  13.559 -13.544  0.00  0.00      PROA  
ATOM   4385  CE1 HSD P 674      -7.757  14.756 -13.152  0.00  0.00      PROA  
ATOM   4386  HE1 HSD P 674      -7.181  15.663 -12.967  0.00  0.00      PROA  
ATOM   4387  NE2 HSD P 674      -7.344  13.493 -13.226  0.00  0.00      PROA  
ATOM   4388  CD2 HSD P 674      -8.460  12.734 -13.508  0.00  0.00      PROA  
ATOM   4389  HD2 HSD P 674      -8.428  11.694 -13.810  0.00  0.00      PROA  
ATOM   4390  C   HSD P 674     -10.415  14.180 -16.219  0.00  0.00      PROA  
ATOM   4391  O   HSD P 674     -10.143  15.373 -16.357  0.00  0.00      PROA  
ATOM   4392  N   THR P 675      -9.622  13.222 -16.811  0.00  0.00      PROA  
ATOM   4393  HN  THR P 675      -9.795  12.251 -16.666  0.00  0.00      PROA  
ATOM   4394  CA  THR P 675      -8.630  13.487 -17.831  0.00  0.00      PROA  
ATOM   4395  HA  THR P 675      -7.957  14.080 -17.229  0.00  0.00      PROA  
ATOM   4396  CB  THR P 675      -7.965  12.244 -18.315  0.00  0.00      PROA  
ATOM   4397  HB  THR P 675      -8.770  11.699 -18.853  0.00  0.00      PROA  
ATOM   4398  OG1 THR P 675      -7.387  11.327 -17.305  0.00  0.00      PROA  
ATOM   4399  HG1 THR P 675      -6.927  11.881 -16.670  0.00  0.00      PROA  
ATOM   4400  CG2 THR P 675      -6.836  12.603 -19.296  0.00  0.00      PROA  
ATOM   4401 HG21 THR P 675      -5.969  13.111 -18.823  0.00  0.00      PROA  
ATOM   4402 HG22 THR P 675      -7.079  13.243 -20.171  0.00  0.00      PROA  
ATOM   4403 HG23 THR P 675      -6.446  11.609 -19.604  0.00  0.00      PROA  
ATOM   4404  C   THR P 675      -9.184  14.258 -19.024  0.00  0.00      PROA  
ATOM   4405  O   THR P 675      -8.671  15.279 -19.522  0.00  0.00      PROA  
ATOM   4406  N   GLN P 676     -10.382  13.732 -19.503  0.00  0.00      PROA  
ATOM   4407  HN  GLN P 676     -10.690  12.879 -19.090  0.00  0.00      PROA  
ATOM   4408  CA  GLN P 676     -11.084  14.305 -20.629  0.00  0.00      PROA  
ATOM   4409  HA  GLN P 676     -10.356  14.419 -21.418  0.00  0.00      PROA  
ATOM   4410  CB  GLN P 676     -12.348  13.460 -21.137  0.00  0.00      PROA  
ATOM   4411  HB1 GLN P 676     -12.901  14.176 -21.783  0.00  0.00      PROA  
ATOM   4412  HB2 GLN P 676     -13.039  13.240 -20.296  0.00  0.00      PROA  
ATOM   4413  CG  GLN P 676     -12.075  12.156 -21.870  0.00  0.00      PROA  
ATOM   4414  HG1 GLN P 676     -12.667  11.905 -22.776  0.00  0.00      PROA  
ATOM   4415  HG2 GLN P 676     -12.340  11.311 -21.200  0.00  0.00      PROA  
ATOM   4416  CD  GLN P 676     -10.589  11.897 -22.181  0.00  0.00      PROA  
ATOM   4417  OE1 GLN P 676     -10.116  12.601 -23.075  0.00  0.00      PROA  
ATOM   4418  NE2 GLN P 676     -10.011  10.805 -21.651  0.00  0.00      PROA  
ATOM   4419 HE21 GLN P 676      -9.198  10.416 -22.084  0.00  0.00      PROA  
ATOM   4420 HE22 GLN P 676     -10.388  10.511 -20.772  0.00  0.00      PROA  
ATOM   4421  C   GLN P 676     -11.493  15.732 -20.415  0.00  0.00      PROA  
ATOM   4422  O   GLN P 676     -11.130  16.647 -21.122  0.00  0.00      PROA  
ATOM   4423  N   MET P 677     -12.023  15.965 -19.221  0.00  0.00      PROA  
ATOM   4424  HN  MET P 677     -12.280  15.272 -18.551  0.00  0.00      PROA  
ATOM   4425  CA  MET P 677     -12.323  17.314 -18.784  0.00  0.00      PROA  
ATOM   4426  HA  MET P 677     -12.935  17.686 -19.592  0.00  0.00      PROA  
ATOM   4427  CB  MET P 677     -13.104  17.388 -17.424  0.00  0.00      PROA  
ATOM   4428  HB1 MET P 677     -12.967  18.366 -16.915  0.00  0.00      PROA  
ATOM   4429  HB2 MET P 677     -12.618  16.677 -16.723  0.00  0.00      PROA  
ATOM   4430  CG  MET P 677     -14.550  16.993 -17.544  0.00  0.00      PROA  
ATOM   4431  HG1 MET P 677     -15.087  16.998 -16.571  0.00  0.00      PROA  
ATOM   4432  HG2 MET P 677     -14.554  15.962 -17.960  0.00  0.00      PROA  
ATOM   4433  SD  MET P 677     -15.450  18.143 -18.603  0.00  0.00      PROA  
ATOM   4434  CE  MET P 677     -17.156  17.553 -18.176  0.00  0.00      PROA  
ATOM   4435  HE1 MET P 677     -17.408  17.581 -17.094  0.00  0.00      PROA  
ATOM   4436  HE2 MET P 677     -17.379  16.502 -18.457  0.00  0.00      PROA  
ATOM   4437  HE3 MET P 677     -17.958  18.212 -18.572  0.00  0.00      PROA  
ATOM   4438  C   MET P 677     -11.105  18.286 -18.718  0.00  0.00      PROA  
ATOM   4439  O   MET P 677     -11.027  19.450 -19.149  0.00  0.00      PROA  
ATOM   4440  N   LEU P 678     -10.063  17.727 -18.092  0.00  0.00      PROA  
ATOM   4441  HN  LEU P 678     -10.013  16.749 -17.901  0.00  0.00      PROA  
ATOM   4442  CA  LEU P 678      -8.801  18.465 -17.919  0.00  0.00      PROA  
ATOM   4443  HA  LEU P 678      -8.930  19.351 -17.315  0.00  0.00      PROA  
ATOM   4444  CB  LEU P 678      -7.786  17.575 -17.221  0.00  0.00      PROA  
ATOM   4445  HB1 LEU P 678      -7.418  16.725 -17.833  0.00  0.00      PROA  
ATOM   4446  HB2 LEU P 678      -8.348  17.048 -16.420  0.00  0.00      PROA  
ATOM   4447  CG  LEU P 678      -6.448  18.200 -16.566  0.00  0.00      PROA  
ATOM   4448  HG  LEU P 678      -6.678  19.183 -16.101  0.00  0.00      PROA  
ATOM   4449  CD1 LEU P 678      -5.899  17.268 -15.489  0.00  0.00      PROA  
ATOM   4450 HD11 LEU P 678      -5.045  17.818 -15.037  0.00  0.00      PROA  
ATOM   4451 HD12 LEU P 678      -5.537  16.331 -15.963  0.00  0.00      PROA  
ATOM   4452 HD13 LEU P 678      -6.706  17.114 -14.741  0.00  0.00      PROA  
ATOM   4453  CD2 LEU P 678      -5.300  18.405 -17.523  0.00  0.00      PROA  
ATOM   4454 HD21 LEU P 678      -5.462  19.066 -18.401  0.00  0.00      PROA  
ATOM   4455 HD22 LEU P 678      -4.848  17.468 -17.911  0.00  0.00      PROA  
ATOM   4456 HD23 LEU P 678      -4.474  18.919 -16.987  0.00  0.00      PROA  
ATOM   4457  C   LEU P 678      -8.210  18.849 -19.297  0.00  0.00      PROA  
ATOM   4458  O   LEU P 678      -7.834  20.017 -19.533  0.00  0.00      PROA  
ATOM   4459  N   ARG P 679      -8.070  17.972 -20.320  0.00  0.00      PROA  
ATOM   4460  HN  ARG P 679      -8.447  17.073 -20.109  0.00  0.00      PROA  
ATOM   4461  CA  ARG P 679      -7.404  18.203 -21.600  0.00  0.00      PROA  
ATOM   4462  HA  ARG P 679      -6.597  18.902 -21.437  0.00  0.00      PROA  
ATOM   4463  CB  ARG P 679      -6.823  16.881 -22.127  0.00  0.00      PROA  
ATOM   4464  HB1 ARG P 679      -6.341  16.962 -23.125  0.00  0.00      PROA  
ATOM   4465  HB2 ARG P 679      -7.618  16.106 -22.172  0.00  0.00      PROA  
ATOM   4466  CG  ARG P 679      -5.665  16.329 -21.272  0.00  0.00      PROA  
ATOM   4467  HG1 ARG P 679      -6.208  15.732 -20.508  0.00  0.00      PROA  
ATOM   4468  HG2 ARG P 679      -5.044  17.139 -20.833  0.00  0.00      PROA  
ATOM   4469  CD  ARG P 679      -4.804  15.331 -22.063  0.00  0.00      PROA  
ATOM   4470  HD1 ARG P 679      -4.682  15.609 -23.132  0.00  0.00      PROA  
ATOM   4471  HD2 ARG P 679      -5.325  14.351 -22.117  0.00  0.00      PROA  
ATOM   4472  NE  ARG P 679      -3.523  15.175 -21.357  0.00  0.00      PROA  
ATOM   4473  HE  ARG P 679      -3.451  14.916 -20.394  0.00  0.00      PROA  
ATOM   4474  CZ  ARG P 679      -2.419  15.018 -22.098  0.00  0.00      PROA  
ATOM   4475  NH1 ARG P 679      -2.421  14.642 -23.378  0.00  0.00      PROA  
ATOM   4476 HH11 ARG P 679      -1.535  14.348 -23.735  0.00  0.00      PROA  
ATOM   4477 HH12 ARG P 679      -3.272  14.231 -23.705  0.00  0.00      PROA  
ATOM   4478  NH2 ARG P 679      -1.261  14.956 -21.516  0.00  0.00      PROA  
ATOM   4479 HH21 ARG P 679      -0.459  14.604 -21.998  0.00  0.00      PROA  
ATOM   4480 HH22 ARG P 679      -1.075  15.171 -20.557  0.00  0.00      PROA  
ATOM   4481  C   ARG P 679      -8.247  18.981 -22.638  0.00  0.00      PROA  
ATOM   4482  O   ARG P 679      -7.795  19.905 -23.298  0.00  0.00      PROA  
ATOM   4483  N   VAL P 680      -9.597  18.752 -22.660  0.00  0.00      PROA  
ATOM   4484  HN  VAL P 680     -10.014  18.040 -22.099  0.00  0.00      PROA  
ATOM   4485  CA  VAL P 680     -10.499  19.699 -23.368  0.00  0.00      PROA  
ATOM   4486  HA  VAL P 680     -10.064  19.784 -24.353  0.00  0.00      PROA  
ATOM   4487  CB  VAL P 680     -11.880  19.129 -23.457  0.00  0.00      PROA  
ATOM   4488  HB  VAL P 680     -11.659  18.041 -23.498  0.00  0.00      PROA  
ATOM   4489  CG1 VAL P 680     -12.764  19.296 -22.225  0.00  0.00      PROA  
ATOM   4490 HG11 VAL P 680     -12.240  19.001 -21.291  0.00  0.00      PROA  
ATOM   4491 HG12 VAL P 680     -13.556  18.517 -22.232  0.00  0.00      PROA  
ATOM   4492 HG13 VAL P 680     -13.182  20.293 -21.967  0.00  0.00      PROA  
ATOM   4493  CG2 VAL P 680     -12.580  19.561 -24.730  0.00  0.00      PROA  
ATOM   4494 HG21 VAL P 680     -13.561  19.071 -24.904  0.00  0.00      PROA  
ATOM   4495 HG22 VAL P 680     -12.036  19.326 -25.670  0.00  0.00      PROA  
ATOM   4496 HG23 VAL P 680     -12.755  20.656 -24.656  0.00  0.00      PROA  
ATOM   4497  C   VAL P 680     -10.510  21.149 -22.888  0.00  0.00      PROA  
ATOM   4498  O   VAL P 680     -10.375  22.105 -23.685  0.00  0.00      PROA  
ATOM   4499  N   ARG P 681     -10.602  21.389 -21.607  0.00  0.00      PROA  
ATOM   4500  HN  ARG P 681     -10.830  20.665 -20.961  0.00  0.00      PROA  
ATOM   4501  CA  ARG P 681     -10.485  22.669 -20.965  0.00  0.00      PROA  
ATOM   4502  HA  ARG P 681     -11.169  23.251 -21.564  0.00  0.00      PROA  
ATOM   4503  CB  ARG P 681     -11.033  22.630 -19.511  0.00  0.00      PROA  
ATOM   4504  HB1 ARG P 681     -10.897  23.668 -19.139  0.00  0.00      PROA  
ATOM   4505  HB2 ARG P 681     -10.404  21.918 -18.935  0.00  0.00      PROA  
ATOM   4506  CG  ARG P 681     -12.519  22.323 -19.341  0.00  0.00      PROA  
ATOM   4507  HG1 ARG P 681     -12.841  21.431 -19.921  0.00  0.00      PROA  
ATOM   4508  HG2 ARG P 681     -13.166  23.102 -19.799  0.00  0.00      PROA  
ATOM   4509  CD  ARG P 681     -12.845  22.121 -17.914  0.00  0.00      PROA  
ATOM   4510  HD1 ARG P 681     -12.559  23.033 -17.348  0.00  0.00      PROA  
ATOM   4511  HD2 ARG P 681     -12.401  21.172 -17.545  0.00  0.00      PROA  
ATOM   4512  NE  ARG P 681     -14.333  21.888 -17.863  0.00  0.00      PROA  
ATOM   4513  HE  ARG P 681     -14.864  21.781 -18.704  0.00  0.00      PROA  
ATOM   4514  CZ  ARG P 681     -15.000  21.490 -16.842  0.00  0.00      PROA  
ATOM   4515  NH1 ARG P 681     -14.533  21.280 -15.636  0.00  0.00      PROA  
ATOM   4516 HH11 ARG P 681     -15.099  20.774 -14.985  0.00  0.00      PROA  
ATOM   4517 HH12 ARG P 681     -13.546  21.371 -15.503  0.00  0.00      PROA  
ATOM   4518  NH2 ARG P 681     -16.232  21.212 -17.130  0.00  0.00      PROA  
ATOM   4519 HH21 ARG P 681     -16.545  21.252 -18.079  0.00  0.00      PROA  
ATOM   4520 HH22 ARG P 681     -16.784  20.721 -16.456  0.00  0.00      PROA  
ATOM   4521  C   ARG P 681      -9.207  23.544 -21.069  0.00  0.00      PROA  
ATOM   4522  O   ARG P 681      -9.268  24.702 -21.369  0.00  0.00      PROA  
ATOM   4523  N   GLU P 682      -8.049  22.925 -20.946  0.00  0.00      PROA  
ATOM   4524  HN  GLU P 682      -8.096  21.933 -20.848  0.00  0.00      PROA  
ATOM   4525  CA  GLU P 682      -6.715  23.428 -21.328  0.00  0.00      PROA  
ATOM   4526  HA  GLU P 682      -6.656  24.350 -20.769  0.00  0.00      PROA  
ATOM   4527  CB  GLU P 682      -5.561  22.370 -21.209  0.00  0.00      PROA  
ATOM   4528  HB1 GLU P 682      -4.624  22.719 -21.692  0.00  0.00      PROA  
ATOM   4529  HB2 GLU P 682      -5.884  21.391 -21.623  0.00  0.00      PROA  
ATOM   4530  CG  GLU P 682      -5.308  22.080 -19.731  0.00  0.00      PROA  
ATOM   4531  HG1 GLU P 682      -4.520  21.337 -19.486  0.00  0.00      PROA  
ATOM   4532  HG2 GLU P 682      -6.204  21.650 -19.234  0.00  0.00      PROA  
ATOM   4533  CD  GLU P 682      -4.887  23.363 -18.997  0.00  0.00      PROA  
ATOM   4534  OE1 GLU P 682      -5.830  23.984 -18.486  0.00  0.00      PROA  
ATOM   4535  OE2 GLU P 682      -3.709  23.807 -18.981  0.00  0.00      PROA  
ATOM   4536  C   GLU P 682      -6.783  23.816 -22.850  0.00  0.00      PROA  
ATOM   4537  O   GLU P 682      -6.276  24.862 -23.190  0.00  0.00      PROA  
ATOM   4538  N   PHE P 683      -7.375  22.971 -23.709  0.00  0.00      PROA  
ATOM   4539  HN  PHE P 683      -7.814  22.184 -23.283  0.00  0.00      PROA  
ATOM   4540  CA  PHE P 683      -7.577  23.287 -25.128  0.00  0.00      PROA  
ATOM   4541  HA  PHE P 683      -6.650  23.581 -25.598  0.00  0.00      PROA  
ATOM   4542  CB  PHE P 683      -8.032  22.004 -25.999  0.00  0.00      PROA  
ATOM   4543  HB1 PHE P 683      -8.952  21.580 -25.542  0.00  0.00      PROA  
ATOM   4544  HB2 PHE P 683      -7.261  21.205 -25.992  0.00  0.00      PROA  
ATOM   4545  CG  PHE P 683      -8.441  22.200 -27.439  0.00  0.00      PROA  
ATOM   4546  CD1 PHE P 683      -7.469  21.933 -28.412  0.00  0.00      PROA  
ATOM   4547  HD1 PHE P 683      -6.500  21.581 -28.090  0.00  0.00      PROA  
ATOM   4548  CE1 PHE P 683      -7.672  21.850 -29.744  0.00  0.00      PROA  
ATOM   4549  HE1 PHE P 683      -6.829  21.644 -30.387  0.00  0.00      PROA  
ATOM   4550  CZ  PHE P 683      -8.910  22.263 -30.219  0.00  0.00      PROA  
ATOM   4551  HZ  PHE P 683      -9.236  22.358 -31.245  0.00  0.00      PROA  
ATOM   4552  CD2 PHE P 683      -9.722  22.679 -27.986  0.00  0.00      PROA  
ATOM   4553  HD2 PHE P 683     -10.562  22.903 -27.345  0.00  0.00      PROA  
ATOM   4554  CE2 PHE P 683      -9.973  22.700 -29.371  0.00  0.00      PROA  
ATOM   4555  HE2 PHE P 683     -10.958  22.922 -29.755  0.00  0.00      PROA  
ATOM   4556  C   PHE P 683      -8.445  24.476 -25.384  0.00  0.00      PROA  
ATOM   4557  O   PHE P 683      -8.087  25.348 -26.182  0.00  0.00      PROA  
ATOM   4558  N   ILE P 684      -9.581  24.523 -24.722  0.00  0.00      PROA  
ATOM   4559  HN  ILE P 684      -9.658  23.811 -24.027  0.00  0.00      PROA  
ATOM   4560  CA  ILE P 684     -10.472  25.668 -24.750  0.00  0.00      PROA  
ATOM   4561  HA  ILE P 684     -10.781  25.942 -25.748  0.00  0.00      PROA  
ATOM   4562  CB  ILE P 684     -11.732  25.295 -23.943  0.00  0.00      PROA  
ATOM   4563  HB  ILE P 684     -11.336  24.721 -23.077  0.00  0.00      PROA  
ATOM   4564  CG2 ILE P 684     -12.482  26.492 -23.376  0.00  0.00      PROA  
ATOM   4565 HG21 ILE P 684     -11.840  27.136 -22.737  0.00  0.00      PROA  
ATOM   4566 HG22 ILE P 684     -13.295  26.135 -22.709  0.00  0.00      PROA  
ATOM   4567 HG23 ILE P 684     -12.852  27.040 -24.268  0.00  0.00      PROA  
ATOM   4568  CG1 ILE P 684     -12.611  24.298 -24.781  0.00  0.00      PROA  
ATOM   4569 HG11 ILE P 684     -11.972  23.546 -25.291  0.00  0.00      PROA  
ATOM   4570 HG12 ILE P 684     -13.059  24.869 -25.621  0.00  0.00      PROA  
ATOM   4571  CD  ILE P 684     -13.712  23.617 -23.999  0.00  0.00      PROA  
ATOM   4572  HD1 ILE P 684     -14.184  22.830 -24.625  0.00  0.00      PROA  
ATOM   4573  HD2 ILE P 684     -14.518  24.222 -23.532  0.00  0.00      PROA  
ATOM   4574  HD3 ILE P 684     -13.235  23.087 -23.147  0.00  0.00      PROA  
ATOM   4575  C   ILE P 684      -9.803  26.964 -24.297  0.00  0.00      PROA  
ATOM   4576  O   ILE P 684     -10.148  28.005 -24.853  0.00  0.00      PROA  
ATOM   4577  N   ARG P 685      -8.912  27.014 -23.293  0.00  0.00      PROA  
ATOM   4578  HN  ARG P 685      -8.657  26.152 -22.863  0.00  0.00      PROA  
ATOM   4579  CA  ARG P 685      -8.351  28.251 -22.859  0.00  0.00      PROA  
ATOM   4580  HA  ARG P 685      -8.972  29.125 -22.986  0.00  0.00      PROA  
ATOM   4581  CB  ARG P 685      -8.332  28.158 -21.219  0.00  0.00      PROA  
ATOM   4582  HB1 ARG P 685      -9.343  27.876 -20.855  0.00  0.00      PROA  
ATOM   4583  HB2 ARG P 685      -8.156  29.208 -20.900  0.00  0.00      PROA  
ATOM   4584  CG  ARG P 685      -7.157  27.331 -20.676  0.00  0.00      PROA  
ATOM   4585  HG1 ARG P 685      -6.263  27.583 -21.285  0.00  0.00      PROA  
ATOM   4586  HG2 ARG P 685      -7.284  26.253 -20.913  0.00  0.00      PROA  
ATOM   4587  CD  ARG P 685      -6.906  27.443 -19.196  0.00  0.00      PROA  
ATOM   4588  HD1 ARG P 685      -7.431  26.832 -18.431  0.00  0.00      PROA  
ATOM   4589  HD2 ARG P 685      -6.920  28.504 -18.865  0.00  0.00      PROA  
ATOM   4590  NE  ARG P 685      -5.570  26.716 -19.112  0.00  0.00      PROA  
ATOM   4591  HE  ARG P 685      -5.569  25.718 -19.045  0.00  0.00      PROA  
ATOM   4592  CZ  ARG P 685      -4.337  27.217 -19.044  0.00  0.00      PROA  
ATOM   4593  NH1 ARG P 685      -4.046  28.542 -19.162  0.00  0.00      PROA  
ATOM   4594 HH11 ARG P 685      -4.802  29.169 -19.350  0.00  0.00      PROA  
ATOM   4595 HH12 ARG P 685      -3.127  28.861 -18.934  0.00  0.00      PROA  
ATOM   4596  NH2 ARG P 685      -3.311  26.462 -18.896  0.00  0.00      PROA  
ATOM   4597 HH21 ARG P 685      -3.331  25.462 -18.890  0.00  0.00      PROA  
ATOM   4598 HH22 ARG P 685      -2.420  26.906 -18.794  0.00  0.00      PROA  
ATOM   4599  C   ARG P 685      -6.939  28.541 -23.502  0.00  0.00      PROA  
ATOM   4600  O   ARG P 685      -6.464  29.636 -23.793  0.00  0.00      PROA  
ATOM   4601  N   PHE P 686      -6.207  27.522 -24.012  0.00  0.00      PROA  
ATOM   4602  HN  PHE P 686      -6.393  26.563 -23.814  0.00  0.00      PROA  
ATOM   4603  CA  PHE P 686      -4.995  27.690 -24.793  0.00  0.00      PROA  
ATOM   4604  HA  PHE P 686      -4.278  28.285 -24.247  0.00  0.00      PROA  
ATOM   4605  CB  PHE P 686      -4.417  26.339 -25.035  0.00  0.00      PROA  
ATOM   4606  HB1 PHE P 686      -5.192  25.587 -25.297  0.00  0.00      PROA  
ATOM   4607  HB2 PHE P 686      -4.024  25.967 -24.064  0.00  0.00      PROA  
ATOM   4608  CG  PHE P 686      -3.414  26.191 -26.155  0.00  0.00      PROA  
ATOM   4609  CD1 PHE P 686      -1.994  26.328 -25.928  0.00  0.00      PROA  
ATOM   4610  HD1 PHE P 686      -1.581  26.539 -24.953  0.00  0.00      PROA  
ATOM   4611  CE1 PHE P 686      -1.155  26.114 -27.005  0.00  0.00      PROA  
ATOM   4612  HE1 PHE P 686      -0.089  26.010 -26.871  0.00  0.00      PROA  
ATOM   4613  CZ  PHE P 686      -1.617  25.783 -28.277  0.00  0.00      PROA  
ATOM   4614  HZ  PHE P 686      -0.913  25.601 -29.076  0.00  0.00      PROA  
ATOM   4615  CD2 PHE P 686      -3.873  25.788 -27.423  0.00  0.00      PROA  
ATOM   4616  HD2 PHE P 686      -4.886  25.575 -27.731  0.00  0.00      PROA  
ATOM   4617  CE2 PHE P 686      -2.982  25.611 -28.509  0.00  0.00      PROA  
ATOM   4618  HE2 PHE P 686      -3.350  25.263 -29.463  0.00  0.00      PROA  
ATOM   4619  C   PHE P 686      -5.377  28.442 -26.113  0.00  0.00      PROA  
ATOM   4620  O   PHE P 686      -4.634  29.223 -26.661  0.00  0.00      PROA  
ATOM   4621  N   HSD P 687      -6.469  28.040 -26.712  0.00  0.00      PROA  
ATOM   4622  HN  HSD P 687      -7.000  27.313 -26.283  0.00  0.00      PROA  
ATOM   4623  CA  HSD P 687      -7.028  28.696 -27.934  0.00  0.00      PROA  
ATOM   4624  HA  HSD P 687      -6.179  29.078 -28.481  0.00  0.00      PROA  
ATOM   4625  CB  HSD P 687      -7.737  27.664 -28.816  0.00  0.00      PROA  
ATOM   4626  HB1 HSD P 687      -8.136  28.155 -29.730  0.00  0.00      PROA  
ATOM   4627  HB2 HSD P 687      -8.526  27.113 -28.261  0.00  0.00      PROA  
ATOM   4628  ND1 HSD P 687      -5.767  26.939 -30.218  0.00  0.00      PROA  
ATOM   4629  HD1 HSD P 687      -5.521  27.892 -30.398  0.00  0.00      PROA  
ATOM   4630  CG  HSD P 687      -6.826  26.626 -29.384  0.00  0.00      PROA  
ATOM   4631  CE1 HSD P 687      -5.326  25.775 -30.758  0.00  0.00      PROA  
ATOM   4632  HE1 HSD P 687      -4.585  25.601 -31.538  0.00  0.00      PROA  
ATOM   4633  NE2 HSD P 687      -6.017  24.730 -30.301  0.00  0.00      PROA  
ATOM   4634  CD2 HSD P 687      -6.952  25.293 -29.471  0.00  0.00      PROA  
ATOM   4635  HD2 HSD P 687      -7.736  24.657 -29.079  0.00  0.00      PROA  
ATOM   4636  C   HSD P 687      -8.046  29.809 -27.630  0.00  0.00      PROA  
ATOM   4637  O   HSD P 687      -8.648  30.411 -28.540  0.00  0.00      PROA  
ATOM   4638  N   GLN P 688      -8.129  30.245 -26.297  0.00  0.00      PROA  
ATOM   4639  HN  GLN P 688      -7.511  29.701 -25.735  0.00  0.00      PROA  
ATOM   4640  CA  GLN P 688      -8.781  31.426 -25.810  0.00  0.00      PROA  
ATOM   4641  HA  GLN P 688      -8.784  31.418 -24.730  0.00  0.00      PROA  
ATOM   4642  CB  GLN P 688      -7.944  32.717 -26.243  0.00  0.00      PROA  
ATOM   4643  HB1 GLN P 688      -8.234  33.687 -25.786  0.00  0.00      PROA  
ATOM   4644  HB2 GLN P 688      -7.900  32.965 -27.325  0.00  0.00      PROA  
ATOM   4645  CG  GLN P 688      -6.501  32.485 -25.737  0.00  0.00      PROA  
ATOM   4646  HG1 GLN P 688      -5.975  31.603 -26.160  0.00  0.00      PROA  
ATOM   4647  HG2 GLN P 688      -6.431  32.410 -24.631  0.00  0.00      PROA  
ATOM   4648  CD  GLN P 688      -5.401  33.610 -26.039  0.00  0.00      PROA  
ATOM   4649  OE1 GLN P 688      -4.341  33.360 -26.616  0.00  0.00      PROA  
ATOM   4650  NE2 GLN P 688      -5.729  34.797 -25.537  0.00  0.00      PROA  
ATOM   4651 HE21 GLN P 688      -6.635  34.930 -25.136  0.00  0.00      PROA  
ATOM   4652 HE22 GLN P 688      -5.044  35.521 -25.617  0.00  0.00      PROA  
ATOM   4653  C   GLN P 688     -10.169  31.601 -26.263  0.00  0.00      PROA  
ATOM   4654  O   GLN P 688     -10.654  32.629 -26.793  0.00  0.00      PROA  
ATOM   4655  N   ILE P 689     -10.924  30.510 -26.211  0.00  0.00      PROA  
ATOM   4656  HN  ILE P 689     -10.665  29.662 -25.754  0.00  0.00      PROA  
ATOM   4657  CA  ILE P 689     -12.243  30.363 -27.033  0.00  0.00      PROA  
ATOM   4658  HA  ILE P 689     -12.088  30.845 -27.987  0.00  0.00      PROA  
ATOM   4659  CB  ILE P 689     -12.649  28.898 -27.279  0.00  0.00      PROA  
ATOM   4660  HB  ILE P 689     -12.682  28.392 -26.291  0.00  0.00      PROA  
ATOM   4661  CG2 ILE P 689     -14.059  28.749 -27.892  0.00  0.00      PROA  
ATOM   4662 HG21 ILE P 689     -14.217  29.313 -28.836  0.00  0.00      PROA  
ATOM   4663 HG22 ILE P 689     -14.863  29.146 -27.235  0.00  0.00      PROA  
ATOM   4664 HG23 ILE P 689     -14.106  27.664 -28.124  0.00  0.00      PROA  
ATOM   4665  CG1 ILE P 689     -11.456  28.219 -27.978  0.00  0.00      PROA  
ATOM   4666 HG11 ILE P 689     -10.524  28.479 -27.432  0.00  0.00      PROA  
ATOM   4667 HG12 ILE P 689     -11.270  28.693 -28.965  0.00  0.00      PROA  
ATOM   4668  CD  ILE P 689     -11.620  26.722 -28.130  0.00  0.00      PROA  
ATOM   4669  HD1 ILE P 689     -10.757  26.059 -27.904  0.00  0.00      PROA  
ATOM   4670  HD2 ILE P 689     -12.038  26.549 -29.145  0.00  0.00      PROA  
ATOM   4671  HD3 ILE P 689     -12.446  26.340 -27.493  0.00  0.00      PROA  
ATOM   4672  C   ILE P 689     -13.423  31.243 -26.481  0.00  0.00      PROA  
ATOM   4673  O   ILE P 689     -13.674  31.027 -25.299  0.00  0.00      PROA  
ATOM   4674  N   PRO P 690     -14.064  32.195 -27.189  0.00  0.00      PROA  
ATOM   4675  CD  PRO P 690     -13.891  32.527 -28.614  0.00  0.00      PROA  
ATOM   4676  HD1 PRO P 690     -14.474  31.751 -29.154  0.00  0.00      PROA  
ATOM   4677  HD2 PRO P 690     -12.880  32.403 -29.058  0.00  0.00      PROA  
ATOM   4678  CA  PRO P 690     -15.280  32.844 -26.659  0.00  0.00      PROA  
ATOM   4679  HA  PRO P 690     -14.895  33.473 -25.870  0.00  0.00      PROA  
ATOM   4680  CB  PRO P 690     -15.753  33.776 -27.739  0.00  0.00      PROA  
ATOM   4681  HB1 PRO P 690     -15.983  34.773 -27.305  0.00  0.00      PROA  
ATOM   4682  HB2 PRO P 690     -16.654  33.312 -28.193  0.00  0.00      PROA  
ATOM   4683  CG  PRO P 690     -14.593  33.872 -28.822  0.00  0.00      PROA  
ATOM   4684  HG1 PRO P 690     -14.980  33.904 -29.863  0.00  0.00      PROA  
ATOM   4685  HG2 PRO P 690     -13.896  34.715 -28.631  0.00  0.00      PROA  
ATOM   4686  C   PRO P 690     -16.411  32.040 -26.070  0.00  0.00      PROA  
ATOM   4687  O   PRO P 690     -16.838  31.040 -26.651  0.00  0.00      PROA  
ATOM   4688  N   ASN P 691     -16.858  32.527 -24.960  0.00  0.00      PROA  
ATOM   4689  HN  ASN P 691     -16.385  33.300 -24.544  0.00  0.00      PROA  
ATOM   4690  CA  ASN P 691     -18.196  32.336 -24.389  0.00  0.00      PROA  
ATOM   4691  HA  ASN P 691     -18.875  32.992 -24.913  0.00  0.00      PROA  
ATOM   4692  CB  ASN P 691     -18.241  32.781 -22.874  0.00  0.00      PROA  
ATOM   4693  HB1 ASN P 691     -17.659  32.102 -22.215  0.00  0.00      PROA  
ATOM   4694  HB2 ASN P 691     -19.290  32.773 -22.510  0.00  0.00      PROA  
ATOM   4695  CG  ASN P 691     -17.862  34.256 -22.682  0.00  0.00      PROA  
ATOM   4696  OD1 ASN P 691     -17.734  34.989 -23.672  0.00  0.00      PROA  
ATOM   4697  ND2 ASN P 691     -17.758  34.699 -21.382  0.00  0.00      PROA  
ATOM   4698 HD21 ASN P 691     -18.057  34.051 -20.682  0.00  0.00      PROA  
ATOM   4699 HD22 ASN P 691     -17.444  35.626 -21.175  0.00  0.00      PROA  
ATOM   4700  C   ASN P 691     -18.779  30.945 -24.511  0.00  0.00      PROA  
ATOM   4701  O   ASN P 691     -18.177  29.970 -24.197  0.00  0.00      PROA  
ATOM   4702  N   PRO P 692     -20.002  30.680 -25.012  0.00  0.00      PROA  
ATOM   4703  CD  PRO P 692     -20.936  31.706 -25.615  0.00  0.00      PROA  
ATOM   4704  HD1 PRO P 692     -20.409  32.292 -26.398  0.00  0.00      PROA  
ATOM   4705  HD2 PRO P 692     -21.415  32.422 -24.912  0.00  0.00      PROA  
ATOM   4706  CA  PRO P 692     -20.614  29.314 -24.933  0.00  0.00      PROA  
ATOM   4707  HA  PRO P 692     -20.509  29.021 -23.899  0.00  0.00      PROA  
ATOM   4708  CB  PRO P 692     -22.142  29.664 -25.234  0.00  0.00      PROA  
ATOM   4709  HB1 PRO P 692     -22.680  29.937 -24.301  0.00  0.00      PROA  
ATOM   4710  HB2 PRO P 692     -22.588  28.764 -25.709  0.00  0.00      PROA  
ATOM   4711  CG  PRO P 692     -22.000  30.809 -26.259  0.00  0.00      PROA  
ATOM   4712  HG1 PRO P 692     -21.621  30.354 -27.199  0.00  0.00      PROA  
ATOM   4713  HG2 PRO P 692     -22.897  31.463 -26.290  0.00  0.00      PROA  
ATOM   4714  C   PRO P 692     -20.073  28.327 -25.881  0.00  0.00      PROA  
ATOM   4715  O   PRO P 692     -20.524  27.157 -25.927  0.00  0.00      PROA  
ATOM   4716  N   LEU P 693     -19.087  28.666 -26.768  0.00  0.00      PROA  
ATOM   4717  HN  LEU P 693     -18.690  29.566 -26.606  0.00  0.00      PROA  
ATOM   4718  CA  LEU P 693     -18.522  27.791 -27.709  0.00  0.00      PROA  
ATOM   4719  HA  LEU P 693     -19.255  27.148 -28.174  0.00  0.00      PROA  
ATOM   4720  CB  LEU P 693     -17.697  28.567 -28.745  0.00  0.00      PROA  
ATOM   4721  HB1 LEU P 693     -17.302  27.782 -29.424  0.00  0.00      PROA  
ATOM   4722  HB2 LEU P 693     -16.806  29.069 -28.309  0.00  0.00      PROA  
ATOM   4723  CG  LEU P 693     -18.589  29.622 -29.524  0.00  0.00      PROA  
ATOM   4724  HG  LEU P 693     -18.730  30.493 -28.850  0.00  0.00      PROA  
ATOM   4725  CD1 LEU P 693     -17.755  30.223 -30.676  0.00  0.00      PROA  
ATOM   4726 HD11 LEU P 693     -16.917  30.792 -30.220  0.00  0.00      PROA  
ATOM   4727 HD12 LEU P 693     -18.311  30.954 -31.300  0.00  0.00      PROA  
ATOM   4728 HD13 LEU P 693     -17.320  29.388 -31.267  0.00  0.00      PROA  
ATOM   4729  CD2 LEU P 693     -19.944  29.003 -29.963  0.00  0.00      PROA  
ATOM   4730 HD21 LEU P 693     -19.918  27.974 -30.382  0.00  0.00      PROA  
ATOM   4731 HD22 LEU P 693     -20.467  29.653 -30.697  0.00  0.00      PROA  
ATOM   4732 HD23 LEU P 693     -20.543  28.914 -29.031  0.00  0.00      PROA  
ATOM   4733  C   LEU P 693     -17.520  26.880 -27.029  0.00  0.00      PROA  
ATOM   4734  O   LEU P 693     -17.192  25.776 -27.379  0.00  0.00      PROA  
ATOM   4735  N   ARG P 694     -17.097  27.322 -25.840  0.00  0.00      PROA  
ATOM   4736  HN  ARG P 694     -17.118  28.273 -25.543  0.00  0.00      PROA  
ATOM   4737  CA  ARG P 694     -16.344  26.477 -24.888  0.00  0.00      PROA  
ATOM   4738  HA  ARG P 694     -15.456  25.975 -25.242  0.00  0.00      PROA  
ATOM   4739  CB  ARG P 694     -16.026  27.365 -23.631  0.00  0.00      PROA  
ATOM   4740  HB1 ARG P 694     -15.393  26.770 -22.940  0.00  0.00      PROA  
ATOM   4741  HB2 ARG P 694     -16.978  27.553 -23.091  0.00  0.00      PROA  
ATOM   4742  CG  ARG P 694     -15.361  28.709 -23.983  0.00  0.00      PROA  
ATOM   4743  HG1 ARG P 694     -15.934  29.273 -24.749  0.00  0.00      PROA  
ATOM   4744  HG2 ARG P 694     -14.407  28.570 -24.534  0.00  0.00      PROA  
ATOM   4745  CD  ARG P 694     -15.193  29.739 -22.877  0.00  0.00      PROA  
ATOM   4746  HD1 ARG P 694     -15.979  29.574 -22.110  0.00  0.00      PROA  
ATOM   4747  HD2 ARG P 694     -15.156  30.828 -23.092  0.00  0.00      PROA  
ATOM   4748  NE  ARG P 694     -13.969  29.306 -22.223  0.00  0.00      PROA  
ATOM   4749  HE  ARG P 694     -13.925  28.412 -21.776  0.00  0.00      PROA  
ATOM   4750  CZ  ARG P 694     -12.922  30.129 -22.060  0.00  0.00      PROA  
ATOM   4751  NH1 ARG P 694     -12.847  31.336 -22.693  0.00  0.00      PROA  
ATOM   4752 HH11 ARG P 694     -13.492  31.552 -23.426  0.00  0.00      PROA  
ATOM   4753 HH12 ARG P 694     -11.978  31.828 -22.730  0.00  0.00      PROA  
ATOM   4754  NH2 ARG P 694     -11.974  29.705 -21.198  0.00  0.00      PROA  
ATOM   4755 HH21 ARG P 694     -12.110  28.847 -20.702  0.00  0.00      PROA  
ATOM   4756 HH22 ARG P 694     -11.197  30.327 -21.103  0.00  0.00      PROA  
ATOM   4757  C   ARG P 694     -17.173  25.279 -24.475  0.00  0.00      PROA  
ATOM   4758  O   ARG P 694     -16.766  24.118 -24.541  0.00  0.00      PROA  
ATOM   4759  N   GLN P 695     -18.411  25.545 -24.024  0.00  0.00      PROA  
ATOM   4760  HN  GLN P 695     -18.759  26.474 -24.122  0.00  0.00      PROA  
ATOM   4761  CA  GLN P 695     -19.401  24.627 -23.541  0.00  0.00      PROA  
ATOM   4762  HA  GLN P 695     -18.882  23.994 -22.836  0.00  0.00      PROA  
ATOM   4763  CB  GLN P 695     -20.550  25.284 -22.788  0.00  0.00      PROA  
ATOM   4764  HB1 GLN P 695     -21.156  25.717 -23.613  0.00  0.00      PROA  
ATOM   4765  HB2 GLN P 695     -20.084  26.007 -22.085  0.00  0.00      PROA  
ATOM   4766  CG  GLN P 695     -21.365  24.221 -22.011  0.00  0.00      PROA  
ATOM   4767  HG1 GLN P 695     -21.838  23.486 -22.696  0.00  0.00      PROA  
ATOM   4768  HG2 GLN P 695     -22.229  24.623 -21.440  0.00  0.00      PROA  
ATOM   4769  CD  GLN P 695     -20.495  23.492 -20.937  0.00  0.00      PROA  
ATOM   4770  OE1 GLN P 695     -20.129  24.040 -19.916  0.00  0.00      PROA  
ATOM   4771  NE2 GLN P 695     -20.261  22.205 -21.109  0.00  0.00      PROA  
ATOM   4772 HE21 GLN P 695     -19.613  21.794 -20.468  0.00  0.00      PROA  
ATOM   4773 HE22 GLN P 695     -20.581  21.719 -21.922  0.00  0.00      PROA  
ATOM   4774  C   GLN P 695     -19.798  23.622 -24.597  0.00  0.00      PROA  
ATOM   4775  O   GLN P 695     -19.862  22.463 -24.284  0.00  0.00      PROA  
ATOM   4776  N   ARG P 696     -20.056  24.061 -25.866  0.00  0.00      PROA  
ATOM   4777  HN  ARG P 696     -20.154  25.041 -26.022  0.00  0.00      PROA  
ATOM   4778  CA  ARG P 696     -20.352  23.214 -27.003  0.00  0.00      PROA  
ATOM   4779  HA  ARG P 696     -21.185  22.567 -26.771  0.00  0.00      PROA  
ATOM   4780  CB  ARG P 696     -20.748  24.026 -28.324  0.00  0.00      PROA  
ATOM   4781  HB1 ARG P 696     -21.035  23.240 -29.054  0.00  0.00      PROA  
ATOM   4782  HB2 ARG P 696     -19.878  24.489 -28.836  0.00  0.00      PROA  
ATOM   4783  CG  ARG P 696     -21.930  25.051 -28.326  0.00  0.00      PROA  
ATOM   4784  HG1 ARG P 696     -22.045  25.245 -29.414  0.00  0.00      PROA  
ATOM   4785  HG2 ARG P 696     -21.719  26.020 -27.825  0.00  0.00      PROA  
ATOM   4786  CD  ARG P 696     -23.329  24.810 -27.670  0.00  0.00      PROA  
ATOM   4787  HD1 ARG P 696     -24.163  25.439 -28.049  0.00  0.00      PROA  
ATOM   4788  HD2 ARG P 696     -23.293  24.978 -26.573  0.00  0.00      PROA  
ATOM   4789  NE  ARG P 696     -23.540  23.363 -27.944  0.00  0.00      PROA  
ATOM   4790  HE  ARG P 696     -23.372  22.769 -27.158  0.00  0.00      PROA  
ATOM   4791  CZ  ARG P 696     -24.115  22.846 -29.059  0.00  0.00      PROA  
ATOM   4792  NH1 ARG P 696     -24.356  23.649 -30.043  0.00  0.00      PROA  
ATOM   4793 HH11 ARG P 696     -24.153  24.617 -29.897  0.00  0.00      PROA  
ATOM   4794 HH12 ARG P 696     -24.445  23.256 -30.959  0.00  0.00      PROA  
ATOM   4795  NH2 ARG P 696     -24.352  21.513 -29.052  0.00  0.00      PROA  
ATOM   4796 HH21 ARG P 696     -24.548  21.157 -28.138  0.00  0.00      PROA  
ATOM   4797 HH22 ARG P 696     -24.768  21.057 -29.839  0.00  0.00      PROA  
ATOM   4798  C   ARG P 696     -19.212  22.254 -27.364  0.00  0.00      PROA  
ATOM   4799  O   ARG P 696     -19.383  21.047 -27.410  0.00  0.00      PROA  
ATOM   4800  N   LEU P 697     -17.961  22.794 -27.305  0.00  0.00      PROA  
ATOM   4801  HN  LEU P 697     -17.806  23.776 -27.222  0.00  0.00      PROA  
ATOM   4802  CA  LEU P 697     -16.785  21.984 -27.574  0.00  0.00      PROA  
ATOM   4803  HA  LEU P 697     -16.948  21.465 -28.508  0.00  0.00      PROA  
ATOM   4804  CB  LEU P 697     -15.460  22.906 -27.642  0.00  0.00      PROA  
ATOM   4805  HB1 LEU P 697     -14.584  22.282 -27.364  0.00  0.00      PROA  
ATOM   4806  HB2 LEU P 697     -15.577  23.695 -26.868  0.00  0.00      PROA  
ATOM   4807  CG  LEU P 697     -15.282  23.568 -29.015  0.00  0.00      PROA  
ATOM   4808  HG  LEU P 697     -16.198  24.175 -29.180  0.00  0.00      PROA  
ATOM   4809  CD1 LEU P 697     -14.031  24.423 -29.089  0.00  0.00      PROA  
ATOM   4810 HD11 LEU P 697     -13.182  23.774 -29.393  0.00  0.00      PROA  
ATOM   4811 HD12 LEU P 697     -13.793  24.871 -28.101  0.00  0.00      PROA  
ATOM   4812 HD13 LEU P 697     -14.117  25.221 -29.858  0.00  0.00      PROA  
ATOM   4813  CD2 LEU P 697     -15.241  22.605 -30.213  0.00  0.00      PROA  
ATOM   4814 HD21 LEU P 697     -16.137  22.593 -30.870  0.00  0.00      PROA  
ATOM   4815 HD22 LEU P 697     -14.872  21.569 -30.055  0.00  0.00      PROA  
ATOM   4816 HD23 LEU P 697     -14.521  23.060 -30.925  0.00  0.00      PROA  
ATOM   4817  C   LEU P 697     -16.568  20.865 -26.525  0.00  0.00      PROA  
ATOM   4818  O   LEU P 697     -16.331  19.665 -26.790  0.00  0.00      PROA  
ATOM   4819  N   GLU P 698     -16.691  21.283 -25.221  0.00  0.00      PROA  
ATOM   4820  HN  GLU P 698     -16.934  22.240 -25.087  0.00  0.00      PROA  
ATOM   4821  CA  GLU P 698     -16.731  20.395 -24.021  0.00  0.00      PROA  
ATOM   4822  HA  GLU P 698     -15.845  19.777 -24.026  0.00  0.00      PROA  
ATOM   4823  CB  GLU P 698     -16.826  21.191 -22.725  0.00  0.00      PROA  
ATOM   4824  HB1 GLU P 698     -17.605  21.965 -22.892  0.00  0.00      PROA  
ATOM   4825  HB2 GLU P 698     -15.892  21.786 -22.640  0.00  0.00      PROA  
ATOM   4826  CG  GLU P 698     -17.114  20.467 -21.425  0.00  0.00      PROA  
ATOM   4827  HG1 GLU P 698     -16.566  19.514 -21.265  0.00  0.00      PROA  
ATOM   4828  HG2 GLU P 698     -18.171  20.137 -21.337  0.00  0.00      PROA  
ATOM   4829  CD  GLU P 698     -16.919  21.356 -20.203  0.00  0.00      PROA  
ATOM   4830  OE1 GLU P 698     -17.820  21.633 -19.398  0.00  0.00      PROA  
ATOM   4831  OE2 GLU P 698     -15.792  21.829 -20.004  0.00  0.00      PROA  
ATOM   4832  C   GLU P 698     -17.879  19.450 -24.080  0.00  0.00      PROA  
ATOM   4833  O   GLU P 698     -17.702  18.231 -23.833  0.00  0.00      PROA  
ATOM   4834  N   GLU P 699     -19.136  19.860 -24.499  0.00  0.00      PROA  
ATOM   4835  HN  GLU P 699     -19.346  20.824 -24.639  0.00  0.00      PROA  
ATOM   4836  CA  GLU P 699     -20.250  19.036 -24.714  0.00  0.00      PROA  
ATOM   4837  HA  GLU P 699     -20.535  18.532 -23.803  0.00  0.00      PROA  
ATOM   4838  CB  GLU P 699     -21.511  19.872 -25.112  0.00  0.00      PROA  
ATOM   4839  HB1 GLU P 699     -21.127  20.786 -25.614  0.00  0.00      PROA  
ATOM   4840  HB2 GLU P 699     -22.026  20.132 -24.162  0.00  0.00      PROA  
ATOM   4841  CG  GLU P 699     -22.631  19.340 -26.013  0.00  0.00      PROA  
ATOM   4842  HG1 GLU P 699     -23.033  18.389 -25.603  0.00  0.00      PROA  
ATOM   4843  HG2 GLU P 699     -22.239  18.982 -26.989  0.00  0.00      PROA  
ATOM   4844  CD  GLU P 699     -23.805  20.299 -26.257  0.00  0.00      PROA  
ATOM   4845  OE1 GLU P 699     -23.874  21.510 -25.899  0.00  0.00      PROA  
ATOM   4846  OE2 GLU P 699     -24.690  19.785 -26.959  0.00  0.00      PROA  
ATOM   4847  C   GLU P 699     -20.118  17.903 -25.782  0.00  0.00      PROA  
ATOM   4848  O   GLU P 699     -20.498  16.732 -25.576  0.00  0.00      PROA  
ATOM   4849  N   TYR P 700     -19.541  18.305 -26.980  0.00  0.00      PROA  
ATOM   4850  HN  TYR P 700     -19.392  19.272 -27.170  0.00  0.00      PROA  
ATOM   4851  CA  TYR P 700     -19.262  17.489 -28.142  0.00  0.00      PROA  
ATOM   4852  HA  TYR P 700     -20.154  17.010 -28.519  0.00  0.00      PROA  
ATOM   4853  CB  TYR P 700     -18.641  18.411 -29.229  0.00  0.00      PROA  
ATOM   4854  HB1 TYR P 700     -18.292  17.683 -29.992  0.00  0.00      PROA  
ATOM   4855  HB2 TYR P 700     -17.755  18.981 -28.876  0.00  0.00      PROA  
ATOM   4856  CG  TYR P 700     -19.630  19.282 -29.965  0.00  0.00      PROA  
ATOM   4857  CD1 TYR P 700     -21.078  19.134 -29.924  0.00  0.00      PROA  
ATOM   4858  HD1 TYR P 700     -21.534  18.307 -29.400  0.00  0.00      PROA  
ATOM   4859  CE1 TYR P 700     -21.852  20.216 -30.459  0.00  0.00      PROA  
ATOM   4860  HE1 TYR P 700     -22.927  20.122 -30.497  0.00  0.00      PROA  
ATOM   4861  CZ  TYR P 700     -21.183  21.273 -31.217  0.00  0.00      PROA  
ATOM   4862  OH  TYR P 700     -21.997  22.300 -31.848  0.00  0.00      PROA  
ATOM   4863  HH  TYR P 700     -22.836  21.835 -31.871  0.00  0.00      PROA  
ATOM   4864  CD2 TYR P 700     -19.089  20.347 -30.664  0.00  0.00      PROA  
ATOM   4865  HD2 TYR P 700     -18.013  20.418 -30.717  0.00  0.00      PROA  
ATOM   4866  CE2 TYR P 700     -19.789  21.343 -31.323  0.00  0.00      PROA  
ATOM   4867  HE2 TYR P 700     -19.170  22.083 -31.807  0.00  0.00      PROA  
ATOM   4868  C   TYR P 700     -18.214  16.381 -27.824  0.00  0.00      PROA  
ATOM   4869  O   TYR P 700     -18.245  15.256 -28.259  0.00  0.00      PROA  
ATOM   4870  N   PHE P 701     -17.230  16.752 -27.013  0.00  0.00      PROA  
ATOM   4871  HN  PHE P 701     -17.165  17.680 -26.654  0.00  0.00      PROA  
ATOM   4872  CA  PHE P 701     -16.109  15.930 -26.630  0.00  0.00      PROA  
ATOM   4873  HA  PHE P 701     -15.669  15.568 -27.547  0.00  0.00      PROA  
ATOM   4874  CB  PHE P 701     -15.055  16.825 -25.996  0.00  0.00      PROA  
ATOM   4875  HB1 PHE P 701     -15.327  17.266 -25.013  0.00  0.00      PROA  
ATOM   4876  HB2 PHE P 701     -14.909  17.684 -26.685  0.00  0.00      PROA  
ATOM   4877  CG  PHE P 701     -13.664  16.192 -25.776  0.00  0.00      PROA  
ATOM   4878  CD1 PHE P 701     -13.243  15.620 -24.535  0.00  0.00      PROA  
ATOM   4879  HD1 PHE P 701     -13.949  15.625 -23.718  0.00  0.00      PROA  
ATOM   4880  CE1 PHE P 701     -12.036  14.999 -24.353  0.00  0.00      PROA  
ATOM   4881  HE1 PHE P 701     -11.766  14.608 -23.383  0.00  0.00      PROA  
ATOM   4882  CZ  PHE P 701     -11.191  14.881 -25.531  0.00  0.00      PROA  
ATOM   4883  HZ  PHE P 701     -10.375  14.184 -25.408  0.00  0.00      PROA  
ATOM   4884  CD2 PHE P 701     -12.832  16.013 -26.896  0.00  0.00      PROA  
ATOM   4885  HD2 PHE P 701     -13.165  16.414 -27.842  0.00  0.00      PROA  
ATOM   4886  CE2 PHE P 701     -11.657  15.313 -26.777  0.00  0.00      PROA  
ATOM   4887  HE2 PHE P 701     -11.099  15.059 -27.666  0.00  0.00      PROA  
ATOM   4888  C   PHE P 701     -16.649  14.868 -25.799  0.00  0.00      PROA  
ATOM   4889  O   PHE P 701     -16.319  13.718 -26.040  0.00  0.00      PROA  
ATOM   4890  N   GLN P 702     -17.493  15.215 -24.769  0.00  0.00      PROA  
ATOM   4891  HN  GLN P 702     -17.635  16.159 -24.481  0.00  0.00      PROA  
ATOM   4892  CA  GLN P 702     -18.274  14.135 -24.050  0.00  0.00      PROA  
ATOM   4893  HA  GLN P 702     -17.614  13.337 -23.744  0.00  0.00      PROA  
ATOM   4894  CB  GLN P 702     -18.972  14.838 -22.825  0.00  0.00      PROA  
ATOM   4895  HB1 GLN P 702     -19.551  14.024 -22.340  0.00  0.00      PROA  
ATOM   4896  HB2 GLN P 702     -19.610  15.642 -23.250  0.00  0.00      PROA  
ATOM   4897  CG  GLN P 702     -18.056  15.444 -21.718  0.00  0.00      PROA  
ATOM   4898  HG1 GLN P 702     -18.713  15.757 -20.879  0.00  0.00      PROA  
ATOM   4899  HG2 GLN P 702     -17.606  16.372 -22.132  0.00  0.00      PROA  
ATOM   4900  CD  GLN P 702     -17.025  14.435 -21.239  0.00  0.00      PROA  
ATOM   4901  OE1 GLN P 702     -17.340  13.233 -21.365  0.00  0.00      PROA  
ATOM   4902  NE2 GLN P 702     -15.988  14.878 -20.526  0.00  0.00      PROA  
ATOM   4903 HE21 GLN P 702     -15.564  14.325 -19.808  0.00  0.00      PROA  
ATOM   4904 HE22 GLN P 702     -15.854  15.868 -20.569  0.00  0.00      PROA  
ATOM   4905  C   GLN P 702     -19.151  13.321 -24.895  0.00  0.00      PROA  
ATOM   4906  O   GLN P 702     -19.258  12.117 -24.783  0.00  0.00      PROA  
ATOM   4907  N   HSD P 703     -19.941  13.930 -25.799  0.00  0.00      PROA  
ATOM   4908  HN  HSD P 703     -19.767  14.882 -26.039  0.00  0.00      PROA  
ATOM   4909  CA  HSD P 703     -20.934  13.325 -26.660  0.00  0.00      PROA  
ATOM   4910  HA  HSD P 703     -21.629  12.788 -26.033  0.00  0.00      PROA  
ATOM   4911  CB  HSD P 703     -21.914  14.239 -27.446  0.00  0.00      PROA  
ATOM   4912  HB1 HSD P 703     -22.176  13.817 -28.440  0.00  0.00      PROA  
ATOM   4913  HB2 HSD P 703     -21.361  15.195 -27.570  0.00  0.00      PROA  
ATOM   4914  ND1 HSD P 703     -23.967  15.555 -27.279  0.00  0.00      PROA  
ATOM   4915  HD1 HSD P 703     -23.835  16.247 -27.990  0.00  0.00      PROA  
ATOM   4916  CG  HSD P 703     -23.193  14.579 -26.835  0.00  0.00      PROA  
ATOM   4917  CE1 HSD P 703     -25.111  15.533 -26.507  0.00  0.00      PROA  
ATOM   4918  HE1 HSD P 703     -25.976  16.194 -26.563  0.00  0.00      PROA  
ATOM   4919  NE2 HSD P 703     -25.075  14.528 -25.567  0.00  0.00      PROA  
ATOM   4920  CD2 HSD P 703     -23.901  13.940 -25.797  0.00  0.00      PROA  
ATOM   4921  HD2 HSD P 703     -23.713  13.039 -25.225  0.00  0.00      PROA  
ATOM   4922  C   HSD P 703     -20.385  12.213 -27.720  0.00  0.00      PROA  
ATOM   4923  O   HSD P 703     -21.074  11.223 -27.978  0.00  0.00      PROA  
ATOM   4924  N   ALA P 704     -19.175  12.358 -28.280  0.00  0.00      PROA  
ATOM   4925  HN  ALA P 704     -18.636  13.181 -28.119  0.00  0.00      PROA  
ATOM   4926  CA  ALA P 704     -18.480  11.303 -28.961  0.00  0.00      PROA  
ATOM   4927  HA  ALA P 704     -19.148  10.800 -29.646  0.00  0.00      PROA  
ATOM   4928  CB  ALA P 704     -17.521  12.082 -29.815  0.00  0.00      PROA  
ATOM   4929  HB1 ALA P 704     -16.965  11.356 -30.446  0.00  0.00      PROA  
ATOM   4930  HB2 ALA P 704     -16.769  12.598 -29.182  0.00  0.00      PROA  
ATOM   4931  HB3 ALA P 704     -18.025  12.796 -30.500  0.00  0.00      PROA  
ATOM   4932  C   ALA P 704     -17.729  10.308 -28.133  0.00  0.00      PROA  
ATOM   4933  O   ALA P 704     -17.641   9.133 -28.442  0.00  0.00      PROA  
ATOM   4934  N   TRP P 705     -17.237  10.787 -26.967  0.00  0.00      PROA  
ATOM   4935  HN  TRP P 705     -17.215  11.776 -26.846  0.00  0.00      PROA  
ATOM   4936  CA  TRP P 705     -16.450   9.938 -26.138  0.00  0.00      PROA  
ATOM   4937  HA  TRP P 705     -15.704   9.463 -26.758  0.00  0.00      PROA  
ATOM   4938  CB  TRP P 705     -15.663  10.776 -25.116  0.00  0.00      PROA  
ATOM   4939  HB1 TRP P 705     -16.404  11.387 -24.560  0.00  0.00      PROA  
ATOM   4940  HB2 TRP P 705     -15.064  11.492 -25.719  0.00  0.00      PROA  
ATOM   4941  CG  TRP P 705     -14.743  10.004 -24.262  0.00  0.00      PROA  
ATOM   4942  CD1 TRP P 705     -13.544   9.434 -24.665  0.00  0.00      PROA  
ATOM   4943  HD1 TRP P 705     -13.001   9.622 -25.580  0.00  0.00      PROA  
ATOM   4944  NE1 TRP P 705     -12.976   8.800 -23.592  0.00  0.00      PROA  
ATOM   4945  HE1 TRP P 705     -12.174   8.245 -23.630  0.00  0.00      PROA  
ATOM   4946  CE2 TRP P 705     -13.759   8.893 -22.562  0.00  0.00      PROA  
ATOM   4947  CD2 TRP P 705     -14.908   9.643 -22.859  0.00  0.00      PROA  
ATOM   4948  CE3 TRP P 705     -15.886   9.883 -21.869  0.00  0.00      PROA  
ATOM   4949  HE3 TRP P 705     -16.752  10.432 -22.207  0.00  0.00      PROA  
ATOM   4950  CZ3 TRP P 705     -15.686   9.525 -20.586  0.00  0.00      PROA  
ATOM   4951  HZ3 TRP P 705     -16.393   9.727 -19.795  0.00  0.00      PROA  
ATOM   4952  CZ2 TRP P 705     -13.580   8.445 -21.271  0.00  0.00      PROA  
ATOM   4953  HZ2 TRP P 705     -12.649   7.971 -20.995  0.00  0.00      PROA  
ATOM   4954  CH2 TRP P 705     -14.583   8.736 -20.272  0.00  0.00      PROA  
ATOM   4955  HH2 TRP P 705     -14.436   8.284 -19.302  0.00  0.00      PROA  
ATOM   4956  C   TRP P 705     -17.289   8.820 -25.451  0.00  0.00      PROA  
ATOM   4957  O   TRP P 705     -17.074   7.645 -25.593  0.00  0.00      PROA  
ATOM   4958  N   SER P 706     -18.443   9.324 -24.848  0.00  0.00      PROA  
ATOM   4959  HN  SER P 706     -18.473  10.318 -24.776  0.00  0.00      PROA  
ATOM   4960  CA  SER P 706     -19.514   8.522 -24.325  0.00  0.00      PROA  
ATOM   4961  HA  SER P 706     -19.166   7.820 -23.582  0.00  0.00      PROA  
ATOM   4962  CB  SER P 706     -20.666   9.420 -23.761  0.00  0.00      PROA  
ATOM   4963  HB1 SER P 706     -20.347  10.278 -23.131  0.00  0.00      PROA  
ATOM   4964  HB2 SER P 706     -21.384   8.785 -23.200  0.00  0.00      PROA  
ATOM   4965  OG  SER P 706     -21.333  10.100 -24.833  0.00  0.00      PROA  
ATOM   4966  HG1 SER P 706     -20.852  10.891 -25.087  0.00  0.00      PROA  
ATOM   4967  C   SER P 706     -20.063   7.495 -25.343  0.00  0.00      PROA  
ATOM   4968  O   SER P 706     -20.508   6.416 -24.926  0.00  0.00      PROA  
ATOM   4969  N   TYR P 707     -20.117   7.898 -26.701  0.00  0.00      PROA  
ATOM   4970  HN  TYR P 707     -19.718   8.726 -27.088  0.00  0.00      PROA  
ATOM   4971  CA  TYR P 707     -20.735   7.046 -27.745  0.00  0.00      PROA  
ATOM   4972  HA  TYR P 707     -21.796   7.129 -27.560  0.00  0.00      PROA  
ATOM   4973  CB  TYR P 707     -20.279   7.528 -29.174  0.00  0.00      PROA  
ATOM   4974  HB1 TYR P 707     -19.192   7.355 -29.323  0.00  0.00      PROA  
ATOM   4975  HB2 TYR P 707     -20.317   8.632 -29.295  0.00  0.00      PROA  
ATOM   4976  CG  TYR P 707     -21.195   7.002 -30.308  0.00  0.00      PROA  
ATOM   4977  CD1 TYR P 707     -22.583   7.024 -30.257  0.00  0.00      PROA  
ATOM   4978  HD1 TYR P 707     -23.076   7.492 -29.418  0.00  0.00      PROA  
ATOM   4979  CE1 TYR P 707     -23.335   6.462 -31.308  0.00  0.00      PROA  
ATOM   4980  HE1 TYR P 707     -24.413   6.487 -31.253  0.00  0.00      PROA  
ATOM   4981  CZ  TYR P 707     -22.745   6.146 -32.523  0.00  0.00      PROA  
ATOM   4982  OH  TYR P 707     -23.533   5.838 -33.634  0.00  0.00      PROA  
ATOM   4983  HH  TYR P 707     -24.451   5.965 -33.383  0.00  0.00      PROA  
ATOM   4984  CD2 TYR P 707     -20.549   6.551 -31.548  0.00  0.00      PROA  
ATOM   4985  HD2 TYR P 707     -19.472   6.481 -31.548  0.00  0.00      PROA  
ATOM   4986  CE2 TYR P 707     -21.329   6.121 -32.631  0.00  0.00      PROA  
ATOM   4987  HE2 TYR P 707     -20.928   5.733 -33.556  0.00  0.00      PROA  
ATOM   4988  C   TYR P 707     -20.363   5.593 -27.715  0.00  0.00      PROA  
ATOM   4989  O   TYR P 707     -21.163   4.654 -27.614  0.00  0.00      PROA  
ATOM   4990  N   THR P 708     -19.069   5.343 -27.592  0.00  0.00      PROA  
ATOM   4991  HN  THR P 708     -18.389   6.070 -27.652  0.00  0.00      PROA  
ATOM   4992  CA  THR P 708     -18.510   4.059 -27.570  0.00  0.00      PROA  
ATOM   4993  HA  THR P 708     -19.273   3.319 -27.762  0.00  0.00      PROA  
ATOM   4994  CB  THR P 708     -17.445   3.992 -28.698  0.00  0.00      PROA  
ATOM   4995  HB  THR P 708     -16.840   3.063 -28.634  0.00  0.00      PROA  
ATOM   4996  OG1 THR P 708     -16.641   5.123 -28.686  0.00  0.00      PROA  
ATOM   4997  HG1 THR P 708     -16.033   5.110 -29.429  0.00  0.00      PROA  
ATOM   4998  CG2 THR P 708     -18.143   3.872 -30.070  0.00  0.00      PROA  
ATOM   4999 HG21 THR P 708     -18.931   4.652 -30.140  0.00  0.00      PROA  
ATOM   5000 HG22 THR P 708     -18.652   2.885 -30.099  0.00  0.00      PROA  
ATOM   5001 HG23 THR P 708     -17.402   3.848 -30.898  0.00  0.00      PROA  
ATOM   5002  C   THR P 708     -17.832   3.739 -26.185  0.00  0.00      PROA  
ATOM   5003  O   THR P 708     -17.213   2.700 -25.938  0.00  0.00      PROA  
ATOM   5004  N   ASN P 709     -17.808   4.797 -25.345  0.00  0.00      PROA  
ATOM   5005  HN  ASN P 709     -18.328   5.612 -25.586  0.00  0.00      PROA  
ATOM   5006  CA  ASN P 709     -17.107   4.746 -24.047  0.00  0.00      PROA  
ATOM   5007  HA  ASN P 709     -17.272   5.773 -23.754  0.00  0.00      PROA  
ATOM   5008  CB  ASN P 709     -17.619   3.741 -22.989  0.00  0.00      PROA  
ATOM   5009  HB1 ASN P 709     -17.053   3.901 -22.046  0.00  0.00      PROA  
ATOM   5010  HB2 ASN P 709     -17.557   2.751 -23.487  0.00  0.00      PROA  
ATOM   5011  CG  ASN P 709     -19.117   3.993 -22.938  0.00  0.00      PROA  
ATOM   5012  OD1 ASN P 709     -19.965   3.198 -23.385  0.00  0.00      PROA  
ATOM   5013  ND2 ASN P 709     -19.502   5.225 -22.480  0.00  0.00      PROA  
ATOM   5014 HD21 ASN P 709     -18.828   5.835 -22.064  0.00  0.00      PROA  
ATOM   5015 HD22 ASN P 709     -20.460   5.493 -22.584  0.00  0.00      PROA  
ATOM   5016  C   ASN P 709     -15.609   4.835 -24.167  0.00  0.00      PROA  
ATOM   5017  O   ASN P 709     -14.901   4.707 -23.231  0.00  0.00      PROA  
ATOM   5018  N   GLY P 710     -15.115   5.137 -25.384  0.00  0.00      PROA  
ATOM   5019  HN  GLY P 710     -15.755   5.297 -26.133  0.00  0.00      PROA  
ATOM   5020  CA  GLY P 710     -13.667   5.109 -25.735  0.00  0.00      PROA  
ATOM   5021  HA1 GLY P 710     -13.069   5.545 -24.948  0.00  0.00      PROA  
ATOM   5022  HA2 GLY P 710     -13.452   5.574 -26.685  0.00  0.00      PROA  
ATOM   5023  C   GLY P 710     -13.117   3.701 -25.865  0.00  0.00      PROA  
ATOM   5024  O   GLY P 710     -11.892   3.459 -25.785  0.00  0.00      PROA  
ATOM   5025  N   ILE P 711     -14.012   2.787 -26.058  0.00  0.00      PROA  
ATOM   5026  HN  ILE P 711     -14.997   2.913 -26.148  0.00  0.00      PROA  
ATOM   5027  CA  ILE P 711     -13.606   1.423 -26.513  0.00  0.00      PROA  
ATOM   5028  HA  ILE P 711     -12.626   1.159 -26.141  0.00  0.00      PROA  
ATOM   5029  CB  ILE P 711     -14.721   0.401 -26.051  0.00  0.00      PROA  
ATOM   5030  HB  ILE P 711     -15.703   0.838 -26.333  0.00  0.00      PROA  
ATOM   5031  CG2 ILE P 711     -14.670  -0.934 -26.812  0.00  0.00      PROA  
ATOM   5032 HG21 ILE P 711     -13.679  -1.349 -26.530  0.00  0.00      PROA  
ATOM   5033 HG22 ILE P 711     -14.854  -0.763 -27.894  0.00  0.00      PROA  
ATOM   5034 HG23 ILE P 711     -15.447  -1.619 -26.409  0.00  0.00      PROA  
ATOM   5035  CG1 ILE P 711     -14.635   0.257 -24.510  0.00  0.00      PROA  
ATOM   5036 HG11 ILE P 711     -15.529  -0.340 -24.228  0.00  0.00      PROA  
ATOM   5037 HG12 ILE P 711     -14.759   1.277 -24.087  0.00  0.00      PROA  
ATOM   5038  CD  ILE P 711     -13.466  -0.366 -23.842  0.00  0.00      PROA  
ATOM   5039  HD1 ILE P 711     -13.658  -0.407 -22.749  0.00  0.00      PROA  
ATOM   5040  HD2 ILE P 711     -12.490   0.141 -24.001  0.00  0.00      PROA  
ATOM   5041  HD3 ILE P 711     -13.446  -1.445 -24.105  0.00  0.00      PROA  
ATOM   5042  C   ILE P 711     -13.474   1.503 -28.043  0.00  0.00      PROA  
ATOM   5043  O   ILE P 711     -14.236   2.127 -28.788  0.00  0.00      PROA  
ATOM   5044  N   ASP P 712     -12.441   0.826 -28.653  0.00  0.00      PROA  
ATOM   5045  HN  ASP P 712     -11.789   0.300 -28.111  0.00  0.00      PROA  
ATOM   5046  CA  ASP P 712     -12.371   0.765 -30.103  0.00  0.00      PROA  
ATOM   5047  HA  ASP P 712     -12.861   1.642 -30.498  0.00  0.00      PROA  
ATOM   5048  CB  ASP P 712     -10.948   0.827 -30.638  0.00  0.00      PROA  
ATOM   5049  HB1 ASP P 712     -10.381  -0.097 -30.393  0.00  0.00      PROA  
ATOM   5050  HB2 ASP P 712     -10.449   1.702 -30.170  0.00  0.00      PROA  
ATOM   5051  CG  ASP P 712     -10.959   1.067 -32.106  0.00  0.00      PROA  
ATOM   5052  OD1 ASP P 712     -11.965   1.500 -32.692  0.00  0.00      PROA  
ATOM   5053  OD2 ASP P 712      -9.836   1.027 -32.686  0.00  0.00      PROA  
ATOM   5054  C   ASP P 712     -13.153  -0.388 -30.583  0.00  0.00      PROA  
ATOM   5055  O   ASP P 712     -12.947  -1.514 -30.144  0.00  0.00      PROA  
ATOM   5056  N   MET P 713     -14.234  -0.112 -31.411  0.00  0.00      PROA  
ATOM   5057  HN  MET P 713     -14.435   0.848 -31.589  0.00  0.00      PROA  
ATOM   5058  CA  MET P 713     -15.202  -1.066 -31.908  0.00  0.00      PROA  
ATOM   5059  HA  MET P 713     -15.312  -1.734 -31.066  0.00  0.00      PROA  
ATOM   5060  CB  MET P 713     -16.434  -0.291 -32.288  0.00  0.00      PROA  
ATOM   5061  HB1 MET P 713     -17.114  -0.919 -32.903  0.00  0.00      PROA  
ATOM   5062  HB2 MET P 713     -16.279   0.611 -32.918  0.00  0.00      PROA
[truncated: 1,944,195 more chars]
