# Supplementary material for: Allosteric Coupling Between Drug Binding and the Aromatic Cassette in the Pore Domain of the hERG1 Channel: Implications for a State-Dependent Blockade
Source: Front Pharmacol. 2020 Jun 30;11:914. doi: 10.3389/fphar.2020.00914 (PMC7338687; doi:10.3389/fphar.2020.00914)
Supplement: Supplementary file 1 [file DataSheet_1.zip › receptor_drugs/state1-wt-pd/charged/ivabradine_6.pdb]

REMARK   4      COMPLIES WITH FORMAT V. 3.0, 1-DEC-2006
REMARK 888
REMARK 888 WRITTEN BY MAESTRO (A PRODUCT OF SCHRODINGER, LLC)
TITLE     ivabradine_6
MODEL        1
HETATM    1  C   UNL     1       3.511  -1.868  -0.527  1.00  0.00           C  
HETATM    2  C   UNL     1       4.402  -0.684  -0.958  1.00  0.00           C  
HETATM    3  C   UNL     1       3.702   0.523  -1.661  1.00  0.00           C  
HETATM    4  C   UNL     1       2.156   0.415  -1.801  1.00  0.00           C  
HETATM    5  C   UNL     1       1.515  -0.177  -0.526  1.00  0.00           C  
HETATM    6  C   UNL     1       2.048  -1.579  -0.135  1.00  0.00           C  
HETATM    7  C   UNL     1       3.024  -2.752  -1.682  1.00  0.00           C  
HETATM    8  C   UNL     1       1.655  -2.809  -0.981  1.00  0.00           C  
HETATM    9  O   UNL     1       4.379   0.946  -2.849  1.00  0.00           O  
HETATM   10  C   UNL     1       4.318   0.094  -3.990  1.00  0.00           C  
HETATM   11  O   UNL     1       1.557   1.646  -2.222  1.00  0.00           O  
HETATM   12  C   UNL     1       1.381   2.679  -1.253  1.00  0.00           C  
HETATM   13  C   UNL     1       0.408  -2.756  -1.892  1.00  0.00           C  
HETATM   14  N   UNL     1       0.186  -4.140  -2.549  1.00  0.00           N1+
HETATM   15  C   UNL     1      -1.312  -4.456  -2.746  1.00  0.00           C  
HETATM   16  C   UNL     1       1.116  -4.463  -3.757  1.00  0.00           C  
HETATM   17  C   UNL     1       0.464  -4.362  -5.144  1.00  0.00           C  
HETATM   18  C   UNL     1       0.279  -2.928  -5.656  1.00  0.00           C  
HETATM   19  N   UNL     1      -0.518  -2.865  -6.887  1.00  0.00           N  
HETATM   20  C   UNL     1       0.083  -3.143  -8.076  1.00  0.00           C  
HETATM   21  O   UNL     1       1.261  -3.487  -8.199  1.00  0.00           O  
HETATM   22  C   UNL     1      -1.946  -2.574  -6.734  1.00  0.00           C  
HETATM   23  C   UNL     1      -2.365  -1.175  -7.204  1.00  0.00           C  
HETATM   24  C   UNL     1      -2.494  -0.987  -8.738  1.00  0.00           C  
HETATM   25  C   UNL     1      -1.266  -1.426  -9.595  1.00  0.00           C  
HETATM   26  C   UNL     1      -0.786  -2.880  -9.322  1.00  0.00           C  
HETATM   27  C   UNL     1      -0.114  -0.386  -9.535  1.00  0.00           C  
HETATM   28  C   UNL     1      -0.595   1.002 -10.001  1.00  0.00           C  
HETATM   29  C   UNL     1      -1.733   1.499  -9.064  1.00  0.00           C  
HETATM   30  C   UNL     1      -2.899   0.477  -9.075  1.00  0.00           C  
HETATM   31  O   UNL     1       0.524   1.882 -10.095  1.00  0.00           O  
HETATM   32  C   UNL     1       0.293   3.104 -10.788  1.00  0.00           C  
HETATM   33  O   UNL     1      -1.282   1.656  -7.720  1.00  0.00           O  
HETATM   34  C   UNL     1      -0.723   2.912  -7.371  1.00  0.00           C  
HETATM   35  H   UNL     1       4.043  -2.450   0.230  1.00  0.00           H  
HETATM   36  H   UNL     1       4.969  -0.311  -0.107  1.00  0.00           H  
HETATM   37  H   UNL     1       5.184  -1.090  -1.598  1.00  0.00           H  
HETATM   38  H   UNL     1       3.911   1.381  -1.024  1.00  0.00           H  
HETATM   39  H   UNL     1       1.934  -0.258  -2.624  1.00  0.00           H  
HETATM   40  H   UNL     1       1.742   0.480   0.313  1.00  0.00           H  
HETATM   41  H   UNL     1       0.431  -0.213  -0.630  1.00  0.00           H  
HETATM   42  H   UNL     1       1.836  -1.717   0.927  1.00  0.00           H  
HETATM   43  H   UNL     1       2.986  -2.195  -2.618  1.00  0.00           H  
HETATM   44  H   UNL     1       3.526  -3.715  -1.780  1.00  0.00           H  
HETATM   45  H   UNL     1       1.553  -3.684  -0.334  1.00  0.00           H  
HETATM   46  H   UNL     1       4.941   0.511  -4.780  1.00  0.00           H  
HETATM   47  H   UNL     1       3.306   0.015  -4.386  1.00  0.00           H  
HETATM   48  H   UNL     1       4.694  -0.909  -3.783  1.00  0.00           H  
HETATM   49  H   UNL     1       1.071   3.596  -1.756  1.00  0.00           H  
HETATM   50  H   UNL     1       2.297   2.897  -0.704  1.00  0.00           H  
HETATM   51  H   UNL     1       0.605   2.423  -0.529  1.00  0.00           H  
HETATM   52  H   UNL     1      -0.476  -2.559  -1.284  1.00  0.00           H  
HETATM   53  H   UNL     1       0.448  -2.018  -2.693  1.00  0.00           H  
HETATM   54  H   UNL     1      -1.723  -3.747  -3.465  1.00  0.00           H  
HETATM   55  H   UNL     1      -1.804  -4.356  -1.777  1.00  0.00           H  
HETATM   56  H   UNL     1      -1.373  -5.488  -3.097  1.00  0.00           H  
HETATM   57  H   UNL     1       2.016  -3.860  -3.705  1.00  0.00           H  
HETATM   58  H   UNL     1       1.412  -5.489  -3.567  1.00  0.00           H  
HETATM   59  H   UNL     1       1.105  -4.901  -5.843  1.00  0.00           H  
HETATM   60  H   UNL     1      -0.480  -4.893  -5.157  1.00  0.00           H  
HETATM   61  H   UNL     1      -0.208  -2.323  -4.891  1.00  0.00           H  
HETATM   62  H   UNL     1       1.254  -2.457  -5.798  1.00  0.00           H  
HETATM   63  H   UNL     1      -2.481  -3.305  -7.332  1.00  0.00           H  
HETATM   64  H   UNL     1      -2.285  -2.803  -5.722  1.00  0.00           H  
HETATM   65  H   UNL     1      -3.343  -0.960  -6.768  1.00  0.00           H  
HETATM   66  H   UNL     1      -1.683  -0.456  -6.755  1.00  0.00           H  
HETATM   67  H   UNL     1      -3.318  -1.629  -9.060  1.00  0.00           H  
HETATM   68  H   UNL     1      -1.622  -1.422 -10.628  1.00  0.00           H  
HETATM   69  H   UNL     1      -0.187  -3.192 -10.178  1.00  0.00           H  
HETATM   70  H   UNL     1      -1.628  -3.571  -9.329  1.00  0.00           H  
HETATM   71  H   UNL     1       0.297  -0.345  -8.525  1.00  0.00           H  
HETATM   72  H   UNL     1       0.697  -0.720 -10.182  1.00  0.00           H  
HETATM   73  H   UNL     1      -1.002   0.904 -11.011  1.00  0.00           H  
HETATM   74  H   UNL     1      -2.125   2.455  -9.416  1.00  0.00           H  
HETATM   75  H   UNL     1      -3.302   0.459 -10.090  1.00  0.00           H  
HETATM   76  H   UNL     1      -3.730   0.827  -8.460  1.00  0.00           H  
HETATM   77  H   UNL     1       1.231   3.659 -10.863  1.00  0.00           H  
HETATM   78  H   UNL     1      -0.422   3.741 -10.267  1.00  0.00           H  
HETATM   79  H   UNL     1      -0.071   2.931 -11.802  1.00  0.00           H  
HETATM   80  H   UNL     1      -0.458   2.908  -6.313  1.00  0.00           H  
HETATM   81  H   UNL     1      -1.450   3.709  -7.530  1.00  0.00           H  
HETATM   82  H   UNL     1       0.183   3.136  -7.936  1.00  0.00           H  
HETATM   83  H1  UNL     1       0.476  -4.792  -1.832  1.00  0.00           H  
CONECT    1    2    6    7   35
CONECT    2    1    3   36   37
CONECT    3    2    4    9   38
CONECT    4    3    5   11   39
CONECT    5    4    6   40   41
CONECT    6    1    5    8   42
CONECT    7    1    8   43   44
CONECT    8    6    7   13   45
CONECT    9    3   10
CONECT   10    9   46   47   48
CONECT   11    4   12
CONECT   12   11   49   50   51
CONECT   13    8   14   52   53
CONECT   14   13   15   16   83
CONECT   15   14   54   55   56
CONECT   16   14   17   57   58
CONECT   17   16   18   59   60
CONECT   18   17   19   61   62
CONECT   19   18   20   22
CONECT   20   19   21   26
CONECT   20   21
CONECT   21   20
CONECT   21   20
CONECT   22   19   23   63   64
CONECT   23   22   24   65   66
CONECT   24   23   25   30   67
CONECT   25   24   26   27   68
CONECT   26   20   25   69   70
CONECT   27   25   28   71   72
CONECT   28   27   29   31   73
CONECT   29   28   30   33   74
CONECT   30   24   29   75   76
CONECT   31   28   32
CONECT   32   31   77   78   79
CONECT   33   29   34
CONECT   34   33   80   81   82
CONECT   35    1
CONECT   36    2
CONECT   37    2
CONECT   38    3
CONECT   39    4
CONECT   40    5
CONECT   41    5
CONECT   42    6
CONECT   43    7
CONECT   44    7
CONECT   45    8
CONECT   46   10
CONECT   47   10
CONECT   48   10
CONECT   49   12
CONECT   50   12
CONECT   51   12
CONECT   52   13
CONECT   53   13
CONECT   54   15
CONECT   55   15
CONECT   56   15
CONECT   57   16
CONECT   58   16
CONECT   59   17
CONECT   60   17
CONECT   61   18
CONECT   62   18
CONECT   63   22
CONECT   64   22
CONECT   65   23
CONECT   66   23
CONECT   67   24
CONECT   68   25
CONECT   69   26
CONECT   70   26
CONECT   71   27
CONECT   72   27
CONECT   73   28
CONECT   74   29
CONECT   75   30
CONECT   76   30
CONECT   77   32
CONECT   78   32
CONECT   79   32
CONECT   80   34
CONECT   81   34
CONECT   82   34
CONECT   83   14
ENDMDL
END   
