# Supplementary material for: Allosteric Coupling Between Drug Binding and the Aromatic Cassette in the Pore Domain of the hERG1 Channel: Implications for a State-Dependent Blockade
Source: Front Pharmacol. 2020 Jun 30;11:914. doi: 10.3389/fphar.2020.00914 (PMC7338687; doi:10.3389/fphar.2020.00914)
Supplement: Supplementary file 1 [file DataSheet_1.zip › receptor_drugs/state2-lipid/side1/dofetilide_3.pdb]

REMARK   4      COMPLIES WITH FORMAT V. 3.0, 1-DEC-2006
REMARK 888
REMARK 888 WRITTEN BY MAESTRO (A PRODUCT OF SCHRODINGER, LLC)
TITLE     dofetilide-1
MODEL        1
HETATM    1  C   UNL     1       6.024 -14.347 -16.399  1.00  0.00           C  
HETATM    2  S   UNL     1       7.403 -13.658 -15.338  1.00  0.00           S  
HETATM    3  N   UNL     1       8.148 -14.956 -14.872  1.00  0.00           N1-
HETATM    4  O   UNL     1       8.228 -12.856 -16.248  1.00  0.00           O  
HETATM    5  O   UNL     1       6.707 -12.910 -14.289  1.00  0.00           O  
HETATM    6  C   UNL     1       8.009 -15.490 -13.616  1.00  0.00           C  
HETATM    7  C   UNL     1       7.957 -16.879 -13.476  1.00  0.00           C  
HETATM    8  C   UNL     1       7.830 -17.477 -12.221  1.00  0.00           C  
HETATM    9  C   UNL     1       7.765 -16.682 -11.072  1.00  0.00           C  
HETATM   10  C   UNL     1       7.846 -15.298 -11.197  1.00  0.00           C  
HETATM   11  C   UNL     1       7.979 -14.719 -12.452  1.00  0.00           C  
HETATM   12  C   UNL     1       7.643 -17.258  -9.665  1.00  0.00           C  
HETATM   13  C   UNL     1       7.101 -18.703  -9.580  1.00  0.00           C  
HETATM   14  N   UNL     1       6.872 -19.142  -8.108  1.00  0.00           N1+
HETATM   15  C   UNL     1       6.469 -20.633  -8.040  1.00  0.00           C  
HETATM   16  C   UNL     1       5.914 -18.248  -7.265  1.00  0.00           C  
HETATM   17  C   UNL     1       4.527 -18.064  -7.913  1.00  0.00           C  
HETATM   18  O   UNL     1       3.795 -17.126  -7.130  1.00  0.00           O  
HETATM   19  C   UNL     1       2.464 -16.887  -7.415  1.00  0.00           C  
HETATM   20  C   UNL     1       1.747 -17.495  -8.459  1.00  0.00           C  
HETATM   21  C   UNL     1       0.396 -17.210  -8.648  1.00  0.00           C  
HETATM   22  C   UNL     1      -0.252 -16.315  -7.796  1.00  0.00           C  
HETATM   23  C   UNL     1       0.460 -15.694  -6.772  1.00  0.00           C  
HETATM   24  C   UNL     1       1.809 -15.981  -6.585  1.00  0.00           C  
HETATM   25  N   UNL     1      -1.624 -16.061  -7.911  1.00  0.00           N  
HETATM   26  S   UNL     1      -2.337 -15.306  -9.330  1.00  0.00           S  
HETATM   27  C   UNL     1      -1.514 -13.619  -9.305  1.00  0.00           C  
HETATM   28  O   UNL     1      -1.876 -16.050 -10.508  1.00  0.00           O  
HETATM   29  O   UNL     1      -3.769 -15.142  -9.047  1.00  0.00           O  
HETATM   30  H   UNL     1       5.421 -13.518 -16.767  1.00  0.00           H  
HETATM   31  H   UNL     1       5.420 -15.014 -15.785  1.00  0.00           H  
HETATM   32  H   UNL     1       6.462 -14.899 -17.230  1.00  0.00           H  
HETATM   33  H   UNL     1       8.000 -17.505 -14.354  1.00  0.00           H  
HETATM   34  H   UNL     1       7.785 -18.555 -12.161  1.00  0.00           H  
HETATM   35  H   UNL     1       7.825 -14.664 -10.322  1.00  0.00           H  
HETATM   36  H   UNL     1       8.077 -13.650 -12.510  1.00  0.00           H  
HETATM   37  H   UNL     1       8.629 -17.186  -9.203  1.00  0.00           H  
HETATM   38  H   UNL     1       6.980 -16.586  -9.123  1.00  0.00           H  
HETATM   39  H   UNL     1       6.149 -18.832 -10.099  1.00  0.00           H  
HETATM   40  H   UNL     1       7.828 -19.414  -9.977  1.00  0.00           H  
HETATM   41  H   UNL     1       5.514 -20.755  -8.554  1.00  0.00           H  
HETATM   42  H   UNL     1       7.255 -21.211  -8.529  1.00  0.00           H  
HETATM   43  H   UNL     1       6.393 -20.914  -6.988  1.00  0.00           H  
HETATM   44  H   UNL     1       5.848 -18.716  -6.281  1.00  0.00           H  
HETATM   45  H   UNL     1       6.432 -17.300  -7.132  1.00  0.00           H  
HETATM   46  H   UNL     1       4.625 -17.661  -8.920  1.00  0.00           H  
HETATM   47  H   UNL     1       4.003 -19.020  -7.960  1.00  0.00           H  
HETATM   48  H   UNL     1       2.219 -18.195  -9.128  1.00  0.00           H  
HETATM   49  H   UNL     1      -0.152 -17.699  -9.442  1.00  0.00           H  
HETATM   50  H   UNL     1      -0.031 -15.000  -6.110  1.00  0.00           H  
HETATM   51  H   UNL     1       2.347 -15.503  -5.777  1.00  0.00           H  
HETATM   52  H   UNL     1      -2.144 -15.943  -7.056  1.00  0.00           H  
HETATM   53  H   UNL     1      -1.933 -13.020 -10.109  1.00  0.00           H  
HETATM   54  H   UNL     1      -1.705 -13.148  -8.341  1.00  0.00           H  
HETATM   55  H   UNL     1      -0.443 -13.753  -9.455  1.00  0.00           H  
HETATM   56  H1  UNL     1       7.775 -19.077  -7.655  1.00  0.00           H  
CONECT    1    2   30   31   32
CONECT    2    1    3    4    5
CONECT    2    4    5
CONECT    3    2    6
CONECT    4    2
CONECT    4    2
CONECT    5    2
CONECT    5    2
CONECT    6    3    7   11
CONECT    6    7
CONECT    7    6    8   33
CONECT    7    6
CONECT    8    7    9   34
CONECT    8    9
CONECT    9    8   10   12
CONECT    9    8
CONECT   10    9   11   35
CONECT   10   11
CONECT   11    6   10   36
CONECT   11   10
CONECT   12    9   13   37   38
CONECT   13   12   14   39   40
CONECT   14   13   15   16   56
CONECT   15   14   41   42   43
CONECT   16   14   17   44   45
CONECT   17   16   18   46   47
CONECT   18   17   19
CONECT   19   18   20   24
CONECT   19   20
CONECT   20   19   21   48
CONECT   20   19
CONECT   21   20   22   49
CONECT   21   22
CONECT   22   21   23   25
CONECT   22   21
CONECT   23   22   24   50
CONECT   23   24
CONECT   24   19   23   51
CONECT   24   23
CONECT   25   22   26   52
CONECT   26   25   27   28   29
CONECT   26   28   29
CONECT   27   26   53   54   55
CONECT   28   26
CONECT   28   26
CONECT   29   26
CONECT   29   26
CONECT   30    1
CONECT   31    1
CONECT   32    1
CONECT   33    7
CONECT   34    8
CONECT   35   10
CONECT   36   11
CONECT   37   12
CONECT   38   12
CONECT   39   13
CONECT   40   13
CONECT   41   15
CONECT   42   15
CONECT   43   15
CONECT   44   16
CONECT   45   16
CONECT   46   17
CONECT   47   17
CONECT   48   20
CONECT   49   21
CONECT   50   23
CONECT   51   24
CONECT   52   25
CONECT   53   27
CONECT   54   27
CONECT   55   27
CONECT   56   14
ENDMDL
END   
