# Supplementary material for: Allosteric Coupling Between Drug Binding and the Aromatic Cassette in the Pore Domain of the hERG1 Channel: Implications for a State-Dependent Blockade
Source: Front Pharmacol. 2020 Jun 30;11:914. doi: 10.3389/fphar.2020.00914 (PMC7338687; doi:10.3389/fphar.2020.00914)
Supplement: Supplementary file 1 [file DataSheet_1.zip › receptor_drugs/state2-lipid/side2/dofetilide_6.pdb]

REMARK   4      COMPLIES WITH FORMAT V. 3.0, 1-DEC-2006
REMARK 888
REMARK 888 WRITTEN BY MAESTRO (A PRODUCT OF SCHRODINGER, LLC)
TITLE     dofetilide_2
MODEL        1
HETATM    1  C   UNL     1      14.476  14.615   0.941  1.00  0.00           C  
HETATM    2  S   UNL     1      15.049  13.087   1.779  1.00  0.00           S  
HETATM    3  N   UNL     1      14.574  11.842   0.673  1.00  0.00           N  
HETATM    4  O   UNL     1      16.518  13.067   1.808  1.00  0.00           O  
HETATM    5  O   UNL     1      14.258  12.873   2.999  1.00  0.00           O  
HETATM    6  C   UNL     1      15.215  11.437  -0.502  1.00  0.00           C  
HETATM    7  C   UNL     1      16.617  11.284  -0.562  1.00  0.00           C  
HETATM    8  C   UNL     1      17.237  10.876  -1.758  1.00  0.00           C  
HETATM    9  C   UNL     1      16.460  10.619  -2.907  1.00  0.00           C  
HETATM   10  C   UNL     1      15.060  10.771  -2.850  1.00  0.00           C  
HETATM   11  C   UNL     1      14.441  11.178  -1.651  1.00  0.00           C  
HETATM   12  C   UNL     1      17.132  10.189  -4.196  1.00  0.00           C  
HETATM   13  C   UNL     1      17.283   8.661  -4.280  1.00  0.00           C  
HETATM   14  N   UNL     1      15.968   7.974  -4.382  1.00  0.00           N1+
HETATM   15  C   UNL     1      15.367   8.098  -5.732  1.00  0.00           C  
HETATM   16  C   UNL     1      16.002   6.562  -3.920  1.00  0.00           C  
HETATM   17  C   UNL     1      14.635   5.873  -4.062  1.00  0.00           C  
HETATM   18  O   UNL     1      14.655   4.690  -3.274  1.00  0.00           O  
HETATM   19  C   UNL     1      14.848   3.484  -3.913  1.00  0.00           C  
HETATM   20  C   UNL     1      14.327   3.166  -5.192  1.00  0.00           C  
HETATM   21  C   UNL     1      14.579   1.908  -5.772  1.00  0.00           C  
HETATM   22  C   UNL     1      15.352   0.947  -5.087  1.00  0.00           C  
HETATM   23  C   UNL     1      15.869   1.259  -3.814  1.00  0.00           C  
HETATM   24  C   UNL     1      15.617   2.517  -3.235  1.00  0.00           C  
HETATM   25  N   UNL     1      15.618  -0.308  -5.642  1.00  0.00           N  
HETATM   26  S   UNL     1      15.410  -1.867  -4.917  1.00  0.00           S  
HETATM   27  C   UNL     1      13.781  -2.405  -5.566  1.00  0.00           C  
HETATM   28  O   UNL     1      16.466  -2.722  -5.479  1.00  0.00           O  
HETATM   29  O   UNL     1      15.307  -1.632  -3.470  1.00  0.00           O  
HETATM   30  H   UNL     1      14.728  15.475   1.561  1.00  0.00           H  
HETATM   31  H   UNL     1      13.396  14.574   0.806  1.00  0.00           H  
HETATM   32  H   UNL     1      14.970  14.710  -0.025  1.00  0.00           H  
HETATM   33  H   UNL     1      13.723  11.349   0.896  1.00  0.00           H  
HETATM   34  H   UNL     1      17.231  11.476   0.306  1.00  0.00           H  
HETATM   35  H   UNL     1      18.311  10.763  -1.787  1.00  0.00           H  
HETATM   36  H   UNL     1      14.453  10.578  -3.722  1.00  0.00           H  
HETATM   37  H   UNL     1      13.367  11.290  -1.620  1.00  0.00           H  
HETATM   38  H   UNL     1      16.543  10.555  -5.038  1.00  0.00           H  
HETATM   39  H   UNL     1      18.102  10.682  -4.263  1.00  0.00           H  
HETATM   40  H   UNL     1      17.916   8.380  -5.123  1.00  0.00           H  
HETATM   41  H   UNL     1      17.811   8.328  -3.387  1.00  0.00           H  
HETATM   42  H   UNL     1      15.970   7.578  -6.477  1.00  0.00           H  
HETATM   43  H   UNL     1      14.364   7.671  -5.749  1.00  0.00           H  
HETATM   44  H   UNL     1      15.277   9.141  -6.036  1.00  0.00           H  
HETATM   45  H   UNL     1      16.722   5.997  -4.513  1.00  0.00           H  
HETATM   46  H   UNL     1      16.352   6.517  -2.887  1.00  0.00           H  
HETATM   47  H   UNL     1      13.853   6.544  -3.704  1.00  0.00           H  
HETATM   48  H   UNL     1      14.419   5.640  -5.105  1.00  0.00           H  
HETATM   49  H   UNL     1      13.727   3.865  -5.754  1.00  0.00           H  
HETATM   50  H   UNL     1      14.170   1.691  -6.748  1.00  0.00           H  
HETATM   51  H   UNL     1      16.461   0.534  -3.275  1.00  0.00           H  
HETATM   52  H   UNL     1      16.020   2.740  -2.258  1.00  0.00           H  
HETATM   53  H   UNL     1      15.971  -0.301  -6.587  1.00  0.00           H  
HETATM   54  H   UNL     1      13.549  -3.391  -5.165  1.00  0.00           H  
HETATM   55  H   UNL     1      13.012  -1.700  -5.254  1.00  0.00           H  
HETATM   56  H   UNL     1      13.820  -2.459  -6.653  1.00  0.00           H  
HETATM   57  H1  UNL     1      15.340   8.448  -3.746  1.00  0.00           H  
CONECT    1    2   30   31   32
CONECT    2    1    3    4    5
CONECT    2    4    5
CONECT    3    2    6   33
CONECT    4    2
CONECT    4    2
CONECT    5    2
CONECT    5    2
CONECT    6    3    7   11
CONECT    6    7
CONECT    7    6    8   34
CONECT    7    6
CONECT    8    7    9   35
CONECT    8    9
CONECT    9    8   10   12
CONECT    9    8
CONECT   10    9   11   36
CONECT   10   11
CONECT   11    6   10   37
CONECT   11   10
CONECT   12    9   13   38   39
CONECT   13   12   14   40   41
CONECT   14   13   15   16   57
CONECT   15   14   42   43   44
CONECT   16   14   17   45   46
CONECT   17   16   18   47   48
CONECT   18   17   19
CONECT   19   18   20   24
CONECT   19   20
CONECT   20   19   21   49
CONECT   20   19
CONECT   21   20   22   50
CONECT   21   22
CONECT   22   21   23   25
CONECT   22   21
CONECT   23   22   24   51
CONECT   23   24
CONECT   24   19   23   52
CONECT   24   23
CONECT   25   22   26   53
CONECT   26   25   27   28   29
CONECT   26   28   29
CONECT   27   26   54   55   56
CONECT   28   26
CONECT   28   26
CONECT   29   26
CONECT   29   26
CONECT   30    1
CONECT   31    1
CONECT   32    1
CONECT   33    3
CONECT   34    7
CONECT   35    8
CONECT   36   10
CONECT   37   11
CONECT   38   12
CONECT   39   12
CONECT   40   13
CONECT   41   13
CONECT   42   15
CONECT   43   15
CONECT   44   15
CONECT   45   16
CONECT   46   16
CONECT   47   17
CONECT   48   17
CONECT   49   20
CONECT   50   21
CONECT   51   23
CONECT   52   24
CONECT   53   25
CONECT   54   27
CONECT   55   27
CONECT   56   27
CONECT   57   14
ENDMDL
END   
