# Supplementary material for: Allosteric Coupling Between Drug Binding and the Aromatic Cassette in the Pore Domain of the hERG1 Channel: Implications for a State-Dependent Blockade
Source: Front Pharmacol. 2020 Jun 30;11:914. doi: 10.3389/fphar.2020.00914 (PMC7338687; doi:10.3389/fphar.2020.00914)
Supplement: Supplementary file 1 [file DataSheet_1.zip › receptor_drugs/state2-lipid/side4/dofetilide_2.pdb]

REMARK   4      COMPLIES WITH FORMAT V. 3.0, 1-DEC-2006
REMARK 888
REMARK 888 WRITTEN BY MAESTRO (A PRODUCT OF SCHRODINGER, LLC)
TITLE     dofetilide-1
MODEL        1
HETATM    1  C   UNL     1     -12.734  15.036   4.765  1.00  0.00           C  
HETATM    2  S   UNL     1     -12.396  13.367   3.978  1.00  0.00           S  
HETATM    3  N   UNL     1     -10.656  13.462   3.642  1.00  0.00           N  
HETATM    4  O   UNL     1     -12.545  12.330   5.002  1.00  0.00           O  
HETATM    5  O   UNL     1     -13.120  13.274   2.708  1.00  0.00           O  
HETATM    6  C   UNL     1     -10.046  14.318   2.714  1.00  0.00           C  
HETATM    7  C   UNL     1      -8.701  14.635   2.917  1.00  0.00           C  
HETATM    8  C   UNL     1      -8.028  15.468   2.026  1.00  0.00           C  
HETATM    9  C   UNL     1      -8.701  15.988   0.920  1.00  0.00           C  
HETATM   10  C   UNL     1     -10.045  15.678   0.714  1.00  0.00           C  
HETATM   11  C   UNL     1     -10.714  14.842   1.602  1.00  0.00           C  
HETATM   12  C   UNL     1      -7.991  16.906  -0.061  1.00  0.00           C  
HETATM   13  C   UNL     1      -7.824  16.256  -1.451  1.00  0.00           C  
HETATM   14  N   UNL     1      -7.238  17.265  -2.474  1.00  0.00           N1+
HETATM   15  C   UNL     1      -8.254  18.374  -2.848  1.00  0.00           C  
HETATM   16  C   UNL     1      -6.698  16.570  -3.749  1.00  0.00           C  
HETATM   17  C   UNL     1      -5.388  15.818  -3.464  1.00  0.00           C  
HETATM   18  O   UNL     1      -4.804  15.520  -4.725  1.00  0.00           O  
HETATM   19  C   UNL     1      -3.493  15.098  -4.791  1.00  0.00           C  
HETATM   20  C   UNL     1      -2.694  14.787  -3.680  1.00  0.00           C  
HETATM   21  C   UNL     1      -1.369  14.396  -3.868  1.00  0.00           C  
HETATM   22  C   UNL     1      -0.834  14.293  -5.153  1.00  0.00           C  
HETATM   23  C   UNL     1      -1.648  14.560  -6.255  1.00  0.00           C  
HETATM   24  C   UNL     1      -2.953  14.979  -6.068  1.00  0.00           C  
HETATM   25  N   UNL     1       0.521  13.954  -5.276  1.00  0.00           N  
HETATM   26  S   UNL     1       1.379  13.610  -6.797  1.00  0.00           S  
HETATM   27  C   UNL     1       0.746  11.885  -7.197  1.00  0.00           C  
HETATM   28  O   UNL     1       0.927  14.573  -7.802  1.00  0.00           O  
HETATM   29  O   UNL     1       2.801  13.493  -6.459  1.00  0.00           O  
HETATM   30  H   UNL     1     -13.797  15.100   4.990  1.00  0.00           H  
HETATM   31  H   UNL     1     -12.447  15.817   4.062  1.00  0.00           H  
HETATM   32  H   UNL     1     -12.148  15.115   5.681  1.00  0.00           H  
HETATM   33  H   UNL     1     -10.069  13.097   4.376  1.00  0.00           H  
HETATM   34  H   UNL     1      -8.168  14.237   3.768  1.00  0.00           H  
HETATM   35  H   UNL     1      -6.988  15.701   2.201  1.00  0.00           H  
HETATM   36  H   UNL     1     -10.576  16.089  -0.132  1.00  0.00           H  
HETATM   37  H   UNL     1     -11.746  14.621   1.401  1.00  0.00           H  
HETATM   38  H   UNL     1      -8.584  17.818  -0.106  1.00  0.00           H  
HETATM   39  H   UNL     1      -7.014  17.198   0.340  1.00  0.00           H  
HETATM   40  H   UNL     1      -7.128  15.419  -1.391  1.00  0.00           H  
HETATM   41  H   UNL     1      -8.764  15.906  -1.885  1.00  0.00           H  
HETATM   42  H   UNL     1      -9.146  17.894  -3.255  1.00  0.00           H  
HETATM   43  H   UNL     1      -8.487  18.950  -1.954  1.00  0.00           H  
HETATM   44  H   UNL     1      -7.785  19.029  -3.586  1.00  0.00           H  
HETATM   45  H   UNL     1      -7.491  15.932  -4.140  1.00  0.00           H  
HETATM   46  H   UNL     1      -6.504  17.371  -4.466  1.00  0.00           H  
HETATM   47  H   UNL     1      -4.721  16.456  -2.875  1.00  0.00           H  
HETATM   48  H   UNL     1      -5.565  14.896  -2.908  1.00  0.00           H  
HETATM   49  H   UNL     1      -3.077  14.853  -2.673  1.00  0.00           H  
HETATM   50  H   UNL     1      -0.754  14.181  -3.003  1.00  0.00           H  
HETATM   51  H   UNL     1      -1.302  14.479  -7.269  1.00  0.00           H  
HETATM   52  H   UNL     1      -3.527  15.229  -6.945  1.00  0.00           H  
HETATM   53  H   UNL     1       1.068  13.885  -4.428  1.00  0.00           H  
HETATM   54  H   UNL     1       1.282  11.490  -8.060  1.00  0.00           H  
HETATM   55  H   UNL     1       0.920  11.234  -6.341  1.00  0.00           H  
HETATM   56  H   UNL     1      -0.320  11.939  -7.408  1.00  0.00           H  
HETATM   57  H1  UNL     1      -6.447  17.721  -2.035  1.00  0.00           H  
CONECT    1    2   30   31   32
CONECT    2    1    3    4    5
CONECT    2    4    5
CONECT    3    2    6   33
CONECT    4    2
CONECT    4    2
CONECT    5    2
CONECT    5    2
CONECT    6    3    7   11
CONECT    6    7
CONECT    7    6    8   34
CONECT    7    6
CONECT    8    7    9   35
CONECT    8    9
CONECT    9    8   10   12
CONECT    9    8
CONECT   10    9   11   36
CONECT   10   11
CONECT   11    6   10   37
CONECT   11   10
CONECT   12    9   13   38   39
CONECT   13   12   14   40   41
CONECT   14   13   15   16   57
CONECT   15   14   42   43   44
CONECT   16   14   17   45   46
CONECT   17   16   18   47   48
CONECT   18   17   19
CONECT   19   18   20   24
CONECT   19   20
CONECT   20   19   21   49
CONECT   20   19
CONECT   21   20   22   50
CONECT   21   22
CONECT   22   21   23   25
CONECT   22   21
CONECT   23   22   24   51
CONECT   23   24
CONECT   24   19   23   52
CONECT   24   23
CONECT   25   22   26   53
CONECT   26   25   27   28   29
CONECT   26   28   29
CONECT   27   26   54   55   56
CONECT   28   26
CONECT   28   26
CONECT   29   26
CONECT   29   26
CONECT   30    1
CONECT   31    1
CONECT   32    1
CONECT   33    3
CONECT   34    7
CONECT   35    8
CONECT   36   10
CONECT   37   11
CONECT   38   12
CONECT   39   12
CONECT   40   13
CONECT   41   13
CONECT   42   15
CONECT   43   15
CONECT   44   15
CONECT   45   16
CONECT   46   16
CONECT   47   17
CONECT   48   17
CONECT   49   20
CONECT   50   21
CONECT   51   23
CONECT   52   24
CONECT   53   25
CONECT   54   27
CONECT   55   27
CONECT   56   27
CONECT   57   14
ENDMDL
END   
