# Supplementary material for: Allosteric Coupling Between Drug Binding and the Aromatic Cassette in the Pore Domain of the hERG1 Channel: Implications for a State-Dependent Blockade
Source: Front Pharmacol. 2020 Jun 30;11:914. doi: 10.3389/fphar.2020.00914 (PMC7338687; doi:10.3389/fphar.2020.00914)
Supplement: Supplementary file 1 [file DataSheet_1.zip › receptor_drugs/state2-lipid/side4/dofetilide_3.pdb]

REMARK   4      COMPLIES WITH FORMAT V. 3.0, 1-DEC-2006
REMARK 888
REMARK 888 WRITTEN BY MAESTRO (A PRODUCT OF SCHRODINGER, LLC)
TITLE     dofetilide_2
MODEL        1
HETATM    1  C   UNL     1      -8.174  16.776  -2.200  1.00  0.00           C  
HETATM    2  S   UNL     1      -6.732  16.690  -3.397  1.00  0.00           S  
HETATM    3  N   UNL     1      -5.544  15.738  -2.499  1.00  0.00           N  
HETATM    4  O   UNL     1      -7.120  15.890  -4.563  1.00  0.00           O  
HETATM    5  O   UNL     1      -6.160  18.030  -3.564  1.00  0.00           O  
HETATM    6  C   UNL     1      -4.291  15.406  -3.032  1.00  0.00           C  
HETATM    7  C   UNL     1      -4.051  15.389  -4.410  1.00  0.00           C  
HETATM    8  C   UNL     1      -2.797  15.052  -4.896  1.00  0.00           C  
HETATM    9  C   UNL     1      -1.776  14.707  -4.010  1.00  0.00           C  
HETATM   10  C   UNL     1      -2.007  14.718  -2.634  1.00  0.00           C  
HETATM   11  C   UNL     1      -3.262  15.077  -2.147  1.00  0.00           C  
HETATM   12  C   UNL     1      -0.402  14.380  -4.562  1.00  0.00           C  
HETATM   13  C   UNL     1      -0.405  13.163  -5.517  1.00  0.00           C  
HETATM   14  N   UNL     1       0.880  12.959  -6.191  1.00  0.00           N  
HETATM   15  C   UNL     1       0.902  11.657  -6.862  1.00  0.00           C  
HETATM   16  C   UNL     1       1.256  14.036  -7.124  1.00  0.00           C  
HETATM   17  C   UNL     1       2.777  14.085  -7.416  1.00  0.00           C  
HETATM   18  O   UNL     1       3.584  14.018  -6.238  1.00  0.00           O  
HETATM   19  C   UNL     1       3.954  15.211  -5.660  1.00  0.00           C  
HETATM   20  C   UNL     1       3.028  16.049  -5.034  1.00  0.00           C  
HETATM   21  C   UNL     1       3.450  17.204  -4.380  1.00  0.00           C  
HETATM   22  C   UNL     1       4.809  17.526  -4.332  1.00  0.00           C  
HETATM   23  C   UNL     1       5.733  16.691  -4.962  1.00  0.00           C  
HETATM   24  C   UNL     1       5.305  15.541  -5.622  1.00  0.00           C  
HETATM   25  N   UNL     1       5.291  18.646  -3.636  1.00  0.00           N  
HETATM   26  S   UNL     1       4.298  20.051  -3.206  1.00  0.00           S  
HETATM   27  C   UNL     1       5.542  21.183  -2.370  1.00  0.00           C  
HETATM   28  O   UNL     1       3.859  20.666  -4.461  1.00  0.00           O  
HETATM   29  O   UNL     1       3.311  19.603  -2.219  1.00  0.00           O  
HETATM   30  H   UNL     1      -8.988  17.316  -2.682  1.00  0.00           H  
HETATM   31  H   UNL     1      -7.852  17.302  -1.303  1.00  0.00           H  
HETATM   32  H   UNL     1      -8.490  15.763  -1.952  1.00  0.00           H  
HETATM   33  H   UNL     1      -5.602  15.788  -1.494  1.00  0.00           H  
HETATM   34  H   UNL     1      -4.814  15.644  -5.126  1.00  0.00           H  
HETATM   35  H   UNL     1      -2.622  15.061  -5.963  1.00  0.00           H  
HETATM   36  H   UNL     1      -1.217  14.465  -1.941  1.00  0.00           H  
HETATM   37  H   UNL     1      -3.427  15.090  -1.080  1.00  0.00           H  
HETATM   38  H   UNL     1      -0.101  15.297  -5.059  1.00  0.00           H  
HETATM   39  H   UNL     1       0.306  14.213  -3.750  1.00  0.00           H  
HETATM   40  H   UNL     1      -0.596  12.291  -4.887  1.00  0.00           H  
HETATM   41  H   UNL     1      -1.203  13.229  -6.259  1.00  0.00           H  
HETATM   42  H   UNL     1       1.878  11.451  -7.303  1.00  0.00           H  
HETATM   43  H   UNL     1       0.707  10.852  -6.156  1.00  0.00           H  
HETATM   44  H   UNL     1       0.156  11.595  -7.658  1.00  0.00           H  
HETATM   45  H   UNL     1       0.707  13.914  -8.058  1.00  0.00           H  
HETATM   46  H   UNL     1       0.962  15.017  -6.771  1.00  0.00           H  
HETATM   47  H   UNL     1       3.053  13.246  -8.057  1.00  0.00           H  
HETATM   48  H   UNL     1       3.011  14.977  -8.002  1.00  0.00           H  
HETATM   49  H   UNL     1       1.988  15.787  -5.017  1.00  0.00           H  
HETATM   50  H   UNL     1       2.712  17.820  -3.891  1.00  0.00           H  
HETATM   51  H   UNL     1       6.790  16.915  -4.926  1.00  0.00           H  
HETATM   52  H   UNL     1       6.031  14.876  -6.061  1.00  0.00           H  
HETATM   53  H   UNL     1       6.187  18.571  -3.180  1.00  0.00           H  
HETATM   54  H   UNL     1       5.035  22.109  -2.100  1.00  0.00           H  
HETATM   55  H   UNL     1       5.924  20.690  -1.477  1.00  0.00           H  
HETATM   56  H   UNL     1       6.354  21.385  -3.069  1.00  0.00           H  
CONECT    1    2   30   31   32
CONECT    2    1    3    4    5
CONECT    2    4    5
CONECT    3    2    6   33
CONECT    4    2
CONECT    4    2
CONECT    5    2
CONECT    5    2
CONECT    6    3    7   11
CONECT    6    7
CONECT    7    6    8   34
CONECT    7    6
CONECT    8    7    9   35
CONECT    8    9
CONECT    9    8   10   12
CONECT    9    8
CONECT   10    9   11   36
CONECT   10   11
CONECT   11    6   10   37
CONECT   11   10
CONECT   12    9   13   38   39
CONECT   13   12   14   40   41
CONECT   14   13   15   16
CONECT   15   14   42   43   44
CONECT   16   14   17   45   46
CONECT   17   16   18   47   48
CONECT   18   17   19
CONECT   19   18   20   24
CONECT   19   20
CONECT   20   19   21   49
CONECT   20   19
CONECT   21   20   22   50
CONECT   21   22
CONECT   22   21   23   25
CONECT   22   21
CONECT   23   22   24   51
CONECT   23   24
CONECT   24   19   23   52
CONECT   24   23
CONECT   25   22   26   53
CONECT   26   25   27   28   29
CONECT   26   28   29
CONECT   27   26   54   55   56
CONECT   28   26
CONECT   28   26
CONECT   29   26
CONECT   29   26
CONECT   30    1
CONECT   31    1
CONECT   32    1
CONECT   33    3
CONECT   34    7
CONECT   35    8
CONECT   36   10
CONECT   37   11
CONECT   38   12
CONECT   39   12
CONECT   40   13
CONECT   41   13
CONECT   42   15
CONECT   43   15
CONECT   44   15
CONECT   45   16
CONECT   46   16
CONECT   47   17
CONECT   48   17
CONECT   49   20
CONECT   50   21
CONECT   51   23
CONECT   52   24
CONECT   53   25
CONECT   54   27
CONECT   55   27
CONECT   56   27
ENDMDL
END   
