# Supplementary material for: Allosteric Coupling Between Drug Binding and the Aromatic Cassette in the Pore Domain of the hERG1 Channel: Implications for a State-Dependent Blockade
Source: Front Pharmacol. 2020 Jun 30;11:914. doi: 10.3389/fphar.2020.00914 (PMC7338687; doi:10.3389/fphar.2020.00914)
Supplement: Supplementary file 1 [file DataSheet_1.zip › receptor_drugs/state2-lipid/side4/dofetilide_4.pdb]

REMARK   4      COMPLIES WITH FORMAT V. 3.0, 1-DEC-2006
REMARK 888
REMARK 888 WRITTEN BY MAESTRO (A PRODUCT OF SCHRODINGER, LLC)
TITLE     dofetilide_4
MODEL        1
HETATM    1  C   UNL     1     -12.425  14.985   4.756  1.00  0.00           C  
HETATM    2  S   UNL     1     -12.276  13.250   4.054  1.00  0.00           S  
HETATM    3  N   UNL     1     -10.585  13.200   3.540  1.00  0.00           N  
HETATM    4  O   UNL     1     -12.389  12.289   5.152  1.00  0.00           O  
HETATM    5  O   UNL     1     -13.120  13.143   2.862  1.00  0.00           O  
HETATM    6  C   UNL     1     -10.053  14.069   2.583  1.00  0.00           C  
HETATM    7  C   UNL     1      -8.814  14.650   2.849  1.00  0.00           C  
HETATM    8  C   UNL     1      -8.251  15.538   1.938  1.00  0.00           C  
HETATM    9  C   UNL     1      -8.924  15.841   0.753  1.00  0.00           C  
HETATM   10  C   UNL     1     -10.151  15.236   0.472  1.00  0.00           C  
HETATM   11  C   UNL     1     -10.713  14.347   1.382  1.00  0.00           C  
HETATM   12  C   UNL     1      -8.340  16.854  -0.219  1.00  0.00           C  
HETATM   13  C   UNL     1      -7.941  16.219  -1.566  1.00  0.00           C  
HETATM   14  N   UNL     1      -7.293  17.262  -2.514  1.00  0.00           N1+
HETATM   15  C   UNL     1      -8.258  18.422  -2.860  1.00  0.00           C  
HETATM   16  C   UNL     1      -6.725  16.612  -3.803  1.00  0.00           C  
HETATM   17  C   UNL     1      -5.460  15.785  -3.516  1.00  0.00           C  
HETATM   18  O   UNL     1      -4.852  15.520  -4.776  1.00  0.00           O  
HETATM   19  C   UNL     1      -3.541  15.093  -4.837  1.00  0.00           C  
HETATM   20  C   UNL     1      -2.752  14.758  -3.726  1.00  0.00           C  
HETATM   21  C   UNL     1      -1.425  14.370  -3.903  1.00  0.00           C  
HETATM   22  C   UNL     1      -0.876  14.294  -5.185  1.00  0.00           C  
HETATM   23  C   UNL     1      -1.677  14.587  -6.290  1.00  0.00           C  
HETATM   24  C   UNL     1      -2.986  15.000  -6.111  1.00  0.00           C  
HETATM   25  N   UNL     1       0.480  13.955  -5.296  1.00  0.00           N  
HETATM   26  S   UNL     1       1.351  13.607  -6.807  1.00  0.00           S  
HETATM   27  C   UNL     1       0.723  11.883  -7.215  1.00  0.00           C  
HETATM   28  O   UNL     1       0.910  14.569  -7.820  1.00  0.00           O  
HETATM   29  O   UNL     1       2.769  13.490  -6.460  1.00  0.00           O  
HETATM   30  H   UNL     1     -13.443  15.122   5.113  1.00  0.00           H  
HETATM   31  H   UNL     1     -12.203  15.701   3.967  1.00  0.00           H  
HETATM   32  H   UNL     1     -11.719  15.092   5.576  1.00  0.00           H  
HETATM   33  H   UNL     1      -8.288  14.428   3.767  1.00  0.00           H  
HETATM   34  H   UNL     1      -7.297  15.993   2.164  1.00  0.00           H  
HETATM   35  H   UNL     1     -10.678  15.461  -0.444  1.00  0.00           H  
HETATM   36  H   UNL     1     -11.658  13.888   1.137  1.00  0.00           H  
HETATM   37  H   UNL     1      -9.102  17.622  -0.351  1.00  0.00           H  
HETATM   38  H   UNL     1      -7.478  17.347   0.236  1.00  0.00           H  
HETATM   39  H   UNL     1      -7.192  15.440  -1.410  1.00  0.00           H  
HETATM   40  H   UNL     1      -8.794  15.805  -2.109  1.00  0.00           H  
HETATM   41  H   UNL     1      -9.179  17.991  -3.259  1.00  0.00           H  
HETATM   42  H   UNL     1      -8.450  18.994  -1.952  1.00  0.00           H  
HETATM   43  H   UNL     1      -7.772  19.068  -3.593  1.00  0.00           H  
HETATM   44  H   UNL     1      -7.529  16.033  -4.262  1.00  0.00           H  
HETATM   45  H   UNL     1      -6.467  17.443  -4.464  1.00  0.00           H  
HETATM   46  H   UNL     1      -4.789  16.364  -2.877  1.00  0.00           H  
HETATM   47  H   UNL     1      -5.694  14.844  -3.015  1.00  0.00           H  
HETATM   48  H   UNL     1      -3.147  14.802  -2.722  1.00  0.00           H  
HETATM   49  H   UNL     1      -0.823  14.136  -3.037  1.00  0.00           H  
HETATM   50  H   UNL     1      -1.320  14.532  -7.302  1.00  0.00           H  
HETATM   51  H   UNL     1      -3.549  15.267  -6.987  1.00  0.00           H  
HETATM   52  H   UNL     1       1.021  13.898  -4.445  1.00  0.00           H  
HETATM   53  H   UNL     1       1.287  11.490  -8.059  1.00  0.00           H  
HETATM   54  H   UNL     1       0.879  11.235  -6.356  1.00  0.00           H  
HETATM   55  H   UNL     1      -0.337  11.938  -7.453  1.00  0.00           H  
HETATM   56  H1  UNL     1      -9.960  12.920   4.281  1.00  0.00           H  
HETATM   57  H2  UNL     1      -6.507  17.672  -2.025  1.00  0.00           H  
CONECT    1    2   30   31   32
CONECT    2    1    3    4    5
CONECT    2    4    5
CONECT    3    2    6   56
CONECT    4    2
CONECT    4    2
CONECT    5    2
CONECT    5    2
CONECT    6    3    7   11
CONECT    6    7
CONECT    7    6    8   33
CONECT    7    6
CONECT    8    7    9   34
CONECT    8    9
CONECT    9    8   10   12
CONECT    9    8
CONECT   10    9   11   35
CONECT   10   11
CONECT   11    6   10   36
CONECT   11   10
CONECT   12    9   13   37   38
CONECT   13   12   14   39   40
CONECT   14   13   15   16   57
CONECT   15   14   41   42   43
CONECT   16   14   17   44   45
CONECT   17   16   18   46   47
CONECT   18   17   19
CONECT   19   18   20   24
CONECT   19   20
CONECT   20   19   21   48
CONECT   20   19
CONECT   21   20   22   49
CONECT   21   22
CONECT   22   21   23   25
CONECT   22   21
CONECT   23   22   24   50
CONECT   23   24
CONECT   24   19   23   51
CONECT   24   23
CONECT   25   22   26   52
CONECT   26   25   27   28   29
CONECT   26   28   29
CONECT   27   26   53   54   55
CONECT   28   26
CONECT   28   26
CONECT   29   26
CONECT   29   26
CONECT   30    1
CONECT   31    1
CONECT   32    1
CONECT   33    7
CONECT   34    8
CONECT   35   10
CONECT   36   11
CONECT   37   12
CONECT   38   12
CONECT   39   13
CONECT   40   13
CONECT   41   15
CONECT   42   15
CONECT   43   15
CONECT   44   16
CONECT   45   16
CONECT   46   17
CONECT   47   17
CONECT   48   20
CONECT   49   21
CONECT   50   23
CONECT   51   24
CONECT   52   25
CONECT   53   27
CONECT   54   27
CONECT   55   27
CONECT   56    3
CONECT   57   14
ENDMDL
END   
