# Supplementary material for: Allosteric Coupling Between Drug Binding and the Aromatic Cassette in the Pore Domain of the hERG1 Channel: Implications for a State-Dependent Blockade
Source: Front Pharmacol. 2020 Jun 30;11:914. doi: 10.3389/fphar.2020.00914 (PMC7338687; doi:10.3389/fphar.2020.00914)
Supplement: Supplementary file 1 [file DataSheet_1.zip › receptor_drugs/state2-lipid/side4/ivabradine_1.pdb]

REMARK   4      COMPLIES WITH FORMAT V. 3.0, 1-DEC-2006
REMARK 888
REMARK 888 WRITTEN BY MAESTRO (A PRODUCT OF SCHRODINGER, LLC)
TITLE     ivabradine_1
MODEL        1
HETATM    1  C   UNL     1       4.937  17.221  -4.332  1.00  0.00           C  
HETATM    2  C   UNL     1       6.233  16.953  -5.102  1.00  0.00           C  
HETATM    3  C   UNL     1       6.012  17.519  -6.539  1.00  0.00           C  
HETATM    4  C   UNL     1       5.500  19.013  -6.533  1.00  0.00           C  
HETATM    5  C   UNL     1       4.260  19.234  -5.608  1.00  0.00           C  
HETATM    6  C   UNL     1       4.675  18.715  -4.222  1.00  0.00           C  
HETATM    7  C   UNL     1       4.751  17.185  -2.815  1.00  0.00           C  
HETATM    8  C   UNL     1       3.755  18.376  -3.020  1.00  0.00           C  
HETATM    9  O   UNL     1       5.070  16.638  -7.152  1.00  0.00           O  
HETATM   10  C   UNL     1       5.028  16.620  -8.570  1.00  0.00           C  
HETATM   11  O   UNL     1       5.252  19.571  -7.825  1.00  0.00           O  
HETATM   12  C   UNL     1       6.388  19.678  -8.683  1.00  0.00           C  
HETATM   13  C   UNL     1       2.273  18.007  -3.351  1.00  0.00           C  
HETATM   14  N   UNL     1       1.433  17.727  -2.172  1.00  0.00           N  
HETATM   15  C   UNL     1       1.956  16.645  -1.340  1.00  0.00           C  
HETATM   16  C   UNL     1       0.055  17.387  -2.552  1.00  0.00           C  
HETATM   17  C   UNL     1      -0.736  18.593  -3.089  1.00  0.00           C  
HETATM   18  C   UNL     1      -2.262  18.356  -3.132  1.00  0.00           C  
HETATM   19  N   UNL     1      -2.707  17.392  -4.157  1.00  0.00           N  
HETATM   20  C   UNL     1      -2.992  16.110  -3.790  1.00  0.00           C  
HETATM   21  O   UNL     1      -2.815  15.650  -2.660  1.00  0.00           O  
HETATM   22  C   UNL     1      -2.758  17.887  -5.541  1.00  0.00           C  
HETATM   23  C   UNL     1      -1.748  17.220  -6.493  1.00  0.00           C  
HETATM   24  C   UNL     1      -2.196  15.857  -7.075  1.00  0.00           C  
HETATM   25  C   UNL     1      -2.514  14.746  -6.029  1.00  0.00           C  
HETATM   26  C   UNL     1      -3.505  15.194  -4.924  1.00  0.00           C  
HETATM   27  C   UNL     1      -1.219  14.101  -5.461  1.00  0.00           C  
HETATM   28  C   UNL     1      -0.352  13.516  -6.603  1.00  0.00           C  
HETATM   29  C   UNL     1       0.086  14.677  -7.542  1.00  0.00           C  
HETATM   30  C   UNL     1      -1.179  15.349  -8.136  1.00  0.00           C  
HETATM   31  O   UNL     1       0.719  12.742  -6.060  1.00  0.00           O  
HETATM   32  C   UNL     1       1.443  11.947  -6.996  1.00  0.00           C  
HETATM   33  O   UNL     1       0.939  15.575  -6.832  1.00  0.00           O  
HETATM   34  C   UNL     1       1.552  16.596  -7.607  1.00  0.00           C  
HETATM   35  H   UNL     1       4.164  16.624  -4.823  1.00  0.00           H  
HETATM   36  H   UNL     1       7.051  17.483  -4.620  1.00  0.00           H  
HETATM   37  H   UNL     1       6.500  15.895  -5.122  1.00  0.00           H  
HETATM   38  H   UNL     1       6.960  17.490  -7.076  1.00  0.00           H  
HETATM   39  H   UNL     1       6.316  19.603  -6.119  1.00  0.00           H  
HETATM   40  H   UNL     1       3.994  20.290  -5.536  1.00  0.00           H  
HETATM   41  H   UNL     1       3.407  18.674  -5.982  1.00  0.00           H  
HETATM   42  H   UNL     1       5.523  19.325  -3.893  1.00  0.00           H  
HETATM   43  H   UNL     1       4.318  16.291  -2.382  1.00  0.00           H  
HETATM   44  H   UNL     1       5.617  17.472  -2.209  1.00  0.00           H  
HETATM   45  H   UNL     1       3.757  19.127  -2.233  1.00  0.00           H  
HETATM   46  H   UNL     1       4.280  15.890  -8.857  1.00  0.00           H  
HETATM   47  H   UNL     1       5.979  16.304  -9.004  1.00  0.00           H  
HETATM   48  H   UNL     1       4.722  17.563  -9.011  1.00  0.00           H  
HETATM   49  H   UNL     1       6.098  20.154  -9.623  1.00  0.00           H  
HETATM   50  H   UNL     1       6.797  18.701  -8.944  1.00  0.00           H  
HETATM   51  H   UNL     1       7.180  20.273  -8.228  1.00  0.00           H  
HETATM   52  H   UNL     1       1.839  18.843  -3.901  1.00  0.00           H  
HETATM   53  H   UNL     1       2.234  17.150  -4.027  1.00  0.00           H  
HETATM   54  H   UNL     1       1.296  16.449  -0.497  1.00  0.00           H  
HETATM   55  H   UNL     1       2.918  16.922  -0.908  1.00  0.00           H  
HETATM   56  H   UNL     1       2.077  15.721  -1.911  1.00  0.00           H  
HETATM   57  H   UNL     1       0.058  16.587  -3.294  1.00  0.00           H  
HETATM   58  H   UNL     1      -0.489  16.979  -1.700  1.00  0.00           H  
HETATM   59  H   UNL     1      -0.510  19.475  -2.488  1.00  0.00           H  
HETATM   60  H   UNL     1      -0.411  18.827  -4.102  1.00  0.00           H  
HETATM   61  H   UNL     1      -2.603  18.040  -2.144  1.00  0.00           H  
HETATM   62  H   UNL     1      -2.766  19.307  -3.309  1.00  0.00           H  
HETATM   63  H   UNL     1      -3.755  17.715  -5.941  1.00  0.00           H  
HETATM   64  H   UNL     1      -2.657  18.972  -5.556  1.00  0.00           H  
HETATM   65  H   UNL     1      -1.591  17.900  -7.330  1.00  0.00           H  
HETATM   66  H   UNL     1      -0.785  17.140  -5.987  1.00  0.00           H  
HETATM   67  H   UNL     1      -3.134  16.039  -7.600  1.00  0.00           H  
HETATM   68  H   UNL     1      -3.026  13.958  -6.586  1.00  0.00           H  
HETATM   69  H   UNL     1      -3.896  14.294  -4.445  1.00  0.00           H  
HETATM   70  H   UNL     1      -4.378  15.657  -5.381  1.00  0.00           H  
HETATM   71  H   UNL     1      -0.663  14.838  -4.880  1.00  0.00           H  
HETATM   72  H   UNL     1      -1.498  13.317  -4.758  1.00  0.00           H  
HETATM   73  H   UNL     1      -0.968  12.820  -7.176  1.00  0.00           H  
HETATM   74  H   UNL     1       0.681  14.290  -8.367  1.00  0.00           H  
HETATM   75  H   UNL     1      -1.694  14.579  -8.708  1.00  0.00           H  
HETATM   76  H   UNL     1      -0.932  16.101  -8.885  1.00  0.00           H  
HETATM   77  H   UNL     1       2.138  11.299  -6.457  1.00  0.00           H  
HETATM   78  H   UNL     1       2.034  12.571  -7.671  1.00  0.00           H  
HETATM   79  H   UNL     1       0.784  11.305  -7.586  1.00  0.00           H  
HETATM   80  H   UNL     1       2.273  17.123  -6.988  1.00  0.00           H  
HETATM   81  H   UNL     1       0.826  17.327  -7.966  1.00  0.00           H  
HETATM   82  H   UNL     1       2.094  16.188  -8.460  1.00  0.00           H  
CONECT    1    2    6    7   35
CONECT    2    1    3   36   37
CONECT    3    2    4    9   38
CONECT    4    3    5   11   39
CONECT    5    4    6   40   41
CONECT    6    1    5    8   42
CONECT    7    1    8   43   44
CONECT    8    6    7   13   45
CONECT    9    3   10
CONECT   10    9   46   47   48
CONECT   11    4   12
CONECT   12   11   49   50   51
CONECT   13    8   14   52   53
CONECT   14   13   15   16
CONECT   15   14   54   55   56
CONECT   16   14   17   57   58
CONECT   17   16   18   59   60
CONECT   18   17   19   61   62
CONECT   19   18   20   22
CONECT   20   19   21   26
CONECT   20   21
CONECT   21   20
CONECT   21   20
CONECT   22   19   23   63   64
CONECT   23   22   24   65   66
CONECT   24   23   25   30   67
CONECT   25   24   26   27   68
CONECT   26   20   25   69   70
CONECT   27   25   28   71   72
CONECT   28   27   29   31   73
CONECT   29   28   30   33   74
CONECT   30   24   29   75   76
CONECT   31   28   32
CONECT   32   31   77   78   79
CONECT   33   29   34
CONECT   34   33   80   81   82
CONECT   35    1
CONECT   36    2
CONECT   37    2
CONECT   38    3
CONECT   39    4
CONECT   40    5
CONECT   41    5
CONECT   42    6
CONECT   43    7
CONECT   44    7
CONECT   45    8
CONECT   46   10
CONECT   47   10
CONECT   48   10
CONECT   49   12
CONECT   50   12
CONECT   51   12
CONECT   52   13
CONECT   53   13
CONECT   54   15
CONECT   55   15
CONECT   56   15
CONECT   57   16
CONECT   58   16
CONECT   59   17
CONECT   60   17
CONECT   61   18
CONECT   62   18
CONECT   63   22
CONECT   64   22
CONECT   65   23
CONECT   66   23
CONECT   67   24
CONECT   68   25
CONECT   69   26
CONECT   70   26
CONECT   71   27
CONECT   72   27
CONECT   73   28
CONECT   74   29
CONECT   75   30
CONECT   76   30
CONECT   77   32
CONECT   78   32
CONECT   79   32
CONECT   80   34
CONECT   81   34
CONECT   82   34
ENDMDL
END   
