# Supplementary material for: Allosteric Coupling Between Drug Binding and the Aromatic Cassette in the Pore Domain of the hERG1 Channel: Implications for a State-Dependent Blockade
Source: Front Pharmacol. 2020 Jun 30;11:914. doi: 10.3389/fphar.2020.00914 (PMC7338687; doi:10.3389/fphar.2020.00914)
Supplement: Supplementary file 1 [file DataSheet_1.zip › receptor_drugs/state2-lipid/side4/ivabradine_10.pdb]

REMARK   4      COMPLIES WITH FORMAT V. 3.0, 1-DEC-2006
REMARK 888
REMARK 888 WRITTEN BY MAESTRO (A PRODUCT OF SCHRODINGER, LLC)
TITLE     ivabradine_6
MODEL        1
HETATM    1  C   UNL     1       4.255  15.979  -5.506  1.00  0.00           C  
HETATM    2  C   UNL     1       4.486  15.570  -6.979  1.00  0.00           C  
HETATM    3  C   UNL     1       4.953  16.697  -7.955  1.00  0.00           C  
HETATM    4  C   UNL     1       5.430  18.006  -7.257  1.00  0.00           C  
HETATM    5  C   UNL     1       6.137  17.718  -5.915  1.00  0.00           C  
HETATM    6  C   UNL     1       5.268  16.952  -4.883  1.00  0.00           C  
HETATM    7  C   UNL     1       3.116  16.986  -5.232  1.00  0.00           C  
HETATM    8  C   UNL     1       4.066  17.652  -4.212  1.00  0.00           C  
HETATM    9  O   UNL     1       3.918  17.029  -8.882  1.00  0.00           O  
HETATM   10  C   UNL     1       2.685  17.443  -8.302  1.00  0.00           C  
HETATM   11  O   UNL     1       6.351  18.757  -8.050  1.00  0.00           O  
HETATM   12  C   UNL     1       5.846  19.306  -9.260  1.00  0.00           C  
HETATM   13  C   UNL     1       4.030  19.196  -4.131  1.00  0.00           C  
HETATM   14  N   UNL     1       4.169  19.689  -2.669  1.00  0.00           N1+
HETATM   15  C   UNL     1       5.152  20.872  -2.535  1.00  0.00           C  
HETATM   16  C   UNL     1       2.809  20.033  -2.011  1.00  0.00           C  
HETATM   17  C   UNL     1       1.804  18.870  -2.126  1.00  0.00           C  
HETATM   18  C   UNL     1       1.025  18.614  -0.821  1.00  0.00           C  
HETATM   19  N   UNL     1       0.642  17.208  -0.637  1.00  0.00           N  
HETATM   20  C   UNL     1       1.555  16.241  -0.935  1.00  0.00           C  
HETATM   21  O   UNL     1       2.691  16.459  -1.362  1.00  0.00           O  
HETATM   22  C   UNL     1      -0.702  16.950  -0.101  1.00  0.00           C  
HETATM   23  C   UNL     1      -1.690  16.323  -1.100  1.00  0.00           C  
HETATM   24  C   UNL     1      -1.520  14.803  -1.342  1.00  0.00           C  
HETATM   25  C   UNL     1      -0.104  14.348  -1.796  1.00  0.00           C  
HETATM   26  C   UNL     1       1.031  14.793  -0.832  1.00  0.00           C  
HETATM   27  C   UNL     1       0.159  14.732  -3.276  1.00  0.00           C  
HETATM   28  C   UNL     1      -0.894  14.101  -4.212  1.00  0.00           C  
HETATM   29  C   UNL     1      -2.323  14.572  -3.820  1.00  0.00           C  
HETATM   30  C   UNL     1      -2.598  14.261  -2.321  1.00  0.00           C  
HETATM   31  O   UNL     1      -0.544  14.405  -5.562  1.00  0.00           O  
HETATM   32  C   UNL     1      -1.331  13.776  -6.565  1.00  0.00           C  
HETATM   33  O   UNL     1      -2.453  15.955  -4.151  1.00  0.00           O  
HETATM   34  C   UNL     1      -3.764  16.492  -4.049  1.00  0.00           C  
HETATM   35  H   UNL     1       4.147  15.067  -4.915  1.00  0.00           H  
HETATM   36  H   UNL     1       5.197  14.744  -7.033  1.00  0.00           H  
HETATM   37  H   UNL     1       3.553  15.137  -7.338  1.00  0.00           H  
HETATM   38  H   UNL     1       5.803  16.316  -8.527  1.00  0.00           H  
HETATM   39  H   UNL     1       4.573  18.652  -7.075  1.00  0.00           H  
HETATM   40  H   UNL     1       7.014  17.099  -6.116  1.00  0.00           H  
HETATM   41  H   UNL     1       6.488  18.648  -5.466  1.00  0.00           H  
HETATM   42  H   UNL     1       5.950  16.494  -4.164  1.00  0.00           H  
HETATM   43  H   UNL     1       2.910  17.629  -6.087  1.00  0.00           H  
HETATM   44  H   UNL     1       2.209  16.559  -4.804  1.00  0.00           H  
HETATM   45  H   UNL     1       3.932  17.261  -3.202  1.00  0.00           H  
HETATM   46  H   UNL     1       1.968  17.664  -9.092  1.00  0.00           H  
HETATM   47  H   UNL     1       2.792  18.341  -7.694  1.00  0.00           H  
HETATM   48  H   UNL     1       2.257  16.653  -7.683  1.00  0.00           H  
HETATM   49  H   UNL     1       6.606  19.945  -9.707  1.00  0.00           H  
HETATM   50  H   UNL     1       4.961  19.918  -9.086  1.00  0.00           H  
HETATM   51  H   UNL     1       5.605  18.531  -9.988  1.00  0.00           H  
HETATM   52  H   UNL     1       4.829  19.674  -4.700  1.00  0.00           H  
HETATM   53  H   UNL     1       3.076  19.580  -4.481  1.00  0.00           H  
HETATM   54  H   UNL     1       4.769  21.695  -3.141  1.00  0.00           H  
HETATM   55  H   UNL     1       6.132  20.541  -2.876  1.00  0.00           H  
HETATM   56  H   UNL     1       5.201  21.142  -1.480  1.00  0.00           H  
HETATM   57  H   UNL     1       3.026  20.226  -0.959  1.00  0.00           H  
HETATM   58  H   UNL     1       2.459  20.956  -2.478  1.00  0.00           H  
HETATM   59  H   UNL     1       1.097  19.119  -2.918  1.00  0.00           H  
HETATM   60  H   UNL     1       2.306  17.960  -2.454  1.00  0.00           H  
HETATM   61  H   UNL     1       1.623  18.925   0.035  1.00  0.00           H  
HETATM   62  H   UNL     1       0.150  19.267  -0.789  1.00  0.00           H  
HETATM   63  H   UNL     1      -0.605  16.258   0.736  1.00  0.00           H  
HETATM   64  H   UNL     1      -1.098  17.849   0.370  1.00  0.00           H  
HETATM   65  H   UNL     1      -2.693  16.474  -0.702  1.00  0.00           H  
HETATM   66  H   UNL     1      -1.649  16.891  -2.028  1.00  0.00           H  
HETATM   67  H   UNL     1      -1.694  14.313  -0.382  1.00  0.00           H  
HETATM   68  H   UNL     1      -0.117  13.257  -1.755  1.00  0.00           H  
HETATM   69  H   UNL     1       1.887  14.139  -1.011  1.00  0.00           H  
HETATM   70  H   UNL     1       0.754  14.583   0.202  1.00  0.00           H  
HETATM   71  H   UNL     1       0.182  15.818  -3.376  1.00  0.00           H  
HETATM   72  H   UNL     1       1.151  14.370  -3.552  1.00  0.00           H  
HETATM   73  H   UNL     1      -0.844  13.015  -4.104  1.00  0.00           H  
HETATM   74  H   UNL     1      -3.044  14.016  -4.422  1.00  0.00           H  
HETATM   75  H   UNL     1      -2.591  13.174  -2.216  1.00  0.00           H  
HETATM   76  H   UNL     1      -3.605  14.557  -2.029  1.00  0.00           H  
HETATM   77  H   UNL     1      -0.916  14.009  -7.545  1.00  0.00           H  
HETATM   78  H   UNL     1      -2.361  14.131  -6.555  1.00  0.00           H  
HETATM   79  H   UNL     1      -1.331  12.691  -6.455  1.00  0.00           H  
HETATM   80  H   UNL     1      -3.754  17.528  -4.387  1.00  0.00           H  
HETATM   81  H   UNL     1      -4.128  16.488  -3.022  1.00  0.00           H  
HETATM   82  H   UNL     1      -4.470  15.946  -4.676  1.00  0.00           H  
HETATM   83  H1  UNL     1       4.556  18.925  -2.132  1.00  0.00           H  
CONECT    1    2    6    7   35
CONECT    2    1    3   36   37
CONECT    3    2    4    9   38
CONECT    4    3    5   11   39
CONECT    5    4    6   40   41
CONECT    6    1    5    8   42
CONECT    7    1    8   43   44
CONECT    8    6    7   13   45
CONECT    9    3   10
CONECT   10    9   46   47   48
CONECT   11    4   12
CONECT   12   11   49   50   51
CONECT   13    8   14   52   53
CONECT   14   13   15   16   83
CONECT   15   14   54   55   56
CONECT   16   14   17   57   58
CONECT   17   16   18   59   60
CONECT   18   17   19   61   62
CONECT   19   18   20   22
CONECT   20   19   21   26
CONECT   20   21
CONECT   21   20
CONECT   21   20
CONECT   22   19   23   63   64
CONECT   23   22   24   65   66
CONECT   24   23   25   30   67
CONECT   25   24   26   27   68
CONECT   26   20   25   69   70
CONECT   27   25   28   71   72
CONECT   28   27   29   31   73
CONECT   29   28   30   33   74
CONECT   30   24   29   75   76
CONECT   31   28   32
CONECT   32   31   77   78   79
CONECT   33   29   34
CONECT   34   33   80   81   82
CONECT   35    1
CONECT   36    2
CONECT   37    2
CONECT   38    3
CONECT   39    4
CONECT   40    5
CONECT   41    5
CONECT   42    6
CONECT   43    7
CONECT   44    7
CONECT   45    8
CONECT   46   10
CONECT   47   10
CONECT   48   10
CONECT   49   12
CONECT   50   12
CONECT   51   12
CONECT   52   13
CONECT   53   13
CONECT   54   15
CONECT   55   15
CONECT   56   15
CONECT   57   16
CONECT   58   16
CONECT   59   17
CONECT   60   17
CONECT   61   18
CONECT   62   18
CONECT   63   22
CONECT   64   22
CONECT   65   23
CONECT   66   23
CONECT   67   24
CONECT   68   25
CONECT   69   26
CONECT   70   26
CONECT   71   27
CONECT   72   27
CONECT   73   28
CONECT   74   29
CONECT   75   30
CONECT   76   30
CONECT   77   32
CONECT   78   32
CONECT   79   32
CONECT   80   34
CONECT   81   34
CONECT   82   34
CONECT   83   14
ENDMDL
END   
