# Supplementary material for: Allosteric Coupling Between Drug Binding and the Aromatic Cassette in the Pore Domain of the hERG1 Channel: Implications for a State-Dependent Blockade
Source: Front Pharmacol. 2020 Jun 30;11:914. doi: 10.3389/fphar.2020.00914 (PMC7338687; doi:10.3389/fphar.2020.00914)
Supplement: Supplementary file 1 [file DataSheet_1.zip › receptor_drugs/state2-lipid/side4/ivabradine_11.pdb]

REMARK   4      COMPLIES WITH FORMAT V. 3.0, 1-DEC-2006
REMARK 888
REMARK 888 WRITTEN BY MAESTRO (A PRODUCT OF SCHRODINGER, LLC)
TITLE     ivabradine_7
MODEL        1
HETATM    1  C   UNL     1       2.744  17.583  -9.280  1.00  0.00           C  
HETATM    2  C   UNL     1       2.674  18.028 -10.747  1.00  0.00           C  
HETATM    3  C   UNL     1       1.391  17.362 -11.342  1.00  0.00           C  
HETATM    4  C   UNL     1       0.099  17.667 -10.486  1.00  0.00           C  
HETATM    5  C   UNL     1       0.317  17.332  -8.971  1.00  0.00           C  
HETATM    6  C   UNL     1       1.551  18.127  -8.518  1.00  0.00           C  
HETATM    7  C   UNL     1       3.615  18.197  -8.175  1.00  0.00           C  
HETATM    8  C   UNL     1       2.390  17.943  -7.232  1.00  0.00           C  
HETATM    9  O   UNL     1       1.280  17.667 -12.735  1.00  0.00           O  
HETATM   10  C   UNL     1       0.240  16.993 -13.435  1.00  0.00           C  
HETATM   11  O   UNL     1      -0.250  19.039 -10.686  1.00  0.00           O  
HETATM   12  C   UNL     1      -1.541  19.422 -10.222  1.00  0.00           C  
HETATM   13  C   UNL     1       2.357  16.553  -6.531  1.00  0.00           C  
HETATM   14  N   UNL     1       1.008  16.115  -6.145  1.00  0.00           N  
HETATM   15  C   UNL     1       0.449  16.980  -5.099  1.00  0.00           C  
HETATM   16  C   UNL     1       1.011  14.700  -5.742  1.00  0.00           C  
HETATM   17  C   UNL     1      -0.256  13.945  -6.211  1.00  0.00           C  
HETATM   18  C   UNL     1      -1.636  14.402  -5.680  1.00  0.00           C  
HETATM   19  N   UNL     1      -1.894  14.351  -4.219  1.00  0.00           N  
HETATM   20  C   UNL     1      -2.955  15.089  -3.771  1.00  0.00           C  
HETATM   21  O   UNL     1      -3.642  15.827  -4.482  1.00  0.00           O  
HETATM   22  C   UNL     1      -1.115  13.451  -3.351  1.00  0.00           C  
HETATM   23  C   UNL     1      -0.250  14.157  -2.288  1.00  0.00           C  
HETATM   24  C   UNL     1      -1.004  14.577  -1.006  1.00  0.00           C  
HETATM   25  C   UNL     1      -2.194  15.544  -1.243  1.00  0.00           C  
HETATM   26  C   UNL     1      -3.244  15.009  -2.256  1.00  0.00           C  
HETATM   27  C   UNL     1      -1.693  16.973  -1.580  1.00  0.00           C  
HETATM   28  C   UNL     1      -0.790  17.532  -0.449  1.00  0.00           C  
HETATM   29  C   UNL     1       0.438  16.610  -0.226  1.00  0.00           C  
HETATM   30  C   UNL     1      -0.038  15.157   0.068  1.00  0.00           C  
HETATM   31  O   UNL     1      -0.346  18.867  -0.689  1.00  0.00           O  
HETATM   32  C   UNL     1      -1.340  19.882  -0.613  1.00  0.00           C  
HETATM   33  O   UNL     1       1.312  16.690  -1.355  1.00  0.00           O  
HETATM   34  C   UNL     1       2.619  16.171  -1.153  1.00  0.00           C  
HETATM   35  H   UNL     1       2.858  16.495  -9.287  1.00  0.00           H  
HETATM   36  H   UNL     1       2.592  19.113 -10.792  1.00  0.00           H  
HETATM   37  H   UNL     1       3.581  17.715 -11.258  1.00  0.00           H  
HETATM   38  H   UNL     1       1.544  16.282 -11.309  1.00  0.00           H  
HETATM   39  H   UNL     1      -0.735  17.077 -10.858  1.00  0.00           H  
HETATM   40  H   UNL     1      -0.555  17.516  -8.348  1.00  0.00           H  
HETATM   41  H   UNL     1       0.525  16.266  -8.878  1.00  0.00           H  
HETATM   42  H   UNL     1       1.327  19.187  -8.676  1.00  0.00           H  
HETATM   43  H   UNL     1       4.540  17.687  -7.900  1.00  0.00           H  
HETATM   44  H   UNL     1       3.826  19.265  -8.269  1.00  0.00           H  
HETATM   45  H   UNL     1       2.234  18.713  -6.477  1.00  0.00           H  
HETATM   46  H   UNL     1       0.333  17.205 -14.500  1.00  0.00           H  
HETATM   47  H   UNL     1      -0.744  17.345 -13.123  1.00  0.00           H  
HETATM   48  H   UNL     1       0.291  15.909 -13.307  1.00  0.00           H  
HETATM   49  H   UNL     1      -1.728  20.462 -10.494  1.00  0.00           H  
HETATM   50  H   UNL     1      -1.624  19.348  -9.138  1.00  0.00           H  
HETATM   51  H   UNL     1      -2.324  18.818 -10.681  1.00  0.00           H  
HETATM   52  H   UNL     1       2.804  15.809  -7.193  1.00  0.00           H  
HETATM   53  H   UNL     1       2.994  16.577  -5.640  1.00  0.00           H  
HETATM   54  H   UNL     1      -0.567  16.693  -4.833  1.00  0.00           H  
HETATM   55  H   UNL     1       0.389  18.017  -5.431  1.00  0.00           H  
HETATM   56  H   UNL     1       1.049  16.950  -4.186  1.00  0.00           H  
HETATM   57  H   UNL     1       1.869  14.175  -6.169  1.00  0.00           H  
HETATM   58  H   UNL     1       1.145  14.618  -4.666  1.00  0.00           H  
HETATM   59  H   UNL     1      -0.278  13.991  -7.301  1.00  0.00           H  
HETATM   60  H   UNL     1      -0.137  12.880  -6.007  1.00  0.00           H  
HETATM   61  H   UNL     1      -1.803  15.417  -6.046  1.00  0.00           H  
HETATM   62  H   UNL     1      -2.400  13.788  -6.161  1.00  0.00           H  
HETATM   63  H   UNL     1      -1.813  12.807  -2.816  1.00  0.00           H  
HETATM   64  H   UNL     1      -0.552  12.735  -3.944  1.00  0.00           H  
HETATM   65  H   UNL     1       0.558  13.489  -1.993  1.00  0.00           H  
HETATM   66  H   UNL     1       0.239  15.015  -2.744  1.00  0.00           H  
HETATM   67  H   UNL     1      -1.430  13.669  -0.578  1.00  0.00           H  
HETATM   68  H   UNL     1      -2.713  15.612  -0.283  1.00  0.00           H  
HETATM   69  H   UNL     1      -4.164  15.571  -2.094  1.00  0.00           H  
HETATM   70  H   UNL     1      -3.519  13.983  -2.014  1.00  0.00           H  
HETATM   71  H   UNL     1      -1.166  16.964  -2.534  1.00  0.00           H  
HETATM   72  H   UNL     1      -2.569  17.606  -1.708  1.00  0.00           H  
HETATM   73  H   UNL     1      -1.364  17.554   0.482  1.00  0.00           H  
HETATM   74  H   UNL     1       0.982  16.993   0.640  1.00  0.00           H  
HETATM   75  H   UNL     1      -0.590  15.185   1.010  1.00  0.00           H  
HETATM   76  H   UNL     1       0.806  14.494   0.258  1.00  0.00           H  
HETATM   77  H   UNL     1      -0.866  20.859  -0.743  1.00  0.00           H  
HETATM   78  H   UNL     1      -1.840  19.879   0.357  1.00  0.00           H  
HETATM   79  H   UNL     1      -2.094  19.776  -1.396  1.00  0.00           H  
HETATM   80  H   UNL     1       3.208  16.313  -2.062  1.00  0.00           H  
HETATM   81  H   UNL     1       2.603  15.100  -0.937  1.00  0.00           H  
HETATM   82  H   UNL     1       3.140  16.691  -0.344  1.00  0.00           H  
CONECT    1    2    6    7   35
CONECT    2    1    3   36   37
CONECT    3    2    4    9   38
CONECT    4    3    5   11   39
CONECT    5    4    6   40   41
CONECT    6    1    5    8   42
CONECT    7    1    8   43   44
CONECT    8    6    7   13   45
CONECT    9    3   10
CONECT   10    9   46   47   48
CONECT   11    4   12
CONECT   12   11   49   50   51
CONECT   13    8   14   52   53
CONECT   14   13   15   16
CONECT   15   14   54   55   56
CONECT   16   14   17   57   58
CONECT   17   16   18   59   60
CONECT   18   17   19   61   62
CONECT   19   18   20   22
CONECT   20   19   21   26
CONECT   20   21
CONECT   21   20
CONECT   21   20
CONECT   22   19   23   63   64
CONECT   23   22   24   65   66
CONECT   24   23   25   30   67
CONECT   25   24   26   27   68
CONECT   26   20   25   69   70
CONECT   27   25   28   71   72
CONECT   28   27   29   31   73
CONECT   29   28   30   33   74
CONECT   30   24   29   75   76
CONECT   31   28   32
CONECT   32   31   77   78   79
CONECT   33   29   34
CONECT   34   33   80   81   82
CONECT   35    1
CONECT   36    2
CONECT   37    2
CONECT   38    3
CONECT   39    4
CONECT   40    5
CONECT   41    5
CONECT   42    6
CONECT   43    7
CONECT   44    7
CONECT   45    8
CONECT   46   10
CONECT   47   10
CONECT   48   10
CONECT   49   12
CONECT   50   12
CONECT   51   12
CONECT   52   13
CONECT   53   13
CONECT   54   15
CONECT   55   15
CONECT   56   15
CONECT   57   16
CONECT   58   16
CONECT   59   17
CONECT   60   17
CONECT   61   18
CONECT   62   18
CONECT   63   22
CONECT   64   22
CONECT   65   23
CONECT   66   23
CONECT   67   24
CONECT   68   25
CONECT   69   26
CONECT   70   26
CONECT   71   27
CONECT   72   27
CONECT   73   28
CONECT   74   29
CONECT   75   30
CONECT   76   30
CONECT   77   32
CONECT   78   32
CONECT   79   32
CONECT   80   34
CONECT   81   34
CONECT   82   34
ENDMDL
END   
