# Supplementary material for: Allosteric Coupling Between Drug Binding and the Aromatic Cassette in the Pore Domain of the hERG1 Channel: Implications for a State-Dependent Blockade
Source: Front Pharmacol. 2020 Jun 30;11:914. doi: 10.3389/fphar.2020.00914 (PMC7338687; doi:10.3389/fphar.2020.00914)
Supplement: Supplementary file 1 [file DataSheet_1.zip › receptor_drugs/state2-lipid/side4/ivabradine_12.pdb]

REMARK   4      COMPLIES WITH FORMAT V. 3.0, 1-DEC-2006
REMARK 888
REMARK 888 WRITTEN BY MAESTRO (A PRODUCT OF SCHRODINGER, LLC)
TITLE     ivabradine_8
MODEL        1
HETATM    1  C   UNL     1       6.219  17.814  -6.952  1.00  0.00           C  
HETATM    2  C   UNL     1       5.943  17.817  -8.477  1.00  0.00           C  
HETATM    3  C   UNL     1       4.726  18.645  -8.987  1.00  0.00           C  
HETATM    4  C   UNL     1       3.780  19.114  -7.844  1.00  0.00           C  
HETATM    5  C   UNL     1       4.604  19.858  -6.768  1.00  0.00           C  
HETATM    6  C   UNL     1       5.706  18.986  -6.095  1.00  0.00           C  
HETATM    7  C   UNL     1       5.362  16.854  -6.118  1.00  0.00           C  
HETATM    8  C   UNL     1       5.296  17.949  -5.026  1.00  0.00           C  
HETATM    9  O   UNL     1       5.280  19.745  -9.716  1.00  0.00           O  
HETATM   10  C   UNL     1       4.522  20.240 -10.813  1.00  0.00           C  
HETATM   11  O   UNL     1       2.698  19.893  -8.358  1.00  0.00           O  
HETATM   12  C   UNL     1       1.591  20.080  -7.482  1.00  0.00           C  
HETATM   13  C   UNL     1       3.955  18.200  -4.282  1.00  0.00           C  
HETATM   14  N   UNL     1       3.504  17.146  -3.357  1.00  0.00           N  
HETATM   15  C   UNL     1       3.251  15.924  -4.115  1.00  0.00           C  
HETATM   16  C   UNL     1       2.267  17.622  -2.720  1.00  0.00           C  
HETATM   17  C   UNL     1       1.659  16.681  -1.648  1.00  0.00           C  
HETATM   18  C   UNL     1       0.151  16.891  -1.392  1.00  0.00           C  
HETATM   19  N   UNL     1      -0.743  16.380  -2.451  1.00  0.00           N  
HETATM   20  C   UNL     1      -1.250  15.120  -2.318  1.00  0.00           C  
HETATM   21  O   UNL     1      -0.942  14.332  -1.422  1.00  0.00           O  
HETATM   22  C   UNL     1      -1.011  17.245  -3.613  1.00  0.00           C  
HETATM   23  C   UNL     1      -0.459  16.718  -4.956  1.00  0.00           C  
HETATM   24  C   UNL     1      -1.323  15.663  -5.685  1.00  0.00           C  
HETATM   25  C   UNL     1      -1.646  14.389  -4.849  1.00  0.00           C  
HETATM   26  C   UNL     1      -2.221  14.682  -3.436  1.00  0.00           C  
HETATM   27  C   UNL     1      -0.449  13.410  -4.810  1.00  0.00           C  
HETATM   28  C   UNL     1      -0.061  12.964  -6.230  1.00  0.00           C  
HETATM   29  C   UNL     1       0.418  14.198  -7.037  1.00  0.00           C  
HETATM   30  C   UNL     1      -0.685  15.294  -7.061  1.00  0.00           C  
HETATM   31  O   UNL     1       0.880  11.896  -6.119  1.00  0.00           O  
HETATM   32  C   UNL     1       1.034  11.058  -7.260  1.00  0.00           C  
HETATM   33  O   UNL     1       1.626  14.733  -6.506  1.00  0.00           O  
HETATM   34  C   UNL     1       2.832  14.219  -7.066  1.00  0.00           C  
HETATM   35  H   UNL     1       7.280  17.622  -6.797  1.00  0.00           H  
HETATM   36  H   UNL     1       6.845  18.203  -8.953  1.00  0.00           H  
HETATM   37  H   UNL     1       5.890  16.801  -8.867  1.00  0.00           H  
HETATM   38  H   UNL     1       4.159  18.023  -9.684  1.00  0.00           H  
HETATM   39  H   UNL     1       3.311  18.231  -7.417  1.00  0.00           H  
HETATM   40  H   UNL     1       5.103  20.690  -7.263  1.00  0.00           H  
HETATM   41  H   UNL     1       3.964  20.290  -6.000  1.00  0.00           H  
HETATM   42  H   UNL     1       6.480  19.660  -5.736  1.00  0.00           H  
HETATM   43  H   UNL     1       4.398  16.664  -6.581  1.00  0.00           H  
HETATM   44  H   UNL     1       5.874  15.935  -5.831  1.00  0.00           H  
HETATM   45  H   UNL     1       6.074  17.829  -4.269  1.00  0.00           H  
HETATM   46  H   UNL     1       5.080  21.041 -11.298  1.00  0.00           H  
HETATM   47  H   UNL     1       3.562  20.652 -10.508  1.00  0.00           H  
HETATM   48  H   UNL     1       4.348  19.461 -11.556  1.00  0.00           H  
HETATM   49  H   UNL     1       0.806  20.620  -8.008  1.00  0.00           H  
HETATM   50  H   UNL     1       1.851  20.670  -6.604  1.00  0.00           H  
HETATM   51  H   UNL     1       1.172  19.129  -7.154  1.00  0.00           H  
HETATM   52  H   UNL     1       4.075  19.126  -3.718  1.00  0.00           H  
HETATM   53  H   UNL     1       3.166  18.396  -5.009  1.00  0.00           H  
HETATM   54  H   UNL     1       2.745  15.140  -3.557  1.00  0.00           H  
HETATM   55  H   UNL     1       4.184  15.490  -4.460  1.00  0.00           H  
HETATM   56  H   UNL     1       2.650  16.153  -4.990  1.00  0.00           H  
HETATM   57  H   UNL     1       2.496  18.564  -2.219  1.00  0.00           H  
HETATM   58  H   UNL     1       1.529  17.883  -3.475  1.00  0.00           H  
HETATM   59  H   UNL     1       1.917  15.630  -1.745  1.00  0.00           H  
HETATM   60  H   UNL     1       2.149  16.964  -0.713  1.00  0.00           H  
HETATM   61  H   UNL     1      -0.109  16.453  -0.425  1.00  0.00           H  
HETATM   62  H   UNL     1      -0.041  17.959  -1.273  1.00  0.00           H  
HETATM   63  H   UNL     1      -2.092  17.352  -3.725  1.00  0.00           H  
HETATM   64  H   UNL     1      -0.685  18.266  -3.405  1.00  0.00           H  
HETATM   65  H   UNL     1      -0.342  17.571  -5.624  1.00  0.00           H  
HETATM   66  H   UNL     1       0.539  16.323  -4.797  1.00  0.00           H  
HETATM   67  H   UNL     1      -2.288  16.132  -5.894  1.00  0.00           H  
HETATM   68  H   UNL     1      -2.447  13.890  -5.397  1.00  0.00           H  
HETATM   69  H   UNL     1      -2.711  13.776  -3.078  1.00  0.00           H  
HETATM   70  H   UNL     1      -3.030  15.408  -3.513  1.00  0.00           H  
HETATM   71  H   UNL     1       0.388  13.873  -4.283  1.00  0.00           H  
HETATM   72  H   UNL     1      -0.728  12.532  -4.225  1.00  0.00           H  
HETATM   73  H   UNL     1      -0.949  12.575  -6.733  1.00  0.00           H  
HETATM   74  H   UNL     1       0.603  13.890  -8.060  1.00  0.00           H  
HETATM   75  H   UNL     1      -1.502  14.887  -7.661  1.00  0.00           H  
HETATM   76  H   UNL     1      -0.358  16.172  -7.619  1.00  0.00           H  
HETATM   77  H   UNL     1       1.619  10.182  -6.979  1.00  0.00           H  
HETATM   78  H   UNL     1       1.573  11.559  -8.060  1.00  0.00           H  
HETATM   79  H   UNL     1       0.081  10.705  -7.659  1.00  0.00           H  
HETATM   80  H   UNL     1       3.682  14.483  -6.444  1.00  0.00           H  
HETATM   81  H   UNL     1       3.002  14.657  -8.050  1.00  0.00           H  
HETATM   82  H   UNL     1       2.843  13.134  -7.154  1.00  0.00           H  
CONECT    1    2    6    7   35
CONECT    2    1    3   36   37
CONECT    3    2    4    9   38
CONECT    4    3    5   11   39
CONECT    5    4    6   40   41
CONECT    6    1    5    8   42
CONECT    7    1    8   43   44
CONECT    8    6    7   13   45
CONECT    9    3   10
CONECT   10    9   46   47   48
CONECT   11    4   12
CONECT   12   11   49   50   51
CONECT   13    8   14   52   53
CONECT   14   13   15   16
CONECT   15   14   54   55   56
CONECT   16   14   17   57   58
CONECT   17   16   18   59   60
CONECT   18   17   19   61   62
CONECT   19   18   20   22
CONECT   20   19   21   26
CONECT   20   21
CONECT   21   20
CONECT   21   20
CONECT   22   19   23   63   64
CONECT   23   22   24   65   66
CONECT   24   23   25   30   67
CONECT   25   24   26   27   68
CONECT   26   20   25   69   70
CONECT   27   25   28   71   72
CONECT   28   27   29   31   73
CONECT   29   28   30   33   74
CONECT   30   24   29   75   76
CONECT   31   28   32
CONECT   32   31   77   78   79
CONECT   33   29   34
CONECT   34   33   80   81   82
CONECT   35    1
CONECT   36    2
CONECT   37    2
CONECT   38    3
CONECT   39    4
CONECT   40    5
CONECT   41    5
CONECT   42    6
CONECT   43    7
CONECT   44    7
CONECT   45    8
CONECT   46   10
CONECT   47   10
CONECT   48   10
CONECT   49   12
CONECT   50   12
CONECT   51   12
CONECT   52   13
CONECT   53   13
CONECT   54   15
CONECT   55   15
CONECT   56   15
CONECT   57   16
CONECT   58   16
CONECT   59   17
CONECT   60   17
CONECT   61   18
CONECT   62   18
CONECT   63   22
CONECT   64   22
CONECT   65   23
CONECT   66   23
CONECT   67   24
CONECT   68   25
CONECT   69   26
CONECT   70   26
CONECT   71   27
CONECT   72   27
CONECT   73   28
CONECT   74   29
CONECT   75   30
CONECT   76   30
CONECT   77   32
CONECT   78   32
CONECT   79   32
CONECT   80   34
CONECT   81   34
CONECT   82   34
ENDMDL
END   
