# Supplementary material for: Allosteric Coupling Between Drug Binding and the Aromatic Cassette in the Pore Domain of the hERG1 Channel: Implications for a State-Dependent Blockade
Source: Front Pharmacol. 2020 Jun 30;11:914. doi: 10.3389/fphar.2020.00914 (PMC7338687; doi:10.3389/fphar.2020.00914)
Supplement: Supplementary file 1 [file DataSheet_1.zip › receptor_drugs/state2-lipid/side4/ivabradine_13.pdb]

REMARK   4      COMPLIES WITH FORMAT V. 3.0, 1-DEC-2006
REMARK 888
REMARK 888 WRITTEN BY MAESTRO (A PRODUCT OF SCHRODINGER, LLC)
TITLE     ivabradine_8
MODEL        1
HETATM    1  C   UNL     1      -1.952  14.533  -6.201  1.00  0.00           C  
HETATM    2  C   UNL     1      -1.063  13.577  -7.044  1.00  0.00           C  
HETATM    3  C   UNL     1       0.471  13.560  -6.734  1.00  0.00           C  
HETATM    4  C   UNL     1       0.899  14.618  -5.680  1.00  0.00           C  
HETATM    5  C   UNL     1      -0.022  14.514  -4.448  1.00  0.00           C  
HETATM    6  C   UNL     1      -1.510  14.842  -4.757  1.00  0.00           C  
HETATM    7  C   UNL     1      -1.871  16.038  -6.539  1.00  0.00           C  
HETATM    8  C   UNL     1      -1.909  16.313  -5.020  1.00  0.00           C  
HETATM    9  O   UNL     1       0.880  12.268  -6.274  1.00  0.00           O  
HETATM   10  C   UNL     1       1.009  11.252  -7.260  1.00  0.00           C  
HETATM   11  O   UNL     1       2.261  14.532  -5.262  1.00  0.00           O  
HETATM   12  C   UNL     1       3.245  14.753  -6.265  1.00  0.00           C  
HETATM   13  C   UNL     1      -0.989  17.461  -4.517  1.00  0.00           C  
HETATM   14  N   UNL     1      -1.057  17.757  -2.986  1.00  0.00           N1+
HETATM   15  C   UNL     1      -1.974  16.847  -2.132  1.00  0.00           C  
HETATM   16  C   UNL     1       0.325  17.902  -2.298  1.00  0.00           C  
HETATM   17  C   UNL     1       1.179  19.014  -2.932  1.00  0.00           C  
HETATM   18  C   UNL     1       2.390  19.356  -2.044  1.00  0.00           C  
HETATM   19  N   UNL     1       3.274  20.373  -2.627  1.00  0.00           N  
HETATM   20  C   UNL     1       4.465  19.974  -3.163  1.00  0.00           C  
HETATM   21  O   UNL     1       4.855  18.807  -3.213  1.00  0.00           O  
HETATM   22  C   UNL     1       2.783  21.759  -2.635  1.00  0.00           C  
HETATM   23  C   UNL     1       3.518  22.698  -1.669  1.00  0.00           C  
HETATM   24  C   UNL     1       4.876  23.236  -2.179  1.00  0.00           C  
HETATM   25  C   UNL     1       5.917  22.152  -2.595  1.00  0.00           C  
HETATM   26  C   UNL     1       5.381  21.119  -3.632  1.00  0.00           C  
HETATM   27  C   UNL     1       6.556  21.479  -1.355  1.00  0.00           C  
HETATM   28  C   UNL     1       7.219  22.510  -0.411  1.00  0.00           C  
HETATM   29  C   UNL     1       6.163  23.541   0.069  1.00  0.00           C  
HETATM   30  C   UNL     1       5.500  24.230  -1.159  1.00  0.00           C  
HETATM   31  O   UNL     1       7.856  21.918   0.724  1.00  0.00           O  
HETATM   32  C   UNL     1       9.038  21.171   0.469  1.00  0.00           C  
HETATM   33  O   UNL     1       5.211  22.885   0.912  1.00  0.00           O  
HETATM   34  C   UNL     1       4.337  23.739   1.639  1.00  0.00           C  
HETATM   35  H   UNL     1      -2.981  14.168  -6.245  1.00  0.00           H  
HETATM   36  H   UNL     1      -1.457  12.573  -6.884  1.00  0.00           H  
HETATM   37  H   UNL     1      -1.228  13.737  -8.112  1.00  0.00           H  
HETATM   38  H   UNL     1       1.018  13.752  -7.659  1.00  0.00           H  
HETATM   39  H   UNL     1       0.822  15.607  -6.121  1.00  0.00           H  
HETATM   40  H   UNL     1       0.017  13.491  -4.072  1.00  0.00           H  
HETATM   41  H   UNL     1       0.349  15.144  -3.642  1.00  0.00           H  
HETATM   42  H   UNL     1      -2.118  14.355  -3.993  1.00  0.00           H  
HETATM   43  H   UNL     1      -0.922  16.319  -6.995  1.00  0.00           H  
HETATM   44  H   UNL     1      -2.722  16.430  -7.101  1.00  0.00           H  
HETATM   45  H   UNL     1      -2.932  16.525  -4.699  1.00  0.00           H  
HETATM   46  H   UNL     1       1.283  10.315  -6.778  1.00  0.00           H  
HETATM   47  H   UNL     1       1.794  11.489  -7.979  1.00  0.00           H  
HETATM   48  H   UNL     1       0.081  11.079  -7.802  1.00  0.00           H  
HETATM   49  H   UNL     1       4.238  14.731  -5.812  1.00  0.00           H  
HETATM   50  H   UNL     1       3.118  15.723  -6.746  1.00  0.00           H  
HETATM   51  H   UNL     1       3.222  13.975  -7.029  1.00  0.00           H  
HETATM   52  H   UNL     1       0.055  17.272  -4.764  1.00  0.00           H  
HETATM   53  H   UNL     1      -1.267  18.413  -4.970  1.00  0.00           H  
HETATM   54  H   UNL     1      -1.554  15.839  -2.141  1.00  0.00           H  
HETATM   55  H   UNL     1      -2.978  16.877  -2.555  1.00  0.00           H  
HETATM   56  H   UNL     1      -1.994  17.247  -1.118  1.00  0.00           H  
HETATM   57  H   UNL     1       0.106  18.151  -1.256  1.00  0.00           H  
HETATM   58  H   UNL     1       0.815  16.925  -2.331  1.00  0.00           H  
HETATM   59  H   UNL     1       1.544  18.697  -3.910  1.00  0.00           H  
HETATM   60  H   UNL     1       0.565  19.902  -3.087  1.00  0.00           H  
HETATM   61  H   UNL     1       2.039  19.717  -1.075  1.00  0.00           H  
HETATM   62  H   UNL     1       2.933  18.439  -1.805  1.00  0.00           H  
HETATM   63  H   UNL     1       2.903  22.163  -3.641  1.00  0.00           H  
HETATM   64  H   UNL     1       1.700  21.785  -2.494  1.00  0.00           H  
HETATM   65  H   UNL     1       2.874  23.557  -1.478  1.00  0.00           H  
HETATM   66  H   UNL     1       3.619  22.182  -0.717  1.00  0.00           H  
HETATM   67  H   UNL     1       4.666  23.805  -3.086  1.00  0.00           H  
HETATM   68  H   UNL     1       6.720  22.697  -3.096  1.00  0.00           H  
HETATM   69  H   UNL     1       6.250  20.643  -4.091  1.00  0.00           H  
HETATM   70  H   UNL     1       4.879  21.620  -4.460  1.00  0.00           H  
HETATM   71  H   UNL     1       5.789  20.906  -0.830  1.00  0.00           H  
HETATM   72  H   UNL     1       7.294  20.760  -1.710  1.00  0.00           H  
HETATM   73  H   UNL     1       7.988  23.057  -0.959  1.00  0.00           H  
HETATM   74  H   UNL     1       6.674  24.294   0.673  1.00  0.00           H  
HETATM   75  H   UNL     1       6.279  24.776  -1.688  1.00  0.00           H  
HETATM   76  H   UNL     1       4.776  24.987  -0.847  1.00  0.00           H  
HETATM   77  H   UNL     1       9.449  20.818   1.416  1.00  0.00           H  
HETATM   78  H   UNL     1       9.801  21.781  -0.015  1.00  0.00           H  
HETATM   79  H   UNL     1       8.847  20.294  -0.147  1.00  0.00           H  
HETATM   80  H   UNL     1       3.587  23.134   2.145  1.00  0.00           H  
HETATM   81  H   UNL     1       3.824  24.450   0.992  1.00  0.00           H  
HETATM   82  H   UNL     1       4.880  24.290   2.399  1.00  0.00           H  
HETATM   83  H1  UNL     1      -1.481  18.676  -2.921  1.00  0.00           H  
CONECT    1    2    6    7   35
CONECT    2    1    3   36   37
CONECT    3    2    4    9   38
CONECT    4    3    5   11   39
CONECT    5    4    6   40   41
CONECT    6    1    5    8   42
CONECT    7    1    8   43   44
CONECT    8    6    7   13   45
CONECT    9    3   10
CONECT   10    9   46   47   48
CONECT   11    4   12
CONECT   12   11   49   50   51
CONECT   13    8   14   52   53
CONECT   14   13   15   16   83
CONECT   15   14   54   55   56
CONECT   16   14   17   57   58
CONECT   17   16   18   59   60
CONECT   18   17   19   61   62
CONECT   19   18   20   22
CONECT   20   19   21   26
CONECT   20   21
CONECT   21   20
CONECT   21   20
CONECT   22   19   23   63   64
CONECT   23   22   24   65   66
CONECT   24   23   25   30   67
CONECT   25   24   26   27   68
CONECT   26   20   25   69   70
CONECT   27   25   28   71   72
CONECT   28   27   29   31   73
CONECT   29   28   30   33   74
CONECT   30   24   29   75   76
CONECT   31   28   32
CONECT   32   31   77   78   79
CONECT   33   29   34
CONECT   34   33   80   81   82
CONECT   35    1
CONECT   36    2
CONECT   37    2
CONECT   38    3
CONECT   39    4
CONECT   40    5
CONECT   41    5
CONECT   42    6
CONECT   43    7
CONECT   44    7
CONECT   45    8
CONECT   46   10
CONECT   47   10
CONECT   48   10
CONECT   49   12
CONECT   50   12
CONECT   51   12
CONECT   52   13
CONECT   53   13
CONECT   54   15
CONECT   55   15
CONECT   56   15
CONECT   57   16
CONECT   58   16
CONECT   59   17
CONECT   60   17
CONECT   61   18
CONECT   62   18
CONECT   63   22
CONECT   64   22
CONECT   65   23
CONECT   66   23
CONECT   67   24
CONECT   68   25
CONECT   69   26
CONECT   70   26
CONECT   71   27
CONECT   72   27
CONECT   73   28
CONECT   74   29
CONECT   75   30
CONECT   76   30
CONECT   77   32
CONECT   78   32
CONECT   79   32
CONECT   80   34
CONECT   81   34
CONECT   82   34
CONECT   83   14
ENDMDL
END   
