# Supplementary material for: Allosteric Coupling Between Drug Binding and the Aromatic Cassette in the Pore Domain of the hERG1 Channel: Implications for a State-Dependent Blockade
Source: Front Pharmacol. 2020 Jun 30;11:914. doi: 10.3389/fphar.2020.00914 (PMC7338687; doi:10.3389/fphar.2020.00914)
Supplement: Supplementary file 1 [file DataSheet_1.zip › receptor_drugs/state2-lipid/side4/ivabradine_14.pdb]

REMARK   4      COMPLIES WITH FORMAT V. 3.0, 1-DEC-2006
REMARK 888
REMARK 888 WRITTEN BY MAESTRO (A PRODUCT OF SCHRODINGER, LLC)
TITLE     ivabradine_9
MODEL        1
HETATM    1  C   UNL     1       4.212  16.907  -7.272  1.00  0.00           C  
HETATM    2  C   UNL     1       2.962  16.265  -7.941  1.00  0.00           C  
HETATM    3  C   UNL     1       2.209  15.272  -7.028  1.00  0.00           C  
HETATM    4  C   UNL     1       3.136  14.084  -6.613  1.00  0.00           C  
HETATM    5  C   UNL     1       4.585  14.510  -6.232  1.00  0.00           C  
HETATM    6  C   UNL     1       4.920  16.023  -6.220  1.00  0.00           C  
HETATM    7  C   UNL     1       3.939  17.930  -6.147  1.00  0.00           C  
HETATM    8  C   UNL     1       4.246  16.838  -5.105  1.00  0.00           C  
HETATM    9  O   UNL     1       0.997  14.859  -7.659  1.00  0.00           O  
HETATM   10  C   UNL     1      -0.027  14.414  -6.775  1.00  0.00           C  
HETATM   11  O   UNL     1       3.277  13.090  -7.637  1.00  0.00           O  
HETATM   12  C   UNL     1       2.391  11.976  -7.568  1.00  0.00           C  
HETATM   13  C   UNL     1       5.117  17.216  -3.884  1.00  0.00           C  
HETATM   14  N   UNL     1       4.436  18.178  -2.873  1.00  0.00           N1+
HETATM   15  C   UNL     1       4.230  19.616  -3.400  1.00  0.00           C  
HETATM   16  C   UNL     1       3.214  17.630  -2.082  1.00  0.00           C  
HETATM   17  C   UNL     1       1.942  17.389  -2.924  1.00  0.00           C  
HETATM   18  C   UNL     1       0.618  17.643  -2.173  1.00  0.00           C  
HETATM   19  N   UNL     1       0.395  16.761  -1.020  1.00  0.00           N  
HETATM   20  C   UNL     1      -0.185  15.545  -1.232  1.00  0.00           C  
HETATM   21  O   UNL     1      -0.508  15.108  -2.340  1.00  0.00           O  
HETATM   22  C   UNL     1       0.857  17.237   0.292  1.00  0.00           C  
HETATM   23  C   UNL     1      -0.257  17.657   1.263  1.00  0.00           C  
HETATM   24  C   UNL     1      -1.029  16.508   1.955  1.00  0.00           C  
HETATM   25  C   UNL     1      -1.617  15.423   1.007  1.00  0.00           C  
HETATM   26  C   UNL     1      -0.572  14.778   0.049  1.00  0.00           C  
HETATM   27  C   UNL     1      -2.875  15.952   0.270  1.00  0.00           C  
HETATM   28  C   UNL     1      -3.959  16.399   1.273  1.00  0.00           C  
HETATM   29  C   UNL     1      -3.427  17.547   2.181  1.00  0.00           C  
HETATM   30  C   UNL     1      -2.136  17.069   2.895  1.00  0.00           C  
HETATM   31  O   UNL     1      -5.157  16.691   0.556  1.00  0.00           O  
HETATM   32  C   UNL     1      -6.332  16.806   1.345  1.00  0.00           C  
HETATM   33  O   UNL     1      -3.147  18.760   1.485  1.00  0.00           O  
HETATM   34  C   UNL     1      -4.265  19.569   1.149  1.00  0.00           C  
HETATM   35  H   UNL     1       4.865  17.283  -8.063  1.00  0.00           H  
HETATM   36  H   UNL     1       2.282  17.061  -8.252  1.00  0.00           H  
HETATM   37  H   UNL     1       3.281  15.756  -8.850  1.00  0.00           H  
HETATM   38  H   UNL     1       1.906  15.816  -6.138  1.00  0.00           H  
HETATM   39  H   UNL     1       2.707  13.584  -5.740  1.00  0.00           H  
HETATM   40  H   UNL     1       4.836  14.083  -5.266  1.00  0.00           H  
HETATM   41  H   UNL     1       5.284  14.028  -6.913  1.00  0.00           H  
HETATM   42  H   UNL     1       6.006  16.138  -6.217  1.00  0.00           H  
HETATM   43  H   UNL     1       4.682  18.729  -6.202  1.00  0.00           H  
HETATM   44  H   UNL     1       2.939  18.364  -6.167  1.00  0.00           H  
HETATM   45  H   UNL     1       3.379  16.312  -4.732  1.00  0.00           H  
HETATM   46  H   UNL     1      -0.872  14.046  -7.356  1.00  0.00           H  
HETATM   47  H   UNL     1      -0.381  15.229  -6.143  1.00  0.00           H  
HETATM   48  H   UNL     1       0.309  13.604  -6.127  1.00  0.00           H  
HETATM   49  H   UNL     1       2.616  11.281  -8.378  1.00  0.00           H  
HETATM   50  H   UNL     1       1.349  12.269  -7.658  1.00  0.00           H  
HETATM   51  H   UNL     1       2.494  11.428  -6.631  1.00  0.00           H  
HETATM   52  H   UNL     1       5.377  16.335  -3.296  1.00  0.00           H  
HETATM   53  H   UNL     1       6.050  17.708  -4.173  1.00  0.00           H  
HETATM   54  H   UNL     1       3.419  19.621  -4.127  1.00  0.00           H  
HETATM   55  H   UNL     1       5.168  19.942  -3.851  1.00  0.00           H  
HETATM   56  H   UNL     1       3.985  20.243  -2.541  1.00  0.00           H  
HETATM   57  H   UNL     1       3.552  16.733  -1.561  1.00  0.00           H  
HETATM   58  H   UNL     1       3.025  18.403  -1.340  1.00  0.00           H  
HETATM   59  H   UNL     1       1.946  18.003  -3.820  1.00  0.00           H  
HETATM   60  H   UNL     1       1.914  16.353  -3.258  1.00  0.00           H  
HETATM   61  H   UNL     1       0.593  18.673  -1.818  1.00  0.00           H  
HETATM   62  H   UNL     1      -0.217  17.565  -2.873  1.00  0.00           H  
HETATM   63  H   UNL     1       1.421  16.419   0.740  1.00  0.00           H  
HETATM   64  H   UNL     1       1.615  18.014   0.183  1.00  0.00           H  
HETATM   65  H   UNL     1       0.201  18.259   2.051  1.00  0.00           H  
HETATM   66  H   UNL     1      -0.925  18.332   0.730  1.00  0.00           H  
HETATM   67  H   UNL     1      -0.321  15.981   2.594  1.00  0.00           H  
HETATM   68  H   UNL     1      -1.949  14.618   1.662  1.00  0.00           H  
HETATM   69  H   UNL     1      -0.975  13.818  -0.284  1.00  0.00           H  
HETATM   70  H   UNL     1       0.334  14.500   0.590  1.00  0.00           H  
HETATM   71  H   UNL     1      -2.598  16.770  -0.397  1.00  0.00           H  
HETATM   72  H   UNL     1      -3.271  15.156  -0.360  1.00  0.00           H  
HETATM   73  H   UNL     1      -4.179  15.555   1.930  1.00  0.00           H  
HETATM   74  H   UNL     1      -4.170  17.767   2.951  1.00  0.00           H  
HETATM   75  H   UNL     1      -2.423  16.242   3.539  1.00  0.00           H  
HETATM   76  H   UNL     1      -1.757  17.839   3.569  1.00  0.00           H  
HETATM   77  H   UNL     1      -7.192  16.942   0.689  1.00  0.00           H  
HETATM   78  H   UNL     1      -6.290  17.666   2.013  1.00  0.00           H  
HETATM   79  H   UNL     1      -6.506  15.908   1.939  1.00  0.00           H  
HETATM   80  H   UNL     1      -3.907  20.498   0.700  1.00  0.00           H  
HETATM   81  H   UNL     1      -4.851  19.830   2.033  1.00  0.00           H  
HETATM   82  H   UNL     1      -4.919  19.088   0.423  1.00  0.00           H  
HETATM   83  H1  UNL     1       5.146  18.296  -2.157  1.00  0.00           H  
CONECT    1    2    6    7   35
CONECT    2    1    3   36   37
CONECT    3    2    4    9   38
CONECT    4    3    5   11   39
CONECT    5    4    6   40   41
CONECT    6    1    5    8   42
CONECT    7    1    8   43   44
CONECT    8    6    7   13   45
CONECT    9    3   10
CONECT   10    9   46   47   48
CONECT   11    4   12
CONECT   12   11   49   50   51
CONECT   13    8   14   52   53
CONECT   14   13   15   16   83
CONECT   15   14   54   55   56
CONECT   16   14   17   57   58
CONECT   17   16   18   59   60
CONECT   18   17   19   61   62
CONECT   19   18   20   22
CONECT   20   19   21   26
CONECT   20   21
CONECT   21   20
CONECT   21   20
CONECT   22   19   23   63   64
CONECT   23   22   24   65   66
CONECT   24   23   25   30   67
CONECT   25   24   26   27   68
CONECT   26   20   25   69   70
CONECT   27   25   28   71   72
CONECT   28   27   29   31   73
CONECT   29   28   30   33   74
CONECT   30   24   29   75   76
CONECT   31   28   32
CONECT   32   31   77   78   79
CONECT   33   29   34
CONECT   34   33   80   81   82
CONECT   35    1
CONECT   36    2
CONECT   37    2
CONECT   38    3
CONECT   39    4
CONECT   40    5
CONECT   41    5
CONECT   42    6
CONECT   43    7
CONECT   44    7
CONECT   45    8
CONECT   46   10
CONECT   47   10
CONECT   48   10
CONECT   49   12
CONECT   50   12
CONECT   51   12
CONECT   52   13
CONECT   53   13
CONECT   54   15
CONECT   55   15
CONECT   56   15
CONECT   57   16
CONECT   58   16
CONECT   59   17
CONECT   60   17
CONECT   61   18
CONECT   62   18
CONECT   63   22
CONECT   64   22
CONECT   65   23
CONECT   66   23
CONECT   67   24
CONECT   68   25
CONECT   69   26
CONECT   70   26
CONECT   71   27
CONECT   72   27
CONECT   73   28
CONECT   74   29
CONECT   75   30
CONECT   76   30
CONECT   77   32
CONECT   78   32
CONECT   79   32
CONECT   80   34
CONECT   81   34
CONECT   82   34
CONECT   83   14
ENDMDL
END   
