# Supplementary material for: Allosteric Coupling Between Drug Binding and the Aromatic Cassette in the Pore Domain of the hERG1 Channel: Implications for a State-Dependent Blockade
Source: Front Pharmacol. 2020 Jun 30;11:914. doi: 10.3389/fphar.2020.00914 (PMC7338687; doi:10.3389/fphar.2020.00914)
Supplement: Supplementary file 1 [file DataSheet_1.zip › receptor_drugs/state2-lipid/side4/ivabradine_15.pdb]

REMARK   4      COMPLIES WITH FORMAT V. 3.0, 1-DEC-2006
REMARK 888
REMARK 888 WRITTEN BY MAESTRO (A PRODUCT OF SCHRODINGER, LLC)
TITLE     ivabradine_9
MODEL        1
HETATM    1  C   UNL     1       4.333  16.828  -6.125  1.00  0.00           C  
HETATM    2  C   UNL     1       4.578  16.606  -7.640  1.00  0.00           C  
HETATM    3  C   UNL     1       5.341  17.728  -8.390  1.00  0.00           C  
HETATM    4  C   UNL     1       6.129  18.650  -7.426  1.00  0.00           C  
HETATM    5  C   UNL     1       5.195  19.286  -6.376  1.00  0.00           C  
HETATM    6  C   UNL     1       4.367  18.256  -5.560  1.00  0.00           C  
HETATM    7  C   UNL     1       5.464  16.449  -5.149  1.00  0.00           C  
HETATM    8  C   UNL     1       5.071  17.674  -4.299  1.00  0.00           C  
HETATM    9  O   UNL     1       4.428  18.553  -9.120  1.00  0.00           O  
HETATM   10  C   UNL     1       4.154  18.133 -10.445  1.00  0.00           C  
HETATM   11  O   UNL     1       6.880  19.673  -8.078  1.00  0.00           O  
HETATM   12  C   UNL     1       7.908  19.200  -8.940  1.00  0.00           C  
HETATM   13  C   UNL     1       4.148  17.301  -3.099  1.00  0.00           C  
HETATM   14  N   UNL     1       2.995  18.178  -2.846  1.00  0.00           N  
HETATM   15  C   UNL     1       3.403  19.581  -2.719  1.00  0.00           C  
HETATM   16  C   UNL     1       2.234  17.779  -1.649  1.00  0.00           C  
HETATM   17  C   UNL     1       1.662  16.334  -1.642  1.00  0.00           C  
HETATM   18  C   UNL     1       0.131  16.249  -1.444  1.00  0.00           C  
HETATM   19  N   UNL     1      -0.650  16.170  -2.697  1.00  0.00           N  
HETATM   20  C   UNL     1      -1.603  15.199  -2.806  1.00  0.00           C  
HETATM   21  O   UNL     1      -1.883  14.380  -1.928  1.00  0.00           O  
HETATM   22  C   UNL     1      -0.388  17.178  -3.741  1.00  0.00           C  
HETATM   23  C   UNL     1       0.302  16.640  -5.011  1.00  0.00           C  
HETATM   24  C   UNL     1      -0.616  15.894  -6.013  1.00  0.00           C  
HETATM   25  C   UNL     1      -1.420  14.706  -5.413  1.00  0.00           C  
HETATM   26  C   UNL     1      -2.285  15.099  -4.184  1.00  0.00           C  
HETATM   27  C   UNL     1      -0.491  13.494  -5.143  1.00  0.00           C  
HETATM   28  C   UNL     1       0.144  13.003  -6.458  1.00  0.00           C  
HETATM   29  C   UNL     1       1.014  14.130  -7.079  1.00  0.00           C  
HETATM   30  C   UNL     1       0.176  15.421  -7.268  1.00  0.00           C  
HETATM   31  O   UNL     1       0.875  11.804  -6.198  1.00  0.00           O  
HETATM   32  C   UNL     1       1.074  10.964  -7.325  1.00  0.00           C  
HETATM   33  O   UNL     1       2.142  14.422  -6.261  1.00  0.00           O  
HETATM   34  C   UNL     1       3.278  13.583  -6.416  1.00  0.00           C  
HETATM   35  H   UNL     1       3.387  16.361  -5.865  1.00  0.00           H  
HETATM   36  H   UNL     1       5.077  15.648  -7.798  1.00  0.00           H  
HETATM   37  H   UNL     1       3.603  16.473  -8.111  1.00  0.00           H  
HETATM   38  H   UNL     1       6.054  17.262  -9.076  1.00  0.00           H  
HETATM   39  H   UNL     1       6.874  18.050  -6.910  1.00  0.00           H  
HETATM   40  H   UNL     1       5.777  19.888  -5.679  1.00  0.00           H  
HETATM   41  H   UNL     1       4.495  19.954  -6.883  1.00  0.00           H  
HETATM   42  H   UNL     1       3.370  18.671  -5.414  1.00  0.00           H  
HETATM   43  H   UNL     1       5.398  15.489  -4.639  1.00  0.00           H  
HETATM   44  H   UNL     1       6.483  16.549  -5.517  1.00  0.00           H  
HETATM   45  H   UNL     1       5.897  18.279  -3.926  1.00  0.00           H  
HETATM   46  H   UNL     1       3.344  18.735 -10.853  1.00  0.00           H  
HETATM   47  H   UNL     1       3.850  17.088 -10.488  1.00  0.00           H  
HETATM   48  H   UNL     1       5.028  18.267 -11.088  1.00  0.00           H  
HETATM   49  H   UNL     1       8.587  20.005  -9.202  1.00  0.00           H  
HETATM   50  H   UNL     1       7.497  18.803  -9.868  1.00  0.00           H  
HETATM   51  H   UNL     1       8.500  18.418  -8.460  1.00  0.00           H  
HETATM   52  H   UNL     1       3.785  16.290  -3.262  1.00  0.00           H  
HETATM   53  H   UNL     1       4.760  17.255  -2.195  1.00  0.00           H  
HETATM   54  H   UNL     1       2.585  20.218  -2.373  1.00  0.00           H  
HETATM   55  H   UNL     1       3.726  19.989  -3.677  1.00  0.00           H  
HETATM   56  H   UNL     1       4.242  19.696  -2.036  1.00  0.00           H  
HETATM   57  H   UNL     1       2.880  17.888  -0.776  1.00  0.00           H  
HETATM   58  H   UNL     1       1.415  18.487  -1.504  1.00  0.00           H  
HETATM   59  H   UNL     1       1.916  15.770  -2.539  1.00  0.00           H  
HETATM   60  H   UNL     1       2.157  15.798  -0.829  1.00  0.00           H  
HETATM   61  H   UNL     1      -0.056  15.380  -0.809  1.00  0.00           H  
HETATM   62  H   UNL     1      -0.223  17.100  -0.858  1.00  0.00           H  
HETATM   63  H   UNL     1      -1.344  17.606  -4.050  1.00  0.00           H  
HETATM   64  H   UNL     1       0.122  18.042  -3.313  1.00  0.00           H  
HETATM   65  H   UNL     1       0.734  17.493  -5.535  1.00  0.00           H  
HETATM   66  H   UNL     1       1.149  16.025  -4.714  1.00  0.00           H  
HETATM   67  H   UNL     1      -1.362  16.614  -6.358  1.00  0.00           H  
HETATM   68  H   UNL     1      -2.130  14.397  -6.188  1.00  0.00           H  
HETATM   69  H   UNL     1      -3.061  14.340  -4.082  1.00  0.00           H  
HETATM   70  H   UNL     1      -2.836  16.018  -4.380  1.00  0.00           H  
HETATM   71  H   UNL     1       0.259  13.763  -4.401  1.00  0.00           H  
HETATM   72  H   UNL     1      -1.076  12.692  -4.701  1.00  0.00           H  
HETATM   73  H   UNL     1      -0.662  12.760  -7.154  1.00  0.00           H  
HETATM   74  H   UNL     1       1.377  13.828  -8.059  1.00  0.00           H  
HETATM   75  H   UNL     1      -0.570  15.207  -8.036  1.00  0.00           H  
HETATM   76  H   UNL     1       0.795  16.217  -7.687  1.00  0.00           H  
HETATM   77  H   UNL     1       1.561  10.045  -6.999  1.00  0.00           H  
HETATM   78  H   UNL     1       1.713  11.439  -8.071  1.00  0.00           H  
HETATM   79  H   UNL     1       0.123  10.690  -7.792  1.00  0.00           H  
HETATM   80  H   UNL     1       4.091  13.953  -5.792  1.00  0.00           H  
HETATM   81  H   UNL     1       3.633  13.570  -7.448  1.00  0.00           H  
HETATM   82  H   UNL     1       3.091  12.562  -6.098  1.00  0.00           H  
CONECT    1    2    6    7   35
CONECT    2    1    3   36   37
CONECT    3    2    4    9   38
CONECT    4    3    5   11   39
CONECT    5    4    6   40   41
CONECT    6    1    5    8   42
CONECT    7    1    8   43   44
CONECT    8    6    7   13   45
CONECT    9    3   10
CONECT   10    9   46   47   48
CONECT   11    4   12
CONECT   12   11   49   50   51
CONECT   13    8   14   52   53
CONECT   14   13   15   16
CONECT   15   14   54   55   56
CONECT   16   14   17   57   58
CONECT   17   16   18   59   60
CONECT   18   17   19   61   62
CONECT   19   18   20   22
CONECT   20   19   21   26
CONECT   20   21
CONECT   21   20
CONECT   21   20
CONECT   22   19   23   63   64
CONECT   23   22   24   65   66
CONECT   24   23   25   30   67
CONECT   25   24   26   27   68
CONECT   26   20   25   69   70
CONECT   27   25   28   71   72
CONECT   28   27   29   31   73
CONECT   29   28   30   33   74
CONECT   30   24   29   75   76
CONECT   31   28   32
CONECT   32   31   77   78   79
CONECT   33   29   34
CONECT   34   33   80   81   82
CONECT   35    1
CONECT   36    2
CONECT   37    2
CONECT   38    3
CONECT   39    4
CONECT   40    5
CONECT   41    5
CONECT   42    6
CONECT   43    7
CONECT   44    7
CONECT   45    8
CONECT   46   10
CONECT   47   10
CONECT   48   10
CONECT   49   12
CONECT   50   12
CONECT   51   12
CONECT   52   13
CONECT   53   13
CONECT   54   15
CONECT   55   15
CONECT   56   15
CONECT   57   16
CONECT   58   16
CONECT   59   17
CONECT   60   17
CONECT   61   18
CONECT   62   18
CONECT   63   22
CONECT   64   22
CONECT   65   23
CONECT   66   23
CONECT   67   24
CONECT   68   25
CONECT   69   26
CONECT   70   26
CONECT   71   27
CONECT   72   27
CONECT   73   28
CONECT   74   29
CONECT   75   30
CONECT   76   30
CONECT   77   32
CONECT   78   32
CONECT   79   32
CONECT   80   34
CONECT   81   34
CONECT   82   34
ENDMDL
END   
