# Supplementary material for: Allosteric Coupling Between Drug Binding and the Aromatic Cassette in the Pore Domain of the hERG1 Channel: Implications for a State-Dependent Blockade
Source: Front Pharmacol. 2020 Jun 30;11:914. doi: 10.3389/fphar.2020.00914 (PMC7338687; doi:10.3389/fphar.2020.00914)
Supplement: Supplementary file 1 [file DataSheet_1.zip › receptor_drugs/state2-lipid/side4/ivabradine_16.pdb]

REMARK   4      COMPLIES WITH FORMAT V. 3.0, 1-DEC-2006
REMARK 888
REMARK 888 WRITTEN BY MAESTRO (A PRODUCT OF SCHRODINGER, LLC)
TITLE     ivabradine_10
MODEL        1
HETATM    1  C   UNL     1      -3.969  16.019  -3.073  1.00  0.00           C  
HETATM    2  C   UNL     1      -5.461  15.674  -3.220  1.00  0.00           C  
HETATM    3  C   UNL     1      -6.244  16.944  -2.751  1.00  0.00           C  
HETATM    4  C   UNL     1      -5.804  17.465  -1.317  1.00  0.00           C  
HETATM    5  C   UNL     1      -4.250  17.605  -1.208  1.00  0.00           C  
HETATM    6  C   UNL     1      -3.656  16.246  -1.603  1.00  0.00           C  
HETATM    7  C   UNL     1      -2.795  15.027  -3.082  1.00  0.00           C  
HETATM    8  C   UNL     1      -2.197  15.969  -1.981  1.00  0.00           C  
HETATM    9  O   UNL     1      -7.644  16.727  -2.920  1.00  0.00           O  
HETATM   10  C   UNL     1      -8.463  17.891  -2.860  1.00  0.00           C  
HETATM   11  O   UNL     1      -6.185  16.588  -0.253  1.00  0.00           O  
HETATM   12  C   UNL     1      -7.555  16.568   0.124  1.00  0.00           C  
HETATM   13  C   UNL     1      -1.355  15.270  -0.895  1.00  0.00           C  
HETATM   14  N   UNL     1       0.019  14.943  -1.300  1.00  0.00           N  
HETATM   15  C   UNL     1       0.542  13.963  -0.345  1.00  0.00           C  
HETATM   16  C   UNL     1       0.852  16.161  -1.348  1.00  0.00           C  
HETATM   17  C   UNL     1       2.349  15.899  -1.614  1.00  0.00           C  
HETATM   18  C   UNL     1       3.168  17.175  -1.915  1.00  0.00           C  
HETATM   19  N   UNL     1       3.378  17.447  -3.346  1.00  0.00           N  
HETATM   20  C   UNL     1       2.559  18.326  -3.986  1.00  0.00           C  
HETATM   21  O   UNL     1       1.590  18.884  -3.469  1.00  0.00           O  
HETATM   22  C   UNL     1       4.448  16.693  -4.014  1.00  0.00           C  
HETATM   23  C   UNL     1       3.937  15.644  -5.019  1.00  0.00           C  
HETATM   24  C   UNL     1       3.596  16.188  -6.425  1.00  0.00           C  
HETATM   25  C   UNL     1       2.579  17.379  -6.476  1.00  0.00           C  
HETATM   26  C   UNL     1       2.874  18.537  -5.483  1.00  0.00           C  
HETATM   27  C   UNL     1       1.098  16.921  -6.426  1.00  0.00           C  
HETATM   28  C   UNL     1       0.818  15.904  -7.557  1.00  0.00           C  
HETATM   29  C   UNL     1       1.663  14.631  -7.290  1.00  0.00           C  
HETATM   30  C   UNL     1       3.166  15.012  -7.353  1.00  0.00           C  
HETATM   31  O   UNL     1      -0.561  15.602  -7.760  1.00  0.00           O  
HETATM   32  C   UNL     1      -1.323  16.639  -8.367  1.00  0.00           C  
HETATM   33  O   UNL     1       1.395  13.977  -6.047  1.00  0.00           O  
HETATM   34  C   UNL     1       0.107  13.389  -5.902  1.00  0.00           C  
HETATM   35  H   UNL     1      -3.763  16.857  -3.747  1.00  0.00           H  
HETATM   36  H   UNL     1      -5.675  15.423  -4.260  1.00  0.00           H  
HETATM   37  H   UNL     1      -5.707  14.822  -2.585  1.00  0.00           H  
HETATM   38  H   UNL     1      -5.993  17.738  -3.458  1.00  0.00           H  
HETATM   39  H   UNL     1      -6.250  18.443  -1.125  1.00  0.00           H  
HETATM   40  H   UNL     1      -3.910  18.367  -1.911  1.00  0.00           H  
HETATM   41  H   UNL     1      -3.933  17.928  -0.217  1.00  0.00           H  
HETATM   42  H   UNL     1      -4.032  15.493  -0.905  1.00  0.00           H  
HETATM   43  H   UNL     1      -3.064  14.037  -2.705  1.00  0.00           H  
HETATM   44  H   UNL     1      -2.219  14.956  -4.004  1.00  0.00           H  
HETATM   45  H   UNL     1      -1.673  16.849  -2.359  1.00  0.00           H  
HETATM   46  H   UNL     1      -9.499  17.609  -3.051  1.00  0.00           H  
HETATM   47  H   UNL     1      -8.172  18.612  -3.626  1.00  0.00           H  
HETATM   48  H   UNL     1      -8.428  18.376  -1.887  1.00  0.00           H  
HETATM   49  H   UNL     1      -7.659  15.994   1.044  1.00  0.00           H  
HETATM   50  H   UNL     1      -8.180  16.086  -0.625  1.00  0.00           H  
HETATM   51  H   UNL     1      -7.938  17.571   0.320  1.00  0.00           H  
HETATM   52  H   UNL     1      -1.343  15.877   0.013  1.00  0.00           H  
HETATM   53  H   UNL     1      -1.880  14.353  -0.618  1.00  0.00           H  
HETATM   54  H   UNL     1       1.524  13.597  -0.643  1.00  0.00           H  
HETATM   55  H   UNL     1      -0.106  13.090  -0.296  1.00  0.00           H  
HETATM   56  H   UNL     1       0.619  14.383   0.660  1.00  0.00           H  
HETATM   57  H   UNL     1       0.479  16.856  -2.102  1.00  0.00           H  
HETATM   58  H   UNL     1       0.763  16.693  -0.398  1.00  0.00           H  
HETATM   59  H   UNL     1       2.766  15.520  -0.678  1.00  0.00           H  
HETATM   60  H   UNL     1       2.480  15.105  -2.348  1.00  0.00           H  
HETATM   61  H   UNL     1       2.729  18.032  -1.403  1.00  0.00           H  
HETATM   62  H   UNL     1       4.155  17.071  -1.463  1.00  0.00           H  
HETATM   63  H   UNL     1       5.081  17.390  -4.563  1.00  0.00           H  
HETATM   64  H   UNL     1       5.142  16.290  -3.277  1.00  0.00           H  
HETATM   65  H   UNL     1       4.722  14.896  -5.139  1.00  0.00           H  
HETATM   66  H   UNL     1       3.087  15.113  -4.590  1.00  0.00           H  
HETATM   67  H   UNL     1       4.527  16.587  -6.832  1.00  0.00           H  
HETATM   68  H   UNL     1       2.716  17.811  -7.469  1.00  0.00           H  
HETATM   69  H   UNL     1       2.295  19.407  -5.799  1.00  0.00           H  
HETATM   70  H   UNL     1       3.909  18.860  -5.589  1.00  0.00           H  
HETATM   71  H   UNL     1       0.872  16.501  -5.444  1.00  0.00           H  
HETATM   72  H   UNL     1       0.463  17.798  -6.536  1.00  0.00           H  
HETATM   73  H   UNL     1       1.168  16.318  -8.505  1.00  0.00           H  
HETATM   74  H   UNL     1       1.457  13.891  -8.060  1.00  0.00           H  
HETATM   75  H   UNL     1       3.349  15.376  -8.367  1.00  0.00           H  
HETATM   76  H   UNL     1       3.814  14.137  -7.275  1.00  0.00           H  
HETATM   77  H   UNL     1      -2.340  16.290  -8.526  1.00  0.00           H  
HETATM   78  H   UNL     1      -0.919  16.916  -9.342  1.00  0.00           H  
HETATM   79  H   UNL     1      -1.385  17.530  -7.741  1.00  0.00           H  
HETATM   80  H   UNL     1       0.073  12.805  -4.981  1.00  0.00           H  
HETATM   81  H   UNL     1      -0.125  12.714  -6.730  1.00  0.00           H  
HETATM   82  H   UNL     1      -0.680  14.138  -5.823  1.00  0.00           H  
CONECT    1    2    6    7   35
CONECT    2    1    3   36   37
CONECT    3    2    4    9   38
CONECT    4    3    5   11   39
CONECT    5    4    6   40   41
CONECT    6    1    5    8   42
CONECT    7    1    8   43   44
CONECT    8    6    7   13   45
CONECT    9    3   10
CONECT   10    9   46   47   48
CONECT   11    4   12
CONECT   12   11   49   50   51
CONECT   13    8   14   52   53
CONECT   14   13   15   16
CONECT   15   14   54   55   56
CONECT   16   14   17   57   58
CONECT   17   16   18   59   60
CONECT   18   17   19   61   62
CONECT   19   18   20   22
CONECT   20   19   21   26
CONECT   20   21
CONECT   21   20
CONECT   21   20
CONECT   22   19   23   63   64
CONECT   23   22   24   65   66
CONECT   24   23   25   30   67
CONECT   25   24   26   27   68
CONECT   26   20   25   69   70
CONECT   27   25   28   71   72
CONECT   28   27   29   31   73
CONECT   29   28   30   33   74
CONECT   30   24   29   75   76
CONECT   31   28   32
CONECT   32   31   77   78   79
CONECT   33   29   34
CONECT   34   33   80   81   82
CONECT   35    1
CONECT   36    2
CONECT   37    2
CONECT   38    3
CONECT   39    4
CONECT   40    5
CONECT   41    5
CONECT   42    6
CONECT   43    7
CONECT   44    7
CONECT   45    8
CONECT   46   10
CONECT   47   10
CONECT   48   10
CONECT   49   12
CONECT   50   12
CONECT   51   12
CONECT   52   13
CONECT   53   13
CONECT   54   15
CONECT   55   15
CONECT   56   15
CONECT   57   16
CONECT   58   16
CONECT   59   17
CONECT   60   17
CONECT   61   18
CONECT   62   18
CONECT   63   22
CONECT   64   22
CONECT   65   23
CONECT   66   23
CONECT   67   24
CONECT   68   25
CONECT   69   26
CONECT   70   26
CONECT   71   27
CONECT   72   27
CONECT   73   28
CONECT   74   29
CONECT   75   30
CONECT   76   30
CONECT   77   32
CONECT   78   32
CONECT   79   32
CONECT   80   34
CONECT   81   34
CONECT   82   34
ENDMDL
END   
