# Supplementary material for: Allosteric Coupling Between Drug Binding and the Aromatic Cassette in the Pore Domain of the hERG1 Channel: Implications for a State-Dependent Blockade
Source: Front Pharmacol. 2020 Jun 30;11:914. doi: 10.3389/fphar.2020.00914 (PMC7338687; doi:10.3389/fphar.2020.00914)
Supplement: Supplementary file 1 [file DataSheet_1.zip › receptor_drugs/state2-lipid/side4/ivabradine_2.pdb]

REMARK   4      COMPLIES WITH FORMAT V. 3.0, 1-DEC-2006
REMARK 888
REMARK 888 WRITTEN BY MAESTRO (A PRODUCT OF SCHRODINGER, LLC)
TITLE     ivabradine_1
MODEL        1
HETATM    1  C   UNL     1       3.814  15.257  -6.162  1.00  0.00           C  
HETATM    2  C   UNL     1       3.497  14.424  -7.401  1.00  0.00           C  
HETATM    3  C   UNL     1       1.953  14.192  -7.424  1.00  0.00           C  
HETATM    4  C   UNL     1       1.117  15.512  -7.179  1.00  0.00           C  
HETATM    5  C   UNL     1       1.669  16.429  -6.028  1.00  0.00           C  
HETATM    6  C   UNL     1       3.166  16.626  -6.326  1.00  0.00           C  
HETATM    7  C   UNL     1       5.133  15.985  -5.919  1.00  0.00           C  
HETATM    8  C   UNL     1       4.273  17.178  -5.399  1.00  0.00           C  
HETATM    9  O   UNL     1       1.661  13.184  -6.459  1.00  0.00           O  
HETATM   10  C   UNL     1       0.711  12.203  -6.860  1.00  0.00           C  
HETATM   11  O   UNL     1      -0.267  15.197  -7.036  1.00  0.00           O  
HETATM   12  C   UNL     1      -1.176  16.285  -7.165  1.00  0.00           C  
HETATM   13  C   UNL     1       3.961  17.199  -3.883  1.00  0.00           C  
HETATM   14  N   UNL     1       3.204  18.499  -3.493  1.00  0.00           N1+
HETATM   15  C   UNL     1       2.520  18.346  -2.116  1.00  0.00           C  
HETATM   16  C   UNL     1       4.006  19.830  -3.617  1.00  0.00           C  
HETATM   17  C   UNL     1       5.262  19.891  -2.712  1.00  0.00           C  
HETATM   18  C   UNL     1       6.203  21.085  -2.987  1.00  0.00           C  
HETATM   19  N   UNL     1       5.808  22.357  -2.350  1.00  0.00           N  
HETATM   20  C   UNL     1       6.579  22.837  -1.332  1.00  0.00           C  
HETATM   21  O   UNL     1       7.582  22.278  -0.890  1.00  0.00           O  
HETATM   22  C   UNL     1       4.615  23.047  -2.868  1.00  0.00           C  
HETATM   23  C   UNL     1       3.406  23.036  -1.912  1.00  0.00           C  
HETATM   24  C   UNL     1       3.444  24.071  -0.759  1.00  0.00           C  
HETATM   25  C   UNL     1       4.707  24.006   0.148  1.00  0.00           C  
HETATM   26  C   UNL     1       6.042  24.107  -0.640  1.00  0.00           C  
HETATM   27  C   UNL     1       4.649  22.775   1.092  1.00  0.00           C  
HETATM   28  C   UNL     1       3.385  22.817   1.985  1.00  0.00           C  
HETATM   29  C   UNL     1       2.101  22.815   1.106  1.00  0.00           C  
HETATM   30  C   UNL     1       2.150  23.999   0.105  1.00  0.00           C  
HETATM   31  O   UNL     1       3.312  21.786   2.969  1.00  0.00           O  
HETATM   32  C   UNL     1       4.346  21.765   3.942  1.00  0.00           C  
HETATM   33  O   UNL     1       1.897  21.603   0.366  1.00  0.00           O  
HETATM   34  C   UNL     1       1.422  20.482   1.100  1.00  0.00           C  
HETATM   35  H   UNL     1       3.515  14.681  -5.279  1.00  0.00           H  
HETATM   36  H   UNL     1       3.796  14.997  -8.281  1.00  0.00           H  
HETATM   37  H   UNL     1       4.060  13.494  -7.419  1.00  0.00           H  
HETATM   38  H   UNL     1       1.680  13.824  -8.410  1.00  0.00           H  
HETATM   39  H   UNL     1       1.194  16.085  -8.107  1.00  0.00           H  
HETATM   40  H   UNL     1       1.186  17.403  -6.001  1.00  0.00           H  
HETATM   41  H   UNL     1       1.529  15.932  -5.067  1.00  0.00           H  
HETATM   42  H   UNL     1       3.246  17.084  -7.316  1.00  0.00           H  
HETATM   43  H   UNL     1       5.835  15.566  -5.196  1.00  0.00           H  
HETATM   44  H   UNL     1       5.680  16.272  -6.820  1.00  0.00           H  
HETATM   45  H   UNL     1       4.695  18.135  -5.700  1.00  0.00           H  
HETATM   46  H   UNL     1       0.480  11.554  -6.018  1.00  0.00           H  
HETATM   47  H   UNL     1       1.125  11.574  -7.650  1.00  0.00           H  
HETATM   48  H   UNL     1      -0.226  12.637  -7.217  1.00  0.00           H  
HETATM   49  H   UNL     1      -2.195  15.907  -7.122  1.00  0.00           H  
HETATM   50  H   UNL     1      -1.053  16.796  -8.122  1.00  0.00           H  
HETATM   51  H   UNL     1      -1.060  17.012  -6.360  1.00  0.00           H  
HETATM   52  H   UNL     1       3.325  16.364  -3.585  1.00  0.00           H  
HETATM   53  H   UNL     1       4.852  17.158  -3.262  1.00  0.00           H  
HETATM   54  H   UNL     1       3.280  18.054  -1.391  1.00  0.00           H  
HETATM   55  H   UNL     1       1.759  17.570  -2.212  1.00  0.00           H  
HETATM   56  H   UNL     1       2.057  19.300  -1.854  1.00  0.00           H  
HETATM   57  H   UNL     1       4.257  19.941  -4.669  1.00  0.00           H  
HETATM   58  H   UNL     1       3.282  20.611  -3.383  1.00  0.00           H  
HETATM   59  H   UNL     1       4.978  19.896  -1.661  1.00  0.00           H  
HETATM   60  H   UNL     1       5.860  18.993  -2.859  1.00  0.00           H  
HETATM   61  H   UNL     1       7.210  20.786  -2.690  1.00  0.00           H  
HETATM   62  H   UNL     1       6.277  21.239  -4.062  1.00  0.00           H  
HETATM   63  H   UNL     1       4.873  24.090  -3.055  1.00  0.00           H  
HETATM   64  H   UNL     1       4.369  22.682  -3.867  1.00  0.00           H  
HETATM   65  H   UNL     1       2.511  23.235  -2.504  1.00  0.00           H  
HETATM   66  H   UNL     1       3.287  22.026  -1.523  1.00  0.00           H  
HETATM   67  H   UNL     1       3.460  25.060  -1.223  1.00  0.00           H  
HETATM   68  H   UNL     1       4.662  24.893   0.787  1.00  0.00           H  
HETATM   69  H   UNL     1       6.814  24.417   0.066  1.00  0.00           H  
HETATM   70  H   UNL     1       6.001  24.924  -1.359  1.00  0.00           H  
HETATM   71  H   UNL     1       4.678  21.866   0.494  1.00  0.00           H  
HETATM   72  H   UNL     1       5.553  22.784   1.702  1.00  0.00           H  
HETATM   73  H   UNL     1       3.390  23.756   2.546  1.00  0.00           H  
HETATM   74  H   UNL     1       1.237  22.960   1.757  1.00  0.00           H  
HETATM   75  H   UNL     1       2.118  24.921   0.693  1.00  0.00           H  
HETATM   76  H   UNL     1       1.247  24.018  -0.506  1.00  0.00           H  
HETATM   77  H   UNL     1       4.075  21.079   4.745  1.00  0.00           H  
HETATM   78  H   UNL     1       4.511  22.748   4.388  1.00  0.00           H  
HETATM   79  H   UNL     1       5.278  21.404   3.513  1.00  0.00           H  
HETATM   80  H   UNL     1       1.134  19.692   0.405  1.00  0.00           H  
HETATM   81  H   UNL     1       0.541  20.731   1.698  1.00  0.00           H  
HETATM   82  H   UNL     1       2.187  20.060   1.753  1.00  0.00           H  
HETATM   83  H1  UNL     1       2.449  18.574  -4.160  1.00  0.00           H  
CONECT    1    2    6    7   35
CONECT    2    1    3   36   37
CONECT    3    2    4    9   38
CONECT    4    3    5   11   39
CONECT    5    4    6   40   41
CONECT    6    1    5    8   42
CONECT    7    1    8   43   44
CONECT    8    6    7   13   45
CONECT    9    3   10
CONECT   10    9   46   47   48
CONECT   11    4   12
CONECT   12   11   49   50   51
CONECT   13    8   14   52   53
CONECT   14   13   15   16   83
CONECT   15   14   54   55   56
CONECT   16   14   17   57   58
CONECT   17   16   18   59   60
CONECT   18   17   19   61   62
CONECT   19   18   20   22
CONECT   20   19   21   26
CONECT   20   21
CONECT   21   20
CONECT   21   20
CONECT   22   19   23   63   64
CONECT   23   22   24   65   66
CONECT   24   23   25   30   67
CONECT   25   24   26   27   68
CONECT   26   20   25   69   70
CONECT   27   25   28   71   72
CONECT   28   27   29   31   73
CONECT   29   28   30   33   74
CONECT   30   24   29   75   76
CONECT   31   28   32
CONECT   32   31   77   78   79
CONECT   33   29   34
CONECT   34   33   80   81   82
CONECT   35    1
CONECT   36    2
CONECT   37    2
CONECT   38    3
CONECT   39    4
CONECT   40    5
CONECT   41    5
CONECT   42    6
CONECT   43    7
CONECT   44    7
CONECT   45    8
CONECT   46   10
CONECT   47   10
CONECT   48   10
CONECT   49   12
CONECT   50   12
CONECT   51   12
CONECT   52   13
CONECT   53   13
CONECT   54   15
CONECT   55   15
CONECT   56   15
CONECT   57   16
CONECT   58   16
CONECT   59   17
CONECT   60   17
CONECT   61   18
CONECT   62   18
CONECT   63   22
CONECT   64   22
CONECT   65   23
CONECT   66   23
CONECT   67   24
CONECT   68   25
CONECT   69   26
CONECT   70   26
CONECT   71   27
CONECT   72   27
CONECT   73   28
CONECT   74   29
CONECT   75   30
CONECT   76   30
CONECT   77   32
CONECT   78   32
CONECT   79   32
CONECT   80   34
CONECT   81   34
CONECT   82   34
CONECT   83   14
ENDMDL
END   
