# Supplementary material for: Allosteric Coupling Between Drug Binding and the Aromatic Cassette in the Pore Domain of the hERG1 Channel: Implications for a State-Dependent Blockade
Source: Front Pharmacol. 2020 Jun 30;11:914. doi: 10.3389/fphar.2020.00914 (PMC7338687; doi:10.3389/fphar.2020.00914)
Supplement: Supplementary file 1 [file DataSheet_1.zip › receptor_drugs/state2-lipid/side4/ivabradine_3.pdb]

REMARK   4      COMPLIES WITH FORMAT V. 3.0, 1-DEC-2006
REMARK 888
REMARK 888 WRITTEN BY MAESTRO (A PRODUCT OF SCHRODINGER, LLC)
TITLE     ivabradine_2
MODEL        1
HETATM    1  C   UNL     1       4.731  15.174  -6.223  1.00  0.00           C  
HETATM    2  C   UNL     1       5.261  16.528  -5.697  1.00  0.00           C  
HETATM    3  C   UNL     1       4.202  17.520  -5.109  1.00  0.00           C  
HETATM    4  C   UNL     1       2.720  17.032  -5.060  1.00  0.00           C  
HETATM    5  C   UNL     1       2.662  15.539  -4.676  1.00  0.00           C  
HETATM    6  C   UNL     1       3.510  14.551  -5.524  1.00  0.00           C  
HETATM    7  C   UNL     1       3.942  15.202  -7.550  1.00  0.00           C  
HETATM    8  C   UNL     1       3.034  14.118  -6.931  1.00  0.00           C  
HETATM    9  O   UNL     1       4.360  18.899  -5.462  1.00  0.00           O  
HETATM   10  C   UNL     1       4.485  19.222  -6.844  1.00  0.00           C  
HETATM   11  O   UNL     1       1.982  17.258  -6.261  1.00  0.00           O  
HETATM   12  C   UNL     1       1.188  18.439  -6.279  1.00  0.00           C  
HETATM   13  C   UNL     1       1.528  14.144  -7.296  1.00  0.00           C  
HETATM   14  N   UNL     1       0.700  13.232  -6.491  1.00  0.00           N  
HETATM   15  C   UNL     1       1.092  11.826  -6.641  1.00  0.00           C  
HETATM   16  C   UNL     1      -0.738  13.331  -6.794  1.00  0.00           C  
HETATM   17  C   UNL     1      -1.379  14.737  -6.716  1.00  0.00           C  
HETATM   18  C   UNL     1      -1.178  15.541  -5.414  1.00  0.00           C  
HETATM   19  N   UNL     1      -1.609  14.863  -4.178  1.00  0.00           N  
HETATM   20  C   UNL     1      -2.877  15.091  -3.737  1.00  0.00           C  
HETATM   21  O   UNL     1      -3.707  15.792  -4.319  1.00  0.00           O  
HETATM   22  C   UNL     1      -0.654  13.968  -3.503  1.00  0.00           C  
HETATM   23  C   UNL     1      -0.068  14.505  -2.189  1.00  0.00           C  
HETATM   24  C   UNL     1      -0.992  14.352  -0.961  1.00  0.00           C  
HETATM   25  C   UNL     1      -2.398  15.002  -1.111  1.00  0.00           C  
HETATM   26  C   UNL     1      -3.198  14.499  -2.350  1.00  0.00           C  
HETATM   27  C   UNL     1      -2.299  16.549  -1.034  1.00  0.00           C  
HETATM   28  C   UNL     1      -1.669  17.003   0.300  1.00  0.00           C  
HETATM   29  C   UNL     1      -0.245  16.400   0.473  1.00  0.00           C  
HETATM   30  C   UNL     1      -0.305  14.851   0.338  1.00  0.00           C  
HETATM   31  O   UNL     1      -1.711  18.429   0.355  1.00  0.00           O  
HETATM   32  C   UNL     1      -1.357  19.014   1.602  1.00  0.00           C  
HETATM   33  O   UNL     1       0.648  17.020  -0.455  1.00  0.00           O  
HETATM   34  C   UNL     1       2.035  16.780  -0.248  1.00  0.00           C  
HETATM   35  H   UNL     1       5.575  14.481  -6.266  1.00  0.00           H  
HETATM   36  H   UNL     1       6.022  16.344  -4.935  1.00  0.00           H  
HETATM   37  H   UNL     1       5.833  16.993  -6.496  1.00  0.00           H  
HETATM   38  H   UNL     1       4.496  17.613  -4.062  1.00  0.00           H  
HETATM   39  H   UNL     1       2.230  17.579  -4.249  1.00  0.00           H  
HETATM   40  H   UNL     1       3.044  15.491  -3.660  1.00  0.00           H  
HETATM   41  H   UNL     1       1.645  15.187  -4.574  1.00  0.00           H  
HETATM   42  H   UNL     1       3.729  13.699  -4.882  1.00  0.00           H  
HETATM   43  H   UNL     1       3.422  16.142  -7.716  1.00  0.00           H  
HETATM   44  H   UNL     1       4.505  14.899  -8.435  1.00  0.00           H  
HETATM   45  H   UNL     1       3.405  13.127  -7.187  1.00  0.00           H  
HETATM   46  H   UNL     1       4.303  20.289  -6.980  1.00  0.00           H  
HETATM   47  H   UNL     1       3.778  18.682  -7.474  1.00  0.00           H  
HETATM   48  H   UNL     1       5.495  19.027  -7.207  1.00  0.00           H  
HETATM   49  H   UNL     1       0.736  18.554  -7.264  1.00  0.00           H  
HETATM   50  H   UNL     1       1.771  19.335  -6.069  1.00  0.00           H  
HETATM   51  H   UNL     1       0.380  18.372  -5.549  1.00  0.00           H  
HETATM   52  H   UNL     1       1.165  15.164  -7.184  1.00  0.00           H  
HETATM   53  H   UNL     1       1.397  13.894  -8.346  1.00  0.00           H  
HETATM   54  H   UNL     1       0.480  11.187  -6.006  1.00  0.00           H  
HETATM   55  H   UNL     1       2.123  11.645  -6.345  1.00  0.00           H  
HETATM   56  H   UNL     1       0.977  11.479  -7.667  1.00  0.00           H  
HETATM   57  H   UNL     1      -0.928  12.928  -7.789  1.00  0.00           H  
HETATM   58  H   UNL     1      -1.278  12.690  -6.098  1.00  0.00           H  
HETATM   59  H   UNL     1      -1.062  15.330  -7.574  1.00  0.00           H  
HETATM   60  H   UNL     1      -2.452  14.623  -6.874  1.00  0.00           H  
HETATM   61  H   UNL     1      -0.126  15.784  -5.313  1.00  0.00           H  
HETATM   62  H   UNL     1      -1.675  16.507  -5.516  1.00  0.00           H  
HETATM   63  H   UNL     1      -1.165  13.031  -3.276  1.00  0.00           H  
HETATM   64  H   UNL     1       0.123  13.638  -4.182  1.00  0.00           H  
HETATM   65  H   UNL     1       0.851  13.953  -1.986  1.00  0.00           H  
HETATM   66  H   UNL     1       0.234  15.539  -2.345  1.00  0.00           H  
HETATM   67  H   UNL     1      -1.143  13.280  -0.832  1.00  0.00           H  
HETATM   68  H   UNL     1      -2.971  14.689  -0.236  1.00  0.00           H  
HETATM   69  H   UNL     1      -4.252  14.711  -2.170  1.00  0.00           H  
HETATM   70  H   UNL     1      -3.152  13.414  -2.426  1.00  0.00           H  
HETATM   71  H   UNL     1      -1.732  16.926  -1.886  1.00  0.00           H  
HETATM   72  H   UNL     1      -3.303  16.964  -1.117  1.00  0.00           H  
HETATM   73  H   UNL     1      -2.296  16.639   1.117  1.00  0.00           H  
HETATM   74  H   UNL     1       0.097  16.643   1.480  1.00  0.00           H  
HETATM   75  H   UNL     1      -0.902  14.478   1.172  1.00  0.00           H  
HETATM   76  H   UNL     1       0.678  14.403   0.477  1.00  0.00           H  
HETATM   77  H   UNL     1      -1.529  20.089   1.554  1.00  0.00           H  
HETATM   78  H   UNL     1      -0.302  18.863   1.837  1.00  0.00           H  
HETATM   79  H   UNL     1      -1.962  18.618   2.419  1.00  0.00           H  
HETATM   80  H   UNL     1       2.607  17.353  -0.977  1.00  0.00           H  
HETATM   81  H   UNL     1       2.296  15.731  -0.383  1.00  0.00           H  
HETATM   82  H   UNL     1       2.353  17.099   0.744  1.00  0.00           H  
CONECT    1    2    6    7   35
CONECT    2    1    3   36   37
CONECT    3    2    4    9   38
CONECT    4    3    5   11   39
CONECT    5    4    6   40   41
CONECT    6    1    5    8   42
CONECT    7    1    8   43   44
CONECT    8    6    7   13   45
CONECT    9    3   10
CONECT   10    9   46   47   48
CONECT   11    4   12
CONECT   12   11   49   50   51
CONECT   13    8   14   52   53
CONECT   14   13   15   16
CONECT   15   14   54   55   56
CONECT   16   14   17   57   58
CONECT   17   16   18   59   60
CONECT   18   17   19   61   62
CONECT   19   18   20   22
CONECT   20   19   21   26
CONECT   20   21
CONECT   21   20
CONECT   21   20
CONECT   22   19   23   63   64
CONECT   23   22   24   65   66
CONECT   24   23   25   30   67
CONECT   25   24   26   27   68
CONECT   26   20   25   69   70
CONECT   27   25   28   71   72
CONECT   28   27   29   31   73
CONECT   29   28   30   33   74
CONECT   30   24   29   75   76
CONECT   31   28   32
CONECT   32   31   77   78   79
CONECT   33   29   34
CONECT   34   33   80   81   82
CONECT   35    1
CONECT   36    2
CONECT   37    2
CONECT   38    3
CONECT   39    4
CONECT   40    5
CONECT   41    5
CONECT   42    6
CONECT   43    7
CONECT   44    7
CONECT   45    8
CONECT   46   10
CONECT   47   10
CONECT   48   10
CONECT   49   12
CONECT   50   12
CONECT   51   12
CONECT   52   13
CONECT   53   13
CONECT   54   15
CONECT   55   15
CONECT   56   15
CONECT   57   16
CONECT   58   16
CONECT   59   17
CONECT   60   17
CONECT   61   18
CONECT   62   18
CONECT   63   22
CONECT   64   22
CONECT   65   23
CONECT   66   23
CONECT   67   24
CONECT   68   25
CONECT   69   26
CONECT   70   26
CONECT   71   27
CONECT   72   27
CONECT   73   28
CONECT   74   29
CONECT   75   30
CONECT   76   30
CONECT   77   32
CONECT   78   32
CONECT   79   32
CONECT   80   34
CONECT   81   34
CONECT   82   34
ENDMDL
END   
