# Supplementary material for: Allosteric Coupling Between Drug Binding and the Aromatic Cassette in the Pore Domain of the hERG1 Channel: Implications for a State-Dependent Blockade
Source: Front Pharmacol. 2020 Jun 30;11:914. doi: 10.3389/fphar.2020.00914 (PMC7338687; doi:10.3389/fphar.2020.00914)
Supplement: Supplementary file 1 [file DataSheet_1.zip › receptor_drugs/state2-lipid/side4/ivabradine_4.pdb]

REMARK   4      COMPLIES WITH FORMAT V. 3.0, 1-DEC-2006
REMARK 888
REMARK 888 WRITTEN BY MAESTRO (A PRODUCT OF SCHRODINGER, LLC)
TITLE     ivabradine_3
MODEL        1
HETATM    1  C   UNL     1       4.294  15.470  -6.082  1.00  0.00           C  
HETATM    2  C   UNL     1       4.293  14.320  -7.089  1.00  0.00           C  
HETATM    3  C   UNL     1       3.082  13.402  -6.700  1.00  0.00           C  
HETATM    4  C   UNL     1       1.727  14.174  -6.485  1.00  0.00           C  
HETATM    5  C   UNL     1       1.861  15.489  -5.640  1.00  0.00           C  
HETATM    6  C   UNL     1       3.023  16.278  -6.254  1.00  0.00           C  
HETATM    7  C   UNL     1       5.059  16.790  -6.232  1.00  0.00           C  
HETATM    8  C   UNL     1       3.778  17.483  -5.651  1.00  0.00           C  
HETATM    9  O   UNL     1       2.873  12.367  -7.661  1.00  0.00           O  
HETATM   10  C   UNL     1       1.821  11.454  -7.373  1.00  0.00           C  
HETATM   11  O   UNL     1       0.772  13.275  -5.920  1.00  0.00           O  
HETATM   12  C   UNL     1      -0.545  13.786  -5.757  1.00  0.00           C  
HETATM   13  C   UNL     1       3.651  17.738  -4.113  1.00  0.00           C  
HETATM   14  N   UNL     1       3.762  19.137  -3.654  1.00  0.00           N  
HETATM   15  C   UNL     1       5.086  19.404  -3.090  1.00  0.00           C  
HETATM   16  C   UNL     1       2.759  19.453  -2.625  1.00  0.00           C  
HETATM   17  C   UNL     1       2.476  18.290  -1.649  1.00  0.00           C  
HETATM   18  C   UNL     1       1.642  17.156  -2.280  1.00  0.00           C  
HETATM   19  N   UNL     1       0.977  16.289  -1.296  1.00  0.00           N  
HETATM   20  C   UNL     1       0.138  15.314  -1.749  1.00  0.00           C  
HETATM   21  O   UNL     1      -0.119  15.106  -2.937  1.00  0.00           O  
HETATM   22  C   UNL     1       1.272  16.541   0.122  1.00  0.00           C  
HETATM   23  C   UNL     1       0.104  17.143   0.926  1.00  0.00           C  
HETATM   24  C   UNL     1      -0.988  16.135   1.368  1.00  0.00           C  
HETATM   25  C   UNL     1      -1.638  15.302   0.225  1.00  0.00           C  
HETATM   26  C   UNL     1      -0.608  14.532  -0.648  1.00  0.00           C  
HETATM   27  C   UNL     1      -2.629  16.158  -0.608  1.00  0.00           C  
HETATM   28  C   UNL     1      -3.743  16.749   0.292  1.00  0.00           C  
HETATM   29  C   UNL     1      -3.125  17.639   1.399  1.00  0.00           C  
HETATM   30  C   UNL     1      -2.087  16.826   2.223  1.00  0.00           C  
HETATM   31  O   UNL     1      -4.718  17.505  -0.426  1.00  0.00           O  
HETATM   32  C   UNL     1      -5.590  16.759  -1.265  1.00  0.00           C  
HETATM   33  O   UNL     1      -2.579  18.814   0.798  1.00  0.00           O  
HETATM   34  C   UNL     1      -2.139  19.821   1.700  1.00  0.00           C  
HETATM   35  H   UNL     1       4.466  15.035  -5.097  1.00  0.00           H  
HETATM   36  H   UNL     1       4.161  14.718  -8.097  1.00  0.00           H  
HETATM   37  H   UNL     1       5.249  13.801  -7.022  1.00  0.00           H  
HETATM   38  H   UNL     1       3.323  12.910  -5.754  1.00  0.00           H  
HETATM   39  H   UNL     1       1.353  14.446  -7.475  1.00  0.00           H  
HETATM   40  H   UNL     1       0.964  16.106  -5.692  1.00  0.00           H  
HETATM   41  H   UNL     1       2.069  15.244  -4.601  1.00  0.00           H  
HETATM   42  H   UNL     1       2.739  16.500  -7.288  1.00  0.00           H  
HETATM   43  H   UNL     1       5.973  16.929  -5.658  1.00  0.00           H  
HETATM   44  H   UNL     1       5.248  17.117  -7.257  1.00  0.00           H  
HETATM   45  H   UNL     1       3.493  18.414  -6.146  1.00  0.00           H  
HETATM   46  H   UNL     1       1.712  10.758  -8.204  1.00  0.00           H  
HETATM   47  H   UNL     1       0.868  11.969  -7.245  1.00  0.00           H  
HETATM   48  H   UNL     1       2.026  10.865  -6.479  1.00  0.00           H  
HETATM   49  H   UNL     1      -1.198  12.990  -5.402  1.00  0.00           H  
HETATM   50  H   UNL     1      -0.952  14.154  -6.700  1.00  0.00           H  
HETATM   51  H   UNL     1      -0.580  14.590  -5.021  1.00  0.00           H  
HETATM   52  H   UNL     1       2.696  17.312  -3.801  1.00  0.00           H  
HETATM   53  H   UNL     1       4.373  17.108  -3.591  1.00  0.00           H  
HETATM   54  H   UNL     1       5.170  20.447  -2.781  1.00  0.00           H  
HETATM   55  H   UNL     1       5.880  19.232  -3.811  1.00  0.00           H  
HETATM   56  H   UNL     1       5.284  18.779  -2.217  1.00  0.00           H  
HETATM   57  H   UNL     1       3.033  20.356  -2.077  1.00  0.00           H  
HETATM   58  H   UNL     1       1.816  19.680  -3.127  1.00  0.00           H  
HETATM   59  H   UNL     1       3.409  17.886  -1.255  1.00  0.00           H  
HETATM   60  H   UNL     1       1.930  18.690  -0.793  1.00  0.00           H  
HETATM   61  H   UNL     1       0.892  17.589  -2.943  1.00  0.00           H  
HETATM   62  H   UNL     1       2.266  16.562  -2.947  1.00  0.00           H  
HETATM   63  H   UNL     1       1.533  15.590   0.588  1.00  0.00           H  
HETATM   64  H   UNL     1       2.193  17.116   0.221  1.00  0.00           H  
HETATM   65  H   UNL     1       0.523  17.589   1.829  1.00  0.00           H  
HETATM   66  H   UNL     1      -0.316  17.968   0.354  1.00  0.00           H  
HETATM   67  H   UNL     1      -0.496  15.409   2.018  1.00  0.00           H  
HETATM   68  H   UNL     1      -2.235  14.535   0.724  1.00  0.00           H  
HETATM   69  H   UNL     1      -1.142  13.722  -1.149  1.00  0.00           H  
HETATM   70  H   UNL     1       0.115  14.018  -0.015  1.00  0.00           H  
HETATM   71  H   UNL     1      -2.085  16.943  -1.136  1.00  0.00           H  
HETATM   72  H   UNL     1      -3.063  15.509  -1.368  1.00  0.00           H  
HETATM   73  H   UNL     1      -4.275  15.931   0.784  1.00  0.00           H  
HETATM   74  H   UNL     1      -3.936  17.955   2.059  1.00  0.00           H  
HETATM   75  H   UNL     1      -2.636  16.027   2.725  1.00  0.00           H  
HETATM   76  H   UNL     1      -1.667  17.418   3.035  1.00  0.00           H  
HETATM   77  H   UNL     1      -6.345  17.426  -1.681  1.00  0.00           H  
HETATM   78  H   UNL     1      -6.110  15.976  -0.711  1.00  0.00           H  
HETATM   79  H   UNL     1      -5.060  16.306  -2.103  1.00  0.00           H  
HETATM   80  H   UNL     1      -1.810  20.691   1.133  1.00  0.00           H  
HETATM   81  H   UNL     1      -1.295  19.487   2.303  1.00  0.00           H  
HETATM   82  H   UNL     1      -2.942  20.142   2.365  1.00  0.00           H  
CONECT    1    2    6    7   35
CONECT    2    1    3   36   37
CONECT    3    2    4    9   38
CONECT    4    3    5   11   39
CONECT    5    4    6   40   41
CONECT    6    1    5    8   42
CONECT    7    1    8   43   44
CONECT    8    6    7   13   45
CONECT    9    3   10
CONECT   10    9   46   47   48
CONECT   11    4   12
CONECT   12   11   49   50   51
CONECT   13    8   14   52   53
CONECT   14   13   15   16
CONECT   15   14   54   55   56
CONECT   16   14   17   57   58
CONECT   17   16   18   59   60
CONECT   18   17   19   61   62
CONECT   19   18   20   22
CONECT   20   19   21   26
CONECT   20   21
CONECT   21   20
CONECT   21   20
CONECT   22   19   23   63   64
CONECT   23   22   24   65   66
CONECT   24   23   25   30   67
CONECT   25   24   26   27   68
CONECT   26   20   25   69   70
CONECT   27   25   28   71   72
CONECT   28   27   29   31   73
CONECT   29   28   30   33   74
CONECT   30   24   29   75   76
CONECT   31   28   32
CONECT   32   31   77   78   79
CONECT   33   29   34
CONECT   34   33   80   81   82
CONECT   35    1
CONECT   36    2
CONECT   37    2
CONECT   38    3
CONECT   39    4
CONECT   40    5
CONECT   41    5
CONECT   42    6
CONECT   43    7
CONECT   44    7
CONECT   45    8
CONECT   46   10
CONECT   47   10
CONECT   48   10
CONECT   49   12
CONECT   50   12
CONECT   51   12
CONECT   52   13
CONECT   53   13
CONECT   54   15
CONECT   55   15
CONECT   56   15
CONECT   57   16
CONECT   58   16
CONECT   59   17
CONECT   60   17
CONECT   61   18
CONECT   62   18
CONECT   63   22
CONECT   64   22
CONECT   65   23
CONECT   66   23
CONECT   67   24
CONECT   68   25
CONECT   69   26
CONECT   70   26
CONECT   71   27
CONECT   72   27
CONECT   73   28
CONECT   74   29
CONECT   75   30
CONECT   76   30
CONECT   77   32
CONECT   78   32
CONECT   79   32
CONECT   80   34
CONECT   81   34
CONECT   82   34
ENDMDL
END   
