# Supplementary material for: Allosteric Coupling Between Drug Binding and the Aromatic Cassette in the Pore Domain of the hERG1 Channel: Implications for a State-Dependent Blockade
Source: Front Pharmacol. 2020 Jun 30;11:914. doi: 10.3389/fphar.2020.00914 (PMC7338687; doi:10.3389/fphar.2020.00914)
Supplement: Supplementary file 1 [file DataSheet_1.zip › receptor_drugs/state2-lipid/side4/ivabradine_5.pdb]

REMARK   4      COMPLIES WITH FORMAT V. 3.0, 1-DEC-2006
REMARK 888
REMARK 888 WRITTEN BY MAESTRO (A PRODUCT OF SCHRODINGER, LLC)
TITLE     ivabradine_3
MODEL        1
HETATM    1  C   UNL     1       2.627  17.213  -7.337  1.00  0.00           C  
HETATM    2  C   UNL     1       3.822  17.789  -8.098  1.00  0.00           C  
HETATM    3  C   UNL     1       5.012  17.798  -7.079  1.00  0.00           C  
HETATM    4  C   UNL     1       5.225  16.442  -6.300  1.00  0.00           C  
HETATM    5  C   UNL     1       3.894  15.818  -5.754  1.00  0.00           C  
HETATM    6  C   UNL     1       2.923  15.777  -6.943  1.00  0.00           C  
HETATM    7  C   UNL     1       1.331  16.693  -7.965  1.00  0.00           C  
HETATM    8  C   UNL     1       1.397  15.550  -6.892  1.00  0.00           C  
HETATM    9  O   UNL     1       6.206  18.343  -7.646  1.00  0.00           O  
HETATM   10  C   UNL     1       6.373  18.236  -9.055  1.00  0.00           C  
HETATM   11  O   UNL     1       6.181  16.655  -5.262  1.00  0.00           O  
HETATM   12  C   UNL     1       5.749  17.463  -4.175  1.00  0.00           C  
HETATM   13  C   UNL     1       0.721  15.828  -5.521  1.00  0.00           C  
HETATM   14  N   UNL     1      -0.798  15.515  -5.534  1.00  0.00           N1+
HETATM   15  C   UNL     1      -1.108  14.455  -6.615  1.00  0.00           C  
HETATM   16  C   UNL     1      -1.371  15.141  -4.144  1.00  0.00           C  
HETATM   17  C   UNL     1      -0.892  13.761  -3.657  1.00  0.00           C  
HETATM   18  C   UNL     1      -1.469  13.367  -2.282  1.00  0.00           C  
HETATM   19  N   UNL     1      -0.943  14.186  -1.180  1.00  0.00           N  
HETATM   20  C   UNL     1      -1.781  15.083  -0.587  1.00  0.00           C  
HETATM   21  O   UNL     1      -2.955  15.267  -0.915  1.00  0.00           O  
HETATM   22  C   UNL     1       0.469  13.993  -0.814  1.00  0.00           C  
HETATM   23  C   UNL     1       1.404  15.158  -1.189  1.00  0.00           C  
HETATM   24  C   UNL     1       1.355  16.385  -0.244  1.00  0.00           C  
HETATM   25  C   UNL     1      -0.052  17.015  -0.030  1.00  0.00           C  
HETATM   26  C   UNL     1      -1.119  15.999   0.463  1.00  0.00           C  
HETATM   27  C   UNL     1      -0.501  17.824  -1.278  1.00  0.00           C  
HETATM   28  C   UNL     1       0.517  18.944  -1.609  1.00  0.00           C  
HETATM   29  C   UNL     1       1.915  18.338  -1.885  1.00  0.00           C  
HETATM   30  C   UNL     1       2.373  17.477  -0.674  1.00  0.00           C  
HETATM   31  O   UNL     1       0.132  19.753  -2.720  1.00  0.00           O  
HETATM   32  C   UNL     1      -1.017  20.568  -2.528  1.00  0.00           C  
HETATM   33  O   UNL     1       1.871  17.614  -3.115  1.00  0.00           O  
HETATM   34  C   UNL     1       2.695  16.457  -3.177  1.00  0.00           C  
HETATM   35  H   UNL     1       2.403  17.900  -6.514  1.00  0.00           H  
HETATM   36  H   UNL     1       4.038  17.152  -8.956  1.00  0.00           H  
HETATM   37  H   UNL     1       3.573  18.795  -8.439  1.00  0.00           H  
HETATM   38  H   UNL     1       4.761  18.542  -6.322  1.00  0.00           H  
HETATM   39  H   UNL     1       5.659  15.720  -6.993  1.00  0.00           H  
HETATM   40  H   UNL     1       4.031  14.802  -5.384  1.00  0.00           H  
HETATM   41  H   UNL     1       3.485  16.443  -4.958  1.00  0.00           H  
HETATM   42  H   UNL     1       3.377  15.151  -7.718  1.00  0.00           H  
HETATM   43  H   UNL     1       0.454  17.339  -7.924  1.00  0.00           H  
HETATM   44  H   UNL     1       1.417  16.289  -8.976  1.00  0.00           H  
HETATM   45  H   UNL     1       1.089  14.563  -7.241  1.00  0.00           H  
HETATM   46  H   UNL     1       7.284  18.760  -9.344  1.00  0.00           H  
HETATM   47  H   UNL     1       5.549  18.687  -9.607  1.00  0.00           H  
HETATM   48  H   UNL     1       6.486  17.199  -9.373  1.00  0.00           H  
HETATM   49  H   UNL     1       6.530  17.492  -3.416  1.00  0.00           H  
HETATM   50  H   UNL     1       4.849  17.060  -3.709  1.00  0.00           H  
HETATM   51  H   UNL     1       5.556  18.491  -4.484  1.00  0.00           H  
HETATM   52  H   UNL     1       1.119  15.143  -4.770  1.00  0.00           H  
HETATM   53  H   UNL     1       0.831  16.854  -5.166  1.00  0.00           H  
HETATM   54  H   UNL     1      -0.692  13.504  -6.276  1.00  0.00           H  
HETATM   55  H   UNL     1      -0.646  14.782  -7.547  1.00  0.00           H  
HETATM   56  H   UNL     1      -2.189  14.403  -6.738  1.00  0.00           H  
HETATM   57  H   UNL     1      -1.089  15.950  -3.468  1.00  0.00           H  
HETATM   58  H   UNL     1      -2.453  15.121  -4.265  1.00  0.00           H  
HETATM   59  H   UNL     1      -1.117  12.997  -4.401  1.00  0.00           H  
HETATM   60  H   UNL     1       0.197  13.794  -3.591  1.00  0.00           H  
HETATM   61  H   UNL     1      -2.558  13.423  -2.318  1.00  0.00           H  
HETATM   62  H   UNL     1      -1.261  12.316  -2.081  1.00  0.00           H  
HETATM   63  H   UNL     1       0.522  13.870   0.268  1.00  0.00           H  
HETATM   64  H   UNL     1       0.830  13.031  -1.180  1.00  0.00           H  
HETATM   65  H   UNL     1       2.426  14.776  -1.175  1.00  0.00           H  
HETATM   66  H   UNL     1       1.207  15.437  -2.222  1.00  0.00           H  
HETATM   67  H   UNL     1       1.672  16.032   0.740  1.00  0.00           H  
HETATM   68  H   UNL     1       0.068  17.737   0.781  1.00  0.00           H  
HETATM   69  H   UNL     1      -1.923  16.566   0.934  1.00  0.00           H  
HETATM   70  H   UNL     1      -0.716  15.391   1.274  1.00  0.00           H  
HETATM   71  H   UNL     1      -0.640  17.151  -2.125  1.00  0.00           H  
HETATM   72  H   UNL     1      -1.477  18.255  -1.054  1.00  0.00           H  
HETATM   73  H   UNL     1       0.608  19.610  -0.747  1.00  0.00           H  
HETATM   74  H   UNL     1       2.614  19.168  -2.017  1.00  0.00           H  
HETATM   75  H   UNL     1       2.479  18.153   0.176  1.00  0.00           H  
HETATM   76  H   UNL     1       3.373  17.071  -0.826  1.00  0.00           H  
HETATM   77  H   UNL     1      -1.156  21.204  -3.402  1.00  0.00           H  
HETATM   78  H   UNL     1      -0.906  21.220  -1.660  1.00  0.00           H  
HETATM   79  H   UNL     1      -1.923  19.974  -2.409  1.00  0.00           H  
HETATM   80  H   UNL     1       2.632  16.026  -4.176  1.00  0.00           H  
HETATM   81  H   UNL     1       2.377  15.691  -2.470  1.00  0.00           H  
HETATM   82  H   UNL     1       3.742  16.700  -2.986  1.00  0.00           H  
HETATM   83  H1  UNL     1      -1.259  16.367  -5.820  1.00  0.00           H  
CONECT    1    2    6    7   35
CONECT    2    1    3   36   37
CONECT    3    2    4    9   38
CONECT    4    3    5   11   39
CONECT    5    4    6   40   41
CONECT    6    1    5    8   42
CONECT    7    1    8   43   44
CONECT    8    6    7   13   45
CONECT    9    3   10
CONECT   10    9   46   47   48
CONECT   11    4   12
CONECT   12   11   49   50   51
CONECT   13    8   14   52   53
CONECT   14   13   15   16   83
CONECT   15   14   54   55   56
CONECT   16   14   17   57   58
CONECT   17   16   18   59   60
CONECT   18   17   19   61   62
CONECT   19   18   20   22
CONECT   20   19   21   26
CONECT   20   21
CONECT   21   20
CONECT   21   20
CONECT   22   19   23   63   64
CONECT   23   22   24   65   66
CONECT   24   23   25   30   67
CONECT   25   24   26   27   68
CONECT   26   20   25   69   70
CONECT   27   25   28   71   72
CONECT   28   27   29   31   73
CONECT   29   28   30   33   74
CONECT   30   24   29   75   76
CONECT   31   28   32
CONECT   32   31   77   78   79
CONECT   33   29   34
CONECT   34   33   80   81   82
CONECT   35    1
CONECT   36    2
CONECT   37    2
CONECT   38    3
CONECT   39    4
CONECT   40    5
CONECT   41    5
CONECT   42    6
CONECT   43    7
CONECT   44    7
CONECT   45    8
CONECT   46   10
CONECT   47   10
CONECT   48   10
CONECT   49   12
CONECT   50   12
CONECT   51   12
CONECT   52   13
CONECT   53   13
CONECT   54   15
CONECT   55   15
CONECT   56   15
CONECT   57   16
CONECT   58   16
CONECT   59   17
CONECT   60   17
CONECT   61   18
CONECT   62   18
CONECT   63   22
CONECT   64   22
CONECT   65   23
CONECT   66   23
CONECT   67   24
CONECT   68   25
CONECT   69   26
CONECT   70   26
CONECT   71   27
CONECT   72   27
CONECT   73   28
CONECT   74   29
CONECT   75   30
CONECT   76   30
CONECT   77   32
CONECT   78   32
CONECT   79   32
CONECT   80   34
CONECT   81   34
CONECT   82   34
CONECT   83   14
ENDMDL
END   
