# Supplementary material for: Allosteric Coupling Between Drug Binding and the Aromatic Cassette in the Pore Domain of the hERG1 Channel: Implications for a State-Dependent Blockade
Source: Front Pharmacol. 2020 Jun 30;11:914. doi: 10.3389/fphar.2020.00914 (PMC7338687; doi:10.3389/fphar.2020.00914)
Supplement: Supplementary file 1 [file DataSheet_1.zip › receptor_drugs/state2-lipid/side4/ivabradine_6.pdb]

REMARK   4      COMPLIES WITH FORMAT V. 3.0, 1-DEC-2006
REMARK 888
REMARK 888 WRITTEN BY MAESTRO (A PRODUCT OF SCHRODINGER, LLC)
TITLE     ivabradine_4
MODEL        1
HETATM    1  C   UNL     1       0.842  15.895  -7.194  1.00  0.00           C  
HETATM    2  C   UNL     1       2.356  15.587  -7.193  1.00  0.00           C  
HETATM    3  C   UNL     1       2.715  14.234  -6.531  1.00  0.00           C  
HETATM    4  C   UNL     1       1.857  13.094  -7.130  1.00  0.00           C  
HETATM    5  C   UNL     1       0.362  13.354  -6.850  1.00  0.00           C  
HETATM    6  C   UNL     1      -0.146  14.724  -7.386  1.00  0.00           C  
HETATM    7  C   UNL     1       0.180  16.191  -5.843  1.00  0.00           C  
HETATM    8  C   UNL     1      -1.085  15.515  -6.427  1.00  0.00           C  
HETATM    9  O   UNL     1       4.094  13.926  -6.722  1.00  0.00           O  
HETATM   10  C   UNL     1       5.017  14.739  -6.006  1.00  0.00           C  
HETATM   11  O   UNL     1       2.232  11.837  -6.570  1.00  0.00           O  
HETATM   12  C   UNL     1       1.883  10.690  -7.337  1.00  0.00           C  
HETATM   13  C   UNL     1      -2.039  14.738  -5.464  1.00  0.00           C  
HETATM   14  N   UNL     1      -2.530  15.435  -4.262  1.00  0.00           N  
HETATM   15  C   UNL     1      -3.387  16.565  -4.612  1.00  0.00           C  
HETATM   16  C   UNL     1      -1.534  15.850  -3.260  1.00  0.00           C  
HETATM   17  C   UNL     1      -0.627  14.723  -2.692  1.00  0.00           C  
HETATM   18  C   UNL     1      -1.110  14.133  -1.353  1.00  0.00           C  
HETATM   19  N   UNL     1      -0.888  15.032  -0.206  1.00  0.00           N  
HETATM   20  C   UNL     1      -1.960  15.647   0.365  1.00  0.00           C  
HETATM   21  O   UNL     1      -3.121  15.493  -0.006  1.00  0.00           O  
HETATM   22  C   UNL     1       0.492  15.196   0.268  1.00  0.00           C  
HETATM   23  C   UNL     1       1.125  16.572  -0.019  1.00  0.00           C  
HETATM   24  C   UNL     1       0.681  17.737   0.904  1.00  0.00           C  
HETATM   25  C   UNL     1      -0.851  17.966   1.018  1.00  0.00           C  
HETATM   26  C   UNL     1      -1.631  16.693   1.447  1.00  0.00           C  
HETATM   27  C   UNL     1      -1.414  18.634  -0.266  1.00  0.00           C  
HETATM   28  C   UNL     1      -0.718  19.979  -0.558  1.00  0.00           C  
HETATM   29  C   UNL     1       0.813  19.770  -0.734  1.00  0.00           C  
HETATM   30  C   UNL     1       1.397  19.061   0.521  1.00  0.00           C  
HETATM   31  O   UNL     1      -1.359  20.581  -1.684  1.00  0.00           O  
HETATM   32  C   UNL     1      -0.988  21.925  -1.964  1.00  0.00           C  
HETATM   33  O   UNL     1       1.048  19.062  -1.954  1.00  0.00           O  
HETATM   34  C   UNL     1       2.399  19.016  -2.393  1.00  0.00           C  
HETATM   35  H   UNL     1       0.676  16.701  -7.914  1.00  0.00           H  
HETATM   36  H   UNL     1       2.693  15.574  -8.230  1.00  0.00           H  
HETATM   37  H   UNL     1       2.859  16.406  -6.678  1.00  0.00           H  
HETATM   38  H   UNL     1       2.535  14.287  -5.456  1.00  0.00           H  
HETATM   39  H   UNL     1       2.078  13.062  -8.192  1.00  0.00           H  
HETATM   40  H   UNL     1      -0.267  12.558  -7.252  1.00  0.00           H  
HETATM   41  H   UNL     1       0.284  13.338  -5.764  1.00  0.00           H  
HETATM   42  H   UNL     1      -0.537  14.589  -8.397  1.00  0.00           H  
HETATM   43  H   UNL     1       0.627  15.618  -5.030  1.00  0.00           H  
HETATM   44  H   UNL     1       0.090  17.246  -5.578  1.00  0.00           H  
HETATM   45  H   UNL     1      -1.708  16.232  -6.968  1.00  0.00           H  
HETATM   46  H   UNL     1       6.011  14.297  -6.060  1.00  0.00           H  
HETATM   47  H   UNL     1       4.757  14.817  -4.951  1.00  0.00           H  
HETATM   48  H   UNL     1       5.079  15.742  -6.425  1.00  0.00           H  
HETATM   49  H   UNL     1       2.285   9.798  -6.859  1.00  0.00           H  
HETATM   50  H   UNL     1       2.306  10.735  -8.342  1.00  0.00           H  
HETATM   51  H   UNL     1       0.804  10.564  -7.418  1.00  0.00           H  
HETATM   52  H   UNL     1      -2.921  14.450  -6.040  1.00  0.00           H  
HETATM   53  H   UNL     1      -1.632  13.777  -5.166  1.00  0.00           H  
HETATM   54  H   UNL     1      -3.861  16.980  -3.721  1.00  0.00           H  
HETATM   55  H   UNL     1      -4.187  16.255  -5.286  1.00  0.00           H  
HETATM   56  H   UNL     1      -2.824  17.365  -5.095  1.00  0.00           H  
HETATM   57  H   UNL     1      -0.927  16.677  -3.623  1.00  0.00           H  
HETATM   58  H   UNL     1      -2.100  16.271  -2.429  1.00  0.00           H  
HETATM   59  H   UNL     1      -0.608  13.875  -3.372  1.00  0.00           H  
HETATM   60  H   UNL     1       0.407  15.058  -2.618  1.00  0.00           H  
HETATM   61  H   UNL     1      -2.168  13.891  -1.465  1.00  0.00           H  
HETATM   62  H   UNL     1      -0.605  13.184  -1.162  1.00  0.00           H  
HETATM   63  H   UNL     1       0.479  15.065   1.350  1.00  0.00           H  
HETATM   64  H   UNL     1       1.113  14.363  -0.065  1.00  0.00           H  
HETATM   65  H   UNL     1       2.206  16.464   0.088  1.00  0.00           H  
HETATM   66  H   UNL     1       0.954  16.810  -1.068  1.00  0.00           H  
HETATM   67  H   UNL     1       1.006  17.491   1.915  1.00  0.00           H  
HETATM   68  H   UNL     1      -0.985  18.686   1.829  1.00  0.00           H  
HETATM   69  H   UNL     1      -2.589  17.018   1.857  1.00  0.00           H  
HETATM   70  H   UNL     1      -1.141  16.203   2.289  1.00  0.00           H  
HETATM   71  H   UNL     1      -1.301  17.955  -1.110  1.00  0.00           H  
HETATM   72  H   UNL     1      -2.484  18.796  -0.137  1.00  0.00           H  
HETATM   73  H   UNL     1      -0.880  20.644   0.294  1.00  0.00           H  
HETATM   74  H   UNL     1       1.290  20.748  -0.825  1.00  0.00           H  
HETATM   75  H   UNL     1       1.260  19.742   1.363  1.00  0.00           H  
HETATM   76  H   UNL     1       2.477  18.940   0.446  1.00  0.00           H  
HETATM   77  H   UNL     1      -1.610  22.307  -2.773  1.00  0.00           H  
HETATM   78  H   UNL     1       0.050  22.000  -2.287  1.00  0.00           H  
HETATM   79  H   UNL     1      -1.138  22.571  -1.099  1.00  0.00           H  
HETATM   80  H   UNL     1       2.440  18.531  -3.368  1.00  0.00           H  
HETATM   81  H   UNL     1       3.028  18.437  -1.717  1.00  0.00           H  
HETATM   82  H   UNL     1       2.822  20.016  -2.500  1.00  0.00           H  
CONECT    1    2    6    7   35
CONECT    2    1    3   36   37
CONECT    3    2    4    9   38
CONECT    4    3    5   11   39
CONECT    5    4    6   40   41
CONECT    6    1    5    8   42
CONECT    7    1    8   43   44
CONECT    8    6    7   13   45
CONECT    9    3   10
CONECT   10    9   46   47   48
CONECT   11    4   12
CONECT   12   11   49   50   51
CONECT   13    8   14   52   53
CONECT   14   13   15   16
CONECT   15   14   54   55   56
CONECT   16   14   17   57   58
CONECT   17   16   18   59   60
CONECT   18   17   19   61   62
CONECT   19   18   20   22
CONECT   20   19   21   26
CONECT   20   21
CONECT   21   20
CONECT   21   20
CONECT   22   19   23   63   64
CONECT   23   22   24   65   66
CONECT   24   23   25   30   67
CONECT   25   24   26   27   68
CONECT   26   20   25   69   70
CONECT   27   25   28   71   72
CONECT   28   27   29   31   73
CONECT   29   28   30   33   74
CONECT   30   24   29   75   76
CONECT   31   28   32
CONECT   32   31   77   78   79
CONECT   33   29   34
CONECT   34   33   80   81   82
CONECT   35    1
CONECT   36    2
CONECT   37    2
CONECT   38    3
CONECT   39    4
CONECT   40    5
CONECT   41    5
CONECT   42    6
CONECT   43    7
CONECT   44    7
CONECT   45    8
CONECT   46   10
CONECT   47   10
CONECT   48   10
CONECT   49   12
CONECT   50   12
CONECT   51   12
CONECT   52   13
CONECT   53   13
CONECT   54   15
CONECT   55   15
CONECT   56   15
CONECT   57   16
CONECT   58   16
CONECT   59   17
CONECT   60   17
CONECT   61   18
CONECT   62   18
CONECT   63   22
CONECT   64   22
CONECT   65   23
CONECT   66   23
CONECT   67   24
CONECT   68   25
CONECT   69   26
CONECT   70   26
CONECT   71   27
CONECT   72   27
CONECT   73   28
CONECT   74   29
CONECT   75   30
CONECT   76   30
CONECT   77   32
CONECT   78   32
CONECT   79   32
CONECT   80   34
CONECT   81   34
CONECT   82   34
ENDMDL
END   
