# Supplementary material for: Allosteric Coupling Between Drug Binding and the Aromatic Cassette in the Pore Domain of the hERG1 Channel: Implications for a State-Dependent Blockade
Source: Front Pharmacol. 2020 Jun 30;11:914. doi: 10.3389/fphar.2020.00914 (PMC7338687; doi:10.3389/fphar.2020.00914)
Supplement: Supplementary file 1 [file DataSheet_1.zip › receptor_drugs/state2-lipid/side4/ivabradine_7.pdb]

REMARK   4      COMPLIES WITH FORMAT V. 3.0, 1-DEC-2006
REMARK 888
REMARK 888 WRITTEN BY MAESTRO (A PRODUCT OF SCHRODINGER, LLC)
TITLE     ivabradine_4
MODEL        1
HETATM    1  C   UNL     1      -0.227  13.298  -5.638  1.00  0.00           C  
HETATM    2  C   UNL     1       0.659  12.364  -6.493  1.00  0.00           C  
HETATM    3  C   UNL     1       1.878  13.049  -7.180  1.00  0.00           C  
HETATM    4  C   UNL     1       2.552  14.146  -6.311  1.00  0.00           C  
HETATM    5  C   UNL     1       1.507  15.216  -5.938  1.00  0.00           C  
HETATM    6  C   UNL     1       0.402  14.584  -5.064  1.00  0.00           C  
HETATM    7  C   UNL     1      -1.272  14.182  -6.346  1.00  0.00           C  
HETATM    8  C   UNL     1      -1.014  15.178  -5.193  1.00  0.00           C  
HETATM    9  O   UNL     1       2.880  12.150  -7.660  1.00  0.00           O  
HETATM   10  C   UNL     1       2.503  10.844  -8.092  1.00  0.00           C  
HETATM   11  O   UNL     1       3.762  14.649  -6.886  1.00  0.00           O  
HETATM   12  C   UNL     1       3.685  15.780  -7.743  1.00  0.00           C  
HETATM   13  C   UNL     1      -1.207  16.690  -5.464  1.00  0.00           C  
HETATM   14  N   UNL     1      -2.704  17.115  -5.569  1.00  0.00           N1+
HETATM   15  C   UNL     1      -3.234  16.987  -7.014  1.00  0.00           C  
HETATM   16  C   UNL     1      -3.697  16.449  -4.580  1.00  0.00           C  
HETATM   17  C   UNL     1      -3.248  16.593  -3.110  1.00  0.00           C  
HETATM   18  C   UNL     1      -3.656  15.378  -2.249  1.00  0.00           C  
HETATM   19  N   UNL     1      -2.721  15.131  -1.139  1.00  0.00           N  
HETATM   20  C   UNL     1      -2.901  15.837   0.010  1.00  0.00           C  
HETATM   21  O   UNL     1      -3.777  16.687   0.183  1.00  0.00           O  
HETATM   22  C   UNL     1      -1.621  14.178  -1.372  1.00  0.00           C  
HETATM   23  C   UNL     1      -0.238  14.814  -1.489  1.00  0.00           C  
HETATM   24  C   UNL     1       0.448  15.185  -0.157  1.00  0.00           C  
HETATM   25  C   UNL     1      -0.396  16.099   0.798  1.00  0.00           C  
HETATM   26  C   UNL     1      -1.831  15.590   1.085  1.00  0.00           C  
HETATM   27  C   UNL     1      -0.358  17.586   0.376  1.00  0.00           C  
HETATM   28  C   UNL     1       1.102  18.085   0.323  1.00  0.00           C  
HETATM   29  C   UNL     1       1.874  17.310  -0.767  1.00  0.00           C  
HETATM   30  C   UNL     1       1.841  15.782  -0.512  1.00  0.00           C  
HETATM   31  O   UNL     1       1.203  19.484   0.064  1.00  0.00           O  
HETATM   32  C   UNL     1       0.915  20.340   1.164  1.00  0.00           C  
HETATM   33  O   UNL     1       1.331  17.639  -2.047  1.00  0.00           O  
HETATM   34  C   UNL     1       2.253  17.534  -3.122  1.00  0.00           C  
HETATM   35  H   UNL     1      -0.679  12.688  -4.851  1.00  0.00           H  
HETATM   36  H   UNL     1       0.993  11.534  -5.875  1.00  0.00           H  
HETATM   37  H   UNL     1       0.011  11.932  -7.258  1.00  0.00           H  
HETATM   38  H   UNL     1       1.500  13.552  -8.061  1.00  0.00           H  
HETATM   39  H   UNL     1       2.914  13.679  -5.397  1.00  0.00           H  
HETATM   40  H   UNL     1       1.976  16.050  -5.424  1.00  0.00           H  
HETATM   41  H   UNL     1       1.075  15.607  -6.861  1.00  0.00           H  
HETATM   42  H   UNL     1       0.777  14.534  -4.046  1.00  0.00           H  
HETATM   43  H   UNL     1      -0.933  14.553  -7.317  1.00  0.00           H  
HETATM   44  H   UNL     1      -2.280  13.774  -6.428  1.00  0.00           H  
HETATM   45  H   UNL     1      -1.588  14.931  -4.299  1.00  0.00           H  
HETATM   46  H   UNL     1       3.346  10.376  -8.603  1.00  0.00           H  
HETATM   47  H   UNL     1       1.668  10.857  -8.787  1.00  0.00           H  
HETATM   48  H   UNL     1       2.246  10.204  -7.247  1.00  0.00           H  
HETATM   49  H   UNL     1       4.622  15.886  -8.294  1.00  0.00           H  
HETATM   50  H   UNL     1       3.538  16.693  -7.168  1.00  0.00           H  
HETATM   51  H   UNL     1       2.873  15.693  -8.460  1.00  0.00           H  
HETATM   52  H   UNL     1      -0.805  17.290  -4.646  1.00  0.00           H  
HETATM   53  H   UNL     1      -0.710  17.034  -6.374  1.00  0.00           H  
HETATM   54  H   UNL     1      -3.257  15.927  -7.267  1.00  0.00           H  
HETATM   55  H   UNL     1      -2.565  17.542  -7.675  1.00  0.00           H  
HETATM   56  H   UNL     1      -4.236  17.419  -7.039  1.00  0.00           H  
HETATM   57  H   UNL     1      -4.670  16.916  -4.743  1.00  0.00           H  
HETATM   58  H   UNL     1      -3.756  15.408  -4.900  1.00  0.00           H  
HETATM   59  H   UNL     1      -2.177  16.758  -3.025  1.00  0.00           H  
HETATM   60  H   UNL     1      -3.690  17.491  -2.677  1.00  0.00           H  
HETATM   61  H   UNL     1      -4.682  15.497  -1.894  1.00  0.00           H  
HETATM   62  H   UNL     1      -3.668  14.475  -2.861  1.00  0.00           H  
HETATM   63  H   UNL     1      -1.534  13.490  -0.531  1.00  0.00           H  
HETATM   64  H   UNL     1      -1.858  13.511  -2.202  1.00  0.00           H  
HETATM   65  H   UNL     1       0.397  14.065  -1.961  1.00  0.00           H  
HETATM   66  H   UNL     1      -0.282  15.667  -2.166  1.00  0.00           H  
HETATM   67  H   UNL     1       0.611  14.255   0.391  1.00  0.00           H  
HETATM   68  H   UNL     1       0.080  16.051   1.772  1.00  0.00           H  
HETATM   69  H   UNL     1      -2.192  16.079   1.993  1.00  0.00           H  
HETATM   70  H   UNL     1      -1.810  14.532   1.346  1.00  0.00           H  
HETATM   71  H   UNL     1      -0.859  17.713  -0.586  1.00  0.00           H  
HETATM   72  H   UNL     1      -0.926  18.167   1.101  1.00  0.00           H  
HETATM   73  H   UNL     1       1.596  17.892   1.279  1.00  0.00           H  
HETATM   74  H   UNL     1       2.905  17.653  -0.709  1.00  0.00           H  
HETATM   75  H   UNL     1       2.482  15.582   0.339  1.00  0.00           H  
HETATM   76  H   UNL     1       2.343  15.223  -1.302  1.00  0.00           H  
HETATM   77  H   UNL     1       1.040  21.378   0.851  1.00  0.00           H  
HETATM   78  H   UNL     1       1.600  20.158   1.994  1.00  0.00           H  
HETATM   79  H   UNL     1      -0.109  20.231   1.522  1.00  0.00           H  
HETATM   80  H   UNL     1       1.759  17.844  -4.042  1.00  0.00           H  
HETATM   81  H   UNL     1       2.611  16.511  -3.248  1.00  0.00           H  
HETATM   82  H   UNL     1       3.113  18.190  -2.976  1.00  0.00           H  
HETATM   83  H1  UNL     1      -2.719  18.104  -5.350  1.00  0.00           H  
CONECT    1    2    6    7   35
CONECT    2    1    3   36   37
CONECT    3    2    4    9   38
CONECT    4    3    5   11   39
CONECT    5    4    6   40   41
CONECT    6    1    5    8   42
CONECT    7    1    8   43   44
CONECT    8    6    7   13   45
CONECT    9    3   10
CONECT   10    9   46   47   48
CONECT   11    4   12
CONECT   12   11   49   50   51
CONECT   13    8   14   52   53
CONECT   14   13   15   16   83
CONECT   15   14   54   55   56
CONECT   16   14   17   57   58
CONECT   17   16   18   59   60
CONECT   18   17   19   61   62
CONECT   19   18   20   22
CONECT   20   19   21   26
CONECT   20   21
CONECT   21   20
CONECT   21   20
CONECT   22   19   23   63   64
CONECT   23   22   24   65   66
CONECT   24   23   25   30   67
CONECT   25   24   26   27   68
CONECT   26   20   25   69   70
CONECT   27   25   28   71   72
CONECT   28   27   29   31   73
CONECT   29   28   30   33   74
CONECT   30   24   29   75   76
CONECT   31   28   32
CONECT   32   31   77   78   79
CONECT   33   29   34
CONECT   34   33   80   81   82
CONECT   35    1
CONECT   36    2
CONECT   37    2
CONECT   38    3
CONECT   39    4
CONECT   40    5
CONECT   41    5
CONECT   42    6
CONECT   43    7
CONECT   44    7
CONECT   45    8
CONECT   46   10
CONECT   47   10
CONECT   48   10
CONECT   49   12
CONECT   50   12
CONECT   51   12
CONECT   52   13
CONECT   53   13
CONECT   54   15
CONECT   55   15
CONECT   56   15
CONECT   57   16
CONECT   58   16
CONECT   59   17
CONECT   60   17
CONECT   61   18
CONECT   62   18
CONECT   63   22
CONECT   64   22
CONECT   65   23
CONECT   66   23
CONECT   67   24
CONECT   68   25
CONECT   69   26
CONECT   70   26
CONECT   71   27
CONECT   72   27
CONECT   73   28
CONECT   74   29
CONECT   75   30
CONECT   76   30
CONECT   77   32
CONECT   78   32
CONECT   79   32
CONECT   80   34
CONECT   81   34
CONECT   82   34
CONECT   83   14
ENDMDL
END   
