# Supplementary material for: Allosteric Coupling Between Drug Binding and the Aromatic Cassette in the Pore Domain of the hERG1 Channel: Implications for a State-Dependent Blockade
Source: Front Pharmacol. 2020 Jun 30;11:914. doi: 10.3389/fphar.2020.00914 (PMC7338687; doi:10.3389/fphar.2020.00914)
Supplement: Supplementary file 1 [file DataSheet_1.zip › receptor_drugs/state2-lipid/side4/ivabradine_8.pdb]

REMARK   4      COMPLIES WITH FORMAT V. 3.0, 1-DEC-2006
REMARK 888
REMARK 888 WRITTEN BY MAESTRO (A PRODUCT OF SCHRODINGER, LLC)
TITLE     ivabradine_5
MODEL        1
HETATM    1  C   UNL     1       0.771  15.997  -1.193  1.00  0.00           C  
HETATM    2  C   UNL     1       1.437  17.129  -0.404  1.00  0.00           C  
HETATM    3  C   UNL     1       0.313  18.140  -0.013  1.00  0.00           C  
HETATM    4  C   UNL     1      -0.920  17.438   0.695  1.00  0.00           C  
HETATM    5  C   UNL     1      -1.422  16.190  -0.093  1.00  0.00           C  
HETATM    6  C   UNL     1      -0.211  15.261  -0.296  1.00  0.00           C  
HETATM    7  C   UNL     1       1.395  14.634  -1.488  1.00  0.00           C  
HETATM    8  C   UNL     1      -0.032  14.037  -1.234  1.00  0.00           C  
HETATM    9  O   UNL     1      -0.087  18.818  -1.209  1.00  0.00           O  
HETATM   10  C   UNL     1      -0.802  20.036  -1.032  1.00  0.00           C  
HETATM   11  O   UNL     1      -0.611  17.004   2.022  1.00  0.00           O  
HETATM   12  C   UNL     1      -0.434  18.034   2.981  1.00  0.00           C  
HETATM   13  C   UNL     1      -0.898  13.824  -2.517  1.00  0.00           C  
HETATM   14  N   UNL     1      -1.650  14.982  -3.022  1.00  0.00           N  
HETATM   15  C   UNL     1      -3.076  14.872  -2.694  1.00  0.00           C  
HETATM   16  C   UNL     1      -1.419  15.288  -4.438  1.00  0.00           C  
HETATM   17  C   UNL     1      -1.863  14.169  -5.407  1.00  0.00           C  
HETATM   18  C   UNL     1      -1.450  14.368  -6.879  1.00  0.00           C  
HETATM   19  N   UNL     1      -0.012  14.584  -7.142  1.00  0.00           N  
HETATM   20  C   UNL     1       0.898  13.662  -6.713  1.00  0.00           C  
HETATM   21  O   UNL     1       0.614  12.637  -6.090  1.00  0.00           O  
HETATM   22  C   UNL     1       0.311  15.717  -8.019  1.00  0.00           C  
HETATM   23  C   UNL     1       1.134  16.837  -7.371  1.00  0.00           C  
HETATM   24  C   UNL     1       2.651  16.559  -7.296  1.00  0.00           C  
HETATM   25  C   UNL     1       3.045  15.283  -6.499  1.00  0.00           C  
HETATM   26  C   UNL     1       2.381  13.975  -7.000  1.00  0.00           C  
HETATM   27  C   UNL     1       2.877  15.492  -4.974  1.00  0.00           C  
HETATM   28  C   UNL     1       3.752  16.670  -4.497  1.00  0.00           C  
HETATM   29  C   UNL     1       3.333  17.985  -5.214  1.00  0.00           C  
HETATM   30  C   UNL     1       3.420  17.797  -6.755  1.00  0.00           C  
HETATM   31  O   UNL     1       3.687  16.747  -3.076  1.00  0.00           O  
HETATM   32  C   UNL     1       4.656  17.582  -2.461  1.00  0.00           C  
HETATM   33  O   UNL     1       2.029  18.353  -4.760  1.00  0.00           O  
HETATM   34  C   UNL     1       1.621  19.680  -5.059  1.00  0.00           C  
HETATM   35  H   UNL     1       0.363  16.439  -2.107  1.00  0.00           H  
HETATM   36  H   UNL     1       1.876  16.711   0.504  1.00  0.00           H  
HETATM   37  H   UNL     1       2.246  17.607  -0.959  1.00  0.00           H  
HETATM   38  H   UNL     1       0.754  18.895   0.637  1.00  0.00           H  
HETATM   39  H   UNL     1      -1.749  18.142   0.785  1.00  0.00           H  
HETATM   40  H   UNL     1      -2.263  15.698   0.393  1.00  0.00           H  
HETATM   41  H   UNL     1      -1.784  16.555  -1.056  1.00  0.00           H  
HETATM   42  H   UNL     1       0.163  15.015   0.703  1.00  0.00           H  
HETATM   43  H   UNL     1       1.808  14.452  -2.480  1.00  0.00           H  
HETATM   44  H   UNL     1       2.113  14.273  -0.746  1.00  0.00           H  
HETATM   45  H   UNL     1       0.027  13.073  -0.730  1.00  0.00           H  
HETATM   46  H   UNL     1      -0.947  20.502  -2.007  1.00  0.00           H  
HETATM   47  H   UNL     1      -0.250  20.742  -0.409  1.00  0.00           H  
HETATM   48  H   UNL     1      -1.789  19.879  -0.595  1.00  0.00           H  
HETATM   49  H   UNL     1      -0.277  17.582   3.961  1.00  0.00           H  
HETATM   50  H   UNL     1      -1.309  18.684   3.049  1.00  0.00           H  
HETATM   51  H   UNL     1       0.441  18.640   2.748  1.00  0.00           H  
HETATM   52  H   UNL     1      -0.202  13.490  -3.290  1.00  0.00           H  
HETATM   53  H   UNL     1      -1.556  12.962  -2.371  1.00  0.00           H  
HETATM   54  H   UNL     1      -3.607  15.779  -2.991  1.00  0.00           H  
HETATM   55  H   UNL     1      -3.212  14.743  -1.620  1.00  0.00           H  
HETATM   56  H   UNL     1      -3.547  14.017  -3.192  1.00  0.00           H  
HETATM   57  H   UNL     1      -1.941  16.216  -4.691  1.00  0.00           H  
HETATM   58  H   UNL     1      -0.360  15.524  -4.592  1.00  0.00           H  
HETATM   59  H   UNL     1      -1.520  13.198  -5.057  1.00  0.00           H  
HETATM   60  H   UNL     1      -2.954  14.120  -5.408  1.00  0.00           H  
HETATM   61  H   UNL     1      -1.793  13.524  -7.480  1.00  0.00           H  
HETATM   62  H   UNL     1      -1.998  15.238  -7.243  1.00  0.00           H  
HETATM   63  H   UNL     1       0.880  15.330  -8.860  1.00  0.00           H  
HETATM   64  H   UNL     1      -0.587  16.102  -8.504  1.00  0.00           H  
HETATM   65  H   UNL     1       0.990  17.740  -7.966  1.00  0.00           H  
HETATM   66  H   UNL     1       0.717  17.056  -6.388  1.00  0.00           H  
HETATM   67  H   UNL     1       3.000  16.396  -8.318  1.00  0.00           H  
HETATM   68  H   UNL     1       4.117  15.151  -6.675  1.00  0.00           H  
HETATM   69  H   UNL     1       2.947  13.153  -6.561  1.00  0.00           H  
HETATM   70  H   UNL     1       2.554  13.850  -8.060  1.00  0.00           H  
HETATM   71  H   UNL     1       1.820  15.641  -4.728  1.00  0.00           H  
HETATM   72  H   UNL     1       3.191  14.582  -4.461  1.00  0.00           H  
HETATM   73  H   UNL     1       4.792  16.450  -4.756  1.00  0.00           H  
HETATM   74  H   UNL     1       4.030  18.773  -4.923  1.00  0.00           H  
HETATM   75  H   UNL     1       4.472  17.639  -6.998  1.00  0.00           H  
HETATM   76  H   UNL     1       3.153  18.712  -7.282  1.00  0.00           H  
HETATM   77  H   UNL     1       4.565  17.484  -1.381  1.00  0.00           H  
HETATM   78  H   UNL     1       4.502  18.631  -2.705  1.00  0.00           H  
HETATM   79  H   UNL     1       5.672  17.301  -2.736  1.00  0.00           H  
HETATM   80  H   UNL     1       0.642  19.858  -4.616  1.00  0.00           H  
HETATM   81  H   UNL     1       1.530  19.846  -6.132  1.00  0.00           H  
HETATM   82  H   UNL     1       2.312  20.416  -4.646  1.00  0.00           H  
CONECT    1    2    6    7   35
CONECT    2    1    3   36   37
CONECT    3    2    4    9   38
CONECT    4    3    5   11   39
CONECT    5    4    6   40   41
CONECT    6    1    5    8   42
CONECT    7    1    8   43   44
CONECT    8    6    7   13   45
CONECT    9    3   10
CONECT   10    9   46   47   48
CONECT   11    4   12
CONECT   12   11   49   50   51
CONECT   13    8   14   52   53
CONECT   14   13   15   16
CONECT   15   14   54   55   56
CONECT   16   14   17   57   58
CONECT   17   16   18   59   60
CONECT   18   17   19   61   62
CONECT   19   18   20   22
CONECT   20   19   21   26
CONECT   20   21
CONECT   21   20
CONECT   21   20
CONECT   22   19   23   63   64
CONECT   23   22   24   65   66
CONECT   24   23   25   30   67
CONECT   25   24   26   27   68
CONECT   26   20   25   69   70
CONECT   27   25   28   71   72
CONECT   28   27   29   31   73
CONECT   29   28   30   33   74
CONECT   30   24   29   75   76
CONECT   31   28   32
CONECT   32   31   77   78   79
CONECT   33   29   34
CONECT   34   33   80   81   82
CONECT   35    1
CONECT   36    2
CONECT   37    2
CONECT   38    3
CONECT   39    4
CONECT   40    5
CONECT   41    5
CONECT   42    6
CONECT   43    7
CONECT   44    7
CONECT   45    8
CONECT   46   10
CONECT   47   10
CONECT   48   10
CONECT   49   12
CONECT   50   12
CONECT   51   12
CONECT   52   13
CONECT   53   13
CONECT   54   15
CONECT   55   15
CONECT   56   15
CONECT   57   16
CONECT   58   16
CONECT   59   17
CONECT   60   17
CONECT   61   18
CONECT   62   18
CONECT   63   22
CONECT   64   22
CONECT   65   23
CONECT   66   23
CONECT   67   24
CONECT   68   25
CONECT   69   26
CONECT   70   26
CONECT   71   27
CONECT   72   27
CONECT   73   28
CONECT   74   29
CONECT   75   30
CONECT   76   30
CONECT   77   32
CONECT   78   32
CONECT   79   32
CONECT   80   34
CONECT   81   34
CONECT   82   34
ENDMDL
END   
