# Supplementary material for: Allosteric Coupling Between Drug Binding and the Aromatic Cassette in the Pore Domain of the hERG1 Channel: Implications for a State-Dependent Blockade
Source: Front Pharmacol. 2020 Jun 30;11:914. doi: 10.3389/fphar.2020.00914 (PMC7338687; doi:10.3389/fphar.2020.00914)
Supplement: Supplementary file 1 [file DataSheet_1.zip › receptor_drugs/state2-lipid/side4/ivabradine_9.pdb]

REMARK   4      COMPLIES WITH FORMAT V. 3.0, 1-DEC-2006
REMARK 888
REMARK 888 WRITTEN BY MAESTRO (A PRODUCT OF SCHRODINGER, LLC)
TITLE     ivabradine_6
MODEL        1
HETATM    1  C   UNL     1       4.298  15.271  -6.745  1.00  0.00           C  
HETATM    2  C   UNL     1       3.494  14.015  -7.140  1.00  0.00           C  
HETATM    3  C   UNL     1       1.956  14.184  -7.262  1.00  0.00           C  
HETATM    4  C   UNL     1       1.456  15.656  -7.404  1.00  0.00           C  
HETATM    5  C   UNL     1       2.499  16.600  -8.059  1.00  0.00           C  
HETATM    6  C   UNL     1       3.890  16.615  -7.370  1.00  0.00           C  
HETATM    7  C   UNL     1       3.980  15.832  -5.356  1.00  0.00           C  
HETATM    8  C   UNL     1       4.049  17.247  -5.966  1.00  0.00           C  
HETATM    9  O   UNL     1       1.332  13.494  -6.175  1.00  0.00           O  
HETATM   10  C   UNL     1      -0.052  13.211  -6.318  1.00  0.00           C  
HETATM   11  O   UNL     1       0.237  15.651  -8.153  1.00  0.00           O  
HETATM   12  C   UNL     1      -0.512  16.860  -8.151  1.00  0.00           C  
HETATM   13  C   UNL     1       2.994  18.281  -5.494  1.00  0.00           C  
HETATM   14  N   UNL     1       3.236  18.834  -4.152  1.00  0.00           N  
HETATM   15  C   UNL     1       2.319  19.942  -3.877  1.00  0.00           C  
HETATM   16  C   UNL     1       3.246  17.861  -3.047  1.00  0.00           C  
HETATM   17  C   UNL     1       1.900  17.134  -2.784  1.00  0.00           C  
HETATM   18  C   UNL     1       2.080  15.670  -2.328  1.00  0.00           C  
HETATM   19  N   UNL     1       0.872  15.010  -1.818  1.00  0.00           N  
HETATM   20  C   UNL     1      -0.171  14.782  -2.663  1.00  0.00           C  
HETATM   21  O   UNL     1      -0.194  15.102  -3.853  1.00  0.00           O  
HETATM   22  C   UNL     1       0.924  14.536  -0.432  1.00  0.00           C  
HETATM   23  C   UNL     1       0.025  15.313   0.536  1.00  0.00           C  
HETATM   24  C   UNL     1      -1.469  14.935   0.497  1.00  0.00           C  
HETATM   25  C   UNL     1      -2.142  15.021  -0.899  1.00  0.00           C  
HETATM   26  C   UNL     1      -1.429  14.189  -2.000  1.00  0.00           C  
HETATM   27  C   UNL     1      -2.394  16.498  -1.303  1.00  0.00           C  
HETATM   28  C   UNL     1      -3.278  17.215  -0.251  1.00  0.00           C  
HETATM   29  C   UNL     1      -2.599  17.188   1.145  1.00  0.00           C  
HETATM   30  C   UNL     1      -2.291  15.721   1.551  1.00  0.00           C  
HETATM   31  O   UNL     1      -3.600  18.560  -0.609  1.00  0.00           O  
HETATM   32  C   UNL     1      -4.486  18.717  -1.709  1.00  0.00           C  
HETATM   33  O   UNL     1      -1.439  18.024   1.137  1.00  0.00           O  
HETATM   34  C   UNL     1      -0.884  18.322   2.414  1.00  0.00           C  
HETATM   35  H   UNL     1       5.359  15.058  -6.875  1.00  0.00           H  
HETATM   36  H   UNL     1       3.890  13.569  -8.056  1.00  0.00           H  
HETATM   37  H   UNL     1       3.686  13.270  -6.369  1.00  0.00           H  
HETATM   38  H   UNL     1       1.673  13.639  -8.158  1.00  0.00           H  
HETATM   39  H   UNL     1       1.212  16.018  -6.405  1.00  0.00           H  
HETATM   40  H   UNL     1       2.658  16.291  -9.094  1.00  0.00           H  
HETATM   41  H   UNL     1       2.128  17.628  -8.077  1.00  0.00           H  
HETATM   42  H   UNL     1       4.607  17.008  -8.095  1.00  0.00           H  
HETATM   43  H   UNL     1       2.969  15.582  -5.049  1.00  0.00           H  
HETATM   44  H   UNL     1       4.736  15.617  -4.599  1.00  0.00           H  
HETATM   45  H   UNL     1       5.034  17.705  -5.851  1.00  0.00           H  
HETATM   46  H   UNL     1      -0.399  12.690  -5.427  1.00  0.00           H  
HETATM   47  H   UNL     1      -0.244  12.574  -7.183  1.00  0.00           H  
HETATM   48  H   UNL     1      -0.652  14.115  -6.404  1.00  0.00           H  
HETATM   49  H   UNL     1      -1.486  16.684  -8.610  1.00  0.00           H  
HETATM   50  H   UNL     1      -0.017  17.639  -8.736  1.00  0.00           H  
HETATM   51  H   UNL     1      -0.680  17.236  -7.138  1.00  0.00           H  
HETATM   52  H   UNL     1       3.007  19.104  -6.210  1.00  0.00           H  
HETATM   53  H   UNL     1       1.991  17.861  -5.549  1.00  0.00           H  
HETATM   54  H   UNL     1       2.551  20.404  -2.913  1.00  0.00           H  
HETATM   55  H   UNL     1       1.279  19.604  -3.848  1.00  0.00           H  
HETATM   56  H   UNL     1       2.403  20.718  -4.640  1.00  0.00           H  
HETATM   57  H   UNL     1       4.060  17.155  -3.181  1.00  0.00           H  
HETATM   58  H   UNL     1       3.523  18.409  -2.145  1.00  0.00           H  
HETATM   59  H   UNL     1       1.383  17.673  -1.987  1.00  0.00           H  
HETATM   60  H   UNL     1       1.230  17.206  -3.640  1.00  0.00           H  
HETATM   61  H   UNL     1       2.482  15.058  -3.132  1.00  0.00           H  
HETATM   62  H   UNL     1       2.855  15.654  -1.560  1.00  0.00           H  
HETATM   63  H   UNL     1       0.612  13.492  -0.409  1.00  0.00           H  
HETATM   64  H   UNL     1       1.955  14.485  -0.087  1.00  0.00           H  
HETATM   65  H   UNL     1       0.376  15.090   1.540  1.00  0.00           H  
HETATM   66  H   UNL     1       0.184  16.381   0.381  1.00  0.00           H  
HETATM   67  H   UNL     1      -1.517  13.890   0.788  1.00  0.00           H  
HETATM   68  H   UNL     1      -3.122  14.559  -0.777  1.00  0.00           H  
HETATM   69  H   UNL     1      -2.147  14.019  -2.805  1.00  0.00           H  
HETATM   70  H   UNL     1      -1.199  13.183  -1.641  1.00  0.00           H  
HETATM   71  H   UNL     1      -1.441  17.011  -1.438  1.00  0.00           H  
HETATM   72  H   UNL     1      -2.889  16.490  -2.273  1.00  0.00           H  
HETATM   73  H   UNL     1      -4.225  16.679  -0.162  1.00  0.00           H  
HETATM   74  H   UNL     1      -3.306  17.616   1.860  1.00  0.00           H  
HETATM   75  H   UNL     1      -3.246  15.204   1.646  1.00  0.00           H  
HETATM   76  H   UNL     1      -1.848  15.665   2.546  1.00  0.00           H  
HETATM   77  H   UNL     1      -4.717  19.774  -1.836  1.00  0.00           H  
HETATM   78  H   UNL     1      -5.427  18.190  -1.546  1.00  0.00           H  
HETATM   79  H   UNL     1      -4.045  18.367  -2.642  1.00  0.00           H  
HETATM   80  H   UNL     1      -0.056  19.021   2.291  1.00  0.00           H  
HETATM   81  H   UNL     1      -0.486  17.434   2.906  1.00  0.00           H  
HETATM   82  H   UNL     1      -1.617  18.790   3.072  1.00  0.00           H  
CONECT    1    2    6    7   35
CONECT    2    1    3   36   37
CONECT    3    2    4    9   38
CONECT    4    3    5   11   39
CONECT    5    4    6   40   41
CONECT    6    1    5    8   42
CONECT    7    1    8   43   44
CONECT    8    6    7   13   45
CONECT    9    3   10
CONECT   10    9   46   47   48
CONECT   11    4   12
CONECT   12   11   49   50   51
CONECT   13    8   14   52   53
CONECT   14   13   15   16
CONECT   15   14   54   55   56
CONECT   16   14   17   57   58
CONECT   17   16   18   59   60
CONECT   18   17   19   61   62
CONECT   19   18   20   22
CONECT   20   19   21   26
CONECT   20   21
CONECT   21   20
CONECT   21   20
CONECT   22   19   23   63   64
CONECT   23   22   24   65   66
CONECT   24   23   25   30   67
CONECT   25   24   26   27   68
CONECT   26   20   25   69   70
CONECT   27   25   28   71   72
CONECT   28   27   29   31   73
CONECT   29   28   30   33   74
CONECT   30   24   29   75   76
CONECT   31   28   32
CONECT   32   31   77   78   79
CONECT   33   29   34
CONECT   34   33   80   81   82
CONECT   35    1
CONECT   36    2
CONECT   37    2
CONECT   38    3
CONECT   39    4
CONECT   40    5
CONECT   41    5
CONECT   42    6
CONECT   43    7
CONECT   44    7
CONECT   45    8
CONECT   46   10
CONECT   47   10
CONECT   48   10
CONECT   49   12
CONECT   50   12
CONECT   51   12
CONECT   52   13
CONECT   53   13
CONECT   54   15
CONECT   55   15
CONECT   56   15
CONECT   57   16
CONECT   58   16
CONECT   59   17
CONECT   60   17
CONECT   61   18
CONECT   62   18
CONECT   63   22
CONECT   64   22
CONECT   65   23
CONECT   66   23
CONECT   67   24
CONECT   68   25
CONECT   69   26
CONECT   70   26
CONECT   71   27
CONECT   72   27
CONECT   73   28
CONECT   74   29
CONECT   75   30
CONECT   76   30
CONECT   77   32
CONECT   78   32
CONECT   79   32
CONECT   80   34
CONECT   81   34
CONECT   82   34
ENDMDL
END   
