# Supplementary material for: Allosteric Coupling Between Drug Binding and the Aromatic Cassette in the Pore Domain of the hERG1 Channel: Implications for a State-Dependent Blockade
Source: Front Pharmacol. 2020 Jun 30;11:914. doi: 10.3389/fphar.2020.00914 (PMC7338687; doi:10.3389/fphar.2020.00914)
Supplement: Supplementary file 1 [file DataSheet_1.zip › receptor_drugs/state2-M651T/State2-M651T.pdb]

REMARK   4      COMPLIES WITH FORMAT V. 3.0, 1-DEC-2006
REMARK 888
REMARK 888 WRITTEN BY MAESTRO (A PRODUCT OF SCHRODINGER, LLC)
TITLE     state2_frame31 - preprocessed
CRYST1  131.632  131.632  150.954  90.00  90.00  90.00 P 1           1
MODEL        1
ATOM      1  N   TRP P 398     -11.861 -47.476 -14.509  0.00  0.00      PROA N1+
ATOM      2  N   TRP P 398      46.082 -12.135 -19.594  0.00  0.00      PROB N1+
ATOM      3  N   TRP P 398      10.340  47.129 -22.705  0.00  0.00      PROC N1+
ATOM      4  N   TRP P 398     -48.656  11.680 -22.020  0.00  0.00      PROD N1+
ATOM      5  CA  TRP P 398     -12.646 -46.305 -14.951  0.00  0.00      PROA C  
ATOM      6  CA  TRP P 398      44.664 -12.287 -20.017  0.00  0.00      PROB C  
ATOM      7  CA  TRP P 398      10.924  46.007 -21.873  0.00  0.00      PROC C  
ATOM      8  CA  TRP P 398     -47.446  10.827 -22.413  0.00  0.00      PROD C  
ATOM      9  C   TRP P 398     -11.710 -45.099 -15.373  0.00  0.00      PROA C  
ATOM     10  C   TRP P 398      43.870 -11.100 -19.439  0.00  0.00      PROB C  
ATOM     11  C   TRP P 398      10.030  44.839 -21.595  0.00  0.00      PROC C  
ATOM     12  C   TRP P 398     -46.539  10.491 -21.184  0.00  0.00      PROD C  
ATOM     13  O   TRP P 398     -10.566 -45.137 -14.864  0.00  0.00      PROA O  
ATOM     14  O   TRP P 398      44.346 -10.465 -18.453  0.00  0.00      PROB O  
ATOM     15  O   TRP P 398       8.815  44.908 -21.830  0.00  0.00      PROC O  
ATOM     16  O   TRP P 398     -46.586  11.002 -20.106  0.00  0.00      PROD O  
ATOM     17  CB  TRP P 398     -13.594 -45.690 -13.805  0.00  0.00      PROA C  
ATOM     18  CG  TRP P 398     -13.093 -45.045 -12.571  0.00  0.00      PROA C  
ATOM     19  CD1 TRP P 398     -13.196 -43.701 -12.325  0.00  0.00      PROA C  
ATOM     20  NE1 TRP P 398     -12.669 -43.446 -11.115  0.00  0.00      PROA N  
ATOM     21  CE2 TRP P 398     -12.388 -44.571 -10.432  0.00  0.00      PROA C  
ATOM     22  CD2 TRP P 398     -12.468 -45.627 -11.396  0.00  0.00      PROA C  
ATOM     23  CE3 TRP P 398     -12.153 -46.904 -10.924  0.00  0.00      PROA C  
ATOM     24  CZ3 TRP P 398     -11.642 -47.086  -9.674  0.00  0.00      PROA C  
ATOM     25  CZ2 TRP P 398     -11.894 -44.746  -9.210  0.00  0.00      PROA C  
ATOM     26  CH2 TRP P 398     -11.546 -46.032  -8.800  0.00  0.00      PROA C  
ATOM     27  CB  TRP P 398      44.044 -13.777 -19.838  0.00  0.00      PROB C  
ATOM     28  CG  TRP P 398      44.534 -14.458 -18.605  0.00  0.00      PROB C  
ATOM     29  CD1 TRP P 398      45.253 -15.620 -18.655  0.00  0.00      PROB C  
ATOM     30  NE1 TRP P 398      45.527 -16.132 -17.417  0.00  0.00      PROB N  
ATOM     31  CE2 TRP P 398      44.951 -15.296 -16.474  0.00  0.00      PROB C  
ATOM     32  CD2 TRP P 398      44.486 -14.142 -17.171  0.00  0.00      PROB C  
ATOM     33  CE3 TRP P 398      43.935 -13.100 -16.415  0.00  0.00      PROB C  
ATOM     34  CZ3 TRP P 398      43.962 -13.167 -15.017  0.00  0.00      PROB C  
ATOM     35  CZ2 TRP P 398      45.010 -15.337 -15.100  0.00  0.00      PROB C  
ATOM     36  CH2 TRP P 398      44.514 -14.212 -14.374  0.00  0.00      PROB C  
ATOM     37  CB  TRP P 398      11.369  46.734 -20.453  0.00  0.00      PROC C  
ATOM     38  CG  TRP P 398      10.380  47.057 -19.392  0.00  0.00      PROC C  
ATOM     39  CD1 TRP P 398       9.682  48.197 -19.153  0.00  0.00      PROC C  
ATOM     40  NE1 TRP P 398       9.079  48.086 -17.962  0.00  0.00      PROC N  
ATOM     41  CE2 TRP P 398       9.403  46.888 -17.338  0.00  0.00      PROC C  
ATOM     42  CD2 TRP P 398      10.218  46.178 -18.248  0.00  0.00      PROC C  
ATOM     43  CE3 TRP P 398      10.630  44.894 -17.939  0.00  0.00      PROC C  
ATOM     44  CZ3 TRP P 398      10.439  44.501 -16.611  0.00  0.00      PROC C  
ATOM     45  CZ2 TRP P 398       9.029  46.380 -16.132  0.00  0.00      PROC C  
ATOM     46  CH2 TRP P 398       9.586  45.163 -15.723  0.00  0.00      PROC C  
ATOM     47  CB  TRP P 398     -46.705  11.511 -23.583  0.00  0.00      PROD C  
ATOM     48  CG  TRP P 398     -46.101  10.486 -24.502  0.00  0.00      PROD C  
ATOM     49  CD1 TRP P 398     -44.754  10.143 -24.564  0.00  0.00      PROD C  
ATOM     50  NE1 TRP P 398     -44.557   9.077 -25.344  0.00  0.00      PROD N  
ATOM     51  CE2 TRP P 398     -45.712   8.613 -25.852  0.00  0.00      PROD C  
ATOM     52  CD2 TRP P 398     -46.741   9.486 -25.381  0.00  0.00      PROD C  
ATOM     53  CE3 TRP P 398     -48.034   9.272 -25.782  0.00  0.00      PROD C  
ATOM     54  CZ3 TRP P 398     -48.308   8.178 -26.566  0.00  0.00      PROD C  
ATOM     55  CZ2 TRP P 398     -45.984   7.513 -26.687  0.00  0.00      PROD C  
ATOM     56  CH2 TRP P 398     -47.303   7.318 -27.051  0.00  0.00      PROD C  
ATOM     57  HT1 TRP P 398     -11.351 -47.965 -15.271  0.00  0.00      PROA H  
ATOM     58  HT2 TRP P 398     -12.453 -48.169 -14.009  0.00  0.00      PROA H  
ATOM     59  HT3 TRP P 398     -11.142 -47.153 -13.830  0.00  0.00      PROA H  
ATOM     60  HA  TRP P 398     -13.165 -46.652 -15.832  0.00  0.00      PROA H  
ATOM     61  HB1 TRP P 398     -14.283 -46.480 -13.436  0.00  0.00      PROA H  
ATOM     62  HB2 TRP P 398     -14.182 -44.864 -14.259  0.00  0.00      PROA H  
ATOM     63  HD1 TRP P 398     -13.441 -42.979 -13.090  0.00  0.00      PROA H  
ATOM     64  HE1 TRP P 398     -12.594 -42.605 -10.626  0.00  0.00      PROA H  
ATOM     65  HE3 TRP P 398     -12.307 -47.757 -11.567  0.00  0.00      PROA H  
ATOM     66  HZ3 TRP P 398     -11.361 -48.070  -9.331  0.00  0.00      PROA H  
ATOM     67  HZ2 TRP P 398     -11.743 -43.984  -8.459  0.00  0.00      PROA H  
ATOM     68  HH2 TRP P 398     -11.263 -46.221  -7.775  0.00  0.00      PROA H  
ATOM     69  HT1 TRP P 398      46.479 -11.195 -19.394  0.00  0.00      PROB H  
ATOM     70  HT2 TRP P 398      46.671 -12.688 -20.249  0.00  0.00      PROB H  
ATOM     71  HT3 TRP P 398      46.147 -12.646 -18.690  0.00  0.00      PROB H  
ATOM     72  HA  TRP P 398      44.626 -12.013 -21.062  0.00  0.00      PROB H  
ATOM     73  HB1 TRP P 398      44.426 -14.362 -20.702  0.00  0.00      PROB H  
ATOM     74  HB2 TRP P 398      42.934 -13.743 -19.842  0.00  0.00      PROB H  
ATOM     75  HD1 TRP P 398      45.456 -16.123 -19.589  0.00  0.00      PROB H  
ATOM     76  HE1 TRP P 398      45.912 -17.006 -17.215  0.00  0.00      PROB H  
ATOM     77  HE3 TRP P 398      43.259 -12.341 -16.780  0.00  0.00      PROB H  
ATOM     78  HZ3 TRP P 398      43.467 -12.375 -14.475  0.00  0.00      PROB H  
ATOM     79  HZ2 TRP P 398      45.344 -16.212 -14.562  0.00  0.00      PROB H  
ATOM     80  HH2 TRP P 398      44.556 -14.257 -13.295  0.00  0.00      PROB H  
ATOM     81  HT1 TRP P 398      10.823  48.042 -22.584  0.00  0.00      PROC H  
ATOM     82  HT2 TRP P 398       9.316  47.237 -22.561  0.00  0.00      PROC H  
ATOM     83  HT3 TRP P 398      10.425  46.863 -23.707  0.00  0.00      PROC H  
ATOM     84  HA  TRP P 398      11.776  45.634 -22.422  0.00  0.00      PROC H  
ATOM     85  HB1 TRP P 398      11.887  47.661 -20.780  0.00  0.00      PROC H  
ATOM     86  HB2 TRP P 398      12.209  46.116 -20.069  0.00  0.00      PROC H  
ATOM     87  HD1 TRP P 398       9.694  49.109 -19.730  0.00  0.00      PROC H  
ATOM     88  HE1 TRP P 398       8.560  48.781 -17.514  0.00  0.00      PROC H  
ATOM     89  HE3 TRP P 398      11.253  44.324 -18.613  0.00  0.00      PROC H  
ATOM     90  HZ3 TRP P 398      10.896  43.568 -16.313  0.00  0.00      PROC H  
ATOM     91  HZ2 TRP P 398       8.456  47.016 -15.473  0.00  0.00      PROC H  
ATOM     92  HH2 TRP P 398       9.584  44.729 -14.735  0.00  0.00      PROC H  
ATOM     93  HT1 TRP P 398     -48.226  12.544 -21.633  0.00  0.00      PROD H  
ATOM     94  HT2 TRP P 398     -49.272  11.210 -21.327  0.00  0.00      PROD H  
ATOM     95  HT3 TRP P 398     -49.242  11.897 -22.851  0.00  0.00      PROD H  
ATOM     96  HA  TRP P 398     -47.876   9.923 -22.820  0.00  0.00      PROD H  
ATOM     97  HB1 TRP P 398     -45.850  12.060 -23.134  0.00  0.00      PROD H  
ATOM     98  HB2 TRP P 398     -47.391  12.106 -24.223  0.00  0.00      PROD H  
ATOM     99  HD1 TRP P 398     -43.966  10.640 -24.017  0.00  0.00      PROD H  
ATOM    100  HE1 TRP P 398     -43.686   8.798 -25.685  0.00  0.00      PROD H  
ATOM    101  HE3 TRP P 398     -48.862   9.913 -25.517  0.00  0.00      PROD H  
ATOM    102  HZ3 TRP P 398     -49.360   8.033 -26.767  0.00  0.00      PROD H  
ATOM    103  HZ2 TRP P 398     -45.222   6.841 -27.054  0.00  0.00      PROD H  
ATOM    104  HH2 TRP P 398     -47.648   6.586 -27.766  0.00  0.00      PROD H  
ATOM    105  N   THR P 399     -12.169 -44.087 -16.130  0.00  0.00      PROA N  
ATOM    106  N   THR P 399      42.704 -10.808 -19.997  0.00  0.00      PROB N  
ATOM    107  N   THR P 399      10.482  43.666 -20.965  0.00  0.00      PROC N  
ATOM    108  N   THR P 399     -45.530   9.654 -21.364  0.00  0.00      PROD N  
ATOM    109  CA  THR P 399     -11.235 -42.960 -16.492  0.00  0.00      PROA C  
ATOM    110  CA  THR P 399      41.830  -9.794 -19.453  0.00  0.00      PROB C  
ATOM    111  CA  THR P 399       9.524  42.560 -20.656  0.00  0.00      PROC C  
ATOM    112  CA  THR P 399     -44.761   8.902 -20.333  0.00  0.00      PROD C  
ATOM    113  C   THR P 399     -11.737 -41.697 -15.843  0.00  0.00      PROA C  
ATOM    114  C   THR P 399      40.843 -10.543 -18.615  0.00  0.00      PROB C  
ATOM    115  C   THR P 399      10.312  41.638 -19.723  0.00  0.00      PROC C  
ATOM    116  C   THR P 399     -43.374   9.604 -20.206  0.00  0.00      PROD C  
ATOM    117  O   THR P 399     -12.922 -41.348 -15.767  0.00  0.00      PROA O  
ATOM    118  O   THR P 399      40.483 -11.733 -18.784  0.00  0.00      PROB O  
ATOM    119  O   THR P 399      11.545  41.641 -19.706  0.00  0.00      PROC O  
ATOM    120  O   THR P 399     -42.947  10.424 -21.094  0.00  0.00      PROD O  
ATOM    121  CB  THR P 399     -11.126 -42.788 -17.983  0.00  0.00      PROA C  
ATOM    122  OG1 THR P 399     -10.230 -43.735 -18.604  0.00  0.00      PROA O  
ATOM    123  CG2 THR P 399     -10.603 -41.345 -18.520  0.00  0.00      PROA C  
ATOM    124  CB  THR P 399      41.323  -8.687 -20.466  0.00  0.00      PROB C  
ATOM    125  OG1 THR P 399      40.788  -7.441 -19.866  0.00  0.00      PROB O  
ATOM    126  CG2 THR P 399      40.273  -9.267 -21.408  0.00  0.00      PROB C  
ATOM    127  CB  THR P 399       9.102  41.811 -21.895  0.00  0.00      PROC C  
ATOM    128  OG1 THR P 399       7.962  40.988 -21.591  0.00  0.00      PROC O  
ATOM    129  CG2 THR P 399      10.203  41.030 -22.692  0.00  0.00      PROC C  
ATOM    130  CB  THR P 399     -44.547   7.449 -20.715  0.00  0.00      PROD C  
ATOM    131  OG1 THR P 399     -44.467   7.378 -22.149  0.00  0.00      PROD O  
ATOM    132  CG2 THR P 399     -45.767   6.717 -20.205  0.00  0.00      PROD C  
ATOM    133  HN  THR P 399     -13.129 -44.114 -16.397  0.00  0.00      PROA H  
ATOM    134  HA  THR P 399     -10.202 -43.015 -16.182  0.00  0.00      PROA H  
ATOM    135  HB  THR P 399     -12.135 -42.974 -18.409  0.00  0.00      PROA H  
ATOM    136  HG1 THR P 399     -10.554 -44.630 -18.726  0.00  0.00      PROA H  
ATOM    137 HG21 THR P 399      -9.762 -40.992 -17.885  0.00  0.00      PROA H  
ATOM    138 HG22 THR P 399     -11.498 -40.691 -18.582  0.00  0.00      PROA H  
ATOM    139 HG23 THR P 399     -10.283 -41.300 -19.583  0.00  0.00      PROA H  
ATOM    140  HN  THR P 399      42.375 -11.304 -20.797  0.00  0.00      PROB H  
ATOM    141  HA  THR P 399      42.368  -9.260 -18.683  0.00  0.00      PROB H  
ATOM    142  HB  THR P 399      42.299  -8.407 -20.917  0.00  0.00      PROB H  
ATOM    143  HG1 THR P 399      41.567  -6.898 -20.010  0.00  0.00      PROB H  
ATOM    144 HG21 THR P 399      40.642 -10.229 -21.824  0.00  0.00      PROB H  
ATOM    145 HG22 THR P 399      39.946  -8.557 -22.198  0.00  0.00      PROB H  
ATOM    146 HG23 THR P 399      39.389  -9.406 -20.750  0.00  0.00      PROB H  
ATOM    147  HN  THR P 399      11.464  43.511 -21.040  0.00  0.00      PROC H  
ATOM    148  HA  THR P 399       8.691  42.959 -20.097  0.00  0.00      PROC H  
ATOM    149  HB  THR P 399       8.873  42.648 -22.589  0.00  0.00      PROC H  
ATOM    150  HG1 THR P 399       8.292  40.253 -21.069  0.00  0.00      PROC H  
ATOM    151 HG21 THR P 399      11.169  41.576 -22.755  0.00  0.00      PROC H  
ATOM    152 HG22 THR P 399       9.859  40.809 -23.725  0.00  0.00      PROC H  
ATOM    153 HG23 THR P 399      10.415  40.059 -22.197  0.00  0.00      PROC H  
ATOM    154  HN  THR P 399     -45.267   9.372 -22.283  0.00  0.00      PROD H  
ATOM    155  HA  THR P 399     -45.262   8.996 -19.381  0.00  0.00      PROD H  
ATOM    156  HB  THR P 399     -43.684   7.014 -20.167  0.00  0.00      PROD H  
ATOM    157  HG1 THR P 399     -44.476   6.429 -22.291  0.00  0.00      PROD H  
ATOM    158 HG21 THR P 399     -45.685   5.613 -20.109  0.00  0.00      PROD H  
ATOM    159 HG22 THR P 399     -46.628   6.985 -20.854  0.00  0.00      PROD H  
ATOM    160 HG23 THR P 399     -46.158   7.025 -19.212  0.00  0.00      PROD H  
ATOM    161  N   ILE P 400     -10.851 -40.848 -15.274  0.00  0.00      PROA N  
ATOM    162  N   ILE P 400      40.187  -9.889 -17.582  0.00  0.00      PROB N  
ATOM    163  N   ILE P 400       9.595  40.777 -18.936  0.00  0.00      PROC N  
ATOM    164  N   ILE P 400     -42.691   9.350 -19.120  0.00  0.00      PROD N  
ATOM    165  CA  ILE P 400     -11.254 -39.542 -14.725  0.00  0.00      PROA C  
ATOM    166  CA  ILE P 400      39.160 -10.488 -16.721  0.00  0.00      PROB C  
ATOM    167  CA  ILE P 400      10.224  39.625 -18.395  0.00  0.00      PROC C  
ATOM    168  CA  ILE P 400     -41.454  10.035 -18.799  0.00  0.00      PROD C  
ATOM    169  C   ILE P 400     -10.929 -38.366 -15.593  0.00  0.00      PROA C  
ATOM    170  C   ILE P 400      37.830  -9.918 -17.245  0.00  0.00      PROB C  
ATOM    171  C   ILE P 400       9.936  38.492 -19.378  0.00  0.00      PROC C  
ATOM    172  C   ILE P 400     -40.314   9.416 -19.550  0.00  0.00      PROD C  
ATOM    173  O   ILE P 400      -9.813 -38.070 -16.006  0.00  0.00      PROA O  
ATOM    174  O   ILE P 400      37.731  -8.769 -17.644  0.00  0.00      PROB O  
ATOM    175  O   ILE P 400       8.899  38.401 -19.990  0.00  0.00      PROC O  
ATOM    176  O   ILE P 400     -40.306   8.189 -19.835  0.00  0.00      PROD O  
ATOM    177  CB  ILE P 400     -10.483 -39.275 -13.392  0.00  0.00      PROA C  
ATOM    178  CG2 ILE P 400     -10.934 -37.970 -12.705  0.00  0.00      PROA C  
ATOM    179  CG1 ILE P 400     -10.718 -40.418 -12.377  0.00  0.00      PROA C  
ATOM    180  CD  ILE P 400      -9.643 -40.458 -11.255  0.00  0.00      PROA C  
ATOM    181  CB  ILE P 400      39.523  -9.989 -15.292  0.00  0.00      PROB C  
ATOM    182  CG2 ILE P 400      38.357 -10.357 -14.378  0.00  0.00      PROB C  
ATOM    183  CG1 ILE P 400      40.855 -10.446 -14.686  0.00  0.00      PROB C  
ATOM    184  CD  ILE P 400      42.101  -9.762 -15.073  0.00  0.00      PROB C  
ATOM    185  CB  ILE P 400       9.639  39.282 -16.988  0.00  0.00      PROC C  
ATOM    186  CG2 ILE P 400      10.112  37.935 -16.487  0.00  0.00      PROC C  
ATOM    187  CG1 ILE P 400      10.133  40.318 -16.065  0.00  0.00      PROC C  
ATOM    188  CD  ILE P 400       9.190  41.521 -15.909  0.00  0.00      PROC C  
ATOM    189  CB  ILE P 400     -41.138  10.104 -17.224  0.00  0.00      PROD C  
ATOM    190  CG2 ILE P 400     -39.725  10.635 -16.913  0.00  0.00      PROD C  
ATOM    191  CG1 ILE P 400     -42.341  10.798 -16.458  0.00  0.00      PROD C  
ATOM    192  CD  ILE P 400     -42.397  10.339 -14.959  0.00  0.00      PROD C  
ATOM    193  HN  ILE P 400      -9.934 -41.206 -15.117  0.00  0.00      PROA H  
ATOM    194  HA  ILE P 400     -12.298 -39.552 -14.447  0.00  0.00      PROA H  
ATOM    195  HB  ILE P 400      -9.398 -39.227 -13.625  0.00  0.00      PROA H  
ATOM    196 HG21 ILE P 400     -10.310 -37.927 -11.787  0.00  0.00      PROA H  
ATOM    197 HG22 ILE P 400     -12.012 -37.963 -12.437  0.00  0.00      PROA H  
ATOM    198 HG23 ILE P 400     -10.700 -37.124 -13.386  0.00  0.00      PROA H  
ATOM    199 HG11 ILE P 400     -10.686 -41.389 -12.914  0.00  0.00      PROA H  
ATOM    200 HG12 ILE P 400     -11.701 -40.189 -11.912  0.00  0.00      PROA H  
ATOM    201  HD1 ILE P 400      -9.861 -41.366 -10.652  0.00  0.00      PROA H  
ATOM    202  HD2 ILE P 400      -9.587 -39.630 -10.516  0.00  0.00      PROA H  
ATOM    203  HD3 ILE P 400      -8.615 -40.623 -11.642  0.00  0.00      PROA H  
ATOM    204  HN  ILE P 400      40.418  -8.932 -17.430  0.00  0.00      PROB H  
ATOM    205  HA  ILE P 400      39.228 -11.562 -16.624  0.00  0.00      PROB H  
ATOM    206  HB  ILE P 400      39.593  -8.881 -15.269  0.00  0.00      PROB H  
ATOM    207 HG21 ILE P 400      38.442 -11.464 -14.341  0.00  0.00      PROB H  
ATOM    208 HG22 ILE P 400      37.372  -9.917 -14.643  0.00  0.00      PROB H  
ATOM    209 HG23 ILE P 400      38.583  -9.945 -13.372  0.00  0.00      PROB H  
ATOM    210 HG11 ILE P 400      41.071 -11.529 -14.802  0.00  0.00      PROB H  
ATOM    211 HG12 ILE P 400      40.793 -10.284 -13.589  0.00  0.00      PROB H  
ATOM    212  HD1 ILE P 400      42.037  -8.654 -15.036  0.00  0.00      PROB H  
ATOM    213  HD2 ILE P 400      42.267  -9.939 -16.157  0.00  0.00      PROB H  
ATOM    214  HD3 ILE P 400      43.005 -10.010 -14.476  0.00  0.00      PROB H  
ATOM    215  HN  ILE P 400       8.600  40.712 -18.898  0.00  0.00      PROC H  
ATOM    216  HA  ILE P 400      11.303  39.678 -18.391  0.00  0.00      PROC H  
ATOM    217  HB  ILE P 400       8.529  39.248 -16.985  0.00  0.00      PROC H  
ATOM    218 HG21 ILE P 400       9.679  37.763 -15.479  0.00  0.00      PROC H  
ATOM    219 HG22 ILE P 400      11.205  37.785 -16.356  0.00  0.00      PROC H  
ATOM    220 HG23 ILE P 400       9.722  37.094 -17.100  0.00  0.00      PROC H  
ATOM    221 HG11 ILE P 400      11.185  40.587 -16.301  0.00  0.00      PROC H  
ATOM    222 HG12 ILE P 400      10.273  39.879 -15.054  0.00  0.00      PROC H  
ATOM    223  HD1 ILE P 400       8.212  41.191 -15.497  0.00  0.00      PROC H  
ATOM    224  HD2 ILE P 400       9.195  42.149 -16.825  0.00  0.00      PROC H  
ATOM    225  HD3 ILE P 400       9.642  42.177 -15.135  0.00  0.00      PROC H  
ATOM    226  HN  ILE P 400     -42.903   8.654 -18.439  0.00  0.00      PROD H  
ATOM    227  HA  ILE P 400     -41.547  10.980 -19.313  0.00  0.00      PROD H  
ATOM    228  HB  ILE P 400     -41.224   9.035 -16.935  0.00  0.00      PROD H  
ATOM    229 HG21 ILE P 400     -39.383  11.445 -17.591  0.00  0.00      PROD H  
ATOM    230 HG22 ILE P 400     -39.069   9.742 -16.820  0.00  0.00      PROD H  
ATOM    231 HG23 ILE P 400     -39.649  11.117 -15.914  0.00  0.00      PROD H  
ATOM    232 HG11 ILE P 400     -43.317  10.393 -16.798  0.00  0.00      PROD H  
ATOM    233 HG12 ILE P 400     -42.268  11.905 -16.521  0.00  0.00      PROD H  
ATOM    234  HD1 ILE P 400     -43.373  10.669 -14.545  0.00  0.00      PROD H  
ATOM    235  HD2 ILE P 400     -41.545  10.741 -14.370  0.00  0.00      PROD H  
ATOM    236  HD3 ILE P 400     -42.375   9.230 -15.017  0.00  0.00      PROD H  
ATOM    237  N   LEU P 401     -11.968 -37.663 -16.061  0.00  0.00      PROA N  
ATOM    238  N   LEU P 401      36.734 -10.738 -17.317  0.00  0.00      PROB N  
ATOM    239  N   LEU P 401      10.893  37.597 -19.570  0.00  0.00      PROC N  
ATOM    240  N   LEU P 401     -39.454  10.223 -20.103  0.00  0.00      PROD N  
ATOM    241  CA  LEU P 401     -11.903 -36.365 -16.633  0.00  0.00      PROA C  
ATOM    242  CA  LEU P 401      35.446 -10.301 -17.934  0.00  0.00      PROB C  
ATOM    243  CA  LEU P 401      10.839  36.421 -20.410  0.00  0.00      PROC C  
ATOM    244  CA  LEU P 401     -38.260   9.749 -20.753  0.00  0.00      PROD C  
ATOM    245  C   LEU P 401     -11.461 -35.251 -15.704  0.00  0.00      PROA C  
ATOM    246  C   LEU P 401      34.274 -10.049 -16.990  0.00  0.00      PROB C  
ATOM    247  C   LEU P 401      10.884  35.171 -19.439  0.00  0.00      PROC C  
ATOM    248  C   LEU P 401     -37.288   9.101 -19.708  0.00  0.00      PROD C  
ATOM    249  O   LEU P 401     -11.657 -35.276 -14.528  0.00  0.00      PROA O  
ATOM    250  O   LEU P 401      34.281 -10.458 -15.839  0.00  0.00      PROB O  
ATOM    251  O   LEU P 401      11.610  35.186 -18.426  0.00  0.00      PROC O  
ATOM    252  O   LEU P 401     -37.303   9.310 -18.507  0.00  0.00      PROD O  
ATOM    253  CB  LEU P 401     -13.313 -35.930 -17.187  0.00  0.00      PROA C  
ATOM    254  CG  LEU P 401     -14.029 -36.891 -18.177  0.00  0.00      PROA C  
ATOM    255  CD1 LEU P 401     -15.269 -36.236 -18.723  0.00  0.00      PROA C  
ATOM    256  CD2 LEU P 401     -13.087 -37.408 -19.256  0.00  0.00      PROA C  
ATOM    257  CB  LEU P 401      35.158 -11.391 -19.014  0.00  0.00      PROB C  
ATOM    258  CG  LEU P 401      36.220 -11.535 -20.120  0.00  0.00      PROB C  
ATOM    259  CD1 LEU P 401      35.900 -12.820 -20.892  0.00  0.00      PROB C  
ATOM    260  CD2 LEU P 401      36.438 -10.234 -20.958  0.00  0.00      PROB C  
ATOM    261  CB  LEU P 401      12.065  36.311 -21.387  0.00  0.00      PROC C  
ATOM    262  CG  LEU P 401      12.187  37.358 -22.496  0.00  0.00      PROC C  
ATOM    263  CD1 LEU P 401      13.530  37.234 -23.252  0.00  0.00      PROC C  
ATOM    264  CD2 LEU P 401      11.103  37.254 -23.545  0.00  0.00      PROC C  
ATOM    265  CB  LEU P 401     -37.502  10.861 -21.580  0.00  0.00      PROD C  
ATOM    266  CG  LEU P 401     -38.447  11.358 -22.775  0.00  0.00      PROD C  
ATOM    267  CD1 LEU P 401     -39.557  12.336 -22.515  0.00  0.00      PROD C  
ATOM    268  CD2 LEU P 401     -37.585  12.205 -23.780  0.00  0.00      PROD C  
ATOM    269  HN  LEU P 401     -12.830 -37.969 -15.663  0.00  0.00      PROA H  
ATOM    270  HA  LEU P 401     -11.292 -36.498 -17.514  0.00  0.00      PROA H  
ATOM    271  HB1 LEU P 401     -13.225 -34.987 -17.768  0.00  0.00      PROA H  
ATOM    272  HB2 LEU P 401     -13.934 -35.801 -16.275  0.00  0.00      PROA H  
ATOM    273  HG  LEU P 401     -14.298 -37.816 -17.624  0.00  0.00      PROA H  
ATOM    274 HD11 LEU P 401     -15.116 -35.521 -19.559  0.00  0.00      PROA H  
ATOM    275 HD12 LEU P 401     -15.957 -35.793 -17.971  0.00  0.00      PROA H  
ATOM    276 HD13 LEU P 401     -15.869 -37.035 -19.210  0.00  0.00      PROA H  
ATOM    277 HD21 LEU P 401     -13.559 -38.273 -19.771  0.00  0.00      PROA H  
ATOM    278 HD22 LEU P 401     -12.235 -37.857 -18.702  0.00  0.00      PROA H  
ATOM    279 HD23 LEU P 401     -12.753 -36.654 -20.000  0.00  0.00      PROA H  
ATOM    280  HN  LEU P 401      36.762 -11.640 -16.894  0.00  0.00      PROB H  
ATOM    281  HA  LEU P 401      35.633  -9.359 -18.429  0.00  0.00      PROB H  
ATOM    282  HB1 LEU P 401      34.180 -11.098 -19.452  0.00  0.00      PROB H  
ATOM    283  HB2 LEU P 401      34.938 -12.348 -18.494  0.00  0.00      PROB H  
ATOM    284  HG  LEU P 401      37.230 -11.812 -19.751  0.00  0.00      PROB H  
ATOM    285 HD11 LEU P 401      36.394 -12.805 -21.887  0.00  0.00      PROB H  
ATOM    286 HD12 LEU P 401      34.821 -12.912 -21.140  0.00  0.00      PROB H  
ATOM    287 HD13 LEU P 401      36.156 -13.805 -20.447  0.00  0.00      PROB H  
ATOM    288 HD21 LEU P 401      37.277 -10.409 -21.665  0.00  0.00      PROB H  
ATOM    289 HD22 LEU P 401      36.599  -9.243 -20.483  0.00  0.00      PROB H  
ATOM    290 HD23 LEU P 401      35.521 -10.084 -21.567  0.00  0.00      PROB H  
ATOM    291  HN  LEU P 401      11.736  37.662 -19.041  0.00  0.00      PROC H  
ATOM    292  HA  LEU P 401       9.908  36.422 -20.958  0.00  0.00      PROC H  
ATOM    293  HB1 LEU P 401      12.153  35.324 -21.890  0.00  0.00      PROC H  
ATOM    294  HB2 LEU P 401      12.982  36.538 -20.803  0.00  0.00      PROC H  
ATOM    295  HG  LEU P 401      12.106  38.381 -22.068  0.00  0.00      PROC H  
ATOM    296 HD11 LEU P 401      13.578  36.155 -23.513  0.00  0.00      PROC H  
ATOM    297 HD12 LEU P 401      14.381  37.449 -22.570  0.00  0.00      PROC H  
ATOM    298 HD13 LEU P 401      13.576  37.941 -24.108  0.00  0.00      PROC H  
ATOM    299 HD21 LEU P 401      11.321  37.997 -24.341  0.00  0.00      PROC H  
ATOM    300 HD22 LEU P 401      10.096  37.517 -23.155  0.00  0.00      PROC H  
ATOM    301 HD23 LEU P 401      11.019  36.255 -24.023  0.00  0.00      PROC H  
ATOM    302  HN  LEU P 401     -39.544  11.216 -20.081  0.00  0.00      PROD H  
ATOM    303  HA  LEU P 401     -38.534   8.932 -21.404  0.00  0.00      PROD H  
ATOM    304  HB1 LEU P 401     -36.686  10.403 -22.179  0.00  0.00      PROD H  
ATOM    305  HB2 LEU P 401     -37.134  11.729 -20.992  0.00  0.00      PROD H  
ATOM    306  HG  LEU P 401     -38.813  10.470 -23.333  0.00  0.00      PROD H  
ATOM    307 HD11 LEU P 401     -39.260  13.047 -21.715  0.00  0.00      PROD H  
ATOM    308 HD12 LEU P 401     -40.445  11.903 -22.006  0.00  0.00      PROD H  
ATOM    309 HD13 LEU P 401     -39.990  12.814 -23.419  0.00  0.00      PROD H  
ATOM    310 HD21 LEU P 401     -38.083  12.403 -24.753  0.00  0.00      PROD H  
ATOM    311 HD22 LEU P 401     -36.583  11.779 -24.003  0.00  0.00      PROD H  
ATOM    312 HD23 LEU P 401     -37.439  13.194 -23.295  0.00  0.00      PROD H  
ATOM    313  N   HIS P 402     -10.812 -34.210 -16.329  0.00  0.00      PROA N  
ATOM    314  N   HIS P 402      33.273  -9.288 -17.483  0.00  0.00      PROB N  
ATOM    315  N   HIS P 402      10.183  34.119 -19.828  0.00  0.00      PROC N  
ATOM    316  N   HIS P 402     -36.464   8.058 -20.158  0.00  0.00      PROD N  
ATOM    317  CA  HIS P 402      -9.996 -33.292 -15.564  0.00  0.00      PROA C  
ATOM    318  CA  HIS P 402      32.203  -8.626 -16.749  0.00  0.00      PROB C  
ATOM    319  CA  HIS P 402      10.036  32.947 -19.025  0.00  0.00      PROC C  
ATOM    320  CA  HIS P 402     -35.367   7.438 -19.362  0.00  0.00      PROD C  
ATOM    321  C   HIS P 402     -10.845 -32.357 -14.756  0.00  0.00      PROA C  
ATOM    322  C   HIS P 402      31.109  -9.563 -16.298  0.00  0.00      PROB C  
ATOM    323  C   HIS P 402      11.340  32.156 -18.651  0.00  0.00      PROC C  
ATOM    324  C   HIS P 402     -34.222   8.447 -19.008  0.00  0.00      PROD C  
ATOM    325  O   HIS P 402     -10.496 -31.891 -13.659  0.00  0.00      PROA O  
ATOM    326  O   HIS P 402      30.412  -9.366 -15.314  0.00  0.00      PROB O  
ATOM    327  O   HIS P 402      11.524  31.894 -17.439  0.00  0.00      PROC O  
ATOM    328  O   HIS P 402     -33.813   9.253 -19.827  0.00  0.00      PROD O  
ATOM    329  CB  HIS P 402      -8.996 -32.444 -16.351  0.00  0.00      PROA C  
ATOM    330  ND1 HIS P 402      -6.862 -31.805 -15.155  0.00  0.00      PROA N  
ATOM    331  CG  HIS P 402      -8.191 -31.565 -15.412  0.00  0.00      PROA C  
ATOM    332  CE1 HIS P 402      -6.467 -30.659 -14.485  0.00  0.00      PROA C  
ATOM    333  NE2 HIS P 402      -7.433 -29.764 -14.293  0.00  0.00      PROA N1+
ATOM    334  CD2 HIS P 402      -8.544 -30.341 -14.910  0.00  0.00      PROA C  
ATOM    335  CB  HIS P 402      31.620  -7.414 -17.507  0.00  0.00      PROB C  
ATOM    336  ND1 HIS P 402      30.386  -6.007 -15.702  0.00  0.00      PROB N  
ATOM    337  CG  HIS P 402      30.433  -6.598 -16.953  0.00  0.00      PROB C  
ATOM    338  CE1 HIS P 402      29.238  -5.343 -15.566  0.00  0.00      PROB C  
ATOM    339  NE2 HIS P 402      28.600  -5.359 -16.767  0.00  0.00      PROB N1+
ATOM    340  CD2 HIS P 402      29.313  -6.176 -17.593  0.00  0.00      PROB C  
ATOM    341  CB  HIS P 402       9.170  31.979 -19.938  0.00  0.00      PROC C  
ATOM    342  ND1 HIS P 402       6.904  33.016 -19.496  0.00  0.00      PROC N  
ATOM    343  CG  HIS P 402       7.833  32.519 -20.344  0.00  0.00      PROC C  
ATOM    344  CE1 HIS P 402       5.937  33.592 -20.205  0.00  0.00      PROC C  
ATOM    345  NE2 HIS P 402       6.141  33.378 -21.561  0.00  0.00      PROC N  
ATOM    346  CD2 HIS P 402       7.312  32.661 -21.621  0.00  0.00      PROC C  
ATOM    347  CB  HIS P 402     -34.862   6.189 -20.073  0.00  0.00      PROD C  
ATOM    348  ND1 HIS P 402     -33.396   5.057 -18.435  0.00  0.00      PROD N  
ATOM    349  CG  HIS P 402     -33.474   5.768 -19.630  0.00  0.00      PROD C  
ATOM    350  CE1 HIS P 402     -32.077   4.859 -18.205  0.00  0.00      PROD C  
ATOM    351  NE2 HIS P 402     -31.334   5.551 -19.118  0.00  0.00      PROD N  
ATOM    352  CD2 HIS P 402     -32.241   6.128 -19.979  0.00  0.00      PROD C  
ATOM    353  H   HIS P 402     -10.904 -34.084 -17.327  1.00  0.00           H  
ATOM    354  HA  HIS P 402      -9.420 -33.890 -14.858  1.00  0.00           H  
ATOM    355  HB3 HIS P 402      -9.533 -31.818 -17.064  1.00  0.00           H  
ATOM    356  HB2 HIS P 402      -8.321 -33.098 -16.904  1.00  0.00           H  
ATOM    357  HD1 HIS P 402      -6.437 -32.670 -15.457  1.00  0.00           H  
ATOM    358  HE1 HIS P 402      -5.442 -30.548 -14.163  1.00  0.00           H  
ATOM    359  HE2 HIS P 402      -7.237 -28.909 -13.792  1.00  0.00           H  
ATOM    360  HD2 HIS P 402      -9.554 -29.979 -15.031  1.00  0.00           H  
ATOM    361  H   HIS P 402      33.207  -9.122 -18.477  1.00  0.00           H  
ATOM    362  HA  HIS P 402      32.657  -8.228 -15.841  1.00  0.00           H  
ATOM    363  HB3 HIS P 402      31.390  -7.717 -18.528  1.00  0.00           H  
ATOM    364  HB2 HIS P 402      32.432  -6.729 -17.750  1.00  0.00           H  
ATOM    365  HD1 HIS P 402      31.157  -6.121 -15.060  1.00  0.00           H  
ATOM    366  HE1 HIS P 402      28.973  -4.912 -14.612  1.00  0.00           H  
ATOM    367  HE2 HIS P 402      27.756  -4.819 -16.898  1.00  0.00           H  
ATOM    368  HD2 HIS P 402      29.114  -6.500 -18.604  1.00  0.00           H  
ATOM    369  H   HIS P 402       9.724  34.123 -20.727  1.00  0.00           H  
ATOM    370  HA  HIS P 402       9.482  33.190 -18.119  1.00  0.00           H  
ATOM    371  HB3 HIS P 402       9.034  31.027 -19.426  1.00  0.00           H  
ATOM    372  HB2 HIS P 402       9.740  31.719 -20.830  1.00  0.00           H  
ATOM    373  HD1 HIS P 402       7.023  32.911 -18.499  1.00  0.00           H  
ATOM    374  HE1 HIS P 402       5.146  34.130 -19.703  1.00  0.00           H  
ATOM    375  HD2 HIS P 402       7.830  32.233 -22.466  1.00  0.00           H  
ATOM    376  H   HIS P 402     -36.595   7.674 -21.083  1.00  0.00           H  
ATOM    377  HA  HIS P 402     -35.805   7.111 -18.419  1.00  0.00           H  
ATOM    378  HB3 HIS P 402     -34.862   6.360 -21.149  1.00  0.00           H  
ATOM    379  HB2 HIS P 402     -35.560   5.369 -19.904  1.00  0.00           H  
ATOM    380  HD1 HIS P 402     -34.240   4.805 -17.942  1.00  0.00           H  
ATOM    381  HE1 HIS P 402     -31.760   4.226 -17.390  1.00  0.00           H  
ATOM    382  HD2 HIS P 402     -32.088   6.779 -20.827  1.00  0.00           H  
ATOM    383  N   TYR P 403     -12.040 -32.029 -15.225  0.00  0.00      PROA N  
ATOM    384  N   TYR P 403      31.021 -10.746 -16.942  0.00  0.00      PROB N  
ATOM    385  N   TYR P 403      12.232  31.873 -19.566  0.00  0.00      PROC N  
ATOM    386  N   TYR P 403     -33.731   8.372 -17.750  0.00  0.00      PROD N  
ATOM    387  CA  TYR P 403     -13.078 -31.134 -14.658  0.00  0.00      PROA C  
ATOM    388  CA  TYR P 403      30.081 -11.755 -16.796  0.00  0.00      PROB C  
ATOM    389  CA  TYR P 403      13.331  31.043 -19.342  0.00  0.00      PROC C  
ATOM    390  CA  TYR P 403     -32.888   9.263 -17.157  0.00  0.00      PROD C  
ATOM    391  C   TYR P 403     -14.195 -31.871 -13.966  0.00  0.00      PROA C  
ATOM    392  C   TYR P 403      30.750 -13.043 -16.410  0.00  0.00      PROB C  
ATOM    393  C   TYR P 403      14.615  31.912 -18.984  0.00  0.00      PROC C  
ATOM    394  C   TYR P 403     -33.254  10.739 -17.202  0.00  0.00      PROD C  
ATOM    395  O   TYR P 403     -15.269 -31.352 -13.633  0.00  0.00      PROA O  
ATOM    396  O   TYR P 403      30.088 -14.110 -16.374  0.00  0.00      PROB O  
ATOM    397  O   TYR P 403      15.778  31.475 -19.042  0.00  0.00      PROC O  
ATOM    398  O   TYR P 403     -32.353  11.596 -17.378  0.00  0.00      PROD O  
ATOM    399  CB  TYR P 403     -13.428 -30.137 -15.716  0.00  0.00      PROA C  
ATOM    400  CG  TYR P 403     -12.418 -29.071 -15.878  0.00  0.00      PROA C  
ATOM    401  CD1 TYR P 403     -12.176 -28.114 -14.902  0.00  0.00      PROA C  
ATOM    402  CE1 TYR P 403     -11.209 -27.136 -15.082  0.00  0.00      PROA C  
ATOM    403  CZ  TYR P 403     -10.504 -27.067 -16.265  0.00  0.00      PROA C  
ATOM    404  OH  TYR P 403      -9.613 -25.987 -16.464  0.00  0.00      PROA O  
ATOM    405  CD2 TYR P 403     -11.766 -28.993 -17.099  0.00  0.00      PROA C  
ATOM    406  CE2 TYR P 403     -10.758 -28.020 -17.285  0.00  0.00      PROA C  
ATOM    407  CB  TYR P 403      29.187 -12.075 -18.153  0.00  0.00      PROB C  
ATOM    408  CG  TYR P 403      28.713 -10.770 -18.691  0.00  0.00      PROB C  
ATOM    409  CD1 TYR P 403      29.319 -10.153 -19.795  0.00  0.00      PROB C  
ATOM    410  CE1 TYR P 403      28.861  -8.877 -20.257  0.00  0.00      PROB C  
ATOM    411  CZ  TYR P 403      27.773  -8.264 -19.655  0.00  0.00      PROB C  
ATOM    412  OH  TYR P 403      27.310  -6.990 -20.122  0.00  0.00      PROB O  
ATOM    413  CD2 TYR P 403      27.749 -10.094 -18.061  0.00  0.00      PROB C  
ATOM    414  CE2 TYR P 403      27.269  -8.874 -18.461  0.00  0.00      PROB C  
ATOM    415  CB  TYR P 403      13.634  30.053 -20.479  0.00  0.00      PROC C  
ATOM    416  CG  TYR P 403      12.513  28.986 -20.526  0.00  0.00      PROC C  
ATOM    417  CD1 TYR P 403      12.611  27.823 -19.715  0.00  0.00      PROC C  
ATOM    418  CE1 TYR P 403      11.588  26.877 -19.821  0.00  0.00      PROC C  
ATOM    419  CZ  TYR P 403      10.493  27.035 -20.671  0.00  0.00      PROC C  
ATOM    420  OH  TYR P 403       9.617  25.932 -20.847  0.00  0.00      PROC O  
ATOM    421  CD2 TYR P 403      11.370  29.172 -21.319  0.00  0.00      PROC C  
ATOM    422  CE2 TYR P 403      10.395  28.146 -21.449  0.00  0.00      PROC C  
ATOM    423  CB  TYR P 403     -31.449   8.984 -17.698  0.00  0.00      PROD C  
ATOM    424  CG  TYR P 403     -30.310   9.497 -16.825  0.00  0.00      PROD C  
ATOM    425  CD1 TYR P 403     -30.256   9.432 -15.440  0.00  0.00      PROD C  
ATOM    426  CE1 TYR P 403     -29.178   9.996 -14.684  0.00  0.00      PROD C  
ATOM    427  CZ  TYR P 403     -28.126  10.522 -15.359  0.00  0.00      PROD C  
ATOM    428  OH  TYR P 403     -27.143  11.291 -14.619  0.00  0.00      PROD O  
ATOM    429  CD2 TYR P 403     -29.151   9.911 -17.521  0.00  0.00      PROD C  
ATOM    430  CE2 TYR P 403     -28.081  10.440 -16.747  0.00  0.00      PROD C  
ATOM    431  HN  TYR P 403     -12.286 -32.494 -16.071  0.00  0.00      PROA H  
ATOM    432  HA  TYR P 403     -12.454 -30.790 -13.847  0.00  0.00      PROA H  
ATOM    433  HB1 TYR P 403     -14.392 -29.614 -15.536  0.00  0.00      PROA H  
ATOM    434  HB2 TYR P 403     -13.622 -30.696 -16.656  0.00  0.00      PROA H  
ATOM    435  HD1 TYR P 403     -12.730 -28.245 -13.984  0.00  0.00      PROA H  
ATOM    436  HE1 TYR P 403     -10.980 -26.419 -14.308  0.00  0.00      PROA H  
ATOM    437  HH  TYR P 403      -9.516 -25.420 -15.695  0.00  0.00      PROA H  
ATOM    438  HD2 TYR P 403     -12.115 -29.697 -17.840  0.00  0.00      PROA H  
ATOM    439  HE2 TYR P 403     -10.275 -27.950 -18.248  0.00  0.00      PROA H  
ATOM    440  HN  TYR P 403      31.573 -11.042 -17.719  0.00  0.00      PROB H  
ATOM    441  HA  TYR P 403      29.462 -11.500 -15.948  0.00  0.00      PROB H  
ATOM    442  HB1 TYR P 403      28.319 -12.741 -17.960  0.00  0.00      PROB H  
ATOM    443  HB2 TYR P 403      29.789 -12.508 -18.981  0.00  0.00      PROB H  
ATOM    444  HD1 TYR P 403      30.233 -10.571 -20.190  0.00  0.00      PROB H  
ATOM    445  HE1 TYR P 403      29.299  -8.518 -21.176  0.00  0.00      PROB H  
ATOM    446  HH  TYR P 403      26.361  -6.937 -19.987  0.00  0.00      PROB H  
ATOM    447  HD2 TYR P 403      27.386 -10.534 -17.145  0.00  0.00      PROB H  
ATOM    448  HE2 TYR P 403      26.452  -8.477 -17.877  0.00  0.00      PROB H  
ATOM    449  HN  TYR P 403      12.140  32.091 -20.535  0.00  0.00      PROC H  
ATOM    450  HA  TYR P 403      13.276  30.517 -18.401  0.00  0.00      PROC H  
ATOM    451  HB1 TYR P 403      14.681  29.707 -20.339  0.00  0.00      PROC H  
ATOM    452  HB2 TYR P 403      13.612  30.565 -21.464  0.00  0.00      PROC H  
ATOM    453  HD1 TYR P 403      13.472  27.626 -19.093  0.00  0.00      PROC H  
ATOM    454  HE1 TYR P 403      11.829  25.928 -19.365  0.00  0.00      PROC H  
ATOM    455  HH  TYR P 403       8.818  26.183 -21.316  0.00  0.00      PROC H  
ATOM    456  HD2 TYR P 403      11.187  30.025 -21.955  0.00  0.00      PROC H  
ATOM    457  HE2 TYR P 403       9.528  28.188 -22.091  0.00  0.00      PROC H  
ATOM    458  HN  TYR P 403     -34.097   7.694 -17.117  0.00  0.00      PROD H  
ATOM    459  HA  TYR P 403     -33.032   9.013 -16.117  0.00  0.00      PROD H  
ATOM    460  HB1 TYR P 403     -31.458   9.494 -18.685  0.00  0.00      PROD H  
ATOM    461  HB2 TYR P 403     -31.304   7.890 -17.827  0.00  0.00      PROD H  
ATOM    462  HD1 TYR P 403     -31.147   9.037 -14.975  0.00  0.00      PROD H  
ATOM    463  HE1 TYR P 403     -29.420  10.138 -13.641  0.00  0.00      PROD H  
ATOM    464  HH  TYR P 403     -26.377  11.196 -15.190  0.00  0.00      PROD H  
ATOM    465  HD2 TYR P 403     -29.056   9.856 -18.596  0.00  0.00      PROD H  
ATOM    466  HE2 TYR P 403     -27.250  10.828 -17.317  0.00  0.00      PROD H  
ATOM    467  N   SER P 404     -13.855 -33.119 -13.577  0.00  0.00      PROA N  
ATOM    468  N   SER P 404      32.044 -13.050 -16.123  0.00  0.00      PROB N  
ATOM    469  N   SER P 404      14.410  33.097 -18.507  0.00  0.00      PROC N  
ATOM    470  N   SER P 404     -34.521  11.107 -17.115  0.00  0.00      PROD N  
ATOM    471  CA  SER P 404     -14.775 -34.008 -12.869  0.00  0.00      PROA C  
ATOM    472  CA  SER P 404      32.798 -14.293 -15.648  0.00  0.00      PROB C  
ATOM    473  CA  SER P 404      15.406  33.992 -18.031  0.00  0.00      PROC C  
ATOM    474  CA  SER P 404     -35.009  12.501 -17.177  0.00  0.00      PROD C  
ATOM    475  C   SER P 404     -15.084 -33.512 -11.546  0.00  0.00      PROA C  
ATOM    476  C   SER P 404      32.342 -14.749 -14.324  0.00  0.00      PROB C  
ATOM    477  C   SER P 404      16.090  33.490 -16.754  0.00  0.00      PROC C  
ATOM    478  C   SER P 404     -34.614  13.335 -15.930  0.00  0.00      PROD C  
ATOM    479  O   SER P 404     -14.180 -33.137 -10.745  0.00  0.00      PROA O  
ATOM    480  O   SER P 404      32.064 -13.971 -13.403  0.00  0.00      PROB O  
ATOM    481  O   SER P 404      15.385  33.126 -15.794  0.00  0.00      PROC O  
ATOM    482  O   SER P 404     -34.938  12.910 -14.857  0.00  0.00      PROD O  
ATOM    483  CB  SER P 404     -14.206 -35.472 -12.777  0.00  0.00      PROA C  
ATOM    484  OG  SER P 404     -15.020 -36.426 -12.169  0.00  0.00      PROA O  
ATOM    485  CB  SER P 404      34.249 -13.873 -15.627  0.00  0.00      PROB C  
ATOM    486  OG  SER P 404      35.194 -14.808 -14.983  0.00  0.00      PROB O  
ATOM    487  CB  SER P 404      14.905  35.498 -17.992  0.00  0.00      PROC C  
ATOM    488  OG  SER P 404      15.947  36.315 -17.472  0.00  0.00      PROC O  
ATOM    489  CB  SER P 404     -36.574  12.516 -17.334  0.00  0.00      PROD C  
ATOM    490  OG  SER P 404     -37.107  13.913 -17.441  0.00  0.00      PROD O  
ATOM    491  HN  SER P 404     -12.954 -33.468 -13.824  0.00  0.00      PROA H  
ATOM    492  HA  SER P 404     -15.717 -34.118 -13.386  0.00  0.00      PROA H  
ATOM    493  HB1 SER P 404     -13.315 -35.507 -12.113  0.00  0.00      PROA H  
ATOM    494  HB2 SER P 404     -14.058 -35.975 -13.756  0.00  0.00      PROA H  
ATOM    495  HG1 SER P 404     -15.774 -36.468 -12.761  0.00  0.00      PROA H  
ATOM    496  HN  SER P 404      32.529 -12.179 -16.120  0.00  0.00      PROB H  
ATOM    497  HA  SER P 404      32.593 -14.958 -16.474  0.00  0.00      PROB H  
ATOM    498  HB1 SER P 404      34.406 -12.836 -15.259  0.00  0.00      PROB H  
ATOM    499  HB2 SER P 404      34.538 -13.900 -16.699  0.00  0.00      PROB H  
ATOM    500  HG1 SER P 404      35.316 -15.526 -15.609  0.00  0.00      PROB H  
ATOM    501  HN  SER P 404      13.449  33.325 -18.367  0.00  0.00      PROC H  
ATOM    502  HA  SER P 404      16.101  34.073 -18.854  0.00  0.00      PROC H  
ATOM    503  HB1 SER P 404      13.999  35.488 -17.350  0.00  0.00      PROC H  
ATOM    504  HB2 SER P 404      14.613  35.789 -19.023  0.00  0.00      PROC H  
ATOM    505  HG1 SER P 404      16.470  36.560 -18.239  0.00  0.00      PROC H  
ATOM    506  HN  SER P 404     -35.240  10.431 -16.969  0.00  0.00      PROD H  
ATOM    507  HA  SER P 404     -34.488  12.992 -17.985  0.00  0.00      PROD H  
ATOM    508  HB1 SER P 404     -36.963  12.054 -16.402  0.00  0.00      PROD H  
ATOM    509  HB2 SER P 404     -36.874  11.869 -18.186  0.00  0.00      PROD H  
ATOM    510  HG1 SER P 404     -37.116  14.207 -18.355  0.00  0.00      PROD H  
ATOM    511  N   PRO P 405     -16.357 -33.630 -11.047  0.00  0.00      PROA N  
ATOM    512  N   PRO P 405      32.178 -16.032 -14.117  0.00  0.00      PROB N  
ATOM    513  N   PRO P 405      17.425  33.470 -16.481  0.00  0.00      PROC N  
ATOM    514  N   PRO P 405     -33.939  14.506 -15.981  0.00  0.00      PROD N  
ATOM    515  CA  PRO P 405     -16.753 -33.070  -9.758  0.00  0.00      PROA C  
ATOM    516  CA  PRO P 405      31.692 -16.546 -12.788  0.00  0.00      PROB C  
ATOM    517  CA  PRO P 405      17.961  33.101 -15.116  0.00  0.00      PROC C  
ATOM    518  CA  PRO P 405     -33.245  15.110 -14.830  0.00  0.00      PROD C  
ATOM    519  C   PRO P 405     -16.247 -33.786  -8.533  0.00  0.00      PROA C  
ATOM    520  C   PRO P 405      32.777 -16.345 -11.711  0.00  0.00      PROB C  
ATOM    521  C   PRO P 405      17.777  34.137 -14.050  0.00  0.00      PROC C  
ATOM    522  C   PRO P 405     -33.830  15.139 -13.494  0.00  0.00      PROD C  
ATOM    523  O   PRO P 405     -16.139 -33.097  -7.547  0.00  0.00      PROA O  
ATOM    524  O   PRO P 405      32.481 -16.163 -10.517  0.00  0.00      PROB O  
ATOM    525  O   PRO P 405      17.583  33.736 -12.890  0.00  0.00      PROC O  
ATOM    526  O   PRO P 405     -33.080  14.803 -12.557  0.00  0.00      PROD O  
ATOM    527  CD  PRO P 405     -17.587 -33.836 -11.839  0.00  0.00      PROA C  
ATOM    528  CB  PRO P 405     -18.286 -33.045  -9.814  0.00  0.00      PROA C  
ATOM    529  CG  PRO P 405     -18.758 -34.057 -10.846  0.00  0.00      PROA C  
ATOM    530  CD  PRO P 405      32.529 -17.129 -15.027  0.00  0.00      PROB C  
ATOM    531  CB  PRO P 405      31.419 -17.995 -13.168  0.00  0.00      PROB C  
ATOM    532  CG  PRO P 405      32.367 -18.460 -14.259  0.00  0.00      PROB C  
ATOM    533  CD  PRO P 405      18.509  33.451 -17.567  0.00  0.00      PROC C  
ATOM    534  CB  PRO P 405      19.489  32.863 -15.368  0.00  0.00      PROC C  
ATOM    535  CG  PRO P 405      19.796  33.565 -16.722  0.00  0.00      PROC C  
ATOM    536  CD  PRO P 405     -33.409  15.124 -17.250  0.00  0.00      PROD C  
ATOM    537  CB  PRO P 405     -32.797  16.424 -15.340  0.00  0.00      PROD C  
ATOM    538  CG  PRO P 405     -32.425  16.244 -16.775  0.00  0.00      PROD C  
ATOM    539  HD1 PRO P 405     -17.525 -34.833 -12.325  0.00  0.00      PROA H  
ATOM    540  HD2 PRO P 405     -17.790 -33.045 -12.591  0.00  0.00      PROA H  
ATOM    541  HA  PRO P 405     -16.353 -32.068  -9.794  0.00  0.00      PROA H  
ATOM    542  HB1 PRO P 405     -18.489 -32.096 -10.354  0.00  0.00      PROA H  
ATOM    543  HB2 PRO P 405     -18.834 -33.060  -8.847  0.00  0.00      PROA H  
ATOM    544  HG1 PRO P 405     -18.770 -35.102 -10.471  0.00  0.00      PROA H  
ATOM    545  HG2 PRO P 405     -19.702 -33.867 -11.400  0.00  0.00      PROA H  
ATOM    546  HD1 PRO P 405      33.551 -16.965 -15.433  0.00  0.00      PROB H  
ATOM    547  HD2 PRO P 405      31.739 -17.262 -15.797  0.00  0.00      PROB H  
ATOM    548  HA  PRO P 405      30.846 -15.935 -12.510  0.00  0.00      PROB H  
ATOM    549  HB1 PRO P 405      30.388 -18.094 -13.568  0.00  0.00      PROB H  
ATOM    550  HB2 PRO P 405      31.427 -18.750 -12.353  0.00  0.00      PROB H  
ATOM    551  HG1 PRO P 405      33.295 -18.733 -13.713  0.00  0.00      PROB H  
ATOM    552  HG2 PRO P 405      31.906 -19.216 -14.930  0.00  0.00      PROB H  
ATOM    553  HD1 PRO P 405      18.406  34.307 -18.267  0.00  0.00      PROC H  
ATOM    554  HD2 PRO P 405      18.369  32.500 -18.124  0.00  0.00      PROC H  
ATOM    555  HA  PRO P 405      17.542  32.172 -14.758  0.00  0.00      PROC H  
ATOM    556  HB1 PRO P 405      19.582  31.779 -15.589  0.00  0.00      PROC H  
ATOM    557  HB2 PRO P 405      20.097  33.277 -14.535  0.00  0.00      PROC H  
ATOM    558  HG1 PRO P 405      19.965  34.618 -16.412  0.00  0.00      PROC H  
ATOM    559  HG2 PRO P 405      20.755  33.173 -17.124  0.00  0.00      PROC H  
ATOM    560  HD1 PRO P 405     -34.216  15.723 -17.723  0.00  0.00      PROD H  
ATOM    561  HD2 PRO P 405     -32.870  14.508 -18.001  0.00  0.00      PROD H  
ATOM    562  HA  PRO P 405     -32.381  14.473 -14.710  0.00  0.00      PROD H  
ATOM    563  HB1 PRO P 405     -32.022  16.925 -14.723  0.00  0.00      PROD H  
ATOM    564  HB2 PRO P 405     -33.719  17.017 -15.160  0.00  0.00      PROD H  
ATOM    565  HG1 PRO P 405     -32.621  17.211 -17.285  0.00  0.00      PROD H  
ATOM    566  HG2 PRO P 405     -31.365  16.006 -17.007  0.00  0.00      PROD H  
ATOM    567  N   PHE P 406     -16.102 -35.092  -8.566  0.00  0.00      PROA N  
ATOM    568  N   PHE P 406      34.090 -16.314 -12.185  0.00  0.00      PROB N  
ATOM    569  N   PHE P 406      17.817  35.472 -14.353  0.00  0.00      PROC N  
ATOM    570  N   PHE P 406     -35.066  15.622 -13.363  0.00  0.00      PROD N  
ATOM    571  CA  PHE P 406     -15.525 -35.929  -7.568  0.00  0.00      PROA C  
ATOM    572  CA  PHE P 406      35.243 -16.052 -11.409  0.00  0.00      PROB C  
ATOM    573  CA  PHE P 406      17.200  36.405 -13.364  0.00  0.00      PROC C  
ATOM    574  CA  PHE P 406     -35.898  15.768 -12.149  0.00  0.00      PROD C  
ATOM    575  C   PHE P 406     -13.997 -35.612  -7.320  0.00  0.00      PROA C  
ATOM    576  C   PHE P 406      35.281 -14.647 -10.892  0.00  0.00      PROB C  
ATOM    577  C   PHE P 406      15.741  36.074 -12.774  0.00  0.00      PROC C  
ATOM    578  C   PHE P 406     -36.312  14.415 -11.564  0.00  0.00      PROD C  
ATOM    579  O   PHE P 406     -13.575 -35.393  -6.231  0.00  0.00      PROA O  
ATOM    580  O   PHE P 406      35.434 -14.428  -9.670  0.00  0.00      PROB O  
ATOM    581  O   PHE P 406      15.481  36.104 -11.554  0.00  0.00      PROC O  
ATOM    582  O   PHE P 406     -36.564  14.164 -10.381  0.00  0.00      PROD O  
ATOM    583  CB  PHE P 406     -15.518 -37.401  -7.980  0.00  0.00      PROA C  
ATOM    584  CG  PHE P 406     -16.913 -37.886  -8.362  0.00  0.00      PROA C  
ATOM    585  CD1 PHE P 406     -17.440 -37.870  -9.674  0.00  0.00      PROA C  
ATOM    586  CE1 PHE P 406     -18.693 -38.325  -9.979  0.00  0.00      PROA C  
ATOM    587  CZ  PHE P 406     -19.547 -38.796  -8.937  0.00  0.00      PROA C  
ATOM    588  CD2 PHE P 406     -17.748 -38.407  -7.405  0.00  0.00      PROA C  
ATOM    589  CE2 PHE P 406     -19.021 -38.878  -7.645  0.00  0.00      PROA C  
ATOM    590  CB  PHE P 406      36.586 -16.321 -12.183  0.00  0.00      PROB C  
ATOM    591  CG  PHE P 406      36.569 -17.645 -12.831  0.00  0.00      PROB C  
ATOM    592  CD1 PHE P 406      36.576 -18.718 -11.918  0.00  0.00      PROB C  
ATOM    593  CE1 PHE P 406      36.545 -20.045 -12.400  0.00  0.00      PROB C  
ATOM    594  CZ  PHE P 406      36.674 -20.229 -13.819  0.00  0.00      PROB C  
ATOM    595  CD2 PHE P 406      36.769 -17.848 -14.186  0.00  0.00      PROB C  
ATOM    596  CE2 PHE P 406      36.785 -19.160 -14.713  0.00  0.00      PROB C  
ATOM    597  CB  PHE P 406      16.991  37.778 -13.915  0.00  0.00      PROC C  
ATOM    598  CG  PHE P 406      18.271  38.180 -14.558  0.00  0.00      PROC C  
ATOM    599  CD1 PHE P 406      19.417  38.473 -13.820  0.00  0.00      PROC C  
ATOM    600  CE1 PHE P 406      20.657  38.781 -14.508  0.00  0.00      PROC C  
ATOM    601  CZ  PHE P 406      20.697  38.883 -15.914  0.00  0.00      PROC C  
ATOM    602  CD2 PHE P 406      18.372  38.206 -16.008  0.00  0.00      PROC C  
ATOM    603  CE2 PHE P 406      19.577  38.561 -16.649  0.00  0.00      PROC C  
ATOM    604  CB  PHE P 406     -37.245  16.511 -12.446  0.00  0.00      PROD C  
ATOM    605  CG  PHE P 406     -36.938  17.943 -12.746  0.00  0.00      PROD C  
ATOM    606  CD1 PHE P 406     -36.177  18.705 -11.834  0.00  0.00      PROD C  
ATOM    607  CE1 PHE P 406     -35.866  20.110 -12.066  0.00  0.00      PROD C  
ATOM    608  CZ  PHE P 406     -36.443  20.694 -13.225  0.00  0.00      PROD C  
ATOM    609  CD2 PHE P 406     -37.408  18.639 -13.885  0.00  0.00      PROD C  
ATOM    610  CE2 PHE P 406     -37.124  19.923 -14.156  0.00  0.00      PROD C  
ATOM    611  HN  PHE P 406     -16.507 -35.552  -9.353  0.00  0.00      PROA H  
ATOM    612  HA  PHE P 406     -16.132 -35.801  -6.685  0.00  0.00      PROA H  
ATOM    613  HB1 PHE P 406     -15.114 -37.949  -7.102  0.00  0.00      PROA H  
ATOM    614  HB2 PHE P 406     -14.811 -37.557  -8.823  0.00  0.00      PROA H  
ATOM    615  HD1 PHE P 406     -16.854 -37.534 -10.517  0.00  0.00      PROA H  
ATOM    616  HE1 PHE P 406     -19.112 -38.148 -10.959  0.00  0.00      PROA H  
ATOM    617  HZ  PHE P 406     -20.581 -39.085  -9.057  0.00  0.00      PROA H  
ATOM    618  HD2 PHE P 406     -17.464 -38.348  -6.365  0.00  0.00      PROA H  
ATOM    619  HE2 PHE P 406     -19.585 -39.393  -6.881  0.00  0.00      PROA H  
ATOM    620  HN  PHE P 406      34.322 -16.510 -13.134  0.00  0.00      PROB H  
ATOM    621  HA  PHE P 406      35.233 -16.706 -10.550  0.00  0.00      PROB H  
ATOM    622  HB1 PHE P 406      37.467 -16.302 -11.506  0.00  0.00      PROB H  
ATOM    623  HB2 PHE P 406      36.623 -15.538 -12.970  0.00  0.00      PROB H  
ATOM    624  HD1 PHE P 406      36.521 -18.630 -10.843  0.00  0.00      PROB H  
ATOM    625  HE1 PHE P 406      36.455 -20.872 -11.711  0.00  0.00      PROB H  
ATOM    626  HZ  PHE P 406      36.682 -21.242 -14.192  0.00  0.00      PROB H  
ATOM    627  HD2 PHE P 406      36.700 -16.995 -14.846  0.00  0.00      PROB H  
ATOM    628  HE2 PHE P 406      36.790 -19.207 -15.792  0.00  0.00      PROB H  
ATOM    629  HN  PHE P 406      18.085  35.770 -15.266  0.00  0.00      PROC H  
ATOM    630  HA  PHE P 406      17.931  36.574 -12.588  0.00  0.00      PROC H  
ATOM    631  HB1 PHE P 406      16.753  38.488 -13.094  0.00  0.00      PROC H  
ATOM    632  HB2 PHE P 406      16.260  37.720 -14.749  0.00  0.00      PROC H  
ATOM    633  HD1 PHE P 406      19.334  38.578 -12.748  0.00  0.00      PROC H  
ATOM    634  HE1 PHE P 406      21.534  39.154 -14.000  0.00  0.00      PROC H  
ATOM    635  HZ  PHE P 406      21.630  39.128 -16.400  0.00  0.00      PROC H  
ATOM    636  HD2 PHE P 406      17.432  38.102 -16.530  0.00  0.00      PROC H  
ATOM    637  HE2 PHE P 406      19.656  38.627 -17.724  0.00  0.00      PROC H  
ATOM    638  HN  PHE P 406     -35.582  15.835 -14.189  0.00  0.00      PROD H  
ATOM    639  HA  PHE P 406     -35.305  16.152 -11.332  0.00  0.00      PROD H  
ATOM    640  HB1 PHE P 406     -37.956  16.539 -11.593  0.00  0.00      PROD H  
ATOM    641  HB2 PHE P 406     -37.613  16.057 -13.391  0.00  0.00      PROD H  
ATOM    642  HD1 PHE P 406     -35.846  18.329 -10.877  0.00  0.00      PROD H  
ATOM    643  HE1 PHE P 406     -35.305  20.661 -11.326  0.00  0.00      PROD H  
ATOM    644  HZ  PHE P 406     -36.348  21.763 -13.348  0.00  0.00      PROD H  
ATOM    645  HD2 PHE P 406     -38.012  18.111 -14.608  0.00  0.00      PROD H  
ATOM    646  HE2 PHE P 406     -37.449  20.365 -15.086  0.00  0.00      PROD H  
ATOM    647  N   LYS P 407     -13.199 -35.398  -8.449  0.00  0.00      PROA N  
ATOM    648  N   LYS P 407      35.009 -13.624 -11.723  0.00  0.00      PROB N  
ATOM    649  N   LYS P 407      14.766  35.710 -13.668  0.00  0.00      PROC N  
ATOM    650  N   LYS P 407     -36.467  13.429 -12.470  0.00  0.00      PROD N  
ATOM    651  CA  LYS P 407     -11.893 -34.792  -8.388  0.00  0.00      PROA C  
ATOM    652  CA  LYS P 407      34.627 -12.258 -11.232  0.00  0.00      PROB C  
ATOM    653  CA  LYS P 407      13.423  35.277 -13.349  0.00  0.00      PROC C  
ATOM    654  CA  LYS P 407     -36.713  12.069 -12.024  0.00  0.00      PROD C  
ATOM    655  C   LYS P 407     -11.834 -33.375  -7.724  0.00  0.00      PROA C  
ATOM    656  C   LYS P 407      33.416 -12.201 -10.324  0.00  0.00      PROB C  
ATOM    657  C   LYS P 407      13.300  33.860 -12.760  0.00  0.00      PROC C  
ATOM    658  C   LYS P 407     -35.402  11.531 -11.479  0.00  0.00      PROD C  
ATOM    659  O   LYS P 407     -11.021 -33.098  -6.813  0.00  0.00      PROA O  
ATOM    660  O   LYS P 407      33.302 -11.647  -9.259  0.00  0.00      PROB O  
ATOM    661  O   LYS P 407      12.506  33.582 -11.871  0.00  0.00      PROC O  
ATOM    662  O   LYS P 407     -35.371  10.996 -10.412  0.00  0.00      PROD O  
ATOM    663  CB  LYS P 407     -11.235 -34.848  -9.807  0.00  0.00      PROA C  
ATOM    664  CG  LYS P 407      -9.946 -34.033  -9.978  0.00  0.00      PROA C  
ATOM    665  CD  LYS P 407      -8.745 -34.494  -9.166  0.00  0.00      PROA C  
ATOM    666  CE  LYS P 407      -7.349 -33.989  -9.445  0.00  0.00      PROA C  
ATOM    667  NZ  LYS P 407      -7.290 -32.499  -9.631  0.00  0.00      PROA N1+
ATOM    668  CB  LYS P 407      34.490 -11.429 -12.490  0.00  0.00      PROB C  
ATOM    669  CG  LYS P 407      34.126  -9.974 -12.397  0.00  0.00      PROB C  
ATOM    670  CD  LYS P 407      35.155  -9.123 -11.613  0.00  0.00      PROB C  
ATOM    671  CE  LYS P 407      34.899  -7.629 -11.684  0.00  0.00      PROB C  
ATOM    672  NZ  LYS P 407      33.485  -7.286 -11.504  0.00  0.00      PROB N1+
ATOM    673  CB  LYS P 407      12.577  35.327 -14.712  0.00  0.00      PROC C  
ATOM    674  CG  LYS P 407      11.102  34.905 -14.661  0.00  0.00      PROC C  
ATOM    675  CD  LYS P 407      10.372  35.632 -13.544  0.00  0.00      PROC C  
ATOM    676  CE  LYS P 407       8.884  35.375 -13.250  0.00  0.00      PROC C  
ATOM    677  NZ  LYS P 407       8.608  33.920 -13.276  0.00  0.00      PROC N1+
ATOM    678  CB  LYS P 407     -37.397  11.125 -13.023  0.00  0.00      PROD C  
ATOM    679  CG  LYS P 407     -38.291  10.053 -12.399  0.00  0.00      PROD C  
ATOM    680  CD  LYS P 407     -37.652   8.768 -11.694  0.00  0.00      PROD C  
ATOM    681  CE  LYS P 407     -37.100   7.887 -12.770  0.00  0.00      PROD C  
ATOM    682  NZ  LYS P 407     -36.512   6.695 -12.121  0.00  0.00      PROD N1+
ATOM    683  HN  LYS P 407     -13.434 -35.862  -9.299  0.00  0.00      PROA H  
ATOM    684  HA  LYS P 407     -11.335 -35.340  -7.644  0.00  0.00      PROA H  
ATOM    685  HB1 LYS P 407     -11.882 -34.502 -10.640  0.00  0.00      PROA H  
ATOM    686  HB2 LYS P 407     -10.906 -35.888 -10.014  0.00  0.00      PROA H  
ATOM    687  HG1 LYS P 407     -10.215 -32.976  -9.767  0.00  0.00      PROA H  
ATOM    688  HG2 LYS P 407      -9.643 -33.868 -11.034  0.00  0.00      PROA H  
ATOM    689  HD1 LYS P 407      -8.811 -35.601  -9.227  0.00  0.00      PROA H  
ATOM    690  HD2 LYS P 407      -8.976 -34.317  -8.093  0.00  0.00      PROA H  
ATOM    691  HE1 LYS P 407      -6.997 -34.487 -10.373  0.00  0.00      PROA H  
ATOM    692  HE2 LYS P 407      -6.730 -34.174  -8.541  0.00  0.00      PROA H  
ATOM    693  HZ1 LYS P 407      -6.319 -32.169  -9.807  0.00  0.00      PROA H  
ATOM    694  HZ2 LYS P 407      -7.657 -31.961  -8.821  0.00  0.00      PROA H  
ATOM    695  HZ3 LYS P 407      -7.881 -32.270 -10.456  0.00  0.00      PROA H  
ATOM    696  HN  LYS P 407      34.958 -13.796 -12.703  0.00  0.00      PROB H  
ATOM    697  HA  LYS P 407      35.464 -11.832 -10.700  0.00  0.00      PROB H  
ATOM    698  HB1 LYS P 407      33.698 -12.006 -13.014  0.00  0.00      PROB H  
ATOM    699  HB2 LYS P 407      35.443 -11.492 -13.057  0.00  0.00      PROB H  
ATOM    700  HG1 LYS P 407      33.115  -9.806 -11.970  0.00  0.00      PROB H  
ATOM    701  HG2 LYS P 407      34.123  -9.626 -13.452  0.00  0.00      PROB H  
ATOM    702  HD1 LYS P 407      36.130  -9.276 -12.123  0.00  0.00      PROB H  
ATOM    703  HD2 LYS P 407      35.253  -9.463 -10.560  0.00  0.00      PROB H  
ATOM    704  HE1 LYS P 407      35.257  -7.310 -12.686  0.00  0.00      PROB H  
ATOM    705  HE2 LYS P 407      35.539  -7.118 -10.933  0.00  0.00      PROB H  
ATOM    706  HZ1 LYS P 407      33.171  -7.783 -10.646  0.00  0.00      PROB H  
ATOM    707  HZ2 LYS P 407      32.846  -7.716 -12.203  0.00  0.00      PROB H  
ATOM    708  HZ3 LYS P 407      33.222  -6.289 -11.363  0.00  0.00      PROB H  
ATOM    709  HN  LYS P 407      15.006  35.743 -14.635  0.00  0.00      PROC H  
ATOM    710  HA  LYS P 407      12.969  35.968 -12.654  0.00  0.00      PROC H  
ATOM    711  HB1 LYS P 407      13.192  34.684 -15.377  0.00  0.00      PROC H  
ATOM    712  HB2 LYS P 407      12.606  36.379 -15.068  0.00  0.00      PROC H  
ATOM    713  HG1 LYS P 407      11.164  33.844 -14.337  0.00  0.00      PROC H  
ATOM    714  HG2 LYS P 407      10.558  34.991 -15.626  0.00  0.00      PROC H  
ATOM    715  HD1 LYS P 407      10.277  36.731 -13.682  0.00  0.00      PROC H  
ATOM    716  HD2 LYS P 407      10.896  35.377 -12.599  0.00  0.00      PROC H  
ATOM    717  HE1 LYS P 407       8.274  35.872 -14.035  0.00  0.00      PROC H  
ATOM    718  HE2 LYS P 407       8.644  35.780 -12.244  0.00  0.00      PROC H  
ATOM    719  HZ1 LYS P 407       8.850  33.596 -14.234  0.00  0.00      PROC H  
ATOM    720  HZ2 LYS P 407       7.614  33.758 -13.016  0.00  0.00      PROC H  
ATOM    721  HZ3 LYS P 407       9.224  33.448 -12.585  0.00  0.00      PROC H  
ATOM    722  HN  LYS P 407     -36.392  13.575 -13.453  0.00  0.00      PROD H  
ATOM    723  HA  LYS P 407     -37.345  12.089 -11.148  0.00  0.00      PROD H  
ATOM    724  HB1 LYS P 407     -36.676  10.791 -13.799  0.00  0.00      PROD H  
ATOM    725  HB2 LYS P 407     -38.111  11.763 -13.588  0.00  0.00      PROD H  
ATOM    726  HG1 LYS P 407     -39.012   9.704 -13.168  0.00  0.00      PROD H  
ATOM    727  HG2 LYS P 407     -38.996  10.528 -11.684  0.00  0.00      PROD H  
ATOM    728  HD1 LYS P 407     -38.395   8.228 -11.070  0.00  0.00      PROD H  
ATOM    729  HD2 LYS P 407     -36.866   9.181 -11.027  0.00  0.00      PROD H  
ATOM    730  HE1 LYS P 407     -36.245   8.265 -13.371  0.00  0.00      PROD H  
ATOM    731  HE2 LYS P 407     -37.872   7.544 -13.492  0.00  0.00      PROD H  
ATOM    732  HZ1 LYS P 407     -36.110   5.978 -12.757  0.00  0.00      PROD H  
ATOM    733  HZ2 LYS P 407     -37.217   6.345 -11.441  0.00  0.00      PROD H  
ATOM    734  HZ3 LYS P 407     -35.756   6.985 -11.468  0.00  0.00      PROD H  
ATOM    735  N   ALA P 408     -12.697 -32.397  -8.130  0.00  0.00      PROA N  
ATOM    736  N   ALA P 408      32.309 -12.894 -10.748  0.00  0.00      PROB N  
ATOM    737  N   ALA P 408      14.144  32.935 -13.206  0.00  0.00      PROC N  
ATOM    738  N   ALA P 408     -34.209  11.761 -12.163  0.00  0.00      PROD N  
ATOM    739  CA  ALA P 408     -12.626 -31.063  -7.519  0.00  0.00      PROA C  
ATOM    740  CA  ALA P 408      30.934 -12.899 -10.070  0.00  0.00      PROB C  
ATOM    741  CA  ALA P 408      14.349  31.656 -12.528  0.00  0.00      PROC C  
ATOM    742  CA  ALA P 408     -32.962  11.312 -11.736  0.00  0.00      PROD C  
ATOM    743  C   ALA P 408     -12.833 -31.041  -6.012  0.00  0.00      PROA C  
ATOM    744  C   ALA P 408      30.965 -13.245  -8.617  0.00  0.00      PROB C  
ATOM    745  C   ALA P 408      14.778  31.682 -11.102  0.00  0.00      PROC C  
ATOM    746  C   ALA P 408     -32.542  11.789 -10.316  0.00  0.00      PROD C  
ATOM    747  O   ALA P 408     -12.207 -30.386  -5.210  0.00  0.00      PROA O  
ATOM    748  O   ALA P 408      30.426 -12.514  -7.837  0.00  0.00      PROB O  
ATOM    749  O   ALA P 408      14.092  31.129 -10.269  0.00  0.00      PROC O  
ATOM    750  O   ALA P 408     -31.925  11.029  -9.553  0.00  0.00      PROD O  
ATOM    751  CB  ALA P 408     -13.590 -30.158  -8.298  0.00  0.00      PROA C  
ATOM    752  CB  ALA P 408      29.940 -13.857 -10.761  0.00  0.00      PROB C  
ATOM    753  CB  ALA P 408      15.275  30.752 -13.299  0.00  0.00      PROC C  
ATOM    754  CB  ALA P 408     -31.767  11.614 -12.683  0.00  0.00      PROD C  
ATOM    755  HN  ALA P 408     -13.308 -32.520  -8.908  0.00  0.00      PROA H  
ATOM    756  HA  ALA P 408     -11.614 -30.706  -7.639  0.00  0.00      PROA H  
ATOM    757  HB1 ALA P 408     -13.184 -29.886  -9.296  0.00  0.00      PROA H  
ATOM    758  HB2 ALA P 408     -13.656 -29.159  -7.817  0.00  0.00      PROA H  
ATOM    759  HB3 ALA P 408     -14.623 -30.486  -8.546  0.00  0.00      PROA H  
ATOM    760  HN  ALA P 408      32.498 -13.483 -11.530  0.00  0.00      PROB H  
ATOM    761  HA  ALA P 408      30.537 -11.906 -10.223  0.00  0.00      PROB H  
ATOM    762  HB1 ALA P 408      28.855 -13.714 -10.571  0.00  0.00      PROB H  
ATOM    763  HB2 ALA P 408      30.187 -14.891 -10.436  0.00  0.00      PROB H  
ATOM    764  HB3 ALA P 408      30.171 -13.765 -11.844  0.00  0.00      PROB H  
ATOM    765  HN  ALA P 408      14.757  33.187 -13.951  0.00  0.00      PROC H  
ATOM    766  HA  ALA P 408      13.386  31.167 -12.527  0.00  0.00      PROC H  
ATOM    767  HB1 ALA P 408      15.655  29.845 -12.784  0.00  0.00      PROC H  
ATOM    768  HB2 ALA P 408      16.273  31.209 -13.474  0.00  0.00      PROC H  
ATOM    769  HB3 ALA P 408      14.888  30.305 -14.240  0.00  0.00      PROC H  
ATOM    770  HN  ALA P 408     -34.242  12.017 -13.126  0.00  0.00      PROD H  
ATOM    771  HA  ALA P 408     -33.018  10.235 -11.686  0.00  0.00      PROD H  
ATOM    772  HB1 ALA P 408     -30.895  11.005 -12.360  0.00  0.00      PROD H  
ATOM    773  HB2 ALA P 408     -31.605  12.708 -12.585  0.00  0.00      PROD H  
ATOM    774  HB3 ALA P 408     -32.139  11.329 -13.691  0.00  0.00      PROD H  
ATOM    775  N   VAL P 409     -13.858 -31.852  -5.651  0.00  0.00      PROA N  
ATOM    776  N   VAL P 409      31.797 -14.238  -8.212  0.00  0.00      PROB N  
ATOM    777  N   VAL P 409      15.812  32.423 -10.791  0.00  0.00      PROC N  
ATOM    778  N   VAL P 409     -32.797  13.045  -9.945  0.00  0.00      PROD N  
ATOM    779  CA  VAL P 409     -14.246 -32.216  -4.321  0.00  0.00      PROA C  
ATOM    780  CA  VAL P 409      31.956 -14.762  -6.841  0.00  0.00      PROB C  
ATOM    781  CA  VAL P 409      16.135  32.726  -9.473  0.00  0.00      PROC C  
ATOM    782  CA  VAL P 409     -32.640  13.601  -8.591  0.00  0.00      PROD C  
ATOM    783  C   VAL P 409     -13.179 -32.916  -3.509  0.00  0.00      PROA C  
ATOM    784  C   VAL P 409      32.721 -13.810  -5.975  0.00  0.00      PROB C  
ATOM    785  C   VAL P 409      15.132  33.480  -8.691  0.00  0.00      PROC C  
ATOM    786  C   VAL P 409     -33.474  12.957  -7.536  0.00  0.00      PROD C  
ATOM    787  O   VAL P 409     -12.890 -32.591  -2.415  0.00  0.00      PROA O  
ATOM    788  O   VAL P 409      32.384 -13.569  -4.810  0.00  0.00      PROB O  
ATOM    789  O   VAL P 409      14.881  33.101  -7.511  0.00  0.00      PROC O  
ATOM    790  O   VAL P 409     -33.052  12.655  -6.391  0.00  0.00      PROD O  
ATOM    791  CB  VAL P 409     -15.522 -33.017  -4.312  0.00  0.00      PROA C  
ATOM    792  CG1 VAL P 409     -15.608 -34.038  -3.125  0.00  0.00      PROA C  
ATOM    793  CG2 VAL P 409     -16.830 -32.252  -4.435  0.00  0.00      PROA C  
ATOM    794  CB  VAL P 409      32.524 -16.172  -6.870  0.00  0.00      PROB C  
ATOM    795  CG1 VAL P 409      33.922 -16.119  -7.580  0.00  0.00      PROB C  
ATOM    796  CG2 VAL P 409      32.696 -16.725  -5.477  0.00  0.00      PROB C  
ATOM    797  CB  VAL P 409      17.578  33.400  -9.290  0.00  0.00      PROC C  
ATOM    798  CG1 VAL P 409      18.607  32.541 -10.066  0.00  0.00      PROC C  
ATOM    799  CG2 VAL P 409      17.711  34.825  -9.714  0.00  0.00      PROC C  
ATOM    800  CB  VAL P 409     -32.509  15.134  -8.541  0.00  0.00      PROD C  
ATOM    801  CG1 VAL P 409     -33.876  15.745  -8.881  0.00  0.00      PROD C  
ATOM    802  CG2 VAL P 409     -31.879  15.670  -7.259  0.00  0.00      PROD C  
ATOM    803  HN  VAL P 409     -14.455 -32.253  -6.342  0.00  0.00      PROA H  
ATOM    804  HA  VAL P 409     -14.434 -31.293  -3.794  0.00  0.00      PROA H  
ATOM    805  HB  VAL P 409     -15.546 -33.739  -5.156  0.00  0.00      PROA H  
ATOM    806 HG11 VAL P 409     -14.695 -34.671  -3.147  0.00  0.00      PROA H  
ATOM    807 HG12 VAL P 409     -16.559 -34.602  -3.234  0.00  0.00      PROA H  
ATOM    808 HG13 VAL P 409     -15.798 -33.525  -2.158  0.00  0.00      PROA H  
ATOM    809 HG21 VAL P 409     -16.821 -31.840  -5.467  0.00  0.00      PROA H  
ATOM    810 HG22 VAL P 409     -16.804 -31.397  -3.725  0.00  0.00      PROA H  
ATOM    811 HG23 VAL P 409     -17.701 -32.885  -4.161  0.00  0.00      PROA H  
ATOM    812  HN  VAL P 409      32.102 -14.726  -9.027  0.00  0.00      PROB H  
ATOM    813  HA  VAL P 409      31.001 -14.764  -6.336  0.00  0.00      PROB H  
ATOM    814  HB  VAL P 409      31.872 -16.787  -7.527  0.00  0.00      PROB H  
ATOM    815 HG11 VAL P 409      33.841 -15.771  -8.632  0.00  0.00      PROB H  
ATOM    816 HG12 VAL P 409      34.352 -17.143  -7.608  0.00  0.00      PROB H  
ATOM    817 HG13 VAL P 409      34.653 -15.485  -7.033  0.00  0.00      PROB H  
ATOM    818 HG21 VAL P 409      33.153 -17.737  -5.485  0.00  0.00      PROB H  
ATOM    819 HG22 VAL P 409      31.740 -16.765  -4.913  0.00  0.00      PROB H  
ATOM    820 HG23 VAL P 409      33.436 -16.150  -4.880  0.00  0.00      PROB H  
ATOM    821  HN  VAL P 409      16.450  32.860 -11.420  0.00  0.00      PROC H  
ATOM    822  HA  VAL P 409      16.099  31.798  -8.921  0.00  0.00      PROC H  
ATOM    823  HB  VAL P 409      17.954  33.282  -8.251  0.00  0.00      PROC H  
ATOM    824 HG11 VAL P 409      18.374  31.516  -9.704  0.00  0.00      PROC H  
ATOM    825 HG12 VAL P 409      19.649  32.841  -9.824  0.00  0.00      PROC H  
ATOM    826 HG13 VAL P 409      18.490  32.496 -11.169  0.00  0.00      PROC H  
ATOM    827 HG21 VAL P 409      17.080  35.501  -9.098  0.00  0.00      PROC H  
ATOM    828 HG22 VAL P 409      17.295  34.757 -10.742  0.00  0.00      PROC H  
ATOM    829 HG23 VAL P 409      18.754  35.200  -9.793  0.00  0.00      PROC H  
ATOM    830  HN  VAL P 409     -33.332  13.527 -10.634  0.00  0.00      PROD H  
ATOM    831  HA  VAL P 409     -31.698  13.184  -8.265  0.00  0.00      PROD H  
ATOM    832  HB  VAL P 409     -31.865  15.365  -9.417  0.00  0.00      PROD H  
ATOM    833 HG11 VAL P 409     -33.801  16.839  -9.064  0.00  0.00      PROD H  
ATOM    834 HG12 VAL P 409     -34.712  15.657  -8.154  0.00  0.00      PROD H  
ATOM    835 HG13 VAL P 409     -34.203  15.284  -9.837  0.00  0.00      PROD H  
ATOM    836 HG21 VAL P 409     -30.974  15.090  -6.975  0.00  0.00      PROD H  
ATOM    837 HG22 VAL P 409     -32.650  15.675  -6.459  0.00  0.00      PROD H  
ATOM    838 HG23 VAL P 409     -31.442  16.668  -7.477  0.00  0.00      PROD H  
ATOM    839  N   TRP P 410     -12.387 -33.895  -4.153  0.00  0.00      PROA N  
ATOM    840  N   TRP P 410      33.606 -13.026  -6.690  0.00  0.00      PROB N  
ATOM    841  N   TRP P 410      14.311  34.419  -9.291  0.00  0.00      PROC N  
ATOM    842  N   TRP P 410     -34.687  12.558  -7.915  0.00  0.00      PROD N  
ATOM    843  CA  TRP P 410     -11.100 -34.320  -3.603  0.00  0.00      PROA C  
ATOM    844  CA  TRP P 410      34.363 -11.941  -6.141  0.00  0.00      PROB C  
ATOM    845  CA  TRP P 410      13.184  34.986  -8.617  0.00  0.00      PROC C  
ATOM    846  CA  TRP P 410     -35.567  11.702  -7.132  0.00  0.00      PROD C  
ATOM    847  C   TRP P 410     -10.045 -33.186  -3.386  0.00  0.00      PROA C  
ATOM    848  C   TRP P 410      33.474 -10.779  -5.783  0.00  0.00      PROB C  
ATOM    849  C   TRP P 410      12.113  33.904  -8.218  0.00  0.00      PROC C  
ATOM    850  C   TRP P 410     -35.091  10.297  -6.869  0.00  0.00      PROD C  
ATOM    851  O   TRP P 410      -9.472 -33.075  -2.335  0.00  0.00      PROA O  
ATOM    852  O   TRP P 410      33.440 -10.323  -4.615  0.00  0.00      PROB O  
ATOM    853  O   TRP P 410      11.746  33.758  -7.050  0.00  0.00      PROC O  
ATOM    854  O   TRP P 410     -35.212   9.710  -5.838  0.00  0.00      PROD O  
ATOM    855  CB  TRP P 410     -10.729 -35.508  -4.468  0.00  0.00      PROA C  
ATOM    856  CG  TRP P 410      -9.398 -36.121  -4.216  0.00  0.00      PROA C  
ATOM    857  CD1 TRP P 410      -8.110 -35.722  -4.584  0.00  0.00      PROA C  
ATOM    858  NE1 TRP P 410      -7.220 -36.661  -4.052  0.00  0.00      PROA N  
ATOM    859  CE2 TRP P 410      -7.850 -37.417  -3.174  0.00  0.00      PROA C  
ATOM    860  CD2 TRP P 410      -9.262 -37.095  -3.254  0.00  0.00      PROA C  
ATOM    861  CE3 TRP P 410     -10.119 -37.724  -2.398  0.00  0.00      PROA C  
ATOM    862  CZ3 TRP P 410      -9.574 -38.622  -1.454  0.00  0.00      PROA C  
ATOM    863  CZ2 TRP P 410      -7.402 -38.330  -2.247  0.00  0.00      PROA C  
ATOM    864  CH2 TRP P 410      -8.243 -38.892  -1.339  0.00  0.00      PROA C  
ATOM    865  CB  TRP P 410      35.616 -11.535  -7.032  0.00  0.00      PROB C  
ATOM    866  CG  TRP P 410      36.513 -10.401  -6.482  0.00  0.00      PROB C  
ATOM    867  CD1 TRP P 410      36.271  -9.076  -6.628  0.00  0.00      PROB C  
ATOM    868  NE1 TRP P 410      37.174  -8.369  -5.888  0.00  0.00      PROB N  
ATOM    869  CE2 TRP P 410      38.116  -9.164  -5.316  0.00  0.00      PROB C  
ATOM    870  CD2 TRP P 410      37.753 -10.495  -5.654  0.00  0.00      PROB C  
ATOM    871  CE3 TRP P 410      38.489 -11.550  -5.195  0.00  0.00      PROB C  
ATOM    872  CZ3 TRP P 410      39.679 -11.254  -4.516  0.00  0.00      PROB C  
ATOM    873  CZ2 TRP P 410      39.315  -8.866  -4.719  0.00  0.00      PROB C  
ATOM    874  CH2 TRP P 410      40.058  -9.938  -4.233  0.00  0.00      PROB C  
ATOM    875  CB  TRP P 410      12.578  36.082  -9.551  0.00  0.00      PROC C  
ATOM    876  CG  TRP P 410      11.319  36.637  -9.011  0.00  0.00      PROC C  
ATOM    877  CD1 TRP P 410      10.034  36.042  -9.201  0.00  0.00      PROC C  
ATOM    878  NE1 TRP P 410       9.129  36.730  -8.456  0.00  0.00      PROC N  
ATOM    879  CE2 TRP P 410       9.785  37.732  -7.697  0.00  0.00      PROC C  
ATOM    880  CD2 TRP P 410      11.119  37.663  -8.006  0.00  0.00      PROC C  
ATOM    881  CE3 TRP P 410      12.010  38.505  -7.352  0.00  0.00      PROC C  
ATOM    882  CZ3 TRP P 410      11.563  39.466  -6.436  0.00  0.00      PROC C  
ATOM    883  CZ2 TRP P 410       9.325  38.604  -6.744  0.00  0.00      PROC C  
ATOM    884  CH2 TRP P 410      10.197  39.441  -6.087  0.00  0.00      PROC C  
ATOM    885  CB  TRP P 410     -37.033  11.752  -7.664  0.00  0.00      PROD C  
ATOM    886  CG  TRP P 410     -37.912  10.564  -7.354  0.00  0.00      PROD C  
ATOM    887  CD1 TRP P 410     -37.894   9.297  -7.944  0.00  0.00      PROD C  
ATOM    888  NE1 TRP P 410     -38.636   8.401  -7.330  0.00  0.00      PROD N  
ATOM    889  CE2 TRP P 410     -39.256   9.072  -6.275  0.00  0.00      PROD C  
ATOM    890  CD2 TRP P 410     -38.920  10.477  -6.276  0.00  0.00      PROD C  
ATOM    891  CE3 TRP P 410     -39.468  11.332  -5.355  0.00  0.00      PROD C  
ATOM    892  CZ3 TRP P 410     -40.400  10.775  -4.404  0.00  0.00      PROD C  
ATOM    893  CZ2 TRP P 410     -40.205   8.556  -5.388  0.00  0.00      PROD C  
ATOM    894  CH2 TRP P 410     -40.734   9.428  -4.438  0.00  0.00      PROD C  
ATOM    895  HN  TRP P 410     -12.678 -34.175  -5.064  0.00  0.00      PROA H  
ATOM    896  HA  TRP P 410     -11.296 -34.635  -2.588  0.00  0.00      PROA H  
ATOM    897  HB1 TRP P 410     -10.761 -35.116  -5.507  0.00  0.00      PROA H  
ATOM    898  HB2 TRP P 410     -11.506 -36.303  -4.456  0.00  0.00      PROA H  
ATOM    899  HD1 TRP P 410      -7.867 -35.094  -5.429  0.00  0.00      PROA H  
ATOM    900  HE1 TRP P 410      -6.246 -36.621  -4.074  0.00  0.00      PROA H  
ATOM    901  HE3 TRP P 410     -11.176 -37.508  -2.457  0.00  0.00      PROA H  
ATOM    902  HZ3 TRP P 410     -10.331 -39.103  -0.852  0.00  0.00      PROA H  
ATOM    903  HZ2 TRP P 410      -6.336 -38.369  -2.076  0.00  0.00      PROA H  
ATOM    904  HH2 TRP P 410      -7.866 -39.621  -0.636  0.00  0.00      PROA H  
ATOM    905  HN  TRP P 410      33.593 -13.170  -7.676  0.00  0.00      PROB H  
ATOM    906  HA  TRP P 410      34.758 -12.228  -5.177  0.00  0.00      PROB H  
ATOM    907  HB1 TRP P 410      35.215 -11.222  -8.019  0.00  0.00      PROB H  
ATOM    908  HB2 TRP P 410      36.366 -12.334  -7.214  0.00  0.00      PROB H  
ATOM    909  HD1 TRP P 410      35.553  -8.600  -7.279  0.00  0.00      PROB H  
ATOM    910  HE1 TRP P 410      37.067  -7.413  -5.722  0.00  0.00      PROB H  
ATOM    911  HE3 TRP P 410      38.168 -12.578  -5.278  0.00  0.00      PROB H  
ATOM    912  HZ3 TRP P 410      40.279 -12.079  -4.163  0.00  0.00      PROB H  
ATOM    913  HZ2 TRP P 410      39.542  -7.866  -4.381  0.00  0.00      PROB H  
ATOM    914  HH2 TRP P 410      40.967  -9.854  -3.657  0.00  0.00      PROB H  
ATOM    915  HN  TRP P 410      14.585  34.683 -10.213  0.00  0.00      PROC H  
ATOM    916  HA  TRP P 410      13.563  35.427  -7.706  0.00  0.00      PROC H  
ATOM    917  HB1 TRP P 410      12.396  35.596 -10.534  0.00  0.00      PROC H  
ATOM    918  HB2 TRP P 410      13.346  36.855  -9.768  0.00  0.00      PROC H  
ATOM    919  HD1 TRP P 410       9.943  35.298  -9.979  0.00  0.00      PROC H  
ATOM    920  HE1 TRP P 410       8.175  36.563  -8.329  0.00  0.00      PROC H  
ATOM    921  HE3 TRP P 410      13.057  38.508  -7.618  0.00  0.00      PROC H  
ATOM    922  HZ3 TRP P 410      12.248  40.165  -5.980  0.00  0.00      PROC H  
ATOM    923  HZ2 TRP P 410       8.263  38.799  -6.768  0.00  0.00      PROC H  
ATOM    924  HH2 TRP P 410       9.773  40.272  -5.542  0.00  0.00      PROC H  
ATOM    925  HN  TRP P 410     -35.074  12.808  -8.800  0.00  0.00      PROD H  
ATOM    926  HA  TRP P 410     -35.633  12.200  -6.176  0.00  0.00      PROD H  
ATOM    927  HB1 TRP P 410     -36.985  11.856  -8.770  0.00  0.00      PROD H  
ATOM    928  HB2 TRP P 410     -37.519  12.715  -7.398  0.00  0.00      PROD H  
ATOM    929  HD1 TRP P 410     -37.420   9.024  -8.875  0.00  0.00      PROD H  
ATOM    930  HE1 TRP P 410     -38.632   7.426  -7.364  0.00  0.00      PROD H  
ATOM    931  HE3 TRP P 410     -39.191  12.375  -5.326  0.00  0.00      PROD H  
ATOM    932  HZ3 TRP P 410     -40.907  11.436  -3.717  0.00  0.00      PROD H  
ATOM    933  HZ2 TRP P 410     -40.506   7.525  -5.507  0.00  0.00      PROD H  
ATOM    934  HH2 TRP P 410     -41.449   9.008  -3.747  0.00  0.00      PROD H  
ATOM    935  N   ASP P 411      -9.847 -32.317  -4.341  0.00  0.00      PROA N  
ATOM    936  N   ASP P 411      32.635 -10.305  -6.742  0.00  0.00      PROB N  
ATOM    937  N   ASP P 411      11.706  33.044  -9.140  0.00  0.00      PROC N  
ATOM    938  N   ASP P 411     -34.364   9.789  -7.887  0.00  0.00      PROD N  
ATOM    939  CA  ASP P 411      -9.044 -31.115  -4.243  0.00  0.00      PROA C  
ATOM    940  CA  ASP P 411      31.644  -9.277  -6.515  0.00  0.00      PROB C  
ATOM    941  CA  ASP P 411      10.867  31.914  -8.885  0.00  0.00      PROC C  
ATOM    942  CA  ASP P 411     -33.679   8.531  -7.820  0.00  0.00      PROD C  
ATOM    943  C   ASP P 411      -9.396 -30.230  -3.013  0.00  0.00      PROA C  
ATOM    944  C   ASP P 411      30.633  -9.619  -5.347  0.00  0.00      PROB C  
ATOM    945  C   ASP P 411      11.360  30.944  -7.784  0.00  0.00      PROC C  
ATOM    946  C   ASP P 411     -32.494   8.529  -6.790  0.00  0.00      PROD C  
ATOM    947  O   ASP P 411      -8.526 -29.881  -2.236  0.00  0.00      PROA O  
ATOM    948  O   ASP P 411      30.436  -8.819  -4.455  0.00  0.00      PROB O  
ATOM    949  O   ASP P 411      10.541  30.637  -6.864  0.00  0.00      PROC O  
ATOM    950  O   ASP P 411     -32.318   7.589  -6.028  0.00  0.00      PROD O  
ATOM    951  CB  ASP P 411      -8.789 -30.333  -5.558  0.00  0.00      PROA C  
ATOM    952  CG  ASP P 411      -8.244 -31.293  -6.585  0.00  0.00      PROA C  
ATOM    953  OD1 ASP P 411      -7.401 -32.077  -6.277  0.00  0.00      PROA O  
ATOM    954  OD2 ASP P 411      -8.661 -31.097  -7.748  0.00  0.00      PROA O1-
ATOM    955  CB  ASP P 411      30.998  -8.878  -7.850  0.00  0.00      PROB C  
ATOM    956  CG  ASP P 411      31.873  -8.178  -8.809  0.00  0.00      PROB C  
ATOM    957  OD1 ASP P 411      32.919  -7.574  -8.452  0.00  0.00      PROB O  
ATOM    958  OD2 ASP P 411      31.425  -7.977  -9.952  0.00  0.00      PROB O1-
ATOM    959  CB  ASP P 411      10.570  31.209 -10.223  0.00  0.00      PROC C  
ATOM    960  CG  ASP P 411       9.777  31.988 -11.164  0.00  0.00      PROC C  
ATOM    961  OD1 ASP P 411       9.030  32.909 -10.760  0.00  0.00      PROC O  
ATOM    962  OD2 ASP P 411       9.922  31.716 -12.382  0.00  0.00      PROC O1-
ATOM    963  CB  ASP P 411     -33.184   7.930  -9.154  0.00  0.00      PROD C  
ATOM    964  CG  ASP P 411     -34.334   7.581 -10.057  0.00  0.00      PROD C  
ATOM    965  OD1 ASP P 411     -34.042   7.341 -11.250  0.00  0.00      PROD O  
ATOM    966  OD2 ASP P 411     -35.514   7.401  -9.591  0.00  0.00      PROD O1-
ATOM    967  HN  ASP P 411     -10.375 -32.369  -5.185  0.00  0.00      PROA H  
ATOM    968  HA  ASP P 411      -8.046 -31.368  -3.915  0.00  0.00      PROA H  
ATOM    969  HB1 ASP P 411      -8.097 -29.491  -5.343  0.00  0.00      PROA H  
ATOM    970  HB2 ASP P 411      -9.744 -29.957  -5.985  0.00  0.00      PROA H  
ATOM    971  HN  ASP P 411      32.793 -10.552  -7.695  0.00  0.00      PROB H  
ATOM    972  HA  ASP P 411      32.194  -8.414  -6.171  0.00  0.00      PROB H  
ATOM    973  HB1 ASP P 411      30.133  -8.221  -7.619  0.00  0.00      PROB H  
ATOM    974  HB2 ASP P 411      30.601  -9.842  -8.234  0.00  0.00      PROB H  
ATOM    975  HN  ASP P 411      11.897  33.179 -10.109  0.00  0.00      PROC H  
ATOM    976  HA  ASP P 411       9.957  32.385  -8.541  0.00  0.00      PROC H  
ATOM    977  HB1 ASP P 411      10.050  30.235 -10.102  0.00  0.00      PROC H  
ATOM    978  HB2 ASP P 411      11.528  30.934 -10.713  0.00  0.00      PROC H  
ATOM    979  HN  ASP P 411     -34.327  10.239  -8.776  0.00  0.00      PROD H  
ATOM    980  HA  ASP P 411     -34.358   7.866  -7.307  0.00  0.00      PROD H  
ATOM    981  HB1 ASP P 411     -32.563   7.017  -9.031  0.00  0.00      PROD H  
ATOM    982  HB2 ASP P 411     -32.465   8.671  -9.566  0.00  0.00      PROD H  
ATOM    983  N   TRP P 412     -10.660 -29.809  -2.785  0.00  0.00      PROA N  
ATOM    984  N   TRP P 412      30.153 -10.866  -5.319  0.00  0.00      PROB N  
ATOM    985  N   TRP P 412      12.682  30.591  -7.812  0.00  0.00      PROC N  
ATOM    986  N   TRP P 412     -31.728   9.665  -6.678  0.00  0.00      PROD N  
ATOM    987  CA  TRP P 412     -11.135 -29.090  -1.672  0.00  0.00      PROA C  
ATOM    988  CA  TRP P 412      29.379 -11.368  -4.209  0.00  0.00      PROB C  
ATOM    989  CA  TRP P 412      13.326  29.831  -6.729  0.00  0.00      PROC C  
ATOM    990  CA  TRP P 412     -30.872  10.006  -5.537  0.00  0.00      PROD C  
ATOM    991  C   TRP P 412     -11.069 -29.960  -0.364  0.00  0.00      PROA C  
ATOM    992  C   TRP P 412      30.197 -11.321  -2.880  0.00  0.00      PROB C  
ATOM    993  C   TRP P 412      13.352  30.551  -5.298  0.00  0.00      PROC C  
ATOM    994  C   TRP P 412     -31.598  10.172  -4.152  0.00  0.00      PROD C  
ATOM    995  O   TRP P 412     -10.702 -29.357   0.611  0.00  0.00      PROA O  
ATOM    996  O   TRP P 412      29.654 -10.850  -1.830  0.00  0.00      PROB O  
ATOM    997  O   TRP P 412      13.212  29.980  -4.224  0.00  0.00      PROC O  
ATOM    998  O   TRP P 412     -31.143   9.781  -3.134  0.00  0.00      PROD O  
ATOM    999  CB  TRP P 412     -12.608 -28.632  -1.864  0.00  0.00      PROA C  
ATOM   1000  CG  TRP P 412     -12.633 -27.557  -2.958  0.00  0.00      PROA C  
ATOM   1001  CD1 TRP P 412     -13.367 -27.639  -4.153  0.00  0.00      PROA C  
ATOM   1002  NE1 TRP P 412     -13.108 -26.508  -4.874  0.00  0.00      PROA N  
ATOM   1003  CE2 TRP P 412     -12.420 -25.618  -4.133  0.00  0.00      PROA C  
ATOM   1004  CD2 TRP P 412     -12.208 -26.190  -2.886  0.00  0.00      PROA C  
ATOM   1005  CE3 TRP P 412     -11.526 -25.435  -1.886  0.00  0.00      PROA C  
ATOM   1006  CZ3 TRP P 412     -11.125 -24.156  -2.206  0.00  0.00      PROA C  
ATOM   1007  CZ2 TRP P 412     -11.938 -24.394  -4.456  0.00  0.00      PROA C  
ATOM   1008  CH2 TRP P 412     -11.304 -23.635  -3.418  0.00  0.00      PROA C  
ATOM   1009  CB  TRP P 412      28.728 -12.717  -4.307  0.00  0.00      PROB C  
ATOM   1010  CG  TRP P 412      27.848 -12.797  -5.525  0.00  0.00      PROB C  
ATOM   1011  CD1 TRP P 412      27.926 -13.538  -6.700  0.00  0.00      PROB C  
ATOM   1012  NE1 TRP P 412      26.773 -13.330  -7.435  0.00  0.00      PROB N  
ATOM   1013  CE2 TRP P 412      25.940 -12.433  -6.788  0.00  0.00      PROB C  
ATOM   1014  CD2 TRP P 412      26.592 -12.002  -5.609  0.00  0.00      PROB C  
ATOM   1015  CE3 TRP P 412      25.981 -11.097  -4.757  0.00  0.00      PROB C  
ATOM   1016  CZ3 TRP P 412      24.687 -10.573  -5.066  0.00  0.00      PROB C  
ATOM   1017  CZ2 TRP P 412      24.651 -11.946  -7.091  0.00  0.00      PROB C  
ATOM   1018  CH2 TRP P 412      24.016 -10.995  -6.264  0.00  0.00      PROB C  
ATOM   1019  CB  TRP P 412      14.653  29.252  -7.107  0.00  0.00      PROC C  
ATOM   1020  CG  TRP P 412      14.637  28.080  -8.147  0.00  0.00      PROC C  
ATOM   1021  CD1 TRP P 412      14.917  28.214  -9.475  0.00  0.00      PROC C  
ATOM   1022  NE1 TRP P 412      14.915  26.982 -10.030  0.00  0.00      PROC N  
ATOM   1023  CE2 TRP P 412      14.546  26.023  -9.178  0.00  0.00      PROC C  
ATOM   1024  CD2 TRP P 412      14.377  26.661  -7.938  0.00  0.00      PROC C  
ATOM   1025  CE3 TRP P 412      13.989  25.836  -6.894  0.00  0.00      PROC C  
ATOM   1026  CZ3 TRP P 412      13.736  24.458  -7.082  0.00  0.00      PROC C  
ATOM   1027  CZ2 TRP P 412      14.491  24.696  -9.345  0.00  0.00      PROC C  
ATOM   1028  CH2 TRP P 412      14.101  23.899  -8.319  0.00  0.00      PROC C  
ATOM   1029  CB  TRP P 412     -30.037  11.304  -5.787  0.00  0.00      PROD C  
ATOM   1030  CG  TRP P 412     -28.973  11.170  -6.803  0.00  0.00      PROD C  
ATOM   1031  CD1 TRP P 412     -28.827  11.811  -7.967  0.00  0.00      PROD C  
ATOM   1032  NE1 TRP P 412     -27.577  11.545  -8.494  0.00  0.00      PROD N  
ATOM   1033  CE2 TRP P 412     -26.929  10.758  -7.633  0.00  0.00      PROD C  
ATOM   1034  CD2 TRP P 412     -27.722  10.503  -6.461  0.00  0.00      PROD C  
ATOM   1035  CE3 TRP P 412     -27.138   9.858  -5.351  0.00  0.00      PROD C  
ATOM   1036  CZ3 TRP P 412     -25.881   9.157  -5.592  0.00  0.00      PROD C  
ATOM   1037  CZ2 TRP P 412     -25.673  10.210  -7.770  0.00  0.00      PROD C  
ATOM   1038  CH2 TRP P 412     -25.163   9.425  -6.732  0.00  0.00      PROD C  
ATOM   1039  HN  TRP P 412     -11.404 -29.987  -3.425  0.00  0.00      PROA H  
ATOM   1040  HA  TRP P 412     -10.430 -28.275  -1.595  0.00  0.00      PROA H  
ATOM   1041  HB1 TRP P 412     -12.977 -28.203  -0.908  0.00  0.00      PROA H  
ATOM   1042  HB2 TRP P 412     -13.151 -29.522  -2.248  0.00  0.00      PROA H  
ATOM   1043  HD1 TRP P 412     -13.905 -28.532  -4.434  0.00  0.00      PROA H  
ATOM   1044  HE1 TRP P 412     -13.036 -26.533  -5.847  0.00  0.00      PROA H  
ATOM   1045  HE3 TRP P 412     -11.280 -25.889  -0.937  0.00  0.00      PROA H  
ATOM   1046  HZ3 TRP P 412     -10.481 -23.671  -1.488  0.00  0.00      PROA H  
ATOM   1047  HZ2 TRP P 412     -12.053 -23.959  -5.438  0.00  0.00      PROA H  
ATOM   1048  HH2 TRP P 412     -10.771 -22.740  -3.705  0.00  0.00      PROA H  
ATOM   1049  HN  TRP P 412      30.515 -11.537  -5.962  0.00  0.00      PROB H  
ATOM   1050  HA  TRP P 412      28.608 -10.636  -4.021  0.00  0.00      PROB H  
ATOM   1051  HB1 TRP P 412      28.083 -12.936  -3.429  0.00  0.00      PROB H  
ATOM   1052  HB2 TRP P 412      29.527 -13.468  -4.486  0.00  0.00      PROB H  
ATOM   1053  HD1 TRP P 412      28.806 -14.116  -6.938  0.00  0.00      PROB H  
ATOM   1054  HE1 TRP P 412      26.441 -13.987  -8.075  0.00  0.00      PROB H  
ATOM   1055  HE3 TRP P 412      26.316 -10.828  -3.767  0.00  0.00      PROB H  
ATOM   1056  HZ3 TRP P 412      24.121  -9.943  -4.396  0.00  0.00      PROB H  
ATOM   1057  HZ2 TRP P 412      24.217 -12.214  -8.042  0.00  0.00      PROB H  
ATOM   1058  HH2 TRP P 412      23.064 -10.578  -6.556  0.00  0.00      PROB H  
ATOM   1059  HN  TRP P 412      13.228  31.002  -8.538  0.00  0.00      PROC H  
ATOM   1060  HA  TRP P 412      12.686  28.986  -6.519  0.00  0.00      PROC H  
ATOM   1061  HB1 TRP P 412      15.160  28.977  -6.158  0.00  0.00      PROC H  
ATOM   1062  HB2 TRP P 412      15.296  30.093  -7.444  0.00  0.00      PROC H  
ATOM   1063  HD1 TRP P 412      15.150  29.140  -9.981  0.00  0.00      PROC H  
ATOM   1064  HE1 TRP P 412      15.171  26.771 -10.948  0.00  0.00      PROC H  
ATOM   1065  HE3 TRP P 412      13.770  26.187  -5.897  0.00  0.00      PROC H  
ATOM   1066  HZ3 TRP P 412      13.216  23.902  -6.317  0.00  0.00      PROC H  
ATOM   1067  HZ2 TRP P 412      14.690  24.338 -10.345  0.00  0.00      PROC H  
ATOM   1068  HH2 TRP P 412      13.877  22.866  -8.542  0.00  0.00      PROC H  
ATOM   1069  HN  TRP P 412     -31.988  10.433  -7.258  0.00  0.00      PROD H  
ATOM   1070  HA  TRP P 412     -30.154   9.210  -5.403  0.00  0.00      PROD H  
ATOM   1071  HB1 TRP P 412     -29.590  11.772  -4.885  0.00  0.00      PROD H  
ATOM   1072  HB2 TRP P 412     -30.857  11.980  -6.114  0.00  0.00      PROD H  
ATOM   1073  HD1 TRP P 412     -29.644  12.177  -8.571  0.00  0.00      PROD H  
ATOM   1074  HE1 TRP P 412     -27.237  11.625  -9.406  0.00  0.00      PROD H  
ATOM   1075  HE3 TRP P 412     -27.605   9.783  -4.380  0.00  0.00      PROD H  
ATOM   1076  HZ3 TRP P 412     -25.372   8.605  -4.816  0.00  0.00      PROD H  
ATOM   1077  HZ2 TRP P 412     -25.033  10.407  -8.617  0.00  0.00      PROD H  
ATOM   1078  HH2 TRP P 412     -24.305   8.777  -6.829  0.00  0.00      PROD H  
ATOM   1079  N   LEU P 413     -11.334 -31.284  -0.336  0.00  0.00      PROA N  
ATOM   1080  N   LEU P 413      31.519 -11.691  -2.733  0.00  0.00      PROB N  
ATOM   1081  N   LEU P 413      13.558  31.906  -5.281  0.00  0.00      PROC N  
ATOM   1082  N   LEU P 413     -32.738  10.797  -4.128  0.00  0.00      PROD N  
ATOM   1083  CA  LEU P 413     -11.070 -32.190   0.807  0.00  0.00      PROA C  
ATOM   1084  CA  LEU P 413      32.320 -11.583  -1.529  0.00  0.00      PROB C  
ATOM   1085  CA  LEU P 413      13.444  32.820  -4.160  0.00  0.00      PROC C  
ATOM   1086  CA  LEU P 413     -33.559  10.833  -2.884  0.00  0.00      PROD C  
ATOM   1087  C   LEU P 413      -9.629 -32.169   1.241  0.00  0.00      PROA C  
ATOM   1088  C   LEU P 413      32.499 -10.151  -0.956  0.00  0.00      PROB C  
ATOM   1089  C   LEU P 413      12.041  32.842  -3.497  0.00  0.00      PROC C  
ATOM   1090  C   LEU P 413     -33.945   9.413  -2.332  0.00  0.00      PROD C  
ATOM   1091  O   LEU P 413      -9.334 -32.058   2.452  0.00  0.00      PROA O  
ATOM   1092  O   LEU P 413      32.385  -9.916   0.245  0.00  0.00      PROB O  
ATOM   1093  O   LEU P 413      11.965  32.741  -2.282  0.00  0.00      PROC O  
ATOM   1094  O   LEU P 413     -33.820   9.057  -1.246  0.00  0.00      PROD O  
ATOM   1095  CB  LEU P 413     -11.377 -33.689   0.423  0.00  0.00      PROA C  
ATOM   1096  CG  LEU P 413     -11.063 -34.721   1.602  0.00  0.00      PROA C  
ATOM   1097  CD1 LEU P 413     -11.829 -34.397   2.911  0.00  0.00      PROA C  
ATOM   1098  CD2 LEU P 413     -11.126 -36.121   1.076  0.00  0.00      PROA C  
ATOM   1099  CB  LEU P 413      33.607 -12.280  -1.878  0.00  0.00      PROB C  
ATOM   1100  CG  LEU P 413      33.428 -13.828  -1.853  0.00  0.00      PROB C  
ATOM   1101  CD1 LEU P 413      34.549 -14.497  -2.716  0.00  0.00      PROB C  
ATOM   1102  CD2 LEU P 413      33.456 -14.448  -0.445  0.00  0.00      PROB C  
ATOM   1103  CB  LEU P 413      13.968  34.188  -4.740  0.00  0.00      PROC C  
ATOM   1104  CG  LEU P 413      14.434  35.280  -3.722  0.00  0.00      PROC C  
ATOM   1105  CD1 LEU P 413      15.466  34.825  -2.673  0.00  0.00      PROC C  
ATOM   1106  CD2 LEU P 413      14.938  36.528  -4.418  0.00  0.00      PROC C  
ATOM   1107  CB  LEU P 413     -34.818  11.838  -3.168  0.00  0.00      PROD C  
ATOM   1108  CG  LEU P 413     -36.124  11.616  -2.354  0.00  0.00      PROD C  
ATOM   1109  CD1 LEU P 413     -35.788  11.992  -0.859  0.00  0.00      PROD C  
ATOM   1110  CD2 LEU P 413     -37.210  12.599  -2.853  0.00  0.00      PROD C  
ATOM   1111  HN  LEU P 413     -11.631 -31.826  -1.118  0.00  0.00      PROA H  
ATOM   1112  HA  LEU P 413     -11.679 -31.816   1.617  0.00  0.00      PROA H  
ATOM   1113  HB1 LEU P 413     -10.738 -34.107  -0.383  0.00  0.00      PROA H  
ATOM   1114  HB2 LEU P 413     -12.428 -33.826   0.091  0.00  0.00      PROA H  
ATOM   1115  HG  LEU P 413      -9.974 -34.605   1.787  0.00  0.00      PROA H  
ATOM   1116 HD11 LEU P 413     -12.898 -34.209   2.673  0.00  0.00      PROA H  
ATOM   1117 HD12 LEU P 413     -11.485 -33.444   3.367  0.00  0.00      PROA H  
ATOM   1118 HD13 LEU P 413     -11.699 -35.152   3.715  0.00  0.00      PROA H  
ATOM   1119 HD21 LEU P 413     -12.127 -36.399   0.682  0.00  0.00      PROA H  
ATOM   1120 HD22 LEU P 413     -10.884 -36.823   1.902  0.00  0.00      PROA H  
ATOM   1121 HD23 LEU P 413     -10.415 -36.089   0.223  0.00  0.00      PROA H  
ATOM   1122  HN  LEU P 413      32.062 -12.054  -3.487  0.00  0.00      PROB H  
ATOM   1123  HA  LEU P 413      31.861 -12.225  -0.792  0.00  0.00      PROB H  
ATOM   1124  HB1 LEU P 413      34.506 -11.999  -1.289  0.00  0.00      PROB H  
ATOM   1125  HB2 LEU P 413      33.930 -11.957  -2.891  0.00  0.00      PROB H  
ATOM   1126  HG  LEU P 413      32.486 -14.100  -2.376  0.00  0.00      PROB H  
ATOM   1127 HD11 LEU P 413      34.694 -14.007  -3.703  0.00  0.00      PROB H  
ATOM   1128 HD12 LEU P 413      34.280 -15.556  -2.914  0.00  0.00      PROB H  
ATOM   1129 HD13 LEU P 413      35.528 -14.425  -2.196  0.00  0.00      PROB H  
ATOM   1130 HD21 LEU P 413      33.142 -15.513  -0.489  0.00  0.00      PROB H  
ATOM   1131 HD22 LEU P 413      32.795 -13.859   0.227  0.00  0.00      PROB H  
ATOM   1132 HD23 LEU P 413      34.484 -14.526  -0.032  0.00  0.00      PROB H  
ATOM   1133  HN  LEU P 413      13.717  32.382  -6.142  0.00  0.00      PROC H  
ATOM   1134  HA  LEU P 413      14.139  32.562  -3.374  0.00  0.00      PROC H  
ATOM   1135  HB1 LEU P 413      13.203  34.650  -5.400  0.00  0.00      PROC H  
ATOM   1136  HB2 LEU P 413      14.807  33.941  -5.424  0.00  0.00      PROC H  
ATOM   1137  HG  LEU P 413      13.498  35.607  -3.220  0.00  0.00      PROC H  
ATOM   1138 HD11 LEU P 413      15.769  35.596  -1.932  0.00  0.00      PROC H  
ATOM   1139 HD12 LEU P 413      16.403  34.448  -3.135  0.00  0.00      PROC H  
ATOM   1140 HD13 LEU P 413      14.953  33.981  -2.165  0.00  0.00      PROC H  
ATOM   1141 HD21 LEU P 413      15.878  36.364  -4.989  0.00  0.00      PROC H  
ATOM   1142 HD22 LEU P 413      15.110  37.298  -3.636  0.00  0.00      PROC H  
ATOM   1143 HD23 LEU P 413      14.106  36.872  -5.068  0.00  0.00      PROC H  
ATOM   1144  HN  LEU P 413     -33.168  11.008  -5.003  0.00  0.00      PROD H  
ATOM   1145  HA  LEU P 413     -32.911  11.234  -2.118  0.00  0.00      PROD H  
ATOM   1146  HB1 LEU P 413     -35.234  11.559  -4.160  0.00  0.00      PROD H  
ATOM   1147  HB2 LEU P 413     -34.368  12.853  -3.209  0.00  0.00      PROD H  
ATOM   1148  HG  LEU P 413     -36.541  10.588  -2.409  0.00  0.00      PROD H  
ATOM   1149 HD11 LEU P 413     -34.907  11.415  -0.505  0.00  0.00      PROD H  
ATOM   1150 HD12 LEU P 413     -36.657  11.837  -0.185  0.00  0.00      PROD H  
ATOM   1151 HD13 LEU P 413     -35.342  13.010  -0.834  0.00  0.00      PROD H  
ATOM   1152 HD21 LEU P 413     -38.195  12.526  -2.345  0.00  0.00      PROD H  
ATOM   1153 HD22 LEU P 413     -37.339  12.528  -3.955  0.00  0.00      PROD H  
ATOM   1154 HD23 LEU P 413     -36.852  13.616  -2.586  0.00  0.00      PROD H  
ATOM   1155  N   ILE P 414      -8.715 -32.403   0.198  0.00  0.00      PROA N  
ATOM   1156  N   ILE P 414      32.841  -9.172  -1.847  0.00  0.00      PROB N  
ATOM   1157  N   ILE P 414      10.976  32.911  -4.288  0.00  0.00      PROC N  
ATOM   1158  N   ILE P 414     -34.458   8.476  -3.197  0.00  0.00      PROD N  
ATOM   1159  CA  ILE P 414      -7.263 -32.453   0.396  0.00  0.00      PROA C  
ATOM   1160  CA  ILE P 414      32.875  -7.725  -1.575  0.00  0.00      PROB C  
ATOM   1161  CA  ILE P 414       9.608  32.862  -3.897  0.00  0.00      PROC C  
ATOM   1162  CA  ILE P 414     -34.689   7.049  -2.877  0.00  0.00      PROD C  
ATOM   1163  C   ILE P 414      -6.805 -31.141   1.008  0.00  0.00      PROA C  
ATOM   1164  C   ILE P 414      31.575  -7.301  -0.981  0.00  0.00      PROB C  
ATOM   1165  C   ILE P 414       9.235  31.507  -3.228  0.00  0.00      PROC C  
ATOM   1166  C   ILE P 414     -33.377   6.294  -2.423  0.00  0.00      PROD C  
ATOM   1167  O   ILE P 414      -6.064 -31.178   1.970  0.00  0.00      PROA O  
ATOM   1168  O   ILE P 414      31.448  -6.608   0.047  0.00  0.00      PROB O  
ATOM   1169  O   ILE P 414       8.409  31.486  -2.296  0.00  0.00      PROC O  
ATOM   1170  O   ILE P 414     -33.410   5.530  -1.494  0.00  0.00      PROD O  
ATOM   1171  CB  ILE P 414      -6.509 -32.974  -0.909  0.00  0.00      PROA C  
ATOM   1172  CG2 ILE P 414      -5.019 -32.719  -0.963  0.00  0.00      PROA C  
ATOM   1173  CG1 ILE P 414      -6.820 -34.490  -1.182  0.00  0.00      PROA C  
ATOM   1174  CD  ILE P 414      -6.470 -35.517  -0.071  0.00  0.00      PROA C  
ATOM   1175  CB  ILE P 414      33.340  -6.896  -2.718  0.00  0.00      PROB C  
ATOM   1176  CG2 ILE P 414      33.197  -5.412  -2.406  0.00  0.00      PROB C  
ATOM   1177  CG1 ILE P 414      34.665  -7.451  -3.292  0.00  0.00      PROB C  
ATOM   1178  CD  ILE P 414      35.834  -6.938  -2.443  0.00  0.00      PROB C  
ATOM   1179  CB  ILE P 414       8.557  33.292  -4.899  0.00  0.00      PROC C  
ATOM   1180  CG2 ILE P 414       7.081  33.187  -4.513  0.00  0.00      PROC C  
ATOM   1181  CG1 ILE P 414       8.821  34.789  -5.495  0.00  0.00      PROC C  
ATOM   1182  CD  ILE P 414       8.846  35.828  -4.416  0.00  0.00      PROC C  
ATOM   1183  CB  ILE P 414     -35.348   6.351  -4.103  0.00  0.00      PROD C  
ATOM   1184  CG2 ILE P 414     -35.604   4.842  -3.929  0.00  0.00      PROD C  
ATOM   1185  CG1 ILE P 414     -36.766   6.922  -4.519  0.00  0.00      PROD C  
ATOM   1186  CD  ILE P 414     -37.819   7.011  -3.370  0.00  0.00      PROD C  
ATOM   1187  HN  ILE P 414      -9.055 -32.450  -0.738  0.00  0.00      PROA H  
ATOM   1188  HA  ILE P 414      -6.867 -33.256   1.000  0.00  0.00      PROA H  
ATOM   1189  HB  ILE P 414      -7.006 -32.400  -1.720  0.00  0.00      PROA H  
ATOM   1190 HG21 ILE P 414      -4.639 -32.937  -1.984  0.00  0.00      PROA H  
ATOM   1191 HG22 ILE P 414      -4.530 -33.415  -0.249  0.00  0.00      PROA H  
ATOM   1192 HG23 ILE P 414      -4.752 -31.701  -0.606  0.00  0.00      PROA H  
ATOM   1193 HG11 ILE P 414      -6.275 -34.743  -2.117  0.00  0.00      PROA H  
ATOM   1194 HG12 ILE P 414      -7.873 -34.572  -1.526  0.00  0.00      PROA H  
ATOM   1195  HD1 ILE P 414      -6.796 -36.521  -0.416  0.00  0.00      PROA H  
ATOM   1196  HD2 ILE P 414      -6.940 -35.408   0.929  0.00  0.00      PROA H  
ATOM   1197  HD3 ILE P 414      -5.391 -35.676   0.135  0.00  0.00      PROA H  
ATOM   1198  HN  ILE P 414      32.794  -9.460  -2.801  0.00  0.00      PROB H  
ATOM   1199  HA  ILE P 414      33.644  -7.523  -0.844  0.00  0.00      PROB H  
ATOM   1200  HB  ILE P 414      32.645  -7.098  -3.562  0.00  0.00      PROB H  
ATOM   1201 HG21 ILE P 414      33.750  -5.171  -1.473  0.00  0.00      PROB H  
ATOM   1202 HG22 ILE P 414      32.217  -4.922  -2.222  0.00  0.00      PROB H  
ATOM   1203 HG23 ILE P 414      33.646  -4.867  -3.264  0.00  0.00      PROB H  
ATOM   1204 HG11 ILE P 414      34.727  -7.022  -4.315  0.00  0.00      PROB H  
ATOM   1205 HG12 ILE P 414      34.657  -8.539  -3.513  0.00  0.00      PROB H  
ATOM   1206  HD1 ILE P 414      36.797  -7.189  -2.936  0.00  0.00      PROB H  
ATOM   1207  HD2 ILE P 414      35.957  -7.337  -1.413  0.00  0.00      PROB H  
ATOM   1208  HD3 ILE P 414      35.923  -5.830  -2.432  0.00  0.00      PROB H  
ATOM   1209  HN  ILE P 414      11.077  33.111  -5.259  0.00  0.00      PROC H  
ATOM   1210  HA  ILE P 414       9.481  33.629  -3.148  0.00  0.00      PROC H  
ATOM   1211  HB  ILE P 414       8.731  32.570  -5.725  0.00  0.00      PROC H  
ATOM   1212 HG21 ILE P 414       6.806  32.122  -4.669  0.00  0.00      PROC H  
ATOM   1213 HG22 ILE P 414       6.497  33.737  -5.282  0.00  0.00      PROC H  
ATOM   1214 HG23 ILE P 414       6.742  33.642  -3.558  0.00  0.00      PROC H  
ATOM   1215 HG11 ILE P 414       7.876  35.016  -6.033  0.00  0.00      PROC H  
ATOM   1216 HG12 ILE P 414       9.755  34.961  -6.071  0.00  0.00      PROC H  
ATOM   1217  HD1 ILE P 414       9.861  35.843  -3.963  0.00  0.00      PROC H  
ATOM   1218  HD2 ILE P 414       8.005  35.607  -3.725  0.00  0.00      PROC H  
ATOM   1219  HD3 ILE P 414       8.605  36.796  -4.907  0.00  0.00      PROC H  
ATOM   1220  HN  ILE P 414     -34.515   8.693  -4.168  0.00  0.00      PROD H  
ATOM   1221  HA  ILE P 414     -35.325   7.003  -2.005  0.00  0.00      PROD H  
ATOM   1222  HB  ILE P 414     -34.591   6.527  -4.896  0.00  0.00      PROD H  
ATOM   1223 HG21 ILE P 414     -36.417   4.647  -3.197  0.00  0.00      PROD H  
ATOM   1224 HG22 ILE P 414     -34.677   4.256  -3.750  0.00  0.00      PROD H  
ATOM   1225 HG23 ILE P 414     -36.117   4.390  -4.804  0.00  0.00      PROD H  
ATOM   1226 HG11 ILE P 414     -37.243   6.224  -5.239  0.00  0.00      PROD H  
ATOM   1227 HG12 ILE P 414     -36.725   7.918  -5.009  0.00  0.00      PROD H  
ATOM   1228  HD1 ILE P 414     -38.841   7.099  -3.798  0.00  0.00      PROD H  
ATOM   1229  HD2 ILE P 414     -37.692   7.856  -2.661  0.00  0.00      PROD H  
ATOM   1230  HD3 ILE P 414     -37.688   6.057  -2.815  0.00  0.00      PROD H  
ATOM   1231  N   LEU P 415      -7.200 -29.987   0.451  0.00  0.00      PROA N  
ATOM   1232  N   LEU P 415      30.492  -7.722  -1.603  0.00  0.00      PROB N  
ATOM   1233  N   LEU P 415       9.847  30.399  -3.603  0.00  0.00      PROC N  
ATOM   1234  N   LEU P 415     -32.224   6.597  -3.005  0.00  0.00      PROD N  
ATOM   1235  CA  LEU P 415      -6.982 -28.662   1.085  0.00  0.00      PROA C  
ATOM   1236  CA  LEU P 415      29.219  -7.478  -0.874  0.00  0.00      PROB C  
ATOM   1237  CA  LEU P 415       9.791  28.983  -3.121  0.00  0.00      PROC C  
ATOM   1238  CA  LEU P 415     -30.935   6.096  -2.441  0.00  0.00      PROD C  
ATOM   1239  C   LEU P 415      -7.557 -28.569   2.472  0.00  0.00      PROA C  
ATOM   1240  C   LEU P 415      29.079  -8.125   0.505  0.00  0.00      PROB C  
ATOM   1241  C   LEU P 415      10.356  28.930  -1.670  0.00  0.00      PROC C  
ATOM   1242  C   LEU P 415     -30.619   6.719  -1.086  0.00  0.00      PROD C  
ATOM   1243  O   LEU P 415      -6.916 -28.117   3.425  0.00  0.00      PROA O  
ATOM   1244  O   LEU P 415      28.755  -7.460   1.506  0.00  0.00      PROB O  
ATOM   1245  O   LEU P 415       9.791  28.313  -0.805  0.00  0.00      PROC O  
ATOM   1246  O   LEU P 415     -30.028   6.162  -0.113  0.00  0.00      PROD O  
ATOM   1247  CB  LEU P 415      -7.432 -27.473   0.132  0.00  0.00      PROA C  
ATOM   1248  CG  LEU P 415      -7.703 -26.125   0.808  0.00  0.00      PROA C  
ATOM   1249  CD1 LEU P 415      -6.464 -25.431   1.541  0.00  0.00      PROA C  
ATOM   1250  CD2 LEU P 415      -8.321 -25.146  -0.188  0.00  0.00      PROA C  
ATOM   1251  CB  LEU P 415      28.039  -7.972  -1.745  0.00  0.00      PROB C  
ATOM   1252  CG  LEU P 415      26.559  -7.658  -1.323  0.00  0.00      PROB C  
ATOM   1253  CD1 LEU P 415      26.326  -6.187  -0.926  0.00  0.00      PROB C  
ATOM   1254  CD2 LEU P 415      25.612  -7.982  -2.447  0.00  0.00      PROB C  
ATOM   1255  CB  LEU P 415      10.425  28.031  -4.041  0.00  0.00      PROC C  
ATOM   1256  CG  LEU P 415      10.351  26.536  -3.605  0.00  0.00      PROC C  
ATOM   1257  CD1 LEU P 415       8.884  25.976  -3.507  0.00  0.00      PROC C  
ATOM   1258  CD2 LEU P 415      11.092  25.692  -4.686  0.00  0.00      PROC C  
ATOM   1259  CB  LEU P 415     -29.770   6.162  -3.420  0.00  0.00      PROD C  
ATOM   1260  CG  LEU P 415     -28.335   6.058  -2.878  0.00  0.00      PROD C  
ATOM   1261  CD1 LEU P 415     -28.061   4.689  -2.193  0.00  0.00      PROD C  
ATOM   1262  CD2 LEU P 415     -27.368   6.224  -4.040  0.00  0.00      PROD C  
ATOM   1263  HN  LEU P 415      -7.637 -29.950  -0.444  0.00  0.00      PROA H  
ATOM   1264  HA  LEU P 415      -5.937 -28.621   1.356  0.00  0.00      PROA H  
ATOM   1265  HB1 LEU P 415      -8.339 -27.831  -0.400  0.00  0.00      PROA H  
ATOM   1266  HB2 LEU P 415      -6.579 -27.469  -0.580  0.00  0.00      PROA H  
ATOM   1267  HG  LEU P 415      -8.521 -26.256   1.548  0.00  0.00      PROA H  
ATOM   1268 HD11 LEU P 415      -6.046 -26.043   2.369  0.00  0.00      PROA H  
ATOM   1269 HD12 LEU P 415      -6.674 -24.445   2.008  0.00  0.00      PROA H  
ATOM   1270 HD13 LEU P 415      -5.741 -25.260   0.715  0.00  0.00      PROA H  
ATOM   1271 HD21 LEU P 415      -7.618 -24.613  -0.863  0.00  0.00      PROA H  
ATOM   1272 HD22 LEU P 415      -8.856 -24.333   0.347  0.00  0.00      PROA H  
ATOM   1273 HD23 LEU P 415      -9.162 -25.556  -0.788  0.00  0.00      PROA H  
ATOM   1274  HN  LEU P 415      30.478  -8.175  -2.491  0.00  0.00      PROB H  
ATOM   1275  HA  LEU P 415      29.119  -6.420  -0.682  0.00  0.00      PROB H  
ATOM   1276  HB1 LEU P 415      28.216  -9.058  -1.899  0.00  0.00      PROB H  
ATOM   1277  HB2 LEU P 415      28.192  -7.331  -2.640  0.00  0.00      PROB H  
ATOM   1278  HG  LEU P 415      26.332  -8.320  -0.460  0.00  0.00      PROB H  
ATOM   1279 HD11 LEU P 415      27.132  -5.827  -0.251  0.00  0.00      PROB H  
ATOM   1280 HD12 LEU P 415      25.305  -6.047  -0.511  0.00  0.00      PROB H  
ATOM   1281 HD13 LEU P 415      26.421  -5.546  -1.828  0.00  0.00      PROB H  
ATOM   1282 HD21 LEU P 415      24.603  -7.524  -2.371  0.00  0.00      PROB H  
ATOM   1283 HD22 LEU P 415      25.433  -9.077  -2.402  0.00  0.00      PROB H  
ATOM   1284 HD23 LEU P 415      26.051  -7.790  -3.450  0.00  0.00      PROB H  
ATOM   1285  HN  LEU P 415      10.453  30.492  -4.389  0.00  0.00      PROC H  
ATOM   1286  HA  LEU P 415       8.774  28.638  -3.002  0.00  0.00      PROC H  
ATOM   1287  HB1 LEU P 415      11.531  28.135  -4.061  0.00  0.00      PROC H  
ATOM   1288  HB2 LEU P 415      10.052  28.126  -5.083  0.00  0.00      PROC H  
ATOM   1289  HG  LEU P 415      10.899  26.318  -2.664  0.00  0.00      PROC H  
ATOM   1290 HD11 LEU P 415       8.354  25.995  -4.483  0.00  0.00      PROC H  
ATOM   1291 HD12 LEU P 415       8.327  26.568  -2.749  0.00  0.00      PROC H  
ATOM   1292 HD13 LEU P 415       8.922  24.888  -3.286  0.00  0.00      PROC H  
ATOM   1293 HD21 LEU P 415      12.088  25.444  -4.261  0.00  0.00      PROC H  
ATOM   1294 HD22 LEU P 415      10.914  26.128  -5.692  0.00  0.00      PROC H  
ATOM   1295 HD23 LEU P 415      10.654  24.672  -4.738  0.00  0.00      PROC H  
ATOM   1296  HN  LEU P 415     -32.214   7.251  -3.757  0.00  0.00      PROD H  
ATOM   1297  HA  LEU P 415     -31.097   5.036  -2.310  0.00  0.00      PROD H  
ATOM   1298  HB1 LEU P 415     -29.888   7.118  -3.973  0.00  0.00      PROD H  
ATOM   1299  HB2 LEU P 415     -29.942   5.363  -4.173  0.00  0.00      PROD H  
ATOM   1300  HG  LEU P 415     -28.094   6.846  -2.133  0.00  0.00      PROD H  
ATOM   1301 HD11 LEU P 415     -26.980   4.781  -1.953  0.00  0.00      PROD H  
ATOM   1302 HD12 LEU P 415     -28.203   3.846  -2.903  0.00  0.00      PROD H  
ATOM   1303 HD13 LEU P 415     -28.641   4.420  -1.285  0.00  0.00      PROD H  
ATOM   1304 HD21 LEU P 415     -26.317   6.347  -3.700  0.00  0.00      PROD H  
ATOM   1305 HD22 LEU P 415     -27.739   7.134  -4.560  0.00  0.00      PROD H  
ATOM   1306 HD23 LEU P 415     -27.310   5.288  -4.637  0.00  0.00      PROD H  
ATOM   1307  N   LEU P 416      -8.783 -29.024   2.743  0.00  0.00      PROA N  
ATOM   1308  N   LEU P 416      29.403  -9.443   0.621  0.00  0.00      PROB N  
ATOM   1309  N   LEU P 416      11.536  29.561  -1.391  0.00  0.00      PROC N  
ATOM   1310  N   LEU P 416     -30.904   8.033  -0.904  0.00  0.00      PROD N  
ATOM   1311  CA  LEU P 416      -9.342 -29.181   4.151  0.00  0.00      PROA C  
ATOM   1312  CA  LEU P 416      29.345 -10.213   1.868  0.00  0.00      PROB C  
ATOM   1313  CA  LEU P 416      12.018  29.845   0.032  0.00  0.00      PROC C  
ATOM   1314  CA  LEU P 416     -30.783   8.636   0.399  0.00  0.00      PROD C  
ATOM   1315  C   LEU P 416      -8.407 -30.016   4.993  0.00  0.00      PROA C  
ATOM   1316  C   LEU P 416      30.269  -9.578   3.041  0.00  0.00      PROB C  
ATOM   1317  C   LEU P 416      11.120  30.783   0.838  0.00  0.00      PROC C  
ATOM   1318  C   LEU P 416     -31.566   7.895   1.450  0.00  0.00      PROD C  
ATOM   1319  O   LEU P 416      -8.221 -29.644   6.146  0.00  0.00      PROA O  
ATOM   1320  O   LEU P 416      29.922  -9.738   4.239  0.00  0.00      PROB O  
ATOM   1321  O   LEU P 416      10.861  30.545   2.035  0.00  0.00      PROC O  
ATOM   1322  O   LEU P 416     -31.086   7.628   2.560  0.00  0.00      PROD O  
ATOM   1323  CB  LEU P 416     -10.849 -29.647   4.151  0.00  0.00      PROA C  
ATOM   1324  CG  LEU P 416     -11.482 -29.902   5.494  0.00  0.00      PROA C  
ATOM   1325  CD1 LEU P 416     -12.090 -28.585   5.993  0.00  0.00      PROA C  
ATOM   1326  CD2 LEU P 416     -12.628 -30.917   5.451  0.00  0.00      PROA C  
ATOM   1327  CB  LEU P 416      29.629 -11.782   1.629  0.00  0.00      PROB C  
ATOM   1328  CG  LEU P 416      28.496 -12.597   1.058  0.00  0.00      PROB C  
ATOM   1329  CD1 LEU P 416      28.672 -14.106   1.319  0.00  0.00      PROB C  
ATOM   1330  CD2 LEU P 416      27.030 -12.050   1.279  0.00  0.00      PROB C  
ATOM   1331  CB  LEU P 416      13.479  30.372  -0.022  0.00  0.00      PROC C  
ATOM   1332  CG  LEU P 416      14.223  30.772   1.271  0.00  0.00      PROC C  
ATOM   1333  CD1 LEU P 416      14.054  29.716   2.486  0.00  0.00      PROC C  
ATOM   1334  CD2 LEU P 416      15.780  30.897   1.040  0.00  0.00      PROC C  
ATOM   1335  CB  LEU P 416     -31.192  10.159   0.474  0.00  0.00      PROD C  
ATOM   1336  CG  LEU P 416     -30.617  10.966   1.718  0.00  0.00      PROD C  
ATOM   1337  CD1 LEU P 416     -29.072  11.170   1.655  0.00  0.00      PROD C  
ATOM   1338  CD2 LEU P 416     -31.335  12.310   1.797  0.00  0.00      PROD C  
ATOM   1339  HN  LEU P 416      -9.310 -29.354   1.964  0.00  0.00      PROA H  
ATOM   1340  HA  LEU P 416      -9.340 -28.227   4.657  0.00  0.00      PROA H  
ATOM   1341  HB1 LEU P 416     -10.832 -30.590   3.564  0.00  0.00      PROA H  
ATOM   1342  HB2 LEU P 416     -11.558 -29.017   3.573  0.00  0.00      PROA H  
ATOM   1343  HG  LEU P 416     -10.824 -30.274   6.308  0.00  0.00      PROA H  
ATOM   1344 HD11 LEU P 416     -12.260 -28.594   7.091  0.00  0.00      PROA H  
ATOM   1345 HD12 LEU P 416     -13.074 -28.450   5.495  0.00  0.00      PROA H  
ATOM   1346 HD13 LEU P 416     -11.307 -27.823   5.790  0.00  0.00      PROA H  
ATOM   1347 HD21 LEU P 416     -13.247 -30.732   6.354  0.00  0.00      PROA H  
ATOM   1348 HD22 LEU P 416     -12.183 -31.935   5.427  0.00  0.00      PROA H  
ATOM   1349 HD23 LEU P 416     -13.349 -30.724   4.629  0.00  0.00      PROA H  
ATOM   1350  HN  LEU P 416      29.757  -9.941  -0.166  0.00  0.00      PROB H  
ATOM   1351  HA  LEU P 416      28.344 -10.080   2.250  0.00  0.00      PROB H  
ATOM   1352  HB1 LEU P 416      29.952 -12.254   2.581  0.00  0.00      PROB H  
ATOM   1353  HB2 LEU P 416      30.490 -11.825   0.929  0.00  0.00      PROB H  
ATOM   1354  HG  LEU P 416      28.566 -12.526  -0.048  0.00  0.00      PROB H  
ATOM   1355 HD11 LEU P 416      27.810 -14.717   0.973  0.00  0.00      PROB H  
ATOM   1356 HD12 LEU P 416      28.772 -14.211   2.421  0.00  0.00      PROB H  
ATOM   1357 HD13 LEU P 416      29.628 -14.430   0.857  0.00  0.00      PROB H  
ATOM   1358 HD21 LEU P 416      26.879 -11.165   0.624  0.00  0.00      PROB H  
ATOM   1359 HD22 LEU P 416      26.992 -11.835   2.369  0.00  0.00      PROB H  
ATOM   1360 HD23 LEU P 416      26.237 -12.750   0.942  0.00  0.00      PROB H  
ATOM   1361  HN  LEU P 416      11.933  30.005  -2.190  0.00  0.00      PROC H  
ATOM   1362  HA  LEU P 416      12.148  28.931   0.591  0.00  0.00      PROC H  
ATOM   1363  HB1 LEU P 416      13.427  31.205  -0.756  0.00  0.00      PROC H  
ATOM   1364  HB2 LEU P 416      14.203  29.725  -0.562  0.00  0.00      PROC H  
ATOM   1365  HG  LEU P 416      13.891  31.777   1.607  0.00  0.00      PROC H  
ATOM   1366 HD11 LEU P 416      12.974  29.516   2.656  0.00  0.00      PROC H  
ATOM   1367 HD12 LEU P 416      14.432  30.123   3.449  0.00  0.00      PROC H  
ATOM   1368 HD13 LEU P 416      14.489  28.720   2.257  0.00  0.00      PROC H  
ATOM   1369 HD21 LEU P 416      16.041  31.669   0.285  0.00  0.00      PROC H  
ATOM   1370 HD22 LEU P 416      16.171  29.922   0.678  0.00  0.00      PROC H  
ATOM   1371 HD23 LEU P 416      16.197  31.260   2.003  0.00  0.00      PROC H  
ATOM   1372  HN  LEU P 416     -31.339   8.560  -1.630  0.00  0.00      PROD H  
ATOM   1373  HA  LEU P 416     -29.772   8.577   0.776  0.00  0.00      PROD H  
ATOM   1374  HB1 LEU P 416     -32.300  10.142   0.395  0.00  0.00      PROD H  
ATOM   1375  HB2 LEU P 416     -30.758  10.731  -0.374  0.00  0.00      PROD H  
ATOM   1376  HG  LEU P 416     -30.828  10.474   2.691  0.00  0.00      PROD H  
ATOM   1377 HD11 LEU P 416     -28.835  11.538   0.634  0.00  0.00      PROD H  
ATOM   1378 HD12 LEU P 416     -28.504  10.242   1.878  0.00  0.00      PROD H  
ATOM   1379 HD13 LEU P 416     -28.871  12.031   2.327  0.00  0.00      PROD H  
ATOM   1380 HD21 LEU P 416     -31.202  12.933   0.887  0.00  0.00      PROD H  
ATOM   1381 HD22 LEU P 416     -31.074  12.888   2.709  0.00  0.00      PROD H  
ATOM   1382 HD23 LEU P 416     -32.411  12.034   1.823  0.00  0.00      PROD H  
ATOM   1383  N   LEU P 417      -7.778 -31.147   4.556  0.00  0.00      PROA N  
ATOM   1384  N   LEU P 417      31.405  -8.867   2.709  0.00  0.00      PROB N  
ATOM   1385  N   LEU P 417      10.614  31.913   0.290  0.00  0.00      PROC N  
ATOM   1386  N   LEU P 417     -32.805   7.500   1.104  0.00  0.00      PROD N  
ATOM   1387  CA  LEU P 417      -6.821 -31.885   5.286  0.00  0.00      PROA C  
ATOM   1388  CA  LEU P 417      32.258  -8.069   3.562  0.00  0.00      PROB C  
ATOM   1389  CA  LEU P 417       9.640  32.743   0.981  0.00  0.00      PROC C  
ATOM   1390  CA  LEU P 417     -33.713   6.756   1.981  0.00  0.00      PROD C  
ATOM   1391  C   LEU P 417      -5.609 -31.104   5.685  0.00  0.00      PROA C  
ATOM   1392  C   LEU P 417      31.780  -6.632   3.877  0.00  0.00      PROB C  
ATOM   1393  C   LEU P 417       8.392  31.957   1.332  0.00  0.00      PROC C  
ATOM   1394  C   LEU P 417     -33.092   5.387   2.403  0.00  0.00      PROD C  
ATOM   1395  O   LEU P 417      -5.170 -31.142   6.832  0.00  0.00      PROA O  
ATOM   1396  O   LEU P 417      32.000  -6.176   4.978  0.00  0.00      PROB O  
ATOM   1397  O   LEU P 417       7.828  32.067   2.460  0.00  0.00      PROC O  
ATOM   1398  O   LEU P 417     -33.035   5.006   3.585  0.00  0.00      PROD O  
ATOM   1399  CB  LEU P 417      -6.255 -33.191   4.626  0.00  0.00      PROA C  
ATOM   1400  CG  LEU P 417      -7.319 -34.240   4.216  0.00  0.00      PROA C  
ATOM   1401  CD1 LEU P 417      -6.587 -35.596   4.054  0.00  0.00      PROA C  
ATOM   1402  CD2 LEU P 417      -8.507 -34.433   5.191  0.00  0.00      PROA C  
ATOM   1403  CB  LEU P 417      33.783  -8.073   3.071  0.00  0.00      PROB C  
ATOM   1404  CG  LEU P 417      34.416  -9.509   3.029  0.00  0.00      PROB C  
ATOM   1405  CD1 LEU P 417      35.866  -9.462   2.555  0.00  0.00      PROB C  
ATOM   1406  CD2 LEU P 417      34.375 -10.304   4.327  0.00  0.00      PROB C  
ATOM   1407  CB  LEU P 417       9.230  34.088   0.221  0.00  0.00      PROC C  
ATOM   1408  CG  LEU P 417      10.464  34.914  -0.115  0.00  0.00      PROC C  
ATOM   1409  CD1 LEU P 417       9.867  36.306  -0.465  0.00  0.00      PROC C  
ATOM   1410  CD2 LEU P 417      11.559  35.106   0.912  0.00  0.00      PROC C  
ATOM   1411  CB  LEU P 417     -35.130   6.591   1.312  0.00  0.00      PROD C  
ATOM   1412  CG  LEU P 417     -36.050   7.807   1.077  0.00  0.00      PROD C  
ATOM   1413  CD1 LEU P 417     -37.233   7.330   0.200  0.00  0.00      PROD C  
ATOM   1414  CD2 LEU P 417     -36.564   8.459   2.351  0.00  0.00      PROD C  
ATOM   1415  HN  LEU P 417      -8.079 -31.433   3.650  0.00  0.00      PROA H  
ATOM   1416  HA  LEU P 417      -7.285 -32.252   6.190  0.00  0.00      PROA H  
ATOM   1417  HB1 LEU P 417      -5.534 -33.655   5.332  0.00  0.00      PROA H  
ATOM   1418  HB2 LEU P 417      -5.685 -32.846   3.737  0.00  0.00      PROA H  
ATOM   1419  HG  LEU P 417      -7.695 -33.909   3.225  0.00  0.00      PROA H  
ATOM   1420 HD11 LEU P 417      -5.699 -35.420   3.409  0.00  0.00      PROA H  
ATOM   1421 HD12 LEU P 417      -7.045 -36.524   3.649  0.00  0.00      PROA H  
ATOM   1422 HD13 LEU P 417      -6.138 -35.983   4.994  0.00  0.00      PROA H  
ATOM   1423 HD21 LEU P 417      -9.060 -33.475   5.292  0.00  0.00      PROA H  
ATOM   1424 HD22 LEU P 417      -8.083 -34.760   6.165  0.00  0.00      PROA H  
ATOM   1425 HD23 LEU P 417      -9.108 -35.304   4.852  0.00  0.00      PROA H  
ATOM   1426  HN  LEU P 417      31.516  -8.765   1.724  0.00  0.00      PROB H  
ATOM   1427  HA  LEU P 417      32.276  -8.536   4.536  0.00  0.00      PROB H  
ATOM   1428  HB1 LEU P 417      34.318  -7.432   3.804  0.00  0.00      PROB H  
ATOM   1429  HB2 LEU P 417      33.799  -7.475   2.134  0.00  0.00      PROB H  
ATOM   1430  HG  LEU P 417      33.864 -10.115   2.279  0.00  0.00      PROB H  
ATOM   1431 HD11 LEU P 417      36.272 -10.494   2.491  0.00  0.00      PROB H  
ATOM   1432 HD12 LEU P 417      36.458  -8.974   3.359  0.00  0.00      PROB H  
ATOM   1433 HD13 LEU P 417      35.945  -8.980   1.557  0.00  0.00      PROB H  
ATOM   1434 HD21 LEU P 417      33.463 -10.227   4.957  0.00  0.00      PROB H  
ATOM   1435 HD22 LEU P 417      35.194  -9.992   5.010  0.00  0.00      PROB H  
ATOM   1436 HD23 LEU P 417      34.483 -11.383   4.083  0.00  0.00      PROB H  
ATOM   1437  HN  LEU P 417      10.845  32.130  -0.656  0.00  0.00      PROC H  
ATOM   1438  HA  LEU P 417      10.068  33.079   1.914  0.00  0.00      PROC H  
ATOM   1439  HB1 LEU P 417       8.524  34.570   0.931  0.00  0.00      PROC H  
ATOM   1440  HB2 LEU P 417       8.708  33.679  -0.671  0.00  0.00      PROC H  
ATOM   1441  HG  LEU P 417      10.937  34.391  -0.974  0.00  0.00      PROC H  
ATOM   1442 HD11 LEU P 417      10.614  37.095  -0.699  0.00  0.00      PROC H  
ATOM   1443 HD12 LEU P 417       9.195  36.659   0.346  0.00  0.00      PROC H  
ATOM   1444 HD13 LEU P 417       9.427  36.190  -1.479  0.00  0.00      PROC H  
ATOM   1445 HD21 LEU P 417      12.372  35.723   0.473  0.00  0.00      PROC H  
ATOM   1446 HD22 LEU P 417      12.166  34.204   1.139  0.00  0.00      PROC H  
ATOM   1447 HD23 LEU P 417      11.215  35.621   1.834  0.00  0.00      PROC H  
ATOM   1448  HN  LEU P 417     -33.102   7.791   0.198  0.00  0.00      PROD H  
ATOM   1449  HA  LEU P 417     -33.799   7.351   2.878  0.00  0.00      PROD H  
ATOM   1450  HB1 LEU P 417     -35.798   5.997   1.971  0.00  0.00      PROD H  
ATOM   1451  HB2 LEU P 417     -35.167   6.179   0.280  0.00  0.00      PROD H  
ATOM   1452  HG  LEU P 417     -35.506   8.543   0.449  0.00  0.00      PROD H  
ATOM   1453 HD11 LEU P 417     -36.987   7.085  -0.855  0.00  0.00      PROD H  
ATOM   1454 HD12 LEU P 417     -38.047   8.086   0.206  0.00  0.00      PROD H  
ATOM   1455 HD13 LEU P 417     -37.652   6.366   0.559  0.00  0.00      PROD H  
ATOM   1456 HD21 LEU P 417     -37.307   7.822   2.876  0.00  0.00      PROD H  
ATOM   1457 HD22 LEU P 417     -37.145   9.388   2.165  0.00  0.00      PROD H  
ATOM   1458 HD23 LEU P 417     -35.750   8.751   3.048  0.00  0.00      PROD H  
ATOM   1459  N   VAL P 418      -4.960 -30.308   4.728  0.00  0.00      PROA N  
ATOM   1460  N   VAL P 418      31.144  -5.974   2.894  0.00  0.00      PROB N  
ATOM   1461  N   VAL P 418       7.845  31.071   0.387  0.00  0.00      PROC N  
ATOM   1462  N   VAL P 418     -32.545   4.681   1.392  0.00  0.00      PROD N  
ATOM   1463  CA  VAL P 418      -3.858 -29.438   5.013  0.00  0.00      PROA C  
ATOM   1464  CA  VAL P 418      30.410  -4.732   3.135  0.00  0.00      PROB C  
ATOM   1465  CA  VAL P 418       6.688  30.241   0.731  0.00  0.00      PROC C  
ATOM   1466  CA  VAL P 418     -31.802   3.430   1.641  0.00  0.00      PROD C  
ATOM   1467  C   VAL P 418      -4.122 -28.379   6.072  0.00  0.00      PROA C  
ATOM   1468  C   VAL P 418      29.197  -4.912   4.145  0.00  0.00      PROB C  
ATOM   1469  C   VAL P 418       6.842  29.202   1.906  0.00  0.00      PROC C  
ATOM   1470  C   VAL P 418     -30.603   3.563   2.556  0.00  0.00      PROD C  
ATOM   1471  O   VAL P 418      -3.307 -28.233   6.972  0.00  0.00      PROA O  
ATOM   1472  O   VAL P 418      28.986  -4.125   5.047  0.00  0.00      PROB O  
ATOM   1473  O   VAL P 418       6.027  29.218   2.823  0.00  0.00      PROC O  
ATOM   1474  O   VAL P 418     -30.529   2.757   3.475  0.00  0.00      PROD O  
ATOM   1475  CB  VAL P 418      -3.362 -28.751   3.690  0.00  0.00      PROA C  
ATOM   1476  CG1 VAL P 418      -2.224 -27.745   3.941  0.00  0.00      PROA C  
ATOM   1477  CG2 VAL P 418      -2.878 -29.865   2.642  0.00  0.00      PROA C  
ATOM   1478  CB  VAL P 418      29.970  -4.037   1.799  0.00  0.00      PROB C  
ATOM   1479  CG1 VAL P 418      29.163  -2.818   2.047  0.00  0.00      PROB C  
ATOM   1480  CG2 VAL P 418      31.277  -3.569   1.057  0.00  0.00      PROB C  
ATOM   1481  CB  VAL P 418       6.120  29.456  -0.430  0.00  0.00      PROC C  
ATOM   1482  CG1 VAL P 418       4.982  28.521  -0.048  0.00  0.00      PROC C  
ATOM   1483  CG2 VAL P 418       5.409  30.459  -1.337  0.00  0.00      PROC C  
ATOM   1484  CB  VAL P 418     -31.395   2.741   0.412  0.00  0.00      PROD C  
ATOM   1485  CG1 VAL P 418     -30.599   1.385   0.600  0.00  0.00      PROD C  
ATOM   1486  CG2 VAL P 418     -32.634   2.317  -0.353  0.00  0.00      PROD C  
ATOM   1487  HN  VAL P 418      -5.343 -30.258   3.809  0.00  0.00      PROA H  
ATOM   1488  HA  VAL P 418      -3.012 -29.934   5.465  0.00  0.00      PROA H  
ATOM   1489  HB  VAL P 418      -4.297 -28.324   3.269  0.00  0.00      PROA H  
ATOM   1490 HG11 VAL P 418      -1.822 -27.449   2.948  0.00  0.00      PROA H  
ATOM   1491 HG12 VAL P 418      -1.396 -28.153   4.559  0.00  0.00      PROA H  
ATOM   1492 HG13 VAL P 418      -2.603 -26.837   4.457  0.00  0.00      PROA H  
ATOM   1493 HG21 VAL P 418      -2.912 -29.584   1.568  0.00  0.00      PROA H  
ATOM   1494 HG22 VAL P 418      -3.433 -30.822   2.748  0.00  0.00      PROA H  
ATOM   1495 HG23 VAL P 418      -1.771 -29.909   2.721  0.00  0.00      PROA H  
ATOM   1496  HN  VAL P 418      31.070  -6.399   1.995  0.00  0.00      PROB H  
ATOM   1497  HA  VAL P 418      31.154  -4.102   3.599  0.00  0.00      PROB H  
ATOM   1498  HB  VAL P 418      29.487  -4.758   1.106  0.00  0.00      PROB H  
ATOM   1499 HG11 VAL P 418      28.144  -3.060   2.420  0.00  0.00      PROB H  
ATOM   1500 HG12 VAL P 418      29.094  -2.338   1.047  0.00  0.00      PROB H  
ATOM   1501 HG13 VAL P 418      29.605  -2.128   2.796  0.00  0.00      PROB H  
ATOM   1502 HG21 VAL P 418      31.854  -4.446   0.691  0.00  0.00      PROB H  
ATOM   1503 HG22 VAL P 418      31.881  -3.015   1.807  0.00  0.00      PROB H  
ATOM   1504 HG23 VAL P 418      30.986  -2.946   0.184  0.00  0.00      PROB H  
ATOM   1505  HN  VAL P 418       8.198  31.060  -0.546  0.00  0.00      PROC H  
ATOM   1506  HA  VAL P 418       5.862  30.859   1.050  0.00  0.00      PROC H  
ATOM   1507  HB  VAL P 418       6.844  28.859  -1.026  0.00  0.00      PROC H  
ATOM   1508 HG11 VAL P 418       5.389  27.599   0.420  0.00  0.00      PROC H  
ATOM   1509 HG12 VAL P 418       4.405  28.262  -0.962  0.00  0.00      PROC H  
ATOM   1510 HG13 VAL P 418       4.261  28.879   0.717  0.00  0.00      PROC H  
ATOM   1511 HG21 VAL P 418       5.896  31.438  -1.533  0.00  0.00      PROC H  
ATOM   1512 HG22 VAL P 418       4.400  30.646  -0.910  0.00  0.00      PROC H  
ATOM   1513 HG23 VAL P 418       5.327  30.062  -2.371  0.00  0.00      PROC H  
ATOM   1514  HN  VAL P 418     -32.683   4.984   0.453  0.00  0.00      PROD H  
ATOM   1515  HA  VAL P 418     -32.532   2.792   2.118  0.00  0.00      PROD H  
ATOM   1516  HB  VAL P 418     -30.808   3.445  -0.215  0.00  0.00      PROD H  
ATOM   1517 HG11 VAL P 418     -29.880   1.424   1.446  0.00  0.00      PROD H  
ATOM   1518 HG12 VAL P 418     -30.065   1.139  -0.342  0.00  0.00      PROD H  
ATOM   1519 HG13 VAL P 418     -31.374   0.619   0.817  0.00  0.00      PROD H  
ATOM   1520 HG21 VAL P 418     -32.271   2.063  -1.372  0.00  0.00      PROD H  
ATOM   1521 HG22 VAL P 418     -33.276   3.210  -0.510  0.00  0.00      PROD H  
ATOM   1522 HG23 VAL P 418     -33.216   1.504   0.131  0.00  0.00      PROD H  
ATOM   1523  N   ILE P 419      -5.263 -27.710   6.026  0.00  0.00      PROA N  
ATOM   1524  N   ILE P 419      28.469  -6.077   3.962  0.00  0.00      PROB N  
ATOM   1525  N   ILE P 419       7.943  28.461   1.867  0.00  0.00      PROC N  
ATOM   1526  N   ILE P 419     -29.712   4.539   2.423  0.00  0.00      PROD N  
ATOM   1527  CA  ILE P 419      -5.805 -26.896   7.120  0.00  0.00      PROA C  
ATOM   1528  CA  ILE P 419      27.418  -6.598   4.888  0.00  0.00      PROB C  
ATOM   1529  CA  ILE P 419       8.292  27.638   3.051  0.00  0.00      PROC C  
ATOM   1530  CA  ILE P 419     -28.645   4.863   3.313  0.00  0.00      PROD C  
ATOM   1531  C   ILE P 419      -6.042 -27.687   8.475  0.00  0.00      PROA C  
ATOM   1532  C   ILE P 419      28.044  -6.748   6.362  0.00  0.00      PROB C  
ATOM   1533  C   ILE P 419       8.365  28.401   4.321  0.00  0.00      PROC C  
ATOM   1534  C   ILE P 419     -29.156   5.156   4.682  0.00  0.00      PROD C  
ATOM   1535  O   ILE P 419      -5.585 -27.339   9.582  0.00  0.00      PROA O  
ATOM   1536  O   ILE P 419      27.527  -6.104   7.287  0.00  0.00      PROB O  
ATOM   1537  O   ILE P 419       7.759  27.954   5.370  0.00  0.00      PROC O  
ATOM   1538  O   ILE P 419     -28.823   4.651   5.725  0.00  0.00      PROD O  
ATOM   1539  CB  ILE P 419      -7.017 -26.129   6.657  0.00  0.00      PROA C  
ATOM   1540  CG2 ILE P 419      -7.449 -25.260   7.759  0.00  0.00      PROA C  
ATOM   1541  CG1 ILE P 419      -6.740 -25.282   5.362  0.00  0.00      PROA C  
ATOM   1542  CD  ILE P 419      -5.486 -24.414   5.172  0.00  0.00      PROA C  
ATOM   1543  CB  ILE P 419      26.803  -7.869   4.288  0.00  0.00      PROB C  
ATOM   1544  CG2 ILE P 419      26.084  -8.679   5.461  0.00  0.00      PROB C  
ATOM   1545  CG1 ILE P 419      25.842  -7.456   3.136  0.00  0.00      PROB C  
ATOM   1546  CD  ILE P 419      25.503  -8.625   2.203  0.00  0.00      PROB C  
ATOM   1547  CB  ILE P 419       9.494  26.749   2.708  0.00  0.00      PROC C  
ATOM   1548  CG2 ILE P 419      10.007  25.863   3.990  0.00  0.00      PROC C  
ATOM   1549  CG1 ILE P 419       9.166  25.798   1.584  0.00  0.00      PROC C  
ATOM   1550  CD  ILE P 419      10.417  25.336   0.710  0.00  0.00      PROC C  
ATOM   1551  CB  ILE P 419     -27.727   5.914   2.804  0.00  0.00      PROD C  
ATOM   1552  CG2 ILE P 419     -26.696   6.191   3.904  0.00  0.00      PROD C  
ATOM   1553  CG1 ILE P 419     -26.937   5.567   1.595  0.00  0.00      PROD C  
ATOM   1554  CD  ILE P 419     -26.548   6.734   0.753  0.00  0.00      PROD C  
ATOM   1555  HN  ILE P 419      -5.799 -27.696   5.186  0.00  0.00      PROA H  
ATOM   1556  HA  ILE P 419      -5.050 -26.184   7.418  0.00  0.00      PROA H  
ATOM   1557  HB  ILE P 419      -7.692 -26.953   6.340  0.00  0.00      PROA H  
ATOM   1558 HG21 ILE P 419      -6.565 -24.627   7.989  0.00  0.00      PROA H  
ATOM   1559 HG22 ILE P 419      -7.846 -25.812   8.637  0.00  0.00      PROA H  
ATOM   1560 HG23 ILE P 419      -8.222 -24.535   7.426  0.00  0.00      PROA H  
ATOM   1561 HG11 ILE P 419      -7.565 -24.549   5.232  0.00  0.00      PROA H  
ATOM   1562 HG12 ILE P 419      -6.808 -25.940   4.469  0.00  0.00      PROA H  
ATOM   1563  HD1 ILE P 419      -4.495 -24.914   5.207  0.00  0.00      PROA H  
ATOM   1564  HD2 ILE P 419      -5.606 -23.630   5.950  0.00  0.00      PROA H  
ATOM   1565  HD3 ILE P 419      -5.601 -23.914   4.187  0.00  0.00      PROA H  
ATOM   1566  HN  ILE P 419      28.557  -6.564   3.096  0.00  0.00      PROB H  
ATOM   1567  HA  ILE P 419      26.690  -5.803   4.948  0.00  0.00      PROB H  
ATOM   1568  HB  ILE P 419      27.519  -8.576   3.816  0.00  0.00      PROB H  
ATOM   1569 HG21 ILE P 419      25.447  -8.069   6.137  0.00  0.00      PROB H  
ATOM   1570 HG22 ILE P 419      26.798  -9.230   6.110  0.00  0.00      PROB H  
ATOM   1571 HG23 ILE P 419      25.527  -9.504   4.968  0.00  0.00      PROB H  
ATOM   1572 HG11 ILE P 419      26.230  -6.639   2.491  0.00  0.00      PROB H  
ATOM   1573 HG12 ILE P 419      24.911  -7.013   3.551  0.00  0.00      PROB H  
ATOM   1574  HD1 ILE P 419      24.840  -8.121   1.467  0.00  0.00      PROB H  
ATOM   1575  HD2 ILE P 419      24.913  -9.378   2.768  0.00  0.00      PROB H  
ATOM   1576  HD3 ILE P 419      26.425  -8.995   1.705  0.00  0.00      PROB H  
ATOM   1577  HN  ILE P 419       8.479  28.449   1.026  0.00  0.00      PROC H  
ATOM   1578  HA  ILE P 419       7.501  26.923   3.225  0.00  0.00      PROC H  
ATOM   1579  HB  ILE P 419      10.350  27.429   2.510  0.00  0.00      PROC H  
ATOM   1580 HG21 ILE P 419       9.074  25.406   4.381  0.00  0.00      PROC H  
ATOM   1581 HG22 ILE P 419      10.477  26.537   4.737  0.00  0.00      PROC H  
ATOM   1582 HG23 ILE P 419      10.657  25.073   3.557  0.00  0.00      PROC H  
ATOM   1583 HG11 ILE P 419       8.482  26.254   0.836  0.00  0.00      PROC H  
ATOM   1584 HG12 ILE P 419       8.701  24.885   2.012  0.00  0.00      PROC H  
ATOM   1585  HD1 ILE P 419      11.032  24.766   1.439  0.00  0.00      PROC H  
ATOM   1586  HD2 ILE P 419      11.000  26.240   0.433  0.00  0.00      PROC H  
ATOM   1587  HD3 ILE P 419      10.071  24.748  -0.167  0.00  0.00      PROC H  
ATOM   1588  HN  ILE P 419     -29.909   5.204   1.707  0.00  0.00      PROD H  
ATOM   1589  HA  ILE P 419     -28.041   3.969   3.356  0.00  0.00      PROD H  
ATOM   1590  HB  ILE P 419     -28.202   6.893   2.580  0.00  0.00      PROD H  
ATOM   1591 HG21 ILE P 419     -25.889   6.849   3.515  0.00  0.00      PROD H  
ATOM   1592 HG22 ILE P 419     -26.198   5.279   4.299  0.00  0.00      PROD H  
ATOM   1593 HG23 ILE P 419     -27.163   6.687   4.781  0.00  0.00      PROD H  
ATOM   1594 HG11 ILE P 419     -27.634   5.030   0.917  0.00  0.00      PROD H  
ATOM   1595 HG12 ILE P 419     -26.112   4.876   1.869  0.00  0.00      PROD H  
ATOM   1596  HD1 ILE P 419     -25.950   7.449   1.357  0.00  0.00      PROD H  
ATOM   1597  HD2 ILE P 419     -27.399   7.351   0.392  0.00  0.00      PROD H  
ATOM   1598  HD3 ILE P 419     -25.857   6.437  -0.065  0.00  0.00      PROD H  
ATOM   1599  N   TYR P 420      -6.731 -28.852   8.451  0.00  0.00      PROA N  
ATOM   1600  N   TYR P 420      29.189  -7.449   6.512  0.00  0.00      PROB N  
ATOM   1601  N   TYR P 420       9.024  29.587   4.336  0.00  0.00      PROC N  
ATOM   1602  N   TYR P 420     -30.136   6.082   4.742  0.00  0.00      PROD N  
ATOM   1603  CA  TYR P 420      -6.923 -29.552   9.673  0.00  0.00      PROA C  
ATOM   1604  CA  TYR P 420      30.053  -7.587   7.702  0.00  0.00      PROB C  
ATOM   1605  CA  TYR P 420       9.057  30.486   5.522  0.00  0.00      PROC C  
ATOM   1606  CA  TYR P 420     -30.838   6.587   5.972  0.00  0.00      PROD C  
ATOM   1607  C   TYR P 420      -5.646 -30.025  10.261  0.00  0.00      PROA C  
ATOM   1608  C   TYR P 420      30.544  -6.232   8.231  0.00  0.00      PROB C  
ATOM   1609  C   TYR P 420       7.672  30.789   6.017  0.00  0.00      PROC C  
ATOM   1610  C   TYR P 420     -31.270   5.422   6.835  0.00  0.00      PROD C  
ATOM   1611  O   TYR P 420      -5.323 -29.826  11.416  0.00  0.00      PROA O  
ATOM   1612  O   TYR P 420      30.556  -5.966   9.460  0.00  0.00      PROB O  
ATOM   1613  O   TYR P 420       7.329  30.441   7.119  0.00  0.00      PROC O  
ATOM   1614  O   TYR P 420     -31.098   5.421   8.042  0.00  0.00      PROD O  
ATOM   1615  CB  TYR P 420      -7.866 -30.768   9.444  0.00  0.00      PROA C  
ATOM   1616  CG  TYR P 420      -8.135 -31.490  10.710  0.00  0.00      PROA C  
ATOM   1617  CD1 TYR P 420      -8.829 -30.902  11.754  0.00  0.00      PROA C  
ATOM   1618  CE1 TYR P 420      -8.779 -31.394  12.986  0.00  0.00      PROA C  
ATOM   1619  CZ  TYR P 420      -8.097 -32.550  13.287  0.00  0.00      PROA C  
ATOM   1620  OH  TYR P 420      -8.266 -33.064  14.545  0.00  0.00      PROA O  
ATOM   1621  CD2 TYR P 420      -7.535 -32.732  10.944  0.00  0.00      PROA C  
ATOM   1622  CE2 TYR P 420      -7.438 -33.248  12.261  0.00  0.00      PROA C  
ATOM   1623  CB  TYR P 420      31.168  -8.632   7.454  0.00  0.00      PROB C  
ATOM   1624  CG  TYR P 420      32.332  -8.635   8.559  0.00  0.00      PROB C  
ATOM   1625  CD1 TYR P 420      31.976  -8.552   9.880  0.00  0.00      PROB C  
ATOM   1626  CE1 TYR P 420      32.978  -8.429  10.891  0.00  0.00      PROB C  
ATOM   1627  CZ  TYR P 420      34.345  -8.203  10.541  0.00  0.00      PROB C  
ATOM   1628  OH  TYR P 420      35.357  -8.092  11.532  0.00  0.00      PROB O  
ATOM   1629  CD2 TYR P 420      33.700  -8.442   8.186  0.00  0.00      PROB C  
ATOM   1630  CE2 TYR P 420      34.733  -8.236   9.137  0.00  0.00      PROB C  
ATOM   1631  CB  TYR P 420       9.829  31.791   5.347  0.00  0.00      PROC C  
ATOM   1632  CG  TYR P 420       9.625  32.778   6.427  0.00  0.00      PROC C  
ATOM   1633  CD1 TYR P 420       8.983  34.003   6.071  0.00  0.00      PROC C  
ATOM   1634  CE1 TYR P 420       8.870  35.020   6.956  0.00  0.00      PROC C  
ATOM   1635  CZ  TYR P 420       9.343  34.791   8.254  0.00  0.00      PROC C  
ATOM   1636  OH  TYR P 420       9.220  35.833   9.255  0.00  0.00      PROC O  
ATOM   1637  CD2 TYR P 420      10.283  32.675   7.712  0.00  0.00      PROC C  
ATOM   1638  CE2 TYR P 420      10.054  33.704   8.679  0.00  0.00      PROC C  
ATOM   1639  CB  TYR P 420     -32.073   7.496   5.668  0.00  0.00      PROD C  
ATOM   1640  CG  TYR P 420     -33.048   7.793   6.797  0.00  0.00      PROD C  
ATOM   1641  CD1 TYR P 420     -32.855   8.953   7.526  0.00  0.00      PROD C  
ATOM   1642  CE1 TYR P 420     -33.699   9.149   8.668  0.00  0.00      PROD C  
ATOM   1643  CZ  TYR P 420     -34.569   8.111   9.062  0.00  0.00      PROD C  
ATOM   1644  OH  TYR P 420     -35.525   8.337  10.090  0.00  0.00      PROD O  
ATOM   1645  CD2 TYR P 420     -34.088   6.840   7.059  0.00  0.00      PROD C  
ATOM   1646  CE2 TYR P 420     -34.861   6.985   8.215  0.00  0.00      PROD C  
ATOM   1647  HN  TYR P 420      -7.203 -29.055   7.597  0.00  0.00      PROA H  
ATOM   1648  HA  TYR P 420      -7.387 -28.855  10.355  0.00  0.00      PROA H  
ATOM   1649  HB1 TYR P 420      -7.440 -31.521   8.747  0.00  0.00      PROA H  
ATOM   1650  HB2 TYR P 420      -8.892 -30.520   9.098  0.00  0.00      PROA H  
ATOM   1651  HD1 TYR P 420      -9.297 -29.985  11.427  0.00  0.00      PROA H  
ATOM   1652  HE1 TYR P 420      -9.485 -30.963  13.681  0.00  0.00      PROA H  
ATOM   1653  HH  TYR P 420      -7.523 -33.643  14.731  0.00  0.00      PROA H  
ATOM   1654  HD2 TYR P 420      -6.998 -33.340  10.230  0.00  0.00      PROA H  
ATOM   1655  HE2 TYR P 420      -7.046 -34.228  12.491  0.00  0.00      PROA H  
ATOM   1656  HN  TYR P 420      29.589  -7.906   5.721  0.00  0.00      PROB H  
ATOM   1657  HA  TYR P 420      29.441  -7.836   8.556  0.00  0.00      PROB H  
ATOM   1658  HB1 TYR P 420      31.726  -8.470   6.507  0.00  0.00      PROB H  
ATOM   1659  HB2 TYR P 420      30.726  -9.651   7.479  0.00  0.00      PROB H  
ATOM   1660  HD1 TYR P 420      30.938  -8.701  10.139  0.00  0.00      PROB H  
ATOM   1661  HE1 TYR P 420      32.805  -8.436  11.957  0.00  0.00      PROB H  
ATOM   1662  HH  TYR P 420      36.046  -7.481  11.259  0.00  0.00      PROB H  
ATOM   1663  HD2 TYR P 420      33.998  -8.464   7.148  0.00  0.00      PROB H  
ATOM   1664  HE2 TYR P 420      35.729  -7.953   8.830  0.00  0.00      PROB H  
ATOM   1665  HN  TYR P 420       9.671  29.827   3.617  0.00  0.00      PROC H  
ATOM   1666  HA  TYR P 420       9.559  29.966   6.325  0.00  0.00      PROC H  
ATOM   1667  HB1 TYR P 420       9.553  32.174   4.341  0.00  0.00      PROC H  
ATOM   1668  HB2 TYR P 420      10.928  31.660   5.438  0.00  0.00      PROC H  
ATOM   1669  HD1 TYR P 420       8.749  34.134   5.024  0.00  0.00      PROC H  
ATOM   1670  HE1 TYR P 420       8.375  35.931   6.655  0.00  0.00      PROC H  
ATOM   1671  HH  TYR P 420       8.545  36.457   8.977  0.00  0.00      PROC H  
ATOM   1672  HD2 TYR P 420      10.873  31.853   8.087  0.00  0.00      PROC H  
ATOM   1673  HE2 TYR P 420      10.535  33.632   9.643  0.00  0.00      PROC H  
ATOM   1674  HN  TYR P 420     -30.474   6.557   3.933  0.00  0.00      PROD H  
ATOM   1675  HA  TYR P 420     -30.149   7.190   6.545  0.00  0.00      PROD H  
ATOM   1676  HB1 TYR P 420     -32.689   7.087   4.839  0.00  0.00      PROD H  
ATOM   1677  HB2 TYR P 420     -31.635   8.444   5.289  0.00  0.00      PROD H  
ATOM   1678  HD1 TYR P 420     -32.031   9.624   7.337  0.00  0.00      PROD H  
ATOM   1679  HE1 TYR P 420     -33.622  10.035   9.282  0.00  0.00      PROD H  
ATOM   1680  HH  TYR P 420     -35.429   9.260  10.333  0.00  0.00      PROD H  
ATOM   1681  HD2 TYR P 420     -34.217   5.996   6.397  0.00  0.00      PROD H  
ATOM   1682  HE2 TYR P 420     -35.633   6.270   8.456  0.00  0.00      PROD H  
ATOM   1683  N   THR P 421      -4.741 -30.582   9.391  0.00  0.00      PROA N  
ATOM   1684  N   THR P 421      30.966  -5.334   7.316  0.00  0.00      PROB N  
ATOM   1685  N   THR P 421       6.892  31.395   5.118  0.00  0.00      PROC N  
ATOM   1686  N   THR P 421     -31.946   4.393   6.261  0.00  0.00      PROD N  
ATOM   1687  CA  THR P 421      -3.438 -31.111   9.866  0.00  0.00      PROA C  
ATOM   1688  CA  THR P 421      31.583  -4.004   7.624  0.00  0.00      PROB C  
ATOM   1689  CA  THR P 421       5.497  31.579   5.480  0.00  0.00      PROC C  
ATOM   1690  CA  THR P 421     -32.534   3.333   7.094  0.00  0.00      PROD C  
ATOM   1691  C   THR P 421      -2.510 -29.988  10.418  0.00  0.00      PROA C  
ATOM   1692  C   THR P 421      30.530  -3.156   8.323  0.00  0.00      PROB C  
ATOM   1693  C   THR P 421       4.714  30.374   5.925  0.00  0.00      PROC C  
ATOM   1694  C   THR P 421     -31.465   2.267   7.386  0.00  0.00      PROD C  
ATOM   1695  O   THR P 421      -1.808 -30.308  11.399  0.00  0.00      PROA O  
ATOM   1696  O   THR P 421      30.714  -2.658   9.455  0.00  0.00      PROB O  
ATOM   1697  O   THR P 421       3.826  30.446   6.796  0.00  0.00      PROC O  
ATOM   1698  O   THR P 421     -31.486   1.520   8.326  0.00  0.00      PROD O  
ATOM   1699  CB  THR P 421      -2.597 -32.038   8.940  0.00  0.00      PROA C  
ATOM   1700  OG1 THR P 421      -1.763 -32.900   9.642  0.00  0.00      PROA O  
ATOM   1701  CG2 THR P 421      -1.854 -31.283   7.862  0.00  0.00      PROA C  
ATOM   1702  CB  THR P 421      32.172  -3.320   6.450  0.00  0.00      PROB C  
ATOM   1703  OG1 THR P 421      33.356  -3.983   5.911  0.00  0.00      PROB O  
ATOM   1704  CG2 THR P 421      32.607  -1.845   6.660  0.00  0.00      PROB C  
ATOM   1705  CB  THR P 421       4.700  32.043   4.249  0.00  0.00      PROC C  
ATOM   1706  OG1 THR P 421       5.339  33.161   3.637  0.00  0.00      PROC O  
ATOM   1707  CG2 THR P 421       3.246  32.494   4.535  0.00  0.00      PROC C  
ATOM   1708  CB  THR P 421     -33.827   2.763   6.334  0.00  0.00      PROD C  
ATOM   1709  OG1 THR P 421     -34.772   2.044   7.169  0.00  0.00      PROD O  
ATOM   1710  CG2 THR P 421     -33.527   1.797   5.214  0.00  0.00      PROD C  
ATOM   1711  HN  THR P 421      -4.991 -30.742   8.439  0.00  0.00      PROA H  
ATOM   1712  HA  THR P 421      -3.756 -31.732  10.691  0.00  0.00      PROA H  
ATOM   1713  HB  THR P 421      -3.280 -32.728   8.400  0.00  0.00      PROA H  
ATOM   1714  HG1 THR P 421      -2.408 -33.422  10.125  0.00  0.00      PROA H  
ATOM   1715 HG21 THR P 421      -2.499 -30.420   7.592  0.00  0.00      PROA H  
ATOM   1716 HG22 THR P 421      -1.679 -32.006   7.037  0.00  0.00      PROA H  
ATOM   1717 HG23 THR P 421      -0.904 -30.803   8.180  0.00  0.00      PROA H  
ATOM   1718  HN  THR P 421      30.857  -5.574   6.355  0.00  0.00      PROB H  
ATOM   1719  HA  THR P 421      32.356  -4.118   8.369  0.00  0.00      PROB H  
ATOM   1720  HB  THR P 421      31.383  -3.335   5.668  0.00  0.00      PROB H  
ATOM   1721  HG1 THR P 421      33.127  -4.773   5.416  0.00  0.00      PROB H  
ATOM   1722 HG21 THR P 421      33.226  -1.470   5.817  0.00  0.00      PROB H  
ATOM   1723 HG22 THR P 421      33.301  -1.697   7.515  0.00  0.00      PROB H  
ATOM   1724 HG23 THR P 421      31.702  -1.213   6.791  0.00  0.00      PROB H  
ATOM   1725  HN  THR P 421       7.203  31.673   4.212  0.00  0.00      PROC H  
ATOM   1726  HA  THR P 421       5.295  32.376   6.180  0.00  0.00      PROC H  
ATOM   1727  HB  THR P 421       4.744  31.283   3.440  0.00  0.00      PROC H  
ATOM   1728  HG1 THR P 421       6.226  32.944   3.340  0.00  0.00      PROC H  
ATOM   1729 HG21 THR P 421       3.139  33.012   5.512  0.00  0.00      PROC H  
ATOM   1730 HG22 THR P 421       2.558  31.633   4.388  0.00  0.00      PROC H  
ATOM   1731 HG23 THR P 421       2.776  33.086   3.720  0.00  0.00      PROC H  
ATOM   1732  HN  THR P 421     -32.156   4.392   5.286  0.00  0.00      PROD H  
ATOM   1733  HA  THR P 421     -32.832   3.742   8.048  0.00  0.00      PROD H  
ATOM   1734  HB  THR P 421     -34.370   3.593   5.834  0.00  0.00      PROD H  
ATOM   1735  HG1 THR P 421     -35.044   2.630   7.879  0.00  0.00      PROD H  
ATOM   1736 HG21 THR P 421     -32.898   0.934   5.519  0.00  0.00      PROD H  
ATOM   1737 HG22 THR P 421     -32.958   2.262   4.381  0.00  0.00      PROD H  
ATOM   1738 HG23 THR P 421     -34.492   1.398   4.833  0.00  0.00      PROD H  
ATOM   1739  N   ALA P 422      -2.471 -28.758   9.847  0.00  0.00      PROA N  
ATOM   1740  N   ALA P 422      29.344  -3.101   7.700  0.00  0.00      PROB N  
ATOM   1741  N   ALA P 422       4.949  29.218   5.252  0.00  0.00      PROC N  
ATOM   1742  N   ALA P 422     -30.382   2.201   6.517  0.00  0.00      PROD N  
ATOM   1743  CA  ALA P 422      -1.554 -27.801  10.357  0.00  0.00      PROA C  
ATOM   1744  CA  ALA P 422      28.192  -2.514   8.220  0.00  0.00      PROB C  
ATOM   1745  CA  ALA P 422       4.217  28.034   5.656  0.00  0.00      PROC C  
ATOM   1746  CA  ALA P 422     -29.107   1.457   6.813  0.00  0.00      PROD C  
ATOM   1747  C   ALA P 422      -2.117 -26.714  11.149  0.00  0.00      PROA C  
ATOM   1748  C   ALA P 422      27.508  -3.062   9.527  0.00  0.00      PROB C  
ATOM   1749  C   ALA P 422       4.556  27.511   7.026  0.00  0.00      PROC C  
ATOM   1750  C   ALA P 422     -28.296   2.092   7.932  0.00  0.00      PROD C  
ATOM   1751  O   ALA P 422      -1.342 -25.822  11.611  0.00  0.00      PROA O  
ATOM   1752  O   ALA P 422      26.748  -2.368  10.132  0.00  0.00      PROB O  
ATOM   1753  O   ALA P 422       3.655  27.045   7.662  0.00  0.00      PROC O  
ATOM   1754  O   ALA P 422     -27.548   1.425   8.636  0.00  0.00      PROD O  
ATOM   1755  CB  ALA P 422      -0.865 -27.137   9.132  0.00  0.00      PROA C  
ATOM   1756  CB  ALA P 422      27.149  -2.647   7.103  0.00  0.00      PROB C  
ATOM   1757  CB  ALA P 422       4.536  26.890   4.670  0.00  0.00      PROC C  
ATOM   1758  CB  ALA P 422     -28.216   1.301   5.537  0.00  0.00      PROD C  
ATOM   1759  HN  ALA P 422      -2.921 -28.686   8.960  0.00  0.00      PROA H  
ATOM   1760  HA  ALA P 422      -0.809 -28.239  11.005  0.00  0.00      PROA H  
ATOM   1761  HB1 ALA P 422      -1.658 -26.614   8.556  0.00  0.00      PROA H  
ATOM   1762  HB2 ALA P 422      -0.358 -27.787   8.387  0.00  0.00      PROA H  
ATOM   1763  HB3 ALA P 422      -0.046 -26.521   9.560  0.00  0.00      PROA H  
ATOM   1764  HN  ALA P 422      29.281  -3.369   6.742  0.00  0.00      PROB H  
ATOM   1765  HA  ALA P 422      28.377  -1.472   8.437  0.00  0.00      PROB H  
ATOM   1766  HB1 ALA P 422      26.785  -3.695   7.039  0.00  0.00      PROB H  
ATOM   1767  HB2 ALA P 422      27.510  -2.271   6.122  0.00  0.00      PROB H  
ATOM   1768  HB3 ALA P 422      26.265  -2.006   7.306  0.00  0.00      PROB H  
ATOM   1769  HN  ALA P 422       5.514  29.171   4.431  0.00  0.00      PROC H  
ATOM   1770  HA  ALA P 422       3.188  28.337   5.775  0.00  0.00      PROC H  
ATOM   1771  HB1 ALA P 422       5.640  26.811   4.574  0.00  0.00      PROC H  
ATOM   1772  HB2 ALA P 422       4.055  27.139   3.700  0.00  0.00      PROC H  
ATOM   1773  HB3 ALA P 422       4.166  25.902   5.018  0.00  0.00      PROC H  
ATOM   1774  HN  ALA P 422     -30.374   2.884   5.791  0.00  0.00      PROD H  
ATOM   1775  HA  ALA P 422     -29.321   0.468   7.189  0.00  0.00      PROD H  
ATOM   1776  HB1 ALA P 422     -28.018   2.297   5.086  0.00  0.00      PROD H  
ATOM   1777  HB2 ALA P 422     -28.846   0.928   4.701  0.00  0.00      PROD H  
ATOM   1778  HB3 ALA P 422     -27.209   0.834   5.491  0.00  0.00      PROD H  
ATOM   1779  N   VAL P 423      -3.441 -26.656  11.433  0.00  0.00      PROA N  
ATOM   1780  N   VAL P 423      27.767  -4.323   9.940  0.00  0.00      PROB N  
ATOM   1781  N   VAL P 423       5.837  27.564   7.506  0.00  0.00      PROC N  
ATOM   1782  N   VAL P 423     -28.553   3.397   8.231  0.00  0.00      PROD N  
ATOM   1783  CA  VAL P 423      -3.913 -25.803  12.580  0.00  0.00      PROA C  
ATOM   1784  CA  VAL P 423      27.230  -4.732  11.243  0.00  0.00      PROB C  
ATOM   1785  CA  VAL P 423       6.126  27.167   8.835  0.00  0.00      PROC C  
ATOM   1786  CA  VAL P 423     -27.917   3.992   9.453  0.00  0.00      PROD C  
ATOM   1787  C   VAL P 423      -3.793 -26.683  13.838  0.00  0.00      PROA C  
ATOM   1788  C   VAL P 423      28.389  -4.693  12.269  0.00  0.00      PROB C  
ATOM   1789  C   VAL P 423       5.903  28.351   9.871  0.00  0.00      PROC C  
ATOM   1790  C   VAL P 423     -28.852   3.907  10.619  0.00  0.00      PROD C  
ATOM   1791  O   VAL P 423      -3.380 -26.166  14.852  0.00  0.00      PROA O  
ATOM   1792  O   VAL P 423      28.123  -4.568  13.411  0.00  0.00      PROB O  
ATOM   1793  O   VAL P 423       5.318  28.118  10.898  0.00  0.00      PROC O  
ATOM   1794  O   VAL P 423     -28.546   3.251  11.600  0.00  0.00      PROD O  
ATOM   1795  CB  VAL P 423      -5.296 -25.192  12.348  0.00  0.00      PROA C  
ATOM   1796  CG1 VAL P 423      -5.694 -24.313  13.588  0.00  0.00      PROA C  
ATOM   1797  CG2 VAL P 423      -5.304 -24.322  11.041  0.00  0.00      PROA C  
ATOM   1798  CB  VAL P 423      26.679  -6.109  11.119  0.00  0.00      PROB C  
ATOM   1799  CG1 VAL P 423      27.787  -7.192  10.755  0.00  0.00      PROB C  
ATOM   1800  CG2 VAL P 423      25.927  -6.493  12.384  0.00  0.00      PROB C  
ATOM   1801  CB  VAL P 423       7.567  26.792   8.872  0.00  0.00      PROC C  
ATOM   1802  CG1 VAL P 423       8.051  26.487  10.312  0.00  0.00      PROC C  
ATOM   1803  CG2 VAL P 423       7.817  25.532   7.935  0.00  0.00      PROC C  
ATOM   1804  CB  VAL P 423     -27.441   5.411   9.256  0.00  0.00      PROD C  
ATOM   1805  CG1 VAL P 423     -26.884   5.996  10.565  0.00  0.00      PROD C  
ATOM   1806  CG2 VAL P 423     -26.388   5.580   8.120  0.00  0.00      PROD C  
ATOM   1807  HN  VAL P 423      -4.133 -27.171  10.934  0.00  0.00      PROA H  
ATOM   1808  HA  VAL P 423      -3.210 -25.035  12.867  0.00  0.00      PROA H  
ATOM   1809  HB  VAL P 423      -6.030 -26.012  12.197  0.00  0.00      PROA H  
ATOM   1810 HG11 VAL P 423      -5.595 -24.881  14.537  0.00  0.00      PROA H  
ATOM   1811 HG12 VAL P 423      -6.782 -24.129  13.462  0.00  0.00      PROA H  
ATOM   1812 HG13 VAL P 423      -5.096 -23.378  13.648  0.00  0.00      PROA H  
ATOM   1813 HG21 VAL P 423      -6.281 -23.799  10.971  0.00  0.00      PROA H  
ATOM   1814 HG22 VAL P 423      -5.200 -24.916  10.108  0.00  0.00      PROA H  
ATOM   1815 HG23 VAL P 423      -4.538 -23.521  11.123  0.00  0.00      PROA H  
ATOM   1816  HN  VAL P 423      28.011  -5.058   9.312  0.00  0.00      PROB H  
ATOM   1817  HA  VAL P 423      26.494  -4.021  11.589  0.00  0.00      PROB H  
ATOM   1818  HB  VAL P 423      25.975  -6.067  10.261  0.00  0.00      PROB H  
ATOM   1819 HG11 VAL P 423      27.230  -8.152  10.801  0.00  0.00      PROB H  
ATOM   1820 HG12 VAL P 423      28.678  -7.226  11.418  0.00  0.00      PROB H  
ATOM   1821 HG13 VAL P 423      28.148  -6.989   9.724  0.00  0.00      PROB H  
ATOM   1822 HG21 VAL P 423      25.041  -7.154  12.281  0.00  0.00      PROB H  
ATOM   1823 HG22 VAL P 423      25.495  -5.625  12.928  0.00  0.00      PROB H  
ATOM   1824 HG23 VAL P 423      26.593  -7.083  13.050  0.00  0.00      PROB H  
ATOM   1825  HN  VAL P 423       6.600  27.919   6.970  0.00  0.00      PROC H  
ATOM   1826  HA  VAL P 423       5.475  26.369   9.160  0.00  0.00      PROC H  
ATOM   1827  HB  VAL P 423       8.232  27.569   8.437  0.00  0.00      PROC H  
ATOM   1828 HG11 VAL P 423       8.228  27.447  10.843  0.00  0.00      PROC H  
ATOM   1829 HG12 VAL P 423       9.034  25.978  10.396  0.00  0.00      PROC H  
ATOM   1830 HG13 VAL P 423       7.314  25.959  10.954  0.00  0.00      PROC H  
ATOM   1831 HG21 VAL P 423       8.904  25.304   7.916  0.00  0.00      PROC H  
ATOM   1832 HG22 VAL P 423       7.416  25.646   6.905  0.00  0.00      PROC H  
ATOM   1833 HG23 VAL P 423       7.310  24.600   8.265  0.00  0.00      PROC H  
ATOM   1834  HN  VAL P 423     -28.880   3.975   7.487  0.00  0.00      PROD H  
ATOM   1835  HA  VAL P 423     -27.078   3.368   9.726  0.00  0.00      PROD H  
ATOM   1836  HB  VAL P 423     -28.257   6.064   8.878  0.00  0.00      PROD H  
ATOM   1837 HG11 VAL P 423     -26.650   7.065  10.373  0.00  0.00      PROD H  
ATOM   1838 HG12 VAL P 423     -25.991   5.422  10.892  0.00  0.00      PROD H  
ATOM   1839 HG13 VAL P 423     -27.673   5.967  11.346  0.00  0.00      PROD H  
ATOM   1840 HG21 VAL P 423     -25.599   4.832   8.349  0.00  0.00      PROD H  
ATOM   1841 HG22 VAL P 423     -26.044   6.631   8.011  0.00  0.00      PROD H  
ATOM   1842 HG23 VAL P 423     -26.818   5.156   7.187  0.00  0.00      PROD H  
ATOM   1843  N   PHE P 424      -4.274 -27.916  13.792  0.00  0.00      PROA N  
ATOM   1844  N   PHE P 424      29.721  -4.773  11.922  0.00  0.00      PROB N  
ATOM   1845  N   PHE P 424       6.179  29.604   9.486  0.00  0.00      PROC N  
ATOM   1846  N   PHE P 424     -30.053   4.562  10.558  0.00  0.00      PROD N  
ATOM   1847  CA  PHE P 424      -4.671 -28.552  15.019  0.00  0.00      PROA C  
ATOM   1848  CA  PHE P 424      30.787  -4.590  12.849  0.00  0.00      PROB C  
ATOM   1849  CA  PHE P 424       5.952  30.681  10.463  0.00  0.00      PROC C  
ATOM   1850  CA  PHE P 424     -31.027   4.670  11.627  0.00  0.00      PROD C  
ATOM   1851  C   PHE P 424      -3.504 -29.205  15.597  0.00  0.00      PROA C  
ATOM   1852  C   PHE P 424      30.999  -3.105  13.288  0.00  0.00      PROB C  
ATOM   1853  C   PHE P 424       4.497  31.257  10.538  0.00  0.00      PROC C  
ATOM   1854  C   PHE P 424     -31.606   3.416  12.259  0.00  0.00      PROD C  
ATOM   1855  O   PHE P 424      -3.353 -29.321  16.828  0.00  0.00      PROA O  
ATOM   1856  O   PHE P 424      31.322  -2.908  14.461  0.00  0.00      PROB O  
ATOM   1857  O   PHE P 424       4.104  31.683  11.628  0.00  0.00      PROC O  
ATOM   1858  O   PHE P 424     -31.634   3.291  13.506  0.00  0.00      PROD O  
ATOM   1859  CB  PHE P 424      -5.909 -29.467  14.785  0.00  0.00      PROA C  
ATOM   1860  CG  PHE P 424      -6.423 -30.033  16.194  0.00  0.00      PROA C  
ATOM   1861  CD1 PHE P 424      -6.904 -29.249  17.230  0.00  0.00      PROA C  
ATOM   1862  CE1 PHE P 424      -7.293 -29.718  18.442  0.00  0.00      PROA C  
ATOM   1863  CZ  PHE P 424      -7.030 -31.038  18.752  0.00  0.00      PROA C  
ATOM   1864  CD2 PHE P 424      -6.252 -31.434  16.477  0.00  0.00      PROA C  
ATOM   1865  CE2 PHE P 424      -6.554 -31.918  17.784  0.00  0.00      PROA C  
ATOM   1866  CB  PHE P 424      32.051  -5.158  12.187  0.00  0.00      PROB C  
ATOM   1867  CG  PHE P 424      33.182  -5.230  13.039  0.00  0.00      PROB C  
ATOM   1868  CD1 PHE P 424      34.449  -4.710  12.600  0.00  0.00      PROB C  
ATOM   1869  CE1 PHE P 424      35.602  -4.929  13.379  0.00  0.00      PROB C  
ATOM   1870  CZ  PHE P 424      35.506  -5.549  14.619  0.00  0.00      PROB C  
ATOM   1871  CD2 PHE P 424      33.139  -5.808  14.307  0.00  0.00      PROB C  
ATOM   1872  CE2 PHE P 424      34.290  -6.019  15.071  0.00  0.00      PROB C  
ATOM   1873  CB  PHE P 424       7.018  31.827  10.197  0.00  0.00      PROC C  
ATOM   1874  CG  PHE P 424       8.336  31.352  10.880  0.00  0.00      PROC C  
ATOM   1875  CD1 PHE P 424       8.438  31.811  12.200  0.00  0.00      PROC C  
ATOM   1876  CE1 PHE P 424       9.530  31.398  13.040  0.00  0.00      PROC C  
ATOM   1877  CZ  PHE P 424      10.561  30.607  12.470  0.00  0.00      PROC C  
ATOM   1878  CD2 PHE P 424       9.352  30.598  10.336  0.00  0.00      PROC C  
ATOM   1879  CE2 PHE P 424      10.479  30.244  11.116  0.00  0.00      PROC C  
ATOM   1880  CB  PHE P 424     -32.166   5.654  11.142  0.00  0.00      PROD C  
ATOM   1881  CG  PHE P 424     -33.329   5.935  12.134  0.00  0.00      PROD C  
ATOM   1882  CD1 PHE P 424     -34.589   5.681  11.771  0.00  0.00      PROD C  
ATOM   1883  CE1 PHE P 424     -35.642   5.956  12.697  0.00  0.00      PROD C  
ATOM   1884  CZ  PHE P 424     -35.365   6.278  14.020  0.00  0.00      PROD C  
ATOM   1885  CD2 PHE P 424     -33.000   6.370  13.460  0.00  0.00      PROD C  
ATOM   1886  CE2 PHE P 424     -34.043   6.461  14.417  0.00  0.00      PROD C  
ATOM   1887  HN  PHE P 424      -4.633 -28.318  12.953  0.00  0.00      PROA H  
ATOM   1888  HA  PHE P 424      -4.941 -27.790  15.735  0.00  0.00      PROA H  
ATOM   1889  HB1 PHE P 424      -5.589 -30.248  14.063  0.00  0.00      PROA H  
ATOM   1890  HB2 PHE P 424      -6.767 -28.879  14.395  0.00  0.00      PROA H  
ATOM   1891  HD1 PHE P 424      -6.948 -28.179  17.091  0.00  0.00      PROA H  
ATOM   1892  HE1 PHE P 424      -7.518 -29.012  19.228  0.00  0.00      PROA H  
ATOM   1893  HZ  PHE P 424      -7.357 -31.425  19.706  0.00  0.00      PROA H  
ATOM   1894  HD2 PHE P 424      -5.890 -32.248  15.866  0.00  0.00      PROA H  
ATOM   1895  HE2 PHE P 424      -6.350 -32.958  17.994  0.00  0.00      PROA H  
ATOM   1896  HN  PHE P 424      29.875  -5.006  10.965  0.00  0.00      PROB H  
ATOM   1897  HA  PHE P 424      30.678  -5.139  13.773  0.00  0.00      PROB H  
ATOM   1898  HB1 PHE P 424      32.269  -4.643  11.227  0.00  0.00      PROB H  
ATOM   1899  HB2 PHE P 424      31.743  -6.170  11.847  0.00  0.00      PROB H  
ATOM   1900  HD1 PHE P 424      34.534  -4.176  11.665  0.00  0.00      PROB H  
ATOM   1901  HE1 PHE P 424      36.546  -4.527  13.041  0.00  0.00      PROB H  
ATOM   1902  HZ  PHE P 424      36.416  -5.862  15.109  0.00  0.00      PROB H  
ATOM   1903  HD2 PHE P 424      32.210  -6.285  14.582  0.00  0.00      PROB H  
ATOM   1904  HE2 PHE P 424      34.161  -6.509  16.024  0.00  0.00      PROB H  
ATOM   1905  HN  PHE P 424       6.536  29.743   8.565  0.00  0.00      PROC H  
ATOM   1906  HA  PHE P 424       6.153  30.388  11.483  0.00  0.00      PROC H  
ATOM   1907  HB1 PHE P 424       6.737  32.804  10.644  0.00  0.00      PROC H  
ATOM   1908  HB2 PHE P 424       7.164  31.880   9.097  0.00  0.00      PROC H  
ATOM   1909  HD1 PHE P 424       7.740  32.481  12.680  0.00  0.00      PROC H  
ATOM   1910  HE1 PHE P 424       9.629  31.637  14.089  0.00  0.00      PROC H  
ATOM   1911  HZ  PHE P 424      11.416  30.313  13.060  0.00  0.00      PROC H  
ATOM   1912  HD2 PHE P 424       9.171  30.268   9.324  0.00  0.00      PROC H  
ATOM   1913  HE2 PHE P 424      11.237  29.638  10.643  0.00  0.00      PROC H  
ATOM   1914  HN  PHE P 424     -30.140   5.161   9.765  0.00  0.00      PROD H  
ATOM   1915  HA  PHE P 424     -30.513   5.266  12.367  0.00  0.00      PROD H  
ATOM   1916  HB1 PHE P 424     -32.649   5.292  10.209  0.00  0.00      PROD H  
ATOM   1917  HB2 PHE P 424     -31.683   6.621  10.885  0.00  0.00      PROD H  
ATOM   1918  HD1 PHE P 424     -34.854   5.208  10.838  0.00  0.00      PROD H  
ATOM   1919  HE1 PHE P 424     -36.668   5.675  12.507  0.00  0.00      PROD H  
ATOM   1920  HZ  PHE P 424     -36.196   6.417  14.696  0.00  0.00      PROD H  
ATOM   1921  HD2 PHE P 424     -32.051   6.306  13.972  0.00  0.00      PROD H  
ATOM   1922  HE2 PHE P 424     -33.825   6.914  15.373  0.00  0.00      PROD H  
ATOM   1923  N   THR P 425      -2.620 -29.689  14.760  0.00  0.00      PROA N  
ATOM   1924  N   THR P 425      30.739  -2.169  12.374  0.00  0.00      PROB N  
ATOM   1925  N   THR P 425       3.608  31.114   9.517  0.00  0.00      PROC N  
ATOM   1926  N   THR P 425     -31.998   2.364  11.520  0.00  0.00      PROD N  
ATOM   1927  CA  THR P 425      -1.498 -30.533  15.245  0.00  0.00      PROA C  
ATOM   1928  CA  THR P 425      30.742  -0.745  12.797  0.00  0.00      PROB C  
ATOM   1929  CA  THR P 425       2.217  31.558   9.661  0.00  0.00      PROC C  
ATOM   1930  CA  THR P 425     -32.427   1.112  12.082  0.00  0.00      PROD C  
ATOM   1931  C   THR P 425      -0.434 -29.692  15.991  0.00  0.00      PROA C  
ATOM   1932  C   THR P 425      29.774  -0.193  13.842  0.00  0.00      PROB C  
ATOM   1933  C   THR P 425       1.364  30.753  10.641  0.00  0.00      PROC C  
ATOM   1934  C   THR P 425     -31.306   0.436  12.894  0.00  0.00      PROD C  
ATOM   1935  O   THR P 425      -0.029 -30.111  17.090  0.00  0.00      PROA O  
ATOM   1936  O   THR P 425      30.287   0.471  14.766  0.00  0.00      PROB O  
ATOM   1937  O   THR P 425       0.689  31.305  11.481  0.00  0.00      PROC O  
ATOM   1938  O   THR P 425     -31.551   0.096  14.079  0.00  0.00      PROD O  
ATOM   1939  CB  THR P 425      -0.857 -31.313  14.151  0.00  0.00      PROA C  
ATOM   1940  OG1 THR P 425      -1.861 -31.865  13.369  0.00  0.00      PROA O  
ATOM   1941  CG2 THR P 425       0.064 -32.396  14.717  0.00  0.00      PROA C  
ATOM   1942  CB  THR P 425      30.587   0.199  11.571  0.00  0.00      PROB C  
ATOM   1943  OG1 THR P 425      29.549  -0.232  10.688  0.00  0.00      PROB O  
ATOM   1944  CG2 THR P 425      31.912   0.174  10.874  0.00  0.00      PROB C  
ATOM   1945  CB  THR P 425       1.421  31.677   8.313  0.00  0.00      PROC C  
ATOM   1946  OG1 THR P 425       1.816  32.863   7.621  0.00  0.00      PROC O  
ATOM   1947  CG2 THR P 425      -0.176  31.813   8.497  0.00  0.00      PROC C  
ATOM   1948  CB  THR P 425     -32.971   0.181  11.040  0.00  0.00      PROD C  
ATOM   1949  OG1 THR P 425     -34.234   0.529  10.609  0.00  0.00      PROD O  
ATOM   1950  CG2 THR P 425     -32.931  -1.328  11.364  0.00  0.00      PROD C  
ATOM   1951  HN  THR P 425      -2.836 -29.725  13.788  0.00  0.00      PROA H  
ATOM   1952  HA  THR P 425      -1.869 -31.275  15.936  0.00  0.00      PROA H  
ATOM   1953  HB  THR P 425      -0.302 -30.732  13.384  0.00  0.00      PROA H  
ATOM   1954  HG1 THR P 425      -1.895 -31.456  12.501  0.00  0.00      PROA H  
ATOM   1955 HG21 THR P 425       0.604 -32.938  13.912  0.00  0.00      PROA H  
ATOM   1956 HG22 THR P 425      -0.479 -33.131  15.349  0.00  0.00      PROA H  
ATOM   1957 HG23 THR P 425       0.771 -31.895  15.413  0.00  0.00      PROA H  
ATOM   1958  HN  THR P 425      30.602  -2.433  11.423  0.00  0.00      PROB H  
ATOM   1959  HA  THR P 425      31.710  -0.538  13.230  0.00  0.00      PROB H  
ATOM   1960  HB  THR P 425      30.470   1.274  11.824  0.00  0.00      PROB H  
ATOM   1961  HG1 THR P 425      29.811  -1.090  10.347  0.00  0.00      PROB H  
ATOM   1962 HG21 THR P 425      32.675   0.654  11.523  0.00  0.00      PROB H  
ATOM   1963 HG22 THR P 425      31.798   0.803   9.966  0.00  0.00      PROB H  
ATOM   1964 HG23 THR P 425      32.246  -0.849  10.596  0.00  0.00      PROB H  
ATOM   1965  HN  THR P 425       3.964  30.697   8.685  0.00  0.00      PROC H  
ATOM   1966  HA  THR P 425       2.183  32.594   9.962  0.00  0.00      PROC H  
ATOM   1967  HB  THR P 425       1.522  30.765   7.686  0.00  0.00      PROC H  
ATOM   1968  HG1 THR P 425       2.748  32.955   7.831  0.00  0.00      PROC H  
ATOM   1969 HG21 THR P 425      -0.329  32.659   9.201  0.00  0.00      PROC H  
ATOM   1970 HG22 THR P 425      -0.571  30.875   8.942  0.00  0.00      PROC H  
ATOM   1971 HG23 THR P 425      -0.564  32.097   7.496  0.00  0.00      PROC H  
ATOM   1972  HN  THR P 425     -32.165   2.582  10.561  0.00  0.00      PROD H  
ATOM   1973  HA  THR P 425     -33.263   1.303  12.738  0.00  0.00      PROD H  
ATOM   1974  HB  THR P 425     -32.489   0.270  10.043  0.00  0.00      PROD H  
ATOM   1975  HG1 THR P 425     -34.204   1.429  10.276  0.00  0.00      PROD H  
ATOM   1976 HG21 THR P 425     -31.893  -1.722  11.400  0.00  0.00      PROD H  
ATOM   1977 HG22 THR P 425     -33.318  -1.805  10.438  0.00  0.00      PROD H  
ATOM   1978 HG23 THR P 425     -33.494  -1.695  12.250  0.00  0.00      PROD H  
ATOM   1979  N   PRO P 426       0.038 -28.431  15.545  0.00  0.00      PROA N  
ATOM   1980  N   PRO P 426      28.456  -0.454  13.984  0.00  0.00      PROB N  
ATOM   1981  N   PRO P 426       1.300  29.402  10.627  0.00  0.00      PROC N  
ATOM   1982  N   PRO P 426     -30.037   0.407  12.507  0.00  0.00      PROD N  
ATOM   1983  CA  PRO P 426       0.957 -27.695  16.395  0.00  0.00      PROA C  
ATOM   1984  CA  PRO P 426      27.670  -0.067  15.195  0.00  0.00      PROB C  
ATOM   1985  CA  PRO P 426       0.361  28.608  11.450  0.00  0.00      PROC C  
ATOM   1986  CA  PRO P 426     -28.918  -0.093  13.364  0.00  0.00      PROD C  
ATOM   1987  C   PRO P 426       0.220 -27.064  17.600  0.00  0.00      PROA C  
ATOM   1988  C   PRO P 426      27.969  -1.059  16.339  0.00  0.00      PROB C  
ATOM   1989  C   PRO P 426       0.827  28.598  12.873  0.00  0.00      PROC C  
ATOM   1990  C   PRO P 426     -28.704   0.769  14.628  0.00  0.00      PROD C  
ATOM   1991  O   PRO P 426       0.745 -26.923  18.676  0.00  0.00      PROA O  
ATOM   1992  O   PRO P 426      28.046  -0.653  17.513  0.00  0.00      PROB O  
ATOM   1993  O   PRO P 426       0.017  28.562  13.803  0.00  0.00      PROC O  
ATOM   1994  O   PRO P 426     -28.680   0.280  15.730  0.00  0.00      PROD O  
ATOM   1995  CD  PRO P 426      -0.067 -27.916  14.161  0.00  0.00      PROA C  
ATOM   1996  CB  PRO P 426       1.521 -26.601  15.411  0.00  0.00      PROA C  
ATOM   1997  CG  PRO P 426       0.493 -26.512  14.228  0.00  0.00      PROA C  
ATOM   1998  CD  PRO P 426      27.511  -0.931  12.954  0.00  0.00      PROB C  
ATOM   1999  CB  PRO P 426      26.211  -0.310  14.793  0.00  0.00      PROB C  
ATOM   2000  CG  PRO P 426      26.333  -1.381  13.729  0.00  0.00      PROB C  
ATOM   2001  CD  PRO P 426       1.985  28.438   9.712  0.00  0.00      PROC C  
ATOM   2002  CB  PRO P 426       0.193  27.288  10.703  0.00  0.00      PROC C  
ATOM   2003  CG  PRO P 426       1.477  26.993  10.016  0.00  0.00      PROC C  
ATOM   2004  CD  PRO P 426     -29.693   0.204  11.054  0.00  0.00      PROD C  
ATOM   2005  CB  PRO P 426     -27.696  -0.180  12.400  0.00  0.00      PROD C  
ATOM   2006  CG  PRO P 426     -28.308  -0.623  11.096  0.00  0.00      PROD C  
ATOM   2007  HD1 PRO P 426      -1.095 -27.846  13.747  0.00  0.00      PROA H  
ATOM   2008  HD2 PRO P 426       0.665 -28.471  13.537  0.00  0.00      PROA H  
ATOM   2009  HA  PRO P 426       1.744 -28.356  16.729  0.00  0.00      PROA H  
ATOM   2010  HB1 PRO P 426       2.539 -26.961  15.146  0.00  0.00      PROA H  
ATOM   2011  HB2 PRO P 426       1.553 -25.589  15.867  0.00  0.00      PROA H  
ATOM   2012  HG1 PRO P 426      -0.315 -25.851  14.607  0.00  0.00      PROA H  
ATOM   2013  HG2 PRO P 426       0.965 -26.094  13.314  0.00  0.00      PROA H  
ATOM   2014  HD1 PRO P 426      27.953  -1.807  12.433  0.00  0.00      PROB H  
ATOM   2015  HD2 PRO P 426      27.397  -0.099  12.226  0.00  0.00      PROB H  
ATOM   2016  HA  PRO P 426      27.931   0.932  15.513  0.00  0.00      PROB H  
ATOM   2017  HB1 PRO P 426      25.763   0.601  14.343  0.00  0.00      PROB H  
ATOM   2018  HB2 PRO P 426      25.605  -0.620  15.672  0.00  0.00      PROB H  
ATOM   2019  HG1 PRO P 426      26.623  -2.348  14.191  0.00  0.00      PROB H  
ATOM   2020  HG2 PRO P 426      25.392  -1.467  13.144  0.00  0.00      PROB H  
ATOM   2021  HD1 PRO P 426       3.058  28.365   9.990  0.00  0.00      PROC H  
ATOM   2022  HD2 PRO P 426       1.875  28.731   8.646  0.00  0.00      PROC H  
ATOM   2023  HA  PRO P 426      -0.607  29.087  11.412  0.00  0.00      PROC H  
ATOM   2024  HB1 PRO P 426      -0.549  27.402   9.884  0.00  0.00      PROC H  
ATOM   2025  HB2 PRO P 426      -0.257  26.486  11.328  0.00  0.00      PROC H  
ATOM   2026  HG1 PRO P 426       2.090  26.435  10.756  0.00  0.00      PROC H  
ATOM   2027  HG2 PRO P 426       1.245  26.382   9.118  0.00  0.00      PROC H  
ATOM   2028  HD1 PRO P 426     -29.359   1.141  10.559  0.00  0.00      PROD H  
ATOM   2029  HD2 PRO P 426     -30.459  -0.354  10.474  0.00  0.00      PROD H  
ATOM   2030  HA  PRO P 426     -29.091  -1.066  13.799  0.00  0.00      PROD H  
ATOM   2031  HB1 PRO P 426     -26.929  -0.916  12.724  0.00  0.00      PROD H  
ATOM   2032  HB2 PRO P 426     -27.296   0.854  12.327  0.00  0.00      PROD H  
ATOM   2033  HG1 PRO P 426     -27.770  -0.584  10.125  0.00  0.00      PROD H  
ATOM   2034  HG2 PRO P 426     -28.596  -1.651  11.403  0.00  0.00      PROD H  
ATOM   2035  N   TYR P 427      -1.104 -26.718  17.371  0.00  0.00      PROA N  
ATOM   2036  N   TYR P 427      28.170  -2.415  16.124  0.00  0.00      PROB N  
ATOM   2037  N   TYR P 427       2.149  28.461  13.074  0.00  0.00      PROC N  
ATOM   2038  N   TYR P 427     -28.872   2.109  14.461  0.00  0.00      PROD N  
ATOM   2039  CA  TYR P 427      -1.991 -26.236  18.437  0.00  0.00      PROA C  
ATOM   2040  CA  TYR P 427      28.570  -3.397  17.086  0.00  0.00      PROB C  
ATOM   2041  CA  TYR P 427       2.788  28.579  14.385  0.00  0.00      PROC C  
ATOM   2042  CA  TYR P 427     -28.720   3.039  15.526  0.00  0.00      PROD C  
ATOM   2043  C   TYR P 427      -2.187 -27.239  19.565  0.00  0.00      PROA C  
ATOM   2044  C   TYR P 427      29.823  -2.950  17.828  0.00  0.00      PROB C  
ATOM   2045  C   TYR P 427       2.514  29.922  15.127  0.00  0.00      PROC C  
ATOM   2046  C   TYR P 427     -29.823   2.937  16.620  0.00  0.00      PROD C  
ATOM   2047  O   TYR P 427      -1.922 -26.907  20.712  0.00  0.00      PROA O  
ATOM   2048  O   TYR P 427      29.747  -2.861  19.041  0.00  0.00      PROB O  
ATOM   2049  O   TYR P 427       2.159  30.079  16.306  0.00  0.00      PROC O  
ATOM   2050  O   TYR P 427     -29.662   2.924  17.786  0.00  0.00      PROD O  
ATOM   2051  CB  TYR P 427      -3.307 -25.648  17.848  0.00  0.00      PROA C  
ATOM   2052  CG  TYR P 427      -4.434 -25.418  18.856  0.00  0.00      PROA C  
ATOM   2053  CD1 TYR P 427      -4.281 -24.510  19.850  0.00  0.00      PROA C  
ATOM   2054  CE1 TYR P 427      -5.200 -24.352  20.935  0.00  0.00      PROA C  
ATOM   2055  CZ  TYR P 427      -6.240 -25.200  20.998  0.00  0.00      PROA C  
ATOM   2056  OH  TYR P 427      -7.156 -25.112  22.056  0.00  0.00      PROA O  
ATOM   2057  CD2 TYR P 427      -5.556 -26.257  18.901  0.00  0.00      PROA C  
ATOM   2058  CE2 TYR P 427      -6.464 -26.199  20.004  0.00  0.00      PROA C  
ATOM   2059  CB  TYR P 427      28.680  -4.842  16.542  0.00  0.00      PROB C  
ATOM   2060  CG  TYR P 427      28.503  -5.873  17.568  0.00  0.00      PROB C  
ATOM   2061  CD1 TYR P 427      27.241  -6.150  18.184  0.00  0.00      PROB C  
ATOM   2062  CE1 TYR P 427      27.129  -7.254  19.109  0.00  0.00      PROB C  
ATOM   2063  CZ  TYR P 427      28.188  -8.021  19.449  0.00  0.00      PROB C  
ATOM   2064  OH  TYR P 427      27.876  -9.183  20.161  0.00  0.00      PROB O  
ATOM   2065  CD2 TYR P 427      29.569  -6.766  17.874  0.00  0.00      PROB C  
ATOM   2066  CE2 TYR P 427      29.433  -7.832  18.818  0.00  0.00      PROB C  
ATOM   2067  CB  TYR P 427       4.351  28.320  14.153  0.00  0.00      PROC C  
ATOM   2068  CG  TYR P 427       5.249  28.469  15.337  0.00  0.00      PROC C  
ATOM   2069  CD1 TYR P 427       5.224  27.686  16.518  0.00  0.00      PROC C  
ATOM   2070  CE1 TYR P 427       6.266  27.711  17.481  0.00  0.00      PROC C  
ATOM   2071  CZ  TYR P 427       7.284  28.640  17.237  0.00  0.00      PROC C  
ATOM   2072  OH  TYR P 427       8.358  28.587  18.081  0.00  0.00      PROC O  
ATOM   2073  CD2 TYR P 427       6.317  29.412  15.117  0.00  0.00      PROC C  
ATOM   2074  CE2 TYR P 427       7.329  29.476  16.087  0.00  0.00      PROC C  
ATOM   2075  CB  TYR P 427     -28.594   4.460  14.887  0.00  0.00      PROD C  
ATOM   2076  CG  TYR P 427     -28.190   5.494  15.897  0.00  0.00      PROD C  
ATOM   2077  CD1 TYR P 427     -28.932   6.683  16.014  0.00  0.00      PROD C  
ATOM   2078  CE1 TYR P 427     -28.601   7.693  16.960  0.00  0.00      PROD C  
ATOM   2079  CZ  TYR P 427     -27.497   7.456  17.760  0.00  0.00      PROD C  
ATOM   2080  OH  TYR P 427     -27.065   8.422  18.758  0.00  0.00      PROD O  
ATOM   2081  CD2 TYR P 427     -27.015   5.370  16.669  0.00  0.00      PROD C  
ATOM   2082  CE2 TYR P 427     -26.749   6.265  17.664  0.00  0.00      PROD C  
ATOM   2083  HN  TYR P 427      -1.529 -26.916  16.491  0.00  0.00      PROA H  
ATOM   2084  HA  TYR P 427      -1.482 -25.428  18.943  0.00  0.00      PROA H  
ATOM   2085  HB1 TYR P 427      -3.606 -26.483  17.179  0.00  0.00      PROA H  
ATOM   2086  HB2 TYR P 427      -3.151 -24.725  17.250  0.00  0.00      PROA H  
ATOM   2087  HD1 TYR P 427      -3.359 -23.953  19.781  0.00  0.00      PROA H  
ATOM   2088  HE1 TYR P 427      -5.040 -23.500  21.580  0.00  0.00      PROA H  
ATOM   2089  HH  TYR P 427      -7.033 -24.220  22.390  0.00  0.00      PROA H  
ATOM   2090  HD2 TYR P 427      -5.661 -27.048  18.174  0.00  0.00      PROA H  
ATOM   2091  HE2 TYR P 427      -7.402 -26.725  20.102  0.00  0.00      PROA H  
ATOM   2092  HN  TYR P 427      28.300  -2.698  15.176  0.00  0.00      PROB H  
ATOM   2093  HA  TYR P 427      27.767  -3.297  17.800  0.00  0.00      PROB H  
ATOM   2094  HB1 TYR P 427      29.534  -4.970  15.843  0.00  0.00      PROB H  
ATOM   2095  HB2 TYR P 427      27.767  -5.039  15.941  0.00  0.00      PROB H  
ATOM   2096  HD1 TYR P 427      26.414  -5.474  18.025  0.00  0.00      PROB H  
ATOM   2097  HE1 TYR P 427      26.136  -7.347  19.522  0.00  0.00      PROB H  
ATOM   2098  HH  TYR P 427      28.706  -9.615  20.373  0.00  0.00      PROB H  
ATOM   2099  HD2 TYR P 427      30.533  -6.813  17.389  0.00  0.00      PROB H  
ATOM   2100  HE2 TYR P 427      30.169  -8.612  18.944  0.00  0.00      PROB H  
ATOM   2101  HN  TYR P 427       2.681  28.281  12.250  0.00  0.00      PROC H  
ATOM   2102  HA  TYR P 427       2.445  27.708  14.924  0.00  0.00      PROC H  
ATOM   2103  HB1 TYR P 427       4.760  28.854  13.268  0.00  0.00      PROC H  
ATOM   2104  HB2 TYR P 427       4.351  27.231  13.933  0.00  0.00      PROC H  
ATOM   2105  HD1 TYR P 427       4.477  26.933  16.720  0.00  0.00      PROC H  
ATOM   2106  HE1 TYR P 427       6.315  27.060  18.342  0.00  0.00      PROC H  
ATOM   2107  HH  TYR P 427       9.095  28.250  17.567  0.00  0.00      PROC H  
ATOM   2108  HD2 TYR P 427       6.551  29.956  14.214  0.00  0.00      PROC H  
ATOM   2109  HE2 TYR P 427       8.178  30.135  15.978  0.00  0.00      PROC H  
ATOM   2110  HN  TYR P 427     -29.165   2.343  13.537  0.00  0.00      PROD H  
ATOM   2111  HA  TYR P 427     -27.802   2.731  16.005  0.00  0.00      PROD H  
ATOM   2112  HB1 TYR P 427     -29.427   4.782  14.227  0.00  0.00      PROD H  
ATOM   2113  HB2 TYR P 427     -27.702   4.526  14.228  0.00  0.00      PROD H  
ATOM   2114  HD1 TYR P 427     -29.751   6.948  15.361  0.00  0.00      PROD H  
ATOM   2115  HE1 TYR P 427     -29.060   8.669  17.012  0.00  0.00      PROD H  
ATOM   2116  HH  TYR P 427     -27.779   9.062  18.816  0.00  0.00      PROD H  
ATOM   2117  HD2 TYR P 427     -26.512   4.420  16.571  0.00  0.00      PROD H  
ATOM   2118  HE2 TYR P 427     -25.843   6.162  18.245  0.00  0.00      PROD H  
ATOM   2119  N   SER P 428      -2.406 -28.491  19.231  0.00  0.00      PROA N  
ATOM   2120  N   SER P 428      30.965  -2.662  17.104  0.00  0.00      PROB N  
ATOM   2121  N   SER P 428       2.696  31.029  14.398  0.00  0.00      PROC N  
ATOM   2122  N   SER P 428     -31.031   2.698  16.160  0.00  0.00      PROD N  
ATOM   2123  CA  SER P 428      -2.489 -29.551  20.184  0.00  0.00      PROA C  
ATOM   2124  CA  SER P 428      32.170  -2.249  17.858  0.00  0.00      PROB C  
ATOM   2125  CA  SER P 428       2.354  32.370  14.860  0.00  0.00      PROC C  
ATOM   2126  CA  SER P 428     -32.182   2.385  16.989  0.00  0.00      PROD C  
ATOM   2127  C   SER P 428      -1.119 -29.876  20.817  0.00  0.00      PROA C  
ATOM   2128  C   SER P 428      31.979  -0.907  18.608  0.00  0.00      PROB C  
ATOM   2129  C   SER P 428       0.845  32.529  15.141  0.00  0.00      PROC C  
ATOM   2130  C   SER P 428     -32.177   1.066  17.742  0.00  0.00      PROD C  
ATOM   2131  O   SER P 428      -0.962 -30.151  22.023  0.00  0.00      PROA O  
ATOM   2132  O   SER P 428      32.475  -0.763  19.695  0.00  0.00      PROB O  
ATOM   2133  O   SER P 428       0.519  33.136  16.167  0.00  0.00      PROC O  
ATOM   2134  O   SER P 428     -32.772   0.946  18.780  0.00  0.00      PROD O  
ATOM   2135  CB  SER P 428      -3.222 -30.869  19.689  0.00  0.00      PROA C  
ATOM   2136  OG  SER P 428      -2.905 -31.432  18.458  0.00  0.00      PROA O  
ATOM   2137  CB  SER P 428      33.406  -2.098  16.985  0.00  0.00      PROB C  
ATOM   2138  OG  SER P 428      33.176  -1.266  15.860  0.00  0.00      PROB O  
ATOM   2139  CB  SER P 428       2.880  33.525  14.013  0.00  0.00      PROC C  
ATOM   2140  OG  SER P 428       2.333  33.441  12.663  0.00  0.00      PROC O  
ATOM   2141  CB  SER P 428     -33.453   2.291  16.124  0.00  0.00      PROD C  
ATOM   2142  OG  SER P 428     -33.606   3.531  15.403  0.00  0.00      PROD O  
ATOM   2143  HN  SER P 428      -2.621 -28.654  18.271  0.00  0.00      PROA H  
ATOM   2144  HA  SER P 428      -3.026 -29.185  21.047  0.00  0.00      PROA H  
ATOM   2145  HB1 SER P 428      -4.288 -30.563  19.618  0.00  0.00      PROA H  
ATOM   2146  HB2 SER P 428      -3.154 -31.679  20.447  0.00  0.00      PROA H  
ATOM   2147  HG1 SER P 428      -3.042 -30.717  17.831  0.00  0.00      PROA H  
ATOM   2148  HN  SER P 428      31.142  -2.940  16.163  0.00  0.00      PROB H  
ATOM   2149  HA  SER P 428      32.315  -3.010  18.610  0.00  0.00      PROB H  
ATOM   2150  HB1 SER P 428      33.760  -3.111  16.697  0.00  0.00      PROB H  
ATOM   2151  HB2 SER P 428      34.238  -1.674  17.587  0.00  0.00      PROB H  
ATOM   2152  HG1 SER P 428      32.660  -1.858  15.308  0.00  0.00      PROB H  
ATOM   2153  HN  SER P 428       3.058  30.911  13.477  0.00  0.00      PROC H  
ATOM   2154  HA  SER P 428       2.758  32.520  15.850  0.00  0.00      PROC H  
ATOM   2155  HB1 SER P 428       3.990  33.485  14.003  0.00  0.00      PROC H  
ATOM   2156  HB2 SER P 428       2.483  34.463  14.457  0.00  0.00      PROC H  
ATOM   2157  HG1 SER P 428       2.868  32.787  12.207  0.00  0.00      PROC H  
ATOM   2158  HN  SER P 428     -31.114   2.604  15.171  0.00  0.00      PROD H  
ATOM   2159  HA  SER P 428     -32.298   3.193  17.697  0.00  0.00      PROD H  
ATOM   2160  HB1 SER P 428     -34.388   2.127  16.701  0.00  0.00      PROD H  
ATOM   2161  HB2 SER P 428     -33.331   1.559  15.297  0.00  0.00      PROD H  
ATOM   2162  HG1 SER P 428     -32.917   3.478  14.737  0.00  0.00      PROD H  
ATOM   2163  N   ALA P 429      -0.024 -29.827  20.065  0.00  0.00      PROA N  
ATOM   2164  N   ALA P 429      31.176   0.036  18.040  0.00  0.00      PROB N  
ATOM   2165  N   ALA P 429      -0.093  31.935  14.396  0.00  0.00      PROC N  
ATOM   2166  N   ALA P 429     -31.530   0.019  17.212  0.00  0.00      PROD N  
ATOM   2167  CA  ALA P 429       1.331 -30.048  20.603  0.00  0.00      PROA C  
ATOM   2168  CA  ALA P 429      30.931   1.285  18.707  0.00  0.00      PROB C  
ATOM   2169  CA  ALA P 429      -1.541  31.871  14.619  0.00  0.00      PROC C  
ATOM   2170  CA  ALA P 429     -31.532  -1.370  17.634  0.00  0.00      PROD C  
ATOM   2171  C   ALA P 429       1.844 -28.989  21.607  0.00  0.00      PROA C  
ATOM   2172  C   ALA P 429      30.107   1.119  19.997  0.00  0.00      PROB C  
ATOM   2173  C   ALA P 429      -1.937  31.120  15.839  0.00  0.00      PROC C  
ATOM   2174  C   ALA P 429     -30.267  -1.661  18.494  0.00  0.00      PROD C  
ATOM   2175  O   ALA P 429       2.394 -29.290  22.614  0.00  0.00      PROA O  
ATOM   2176  O   ALA P 429      30.326   1.811  20.992  0.00  0.00      PROB O  
ATOM   2177  O   ALA P 429      -2.877  31.471  16.553  0.00  0.00      PROC O  
ATOM   2178  O   ALA P 429     -30.216  -2.644  19.209  0.00  0.00      PROD O  
ATOM   2179  CB  ALA P 429       2.323 -30.219  19.373  0.00  0.00      PROA C  
ATOM   2180  CB  ALA P 429      30.197   2.218  17.721  0.00  0.00      PROB C  
ATOM   2181  CB  ALA P 429      -2.133  31.257  13.371  0.00  0.00      PROC C  
ATOM   2182  CB  ALA P 429     -31.709  -2.256  16.347  0.00  0.00      PROD C  
ATOM   2183  HN  ALA P 429      -0.039 -29.668  19.080  0.00  0.00      PROA H  
ATOM   2184  HA  ALA P 429       1.334 -30.996  21.120  0.00  0.00      PROA H  
ATOM   2185  HB1 ALA P 429       3.345 -30.520  19.688  0.00  0.00      PROA H  
ATOM   2186  HB2 ALA P 429       2.471 -29.421  18.614  0.00  0.00      PROA H  
ATOM   2187  HB3 ALA P 429       1.920 -31.038  18.740  0.00  0.00      PROA H  
ATOM   2188  HN  ALA P 429      30.778  -0.219  17.163  0.00  0.00      PROB H  
ATOM   2189  HA  ALA P 429      31.849   1.780  18.986  0.00  0.00      PROB H  
ATOM   2190  HB1 ALA P 429      30.122   3.263  18.090  0.00  0.00      PROB H  
ATOM   2191  HB2 ALA P 429      29.221   1.903  17.296  0.00  0.00      PROB H  
ATOM   2192  HB3 ALA P 429      30.752   2.182  16.759  0.00  0.00      PROB H  
ATOM   2193  HN  ALA P 429       0.179  31.506  13.538  0.00  0.00      PROC H  
ATOM   2194  HA  ALA P 429      -1.973  32.854  14.737  0.00  0.00      PROC H  
ATOM   2195  HB1 ALA P 429      -1.772  31.778  12.459  0.00  0.00      PROC H  
ATOM   2196  HB2 ALA P 429      -3.230  31.422  13.304  0.00  0.00      PROC H  
ATOM   2197  HB3 ALA P 429      -1.923  30.167  13.319  0.00  0.00      PROC H  
ATOM   2198  HN  ALA P 429     -30.961   0.323  16.451  0.00  0.00      PROD H  
ATOM   2199  HA  ALA P 429     -32.409  -1.557  18.235  0.00  0.00      PROD H  
ATOM   2200  HB1 ALA P 429     -30.766  -2.177  15.765  0.00  0.00      PROD H  
ATOM   2201  HB2 ALA P 429     -32.438  -1.887  15.594  0.00  0.00      PROD H  
ATOM   2202  HB3 ALA P 429     -32.027  -3.315  16.456  0.00  0.00      PROD H  
ATOM   2203  N   ALA P 430       1.607 -27.647  21.405  0.00  0.00      PROA N  
ATOM   2204  N   ALA P 430      29.057   0.317  19.951  0.00  0.00      PROB N  
ATOM   2205  N   ALA P 430      -1.272  29.971  16.113  0.00  0.00      PROC N  
ATOM   2206  N   ALA P 430     -29.232  -0.785  18.465  0.00  0.00      PROD N  
ATOM   2207  CA  ALA P 430       1.992 -26.603  22.164  0.00  0.00      PROA C  
ATOM   2208  CA  ALA P 430      28.027   0.330  21.023  0.00  0.00      PROB C  
ATOM   2209  CA  ALA P 430      -1.573  29.129  17.278  0.00  0.00      PROC C  
ATOM   2210  CA  ALA P 430     -28.067  -0.821  19.235  0.00  0.00      PROD C  
ATOM   2211  C   ALA P 430       1.085 -26.303  23.298  0.00  0.00      PROA C  
ATOM   2212  C   ALA P 430      27.980  -1.055  21.779  0.00  0.00      PROB C  
ATOM   2213  C   ALA P 430      -0.609  29.285  18.511  0.00  0.00      PROC C  
ATOM   2214  C   ALA P 430     -28.041   0.281  20.308  0.00  0.00      PROD C  
ATOM   2215  O   ALA P 430       1.480 -26.160  24.467  0.00  0.00      PROA O  
ATOM   2216  O   ALA P 430      28.087  -1.114  22.982  0.00  0.00      PROB O  
ATOM   2217  O   ALA P 430      -0.995  29.975  19.459  0.00  0.00      PROC O  
ATOM   2218  O   ALA P 430     -28.601   0.162  21.329  0.00  0.00      PROD O  
ATOM   2219  CB  ALA P 430       1.900 -25.268  21.319  0.00  0.00      PROA C  
ATOM   2220  CB  ALA P 430      26.721   0.650  20.327  0.00  0.00      PROB C  
ATOM   2221  CB  ALA P 430      -1.862  27.610  16.937  0.00  0.00      PROC C  
ATOM   2222  CB  ALA P 430     -26.825  -0.796  18.273  0.00  0.00      PROD C  
ATOM   2223  HN  ALA P 430       1.298 -27.440  20.480  0.00  0.00      PROA H  
ATOM   2224  HA  ALA P 430       2.965 -26.767  22.604  0.00  0.00      PROA H  
ATOM   2225  HB1 ALA P 430       2.596 -25.400  20.463  0.00  0.00      PROA H  
ATOM   2226  HB2 ALA P 430       2.256 -24.374  21.874  0.00  0.00      PROA H  
ATOM   2227  HB3 ALA P 430       0.831 -25.108  21.062  0.00  0.00      PROA H  
ATOM   2228  HN  ALA P 430      28.868  -0.253  19.155  0.00  0.00      PROB H  
ATOM   2229  HA  ALA P 430      28.290   1.054  21.781  0.00  0.00      PROB H  
ATOM   2230  HB1 ALA P 430      25.781   0.413  20.871  0.00  0.00      PROB H  
ATOM   2231  HB2 ALA P 430      26.626  -0.005  19.435  0.00  0.00      PROB H  
ATOM   2232  HB3 ALA P 430      26.666   1.732  20.079  0.00  0.00      PROB H  
ATOM   2233  HN  ALA P 430      -0.662  29.626  15.404  0.00  0.00      PROC H  
ATOM   2234  HA  ALA P 430      -2.493  29.484  17.719  0.00  0.00      PROC H  
ATOM   2235  HB1 ALA P 430      -2.593  27.041  17.550  0.00  0.00      PROC H  
ATOM   2236  HB2 ALA P 430      -0.961  27.007  16.693  0.00  0.00      PROC H  
ATOM   2237  HB3 ALA P 430      -2.367  27.729  15.954  0.00  0.00      PROC H  
ATOM   2238  HN  ALA P 430     -29.195  -0.120  17.723  0.00  0.00      PROD H  
ATOM   2239  HA  ALA P 430     -28.125  -1.772  19.743  0.00  0.00      PROD H  
ATOM   2240  HB1 ALA P 430     -26.646   0.181  17.774  0.00  0.00      PROD H  
ATOM   2241  HB2 ALA P 430     -26.950  -1.550  17.468  0.00  0.00      PROD H  
ATOM   2242  HB3 ALA P 430     -25.939  -1.020  18.905  0.00  0.00      PROD H  
ATOM   2243  N   PHE P 431      -0.243 -26.174  23.054  0.00  0.00      PROA N  
ATOM   2244  N   PHE P 431      27.808  -2.193  21.063  0.00  0.00      PROB N  
ATOM   2245  N   PHE P 431       0.528  28.659  18.598  0.00  0.00      PROC N  
ATOM   2246  N   PHE P 431     -27.286   1.362  20.012  0.00  0.00      PROD N  
ATOM   2247  CA  PHE P 431      -1.191 -25.854  24.206  0.00  0.00      PROA C  
ATOM   2248  CA  PHE P 431      27.253  -3.330  21.712  0.00  0.00      PROB C  
ATOM   2249  CA  PHE P 431       1.435  28.671  19.825  0.00  0.00      PROC C  
ATOM   2250  CA  PHE P 431     -26.890   2.534  20.821  0.00  0.00      PROD C  
ATOM   2251  C   PHE P 431      -1.680 -27.091  24.887  0.00  0.00      PROA C  
ATOM   2252  C   PHE P 431      28.247  -4.430  22.123  0.00  0.00      PROB C  
ATOM   2253  C   PHE P 431       1.863  30.094  20.225  0.00  0.00      PROC C  
ATOM   2254  C   PHE P 431     -28.069   3.376  21.525  0.00  0.00      PROD C  
ATOM   2255  O   PHE P 431      -2.025 -26.962  26.084  0.00  0.00      PROA O  
ATOM   2256  O   PHE P 431      27.878  -5.464  22.676  0.00  0.00      PROB O  
ATOM   2257  O   PHE P 431       1.696  30.471  21.354  0.00  0.00      PROC O  
ATOM   2258  O   PHE P 431     -27.982   3.758  22.662  0.00  0.00      PROD O  
ATOM   2259  CB  PHE P 431      -2.453 -25.008  23.745  0.00  0.00      PROA C  
ATOM   2260  CG  PHE P 431      -1.994 -23.667  23.310  0.00  0.00      PROA C  
ATOM   2261  CD1 PHE P 431      -1.676 -23.288  21.963  0.00  0.00      PROA C  
ATOM   2262  CE1 PHE P 431      -1.197 -22.034  21.627  0.00  0.00      PROA C  
ATOM   2263  CZ  PHE P 431      -1.057 -21.085  22.671  0.00  0.00      PROA C  
ATOM   2264  CD2 PHE P 431      -1.813 -22.647  24.327  0.00  0.00      PROA C  
ATOM   2265  CE2 PHE P 431      -1.314 -21.397  24.017  0.00  0.00      PROA C  
ATOM   2266  CB  PHE P 431      26.089  -3.918  20.858  0.00  0.00      PROB C  
ATOM   2267  CG  PHE P 431      25.010  -2.933  20.691  0.00  0.00      PROB C  
ATOM   2268  CD1 PHE P 431      24.441  -2.315  21.856  0.00  0.00      PROB C  
ATOM   2269  CE1 PHE P 431      23.335  -1.467  21.703  0.00  0.00      PROB C  
ATOM   2270  CZ  PHE P 431      22.818  -1.281  20.384  0.00  0.00      PROB C  
ATOM   2271  CD2 PHE P 431      24.503  -2.685  19.431  0.00  0.00      PROB C  
ATOM   2272  CE2 PHE P 431      23.389  -1.844  19.281  0.00  0.00      PROB C  
ATOM   2273  CB  PHE P 431       2.719  27.905  19.472  0.00  0.00      PROC C  
ATOM   2274  CG  PHE P 431       2.330  26.438  19.306  0.00  0.00      PROC C  
ATOM   2275  CD1 PHE P 431       2.019  25.911  18.054  0.00  0.00      PROC C  
ATOM   2276  CE1 PHE P 431       1.525  24.599  17.874  0.00  0.00      PROC C  
ATOM   2277  CZ  PHE P 431       1.432  23.751  18.939  0.00  0.00      PROC C  
ATOM   2278  CD2 PHE P 431       2.212  25.533  20.399  0.00  0.00      PROC C  
ATOM   2279  CE2 PHE P 431       1.822  24.196  20.225  0.00  0.00      PROC C  
ATOM   2280  CB  PHE P 431     -25.917   3.413  20.110  0.00  0.00      PROD C  
ATOM   2281  CG  PHE P 431     -24.613   2.768  19.766  0.00  0.00      PROD C  
ATOM   2282  CD1 PHE P 431     -24.323   2.351  18.434  0.00  0.00      PROD C  
ATOM   2283  CE1 PHE P 431     -23.097   1.707  18.207  0.00  0.00      PROD C  
ATOM   2284  CZ  PHE P 431     -22.176   1.462  19.271  0.00  0.00      PROD C  
ATOM   2285  CD2 PHE P 431     -23.669   2.579  20.765  0.00  0.00      PROD C  
ATOM   2286  CE2 PHE P 431     -22.441   1.847  20.522  0.00  0.00      PROD C  
ATOM   2287  HN  PHE P 431      -0.666 -26.299  22.160  0.00  0.00      PROA H  
ATOM   2288  HA  PHE P 431      -0.709 -25.294  24.994  0.00  0.00      PROA H  
ATOM   2289  HB1 PHE P 431      -3.087 -24.855  24.644  0.00  0.00      PROA H  
ATOM   2290  HB2 PHE P 431      -3.035 -25.492  22.932  0.00  0.00      PROA H  
ATOM   2291  HD1 PHE P 431      -1.703 -24.062  21.210  0.00  0.00      PROA H  
ATOM   2292  HE1 PHE P 431      -0.945 -21.828  20.597  0.00  0.00      PROA H  
ATOM   2293  HZ  PHE P 431      -0.692 -20.122  22.346  0.00  0.00      PROA H  
ATOM   2294  HD2 PHE P 431      -2.053 -22.929  25.341  0.00  0.00      PROA H  
ATOM   2295  HE2 PHE P 431      -1.067 -20.654  24.762  0.00  0.00      PROA H  
ATOM   2296  HN  PHE P 431      27.844  -2.285  20.071  0.00  0.00      PROB H  
ATOM   2297  HA  PHE P 431      26.901  -2.976  22.670  0.00  0.00      PROB H  
ATOM   2298  HB1 PHE P 431      25.733  -4.894  21.252  0.00  0.00      PROB H  
ATOM   2299  HB2 PHE P 431      26.516  -4.119  19.852  0.00  0.00      PROB H  
ATOM   2300  HD1 PHE P 431      24.865  -2.451  22.840  0.00  0.00      PROB H  
ATOM   2301  HE1 PHE P 431      22.809  -1.076  22.562  0.00  0.00      PROB H  
ATOM   2302  HZ  PHE P 431      21.875  -0.770  20.260  0.00  0.00      PROB H  
ATOM   2303  HD2 PHE P 431      24.836  -3.279  18.593  0.00  0.00      PROB H  
ATOM   2304  HE2 PHE P 431      22.975  -1.852  18.283  0.00  0.00      PROB H  
ATOM   2305  HN  PHE P 431       0.754  27.946  17.939  0.00  0.00      PROC H  
ATOM   2306  HA  PHE P 431       0.903  28.183  20.629  0.00  0.00      PROC H  
ATOM   2307  HB1 PHE P 431       3.454  28.055  20.292  0.00  0.00      PROC H  
ATOM   2308  HB2 PHE P 431       3.141  28.235  18.499  0.00  0.00      PROC H  
ATOM   2309  HD1 PHE P 431       2.182  26.559  17.205  0.00  0.00      PROC H  
ATOM   2310  HE1 PHE P 431       1.405  24.171  16.889  0.00  0.00      PROC H  
ATOM   2311  HZ  PHE P 431       1.067  22.750  18.761  0.00  0.00      PROC H  
ATOM   2312  HD2 PHE P 431       2.493  25.815  21.403  0.00  0.00      PROC H  
ATOM   2313  HE2 PHE P 431       1.776  23.469  21.022  0.00  0.00      PROC H  
ATOM   2314  HN  PHE P 431     -26.822   1.357  19.130  0.00  0.00      PROD H  
ATOM   2315  HA  PHE P 431     -26.399   2.128  21.693  0.00  0.00      PROD H  
ATOM   2316  HB1 PHE P 431     -25.652   4.317  20.699  0.00  0.00      PROD H  
ATOM   2317  HB2 PHE P 431     -26.369   3.773  19.161  0.00  0.00      PROD H  
ATOM   2318  HD1 PHE P 431     -25.095   2.520  17.697  0.00  0.00      PROD H  
ATOM   2319  HE1 PHE P 431     -22.781   1.354  17.237  0.00  0.00      PROD H  
ATOM   2320  HZ  PHE P 431     -21.273   0.920  19.031  0.00  0.00      PROD H  
ATOM   2321  HD2 PHE P 431     -23.839   2.878  21.789  0.00  0.00      PROD H  
ATOM   2322  HE2 PHE P 431     -21.667   1.797  21.273  0.00  0.00      PROD H  
ATOM   2323  N   LEU P 432      -1.936 -28.301  24.314  0.00  0.00      PROA N  
ATOM   2324  N   LEU P 432      29.533  -4.189  21.913  0.00  0.00      PROB N  
ATOM   2325  N   LEU P 432       2.319  30.970  19.316  0.00  0.00      PROC N  
ATOM   2326  N   LEU P 432     -29.162   3.548  20.869  0.00  0.00      PROD N  
ATOM   2327  CA  LEU P 432      -2.869 -29.234  24.929  0.00  0.00      PROA C  
ATOM   2328  CA  LEU P 432      30.612  -5.000  22.414  0.00  0.00      PROB C  
ATOM   2329  CA  LEU P 432       2.871  32.282  19.774  0.00  0.00      PROC C  
ATOM   2330  CA  LEU P 432     -30.391   4.153  21.379  0.00  0.00      PROD C  
ATOM   2331  C   LEU P 432      -2.324 -30.548  25.379  0.00  0.00      PROA C  
ATOM   2332  C   LEU P 432      31.299  -4.514  23.670  0.00  0.00      PROB C  
ATOM   2333  C   LEU P 432       1.791  33.182  20.225  0.00  0.00      PROC C  
ATOM   2334  C   LEU P 432     -31.158   3.308  22.357  0.00  0.00      PROD C  
ATOM   2335  O   LEU P 432      -3.116 -31.340  25.961  0.00  0.00      PROA O  
ATOM   2336  O   LEU P 432      32.420  -4.714  24.038  0.00  0.00      PROB O  
ATOM   2337  O   LEU P 432       1.877  33.914  21.252  0.00  0.00      PROC O  
ATOM   2338  O   LEU P 432     -31.715   3.828  23.265  0.00  0.00      PROD O  
ATOM   2339  CB  LEU P 432      -4.100 -29.500  23.961  0.00  0.00      PROA C  
ATOM   2340  CG  LEU P 432      -4.681 -28.255  23.355  0.00  0.00      PROA C  
ATOM   2341  CD1 LEU P 432      -5.982 -28.666  22.554  0.00  0.00      PROA C  
ATOM   2342  CD2 LEU P 432      -5.137 -27.228  24.377  0.00  0.00      PROA C  
ATOM   2343  CB  LEU P 432      31.526  -5.033  21.170  0.00  0.00      PROB C  
ATOM   2344  CG  LEU P 432      32.689  -6.169  21.044  0.00  0.00      PROB C  
ATOM   2345  CD1 LEU P 432      32.043  -7.556  21.549  0.00  0.00      PROB C  
ATOM   2346  CD2 LEU P 432      33.180  -6.193  19.654  0.00  0.00      PROB C  
ATOM   2347  CB  LEU P 432       3.797  33.074  18.763  0.00  0.00      PROC C  
ATOM   2348  CG  LEU P 432       5.027  32.274  18.319  0.00  0.00      PROC C  
ATOM   2349  CD1 LEU P 432       5.542  32.553  16.900  0.00  0.00      PROC C  
ATOM   2350  CD2 LEU P 432       6.133  32.495  19.344  0.00  0.00      PROC C  
ATOM   2351  CB  LEU P 432     -31.234   4.698  20.207  0.00  0.00      PROD C  
ATOM   2352  CG  LEU P 432     -30.630   5.848  19.436  0.00  0.00      PROD C  
ATOM   2353  CD1 LEU P 432     -31.398   6.262  18.296  0.00  0.00      PROD C  
ATOM   2354  CD2 LEU P 432     -30.478   7.091  20.354  0.00  0.00      PROD C  
ATOM   2355  HN  LEU P 432      -1.571 -28.512  23.411  0.00  0.00      PROA H  
ATOM   2356  HA  LEU P 432      -3.211 -28.852  25.879  0.00  0.00      PROA H  
ATOM   2357  HB1 LEU P 432      -4.862 -30.069  24.536  0.00  0.00      PROA H  
ATOM   2358  HB2 LEU P 432      -3.722 -29.984  23.035  0.00  0.00      PROA H  
ATOM   2359  HG  LEU P 432      -3.962 -27.840  22.616  0.00  0.00      PROA H  
ATOM   2360 HD11 LEU P 432      -6.651 -27.836  22.240  0.00  0.00      PROA H  
ATOM   2361 HD12 LEU P 432      -6.589 -29.392  23.137  0.00  0.00      PROA H  
ATOM   2362 HD13 LEU P 432      -5.663 -29.091  21.579  0.00  0.00      PROA H  
ATOM   2363 HD21 LEU P 432      -4.389 -26.973  25.158  0.00  0.00      PROA H  
ATOM   2364 HD22 LEU P 432      -6.033 -27.462  24.992  0.00  0.00      PROA H  
ATOM   2365 HD23 LEU P 432      -5.372 -26.276  23.855  0.00  0.00      PROA H  
ATOM   2366  HN  LEU P 432      29.822  -3.434  21.329  0.00  0.00      PROB H  
ATOM   2367  HA  LEU P 432      30.323  -6.028  22.578  0.00  0.00      PROB H  
ATOM   2368  HB1 LEU P 432      32.079  -4.096  20.950  0.00  0.00      PROB H  
ATOM   2369  HB2 LEU P 432      30.827  -5.162  20.316  0.00  0.00      PROB H  
ATOM   2370  HG  LEU P 432      33.499  -5.789  21.703  0.00  0.00      PROB H  
ATOM   2371 HD11 LEU P 432      32.688  -8.410  21.252  0.00  0.00      PROB H  
ATOM   2372 HD12 LEU P 432      31.032  -7.609  21.091  0.00  0.00      PROB H  
ATOM   2373 HD13 LEU P 432      32.004  -7.413  22.650  0.00  0.00      PROB H  
ATOM   2374 HD21 LEU P 432      32.248  -6.345  19.069  0.00  0.00      PROB H  
ATOM   2375 HD22 LEU P 432      33.954  -6.981  19.531  0.00  0.00      PROB H  
ATOM   2376 HD23 LEU P 432      33.685  -5.270  19.298  0.00  0.00      PROB H  
ATOM   2377  HN  LEU P 432       2.429  30.770  18.345  0.00  0.00      PROC H  
ATOM   2378  HA  LEU P 432       3.458  32.172  20.674  0.00  0.00      PROC H  
ATOM   2379  HB1 LEU P 432       4.151  34.063  19.124  0.00  0.00      PROC H  
ATOM   2380  HB2 LEU P 432       3.281  33.151  17.782  0.00  0.00      PROC H  
ATOM   2381  HG  LEU P 432       4.803  31.187  18.282  0.00  0.00      PROC H  
ATOM   2382 HD11 LEU P 432       4.915  32.151  16.075  0.00  0.00      PROC H  
ATOM   2383 HD12 LEU P 432       6.587  32.208  16.743  0.00  0.00      PROC H  
ATOM   2384 HD13 LEU P 432       5.584  33.663  16.859  0.00  0.00      PROC H  
ATOM   2385 HD21 LEU P 432       7.119  32.131  18.984  0.00  0.00      PROC H  
ATOM   2386 HD22 LEU P 432       5.903  31.904  20.256  0.00  0.00      PROC H  
ATOM   2387 HD23 LEU P 432       6.108  33.541  19.717  0.00  0.00      PROC H  
ATOM   2388  HN  LEU P 432     -29.167   3.315  19.900  0.00  0.00      PROD H  
ATOM   2389  HA  LEU P 432     -30.128   4.964  22.043  0.00  0.00      PROD H  
ATOM   2390  HB1 LEU P 432     -32.261   5.035  20.468  0.00  0.00      PROD H  
ATOM   2391  HB2 LEU P 432     -31.291   3.970  19.369  0.00  0.00      PROD H  
ATOM   2392  HG  LEU P 432     -29.610   5.527  19.133  0.00  0.00      PROD H  
ATOM   2393 HD11 LEU P 432     -32.375   6.756  18.482  0.00  0.00      PROD H  
ATOM   2394 HD12 LEU P 432     -31.548   5.358  17.669  0.00  0.00      PROD H  
ATOM   2395 HD13 LEU P 432     -30.826   6.985  17.676  0.00  0.00      PROD H  
ATOM   2396 HD21 LEU P 432     -30.196   8.011  19.799  0.00  0.00      PROD H  
ATOM   2397 HD22 LEU P 432     -29.740   6.890  21.160  0.00  0.00      PROD H  
ATOM   2398 HD23 LEU P 432     -31.432   7.222  20.908  0.00  0.00      PROD H  
ATOM   2399  N   LEU P 433      -1.032 -30.841  25.046  0.00  0.00      PROA N  
ATOM   2400  N   LEU P 433      30.523  -3.743  24.465  0.00  0.00      PROB N  
ATOM   2401  N   LEU P 433       0.604  33.234  19.552  0.00  0.00      PROC N  
ATOM   2402  N   LEU P 433     -31.214   1.936  22.142  0.00  0.00      PROD N  
ATOM   2403  CA  LEU P 433      -0.352 -32.118  25.217  0.00  0.00      PROA C  
ATOM   2404  CA  LEU P 433      30.901  -3.261  25.813  0.00  0.00      PROB C  
ATOM   2405  CA  LEU P 433      -0.545  34.047  19.830  0.00  0.00      PROC C  
ATOM   2406  CA  LEU P 433     -31.869   0.959  23.001  0.00  0.00      PROD C  
ATOM   2407  C   LEU P 433      -0.391 -32.619  26.713  0.00  0.00      PROA C  
ATOM   2408  C   LEU P 433      31.015  -4.382  26.798  0.00  0.00      PROB C  
ATOM   2409  C   LEU P 433      -1.189  33.727  21.103  0.00  0.00      PROC C  
ATOM   2410  C   LEU P 433     -31.416   0.994  24.391  0.00  0.00      PROD C  
ATOM   2411  O   LEU P 433      -0.810 -33.690  27.088  0.00  0.00      PROA O  
ATOM   2412  O   LEU P 433      30.442  -5.431  26.631  0.00  0.00      PROB O  
ATOM   2413  O   LEU P 433      -1.334  34.493  22.026  0.00  0.00      PROC O  
ATOM   2414  O   LEU P 433     -30.218   0.930  24.715  0.00  0.00      PROD O  
ATOM   2415  CB  LEU P 433       1.076 -32.152  24.574  0.00  0.00      PROA C  
ATOM   2416  CG  LEU P 433       1.898 -33.466  24.544  0.00  0.00      PROA C  
ATOM   2417  CD1 LEU P 433       1.025 -34.568  23.986  0.00  0.00      PROA C  
ATOM   2418  CD2 LEU P 433       3.201 -33.339  23.879  0.00  0.00      PROA C  
ATOM   2419  CB  LEU P 433      30.037  -2.096  26.352  0.00  0.00      PROB C  
ATOM   2420  CG  LEU P 433      30.264  -0.814  25.533  0.00  0.00      PROB C  
ATOM   2421  CD1 LEU P 433      29.039   0.083  25.666  0.00  0.00      PROB C  
ATOM   2422  CD2 LEU P 433      31.535   0.025  25.868  0.00  0.00      PROB C  
ATOM   2423  CB  LEU P 433      -1.656  33.812  18.697  0.00  0.00      PROC C  
ATOM   2424  CG  LEU P 433      -3.151  34.305  18.992  0.00  0.00      PROC C  
ATOM   2425  CD1 LEU P 433      -3.223  35.885  19.128  0.00  0.00      PROC C  
ATOM   2426  CD2 LEU P 433      -4.163  33.849  17.907  0.00  0.00      PROC C  
ATOM   2427  CB  LEU P 433     -31.755  -0.457  22.399  0.00  0.00      PROD C  
ATOM   2428  CG  LEU P 433     -32.258  -1.707  23.203  0.00  0.00      PROD C  
ATOM   2429  CD1 LEU P 433     -33.710  -1.576  23.648  0.00  0.00      PROD C  
ATOM   2430  CD2 LEU P 433     -32.067  -2.997  22.350  0.00  0.00      PROD C  
ATOM   2431  HN  LEU P 433      -0.539 -30.164  24.506  0.00  0.00      PROA H  
ATOM   2432  HA  LEU P 433      -0.928 -32.895  24.738  0.00  0.00      PROA H  
ATOM   2433  HB1 LEU P 433       1.744 -31.343  24.939  0.00  0.00      PROA H  
ATOM   2434  HB2 LEU P 433       0.902 -31.751  23.553  0.00  0.00      PROA H  
ATOM   2435  HG  LEU P 433       2.133 -33.815  25.572  0.00  0.00      PROA H  
ATOM   2436 HD11 LEU P 433       1.605 -35.493  24.194  0.00  0.00      PROA H  
ATOM   2437 HD12 LEU P 433       0.953 -34.303  22.909  0.00  0.00      PROA H  
ATOM   2438 HD13 LEU P 433      -0.014 -34.655  24.370  0.00  0.00      PROA H  
ATOM   2439 HD21 LEU P 433       4.028 -32.914  24.486  0.00  0.00      PROA H  
ATOM   2440 HD22 LEU P 433       3.239 -32.598  23.052  0.00  0.00      PROA H  
ATOM   2441 HD23 LEU P 433       3.485 -34.315  23.430  0.00  0.00      PROA H  
ATOM   2442  HN  LEU P 433      29.715  -3.282  24.107  0.00  0.00      PROB H  
ATOM   2443  HA  LEU P 433      31.893  -2.841  25.733  0.00  0.00      PROB H  
ATOM   2444  HB1 LEU P 433      30.296  -1.991  27.427  0.00  0.00      PROB H  
ATOM   2445  HB2 LEU P 433      28.983  -2.431  26.244  0.00  0.00      PROB H  
ATOM   2446  HG  LEU P 433      30.313  -1.164  24.480  0.00  0.00      PROB H  
ATOM   2447 HD11 LEU P 433      28.141  -0.566  25.574  0.00  0.00      PROB H  
ATOM   2448 HD12 LEU P 433      28.951   0.781  24.806  0.00  0.00      PROB H  
ATOM   2449 HD13 LEU P 433      29.073   0.585  26.656  0.00  0.00      PROB H  
ATOM   2450 HD21 LEU P 433      32.376  -0.432  25.303  0.00  0.00      PROB H  
ATOM   2451 HD22 LEU P 433      31.859   0.189  26.918  0.00  0.00      PROB H  
ATOM   2452 HD23 LEU P 433      31.389   0.996  25.347  0.00  0.00      PROB H  
ATOM   2453  HN  LEU P 433       0.534  32.708  18.708  0.00  0.00      PROC H  
ATOM   2454  HA  LEU P 433      -0.233  35.080  19.858  0.00  0.00      PROC H  
ATOM   2455  HB1 LEU P 433      -1.630  32.719  18.501  0.00  0.00      PROC H  
ATOM   2456  HB2 LEU P 433      -1.426  34.286  17.719  0.00  0.00      PROC H  
ATOM   2457  HG  LEU P 433      -3.545  33.913  19.954  0.00  0.00      PROC H  
ATOM   2458 HD11 LEU P 433      -3.080  36.293  18.105  0.00  0.00      PROC H  
ATOM   2459 HD12 LEU P 433      -2.460  36.227  19.860  0.00  0.00      PROC H  
ATOM   2460 HD13 LEU P 433      -4.171  36.224  19.598  0.00  0.00      PROC H  
ATOM   2461 HD21 LEU P 433      -4.250  32.741  17.926  0.00  0.00      PROC H  
ATOM   2462 HD22 LEU P 433      -3.848  34.142  16.882  0.00  0.00      PROC H  
ATOM   2463 HD23 LEU P 433      -5.169  34.308  18.015  0.00  0.00      PROC H  
ATOM   2464  HN  LEU P 433     -30.676   1.547  21.398  0.00  0.00      PROD H  
ATOM   2465  HA  LEU P 433     -32.910   1.222  22.888  0.00  0.00      PROD H  
ATOM   2466  HB1 LEU P 433     -30.692  -0.671  22.158  0.00  0.00      PROD H  
ATOM   2467  HB2 LEU P 433     -32.330  -0.522  21.451  0.00  0.00      PROD H  
ATOM   2468  HG  LEU P 433     -31.616  -1.797  24.105  0.00  0.00      PROD H  
ATOM   2469 HD11 LEU P 433     -34.358  -1.404  22.762  0.00  0.00      PROD H  
ATOM   2470 HD12 LEU P 433     -33.994  -0.674  24.232  0.00  0.00      PROD H  
ATOM   2471 HD13 LEU P 433     -34.042  -2.460  24.232  0.00  0.00      PROD H  
ATOM   2472 HD21 LEU P 433     -32.346  -3.963  22.821  0.00  0.00      PROD H  
ATOM   2473 HD22 LEU P 433     -30.989  -3.040  22.084  0.00  0.00      PROD H  
ATOM   2474 HD23 LEU P 433     -32.727  -2.833  21.472  0.00  0.00      PROD H  
ATOM   2475  N   LYS P 434      -0.062 -31.632  27.606  0.00  0.00      PROA N  
ATOM   2476  N   LYS P 434      31.950  -4.212  27.764  0.00  0.00      PROB N  
ATOM   2477  N   LYS P 434      -1.505  32.438  21.305  0.00  0.00      PROC N  
ATOM   2478  N   LYS P 434     -32.352   0.842  25.303  0.00  0.00      PROD N  
ATOM   2479  CA  LYS P 434      -0.128 -31.699  29.043  0.00  0.00      PROA C  
ATOM   2480  CA  LYS P 434      31.921  -5.107  28.918  0.00  0.00      PROB C  
ATOM   2481  CA  LYS P 434      -2.207  31.921  22.449  0.00  0.00      PROC C  
ATOM   2482  CA  LYS P 434     -32.033   0.706  26.740  0.00  0.00      PROD C  
ATOM   2483  C   LYS P 434      -1.554 -31.720  29.696  0.00  0.00      PROA C  
ATOM   2484  C   LYS P 434      30.585  -5.181  29.679  0.00  0.00      PROB C  
ATOM   2485  C   LYS P 434      -1.417  31.857  23.677  0.00  0.00      PROC C  
ATOM   2486  C   LYS P 434     -31.130  -0.391  27.155  0.00  0.00      PROD C  
ATOM   2487  O   LYS P 434      -2.426 -30.907  29.417  0.00  0.00      PROA O  
ATOM   2488  O   LYS P 434      29.935  -4.170  29.929  0.00  0.00      PROB O  
ATOM   2489  O   LYS P 434      -1.909  32.095  24.768  0.00  0.00      PROC O  
ATOM   2490  O   LYS P 434     -31.011  -1.514  26.598  0.00  0.00      PROD O  
ATOM   2491  CB  LYS P 434       0.718 -30.536  29.637  0.00  0.00      PROA C  
ATOM   2492  CG  LYS P 434       2.163 -30.600  29.304  0.00  0.00      PROA C  
ATOM   2493  CD  LYS P 434       2.977 -29.283  29.626  0.00  0.00      PROA C  
ATOM   2494  CE  LYS P 434       4.405 -29.544  29.232  0.00  0.00      PROA C  
ATOM   2495  NZ  LYS P 434       5.177 -29.969  30.372  0.00  0.00      PROA N1+
ATOM   2496  CB  LYS P 434      33.125  -4.705  29.957  0.00  0.00      PROB C  
ATOM   2497  CG  LYS P 434      34.468  -4.923  29.358  0.00  0.00      PROB C  
ATOM   2498  CD  LYS P 434      35.591  -5.021  30.431  0.00  0.00      PROB C  
ATOM   2499  CE  LYS P 434      35.813  -3.763  31.256  0.00  0.00      PROB C  
ATOM   2500  NZ  LYS P 434      36.696  -3.961  32.448  0.00  0.00      PROB N1+
ATOM   2501  CB  LYS P 434      -2.873  30.582  22.176  0.00  0.00      PROC C  
ATOM   2502  CG  LYS P 434      -4.124  30.726  21.285  0.00  0.00      PROC C  
ATOM   2503  CD  LYS P 434      -5.240  31.683  21.673  0.00  0.00      PROC C  
ATOM   2504  CE  LYS P 434      -5.708  31.568  23.126  0.00  0.00      PROC C  
ATOM   2505  NZ  LYS P 434      -6.838  32.511  23.300  0.00  0.00      PROC N1+
ATOM   2506  CB  LYS P 434     -33.301   1.054  27.578  0.00  0.00      PROD C  
ATOM   2507  CG  LYS P 434     -34.600   0.248  27.331  0.00  0.00      PROD C  
ATOM   2508  CD  LYS P 434     -35.837   0.635  28.102  0.00  0.00      PROD C  
ATOM   2509  CE  LYS P 434     -36.477   1.960  27.606  0.00  0.00      PROD C  
ATOM   2510  NZ  LYS P 434     -37.252   1.848  26.315  0.00  0.00      PROD N1+
ATOM   2511  HN  LYS P 434       0.185 -30.702  27.344  0.00  0.00      PROA H  
ATOM   2512  HA  LYS P 434       0.258 -32.634  29.422  0.00  0.00      PROA H  
ATOM   2513  HB1 LYS P 434       0.543 -30.530  30.734  0.00  0.00      PROA H  
ATOM   2514  HB2 LYS P 434       0.264 -29.609  29.227  0.00  0.00      PROA H  
ATOM   2515  HG1 LYS P 434       2.249 -30.828  28.220  0.00  0.00      PROA H  
ATOM   2516  HG2 LYS P 434       2.625 -31.485  29.790  0.00  0.00      PROA H  
ATOM   2517  HD1 LYS P 434       2.870 -28.923  30.672  0.00  0.00      PROA H  
ATOM   2518  HD2 LYS P 434       2.544 -28.424  29.070  0.00  0.00      PROA H  
ATOM   2519  HE1 LYS P 434       4.750 -28.520  28.972  0.00  0.00      PROA H  
ATOM   2520  HE2 LYS P 434       4.677 -30.298  28.463  0.00  0.00      PROA H  
ATOM   2521  HZ1 LYS P 434       6.207 -30.005  30.236  0.00  0.00      PROA H  
ATOM   2522  HZ2 LYS P 434       4.986 -30.949  30.664  0.00  0.00      PROA H  
ATOM   2523  HZ3 LYS P 434       4.988 -29.453  31.254  0.00  0.00      PROA H  
ATOM   2524  HN  LYS P 434      32.425  -3.337  27.816  0.00  0.00      PROB H  
ATOM   2525  HA  LYS P 434      32.189  -6.079  28.530  0.00  0.00      PROB H  
ATOM   2526  HB1 LYS P 434      32.992  -5.201  30.943  0.00  0.00      PROB H  
ATOM   2527  HB2 LYS P 434      32.933  -3.618  30.084  0.00  0.00      PROB H  
ATOM   2528  HG1 LYS P 434      34.723  -4.132  28.621  0.00  0.00      PROB H  
ATOM   2529  HG2 LYS P 434      34.473  -5.893  28.817  0.00  0.00      PROB H  
ATOM   2530  HD1 LYS P 434      36.521  -5.353  29.921  0.00  0.00      PROB H  
ATOM   2531  HD2 LYS P 434      35.298  -5.836  31.127  0.00  0.00      PROB H  
ATOM   2532  HE1 LYS P 434      34.909  -3.361  31.760  0.00  0.00      PROB H  
ATOM   2533  HE2 LYS P 434      36.245  -2.919  30.677  0.00  0.00      PROB H  
ATOM   2534  HZ1 LYS P 434      36.489  -4.894  32.857  0.00  0.00      PROB H  
ATOM   2535  HZ2 LYS P 434      36.483  -3.275  33.201  0.00  0.00      PROB H  
ATOM   2536  HZ3 LYS P 434      37.657  -4.037  32.057  0.00  0.00      PROB H  
ATOM   2537  HN  LYS P 434      -1.529  31.758  20.576  0.00  0.00      PROC H  
ATOM   2538  HA  LYS P 434      -3.068  32.563  22.560  0.00  0.00      PROC H  
ATOM   2539  HB1 LYS P 434      -3.256  30.086  23.094  0.00  0.00      PROC H  
ATOM   2540  HB2 LYS P 434      -2.184  29.960  21.566  0.00  0.00      PROC H  
ATOM   2541  HG1 LYS P 434      -4.640  29.751  21.152  0.00  0.00      PROC H  
ATOM   2542  HG2 LYS P 434      -3.770  30.972  20.261  0.00  0.00      PROC H  
ATOM   2543  HD1 LYS P 434      -6.113  31.223  21.164  0.00  0.00      PROC H  
ATOM   2544  HD2 LYS P 434      -5.017  32.691  21.263  0.00  0.00      PROC H  
ATOM   2545  HE1 LYS P 434      -4.944  31.914  23.855  0.00  0.00      PROC H  
ATOM   2546  HE2 LYS P 434      -6.009  30.548  23.445  0.00  0.00      PROC H  
ATOM   2547  HZ1 LYS P 434      -7.400  32.390  22.434  0.00  0.00      PROC H  
ATOM   2548  HZ2 LYS P 434      -6.542  33.497  23.445  0.00  0.00      PROC H  
ATOM   2549  HZ3 LYS P 434      -7.392  32.209  24.127  0.00  0.00      PROC H  
ATOM   2550  HN  LYS P 434     -33.297   1.076  25.091  0.00  0.00      PROD H  
ATOM   2551  HA  LYS P 434     -31.431   1.593  26.873  0.00  0.00      PROD H  
ATOM   2552  HB1 LYS P 434     -33.531   2.133  27.456  0.00  0.00      PROD H  
ATOM   2553  HB2 LYS P 434     -32.913   0.850  28.599  0.00  0.00      PROD H  
ATOM   2554  HG1 LYS P 434     -34.367  -0.817  27.540  0.00  0.00      PROD H  
ATOM   2555  HG2 LYS P 434     -34.828   0.223  26.244  0.00  0.00      PROD H  
ATOM   2556  HD1 LYS P 434     -35.408   0.866  29.100  0.00  0.00      PROD H  
ATOM   2557  HD2 LYS P 434     -36.588  -0.170  28.250  0.00  0.00      PROD H  
ATOM   2558  HE1 LYS P 434     -35.626   2.661  27.471  0.00  0.00      PROD H  
ATOM   2559  HE2 LYS P 434     -37.173   2.469  28.307  0.00  0.00      PROD H  
ATOM   2560  HZ1 LYS P 434     -36.850   1.187  25.619  0.00  0.00      PROD H  
ATOM   2561  HZ2 LYS P 434     -37.215   2.801  25.899  0.00  0.00      PROD H  
ATOM   2562  HZ3 LYS P 434     -38.262   1.665  26.478  0.00  0.00      PROD H  
ATOM   2563  N   GLU P 435      -1.830 -32.686  30.594  0.00  0.00      PROA N  
ATOM   2564  N   GLU P 435      30.222  -6.415  30.129  0.00  0.00      PROB N  
ATOM   2565  N   GLU P 435      -0.110  31.581  23.580  0.00  0.00      PROC N  
ATOM   2566  N   GLU P 435     -30.387  -0.121  28.318  0.00  0.00      PROD N  
ATOM   2567  CA  GLU P 435      -2.994 -32.855  31.343  0.00  0.00      PROA C  
ATOM   2568  CA  GLU P 435      29.255  -6.585  31.199  0.00  0.00      PROB C  
ATOM   2569  CA  GLU P 435       0.801  31.500  24.688  0.00  0.00      PROC C  
ATOM   2570  CA  GLU P 435     -29.489  -1.090  29.003  0.00  0.00      PROD C  
ATOM   2571  C   GLU P 435      -3.078 -31.795  32.410  0.00  0.00      PROA C  
ATOM   2572  C   GLU P 435      29.895  -6.234  32.560  0.00  0.00      PROB C  
ATOM   2573  C   GLU P 435       1.184  32.875  25.253  0.00  0.00      PROC C  
ATOM   2574  C   GLU P 435     -30.173  -2.159  29.767  0.00  0.00      PROD C  
ATOM   2575  O   GLU P 435      -2.059 -31.322  32.910  0.00  0.00      PROA O  
ATOM   2576  O   GLU P 435      31.134  -6.233  32.756  0.00  0.00      PROB O  
ATOM   2577  O   GLU P 435       1.354  33.084  26.433  0.00  0.00      PROC O  
ATOM   2578  O   GLU P 435     -31.351  -2.127  30.153  0.00  0.00      PROD O  
ATOM   2579  CB  GLU P 435      -2.997 -34.280  31.970  0.00  0.00      PROA C  
ATOM   2580  CG  GLU P 435      -3.158 -35.331  30.891  0.00  0.00      PROA C  
ATOM   2581  CD  GLU P 435      -3.502 -36.753  31.443  0.00  0.00      PROA C  
ATOM   2582  OE1 GLU P 435      -2.767 -37.244  32.296  0.00  0.00      PROA O  
ATOM   2583  OE2 GLU P 435      -4.383 -37.338  30.847  0.00  0.00      PROA O1-
ATOM   2584  CB  GLU P 435      28.681  -8.030  31.174  0.00  0.00      PROB C  
ATOM   2585  CG  GLU P 435      27.789  -8.377  29.963  0.00  0.00      PROB C  
ATOM   2586  CD  GLU P 435      27.425  -9.798  29.855  0.00  0.00      PROB C  
ATOM   2587  OE1 GLU P 435      26.511 -10.123  29.077  0.00  0.00      PROB O  
ATOM   2588  OE2 GLU P 435      28.002 -10.672  30.583  0.00  0.00      PROB O1-
ATOM   2589  CB  GLU P 435       2.143  30.809  24.311  0.00  0.00      PROC C  
ATOM   2590  CG  GLU P 435       1.836  29.222  23.998  0.00  0.00      PROC C  
ATOM   2591  CD  GLU P 435       1.599  28.432  25.273  0.00  0.00      PROC C  
ATOM   2592  OE1 GLU P 435       2.557  28.493  26.079  0.00  0.00      PROC O  
ATOM   2593  OE2 GLU P 435       0.568  27.794  25.404  0.00  0.00      PROC O1-
ATOM   2594  CB  GLU P 435     -28.414  -0.291  29.859  0.00  0.00      PROD C  
ATOM   2595  CG  GLU P 435     -27.460   0.576  28.963  0.00  0.00      PROD C  
ATOM   2596  CD  GLU P 435     -26.966   1.806  29.712  0.00  0.00      PROD C  
ATOM   2597  OE1 GLU P 435     -27.753   2.568  30.279  0.00  0.00      PROD O  
ATOM   2598  OE2 GLU P 435     -25.762   1.992  29.657  0.00  0.00      PROD O1-
ATOM   2599  HN  GLU P 435      -1.189 -33.413  30.827  0.00  0.00      PROA H  
ATOM   2600  HA  GLU P 435      -3.862 -32.760  30.708  0.00  0.00      PROA H  
ATOM   2601  HB1 GLU P 435      -3.756 -34.336  32.779  0.00  0.00      PROA H  
ATOM   2602  HB2 GLU P 435      -1.976 -34.404  32.389  0.00  0.00      PROA H  
ATOM   2603  HG1 GLU P 435      -2.223 -35.450  30.302  0.00  0.00      PROA H  
ATOM   2604  HG2 GLU P 435      -3.894 -35.044  30.110  0.00  0.00      PROA H  
ATOM   2605  HN  GLU P 435      30.775  -7.200  29.863  0.00  0.00      PROB H  
ATOM   2606  HA  GLU P 435      28.524  -5.802  31.056  0.00  0.00      PROB H  
ATOM   2607  HB1 GLU P 435      28.060  -8.086  32.093  0.00  0.00      PROB H  
ATOM   2608  HB2 GLU P 435      29.504  -8.749  31.377  0.00  0.00      PROB H  
ATOM   2609  HG1 GLU P 435      28.256  -8.121  28.988  0.00  0.00      PROB H  
ATOM   2610  HG2 GLU P 435      26.930  -7.697  30.148  0.00  0.00      PROB H  
ATOM   2611  HN  GLU P 435       0.273  31.135  22.775  0.00  0.00      PROC H  
ATOM   2612  HA  GLU P 435       0.344  30.904  25.464  0.00  0.00      PROC H  
ATOM   2613  HB1 GLU P 435       2.860  30.882  25.156  0.00  0.00      PROC H  
ATOM   2614  HB2 GLU P 435       2.527  31.409  23.459  0.00  0.00      PROC H  
ATOM   2615  HG1 GLU P 435       2.746  28.936  23.429  0.00  0.00      PROC H  
ATOM   2616  HG2 GLU P 435       0.918  29.131  23.380  0.00  0.00      PROC H  
ATOM   2617  HN  GLU P 435     -30.392   0.777  28.753  0.00  0.00      PROD H  
ATOM   2618  HA  GLU P 435     -28.906  -1.562  28.226  0.00  0.00      PROD H  
ATOM   2619  HB1 GLU P 435     -27.824  -0.976  30.504  0.00  0.00      PROD H  
ATOM   2620  HB2 GLU P 435     -28.973   0.509  30.391  0.00  0.00      PROD H  
ATOM   2621  HG1 GLU P 435     -28.028   1.030  28.122  0.00  0.00      PROD H  
ATOM   2622  HG2 GLU P 435     -26.610  -0.010  28.554  0.00  0.00      PROD H  
ATOM   2623  N   THR P 436      -4.349 -31.373  32.671  0.00  0.00      PROA N  
ATOM   2624  N   THR P 436      29.032  -5.856  33.490  0.00  0.00      PROB N  
ATOM   2625  N   THR P 436       1.332  33.891  24.368  0.00  0.00      PROC N  
ATOM   2626  N   THR P 436     -29.478  -3.297  29.956  0.00  0.00      PROD N  
ATOM   2627  CA  THR P 436      -4.788 -30.439  33.734  0.00  0.00      PROA C  
ATOM   2628  CA  THR P 436      29.451  -5.656  34.891  0.00  0.00      PROB C  
ATOM   2629  CA  THR P 436       1.271  35.312  24.742  0.00  0.00      PROC C  
ATOM   2630  CA  THR P 436     -30.043  -4.458  30.725  0.00  0.00      PROD C  
ATOM   2631  C   THR P 436      -4.338 -30.834  35.118  0.00  0.00      PROA C  
ATOM   2632  C   THR P 436      30.255  -6.762  35.537  0.00  0.00      PROB C  
ATOM   2633  C   THR P 436       0.063  35.761  25.552  0.00  0.00      PROC C  
ATOM   2634  C   THR P 436     -29.775  -4.277  32.230  0.00  0.00      PROD C  
ATOM   2635  O   THR P 436      -4.257 -31.986  35.459  0.00  0.00      PROA O  
ATOM   2636  O   THR P 436      29.800  -7.894  35.534  0.00  0.00      PROB O  
ATOM   2637  O   THR P 436       0.216  36.440  26.520  0.00  0.00      PROC O  
ATOM   2638  O   THR P 436     -28.651  -4.077  32.689  0.00  0.00      PROD O  
ATOM   2639  CB  THR P 436      -6.303 -30.399  33.706  0.00  0.00      PROA C  
ATOM   2640  OG1 THR P 436      -6.808 -31.735  33.575  0.00  0.00      PROA O  
ATOM   2641  CG2 THR P 436      -6.738 -29.636  32.482  0.00  0.00      PROA C  
ATOM   2642  CB  THR P 436      28.223  -5.275  35.793  0.00  0.00      PROB C  
ATOM   2643  OG1 THR P 436      27.709  -4.008  35.424  0.00  0.00      PROB O  
ATOM   2644  CG2 THR P 436      28.413  -5.305  37.327  0.00  0.00      PROB C  
ATOM   2645  CB  THR P 436       1.455  36.322  23.639  0.00  0.00      PROC C  
ATOM   2646  OG1 THR P 436       2.545  35.859  22.796  0.00  0.00      PROC O  
ATOM   2647  CG2 THR P 436       1.895  37.640  24.177  0.00  0.00      PROC C  
ATOM   2648  CB  THR P 436     -29.629  -5.858  30.261  0.00  0.00      PROD C  
ATOM   2649  OG1 THR P 436     -30.821  -6.673  30.166  0.00  0.00      PROD O  
ATOM   2650  CG2 THR P 436     -28.540  -6.548  31.097  0.00  0.00      PROD C  
ATOM   2651  HN  THR P 436      -5.169 -31.876  32.411  0.00  0.00      PROA H  
ATOM   2652  HA  THR P 436      -4.339 -29.495  33.463  0.00  0.00      PROA H  
ATOM   2653  HB  THR P 436      -6.717 -29.968  34.642  0.00  0.00      PROA H  
ATOM   2654  HG1 THR P 436      -6.176 -32.288  34.042  0.00  0.00      PROA H  
ATOM   2655 HG21 THR P 436      -6.412 -28.574  32.475  0.00  0.00      PROA H  
ATOM   2656 HG22 THR P 436      -7.846 -29.569  32.539  0.00  0.00      PROA H  
ATOM   2657 HG23 THR P 436      -6.337 -30.109  31.560  0.00  0.00      PROA H  
ATOM   2658  HN  THR P 436      28.065  -5.843  33.247  0.00  0.00      PROB H  
ATOM   2659  HA  THR P 436      30.112  -4.805  34.817  0.00  0.00      PROB H  
ATOM   2660  HB  THR P 436      27.476  -6.041  35.494  0.00  0.00      PROB H  
ATOM   2661  HG1 THR P 436      28.450  -3.402  35.493  0.00  0.00      PROB H  
ATOM   2662 HG21 THR P 436      28.467  -6.364  37.660  0.00  0.00      PROB H  
ATOM   2663 HG22 THR P 436      27.502  -4.927  37.839  0.00  0.00      PROB H  
ATOM   2664 HG23 THR P 436      29.288  -4.774  37.760  0.00  0.00      PROB H  
ATOM   2665  HN  THR P 436       1.235  33.741  23.388  0.00  0.00      PROC H  
ATOM   2666  HA  THR P 436       2.151  35.511  25.334  0.00  0.00      PROC H  
ATOM   2667  HB  THR P 436       0.573  36.372  22.965  0.00  0.00      PROC H  
ATOM   2668  HG1 THR P 436       2.319  35.058  22.317  0.00  0.00      PROC H  
ATOM   2669 HG21 THR P 436       2.406  38.203  23.367  0.00  0.00      PROC H  
ATOM   2670 HG22 THR P 436       2.606  37.642  25.031  0.00  0.00      PROC H  
ATOM   2671 HG23 THR P 436       1.029  38.257  24.499  0.00  0.00      PROC H  
ATOM   2672  HN  THR P 436     -28.531  -3.405  29.663  0.00  0.00      PROD H  
ATOM   2673  HA  THR P 436     -31.105  -4.369  30.552  0.00  0.00      PROD H  
ATOM   2674  HB  THR P 436     -29.317  -5.730  29.202  0.00  0.00      PROD H  
ATOM   2675  HG1 THR P 436     -30.530  -7.460  29.699  0.00  0.00      PROD H  
ATOM   2676 HG21 THR P 436     -27.605  -5.955  31.190  0.00  0.00      PROD H  
ATOM   2677 HG22 THR P 436     -28.313  -7.532  30.635  0.00  0.00      PROD H  
ATOM   2678 HG23 THR P 436     -28.932  -6.840  32.094  0.00  0.00      PROD H  
ATOM   2679  N   GLU P 437      -4.051 -29.821  35.949  0.00  0.00      PROA N  
ATOM   2680  N   GLU P 437      31.408  -6.433  36.198  0.00  0.00      PROB N  
ATOM   2681  N   GLU P 437      -1.145  35.253  25.194  0.00  0.00      PROC N  
ATOM   2682  N   GLU P 437     -30.870  -4.411  33.034  0.00  0.00      PROD N  
ATOM   2683  CA  GLU P 437      -3.559 -30.012  37.315  0.00  0.00      PROA C  
ATOM   2684  CA  GLU P 437      32.319  -7.384  36.880  0.00  0.00      PROB C  
ATOM   2685  CA  GLU P 437      -2.439  35.657  25.701  0.00  0.00      PROC C  
ATOM   2686  CA  GLU P 437     -30.758  -4.346  34.505  0.00  0.00      PROD C  
ATOM   2687  C   GLU P 437      -4.677 -29.577  38.263  0.00  0.00      PROA C  
ATOM   2688  C   GLU P 437      32.342  -7.051  38.343  0.00  0.00      PROB C  
ATOM   2689  C   GLU P 437      -2.731  35.092  26.994  0.00  0.00      PROC C  
ATOM   2690  C   GLU P 437     -30.109  -5.458  35.209  0.00  0.00      PROD C  
ATOM   2691  O   GLU P 437      -5.805 -29.150  37.914  0.00  0.00      PROA O  
ATOM   2692  O   GLU P 437      33.229  -7.456  39.140  0.00  0.00      PROB O  
ATOM   2693  O   GLU P 437      -3.046  35.824  27.935  0.00  0.00      PROC O  
ATOM   2694  O   GLU P 437     -30.485  -6.604  34.992  0.00  0.00      PROD O  
ATOM   2695  CB  GLU P 437      -2.290 -29.115  37.475  0.00  0.00      PROA C  
ATOM   2696  CG  GLU P 437      -1.157 -29.682  36.554  0.00  0.00      PROA C  
ATOM   2697  CD  GLU P 437       0.007 -28.752  36.468  0.00  0.00      PROA C  
ATOM   2698  OE1 GLU P 437       1.121 -28.981  36.955  0.00  0.00      PROA O  
ATOM   2699  OE2 GLU P 437      -0.198 -27.658  35.815  0.00  0.00      PROA O1-
ATOM   2700  CB  GLU P 437      33.717  -7.136  36.310  0.00  0.00      PROB C  
ATOM   2701  CG  GLU P 437      33.931  -7.511  34.787  0.00  0.00      PROB C  
ATOM   2702  CD  GLU P 437      34.954  -6.564  34.171  0.00  0.00      PROB C  
ATOM   2703  OE1 GLU P 437      36.072  -6.940  33.833  0.00  0.00      PROB O  
ATOM   2704  OE2 GLU P 437      34.632  -5.418  33.957  0.00  0.00      PROB O1-
ATOM   2705  CB  GLU P 437      -3.546  35.331  24.711  0.00  0.00      PROC C  
ATOM   2706  CG  GLU P 437      -4.972  35.214  25.324  0.00  0.00      PROC C  
ATOM   2707  CD  GLU P 437      -6.068  35.405  24.354  0.00  0.00      PROC C  
ATOM   2708  OE1 GLU P 437      -5.971  35.121  23.123  0.00  0.00      PROC O  
ATOM   2709  OE2 GLU P 437      -7.192  35.829  24.814  0.00  0.00      PROC O1-
ATOM   2710  CB  GLU P 437     -32.179  -4.028  35.057  0.00  0.00      PROD C  
ATOM   2711  CG  GLU P 437     -32.722  -2.570  34.700  0.00  0.00      PROD C  
ATOM   2712  CD  GLU P 437     -34.240  -2.763  34.704  0.00  0.00      PROD C  
ATOM   2713  OE1 GLU P 437     -34.769  -3.100  35.773  0.00  0.00      PROD O  
ATOM   2714  OE2 GLU P 437     -34.867  -2.645  33.653  0.00  0.00      PROD O1-
ATOM   2715  HN  GLU P 437      -4.076 -28.902  35.564  0.00  0.00      PROA H  
ATOM   2716  HA  GLU P 437      -3.286 -31.047  37.458  0.00  0.00      PROA H  
ATOM   2717  HB1 GLU P 437      -1.938 -29.193  38.526  0.00  0.00      PROA H  
ATOM   2718  HB2 GLU P 437      -2.495 -28.082  37.122  0.00  0.00      PROA H  
ATOM   2719  HG1 GLU P 437      -1.476 -29.897  35.512  0.00  0.00      PROA H  
ATOM   2720  HG2 GLU P 437      -0.846 -30.639  37.025  0.00  0.00      PROA H  
ATOM   2721  HN  GLU P 437      31.742  -5.496  36.126  0.00  0.00      PROB H  
ATOM   2722  HA  GLU P 437      31.937  -8.392  36.817  0.00  0.00      PROB H  
ATOM   2723  HB1 GLU P 437      34.537  -7.547  36.938  0.00  0.00      PROB H  
ATOM   2724  HB2 GLU P 437      33.926  -6.045  36.337  0.00  0.00      PROB H  
ATOM   2725  HG1 GLU P 437      33.069  -7.607  34.093  0.00  0.00      PROB H  
ATOM   2726  HG2 GLU P 437      34.162  -8.597  34.843  0.00  0.00      PROB H  
ATOM   2727  HN  GLU P 437      -1.313  34.697  24.384  0.00  0.00      PROC H  
ATOM   2728  HA  GLU P 437      -2.462  36.721  25.888  0.00  0.00      PROC H  
ATOM   2729  HB1 GLU P 437      -3.351  34.315  24.306  0.00  0.00      PROC H  
ATOM   2730  HB2 GLU P 437      -3.582  36.107  23.917  0.00  0.00      PROC H  
ATOM   2731  HG1 GLU P 437      -5.104  36.053  26.041  0.00  0.00      PROC H  
ATOM   2732  HG2 GLU P 437      -5.216  34.285  25.882  0.00  0.00      PROC H  
ATOM   2733  HN  GLU P 437     -31.746  -4.684  32.644  0.00  0.00      PROD H  
ATOM   2734  HA  GLU P 437     -30.141  -3.485  34.714  0.00  0.00      PROD H  
ATOM   2735  HB1 GLU P 437     -32.038  -4.119  36.155  0.00  0.00      PROD H  
ATOM   2736  HB2 GLU P 437     -32.769  -4.929  34.782  0.00  0.00      PROD H  
ATOM   2737  HG1 GLU P 437     -32.308  -2.139  33.763  0.00  0.00      PROD H  
ATOM   2738  HG2 GLU P 437     -32.477  -1.808  35.471  0.00  0.00      PROD H  
ATOM   2739  N   GLU P 438      -4.394 -29.618  39.594  0.00  0.00      PROA N  
ATOM   2740  N   GLU P 438      31.327  -6.289  38.817  0.00  0.00      PROB N  
ATOM   2741  N   GLU P 438      -2.525  33.806  27.117  0.00  0.00      PROC N  
ATOM   2742  N   GLU P 438     -29.037  -5.237  36.007  0.00  0.00      PROD N  
ATOM   2743  CA  GLU P 438      -5.227 -29.314  40.685  0.00  0.00      PROA C  
ATOM   2744  CA  GLU P 438      31.110  -6.002  40.242  0.00  0.00      PROB C  
ATOM   2745  CA  GLU P 438      -2.816  33.083  28.355  0.00  0.00      PROC C  
ATOM   2746  CA  GLU P 438     -28.269  -6.157  36.761  0.00  0.00      PROD C  
ATOM   2747  C   GLU P 438      -6.640 -29.843  40.637  0.00  0.00      PROA C  
ATOM   2748  C   GLU P 438      32.162  -4.975  40.696  0.00  0.00      PROB C  
ATOM   2749  C   GLU P 438      -1.606  33.114  29.243  0.00  0.00      PROC C  
ATOM   2750  C   GLU P 438     -29.005  -7.196  37.618  0.00  0.00      PROD C  
ATOM   2751  O   GLU P 438      -6.834 -30.926  40.160  0.00  0.00      PROA O  
ATOM   2752  O   GLU P 438      32.628  -5.085  41.828  0.00  0.00      PROB O  
ATOM   2753  O   GLU P 438      -1.754  32.675  30.378  0.00  0.00      PROC O  
ATOM   2754  O   GLU P 438     -30.191  -7.075  37.912  0.00  0.00      PROD O  
ATOM   2755  CB  GLU P 438      -5.137 -27.911  41.277  0.00  0.00      PROA C  
ATOM   2756  CG  GLU P 438      -3.843 -27.658  42.051  0.00  0.00      PROA C  
ATOM   2757  CD  GLU P 438      -3.857 -26.384  42.824  0.00  0.00      PROA C  
ATOM   2758  OE1 GLU P 438      -4.846 -26.269  43.567  0.00  0.00      PROA O  
ATOM   2759  OE2 GLU P 438      -3.067 -25.399  42.588  0.00  0.00      PROA O1-
ATOM   2760  CB  GLU P 438      31.083  -7.319  41.134  0.00  0.00      PROB C  
ATOM   2761  CG  GLU P 438      29.904  -8.314  40.887  0.00  0.00      PROB C  
ATOM   2762  CD  GLU P 438      29.868  -9.596  41.687  0.00  0.00      PROB C  
ATOM   2763  OE1 GLU P 438      30.699  -9.752  42.598  0.00  0.00      PROB O  
ATOM   2764  OE2 GLU P 438      29.023 -10.422  41.345  0.00  0.00      PROB O1-
ATOM   2765  CB  GLU P 438      -3.298  31.659  27.969  0.00  0.00      PROC C  
ATOM   2766  CG  GLU P 438      -4.652  31.591  27.201  0.00  0.00      PROC C  
ATOM   2767  CD  GLU P 438      -5.280  30.220  27.231  0.00  0.00      PROC C  
ATOM   2768  OE1 GLU P 438      -5.464  29.572  28.271  0.00  0.00      PROC O  
ATOM   2769  OE2 GLU P 438      -5.577  29.788  26.098  0.00  0.00      PROC O1-
ATOM   2770  CB  GLU P 438     -27.179  -5.361  37.584  0.00  0.00      PROD C  
ATOM   2771  CG  GLU P 438     -26.143  -4.741  36.572  0.00  0.00      PROD C  
ATOM   2772  CD  GLU P 438     -25.022  -3.903  37.225  0.00  0.00      PROD C  
ATOM   2773  OE1 GLU P 438     -25.243  -3.349  38.297  0.00  0.00      PROD O  
ATOM   2774  OE2 GLU P 438     -23.869  -3.860  36.673  0.00  0.00      PROD O1-
ATOM   2775  HN  GLU P 438      -3.422 -29.718  39.794  0.00  0.00      PROA H  
ATOM   2776  HA  GLU P 438      -4.769 -29.930  41.445  0.00  0.00      PROA H  
ATOM   2777  HB1 GLU P 438      -5.953 -27.746  42.013  0.00  0.00      PROA H  
ATOM   2778  HB2 GLU P 438      -5.388 -27.192  40.469  0.00  0.00      PROA H  
ATOM   2779  HG1 GLU P 438      -3.009 -27.628  41.318  0.00  0.00      PROA H  
ATOM   2780  HG2 GLU P 438      -3.634 -28.466  42.784  0.00  0.00      PROA H  
ATOM   2781  HN  GLU P 438      30.635  -5.940  38.190  0.00  0.00      PROB H  
ATOM   2782  HA  GLU P 438      30.179  -5.491  40.439  0.00  0.00      PROB H  
ATOM   2783  HB1 GLU P 438      30.932  -7.097  42.212  0.00  0.00      PROB H  
ATOM   2784  HB2 GLU P 438      32.094  -7.776  41.072  0.00  0.00      PROB H  
ATOM   2785  HG1 GLU P 438      30.061  -8.509  39.804  0.00  0.00      PROB H  
ATOM   2786  HG2 GLU P 438      28.898  -7.890  41.089  0.00  0.00      PROB H  
ATOM   2787  HN  GLU P 438      -2.146  33.353  26.313  0.00  0.00      PROC H  
ATOM   2788  HA  GLU P 438      -3.613  33.588  28.880  0.00  0.00      PROC H  
ATOM   2789  HB1 GLU P 438      -3.446  31.094  28.914  0.00  0.00      PROC H  
ATOM   2790  HB2 GLU P 438      -2.504  31.152  27.380  0.00  0.00      PROC H  
ATOM   2791  HG1 GLU P 438      -4.608  31.968  26.157  0.00  0.00      PROC H  
ATOM   2792  HG2 GLU P 438      -5.454  32.226  27.635  0.00  0.00      PROC H  
ATOM   2793  HN  GLU P 438     -28.837  -4.299  36.280  0.00  0.00      PROD H  
ATOM   2794  HA  GLU P 438     -27.624  -6.689  36.077  0.00  0.00      PROD H  
ATOM   2795  HB1 GLU P 438     -26.609  -5.952  38.333  0.00  0.00      PROD H  
ATOM   2796  HB2 GLU P 438     -27.742  -4.597  38.162  0.00  0.00      PROD H  
ATOM   2797  HG1 GLU P 438     -26.597  -4.079  35.803  0.00  0.00      PROD H  
ATOM   2798  HG2 GLU P 438     -25.693  -5.538  35.941  0.00  0.00      PROD H  
ATOM   2799  N   GLY P 439      -7.685 -29.168  41.147  0.00  0.00      PROA N  
ATOM   2800  N   GLY P 439      32.509  -3.984  39.845  0.00  0.00      PROB N  
ATOM   2801  N   GLY P 439      -0.484  33.648  28.865  0.00  0.00      PROC N  
ATOM   2802  N   GLY P 439     -28.255  -8.317  37.926  0.00  0.00      PROD N  
ATOM   2803  CA  GLY P 439      -8.997 -29.774  41.417  0.00  0.00      PROA C  
ATOM   2804  CA  GLY P 439      33.699  -3.194  40.159  0.00  0.00      PROB C  
ATOM   2805  CA  GLY P 439       0.680  33.596  29.707  0.00  0.00      PROC C  
ATOM   2806  CA  GLY P 439     -28.848  -9.604  38.349  0.00  0.00      PROD C  
ATOM   2807  C   GLY P 439      -9.882 -29.717  40.243  0.00  0.00      PROA C  
ATOM   2808  C   GLY P 439      33.314  -1.863  40.782  0.00  0.00      PROB C  
ATOM   2809  C   GLY P 439       0.697  34.717  30.659  0.00  0.00      PROC C  
ATOM   2810  C   GLY P 439     -29.719 -10.336  37.380  0.00  0.00      PROD C  
ATOM   2811  O   GLY P 439      -9.551 -29.194  39.162  0.00  0.00      PROA O  
ATOM   2812  O   GLY P 439      32.189  -1.781  41.225  0.00  0.00      PROB O  
ATOM   2813  O   GLY P 439      -0.180  35.587  30.739  0.00  0.00      PROC O  
ATOM   2814  O   GLY P 439     -29.709  -9.972  36.219  0.00  0.00      PROD O  
ATOM   2815  HN  GLY P 439      -7.580 -28.252  41.527  0.00  0.00      PROA H  
ATOM   2816  HA1 GLY P 439      -9.414 -29.197  42.228  0.00  0.00      PROA H  
ATOM   2817  HA2 GLY P 439      -8.797 -30.785  41.742  0.00  0.00      PROA H  
ATOM   2818  HN  GLY P 439      32.029  -3.954  38.971  0.00  0.00      PROB H  
ATOM   2819  HA1 GLY P 439      34.242  -3.096  39.231  0.00  0.00      PROB H  
ATOM   2820  HA2 GLY P 439      34.326  -3.631  40.922  0.00  0.00      PROB H  
ATOM   2821  HN  GLY P 439      -0.324  34.032  27.959  0.00  0.00      PROC H  
ATOM   2822  HA1 GLY P 439       1.472  33.671  28.976  0.00  0.00      PROC H  
ATOM   2823  HA2 GLY P 439       0.779  32.684  30.276  0.00  0.00      PROC H  
ATOM   2824  HN  GLY P 439     -27.390  -8.428  37.443  0.00  0.00      PROD H  
ATOM   2825  HA1 GLY P 439     -29.542  -9.283  39.112  0.00  0.00      PROD H  
ATOM   2826  HA2 GLY P 439     -28.074 -10.303  38.629  0.00  0.00      PROD H  
ATOM   2827  N   PRO P 440     -10.982 -30.401  40.321  0.00  0.00      PROA N  
ATOM   2828  N   PRO P 440      34.215  -0.910  40.846  0.00  0.00      PROB N  
ATOM   2829  N   PRO P 440       1.729  34.760  31.531  0.00  0.00      PROC N  
ATOM   2830  N   PRO P 440     -30.354 -11.368  37.716  0.00  0.00      PROD N  
ATOM   2831  CA  PRO P 440     -11.854 -30.787  39.211  0.00  0.00      PROA C  
ATOM   2832  CA  PRO P 440      33.839   0.387  41.442  0.00  0.00      PROB C  
ATOM   2833  CA  PRO P 440       2.048  35.994  32.249  0.00  0.00      PROC C  
ATOM   2834  CA  PRO P 440     -31.248 -12.133  36.867  0.00  0.00      PROD C  
ATOM   2835  C   PRO P 440     -12.450 -29.570  38.489  0.00  0.00      PROA C  
ATOM   2836  C   PRO P 440      32.781   1.291  40.661  0.00  0.00      PROB C  
ATOM   2837  C   PRO P 440       2.220  37.231  31.384  0.00  0.00      PROC C  
ATOM   2838  C   PRO P 440     -32.399 -11.265  36.338  0.00  0.00      PROD C  
ATOM   2839  O   PRO P 440     -12.663 -28.565  39.215  0.00  0.00      PROA O  
ATOM   2840  O   PRO P 440      33.068   1.604  39.506  0.00  0.00      PROB O  
ATOM   2841  O   PRO P 440       2.620  37.098  30.206  0.00  0.00      PROC O  
ATOM   2842  O   PRO P 440     -32.847 -10.365  37.078  0.00  0.00      PROD O  
ATOM   2843  CD  PRO P 440     -11.439 -31.015  41.602  0.00  0.00      PROA C  
ATOM   2844  CB  PRO P 440     -13.043 -31.633  39.858  0.00  0.00      PROA C  
ATOM   2845  CG  PRO P 440     -12.866 -31.366  41.346  0.00  0.00      PROA C  
ATOM   2846  CD  PRO P 440      35.487  -0.860  40.200  0.00  0.00      PROB C  
ATOM   2847  CB  PRO P 440      35.219   1.023  41.573  0.00  0.00      PROB C  
ATOM   2848  CG  PRO P 440      36.017   0.578  40.337  0.00  0.00      PROB C  
ATOM   2849  CD  PRO P 440       2.841  33.780  31.619  0.00  0.00      PROC C  
ATOM   2850  CB  PRO P 440       3.445  35.677  32.888  0.00  0.00      PROC C  
ATOM   2851  CG  PRO P 440       4.068  34.535  32.015  0.00  0.00      PROC C  
ATOM   2852  CD  PRO P 440     -30.226 -12.091  39.015  0.00  0.00      PROD C  
ATOM   2853  CB  PRO P 440     -31.802 -13.299  37.731  0.00  0.00      PROD C  
ATOM   2854  CG  PRO P 440     -30.706 -13.551  38.737  0.00  0.00      PROD C  
ATOM   2855  HD1 PRO P 440     -11.286 -30.461  42.553  0.00  0.00      PROA H  
ATOM   2856  HD2 PRO P 440     -10.779 -31.892  41.773  0.00  0.00      PROA H  
ATOM   2857  HA  PRO P 440     -11.275 -31.445  38.579  0.00  0.00      PROA H  
ATOM   2858  HB1 PRO P 440     -12.719 -32.690  39.749  0.00  0.00      PROA H  
ATOM   2859  HB2 PRO P 440     -14.006 -31.324  39.399  0.00  0.00      PROA H  
ATOM   2860  HG1 PRO P 440     -13.512 -30.476  41.505  0.00  0.00      PROA H  
ATOM   2861  HG2 PRO P 440     -13.223 -32.214  41.968  0.00  0.00      PROA H  
ATOM   2862  HD1 PRO P 440      35.345  -1.227  39.161  0.00  0.00      PROB H  
ATOM   2863  HD2 PRO P 440      36.199  -1.533  40.724  0.00  0.00      PROB H  
ATOM   2864  HA  PRO P 440      33.437   0.213  42.429  0.00  0.00      PROB H  
ATOM   2865  HB1 PRO P 440      35.809   0.717  42.463  0.00  0.00      PROB H  
ATOM   2866  HB2 PRO P 440      35.169   2.132  41.529  0.00  0.00      PROB H  
ATOM   2867  HG1 PRO P 440      35.719   1.114  39.411  0.00  0.00      PROB H  
ATOM   2868  HG2 PRO P 440      37.128   0.584  40.354  0.00  0.00      PROB H  
ATOM   2869  HD1 PRO P 440       2.893  33.042  30.790  0.00  0.00      PROC H  
ATOM   2870  HD2 PRO P 440       2.674  33.104  32.484  0.00  0.00      PROC H  
ATOM   2871  HA  PRO P 440       1.254  36.277  32.924  0.00  0.00      PROC H  
ATOM   2872  HB1 PRO P 440       3.296  35.206  33.883  0.00  0.00      PROC H  
ATOM   2873  HB2 PRO P 440       4.197  36.482  33.030  0.00  0.00      PROC H  
ATOM   2874  HG1 PRO P 440       4.536  35.013  31.128  0.00  0.00      PROC H  
ATOM   2875  HG2 PRO P 440       4.807  33.874  32.516  0.00  0.00      PROC H  
ATOM   2876  HD1 PRO P 440     -30.882 -11.567  39.743  0.00  0.00      PROD H  
ATOM   2877  HD2 PRO P 440     -29.212 -12.079  39.468  0.00  0.00      PROD H  
ATOM   2878  HA  PRO P 440     -30.680 -12.415  35.993  0.00  0.00      PROD H  
ATOM   2879  HB1 PRO P 440     -31.965 -14.217  37.127  0.00  0.00      PROD H  
ATOM   2880  HB2 PRO P 440     -32.664 -12.928  38.326  0.00  0.00      PROD H  
ATOM   2881  HG1 PRO P 440     -31.167 -14.078  39.599  0.00  0.00      PROD H  
ATOM   2882  HG2 PRO P 440     -30.014 -14.187  38.145  0.00  0.00      PROD H  
ATOM   2883  N   PRO P 441     -12.648 -29.408  37.228  0.00  0.00      PROA N  
ATOM   2884  N   PRO P 441      31.654   1.727  41.226  0.00  0.00      PROB N  
ATOM   2885  N   PRO P 441       1.987  38.455  31.897  0.00  0.00      PROC N  
ATOM   2886  N   PRO P 441     -32.999 -11.578  35.179  0.00  0.00      PROD N  
ATOM   2887  CA  PRO P 441     -13.379 -28.321  36.607  0.00  0.00      PROA C  
ATOM   2888  CA  PRO P 441      30.759   2.726  40.647  0.00  0.00      PROB C  
ATOM   2889  CA  PRO P 441       2.580  39.649  31.266  0.00  0.00      PROC C  
ATOM   2890  CA  PRO P 441     -34.309 -11.072  34.679  0.00  0.00      PROD C  
ATOM   2891  C   PRO P 441     -14.637 -27.770  37.212  0.00  0.00      PROA C  
ATOM   2892  C   PRO P 441      31.411   3.886  39.956  0.00  0.00      PROB C  
ATOM   2893  C   PRO P 441       4.017  39.522  30.740  0.00  0.00      PROC C  
ATOM   2894  C   PRO P 441     -35.498 -10.858  35.689  0.00  0.00      PROD C  
ATOM   2895  O   PRO P 441     -15.347 -28.474  37.918  0.00  0.00      PROA O  
ATOM   2896  O   PRO P 441      32.284   4.552  40.421  0.00  0.00      PROB O  
ATOM   2897  O   PRO P 441       4.880  39.195  31.517  0.00  0.00      PROC O  
ATOM   2898  O   PRO P 441     -35.731 -11.743  36.542  0.00  0.00      PROD O  
ATOM   2899  CD  PRO P 441     -11.952 -30.178  36.209  0.00  0.00      PROA C  
ATOM   2900  CB  PRO P 441     -13.636 -28.874  35.170  0.00  0.00      PROA C  
ATOM   2901  CG  PRO P 441     -12.311 -29.607  34.884  0.00  0.00      PROA C  
ATOM   2902  CD  PRO P 441      31.171   1.263  42.528  0.00  0.00      PROB C  
ATOM   2903  CB  PRO P 441      29.860   3.135  41.838  0.00  0.00      PROB C  
ATOM   2904  CG  PRO P 441      29.748   1.776  42.635  0.00  0.00      PROB C  
ATOM   2905  CD  PRO P 441       1.172  38.709  33.060  0.00  0.00      PROC C  
ATOM   2906  CB  PRO P 441       2.594  40.634  32.461  0.00  0.00      PROC C  
ATOM   2907  CG  PRO P 441       1.331  40.222  33.258  0.00  0.00      PROC C  
ATOM   2908  CD  PRO P 441     -32.439 -12.521  34.264  0.00  0.00      PROD C  
ATOM   2909  CB  PRO P 441     -34.687 -11.973  33.515  0.00  0.00      PROD C  
ATOM   2910  CG  PRO P 441     -33.344 -12.468  33.004  0.00  0.00      PROD C  
ATOM   2911  HD1 PRO P 441     -12.275 -31.238  36.280  0.00  0.00      PROA H  
ATOM   2912  HD2 PRO P 441     -10.875 -30.043  36.447  0.00  0.00      PROA H  
ATOM   2913  HA  PRO P 441     -12.645 -27.533  36.677  0.00  0.00      PROA H  
ATOM   2914  HB1 PRO P 441     -13.927 -28.088  34.441  0.00  0.00      PROA H  
ATOM   2915  HB2 PRO P 441     -14.388 -29.691  35.183  0.00  0.00      PROA H  
ATOM   2916  HG1 PRO P 441     -12.450 -30.380  34.098  0.00  0.00      PROA H  
ATOM   2917  HG2 PRO P 441     -11.539 -28.869  34.579  0.00  0.00      PROA H  
ATOM   2918  HD1 PRO P 441      31.766   1.672  43.372  0.00  0.00      PROB H  
ATOM   2919  HD2 PRO P 441      31.194   0.152  42.517  0.00  0.00      PROB H  
ATOM   2920  HA  PRO P 441      30.191   2.186  39.904  0.00  0.00      PROB H  
ATOM   2921  HB1 PRO P 441      28.879   3.523  41.489  0.00  0.00      PROB H  
ATOM   2922  HB2 PRO P 441      30.469   3.867  42.411  0.00  0.00      PROB H  
ATOM   2923  HG1 PRO P 441      29.411   1.893  43.687  0.00  0.00      PROB H  
ATOM   2924  HG2 PRO P 441      29.039   1.106  42.104  0.00  0.00      PROB H  
ATOM   2925  HD1 PRO P 441       1.611  38.194  33.941  0.00  0.00      PROC H  
ATOM   2926  HD2 PRO P 441       0.108  38.421  32.921  0.00  0.00      PROC H  
ATOM   2927  HA  PRO P 441       1.817  39.940  30.559  0.00  0.00      PROC H  
ATOM   2928  HB1 PRO P 441       2.589  41.669  32.056  0.00  0.00      PROC H  
ATOM   2929  HB2 PRO P 441       3.484  40.441  33.096  0.00  0.00      PROC H  
ATOM   2930  HG1 PRO P 441       1.312  40.542  34.322  0.00  0.00      PROC H  
ATOM   2931  HG2 PRO P 441       0.491  40.764  32.773  0.00  0.00      PROC H  
ATOM   2932  HD1 PRO P 441     -32.378 -13.561  34.650  0.00  0.00      PROD H  
ATOM   2933  HD2 PRO P 441     -31.360 -12.374  34.042  0.00  0.00      PROD H  
ATOM   2934  HA  PRO P 441     -34.217 -10.088  34.243  0.00  0.00      PROD H  
ATOM   2935  HB1 PRO P 441     -35.292 -11.506  32.708  0.00  0.00      PROD H  
ATOM   2936  HB2 PRO P 441     -35.339 -12.842  33.748  0.00  0.00      PROD H  
ATOM   2937  HG1 PRO P 441     -33.432 -13.432  32.458  0.00  0.00      PROD H  
ATOM   2938  HG2 PRO P 441     -33.004 -11.694  32.283  0.00  0.00      PROD H  
ATOM   2939  N   ALA P 442     -14.743 -26.423  37.156  0.00  0.00      PROA N  
ATOM   2940  N   ALA P 442      30.818   4.198  38.784  0.00  0.00      PROB N  
ATOM   2941  N   ALA P 442       4.179  39.944  29.485  0.00  0.00      PROC N  
ATOM   2942  N   ALA P 442     -36.202  -9.721  35.597  0.00  0.00      PROD N  
ATOM   2943  CA  ALA P 442     -15.783 -25.631  37.788  0.00  0.00      PROA C  
ATOM   2944  CA  ALA P 442      31.171   5.308  37.889  0.00  0.00      PROB C  
ATOM   2945  CA  ALA P 442       5.452  40.146  28.787  0.00  0.00      PROC C  
ATOM   2946  CA  ALA P 442     -37.152  -9.341  36.627  0.00  0.00      PROD C  
ATOM   2947  C   ALA P 442     -16.783 -24.908  36.848  0.00  0.00      PROA C  
ATOM   2948  C   ALA P 442      32.595   5.221  37.367  0.00  0.00      PROB C  
ATOM   2949  C   ALA P 442       6.373  38.882  28.859  0.00  0.00      PROC C  
ATOM   2950  C   ALA P 442     -38.576  -9.770  36.259  0.00  0.00      PROD C  
ATOM   2951  O   ALA P 442     -17.621 -24.105  37.252  0.00  0.00      PROA O  
ATOM   2952  O   ALA P 442      33.428   6.109  37.606  0.00  0.00      PROB O  
ATOM   2953  O   ALA P 442       7.531  38.916  29.182  0.00  0.00      PROC O  
ATOM   2954  O   ALA P 442     -39.508  -9.483  36.986  0.00  0.00      PROD O  
ATOM   2955  CB  ALA P 442     -15.203 -24.586  38.720  0.00  0.00      PROA C  
ATOM   2956  CB  ALA P 442      30.727   6.734  38.421  0.00  0.00      PROB C  
ATOM   2957  CB  ALA P 442       6.087  41.353  29.441  0.00  0.00      PROC C  
ATOM   2958  CB  ALA P 442     -37.204  -7.767  36.803  0.00  0.00      PROD C  
ATOM   2959  HN  ALA P 442     -14.115 -25.884  36.601  0.00  0.00      PROA H  
ATOM   2960  HA  ALA P 442     -16.372 -26.342  38.348  0.00  0.00      PROA H  
ATOM   2961  HB1 ALA P 442     -14.774 -23.757  38.117  0.00  0.00      PROA H  
ATOM   2962  HB2 ALA P 442     -14.436 -25.038  39.386  0.00  0.00      PROA H  
ATOM   2963  HB3 ALA P 442     -16.011 -24.257  39.408  0.00  0.00      PROA H  
ATOM   2964  HN  ALA P 442      30.071   3.606  38.492  0.00  0.00      PROB H  
ATOM   2965  HA  ALA P 442      30.602   5.104  36.994  0.00  0.00      PROB H  
ATOM   2966  HB1 ALA P 442      31.462   7.242  39.083  0.00  0.00      PROB H  
ATOM   2967  HB2 ALA P 442      29.777   6.532  38.960  0.00  0.00      PROB H  
ATOM   2968  HB3 ALA P 442      30.430   7.341  37.539  0.00  0.00      PROB H  
ATOM   2969  HN  ALA P 442       3.359  40.290  29.037  0.00  0.00      PROC H  
ATOM   2970  HA  ALA P 442       5.223  40.303  27.743  0.00  0.00      PROC H  
ATOM   2971  HB1 ALA P 442       6.977  41.702  28.874  0.00  0.00      PROC H  
ATOM   2972  HB2 ALA P 442       6.277  41.127  30.512  0.00  0.00      PROC H  
ATOM   2973  HB3 ALA P 442       5.484  42.285  29.479  0.00  0.00      PROC H  
ATOM   2974  HN  ALA P 442     -36.094  -9.168  34.775  0.00  0.00      PROD H  
ATOM   2975  HA  ALA P 442     -36.900  -9.745  37.597  0.00  0.00      PROD H  
ATOM   2976  HB1 ALA P 442     -37.265  -7.311  35.792  0.00  0.00      PROD H  
ATOM   2977  HB2 ALA P 442     -36.311  -7.423  37.368  0.00  0.00      PROD H  
ATOM   2978  HB3 ALA P 442     -38.116  -7.609  37.419  0.00  0.00      PROD H  
ATOM   2979  N   THR P 443     -16.751 -25.226  35.520  0.00  0.00      PROA N  
ATOM   2980  N   THR P 443      32.876   4.117  36.614  0.00  0.00      PROB N  
ATOM   2981  N   THR P 443       5.743  37.741  28.613  0.00  0.00      PROC N  
ATOM   2982  N   THR P 443     -38.757 -10.420  35.095  0.00  0.00      PROD N  
ATOM   2983  CA  THR P 443     -17.777 -24.775  34.618  0.00  0.00      PROA C  
ATOM   2984  CA  THR P 443      34.077   3.946  35.822  0.00  0.00      PROB C  
ATOM   2985  CA  THR P 443       6.264  36.379  28.449  0.00  0.00      PROC C  
ATOM   2986  CA  THR P 443     -40.051 -10.846  34.644  0.00  0.00      PROD C  
ATOM   2987  C   THR P 443     -17.737 -25.671  33.446  0.00  0.00      PROA C  
ATOM   2988  C   THR P 443      33.600   3.648  34.441  0.00  0.00      PROB C  
ATOM   2989  C   THR P 443       7.269  36.306  27.261  0.00  0.00      PROC C  
ATOM   2990  C   THR P 443     -39.908 -11.800  33.504  0.00  0.00      PROD C  
ATOM   2991  O   THR P 443     -16.724 -26.297  33.170  0.00  0.00      PROA O  
ATOM   2992  O   THR P 443      32.479   3.130  34.305  0.00  0.00      PROB O  
ATOM   2993  O   THR P 443       7.262  37.168  26.378  0.00  0.00      PROC O  
ATOM   2994  O   THR P 443     -38.924 -11.877  32.800  0.00  0.00      PROD O  
ATOM   2995  CB  THR P 443     -17.552 -23.304  34.074  0.00  0.00      PROA C  
ATOM   2996  OG1 THR P 443     -18.689 -22.901  33.311  0.00  0.00      PROA O  
ATOM   2997  CG2 THR P 443     -16.414 -23.183  33.046  0.00  0.00      PROA C  
ATOM   2998  CB  THR P 443      34.939   2.903  36.562  0.00  0.00      PROB C  
ATOM   2999  OG1 THR P 443      36.261   3.286  36.618  0.00  0.00      PROB O  
ATOM   3000  CG2 THR P 443      34.828   1.438  36.068  0.00  0.00      PROB C  
ATOM   3001  CB  THR P 443       5.196  35.366  28.206  0.00  0.00      PROC C  
ATOM   3002  OG1 THR P 443       5.716  34.001  28.399  0.00  0.00      PROC O  
ATOM   3003  CG2 THR P 443       4.505  35.540  26.862  0.00  0.00      PROC C  
ATOM   3004  CB  THR P 443     -40.901  -9.689  34.237  0.00  0.00      PROD C  
ATOM   3005  OG1 THR P 443     -42.161 -10.142  33.749  0.00  0.00      PROD O  
ATOM   3006  CG2 THR P 443     -40.300  -8.886  33.058  0.00  0.00      PROD C  
ATOM   3007  HN  THR P 443     -15.956 -25.732  35.193  0.00  0.00      PROA H  
ATOM   3008  HA  THR P 443     -18.790 -24.795  34.992  0.00  0.00      PROA H  
ATOM   3009  HB  THR P 443     -17.453 -22.534  34.869  0.00  0.00      PROA H  
ATOM   3010  HG1 THR P 443     -19.327 -22.624  33.973  0.00  0.00      PROA H  
ATOM   3011 HG21 THR P 443     -16.261 -22.090  32.913  0.00  0.00      PROA H  
ATOM   3012 HG22 THR P 443     -16.723 -23.569  32.051  0.00  0.00      PROA H  
ATOM   3013 HG23 THR P 443     -15.528 -23.692  33.482  0.00  0.00      PROA H  
ATOM   3014  HN  THR P 443      32.124   3.522  36.339  0.00  0.00      PROB H  
ATOM   3015  HA  THR P 443      34.636   4.857  35.673  0.00  0.00      PROB H  
ATOM   3016  HB  THR P 443      34.604   2.901  37.621  0.00  0.00      PROB H  
ATOM   3017  HG1 THR P 443      36.263   4.240  36.721  0.00  0.00      PROB H  
ATOM   3018 HG21 THR P 443      33.777   1.082  36.119  0.00  0.00      PROB H  
ATOM   3019 HG22 THR P 443      35.307   0.655  36.695  0.00  0.00      PROB H  
ATOM   3020 HG23 THR P 443      35.120   1.256  35.011  0.00  0.00      PROB H  
ATOM   3021  HN  THR P 443       4.775  37.846  28.397  0.00  0.00      PROC H  
ATOM   3022  HA  THR P 443       6.941  36.126  29.252  0.00  0.00      PROC H  
ATOM   3023  HB  THR P 443       4.446  35.529  29.009  0.00  0.00      PROC H  
ATOM   3024  HG1 THR P 443       4.956  33.452  28.193  0.00  0.00      PROC H  
ATOM   3025 HG21 THR P 443       4.064  36.557  26.786  0.00  0.00      PROC H  
ATOM   3026 HG22 THR P 443       3.773  34.718  26.712  0.00  0.00      PROC H  
ATOM   3027 HG23 THR P 443       5.283  35.411  26.080  0.00  0.00      PROC H  
ATOM   3028  HN  THR P 443     -38.014 -10.684  34.484  0.00  0.00      PROD H  
ATOM   3029  HA  THR P 443     -40.617 -11.468  35.321  0.00  0.00      PROD H  
ATOM   3030  HB  THR P 443     -41.123  -9.026  35.101  0.00  0.00      PROD H  
ATOM   3031  HG1 THR P 443     -42.749  -9.451  34.062  0.00  0.00      PROD H  
ATOM   3032 HG21 THR P 443     -39.970  -9.510  32.200  0.00  0.00      PROD H  
ATOM   3033 HG22 THR P 443     -39.383  -8.433  33.493  0.00  0.00      PROD H  
ATOM   3034 HG23 THR P 443     -41.014  -8.153  32.625  0.00  0.00      PROD H  
ATOM   3035  N   GLU P 444     -18.834 -25.893  32.681  0.00  0.00      PROA N  
ATOM   3036  N   GLU P 444      34.473   3.884  33.434  0.00  0.00      PROB N  
ATOM   3037  N   GLU P 444       8.089  35.262  27.179  0.00  0.00      PROC N  
ATOM   3038  N   GLU P 444     -40.960 -12.585  33.270  0.00  0.00      PROD N  
ATOM   3039  CA  GLU P 444     -18.781 -26.780  31.565  0.00  0.00      PROA C  
ATOM   3040  CA  GLU P 444      34.239   3.491  32.028  0.00  0.00      PROB C  
ATOM   3041  CA  GLU P 444       9.124  34.930  26.297  0.00  0.00      PROC C  
ATOM   3042  CA  GLU P 444     -40.915 -13.656  32.278  0.00  0.00      PROD C  
ATOM   3043  C   GLU P 444     -18.727 -25.966  30.251  0.00  0.00      PROA C  
ATOM   3044  C   GLU P 444      33.735   2.086  31.891  0.00  0.00      PROB C  
ATOM   3045  C   GLU P 444       8.575  34.061  25.137  0.00  0.00      PROC C  
ATOM   3046  C   GLU P 444     -41.828 -13.190  31.179  0.00  0.00      PROD C  
ATOM   3047  O   GLU P 444     -18.629 -26.653  29.210  0.00  0.00      PROA O  
ATOM   3048  O   GLU P 444      34.247   1.137  32.542  0.00  0.00      PROB O  
ATOM   3049  O   GLU P 444       9.075  32.979  24.843  0.00  0.00      PROC O  
ATOM   3050  O   GLU P 444     -42.110 -14.000  30.298  0.00  0.00      PROD O  
ATOM   3051  CB  GLU P 444     -20.000 -27.725  31.408  0.00  0.00      PROA C  
ATOM   3052  CG  GLU P 444     -20.101 -28.883  32.545  0.00  0.00      PROA C  
ATOM   3053  CD  GLU P 444     -21.342 -29.628  32.381  0.00  0.00      PROA C  
ATOM   3054  OE1 GLU P 444     -21.543 -30.250  31.258  0.00  0.00      PROA O  
ATOM   3055  OE2 GLU P 444     -22.250 -29.600  33.241  0.00  0.00      PROA O1-
ATOM   3056  CB  GLU P 444      35.544   3.845  31.264  0.00  0.00      PROB C  
ATOM   3057  CG  GLU P 444      35.762   5.303  31.053  0.00  0.00      PROB C  
ATOM   3058  CD  GLU P 444      36.895   5.597  30.117  0.00  0.00      PROB C  
ATOM   3059  OE1 GLU P 444      38.079   5.457  30.584  0.00  0.00      PROB O  
ATOM   3060  OE2 GLU P 444      36.652   6.077  29.008  0.00  0.00      PROB O1-
ATOM   3061  CB  GLU P 444      10.096  34.041  27.122  0.00  0.00      PROC C  
ATOM   3062  CG  GLU P 444      10.913  34.760  28.231  0.00  0.00      PROC C  
ATOM   3063  CD  GLU P 444      11.749  33.834  29.098  0.00  0.00      PROC C  
ATOM   3064  OE1 GLU P 444      12.190  32.818  28.516  0.00  0.00      PROC O  
ATOM   3065  OE2 GLU P 444      11.966  34.033  30.302  0.00  0.00      PROC O1-
ATOM   3066  CB  GLU P 444     -41.321 -15.055  32.797  0.00  0.00      PROD C  
ATOM   3067  CG  GLU P 444     -40.667 -15.396  34.261  0.00  0.00      PROD C  
ATOM   3068  CD  GLU P 444     -41.000 -16.846  34.676  0.00  0.00      PROD C  
ATOM   3069  OE1 GLU P 444     -40.586 -17.869  34.107  0.00  0.00      PROD O  
ATOM   3070  OE2 GLU P 444     -41.845 -16.947  35.575  0.00  0.00      PROD O1-
ATOM   3071  HN  GLU P 444     -19.684 -25.466  32.979  0.00  0.00      PROA H  
ATOM   3072  HA  GLU P 444     -17.877 -27.370  31.561  0.00  0.00      PROA H  
ATOM   3073  HB1 GLU P 444     -20.240 -28.244  30.455  0.00  0.00      PROA H  
ATOM   3074  HB2 GLU P 444     -20.871 -27.083  31.656  0.00  0.00      PROA H  
ATOM   3075  HG1 GLU P 444     -20.054 -28.429  33.558  0.00  0.00      PROA H  
ATOM   3076  HG2 GLU P 444     -19.308 -29.661  32.517  0.00  0.00      PROA H  
ATOM   3077  HN  GLU P 444      35.311   4.371  33.669  0.00  0.00      PROB H  
ATOM   3078  HA  GLU P 444      33.421   4.090  31.656  0.00  0.00      PROB H  
ATOM   3079  HB1 GLU P 444      35.596   3.218  30.348  0.00  0.00      PROB H  
ATOM   3080  HB2 GLU P 444      36.407   3.414  31.816  0.00  0.00      PROB H  
ATOM   3081  HG1 GLU P 444      36.101   5.778  31.998  0.00  0.00      PROB H  
ATOM   3082  HG2 GLU P 444      34.795   5.758  30.747  0.00  0.00      PROB H  
ATOM   3083  HN  GLU P 444       8.042  34.664  27.975  0.00  0.00      PROC H  
ATOM   3084  HA  GLU P 444       9.551  35.791  25.803  0.00  0.00      PROC H  
ATOM   3085  HB1 GLU P 444      10.855  33.504  26.514  0.00  0.00      PROC H  
ATOM   3086  HB2 GLU P 444       9.441  33.301  27.630  0.00  0.00      PROC H  
ATOM   3087  HG1 GLU P 444      10.206  35.168  28.985  0.00  0.00      PROC H  
ATOM   3088  HG2 GLU P 444      11.471  35.639  27.845  0.00  0.00      PROC H  
ATOM   3089  HN  GLU P 444     -41.768 -12.370  33.813  0.00  0.00      PROD H  
ATOM   3090  HA  GLU P 444     -39.919 -13.680  31.860  0.00  0.00      PROD H  
ATOM   3091  HB1 GLU P 444     -40.876 -15.782  32.084  0.00  0.00      PROD H  
ATOM   3092  HB2 GLU P 444     -42.418 -15.218  32.863  0.00  0.00      PROD H  
ATOM   3093  HG1 GLU P 444     -41.245 -14.686  34.891  0.00  0.00      PROD H  
ATOM   3094  HG2 GLU P 444     -39.572 -15.267  34.396  0.00  0.00      PROD H  
ATOM   3095  N   CYS P 445     -18.652 -24.562  30.247  0.00  0.00      PROA N  
ATOM   3096  N   CYS P 445      32.872   1.802  30.867  0.00  0.00      PROB N  
ATOM   3097  N   CYS P 445       7.461  34.595  24.456  0.00  0.00      PROC N  
ATOM   3098  N   CYS P 445     -42.225 -11.872  31.167  0.00  0.00      PROD N  
ATOM   3099  CA  CYS P 445     -18.477 -23.695  29.093  0.00  0.00      PROA C  
ATOM   3100  CA  CYS P 445      32.579   0.426  30.564  0.00  0.00      PROB C  
ATOM   3101  CA  CYS P 445       7.126  33.963  23.174  0.00  0.00      PROC C  
ATOM   3102  CA  CYS P 445     -42.839 -11.175  29.998  0.00  0.00      PROD C  
ATOM   3103  C   CYS P 445     -17.454 -24.058  28.103  0.00  0.00      PROA C  
ATOM   3104  C   CYS P 445      33.738  -0.330  30.062  0.00  0.00      PROB C  
ATOM   3105  C   CYS P 445       7.644  34.686  22.004  0.00  0.00      PROC C  
ATOM   3106  C   CYS P 445     -41.824 -10.352  29.248  0.00  0.00      PROD C  
ATOM   3107  O   CYS P 445     -16.548 -24.881  28.262  0.00  0.00      PROA O  
ATOM   3108  O   CYS P 445      34.149  -1.366  30.498  0.00  0.00      PROB O  
ATOM   3109  O   CYS P 445       7.194  35.763  21.588  0.00  0.00      PROC O  
ATOM   3110  O   CYS P 445     -40.958  -9.660  29.920  0.00  0.00      PROD O  
ATOM   3111  CB  CYS P 445     -18.282 -22.150  29.464  0.00  0.00      PROA C  
ATOM   3112  SG  CYS P 445     -19.734 -21.577  30.328  0.00  0.00      PROA S  
ATOM   3113  CB  CYS P 445      31.334   0.270  29.647  0.00  0.00      PROB C  
ATOM   3114  SG  CYS P 445      29.933   0.951  30.610  0.00  0.00      PROB S  
ATOM   3115  CB  CYS P 445       5.563  33.925  23.128  0.00  0.00      PROC C  
ATOM   3116  SG  CYS P 445       4.885  32.752  24.364  0.00  0.00      PROC S  
ATOM   3117  CB  CYS P 445     -43.863 -10.162  30.491  0.00  0.00      PROD C  
ATOM   3118  SG  CYS P 445     -45.077 -10.962  31.518  0.00  0.00      PROD S  
ATOM   3119  HN  CYS P 445     -18.541 -24.164  31.155  0.00  0.00      PROA H  
ATOM   3120  HA  CYS P 445     -19.437 -23.760  28.602  0.00  0.00      PROA H  
ATOM   3121  HB1 CYS P 445     -18.235 -21.506  28.561  0.00  0.00      PROA H  
ATOM   3122  HB2 CYS P 445     -17.357 -21.976  30.055  0.00  0.00      PROA H  
ATOM   3123  HG1 CYS P 445     -19.565 -22.466  31.296  0.00  0.00      PROA H  
ATOM   3124  HN  CYS P 445      32.589   2.485  30.197  0.00  0.00      PROB H  
ATOM   3125  HA  CYS P 445      32.367  -0.176  31.435  0.00  0.00      PROB H  
ATOM   3126  HB1 CYS P 445      31.087  -0.802  29.491  0.00  0.00      PROB H  
ATOM   3127  HB2 CYS P 445      31.551   0.905  28.762  0.00  0.00      PROB H  
ATOM   3128  HG1 CYS P 445      30.258   2.232  30.526  0.00  0.00      PROB H  
ATOM   3129  HN  CYS P 445       7.136  35.534  24.540  0.00  0.00      PROC H  
ATOM   3130  HA  CYS P 445       7.484  32.950  23.058  0.00  0.00      PROC H  
ATOM   3131  HB1 CYS P 445       5.206  33.745  22.091  0.00  0.00      PROC H  
ATOM   3132  HB2 CYS P 445       5.244  34.948  23.424  0.00  0.00      PROC H  
ATOM   3133  HG1 CYS P 445       5.619  33.296  25.323  0.00  0.00      PROC H  
ATOM   3134  HN  CYS P 445     -42.047 -11.292  31.958  0.00  0.00      PROD H  
ATOM   3135  HA  CYS P 445     -43.247 -11.910  29.320  0.00  0.00      PROD H  
ATOM   3136  HB1 CYS P 445     -44.368  -9.693  29.620  0.00  0.00      PROD H  
ATOM   3137  HB2 CYS P 445     -43.385  -9.311  31.023  0.00  0.00      PROD H  
ATOM   3138  HG1 CYS P 445     -45.020  -9.926  32.342  0.00  0.00      PROD H  
ATOM   3139  N   GLY P 446     -17.647 -23.581  26.870  0.00  0.00      PROA N  
ATOM   3140  N   GLY P 446      34.377   0.316  29.053  0.00  0.00      PROB N  
ATOM   3141  N   GLY P 446       8.696  34.121  21.393  0.00  0.00      PROC N  
ATOM   3142  N   GLY P 446     -41.857 -10.502  27.866  0.00  0.00      PROD N  
ATOM   3143  CA  GLY P 446     -16.808 -23.820  25.682  0.00  0.00      PROA C  
ATOM   3144  CA  GLY P 446      35.379  -0.301  28.099  0.00  0.00      PROB C  
ATOM   3145  CA  GLY P 446       9.491  34.807  20.417  0.00  0.00      PROC C  
ATOM   3146  CA  GLY P 446     -40.973  -9.980  26.874  0.00  0.00      PROD C  
ATOM   3147  C   GLY P 446     -17.420 -24.894  24.826  0.00  0.00      PROA C  
ATOM   3148  C   GLY P 446      34.930  -1.472  27.239  0.00  0.00      PROB C  
ATOM   3149  C   GLY P 446      10.764  35.259  21.149  0.00  0.00      PROC C  
ATOM   3150  C   GLY P 446     -41.079  -8.471  26.649  0.00  0.00      PROD C  
ATOM   3151  O   GLY P 446     -18.495 -25.435  25.052  0.00  0.00      PROA O  
ATOM   3152  O   GLY P 446      33.773  -1.904  27.303  0.00  0.00      PROB O  
ATOM   3153  O   GLY P 446      10.818  35.319  22.392  0.00  0.00      PROC O  
ATOM   3154  O   GLY P 446     -42.088  -7.902  27.045  0.00  0.00      PROD O  
ATOM   3155  HN  GLY P 446     -18.401 -22.962  26.662  0.00  0.00      PROA H  
ATOM   3156  HA1 GLY P 446     -15.808 -24.122  25.956  0.00  0.00      PROA H  
ATOM   3157  HA2 GLY P 446     -16.886 -22.930  25.075  0.00  0.00      PROA H  
ATOM   3158  HN  GLY P 446      34.036   1.166  28.659  0.00  0.00      PROB H  
ATOM   3159  HA1 GLY P 446      36.241  -0.715  28.601  0.00  0.00      PROB H  
ATOM   3160  HA2 GLY P 446      35.725   0.440  27.394  0.00  0.00      PROB H  
ATOM   3161  HN  GLY P 446       8.880  33.152  21.536  0.00  0.00      PROC H  
ATOM   3162  HA1 GLY P 446       8.989  35.684  20.037  0.00  0.00      PROC H  
ATOM   3163  HA2 GLY P 446       9.599  34.044  19.660  0.00  0.00      PROC H  
ATOM   3164  HN  GLY P 446     -42.597 -11.003  27.424  0.00  0.00      PROD H  
ATOM   3165  HA1 GLY P 446     -41.298 -10.401  25.934  0.00  0.00      PROD H  
ATOM   3166  HA2 GLY P 446     -39.956 -10.314  27.019  0.00  0.00      PROD H  
ATOM   3167  N   TYR P 447     -16.729 -25.179  23.665  0.00  0.00      PROA N  
ATOM   3168  N   TYR P 447      35.808  -2.046  26.451  0.00  0.00      PROB N  
ATOM   3169  N   TYR P 447      11.812  35.422  20.359  0.00  0.00      PROC N  
ATOM   3170  N   TYR P 447     -40.157  -7.939  25.856  0.00  0.00      PROD N  
ATOM   3171  CA  TYR P 447     -17.146 -26.274  22.775  0.00  0.00      PROA C  
ATOM   3172  CA  TYR P 447      35.402  -2.980  25.424  0.00  0.00      PROB C  
ATOM   3173  CA  TYR P 447      13.184  35.569  20.829  0.00  0.00      PROC C  
ATOM   3174  CA  TYR P 447     -40.106  -6.521  25.663  0.00  0.00      PROD C  
ATOM   3175  C   TYR P 447     -16.671 -27.644  23.061  0.00  0.00      PROA C  
ATOM   3176  C   TYR P 447      35.854  -4.383  25.699  0.00  0.00      PROB C  
ATOM   3177  C   TYR P 447      13.595  37.010  21.018  0.00  0.00      PROC C  
ATOM   3178  C   TYR P 447     -41.228  -6.035  24.766  0.00  0.00      PROD C  
ATOM   3179  O   TYR P 447     -15.520 -27.922  22.819  0.00  0.00      PROA O  
ATOM   3180  O   TYR P 447      36.928  -4.651  26.323  0.00  0.00      PROB O  
ATOM   3181  O   TYR P 447      13.458  37.790  20.074  0.00  0.00      PROC O  
ATOM   3182  O   TYR P 447     -41.431  -6.456  23.597  0.00  0.00      PROD O  
ATOM   3183  CB  TYR P 447     -17.070 -25.974  21.184  0.00  0.00      PROA C  
ATOM   3184  CG  TYR P 447     -17.344 -27.104  20.267  0.00  0.00      PROA C  
ATOM   3185  CD1 TYR P 447     -16.418 -27.519  19.279  0.00  0.00      PROA C  
ATOM   3186  CE1 TYR P 447     -16.819 -28.481  18.264  0.00  0.00      PROA C  
ATOM   3187  CZ  TYR P 447     -18.072 -29.021  18.403  0.00  0.00      PROA C  
ATOM   3188  OH  TYR P 447     -18.455 -29.761  17.286  0.00  0.00      PROA O  
ATOM   3189  CD2 TYR P 447     -18.608 -27.673  20.277  0.00  0.00      PROA C  
ATOM   3190  CE2 TYR P 447     -18.995 -28.647  19.333  0.00  0.00      PROA C  
ATOM   3191  CB  TYR P 447      35.881  -2.392  24.062  0.00  0.00      PROB C  
ATOM   3192  CG  TYR P 447      34.992  -1.233  23.697  0.00  0.00      PROB C  
ATOM   3193  CD1 TYR P 447      35.355   0.095  24.078  0.00  0.00      PROB C  
ATOM   3194  CE1 TYR P 447      34.530   1.166  23.730  0.00  0.00      PROB C  
ATOM   3195  CZ  TYR P 447      33.374   1.006  22.973  0.00  0.00      PROB C  
ATOM   3196  OH  TYR P 447      32.539   2.083  22.565  0.00  0.00      PROB O  
ATOM   3197  CD2 TYR P 447      33.782  -1.359  23.052  0.00  0.00      PROB C  
ATOM   3198  CE2 TYR P 447      32.993  -0.256  22.607  0.00  0.00      PROB C  
ATOM   3199  CB  TYR P 447      14.139  34.608  20.059  0.00  0.00      PROC C  
ATOM   3200  CG  TYR P 447      15.584  34.722  20.366  0.00  0.00      PROC C  
ATOM   3201  CD1 TYR P 447      16.600  34.977  19.455  0.00  0.00      PROC C  
ATOM   3202  CE1 TYR P 447      17.970  34.896  19.789  0.00  0.00      PROC C  
ATOM   3203  CZ  TYR P 447      18.337  34.751  21.107  0.00  0.00      PROC C  
ATOM   3204  OH  TYR P 447      19.713  34.926  21.333  0.00  0.00      PROC O  
ATOM   3205  CD2 TYR P 447      15.969  34.479  21.687  0.00  0.00      PROC C  
ATOM   3206  CE2 TYR P 447      17.322  34.593  22.058  0.00  0.00      PROC C  
ATOM   3207  CB  TYR P 447     -38.698  -6.233  25.034  0.00  0.00      PROD C  
ATOM   3208  CG  TYR P 447     -38.215  -4.753  24.783  0.00  0.00      PROD C  
ATOM   3209  CD1 TYR P 447     -37.859  -4.005  25.915  0.00  0.00      PROD C  
ATOM   3210  CE1 TYR P 447     -37.431  -2.673  25.777  0.00  0.00      PROD C  
ATOM   3211  CZ  TYR P 447     -37.269  -2.110  24.525  0.00  0.00      PROD C  
ATOM   3212  OH  TYR P 447     -37.019  -0.751  24.434  0.00  0.00      PROD O  
ATOM   3213  CD2 TYR P 447     -37.919  -4.224  23.518  0.00  0.00      PROD C  
ATOM   3214  CE2 TYR P 447     -37.511  -2.912  23.396  0.00  0.00      PROD C  
ATOM   3215  HN  TYR P 447     -15.957 -24.648  23.324  0.00  0.00      PROA H  
ATOM   3216  HA  TYR P 447     -18.184 -26.467  23.000  0.00  0.00      PROA H  
ATOM   3217  HB1 TYR P 447     -16.043 -25.611  20.965  0.00  0.00      PROA H  
ATOM   3218  HB2 TYR P 447     -17.768 -25.160  20.892  0.00  0.00      PROA H  
ATOM   3219  HD1 TYR P 447     -15.461 -27.022  19.235  0.00  0.00      PROA H  
ATOM   3220  HE1 TYR P 447     -16.186 -28.826  17.460  0.00  0.00      PROA H  
ATOM   3221  HH  TYR P 447     -19.082 -30.443  17.539  0.00  0.00      PROA H  
ATOM   3222  HD2 TYR P 447     -19.374 -27.448  21.005  0.00  0.00      PROA H  
ATOM   3223  HE2 TYR P 447     -20.004 -29.034  19.333  0.00  0.00      PROA H  
ATOM   3224  HN  TYR P 447      36.632  -1.572  26.150  0.00  0.00      PROB H  
ATOM   3225  HA  TYR P 447      34.327  -3.088  25.405  0.00  0.00      PROB H  
ATOM   3226  HB1 TYR P 447      35.708  -3.163  23.280  0.00  0.00      PROB H  
ATOM   3227  HB2 TYR P 447      36.956  -2.139  23.946  0.00  0.00      PROB H  
ATOM   3228  HD1 TYR P 447      36.291   0.390  24.528  0.00  0.00      PROB H  
ATOM   3229  HE1 TYR P 447      34.832   2.150  24.058  0.00  0.00      PROB H  
ATOM   3230  HH  TYR P 447      31.831   1.732  22.020  0.00  0.00      PROB H  
ATOM   3231  HD2 TYR P 447      33.433  -2.342  22.770  0.00  0.00      PROB H  
ATOM   3232  HE2 TYR P 447      32.064  -0.462  22.096  0.00  0.00      PROB H  
ATOM   3233  HN  TYR P 447      11.848  35.272  19.374  0.00  0.00      PROC H  
ATOM   3234  HA  TYR P 447      13.254  35.236  21.854  0.00  0.00      PROC H  
ATOM   3235  HB1 TYR P 447      14.020  34.858  18.983  0.00  0.00      PROC H  
ATOM   3236  HB2 TYR P 447      13.820  33.569  20.292  0.00  0.00      PROC H  
ATOM   3237  HD1 TYR P 447      16.340  35.103  18.414  0.00  0.00      PROC H  
ATOM   3238  HE1 TYR P 447      18.725  35.010  19.025  0.00  0.00      PROC H  
ATOM   3239  HH  TYR P 447      19.823  34.771  22.274  0.00  0.00      PROC H  
ATOM   3240  HD2 TYR P 447      15.254  34.134  22.418  0.00  0.00      PROC H  
ATOM   3241  HE2 TYR P 447      17.682  34.446  23.066  0.00  0.00      PROC H  
ATOM   3242  HN  TYR P 447     -39.464  -8.512  25.425  0.00  0.00      PROD H  
ATOM   3243  HA  TYR P 447     -40.083  -6.063  26.641  0.00  0.00      PROD H  
ATOM   3244  HB1 TYR P 447     -38.571  -6.746  24.057  0.00  0.00      PROD H  
ATOM   3245  HB2 TYR P 447     -37.980  -6.727  25.723  0.00  0.00      PROD H  
ATOM   3246  HD1 TYR P 447     -37.968  -4.392  26.918  0.00  0.00      PROD H  
ATOM   3247  HE1 TYR P 447     -37.181  -2.055  26.626  0.00  0.00      PROD H  
ATOM   3248  HH  TYR P 447     -37.101  -0.592  23.491  0.00  0.00      PROD H  
ATOM   3249  HD2 TYR P 447     -37.883  -4.892  22.671  0.00  0.00      PROD H  
ATOM   3250  HE2 TYR P 447     -37.122  -2.479  22.486  0.00  0.00      PROD H  
ATOM   3251  N   ALA P 448     -17.603 -28.423  23.557  0.00  0.00      PROA N  
ATOM   3252  N   ALA P 448      35.048  -5.363  25.244  0.00  0.00      PROB N  
ATOM   3253  N   ALA P 448      14.052  37.405  22.198  0.00  0.00      PROC N  
ATOM   3254  N   ALA P 448     -42.079  -5.317  25.380  0.00  0.00      PROD N  
ATOM   3255  CA  ALA P 448     -17.295 -29.767  23.972  0.00  0.00      PROA C  
ATOM   3256  CA  ALA P 448      35.156  -6.809  25.565  0.00  0.00      PROB C  
ATOM   3257  CA  ALA P 448      14.730  38.668  22.483  0.00  0.00      PROC C  
ATOM   3258  CA  ALA P 448     -43.326  -4.863  24.721  0.00  0.00      PROD C  
ATOM   3259  C   ALA P 448     -17.106 -30.749  22.790  0.00  0.00      PROA C  
ATOM   3260  C   ALA P 448      36.115  -7.532  24.574  0.00  0.00      PROB C  
ATOM   3261  C   ALA P 448      15.421  39.331  21.319  0.00  0.00      PROC C  
ATOM   3262  C   ALA P 448     -43.339  -4.143  23.397  0.00  0.00      PROD C  
ATOM   3263  O   ALA P 448     -18.035 -31.025  22.025  0.00  0.00      PROA O  
ATOM   3264  O   ALA P 448      36.767  -8.481  24.990  0.00  0.00      PROB O  
ATOM   3265  O   ALA P 448      16.375  38.862  20.721  0.00  0.00      PROC O  
ATOM   3266  O   ALA P 448     -42.303  -3.581  22.918  0.00  0.00      PROD O  
ATOM   3267  CB  ALA P 448     -18.369 -30.232  24.912  0.00  0.00      PROA C  
ATOM   3268  CB  ALA P 448      33.787  -7.423  25.415  0.00  0.00      PROB C  
ATOM   3269  CB  ALA P 448      15.708  38.382  23.639  0.00  0.00      PROC C  
ATOM   3270  CB  ALA P 448     -44.326  -4.206  25.607  0.00  0.00      PROD C  
ATOM   3271  HN  ALA P 448     -18.418 -28.068  24.007  0.00  0.00      PROA H  
ATOM   3272  HA  ALA P 448     -16.368 -29.741  24.527  0.00  0.00      PROA H  
ATOM   3273  HB1 ALA P 448     -19.334 -30.461  24.413  0.00  0.00      PROA H  
ATOM   3274  HB2 ALA P 448     -18.692 -29.538  25.717  0.00  0.00      PROA H  
ATOM   3275  HB3 ALA P 448     -17.887 -31.062  25.471  0.00  0.00      PROA H  
ATOM   3276  HN  ALA P 448      34.268  -5.169  24.654  0.00  0.00      PROB H  
ATOM   3277  HA  ALA P 448      35.423  -6.819  26.612  0.00  0.00      PROB H  
ATOM   3278  HB1 ALA P 448      32.936  -6.873  25.871  0.00  0.00      PROB H  
ATOM   3279  HB2 ALA P 448      33.804  -8.446  25.847  0.00  0.00      PROB H  
ATOM   3280  HB3 ALA P 448      33.388  -7.511  24.382  0.00  0.00      PROB H  
ATOM   3281  HN  ALA P 448      13.994  36.763  22.959  0.00  0.00      PROC H  
ATOM   3282  HA  ALA P 448      13.988  39.328  22.907  0.00  0.00      PROC H  
ATOM   3283  HB1 ALA P 448      16.220  39.328  23.919  0.00  0.00      PROC H  
ATOM   3284  HB2 ALA P 448      16.536  37.702  23.346  0.00  0.00      PROC H  
ATOM   3285  HB3 ALA P 448      15.300  37.946  24.575  0.00  0.00      PROC H  
ATOM   3286  HN  ALA P 448     -41.933  -5.012  26.318  0.00  0.00      PROD H  
ATOM   3287  HA  ALA P 448     -43.762  -5.783  24.360  0.00  0.00      PROD H  
ATOM   3288  HB1 ALA P 448     -44.058  -3.144  25.790  0.00  0.00      PROD H  
ATOM   3289  HB2 ALA P 448     -44.248  -4.756  26.569  0.00  0.00      PROD H  
ATOM   3290  HB3 ALA P 448     -45.359  -4.178  25.199  0.00  0.00      PROD H  
ATOM   3291  N   CYS P 449     -15.886 -31.362  22.616  0.00  0.00      PROA N  
ATOM   3292  N   CYS P 449      36.120  -7.049  23.285  0.00  0.00      PROB N  
ATOM   3293  N   CYS P 449      14.945  40.558  21.002  0.00  0.00      PROC N  
ATOM   3294  N   CYS P 449     -44.526  -4.060  22.753  0.00  0.00      PROD N  
ATOM   3295  CA  CYS P 449     -15.548 -32.118  21.396  0.00  0.00      PROA C  
ATOM   3296  CA  CYS P 449      37.104  -7.534  22.352  0.00  0.00      PROB C  
ATOM   3297  CA  CYS P 449      15.346  41.387  19.922  0.00  0.00      PROC C  
ATOM   3298  CA  CYS P 449     -44.611  -3.215  21.540  0.00  0.00      PROD C  
ATOM   3299  C   CYS P 449     -14.065 -32.455  21.390  0.00  0.00      PROA C  
ATOM   3300  C   CYS P 449      37.690  -6.338  21.795  0.00  0.00      PROB C  
ATOM   3301  C   CYS P 449      15.411  40.768  18.462  0.00  0.00      PROC C  
ATOM   3302  C   CYS P 449     -44.622  -1.702  21.811  0.00  0.00      PROD C  
ATOM   3303  O   CYS P 449     -13.208 -31.632  21.284  0.00  0.00      PROA O  
ATOM   3304  O   CYS P 449      36.972  -5.376  21.427  0.00  0.00      PROB O  
ATOM   3305  O   CYS P 449      16.364  40.959  17.706  0.00  0.00      PROC O  
ATOM   3306  O   CYS P 449     -45.462  -1.111  22.457  0.00  0.00      PROD O  
ATOM   3307  CB  CYS P 449     -15.896 -31.366  19.998  0.00  0.00      PROA C  
ATOM   3308  SG  CYS P 449     -15.477 -32.140  18.446  0.00  0.00      PROA S  
ATOM   3309  CB  CYS P 449      36.422  -8.305  21.149  0.00  0.00      PROB C  
ATOM   3310  SG  CYS P 449      37.514  -8.899  19.813  0.00  0.00      PROB S  
ATOM   3311  CB  CYS P 449      16.669  42.015  20.306  0.00  0.00      PROC C  
ATOM   3312  SG  CYS P 449      16.542  43.179  21.682  0.00  0.00      PROC S  
ATOM   3313  CB  CYS P 449     -45.795  -3.693  20.738  0.00  0.00      PROD C  
ATOM   3314  SG  CYS P 449     -45.670  -5.499  20.300  0.00  0.00      PROD S  
ATOM   3315  HN  CYS P 449     -15.169 -31.271  23.302  0.00  0.00      PROA H  
ATOM   3316  HA  CYS P 449     -16.086 -33.054  21.414  0.00  0.00      PROA H  
ATOM   3317  HB1 CYS P 449     -15.318 -30.417  20.011  0.00  0.00      PROA H  
ATOM   3318  HB2 CYS P 449     -16.962 -31.077  19.876  0.00  0.00      PROA H  
ATOM   3319  HG1 CYS P 449     -16.184 -33.254  18.570  0.00  0.00      PROA H  
ATOM   3320  HN  CYS P 449      35.594  -6.245  23.017  0.00  0.00      PROB H  
ATOM   3321  HA  CYS P 449      37.940  -7.959  22.888  0.00  0.00      PROB H  
ATOM   3322  HB1 CYS P 449      35.663  -7.638  20.687  0.00  0.00      PROB H  
ATOM   3323  HB2 CYS P 449      35.834  -9.148  21.571  0.00  0.00      PROB H  
ATOM   3324  HG1 CYS P 449      37.728  -7.735  19.217  0.00  0.00      PROB H  
ATOM   3325  HN  CYS P 449      14.156  40.816  21.554  0.00  0.00      PROC H  
ATOM   3326  HA  CYS P 449      14.558  42.123  19.853  0.00  0.00      PROC H  
ATOM   3327  HB1 CYS P 449      17.163  42.668  19.555  0.00  0.00      PROC H  
ATOM   3328  HB2 CYS P 449      17.386  41.183  20.476  0.00  0.00      PROC H  
ATOM   3329  HG1 CYS P 449      15.683  43.998  21.094  0.00  0.00      PROC H  
ATOM   3330  HN  CYS P 449     -45.406  -4.378  23.097  0.00  0.00      PROD H  
ATOM   3331  HA  CYS P 449     -43.689  -3.388  21.005  0.00  0.00      PROD H  
ATOM   3332  HB1 CYS P 449     -45.912  -3.004  19.875  0.00  0.00      PROD H  
ATOM   3333  HB2 CYS P 449     -46.747  -3.521  21.285  0.00  0.00      PROD H  
ATOM   3334  HG1 CYS P 449     -46.925  -5.897  20.145  0.00  0.00      PROD H  
ATOM   3335  N   GLN P 450     -13.800 -33.741  21.476  0.00  0.00      PROA N  
ATOM   3336  N   GLN P 450      39.021  -6.413  21.631  0.00  0.00      PROB N  
ATOM   3337  N   GLN P 450      14.499  39.876  18.129  0.00  0.00      PROC N  
ATOM   3338  N   GLN P 450     -43.694  -0.997  21.131  0.00  0.00      PROD N  
ATOM   3339  CA  GLN P 450     -12.454 -34.274  21.444  0.00  0.00      PROA C  
ATOM   3340  CA  GLN P 450      39.877  -5.365  21.047  0.00  0.00      PROB C  
ATOM   3341  CA  GLN P 450      14.513  39.133  16.838  0.00  0.00      PROC C  
ATOM   3342  CA  GLN P 450     -43.568   0.411  21.313  0.00  0.00      PROD C  
ATOM   3343  C   GLN P 450     -12.071 -34.985  20.145  0.00  0.00      PROA C  
ATOM   3344  C   GLN P 450      39.763  -5.065  19.578  0.00  0.00      PROB C  
ATOM   3345  C   GLN P 450      14.338  39.942  15.523  0.00  0.00      PROC C  
ATOM   3346  C   GLN P 450     -44.442   1.202  20.293  0.00  0.00      PROD C  
ATOM   3347  O   GLN P 450     -12.700 -35.992  19.907  0.00  0.00      PROA O  
ATOM   3348  O   GLN P 450      38.915  -5.730  18.948  0.00  0.00      PROB O  
ATOM   3349  O   GLN P 450      13.519  40.881  15.511  0.00  0.00      PROC O  
ATOM   3350  O   GLN P 450     -44.745   0.619  19.242  0.00  0.00      PROD O  
ATOM   3351  CB  GLN P 450     -12.415 -35.376  22.625  0.00  0.00      PROA C  
ATOM   3352  CG  GLN P 450     -11.118 -36.230  22.832  0.00  0.00      PROA C  
ATOM   3353  CD  GLN P 450      -9.886 -35.423  22.978  0.00  0.00      PROA C  
ATOM   3354  OE1 GLN P 450      -9.640 -34.685  23.922  0.00  0.00      PROA O  
ATOM   3355  NE2 GLN P 450      -8.942 -35.474  22.020  0.00  0.00      PROA N  
ATOM   3356  CB  GLN P 450      41.345  -5.690  21.525  0.00  0.00      PROB C  
ATOM   3357  CG  GLN P 450      41.829  -7.022  21.008  0.00  0.00      PROB C  
ATOM   3358  CD  GLN P 450      43.384  -7.080  21.065  0.00  0.00      PROB C  
ATOM   3359  OE1 GLN P 450      43.957  -6.843  19.997  0.00  0.00      PROB O  
ATOM   3360  NE2 GLN P 450      44.023  -7.368  22.197  0.00  0.00      PROB N  
ATOM   3361  CB  GLN P 450      13.561  37.890  16.874  0.00  0.00      PROC C  
ATOM   3362  CG  GLN P 450      12.079  38.268  16.927  0.00  0.00      PROC C  
ATOM   3363  CD  GLN P 450      11.189  37.030  17.134  0.00  0.00      PROC C  
ATOM   3364  OE1 GLN P 450      11.673  35.967  17.532  0.00  0.00      PROC O  
ATOM   3365  NE2 GLN P 450       9.908  37.152  16.800  0.00  0.00      PROC N  
ATOM   3366  CB  GLN P 450     -42.055   0.911  21.057  0.00  0.00      PROD C  
ATOM   3367  CG  GLN P 450     -40.993   0.456  22.099  0.00  0.00      PROD C  
ATOM   3368  CD  GLN P 450     -41.534   0.311  23.563  0.00  0.00      PROD C  
ATOM   3369  OE1 GLN P 450     -41.733   1.247  24.379  0.00  0.00      PROD O  
ATOM   3370  NE2 GLN P 450     -41.897  -0.927  23.991  0.00  0.00      PROD N  
ATOM   3371  HN  GLN P 450     -14.559 -34.387  21.450  0.00  0.00      PROA H  
ATOM   3372  HA  GLN P 450     -11.693 -33.549  21.693  0.00  0.00      PROA H  
ATOM   3373  HB1 GLN P 450     -13.174 -36.158  22.412  0.00  0.00      PROA H  
ATOM   3374  HB2 GLN P 450     -12.712 -34.839  23.550  0.00  0.00      PROA H  
ATOM   3375  HG1 GLN P 450     -11.150 -36.795  21.876  0.00  0.00      PROA H  
ATOM   3376  HG2 GLN P 450     -11.113 -36.990  23.642  0.00  0.00      PROA H  
ATOM   3377 HE21 GLN P 450      -9.161 -35.918  21.151  0.00  0.00      PROA H  
ATOM   3378 HE22 GLN P 450      -8.139 -34.901  22.187  0.00  0.00      PROA H  
ATOM   3379  HN  GLN P 450      39.489  -7.178  22.067  0.00  0.00      PROB H  
ATOM   3380  HA  GLN P 450      39.576  -4.444  21.525  0.00  0.00      PROB H  
ATOM   3381  HB1 GLN P 450      41.266  -5.784  22.629  0.00  0.00      PROB H  
ATOM   3382  HB2 GLN P 450      41.992  -4.845  21.206  0.00  0.00      PROB H  
ATOM   3383  HG1 GLN P 450      41.725  -7.179  19.913  0.00  0.00      PROB H  
ATOM   3384  HG2 GLN P 450      41.473  -7.885  21.610  0.00  0.00      PROB H  
ATOM   3385 HE21 GLN P 450      43.492  -7.440  23.042  0.00  0.00      PROB H  
ATOM   3386 HE22 GLN P 450      45.020  -7.294  22.215  0.00  0.00      PROB H  
ATOM   3387  HN  GLN P 450      13.837  39.596  18.819  0.00  0.00      PROC H  
ATOM   3388  HA  GLN P 450      15.517  38.734  16.836  0.00  0.00      PROC H  
ATOM   3389  HB1 GLN P 450      13.832  37.177  17.681  0.00  0.00      PROC H  
ATOM   3390  HB2 GLN P 450      13.812  37.322  15.953  0.00  0.00      PROC H  
ATOM   3391  HG1 GLN P 450      11.835  38.752  15.957  0.00  0.00      PROC H  
ATOM   3392  HG2 GLN P 450      11.811  39.121  17.587  0.00  0.00      PROC H  
ATOM   3393 HE21 GLN P 450       9.536  37.822  16.157  0.00  0.00      PROC H  
ATOM   3394 HE22 GLN P 450       9.281  36.460  17.158  0.00  0.00      PROC H  
ATOM   3395  HN  GLN P 450     -43.194  -1.432  20.386  0.00  0.00      PROD H  
ATOM   3396  HA  GLN P 450     -43.918   0.713  22.289  0.00  0.00      PROD H  
ATOM   3397  HB1 GLN P 450     -41.856   1.999  20.953  0.00  0.00      PROD H  
ATOM   3398  HB2 GLN P 450     -41.794   0.507  20.056  0.00  0.00      PROD H  
ATOM   3399  HG1 GLN P 450     -40.171   1.199  22.166  0.00  0.00      PROD H  
ATOM   3400  HG2 GLN P 450     -40.593  -0.550  21.851  0.00  0.00      PROD H  
ATOM   3401 HE21 GLN P 450     -42.380  -0.902  24.866  0.00  0.00      PROD H  
ATOM   3402 HE22 GLN P 450     -41.728  -1.760  23.465  0.00  0.00      PROD H  
ATOM   3403  N   PRO P 451     -11.025 -34.646  19.384  0.00  0.00      PROA N  
ATOM   3404  N   PRO P 451      40.435  -4.215  18.782  0.00  0.00      PROB N  
ATOM   3405  N   PRO P 451      14.979  39.729  14.341  0.00  0.00      PROC N  
ATOM   3406  N   PRO P 451     -44.659   2.450  20.540  0.00  0.00      PROD N  
ATOM   3407  CA  PRO P 451     -10.701 -35.486  18.261  0.00  0.00      PROA C  
ATOM   3408  CA  PRO P 451      40.542  -4.266  17.279  0.00  0.00      PROB C  
ATOM   3409  CA  PRO P 451      14.679  40.424  13.106  0.00  0.00      PROC C  
ATOM   3410  CA  PRO P 451     -45.172   3.380  19.629  0.00  0.00      PROD C  
ATOM   3411  C   PRO P 451     -10.331 -36.944  18.530  0.00  0.00      PROA C  
ATOM   3412  C   PRO P 451      40.787  -5.586  16.742  0.00  0.00      PROB C  
ATOM   3413  C   PRO P 451      13.359  39.980  12.435  0.00  0.00      PROC C  
ATOM   3414  C   PRO P 451     -44.727   3.427  18.142  0.00  0.00      PROD C  
ATOM   3415  O   PRO P 451      -9.381 -37.189  19.336  0.00  0.00      PROA O  
ATOM   3416  O   PRO P 451      41.624  -6.231  17.359  0.00  0.00      PROB O  
ATOM   3417  O   PRO P 451      13.079  40.541  11.362  0.00  0.00      PROC O  
ATOM   3418  O   PRO P 451     -43.553   3.355  17.811  0.00  0.00      PROD O  
ATOM   3419  CD  PRO P 451     -10.477 -33.282  19.295  0.00  0.00      PROA C  
ATOM   3420  CB  PRO P 451      -9.673 -34.671  17.520  0.00  0.00      PROA C  
ATOM   3421  CG  PRO P 451     -10.092 -33.225  17.903  0.00  0.00      PROA C  
ATOM   3422  CD  PRO P 451      41.311  -3.105  19.243  0.00  0.00      PROB C  
ATOM   3423  CB  PRO P 451      41.593  -3.310  16.896  0.00  0.00      PROB C  
ATOM   3424  CG  PRO P 451      41.385  -2.237  17.960  0.00  0.00      PROB C  
ATOM   3425  CD  PRO P 451      16.018  38.691  14.185  0.00  0.00      PROC C  
ATOM   3426  CB  PRO P 451      15.899  40.102  12.248  0.00  0.00      PROC C  
ATOM   3427  CG  PRO P 451      16.435  38.686  12.685  0.00  0.00      PROC C  
ATOM   3428  CD  PRO P 451     -44.488   3.120  21.893  0.00  0.00      PROD C  
ATOM   3429  CB  PRO P 451     -44.909   4.724  20.366  0.00  0.00      PROD C  
ATOM   3430  CG  PRO P 451     -45.140   4.485  21.875  0.00  0.00      PROD C  
ATOM   3431  HD1 PRO P 451      -9.547 -33.283  19.903  0.00  0.00      PROA H  
ATOM   3432  HD2 PRO P 451     -11.193 -32.470  19.545  0.00  0.00      PROA H  
ATOM   3433  HA  PRO P 451     -11.556 -35.611  17.612  0.00  0.00      PROA H  
ATOM   3434  HB1 PRO P 451      -9.608 -34.768  16.416  0.00  0.00      PROA H  
ATOM   3435  HB2 PRO P 451      -8.624 -34.749  17.878  0.00  0.00      PROA H  
ATOM   3436  HG1 PRO P 451      -9.159 -32.630  17.806  0.00  0.00      PROA H  
ATOM   3437  HG2 PRO P 451     -10.971 -32.844  17.341  0.00  0.00      PROA H  
ATOM   3438  HD1 PRO P 451      42.358  -3.466  19.335  0.00  0.00      PROB H  
ATOM   3439  HD2 PRO P 451      40.977  -2.577  20.162  0.00  0.00      PROB H  
ATOM   3440  HA  PRO P 451      39.586  -3.937  16.898  0.00  0.00      PROB H  
ATOM   3441  HB1 PRO P 451      41.458  -2.987  15.842  0.00  0.00      PROB H  
ATOM   3442  HB2 PRO P 451      42.590  -3.801  16.903  0.00  0.00      PROB H  
ATOM   3443  HG1 PRO P 451      42.252  -1.549  18.065  0.00  0.00      PROB H  
ATOM   3444  HG2 PRO P 451      40.456  -1.735  17.617  0.00  0.00      PROB H  
ATOM   3445  HD1 PRO P 451      15.650  37.699  14.523  0.00  0.00      PROC H  
ATOM   3446  HD2 PRO P 451      16.943  38.797  14.792  0.00  0.00      PROC H  
ATOM   3447  HA  PRO P 451      14.589  41.499  13.158  0.00  0.00      PROC H  
ATOM   3448  HB1 PRO P 451      16.586  40.897  12.608  0.00  0.00      PROC H  
ATOM   3449  HB2 PRO P 451      15.689  40.303  11.176  0.00  0.00      PROC H  
ATOM   3450  HG1 PRO P 451      15.982  37.827  12.144  0.00  0.00      PROC H  
ATOM   3451  HG2 PRO P 451      17.533  38.585  12.545  0.00  0.00      PROC H  
ATOM   3452  HD1 PRO P 451     -43.390   3.168  22.057  0.00  0.00      PROD H  
ATOM   3453  HD2 PRO P 451     -44.908   2.580  22.768  0.00  0.00      PROD H  
ATOM   3454  HA  PRO P 451     -46.222   3.170  19.487  0.00  0.00      PROD H  
ATOM   3455  HB1 PRO P 451     -45.509   5.558  19.942  0.00  0.00      PROD H  
ATOM   3456  HB2 PRO P 451     -43.845   5.045  20.378  0.00  0.00      PROD H  
ATOM   3457  HG1 PRO P 451     -44.661   5.306  22.450  0.00  0.00      PROD H  
ATOM   3458  HG2 PRO P 451     -46.192   4.243  22.137  0.00  0.00      PROD H  
ATOM   3459  N   LEU P 452     -10.902 -37.955  17.895  0.00  0.00      PROA N  
ATOM   3460  N   LEU P 452      40.002  -6.041  15.738  0.00  0.00      PROB N  
ATOM   3461  N   LEU P 452      12.664  39.016  12.948  0.00  0.00      PROC N  
ATOM   3462  N   LEU P 452     -45.700   3.601  17.212  0.00  0.00      PROD N  
ATOM   3463  CA  LEU P 452     -10.456 -39.338  17.775  0.00  0.00      PROA C  
ATOM   3464  CA  LEU P 452      40.291  -7.365  15.116  0.00  0.00      PROB C  
ATOM   3465  CA  LEU P 452      11.546  38.442  12.171  0.00  0.00      PROC C  
ATOM   3466  CA  LEU P 452     -45.414   3.677  15.814  0.00  0.00      PROD C  
ATOM   3467  C   LEU P 452      -9.133 -39.460  17.110  0.00  0.00      PROA C  
ATOM   3468  C   LEU P 452      41.339  -7.144  14.061  0.00  0.00      PROB C  
ATOM   3469  C   LEU P 452      10.386  39.313  11.650  0.00  0.00      PROC C  
ATOM   3470  C   LEU P 452     -45.176   5.146  15.435  0.00  0.00      PROD C  
ATOM   3471  O   LEU P 452      -8.808 -38.637  16.268  0.00  0.00      PROA O  
ATOM   3472  O   LEU P 452      41.178  -7.365  12.888  0.00  0.00      PROB O  
ATOM   3473  O   LEU P 452       9.843  39.062  10.593  0.00  0.00      PROC O  
ATOM   3474  O   LEU P 452     -46.011   5.965  15.781  0.00  0.00      PROD O  
ATOM   3475  CB  LEU P 452     -11.535 -40.179  17.101  0.00  0.00      PROA C  
ATOM   3476  CG  LEU P 452     -12.859 -40.503  17.885  0.00  0.00      PROA C  
ATOM   3477  CD1 LEU P 452     -13.622 -41.537  17.098  0.00  0.00      PROA C  
ATOM   3478  CD2 LEU P 452     -12.708 -40.958  19.317  0.00  0.00      PROA C  
ATOM   3479  CB  LEU P 452      38.986  -7.976  14.509  0.00  0.00      PROB C  
ATOM   3480  CG  LEU P 452      37.809  -8.271  15.520  0.00  0.00      PROB C  
ATOM   3481  CD1 LEU P 452      36.560  -8.705  14.782  0.00  0.00      PROB C  
ATOM   3482  CD2 LEU P 452      38.188  -9.393  16.507  0.00  0.00      PROB C  
ATOM   3483  CB  LEU P 452      11.029  37.062  12.880  0.00  0.00      PROC C  
ATOM   3484  CG  LEU P 452      12.068  35.916  12.974  0.00  0.00      PROC C  
ATOM   3485  CD1 LEU P 452      11.723  34.697  13.790  0.00  0.00      PROC C  
ATOM   3486  CD2 LEU P 452      12.512  35.524  11.472  0.00  0.00      PROC C  
ATOM   3487  CB  LEU P 452     -46.568   3.229  14.901  0.00  0.00      PROD C  
ATOM   3488  CG  LEU P 452     -47.098   1.807  15.201  0.00  0.00      PROD C  
ATOM   3489  CD1 LEU P 452     -48.219   1.419  14.247  0.00  0.00      PROD C  
ATOM   3490  CD2 LEU P 452     -46.061   0.666  15.247  0.00  0.00      PROD C  
ATOM   3491  HN  LEU P 452     -11.718 -37.683  17.391  0.00  0.00      PROA H  
ATOM   3492  HA  LEU P 452     -10.313 -39.825  18.728  0.00  0.00      PROA H  
ATOM   3493  HB1 LEU P 452     -11.075 -41.174  16.919  0.00  0.00      PROA H  
ATOM   3494  HB2 LEU P 452     -11.760 -39.683  16.133  0.00  0.00      PROA H  
ATOM   3495  HG  LEU P 452     -13.510 -39.605  17.825  0.00  0.00      PROA H  
ATOM   3496 HD11 LEU P 452     -13.127 -42.528  17.186  0.00  0.00      PROA H  
ATOM   3497 HD12 LEU P 452     -13.742 -41.296  16.020  0.00  0.00      PROA H  
ATOM   3498 HD13 LEU P 452     -14.625 -41.641  17.564  0.00  0.00      PROA H  
ATOM   3499 HD21 LEU P 452     -13.699 -41.296  19.689  0.00  0.00      PROA H  
ATOM   3500 HD22 LEU P 452     -12.453 -40.072  19.936  0.00  0.00      PROA H  
ATOM   3501 HD23 LEU P 452     -11.953 -41.772  19.323  0.00  0.00      PROA H  
ATOM   3502  HN  LEU P 452      39.296  -5.491  15.300  0.00  0.00      PROB H  
ATOM   3503  HA  LEU P 452      40.682  -8.044  15.859  0.00  0.00      PROB H  
ATOM   3504  HB1 LEU P 452      39.128  -8.887  13.888  0.00  0.00      PROB H  
ATOM   3505  HB2 LEU P 452      38.537  -7.226  13.824  0.00  0.00      PROB H  
ATOM   3506  HG  LEU P 452      37.543  -7.452  16.221  0.00  0.00      PROB H  
ATOM   3507 HD11 LEU P 452      36.369  -7.946  13.993  0.00  0.00      PROB H  
ATOM   3508 HD12 LEU P 452      35.634  -8.780  15.391  0.00  0.00      PROB H  
ATOM   3509 HD13 LEU P 452      36.882  -9.615  14.232  0.00  0.00      PROB H  
ATOM   3510 HD21 LEU P 452      38.410 -10.403  16.101  0.00  0.00      PROB H  
ATOM   3511 HD22 LEU P 452      37.248  -9.392  17.099  0.00  0.00      PROB H  
ATOM   3512 HD23 LEU P 452      39.062  -9.056  17.106  0.00  0.00      PROB H  
ATOM   3513  HN  LEU P 452      12.955  38.650  13.828  0.00  0.00      PROC H  
ATOM   3514  HA  LEU P 452      11.978  38.028  11.272  0.00  0.00      PROC H  
ATOM   3515  HB1 LEU P 452      10.207  36.550  12.336  0.00  0.00      PROC H  
ATOM   3516  HB2 LEU P 452      10.503  37.342  13.817  0.00  0.00      PROC H  
ATOM   3517  HG  LEU P 452      13.038  36.286  13.371  0.00  0.00      PROC H  
ATOM   3518 HD11 LEU P 452      10.796  34.207  13.423  0.00  0.00      PROC H  
ATOM   3519 HD12 LEU P 452      11.392  34.931  14.824  0.00  0.00      PROC H  
ATOM   3520 HD13 LEU P 452      12.620  34.049  13.698  0.00  0.00      PROC H  
ATOM   3521 HD21 LEU P 452      12.919  36.409  10.938  0.00  0.00      PROC H  
ATOM   3522 HD22 LEU P 452      11.598  35.431  10.846  0.00  0.00      PROC H  
ATOM   3523 HD23 LEU P 452      13.148  34.651  11.211  0.00  0.00      PROC H  
ATOM   3524  HN  LEU P 452     -46.640   3.582  17.544  0.00  0.00      PROD H  
ATOM   3525  HA  LEU P 452     -44.559   3.081  15.533  0.00  0.00      PROD H  
ATOM   3526  HB1 LEU P 452     -46.292   3.273  13.825  0.00  0.00      PROD H  
ATOM   3527  HB2 LEU P 452     -47.446   3.908  14.937  0.00  0.00      PROD H  
ATOM   3528  HG  LEU P 452     -47.520   1.824  16.229  0.00  0.00      PROD H  
ATOM   3529 HD11 LEU P 452     -48.948   2.257  14.288  0.00  0.00      PROD H  
ATOM   3530 HD12 LEU P 452     -48.606   0.402  14.469  0.00  0.00      PROD H  
ATOM   3531 HD13 LEU P 452     -47.863   1.237  13.211  0.00  0.00      PROD H  
ATOM   3532 HD21 LEU P 452     -45.453   0.585  16.173  0.00  0.00      PROD H  
ATOM   3533 HD22 LEU P 452     -45.373   0.720  14.376  0.00  0.00      PROD H  
ATOM   3534 HD23 LEU P 452     -46.698  -0.236  15.124  0.00  0.00      PROD H  
ATOM   3535  N   ALA P 453      -8.299 -40.411  17.519  0.00  0.00      PROA N  
ATOM   3536  N   ALA P 453      42.579  -6.777  14.488  0.00  0.00      PROB N  
ATOM   3537  N   ALA P 453      10.035  40.354  12.373  0.00  0.00      PROC N  
ATOM   3538  N   ALA P 453     -44.070   5.540  14.807  0.00  0.00      PROD N  
ATOM   3539  CA  ALA P 453      -6.897 -40.581  17.115  0.00  0.00      PROA C  
ATOM   3540  CA  ALA P 453      43.620  -6.351  13.496  0.00  0.00      PROB C  
ATOM   3541  CA  ALA P 453       8.967  41.271  11.947  0.00  0.00      PROC C  
ATOM   3542  CA  ALA P 453     -43.740   6.926  14.534  0.00  0.00      PROD C  
ATOM   3543  C   ALA P 453      -6.676 -41.234  15.790  0.00  0.00      PROA C  
ATOM   3544  C   ALA P 453      44.048  -7.339  12.317  0.00  0.00      PROB C  
ATOM   3545  C   ALA P 453       9.307  42.223  10.715  0.00  0.00      PROC C  
ATOM   3546  C   ALA P 453     -44.197   7.291  13.102  0.00  0.00      PROD C  
ATOM   3547  O   ALA P 453      -5.695 -41.013  15.051  0.00  0.00      PROA O  
ATOM   3548  O   ALA P 453      44.195  -6.864  11.224  0.00  0.00      PROB O  
ATOM   3549  O   ALA P 453       8.493  42.521   9.883  0.00  0.00      PROC O  
ATOM   3550  O   ALA P 453     -44.258   6.318  12.285  0.00  0.00      PROD O  
ATOM   3551  CB  ALA P 453      -6.154 -41.157  18.290  0.00  0.00      PROA C  
ATOM   3552  CB  ALA P 453      44.915  -5.967  14.242  0.00  0.00      PROB C  
ATOM   3553  CB  ALA P 453       8.533  42.064  13.122  0.00  0.00      PROC C  
ATOM   3554  CB  ALA P 453     -42.222   7.262  14.711  0.00  0.00      PROD C  
ATOM   3555  HN  ALA P 453      -8.559 -41.049  18.239  0.00  0.00      PROA H  
ATOM   3556  HA  ALA P 453      -6.406 -39.620  17.082  0.00  0.00      PROA H  
ATOM   3557  HB1 ALA P 453      -6.061 -40.485  19.170  0.00  0.00      PROA H  
ATOM   3558  HB2 ALA P 453      -5.209 -41.677  18.023  0.00  0.00      PROA H  
ATOM   3559  HB3 ALA P 453      -6.782 -41.942  18.763  0.00  0.00      PROA H  
ATOM   3560  HN  ALA P 453      42.670  -6.804  15.480  0.00  0.00      PROB H  
ATOM   3561  HA  ALA P 453      43.277  -5.522  12.896  0.00  0.00      PROB H  
ATOM   3562  HB1 ALA P 453      45.361  -6.902  14.644  0.00  0.00      PROB H  
ATOM   3563  HB2 ALA P 453      44.723  -5.421  15.190  0.00  0.00      PROB H  
ATOM   3564  HB3 ALA P 453      45.629  -5.387  13.619  0.00  0.00      PROB H  
ATOM   3565  HN  ALA P 453      10.352  40.600  13.285  0.00  0.00      PROC H  
ATOM   3566  HA  ALA P 453       8.089  40.778  11.557  0.00  0.00      PROC H  
ATOM   3567  HB1 ALA P 453       7.602  42.633  12.909  0.00  0.00      PROC H  
ATOM   3568  HB2 ALA P 453       9.248  42.774  13.590  0.00  0.00      PROC H  
ATOM   3569  HB3 ALA P 453       8.168  41.381  13.918  0.00  0.00      PROC H  
ATOM   3570  HN  ALA P 453     -43.342   4.905  14.559  0.00  0.00      PROD H  
ATOM   3571  HA  ALA P 453     -44.336   7.543  15.190  0.00  0.00      PROD H  
ATOM   3572  HB1 ALA P 453     -41.602   6.781  13.925  0.00  0.00      PROD H  
ATOM   3573  HB2 ALA P 453     -41.940   6.905  15.724  0.00  0.00      PROD H  
ATOM   3574  HB3 ALA P 453     -42.047   8.359  14.669  0.00  0.00      PROD H  
ATOM   3575  N   VAL P 454      -7.632 -42.083  15.371  0.00  0.00      PROA N  
ATOM   3576  N   VAL P 454      44.194  -8.598  12.584  0.00  0.00      PROB N  
ATOM   3577  N   VAL P 454      10.620  42.587  10.684  0.00  0.00      PROC N  
ATOM   3578  N   VAL P 454     -44.573   8.549  12.807  0.00  0.00      PROD N  
ATOM   3579  CA  VAL P 454      -7.475 -42.739  14.086  0.00  0.00      PROA C  
ATOM   3580  CA  VAL P 454      44.453  -9.614  11.544  0.00  0.00      PROB C  
ATOM   3581  CA  VAL P 454      11.155  43.282   9.590  0.00  0.00      PROC C  
ATOM   3582  CA  VAL P 454     -45.099   9.029  11.563  0.00  0.00      PROD C  
ATOM   3583  C   VAL P 454      -7.432 -41.883  12.820  0.00  0.00      PROA C  
ATOM   3584  C   VAL P 454      43.270  -9.708  10.524  0.00  0.00      PROB C  
ATOM   3585  C   VAL P 454      11.143  42.413   8.335  0.00  0.00      PROC C  
ATOM   3586  C   VAL P 454     -44.122   8.947  10.406  0.00  0.00      PROD C  
ATOM   3587  O   VAL P 454      -6.665 -42.111  11.879  0.00  0.00      PROA O  
ATOM   3588  O   VAL P 454      43.434  -9.835   9.337  0.00  0.00      PROB O  
ATOM   3589  O   VAL P 454      10.682  42.791   7.251  0.00  0.00      PROC O  
ATOM   3590  O   VAL P 454     -44.498   8.280   9.422  0.00  0.00      PROD O  
ATOM   3591  CB  VAL P 454      -8.443 -43.861  14.034  0.00  0.00      PROA C  
ATOM   3592  CG1 VAL P 454      -9.909 -43.366  13.989  0.00  0.00      PROA C  
ATOM   3593  CG2 VAL P 454      -8.257 -44.822  12.833  0.00  0.00      PROA C  
ATOM   3594  CB  VAL P 454      44.846 -10.966  12.158  0.00  0.00      PROB C  
ATOM   3595  CG1 VAL P 454      44.742 -12.120  11.160  0.00  0.00      PROB C  
ATOM   3596  CG2 VAL P 454      46.321 -10.850  12.686  0.00  0.00      PROB C  
ATOM   3597  CB  VAL P 454      12.561  43.803   9.880  0.00  0.00      PROC C  
ATOM   3598  CG1 VAL P 454      12.969  44.958   8.977  0.00  0.00      PROC C  
ATOM   3599  CG2 VAL P 454      12.657  44.354  11.342  0.00  0.00      PROC C  
ATOM   3600  CB  VAL P 454     -45.771  10.406  11.803  0.00  0.00      PROD C  
ATOM   3601  CG1 VAL P 454     -46.375  10.981  10.490  0.00  0.00      PROD C  
ATOM   3602  CG2 VAL P 454     -46.806  10.274  12.954  0.00  0.00      PROD C  
ATOM   3603  HN  VAL P 454      -8.283 -42.487  16.009  0.00  0.00      PROA H  
ATOM   3604  HA  VAL P 454      -6.525 -43.243  14.195  0.00  0.00      PROA H  
ATOM   3605  HB  VAL P 454      -8.201 -44.493  14.915  0.00  0.00      PROA H  
ATOM   3606 HG11 VAL P 454     -10.209 -42.826  14.912  0.00  0.00      PROA H  
ATOM   3607 HG12 VAL P 454     -10.636 -44.203  13.920  0.00  0.00      PROA H  
ATOM   3608 HG13 VAL P 454     -10.010 -42.693  13.110  0.00  0.00      PROA H  
ATOM   3609 HG21 VAL P 454      -7.234 -45.255  12.853  0.00  0.00      PROA H  
ATOM   3610 HG22 VAL P 454      -8.413 -44.317  11.856  0.00  0.00      PROA H  
ATOM   3611 HG23 VAL P 454      -8.949 -45.691  12.800  0.00  0.00      PROA H  
ATOM   3612  HN  VAL P 454      43.890  -8.979  13.454  0.00  0.00      PROB H  
ATOM   3613  HA  VAL P 454      45.390  -9.401  11.050  0.00  0.00      PROB H  
ATOM   3614  HB  VAL P 454      44.259 -11.255  13.056  0.00  0.00      PROB H  
ATOM   3615 HG11 VAL P 454      45.245 -12.021  10.174  0.00  0.00      PROB H  
ATOM   3616 HG12 VAL P 454      43.719 -12.546  11.084  0.00  0.00      PROB H  
ATOM   3617 HG13 VAL P 454      45.283 -13.024  11.515  0.00  0.00      PROB H  
ATOM   3618 HG21 VAL P 454      46.902 -10.485  11.812  0.00  0.00      PROB H  
ATOM   3619 HG22 VAL P 454      46.820 -11.791  13.004  0.00  0.00      PROB H  
ATOM   3620 HG23 VAL P 454      46.463 -10.100  13.493  0.00  0.00      PROB H  
ATOM   3621  HN  VAL P 454      11.217  42.312  11.434  0.00  0.00      PROC H  
ATOM   3622  HA  VAL P 454      10.552  44.156   9.397  0.00  0.00      PROC H  
ATOM   3623  HB  VAL P 454      13.300  42.974   9.858  0.00  0.00      PROC H  
ATOM   3624 HG11 VAL P 454      12.170  45.683   9.241  0.00  0.00      PROC H  
ATOM   3625 HG12 VAL P 454      12.894  44.712   7.896  0.00  0.00      PROC H  
ATOM   3626 HG13 VAL P 454      13.949  45.439   9.184  0.00  0.00      PROC H  
ATOM   3627 HG21 VAL P 454      11.980  45.232  11.274  0.00  0.00      PROC H  
ATOM   3628 HG22 VAL P 454      13.679  44.670  11.640  0.00  0.00      PROC H  
ATOM   3629 HG23 VAL P 454      12.384  43.640  12.148  0.00  0.00      PROC H  
ATOM   3630  HN  VAL P 454     -44.742   9.074  13.637  0.00  0.00      PROD H  
ATOM   3631  HA  VAL P 454     -45.870   8.346  11.238  0.00  0.00      PROD H  
ATOM   3632  HB  VAL P 454     -44.957  11.098  12.109  0.00  0.00      PROD H  
ATOM   3633 HG11 VAL P 454     -47.203  10.280  10.253  0.00  0.00      PROD H  
ATOM   3634 HG12 VAL P 454     -45.612  10.983   9.682  0.00  0.00      PROD H  
ATOM   3635 HG13 VAL P 454     -46.665  12.033  10.697  0.00  0.00      PROD H  
ATOM   3636 HG21 VAL P 454     -47.403   9.340  12.873  0.00  0.00      PROD H  
ATOM   3637 HG22 VAL P 454     -47.389  11.172  13.250  0.00  0.00      PROD H  
ATOM   3638 HG23 VAL P 454     -46.165  10.207  13.859  0.00  0.00      PROD H  
ATOM   3639  N   VAL P 455      -8.123 -40.671  12.866  0.00  0.00      PROA N  
ATOM   3640  N   VAL P 455      42.052  -9.740  11.025  0.00  0.00      PROB N  
ATOM   3641  N   VAL P 455      11.496  41.066   8.431  0.00  0.00      PROC N  
ATOM   3642  N   VAL P 455     -42.954   9.581  10.549  0.00  0.00      PROD N  
ATOM   3643  CA  VAL P 455      -8.127 -39.725  11.794  0.00  0.00      PROA C  
ATOM   3644  CA  VAL P 455      40.808  -9.850  10.236  0.00  0.00      PROB C  
ATOM   3645  CA  VAL P 455      11.491  40.082   7.369  0.00  0.00      PROC C  
ATOM   3646  CA  VAL P 455     -41.935   9.540   9.513  0.00  0.00      PROD C  
ATOM   3647  C   VAL P 455      -6.777 -39.127  11.361  0.00  0.00      PROA C  
ATOM   3648  C   VAL P 455      40.651  -8.558   9.346  0.00  0.00      PROB C  
ATOM   3649  C   VAL P 455      10.102  39.863   6.742  0.00  0.00      PROC C  
ATOM   3650  C   VAL P 455     -41.477   8.124   9.088  0.00  0.00      PROD C  
ATOM   3651  O   VAL P 455      -6.500 -38.900  10.189  0.00  0.00      PROA O  
ATOM   3652  O   VAL P 455      40.351  -8.503   8.168  0.00  0.00      PROB O  
ATOM   3653  O   VAL P 455      10.046  39.837   5.540  0.00  0.00      PROC O  
ATOM   3654  O   VAL P 455     -41.258   7.848   7.914  0.00  0.00      PROD O  
ATOM   3655  CB  VAL P 455      -9.033 -38.510  11.932  0.00  0.00      PROA C  
ATOM   3656  CG1 VAL P 455     -10.470 -38.959  11.712  0.00  0.00      PROA C  
ATOM   3657  CG2 VAL P 455      -8.823 -37.787  13.238  0.00  0.00      PROA C  
ATOM   3658  CB  VAL P 455      39.499  -9.941  11.022  0.00  0.00      PROB C  
ATOM   3659  CG1 VAL P 455      38.351 -10.199  10.081  0.00  0.00      PROB C  
ATOM   3660  CG2 VAL P 455      39.605 -11.103  12.007  0.00  0.00      PROB C  
ATOM   3661  CB  VAL P 455      12.149  38.803   7.729  0.00  0.00      PROC C  
ATOM   3662  CG1 VAL P 455      11.904  37.587   6.851  0.00  0.00      PROC C  
ATOM   3663  CG2 VAL P 455      13.694  38.894   7.932  0.00  0.00      PROC C  
ATOM   3664  CB  VAL P 455     -40.688  10.344   9.965  0.00  0.00      PROD C  
ATOM   3665  CG1 VAL P 455     -39.423  10.027   9.148  0.00  0.00      PROD C  
ATOM   3666  CG2 VAL P 455     -41.049  11.864   9.920  0.00  0.00      PROD C  
ATOM   3667  HN  VAL P 455      -8.751 -40.524  13.626  0.00  0.00      PROA H  
ATOM   3668  HA  VAL P 455      -8.494 -40.267  10.935  0.00  0.00      PROA H  
ATOM   3669  HB  VAL P 455      -8.797 -37.678  11.235  0.00  0.00      PROA H  
ATOM   3670 HG11 VAL P 455     -10.885 -39.225  12.708  0.00  0.00      PROA H  
ATOM   3671 HG12 VAL P 455     -10.568 -39.863  11.073  0.00  0.00      PROA H  
ATOM   3672 HG13 VAL P 455     -11.133 -38.159  11.319  0.00  0.00      PROA H  
ATOM   3673 HG21 VAL P 455      -8.813 -38.505  14.086  0.00  0.00      PROA H  
ATOM   3674 HG22 VAL P 455      -9.664 -37.068  13.338  0.00  0.00      PROA H  
ATOM   3675 HG23 VAL P 455      -7.858 -37.238  13.264  0.00  0.00      PROA H  
ATOM   3676  HN  VAL P 455      41.946  -9.535  11.995  0.00  0.00      PROB H  
ATOM   3677  HA  VAL P 455      40.865 -10.759   9.655  0.00  0.00      PROB H  
ATOM   3678  HB  VAL P 455      39.251  -8.964  11.489  0.00  0.00      PROB H  
ATOM   3679 HG11 VAL P 455      38.476  -9.822   9.044  0.00  0.00      PROB H  
ATOM   3680 HG12 VAL P 455      37.441  -9.637  10.382  0.00  0.00      PROB H  
ATOM   3681 HG13 VAL P 455      38.131 -11.264   9.855  0.00  0.00      PROB H  
ATOM   3682 HG21 VAL P 455      38.714 -11.098  12.671  0.00  0.00      PROB H  
ATOM   3683 HG22 VAL P 455      40.334 -10.957  12.832  0.00  0.00      PROB H  
ATOM   3684 HG23 VAL P 455      39.665 -12.071  11.464  0.00  0.00      PROB H  
ATOM   3685  HN  VAL P 455      11.822  40.859   9.350  0.00  0.00      PROC H  
ATOM   3686  HA  VAL P 455      12.103  40.430   6.550  0.00  0.00      PROC H  
ATOM   3687  HB  VAL P 455      11.759  38.541   8.736  0.00  0.00      PROC H  
ATOM   3688 HG11 VAL P 455      10.835  37.286   6.824  0.00  0.00      PROC H  
ATOM   3689 HG12 VAL P 455      12.567  36.710   7.015  0.00  0.00      PROC H  
ATOM   3690 HG13 VAL P 455      12.108  37.918   5.811  0.00  0.00      PROC H  
ATOM   3691 HG21 VAL P 455      14.094  37.894   8.203  0.00  0.00      PROC H  
ATOM   3692 HG22 VAL P 455      13.928  39.676   8.685  0.00  0.00      PROC H  
ATOM   3693 HG23 VAL P 455      14.202  39.222   7.000  0.00  0.00      PROC H  
ATOM   3694  HN  VAL P 455     -42.774  10.040  11.415  0.00  0.00      PROD H  
ATOM   3695  HA  VAL P 455     -42.342  10.053   8.654  0.00  0.00      PROD H  
ATOM   3696  HB  VAL P 455     -40.372   9.952  10.955  0.00  0.00      PROD H  
ATOM   3697 HG11 VAL P 455     -39.014   9.015   9.350  0.00  0.00      PROD H  
ATOM   3698 HG12 VAL P 455     -38.619  10.772   9.333  0.00  0.00      PROD H  
ATOM   3699 HG13 VAL P 455     -39.586   9.947   8.052  0.00  0.00      PROD H  
ATOM   3700 HG21 VAL P 455     -40.086  12.373  10.142  0.00  0.00      PROD H  
ATOM   3701 HG22 VAL P 455     -41.869  12.178  10.600  0.00  0.00      PROD H  
ATOM   3702 HG23 VAL P 455     -41.335  12.146   8.884  0.00  0.00      PROD H  
ATOM   3703  N   ASP P 456      -5.932 -38.999  12.329  0.00  0.00      PROA N  
ATOM   3704  N   ASP P 456      40.908  -7.376   9.940  0.00  0.00      PROB N  
ATOM   3705  N   ASP P 456       9.015  39.760   7.557  0.00  0.00      PROC N  
ATOM   3706  N   ASP P 456     -41.375   7.123  10.059  0.00  0.00      PROD N  
ATOM   3707  CA  ASP P 456      -4.539 -38.526  12.159  0.00  0.00      PROA C  
ATOM   3708  CA  ASP P 456      40.883  -6.119   9.260  0.00  0.00      PROB C  
ATOM   3709  CA  ASP P 456       7.580  39.818   7.108  0.00  0.00      PROC C  
ATOM   3710  CA  ASP P 456     -41.207   5.636   9.803  0.00  0.00      PROD C  
ATOM   3711  C   ASP P 456      -3.768 -39.522  11.201  0.00  0.00      PROA C  
ATOM   3712  C   ASP P 456      41.939  -6.056   8.137  0.00  0.00      PROB C  
ATOM   3713  C   ASP P 456       7.259  41.063   6.295  0.00  0.00      PROC C  
ATOM   3714  C   ASP P 456     -42.237   4.995   8.947  0.00  0.00      PROD C  
ATOM   3715  O   ASP P 456      -3.024 -39.160  10.349  0.00  0.00      PROA O  
ATOM   3716  O   ASP P 456      41.590  -5.636   7.036  0.00  0.00      PROB O  
ATOM   3717  O   ASP P 456       6.463  40.957   5.325  0.00  0.00      PROC O  
ATOM   3718  O   ASP P 456     -41.920   4.117   8.152  0.00  0.00      PROD O  
ATOM   3719  CB  ASP P 456      -3.722 -38.436  13.500  0.00  0.00      PROA C  
ATOM   3720  CG  ASP P 456      -2.676 -37.409  13.518  0.00  0.00      PROA C  
ATOM   3721  OD1 ASP P 456      -1.743 -37.468  14.332  0.00  0.00      PROA O  
ATOM   3722  OD2 ASP P 456      -2.853 -36.376  12.786  0.00  0.00      PROA O1-
ATOM   3723  CB  ASP P 456      41.063  -5.001  10.327  0.00  0.00      PROB C  
ATOM   3724  CG  ASP P 456      39.740  -4.496  10.809  0.00  0.00      PROB C  
ATOM   3725  OD1 ASP P 456      39.740  -3.791  11.845  0.00  0.00      PROB O  
ATOM   3726  OD2 ASP P 456      38.701  -4.483  10.053  0.00  0.00      PROB O1-
ATOM   3727  CB  ASP P 456       6.639  39.745   8.334  0.00  0.00      PROC C  
ATOM   3728  CG  ASP P 456       6.794  38.467   9.160  0.00  0.00      PROC C  
ATOM   3729  OD1 ASP P 456       7.101  37.390   8.605  0.00  0.00      PROC O  
ATOM   3730  OD2 ASP P 456       6.375  38.465  10.339  0.00  0.00      PROC O1-
ATOM   3731  CB  ASP P 456     -41.053   4.829  11.128  0.00  0.00      PROD C  
ATOM   3732  CG  ASP P 456     -39.747   4.995  11.902  0.00  0.00      PROD C  
ATOM   3733  OD1 ASP P 456     -39.787   4.480  13.063  0.00  0.00      PROD O  
ATOM   3734  OD2 ASP P 456     -38.702   5.395  11.343  0.00  0.00      PROD O1-
ATOM   3735  HN  ASP P 456      -6.167 -39.361  13.227  0.00  0.00      PROA H  
ATOM   3736  HA  ASP P 456      -4.627 -37.608  11.596  0.00  0.00      PROA H  
ATOM   3737  HB1 ASP P 456      -3.258 -39.417  13.738  0.00  0.00      PROA H  
ATOM   3738  HB2 ASP P 456      -4.429 -38.176  14.317  0.00  0.00      PROA H  
ATOM   3739  HN  ASP P 456      41.306  -7.359  10.854  0.00  0.00      PROB H  
ATOM   3740  HA  ASP P 456      39.924  -6.002   8.778  0.00  0.00      PROB H  
ATOM   3741  HB1 ASP P 456      41.438  -4.098   9.799  0.00  0.00      PROB H  
ATOM   3742  HB2 ASP P 456      41.791  -5.299  11.112  0.00  0.00      PROB H  
ATOM   3743  HN  ASP P 456       9.157  39.902   8.534  0.00  0.00      PROC H  
ATOM   3744  HA  ASP P 456       7.416  38.957   6.478  0.00  0.00      PROC H  
ATOM   3745  HB1 ASP P 456       5.553  39.751   8.100  0.00  0.00      PROC H  
ATOM   3746  HB2 ASP P 456       6.912  40.507   9.095  0.00  0.00      PROC H  
ATOM   3747  HN  ASP P 456     -41.422   7.286  11.041  0.00  0.00      PROD H  
ATOM   3748  HA  ASP P 456     -40.319   5.450   9.216  0.00  0.00      PROD H  
ATOM   3749  HB1 ASP P 456     -41.235   3.737  11.039  0.00  0.00      PROD H  
ATOM   3750  HB2 ASP P 456     -41.892   5.153  11.779  0.00  0.00      PROD H  
ATOM   3751  N   LEU P 457      -3.952 -40.798  11.350  0.00  0.00      PROA N  
ATOM   3752  N   LEU P 457      43.189  -6.495   8.307  0.00  0.00      PROB N  
ATOM   3753  N   LEU P 457       7.829  42.233   6.624  0.00  0.00      PROC N  
ATOM   3754  N   LEU P 457     -43.499   5.472   9.071  0.00  0.00      PROD N  
ATOM   3755  CA  LEU P 457      -3.361 -41.822  10.561  0.00  0.00      PROA C  
ATOM   3756  CA  LEU P 457      44.216  -6.635   7.279  0.00  0.00      PROB C  
ATOM   3757  CA  LEU P 457       7.665  43.482   5.819  0.00  0.00      PROC C  
ATOM   3758  CA  LEU P 457     -44.609   4.886   8.246  0.00  0.00      PROD C  
ATOM   3759  C   LEU P 457      -4.153 -41.729   9.244  0.00  0.00      PROA C  
ATOM   3760  C   LEU P 457      43.677  -7.310   6.012  0.00  0.00      PROB C  
ATOM   3761  C   LEU P 457       8.386  43.382   4.496  0.00  0.00      PROC C  
ATOM   3762  C   LEU P 457     -44.540   5.592   6.840  0.00  0.00      PROD C  
ATOM   3763  O   LEU P 457      -3.571 -41.707   8.209  0.00  0.00      PROA O  
ATOM   3764  O   LEU P 457      43.632  -6.781   4.886  0.00  0.00      PROB O  
ATOM   3765  O   LEU P 457       7.939  43.812   3.468  0.00  0.00      PROC O  
ATOM   3766  O   LEU P 457     -44.686   5.022   5.778  0.00  0.00      PROD O  
ATOM   3767  CB  LEU P 457      -3.518 -43.226  11.288  0.00  0.00      PROA C  
ATOM   3768  CG  LEU P 457      -3.025 -43.278  12.694  0.00  0.00      PROA C  
ATOM   3769  CD1 LEU P 457      -3.246 -44.532  13.421  0.00  0.00      PROA C  
ATOM   3770  CD2 LEU P 457      -1.626 -42.800  12.948  0.00  0.00      PROA C  
ATOM   3771  CB  LEU P 457      45.443  -7.423   7.868  0.00  0.00      PROB C  
ATOM   3772  CG  LEU P 457      46.704  -7.424   6.938  0.00  0.00      PROB C  
ATOM   3773  CD1 LEU P 457      47.137  -6.012   6.585  0.00  0.00      PROB C  
ATOM   3774  CD2 LEU P 457      47.876  -8.097   7.521  0.00  0.00      PROB C  
ATOM   3775  CB  LEU P 457       8.116  44.798   6.545  0.00  0.00      PROC C  
ATOM   3776  CG  LEU P 457       7.294  45.038   7.792  0.00  0.00      PROC C  
ATOM   3777  CD1 LEU P 457       7.982  45.946   8.879  0.00  0.00      PROC C  
ATOM   3778  CD2 LEU P 457       5.961  45.718   7.498  0.00  0.00      PROC C  
ATOM   3779  CB  LEU P 457     -45.969   5.277   8.808  0.00  0.00      PROD C  
ATOM   3780  CG  LEU P 457     -47.205   4.623   7.980  0.00  0.00      PROD C  
ATOM   3781  CD1 LEU P 457     -47.022   3.261   7.385  0.00  0.00      PROD C  
ATOM   3782  CD2 LEU P 457     -48.483   4.656   8.807  0.00  0.00      PROD C  
ATOM   3783  HN  LEU P 457      -4.693 -41.143  11.922  0.00  0.00      PROA H  
ATOM   3784  HA  LEU P 457      -2.310 -41.654  10.379  0.00  0.00      PROA H  
ATOM   3785  HB1 LEU P 457      -2.997 -44.037  10.737  0.00  0.00      PROA H  
ATOM   3786  HB2 LEU P 457      -4.602 -43.469  11.282  0.00  0.00      PROA H  
ATOM   3787  HG  LEU P 457      -3.569 -42.545  13.328  0.00  0.00      PROA H  
ATOM   3788 HD11 LEU P 457      -2.788 -45.335  12.805  0.00  0.00      PROA H  
ATOM   3789 HD12 LEU P 457      -4.335 -44.742  13.344  0.00  0.00      PROA H  
ATOM   3790 HD13 LEU P 457      -2.903 -44.636  14.472  0.00  0.00      PROA H  
ATOM   3791 HD21 LEU P 457      -1.388 -42.824  14.033  0.00  0.00      PROA H  
ATOM   3792 HD22 LEU P 457      -1.528 -41.733  12.655  0.00  0.00      PROA H  
ATOM   3793 HD23 LEU P 457      -0.816 -43.365  12.438  0.00  0.00      PROA H  
ATOM   3794  HN  LEU P 457      43.391  -6.838   9.221  0.00  0.00      PROB H  
ATOM   3795  HA  LEU P 457      44.489  -5.634   6.979  0.00  0.00      PROB H  
ATOM   3796  HB1 LEU P 457      45.189  -8.444   8.224  0.00  0.00      PROB H  
ATOM   3797  HB2 LEU P 457      45.736  -6.964   8.836  0.00  0.00      PROB H  
ATOM   3798  HG  LEU P 457      46.370  -7.999   6.048  0.00  0.00      PROB H  
ATOM   3799 HD11 LEU P 457      47.997  -6.047   5.883  0.00  0.00      PROB H  
ATOM   3800 HD12 LEU P 457      47.378  -5.485   7.532  0.00  0.00      PROB H  
ATOM   3801 HD13 LEU P 457      46.339  -5.448   6.057  0.00  0.00      PROB H  
ATOM   3802 HD21 LEU P 457      48.812  -7.917   6.951  0.00  0.00      PROB H  
ATOM   3803 HD22 LEU P 457      47.728  -9.186   7.689  0.00  0.00      PROB H  
ATOM   3804 HD23 LEU P 457      48.012  -7.654   8.530  0.00  0.00      PROB H  
ATOM   3805  HN  LEU P 457       8.563  42.273   7.297  0.00  0.00      PROC H  
ATOM   3806  HA  LEU P 457       6.597  43.508   5.660  0.00  0.00      PROC H  
ATOM   3807  HB1 LEU P 457       8.205  45.690   5.888  0.00  0.00      PROC H  
ATOM   3808  HB2 LEU P 457       9.140  44.465   6.819  0.00  0.00      PROC H  
ATOM   3809  HG  LEU P 457       7.036  44.089   8.309  0.00  0.00      PROC H  
ATOM   3810 HD11 LEU P 457       8.659  45.379   9.552  0.00  0.00      PROC H  
ATOM   3811 HD12 LEU P 457       7.219  46.303   9.603  0.00  0.00      PROC H  
ATOM   3812 HD13 LEU P 457       8.580  46.831   8.575  0.00  0.00      PROC H  
ATOM   3813 HD21 LEU P 457       5.428  45.243   6.646  0.00  0.00      PROC H  
ATOM   3814 HD22 LEU P 457       6.230  46.709   7.075  0.00  0.00      PROC H  
ATOM   3815 HD23 LEU P 457       5.468  45.900   8.477  0.00  0.00      PROC H  
ATOM   3816  HN  LEU P 457     -43.643   6.214   9.722  0.00  0.00      PROD H  
ATOM   3817  HA  LEU P 457     -44.452   3.823   8.136  0.00  0.00      PROD H  
ATOM   3818  HB1 LEU P 457     -46.183   6.356   8.968  0.00  0.00      PROD H  
ATOM   3819  HB2 LEU P 457     -45.984   4.846   9.832  0.00  0.00      PROD H  
ATOM   3820  HG  LEU P 457     -47.368   5.273   7.094  0.00  0.00      PROD H  
ATOM   3821 HD11 LEU P 457     -46.077   3.131   6.816  0.00  0.00      PROD H  
ATOM   3822 HD12 LEU P 457     -47.886   3.063   6.715  0.00  0.00      PROD H  
ATOM   3823 HD13 LEU P 457     -46.938   2.502   8.193  0.00  0.00      PROD H  
ATOM   3824 HD21 LEU P 457     -48.272   4.069   9.727  0.00  0.00      PROD H  
ATOM   3825 HD22 LEU P 457     -49.335   4.275   8.204  0.00  0.00      PROD H  
ATOM   3826 HD23 LEU P 457     -48.679   5.663   9.234  0.00  0.00      PROD H  
ATOM   3827  N   ILE P 458      -5.468 -41.554   9.209  0.00  0.00      PROA N  
ATOM   3828  N   ILE P 458      43.190  -8.542   6.284  0.00  0.00      PROB N  
ATOM   3829  N   ILE P 458       9.557  42.773   4.477  0.00  0.00      PROC N  
ATOM   3830  N   ILE P 458     -44.114   6.837   6.823  0.00  0.00      PROD N  
ATOM   3831  CA  ILE P 458      -6.327 -41.442   8.033  0.00  0.00      PROA C  
ATOM   3832  CA  ILE P 458      42.441  -9.444   5.388  0.00  0.00      PROB C  
ATOM   3833  CA  ILE P 458      10.301  42.490   3.244  0.00  0.00      PROC C  
ATOM   3834  CA  ILE P 458     -44.022   7.673   5.631  0.00  0.00      PROD C  
ATOM   3835  C   ILE P 458      -5.929 -40.369   7.127  0.00  0.00      PROA C  
ATOM   3836  C   ILE P 458      41.225  -8.834   4.552  0.00  0.00      PROB C  
ATOM   3837  C   ILE P 458       9.543  41.448   2.426  0.00  0.00      PROC C  
ATOM   3838  C   ILE P 458     -43.073   7.143   4.659  0.00  0.00      PROD C  
ATOM   3839  O   ILE P 458      -5.755 -40.621   5.925  0.00  0.00      PROA O  
ATOM   3840  O   ILE P 458      41.284  -8.859   3.312  0.00  0.00      PROB O  
ATOM   3841  O   ILE P 458       9.405  41.585   1.209  0.00  0.00      PROC O  
ATOM   3842  O   ILE P 458     -43.356   6.971   3.492  0.00  0.00      PROD O  
ATOM   3843  CB  ILE P 458      -7.844 -41.696   8.153  0.00  0.00      PROA C  
ATOM   3844  CG2 ILE P 458      -8.540 -41.758   6.775  0.00  0.00      PROA C  
ATOM   3845  CG1 ILE P 458      -8.244 -43.005   8.901  0.00  0.00      PROA C  
ATOM   3846  CD  ILE P 458      -9.608 -42.843   9.644  0.00  0.00      PROA C  
ATOM   3847  CB  ILE P 458      42.095 -10.754   6.151  0.00  0.00      PROB C  
ATOM   3848  CG2 ILE P 458      41.165 -11.668   5.250  0.00  0.00      PROB C  
ATOM   3849  CG1 ILE P 458      43.371 -11.475   6.507  0.00  0.00      PROB C  
ATOM   3850  CD  ILE P 458      43.205 -12.789   7.230  0.00  0.00      PROB C  
ATOM   3851  CB  ILE P 458      11.763  42.083   3.452  0.00  0.00      PROC C  
ATOM   3852  CG2 ILE P 458      12.475  41.761   2.161  0.00  0.00      PROC C  
ATOM   3853  CG1 ILE P 458      12.601  43.124   4.250  0.00  0.00      PROC C  
ATOM   3854  CD  ILE P 458      13.756  42.471   5.057  0.00  0.00      PROC C  
ATOM   3855  CB  ILE P 458     -43.713   9.184   5.903  0.00  0.00      PROD C  
ATOM   3856  CG2 ILE P 458     -43.113   9.951   4.684  0.00  0.00      PROD C  
ATOM   3857  CG1 ILE P 458     -44.977   9.911   6.326  0.00  0.00      PROD C  
ATOM   3858  CD  ILE P 458     -44.754  11.215   7.172  0.00  0.00      PROD C  
ATOM   3859  HN  ILE P 458      -5.924 -41.418  10.085  0.00  0.00      PROA H  
ATOM   3860  HA  ILE P 458      -6.051 -42.376   7.566  0.00  0.00      PROA H  
ATOM   3861  HB  ILE P 458      -8.197 -40.781   8.676  0.00  0.00      PROA H  
ATOM   3862 HG21 ILE P 458      -8.200 -42.621   6.163  0.00  0.00      PROA H  
ATOM   3863 HG22 ILE P 458      -8.620 -40.808   6.205  0.00  0.00      PROA H  
ATOM   3864 HG23 ILE P 458      -9.572 -42.034   7.083  0.00  0.00      PROA H  
ATOM   3865 HG11 ILE P 458      -7.444 -43.291   9.617  0.00  0.00      PROA H  
ATOM   3866 HG12 ILE P 458      -8.398 -43.756   8.096  0.00  0.00      PROA H  
ATOM   3867  HD1 ILE P 458      -9.560 -41.838  10.117  0.00  0.00      PROA H  
ATOM   3868  HD2 ILE P 458      -9.727 -43.521  10.515  0.00  0.00      PROA H  
ATOM   3869  HD3 ILE P 458     -10.452 -42.934   8.927  0.00  0.00      PROA H  
ATOM   3870  HN  ILE P 458      43.189  -8.792   7.250  0.00  0.00      PROB H  
ATOM   3871  HA  ILE P 458      43.156  -9.818   4.671  0.00  0.00      PROB H  
ATOM   3872  HB  ILE P 458      41.684 -10.502   7.152  0.00  0.00      PROB H  
ATOM   3873 HG21 ILE P 458      40.233 -11.109   5.021  0.00  0.00      PROB H  
ATOM   3874 HG22 ILE P 458      41.035 -12.664   5.724  0.00  0.00      PROB H  
ATOM   3875 HG23 ILE P 458      41.749 -11.814   4.316  0.00  0.00      PROB H  
ATOM   3876 HG11 ILE P 458      43.961 -10.787   7.149  0.00  0.00      PROB H  
ATOM   3877 HG12 ILE P 458      44.014 -11.591   5.608  0.00  0.00      PROB H  
ATOM   3878  HD1 ILE P 458      42.857 -13.599   6.554  0.00  0.00      PROB H  
ATOM   3879  HD2 ILE P 458      42.574 -12.811   8.144  0.00  0.00      PROB H  
ATOM   3880  HD3 ILE P 458      44.129 -13.220   7.670  0.00  0.00      PROB H  
ATOM   3881  HN  ILE P 458       9.901  42.374   5.324  0.00  0.00      PROC H  
ATOM   3882  HA  ILE P 458      10.313  43.386   2.642  0.00  0.00      PROC H  
ATOM   3883  HB  ILE P 458      11.808  41.123   4.010  0.00  0.00      PROC H  
ATOM   3884 HG21 ILE P 458      13.444  41.241   2.319  0.00  0.00      PROC H  
ATOM   3885 HG22 ILE P 458      12.673  42.726   1.647  0.00  0.00      PROC H  
ATOM   3886 HG23 ILE P 458      11.895  41.194   1.402  0.00  0.00      PROC H  
ATOM   3887 HG11 ILE P 458      11.865  43.453   5.014  0.00  0.00      PROC H  
ATOM   3888 HG12 ILE P 458      12.925  43.908   3.533  0.00  0.00      PROC H  
ATOM   3889  HD1 ILE P 458      13.345  41.630   5.656  0.00  0.00      PROC H  
ATOM   3890  HD2 ILE P 458      14.151  43.259   5.733  0.00  0.00      PROC H  
ATOM   3891  HD3 ILE P 458      14.643  42.182   4.454  0.00  0.00      PROC H  
ATOM   3892  HN  ILE P 458     -43.859   7.264   7.687  0.00  0.00      PROD H  
ATOM   3893  HA  ILE P 458     -44.919   7.699   5.031  0.00  0.00      PROD H  
ATOM   3894  HB  ILE P 458     -43.071   9.158   6.809  0.00  0.00      PROD H  
ATOM   3895 HG21 ILE P 458     -42.026   9.728   4.625  0.00  0.00      PROD H  
ATOM   3896 HG22 ILE P 458     -43.366  11.031   4.615  0.00  0.00      PROD H  
ATOM   3897 HG23 ILE P 458     -43.601   9.596   3.752  0.00  0.00      PROD H  
ATOM   3898 HG11 ILE P 458     -45.554   9.293   7.046  0.00  0.00      PROD H  
ATOM   3899 HG12 ILE P 458     -45.631  10.048   5.439  0.00  0.00      PROD H  
ATOM   3900  HD1 ILE P 458     -45.733  11.603   7.526  0.00  0.00      PROD H  
ATOM   3901  HD2 ILE P 458     -44.325  11.964   6.473  0.00  0.00      PROD H  
ATOM   3902  HD3 ILE P 458     -44.079  10.923   8.004  0.00  0.00      PROD H  
ATOM   3903  N   VAL P 459      -5.647 -39.108   7.620  0.00  0.00      PROA N  
ATOM   3904  N   VAL P 459      40.273  -8.130   5.172  0.00  0.00      PROB N  
ATOM   3905  N   VAL P 459       8.897  40.482   3.081  0.00  0.00      PROC N  
ATOM   3906  N   VAL P 459     -41.871   6.708   5.151  0.00  0.00      PROD N  
ATOM   3907  CA  VAL P 459      -5.088 -37.966   6.907  0.00  0.00      PROA C  
ATOM   3908  CA  VAL P 459      39.179  -7.351   4.608  0.00  0.00      PROB C  
ATOM   3909  CA  VAL P 459       8.173  39.380   2.476  0.00  0.00      PROC C  
ATOM   3910  CA  VAL P 459     -40.796   6.172   4.361  0.00  0.00      PROD C  
ATOM   3911  C   VAL P 459      -3.875 -38.351   6.064  0.00  0.00      PROA C  
ATOM   3912  C   VAL P 459      39.755  -6.227   3.663  0.00  0.00      PROB C  
ATOM   3913  C   VAL P 459       6.865  39.820   1.825  0.00  0.00      PROC C  
ATOM   3914  C   VAL P 459     -41.148   4.887   3.621  0.00  0.00      PROD C  
ATOM   3915  O   VAL P 459      -3.816 -38.017   4.958  0.00  0.00      PROA O  
ATOM   3916  O   VAL P 459      39.335  -5.987   2.499  0.00  0.00      PROB O  
ATOM   3917  O   VAL P 459       6.609  39.473   0.622  0.00  0.00      PROC O  
ATOM   3918  O   VAL P 459     -40.757   4.607   2.481  0.00  0.00      PROD O  
ATOM   3919  CB  VAL P 459      -4.805 -36.773   7.828  0.00  0.00      PROA C  
ATOM   3920  CG1 VAL P 459      -3.928 -35.650   7.192  0.00  0.00      PROA C  
ATOM   3921  CG2 VAL P 459      -6.203 -36.236   8.261  0.00  0.00      PROA C  
ATOM   3922  CB  VAL P 459      38.275  -6.932   5.817  0.00  0.00      PROB C  
ATOM   3923  CG1 VAL P 459      37.487  -5.677   5.376  0.00  0.00      PROB C  
ATOM   3924  CG2 VAL P 459      37.248  -8.006   6.194  0.00  0.00      PROB C  
ATOM   3925  CB  VAL P 459       7.998  38.158   3.380  0.00  0.00      PROC C  
ATOM   3926  CG1 VAL P 459       7.137  37.111   2.754  0.00  0.00      PROC C  
ATOM   3927  CG2 VAL P 459       9.445  37.520   3.520  0.00  0.00      PROC C  
ATOM   3928  CB  VAL P 459     -39.516   6.058   5.189  0.00  0.00      PROD C  
ATOM   3929  CG1 VAL P 459     -38.467   5.130   4.636  0.00  0.00      PROD C  
ATOM   3930  CG2 VAL P 459     -39.040   7.495   5.648  0.00  0.00      PROD C  
ATOM   3931  HN  VAL P 459      -5.976 -39.034   8.558  0.00  0.00      PROA H  
ATOM   3932  HA  VAL P 459      -5.853 -37.597   6.239  0.00  0.00      PROA H  
ATOM   3933  HB  VAL P 459      -4.205 -37.154   8.682  0.00  0.00      PROA H  
ATOM   3934 HG11 VAL P 459      -2.857 -35.902   7.042  0.00  0.00      PROA H  
ATOM   3935 HG12 VAL P 459      -3.865 -34.750   7.842  0.00  0.00      PROA H  
ATOM   3936 HG13 VAL P 459      -4.255 -35.392   6.162  0.00  0.00      PROA H  
ATOM   3937 HG21 VAL P 459      -6.749 -36.994   8.862  0.00  0.00      PROA H  
ATOM   3938 HG22 VAL P 459      -6.869 -35.978   7.410  0.00  0.00      PROA H  
ATOM   3939 HG23 VAL P 459      -5.993 -35.331   8.871  0.00  0.00      PROA H  
ATOM   3940  HN  VAL P 459      40.383  -7.953   6.147  0.00  0.00      PROB H  
ATOM   3941  HA  VAL P 459      38.644  -7.948   3.884  0.00  0.00      PROB H  
ATOM   3942  HB  VAL P 459      38.907  -6.678   6.695  0.00  0.00      PROB H  
ATOM   3943 HG11 VAL P 459      36.704  -5.384   6.109  0.00  0.00      PROB H  
ATOM   3944 HG12 VAL P 459      36.998  -5.817   4.389  0.00  0.00      PROB H  
ATOM   3945 HG13 VAL P 459      38.230  -4.855   5.310  0.00  0.00      PROB H  
ATOM   3946 HG21 VAL P 459      37.635  -8.971   6.585  0.00  0.00      PROB H  
ATOM   3947 HG22 VAL P 459      36.446  -8.076   5.428  0.00  0.00      PROB H  
ATOM   3948 HG23 VAL P 459      36.733  -7.647   7.111  0.00  0.00      PROB H  
ATOM   3949  HN  VAL P 459       9.112  40.365   4.048  0.00  0.00      PROC H  
ATOM   3950  HA  VAL P 459       8.790  38.961   1.694  0.00  0.00      PROC H  
ATOM   3951  HB  VAL P 459       7.565  38.314   4.391  0.00  0.00      PROC H  
ATOM   3952 HG11 VAL P 459       7.222  36.237   3.434  0.00  0.00      PROC H  
ATOM   3953 HG12 VAL P 459       7.444  36.734   1.755  0.00  0.00      PROC H  
ATOM   3954 HG13 VAL P 459       6.075  37.364   2.546  0.00  0.00      PROC H  
ATOM   3955 HG21 VAL P 459       9.503  36.739   4.307  0.00  0.00      PROC H  
ATOM   3956 HG22 VAL P 459      10.100  38.375   3.791  0.00  0.00      PROC H  
ATOM   3957 HG23 VAL P 459       9.895  37.114   2.589  0.00  0.00      PROC H  
ATOM   3958  HN  VAL P 459     -41.548   6.840   6.085  0.00  0.00      PROD H  
ATOM   3959  HA  VAL P 459     -40.746   6.886   3.552  0.00  0.00      PROD H  
ATOM   3960  HB  VAL P 459     -39.829   5.680   6.185  0.00  0.00      PROD H  
ATOM   3961 HG11 VAL P 459     -37.513   5.293   5.182  0.00  0.00      PROD H  
ATOM   3962 HG12 VAL P 459     -38.228   5.325   3.569  0.00  0.00      PROD H  
ATOM   3963 HG13 VAL P 459     -38.765   4.060   4.613  0.00  0.00      PROD H  
ATOM   3964 HG21 VAL P 459     -38.290   7.341   6.454  0.00  0.00      PROD H  
ATOM   3965 HG22 VAL P 459     -39.933   8.102   5.906  0.00  0.00      PROD H  
ATOM   3966 HG23 VAL P 459     -38.479   7.935   4.797  0.00  0.00      PROD H  
ATOM   3967  N   ASP P 460      -2.916 -39.022   6.671  0.00  0.00      PROA N  
ATOM   3968  N   ASP P 460      40.746  -5.450   4.232  0.00  0.00      PROB N  
ATOM   3969  N   ASP P 460       6.062  40.615   2.529  0.00  0.00      PROC N  
ATOM   3970  N   ASP P 460     -41.997   4.081   4.242  0.00  0.00      PROD N  
ATOM   3971  CA  ASP P 460      -1.692 -39.525   6.046  0.00  0.00      PROA C  
ATOM   3972  CA  ASP P 460      41.279  -4.319   3.521  0.00  0.00      PROB C  
ATOM   3973  CA  ASP P 460       4.800  41.148   1.965  0.00  0.00      PROC C  
ATOM   3974  CA  ASP P 460     -42.577   2.870   3.572  0.00  0.00      PROD C  
ATOM   3975  C   ASP P 460      -1.952 -40.573   5.016  0.00  0.00      PROA C  
ATOM   3976  C   ASP P 460      42.143  -4.708   2.266  0.00  0.00      PROB C  
ATOM   3977  C   ASP P 460       5.103  41.934   0.656  0.00  0.00      PROC C  
ATOM   3978  C   ASP P 460     -43.447   3.245   2.434  0.00  0.00      PROD C  
ATOM   3979  O   ASP P 460      -1.375 -40.509   3.932  0.00  0.00      PROA O  
ATOM   3980  O   ASP P 460      42.070  -4.021   1.259  0.00  0.00      PROB O  
ATOM   3981  O   ASP P 460       4.483  41.713  -0.367  0.00  0.00      PROC O  
ATOM   3982  O   ASP P 460     -43.404   2.668   1.337  0.00  0.00      PROD O  
ATOM   3983  CB  ASP P 460      -0.736 -40.016   7.211  0.00  0.00      PROA C  
ATOM   3984  CG  ASP P 460      -0.072 -38.849   7.891  0.00  0.00      PROA C  
ATOM   3985  OD1 ASP P 460       0.790 -39.043   8.744  0.00  0.00      PROA O  
ATOM   3986  OD2 ASP P 460      -0.379 -37.707   7.531  0.00  0.00      PROA O1-
ATOM   3987  CB  ASP P 460      42.122  -3.438   4.432  0.00  0.00      PROB C  
ATOM   3988  CG  ASP P 460      41.143  -2.419   4.997  0.00  0.00      PROB C  
ATOM   3989  OD1 ASP P 460      40.431  -1.773   4.191  0.00  0.00      PROB O  
ATOM   3990  OD2 ASP P 460      41.146  -2.129   6.194  0.00  0.00      PROB O1-
ATOM   3991  CB  ASP P 460       4.134  41.988   3.070  0.00  0.00      PROC C  
ATOM   3992  CG  ASP P 460       3.535  41.257   4.199  0.00  0.00      PROC C  
ATOM   3993  OD1 ASP P 460       3.070  41.974   5.129  0.00  0.00      PROC O  
ATOM   3994  OD2 ASP P 460       3.254  40.036   4.170  0.00  0.00      PROC O1-
ATOM   3995  CB  ASP P 460     -43.324   1.970   4.631  0.00  0.00      PROD C  
ATOM   3996  CG  ASP P 460     -42.387   1.250   5.558  0.00  0.00      PROD C  
ATOM   3997  OD1 ASP P 460     -41.142   1.241   5.416  0.00  0.00      PROD O  
ATOM   3998  OD2 ASP P 460     -42.931   0.558   6.472  0.00  0.00      PROD O1-
ATOM   3999  HN  ASP P 460      -3.051 -39.371   7.596  0.00  0.00      PROA H  
ATOM   4000  HA  ASP P 460      -1.212 -38.707   5.528  0.00  0.00      PROA H  
ATOM   4001  HB1 ASP P 460       0.075 -40.520   6.642  0.00  0.00      PROA H  
ATOM   4002  HB2 ASP P 460      -1.287 -40.641   7.945  0.00  0.00      PROA H  
ATOM   4003  HN  ASP P 460      41.072  -5.560   5.168  0.00  0.00      PROB H  
ATOM   4004  HA  ASP P 460      40.445  -3.761   3.122  0.00  0.00      PROB H  
ATOM   4005  HB1 ASP P 460      42.875  -2.786   3.941  0.00  0.00      PROB H  
ATOM   4006  HB2 ASP P 460      42.697  -3.960   5.226  0.00  0.00      PROB H  
ATOM   4007  HN  ASP P 460       6.329  40.868   3.456  0.00  0.00      PROC H  
ATOM   4008  HA  ASP P 460       4.141  40.426   1.506  0.00  0.00      PROC H  
ATOM   4009  HB1 ASP P 460       3.242  42.505   2.656  0.00  0.00      PROC H  
ATOM   4010  HB2 ASP P 460       4.885  42.666   3.529  0.00  0.00      PROC H  
ATOM   4011  HN  ASP P 460     -42.360   4.497   5.072  0.00  0.00      PROD H  
ATOM   4012  HA  ASP P 460     -41.827   2.280   3.066  0.00  0.00      PROD H  
ATOM   4013  HB1 ASP P 460     -43.770   1.217   3.946  0.00  0.00      PROD H  
ATOM   4014  HB2 ASP P 460     -44.200   2.455   5.112  0.00  0.00      PROD H  
ATOM   4015  N   ILE P 461      -2.847 -41.524   5.253  0.00  0.00      PROA N  
ATOM   4016  N   ILE P 461      42.936  -5.800   2.318  0.00  0.00      PROB N  
ATOM   4017  N   ILE P 461       6.084  42.900   0.699  0.00  0.00      PROC N  
ATOM   4018  N   ILE P 461     -44.269   4.327   2.559  0.00  0.00      PROD N  
ATOM   4019  CA  ILE P 461      -3.252 -42.450   4.180  0.00  0.00      PROA C  
ATOM   4020  CA  ILE P 461      43.522  -6.414   1.114  0.00  0.00      PROB C  
ATOM   4021  CA  ILE P 461       6.376  43.713  -0.482  0.00  0.00      PROC C  
ATOM   4022  CA  ILE P 461     -45.195   4.692   1.530  0.00  0.00      PROD C  
ATOM   4023  C   ILE P 461      -3.905 -41.779   3.004  0.00  0.00      PROA C  
ATOM   4024  C   ILE P 461      42.608  -6.782  -0.057  0.00  0.00      PROB C  
ATOM   4025  C   ILE P 461       6.938  42.896  -1.621  0.00  0.00      PROC C  
ATOM   4026  C   ILE P 461     -44.504   5.491   0.428  0.00  0.00      PROD C  
ATOM   4027  O   ILE P 461      -3.614 -42.098   1.873  0.00  0.00      PROA O  
ATOM   4028  O   ILE P 461      42.888  -6.503  -1.216  0.00  0.00      PROB O  
ATOM   4029  O   ILE P 461       6.549  43.092  -2.752  0.00  0.00      PROC O  
ATOM   4030  O   ILE P 461     -45.062   5.667  -0.627  0.00  0.00      PROD O  
ATOM   4031  CB  ILE P 461      -4.200 -43.474   4.735  0.00  0.00      PROA C  
ATOM   4032  CG2 ILE P 461      -4.816 -44.412   3.685  0.00  0.00      PROA C  
ATOM   4033  CG1 ILE P 461      -3.498 -44.268   5.862  0.00  0.00      PROA C  
ATOM   4034  CD  ILE P 461      -4.335 -45.035   6.781  0.00  0.00      PROA C  
ATOM   4035  CB  ILE P 461      44.664  -7.447   1.480  0.00  0.00      PROB C  
ATOM   4036  CG2 ILE P 461      45.255  -8.118   0.185  0.00  0.00      PROB C  
ATOM   4037  CG1 ILE P 461      45.755  -6.790   2.249  0.00  0.00      PROB C  
ATOM   4038  CD  ILE P 461      46.602  -7.799   2.964  0.00  0.00      PROB C  
ATOM   4039  CB  ILE P 461       7.472  44.740  -0.094  0.00  0.00      PROC C  
ATOM   4040  CG2 ILE P 461       8.197  45.568  -1.216  0.00  0.00      PROC C  
ATOM   4041  CG1 ILE P 461       7.113  45.749   1.030  0.00  0.00      PROC C  
ATOM   4042  CD  ILE P 461       6.137  46.818   0.591  0.00  0.00      PROC C  
ATOM   4043  CB  ILE P 461     -46.428   5.410   2.069  0.00  0.00      PROD C  
ATOM   4044  CG2 ILE P 461     -47.477   5.541   0.933  0.00  0.00      PROD C  
ATOM   4045  CG1 ILE P 461     -47.058   4.642   3.230  0.00  0.00      PROD C  
ATOM   4046  CD  ILE P 461     -47.710   3.271   2.937  0.00  0.00      PROD C  
ATOM   4047  HN  ILE P 461      -3.411 -41.610   6.070  0.00  0.00      PROA H  
ATOM   4048  HA  ILE P 461      -2.314 -42.911   3.910  0.00  0.00      PROA H  
ATOM   4049  HB  ILE P 461      -5.051 -42.949   5.218  0.00  0.00      PROA H  
ATOM   4050 HG21 ILE P 461      -5.544 -43.805   3.105  0.00  0.00      PROA H  
ATOM   4051 HG22 ILE P 461      -5.444 -45.255   4.045  0.00  0.00      PROA H  
ATOM   4052 HG23 ILE P 461      -4.125 -44.912   2.973  0.00  0.00      PROA H  
ATOM   4053 HG11 ILE P 461      -2.800 -43.592   6.401  0.00  0.00      PROA H  
ATOM   4054 HG12 ILE P 461      -2.746 -44.973   5.448  0.00  0.00      PROA H  
ATOM   4055  HD1 ILE P 461      -4.833 -44.221   7.350  0.00  0.00      PROA H  
ATOM   4056  HD2 ILE P 461      -3.722 -45.570   7.538  0.00  0.00      PROA H  
ATOM   4057  HD3 ILE P 461      -5.025 -45.737   6.267  0.00  0.00      PROA H  
ATOM   4058  HN  ILE P 461      43.071  -6.366   3.128  0.00  0.00      PROB H  
ATOM   4059  HA  ILE P 461      43.983  -5.603   0.570  0.00  0.00      PROB H  
ATOM   4060  HB  ILE P 461      44.241  -8.203   2.176  0.00  0.00      PROB H  
ATOM   4061 HG21 ILE P 461      45.994  -8.930   0.357  0.00  0.00      PROB H  
ATOM   4062 HG22 ILE P 461      45.872  -7.463  -0.468  0.00  0.00      PROB H  
ATOM   4063 HG23 ILE P 461      44.436  -8.484  -0.470  0.00  0.00      PROB H  
ATOM   4064 HG11 ILE P 461      45.352  -6.029   2.951  0.00  0.00      PROB H  
ATOM   4065 HG12 ILE P 461      46.313  -6.134   1.548  0.00  0.00      PROB H  
ATOM   4066  HD1 ILE P 461      45.952  -8.362   3.666  0.00  0.00      PROB H  
ATOM   4067  HD2 ILE P 461      47.450  -7.224   3.395  0.00  0.00      PROB H  
ATOM   4068  HD3 ILE P 461      47.038  -8.464   2.188  0.00  0.00      PROB H  
ATOM   4069  HN  ILE P 461       6.634  43.018   1.522  0.00  0.00      PROC H  
ATOM   4070  HA  ILE P 461       5.457  44.166  -0.822  0.00  0.00      PROC H  
ATOM   4071  HB  ILE P 461       8.273  44.055   0.256  0.00  0.00      PROC H  
ATOM   4072 HG21 ILE P 461       7.447  46.077  -1.858  0.00  0.00      PROC H  
ATOM   4073 HG22 ILE P 461       8.711  44.934  -1.969  0.00  0.00      PROC H  
ATOM   4074 HG23 ILE P 461       8.974  46.227  -0.774  0.00  0.00      PROC H  
ATOM   4075 HG11 ILE P 461       7.996  46.248   1.483  0.00  0.00      PROC H  
ATOM   4076 HG12 ILE P 461       6.699  45.234   1.923  0.00  0.00      PROC H  
ATOM   4077  HD1 ILE P 461       5.119  46.382   0.680  0.00  0.00      PROC H  
ATOM   4078  HD2 ILE P 461       6.301  47.208  -0.437  0.00  0.00      PROC H  
ATOM   4079  HD3 ILE P 461       6.024  47.661   1.306  0.00  0.00      PROC H  
ATOM   4080  HN  ILE P 461     -44.212   5.000   3.292  0.00  0.00      PROD H  
ATOM   4081  HA  ILE P 461     -45.528   3.794   1.030  0.00  0.00      PROD H  
ATOM   4082  HB  ILE P 461     -46.106   6.405   2.446  0.00  0.00      PROD H  
ATOM   4083 HG21 ILE P 461     -48.481   5.721   1.372  0.00  0.00      PROD H  
ATOM   4084 HG22 ILE P 461     -47.467   4.559   0.414  0.00  0.00      PROD H  
ATOM   4085 HG23 ILE P 461     -47.291   6.370   0.217  0.00  0.00      PROD H  
ATOM   4086 HG11 ILE P 461     -47.721   5.277   3.855  0.00  0.00      PROD H  
ATOM   4087 HG12 ILE P 461     -46.258   4.355   3.946  0.00  0.00      PROD H  
ATOM   4088  HD1 ILE P 461     -48.603   3.294   2.276  0.00  0.00      PROD H  
ATOM   4089  HD2 ILE P 461     -48.104   2.874   3.897  0.00  0.00      PROD H  
ATOM   4090  HD3 ILE P 461     -46.996   2.519   2.538  0.00  0.00      PROD H  
ATOM   4091  N   MET P 462      -4.742 -40.778   3.252  0.00  0.00      PROA N  
ATOM   4092  N   MET P 462      41.509  -7.410   0.320  0.00  0.00      PROB N  
ATOM   4093  N   MET P 462       7.812  41.914  -1.358  0.00  0.00      PROC N  
ATOM   4094  N   MET P 462     -43.348   6.115   0.793  0.00  0.00      PROD N  
ATOM   4095  CA  MET P 462      -5.418 -39.957   2.265  0.00  0.00      PROA C  
ATOM   4096  CA  MET P 462      40.432  -7.533  -0.653  0.00  0.00      PROB C  
ATOM   4097  CA  MET P 462       8.277  40.959  -2.356  0.00  0.00      PROC C  
ATOM   4098  CA  MET P 462     -42.506   6.768  -0.114  0.00  0.00      PROD C  
ATOM   4099  C   MET P 462      -4.415 -39.133   1.395  0.00  0.00      PROA C  
ATOM   4100  C   MET P 462      39.821  -6.257  -1.212  0.00  0.00      PROB C  
ATOM   4101  C   MET P 462       7.208  39.965  -2.916  0.00  0.00      PROC C  
ATOM   4102  C   MET P 462     -42.017   5.953  -1.322  0.00  0.00      PROD C  
ATOM   4103  O   MET P 462      -4.470 -39.010   0.204  0.00  0.00      PROA O  
ATOM   4104  O   MET P 462      39.580  -6.102  -2.407  0.00  0.00      PROB O  
ATOM   4105  O   MET P 462       7.249  39.716  -4.099  0.00  0.00      PROC O  
ATOM   4106  O   MET P 462     -41.985   6.459  -2.418  0.00  0.00      PROD O  
ATOM   4107  CB  MET P 462      -6.623 -39.182   2.958  0.00  0.00      PROA C  
ATOM   4108  CG  MET P 462      -7.732 -40.154   3.289  0.00  0.00      PROA C  
ATOM   4109  SD  MET P 462      -8.493 -40.995   1.814  0.00  0.00      PROA S  
ATOM   4110  CE  MET P 462      -9.872 -42.034   2.262  0.00  0.00      PROA C  
ATOM   4111  CB  MET P 462      39.308  -8.518  -0.174  0.00  0.00      PROB C  
ATOM   4112  CG  MET P 462      39.619 -10.064  -0.170  0.00  0.00      PROB C  
ATOM   4113  SD  MET P 462      38.072 -11.130  -0.292  0.00  0.00      PROB S  
ATOM   4114  CE  MET P 462      37.005 -10.681  -1.703  0.00  0.00      PROB C  
ATOM   4115  CB  MET P 462       9.596  40.185  -2.035  0.00  0.00      PROC C  
ATOM   4116  CG  MET P 462      10.782  41.186  -1.746  0.00  0.00      PROC C  
ATOM   4117  SD  MET P 462      11.434  42.077  -3.156  0.00  0.00      PROC S  
ATOM   4118  CE  MET P 462      12.239  43.408  -2.217  0.00  0.00      PROC C  
ATOM   4119  CB  MET P 462     -41.345   7.591   0.499  0.00  0.00      PROD C  
ATOM   4120  CG  MET P 462     -41.646   8.900   1.253  0.00  0.00      PROD C  
ATOM   4121  SD  MET P 462     -42.072  10.366   0.223  0.00  0.00      PROD S  
ATOM   4122  CE  MET P 462     -40.491  10.389  -0.659  0.00  0.00      PROD C  
ATOM   4123  HN  MET P 462      -4.870 -40.447   4.184  0.00  0.00      PROA H  
ATOM   4124  HA  MET P 462      -5.960 -40.560   1.551  0.00  0.00      PROA H  
ATOM   4125  HB1 MET P 462      -7.049 -38.429   2.261  0.00  0.00      PROA H  
ATOM   4126  HB2 MET P 462      -6.244 -38.708   3.889  0.00  0.00      PROA H  
ATOM   4127  HG1 MET P 462      -8.525 -39.573   3.806  0.00  0.00      PROA H  
ATOM   4128  HG2 MET P 462      -7.419 -40.967   3.978  0.00  0.00      PROA H  
ATOM   4129  HE1 MET P 462     -10.359 -42.385   1.327  0.00  0.00      PROA H  
ATOM   4130  HE2 MET P 462     -10.591 -41.534   2.946  0.00  0.00      PROA H  
ATOM   4131  HE3 MET P 462      -9.367 -42.885   2.768  0.00  0.00      PROA H  
ATOM   4132  HN  MET P 462      41.404  -7.859   1.203  0.00  0.00      PROB H  
ATOM   4133  HA  MET P 462      40.868  -8.000  -1.523  0.00  0.00      PROB H  
ATOM   4134  HB1 MET P 462      38.454  -8.497  -0.884  0.00  0.00      PROB H  
ATOM   4135  HB2 MET P 462      38.885  -8.121   0.774  0.00  0.00      PROB H  
ATOM   4136  HG1 MET P 462      40.040 -10.360   0.814  0.00  0.00      PROB H  
ATOM   4137  HG2 MET P 462      40.230 -10.477  -1.001  0.00  0.00      PROB H  
ATOM   4138  HE1 MET P 462      36.155 -10.056  -1.355  0.00  0.00      PROB H  
ATOM   4139  HE2 MET P 462      36.592 -11.600  -2.172  0.00  0.00      PROB H  
ATOM   4140  HE3 MET P 462      37.502 -10.066  -2.482  0.00  0.00      PROB H  
ATOM   4141  HN  MET P 462       8.046  41.761  -0.401  0.00  0.00      PROC H  
ATOM   4142  HA  MET P 462       8.518  41.571  -3.213  0.00  0.00      PROC H  
ATOM   4143  HB1 MET P 462       9.902  39.492  -2.847  0.00  0.00      PROC H  
ATOM   4144  HB2 MET P 462       9.435  39.573  -1.122  0.00  0.00      PROC H  
ATOM   4145  HG1 MET P 462      11.601  40.588  -1.291  0.00  0.00      PROC H  
ATOM   4146  HG2 MET P 462      10.372  41.922  -1.022  0.00  0.00      PROC H  
ATOM   4147  HE1 MET P 462      11.386  43.802  -1.625  0.00  0.00      PROC H  
ATOM   4148  HE2 MET P 462      12.833  44.105  -2.847  0.00  0.00      PROC H  
ATOM   4149  HE3 MET P 462      12.833  42.981  -1.381  0.00  0.00      PROC H  
ATOM   4150  HN  MET P 462     -43.139   6.007   1.762  0.00  0.00      PROD H  
ATOM   4151  HA  MET P 462     -43.103   7.547  -0.563  0.00  0.00      PROD H  
ATOM   4152  HB1 MET P 462     -40.686   7.854  -0.357  0.00  0.00      PROD H  
ATOM   4153  HB2 MET P 462     -40.982   6.916   1.303  0.00  0.00      PROD H  
ATOM   4154  HG1 MET P 462     -40.762   9.011   1.916  0.00  0.00      PROD H  
ATOM   4155  HG2 MET P 462     -42.450   8.655   1.980  0.00  0.00      PROD H  
ATOM   4156  HE1 MET P 462     -39.592  10.117  -0.066  0.00  0.00      PROD H  
ATOM   4157  HE2 MET P 462     -40.252  11.441  -0.924  0.00  0.00      PROD H  
ATOM   4158  HE3 MET P 462     -40.417   9.826  -1.614  0.00  0.00      PROD H  
ATOM   4159  N   PHE P 463      -3.415 -38.516   2.012  0.00  0.00      PROA N  
ATOM   4160  N   PHE P 463      39.587  -5.205  -0.338  0.00  0.00      PROB N  
ATOM   4161  N   PHE P 463       6.140  39.623  -2.134  0.00  0.00      PROC N  
ATOM   4162  N   PHE P 463     -41.613   4.705  -1.061  0.00  0.00      PROD N  
ATOM   4163  CA  PHE P 463      -2.289 -37.913   1.365  0.00  0.00      PROA C  
ATOM   4164  CA  PHE P 463      39.229  -3.845  -0.745  0.00  0.00      PROB C  
ATOM   4165  CA  PHE P 463       4.916  39.238  -2.753  0.00  0.00      PROC C  
ATOM   4166  CA  PHE P 463     -41.253   3.566  -1.907  0.00  0.00      PROD C  
ATOM   4167  C   PHE P 463      -1.516 -38.863   0.462  0.00  0.00      PROA C  
ATOM   4168  C   PHE P 463      40.216  -3.204  -1.694  0.00  0.00      PROB C  
ATOM   4169  C   PHE P 463       4.175  40.211  -3.715  0.00  0.00      PROC C  
ATOM   4170  C   PHE P 463     -42.366   3.177  -2.839  0.00  0.00      PROD C  
ATOM   4171  O   PHE P 463      -1.140 -38.498  -0.679  0.00  0.00      PROA O  
ATOM   4172  O   PHE P 463      39.893  -2.479  -2.634  0.00  0.00      PROB O  
ATOM   4173  O   PHE P 463       3.677  39.814  -4.759  0.00  0.00      PROC O  
ATOM   4174  O   PHE P 463     -42.092   2.862  -3.993  0.00  0.00      PROD O  
ATOM   4175  CB  PHE P 463      -1.296 -37.109   2.232  0.00  0.00      PROA C  
ATOM   4176  CG  PHE P 463      -1.826 -35.879   2.801  0.00  0.00      PROA C  
ATOM   4177  CD1 PHE P 463      -1.652 -35.562   4.152  0.00  0.00      PROA C  
ATOM   4178  CE1 PHE P 463      -2.036 -34.375   4.736  0.00  0.00      PROA C  
ATOM   4179  CZ  PHE P 463      -2.818 -33.399   4.044  0.00  0.00      PROA C  
ATOM   4180  CD2 PHE P 463      -2.567 -34.905   2.070  0.00  0.00      PROA C  
ATOM   4181  CE2 PHE P 463      -3.080 -33.705   2.682  0.00  0.00      PROA C  
ATOM   4182  CB  PHE P 463      38.876  -2.871   0.435  0.00  0.00      PROB C  
ATOM   4183  CG  PHE P 463      37.505  -3.198   0.908  0.00  0.00      PROB C  
ATOM   4184  CD1 PHE P 463      36.458  -2.871   0.045  0.00  0.00      PROB C  
ATOM   4185  CE1 PHE P 463      35.122  -3.134   0.369  0.00  0.00      PROB C  
ATOM   4186  CZ  PHE P 463      34.835  -3.726   1.604  0.00  0.00      PROB C  
ATOM   4187  CD2 PHE P 463      37.168  -3.768   2.148  0.00  0.00      PROB C  
ATOM   4188  CE2 PHE P 463      35.900  -4.145   2.438  0.00  0.00      PROB C  
ATOM   4189  CB  PHE P 463       3.986  38.544  -1.768  0.00  0.00      PROC C  
ATOM   4190  CG  PHE P 463       4.434  37.093  -1.466  0.00  0.00      PROC C  
ATOM   4191  CD1 PHE P 463       5.075  36.777  -0.325  0.00  0.00      PROC C  
ATOM   4192  CE1 PHE P 463       5.663  35.542  -0.105  0.00  0.00      PROC C  
ATOM   4193  CZ  PHE P 463       5.562  34.628  -1.141  0.00  0.00      PROC C  
ATOM   4194  CD2 PHE P 463       4.296  36.103  -2.447  0.00  0.00      PROC C  
ATOM   4195  CE2 PHE P 463       4.878  34.866  -2.274  0.00  0.00      PROC C  
ATOM   4196  CB  PHE P 463     -40.737   2.332  -1.070  0.00  0.00      PROD C  
ATOM   4197  CG  PHE P 463     -39.271   2.528  -0.684  0.00  0.00      PROD C  
ATOM   4198  CD1 PHE P 463     -39.009   2.757   0.670  0.00  0.00      PROD C  
ATOM   4199  CE1 PHE P 463     -37.770   3.231   1.036  0.00  0.00      PROD C  
ATOM   4200  CZ  PHE P 463     -36.733   3.310   0.133  0.00  0.00      PROD C  
ATOM   4201  CD2 PHE P 463     -38.214   2.481  -1.624  0.00  0.00      PROD C  
ATOM   4202  CE2 PHE P 463     -36.951   2.844  -1.183  0.00  0.00      PROD C  
ATOM   4203  HN  PHE P 463      -3.311 -38.587   3.001  0.00  0.00      PROA H  
ATOM   4204  HA  PHE P 463      -2.712 -37.265   0.612  0.00  0.00      PROA H  
ATOM   4205  HB1 PHE P 463      -0.383 -36.743   1.716  0.00  0.00      PROA H  
ATOM   4206  HB2 PHE P 463      -0.890 -37.772   3.025  0.00  0.00      PROA H  
ATOM   4207  HD1 PHE P 463      -1.113 -36.238   4.799  0.00  0.00      PROA H  
ATOM   4208  HE1 PHE P 463      -1.904 -34.233   5.799  0.00  0.00      PROA H  
ATOM   4209  HZ  PHE P 463      -3.275 -32.591   4.595  0.00  0.00      PROA H  
ATOM   4210  HD2 PHE P 463      -2.804 -35.135   1.042  0.00  0.00      PROA H  
ATOM   4211  HE2 PHE P 463      -3.650 -33.085   2.006  0.00  0.00      PROA H  
ATOM   4212  HN  PHE P 463      39.619  -5.356   0.647  0.00  0.00      PROB H  
ATOM   4213  HA  PHE P 463      38.421  -3.944  -1.455  0.00  0.00      PROB H  
ATOM   4214  HB1 PHE P 463      38.761  -1.852   0.006  0.00  0.00      PROB H  
ATOM   4215  HB2 PHE P 463      39.727  -2.905   1.148  0.00  0.00      PROB H  
ATOM   4216  HD1 PHE P 463      36.689  -2.577  -0.968  0.00  0.00      PROB H  
ATOM   4217  HE1 PHE P 463      34.309  -2.989  -0.327  0.00  0.00      PROB H  
ATOM   4218  HZ  PHE P 463      33.836  -4.041   1.865  0.00  0.00      PROB H  
ATOM   4219  HD2 PHE P 463      37.965  -3.953   2.852  0.00  0.00      PROB H  
ATOM   4220  HE2 PHE P 463      35.768  -4.664   3.376  0.00  0.00      PROB H  
ATOM   4221  HN  PHE P 463       6.163  39.827  -1.158  0.00  0.00      PROC H  
ATOM   4222  HA  PHE P 463       5.165  38.376  -3.354  0.00  0.00      PROC H  
ATOM   4223  HB1 PHE P 463       2.947  38.380  -2.126  0.00  0.00      PROC H  
ATOM   4224  HB2 PHE P 463       3.786  39.140  -0.852  0.00  0.00      PROC H  
ATOM   4225  HD1 PHE P 463       5.197  37.545   0.425  0.00  0.00      PROC H  
ATOM   4226  HE1 PHE P 463       5.985  35.283   0.893  0.00  0.00      PROC H  
ATOM   4227  HZ  PHE P 463       5.807  33.592  -0.960  0.00  0.00      PROC H  
ATOM   4228  HD2 PHE P 463       3.868  36.374  -3.401  0.00  0.00      PROC H  
ATOM   4229  HE2 PHE P 463       4.744  34.107  -3.030  0.00  0.00      PROC H  
ATOM   4230  HN  PHE P 463     -41.571   4.426  -0.105  0.00  0.00      PROD H  
ATOM   4231  HA  PHE P 463     -40.470   3.964  -2.535  0.00  0.00      PROD H  
ATOM   4232  HB1 PHE P 463     -40.719   1.370  -1.625  0.00  0.00      PROD H  
ATOM   4233  HB2 PHE P 463     -41.435   2.261  -0.208  0.00  0.00      PROD H  
ATOM   4234  HD1 PHE P 463     -39.812   2.746   1.392  0.00  0.00      PROD H  
ATOM   4235  HE1 PHE P 463     -37.786   3.465   2.090  0.00  0.00      PROD H  
ATOM   4236  HZ  PHE P 463     -35.755   3.679   0.404  0.00  0.00      PROD H  
ATOM   4237  HD2 PHE P 463     -38.391   2.254  -2.664  0.00  0.00      PROD H  
ATOM   4238  HE2 PHE P 463     -36.177   2.789  -1.935  0.00  0.00      PROD H  
ATOM   4239  N   ILE P 464      -1.299 -40.131   0.912  0.00  0.00      PROA N  
ATOM   4240  N   ILE P 464      41.487  -3.327  -1.443  0.00  0.00      PROB N  
ATOM   4241  N   ILE P 464       4.002  41.567  -3.503  0.00  0.00      PROC N  
ATOM   4242  N   ILE P 464     -43.635   3.245  -2.342  0.00  0.00      PROD N  
ATOM   4243  CA  ILE P 464      -0.825 -41.217   0.083  0.00  0.00      PROA C  
ATOM   4244  CA  ILE P 464      42.523  -2.926  -2.401  0.00  0.00      PROB C  
ATOM   4245  CA  ILE P 464       3.479  42.553  -4.454  0.00  0.00      PROC C  
ATOM   4246  CA  ILE P 464     -44.849   3.070  -3.158  0.00  0.00      PROD C  
ATOM   4247  C   ILE P 464      -1.772 -41.610  -1.066  0.00  0.00      PROA C  
ATOM   4248  C   ILE P 464      42.516  -3.650  -3.700  0.00  0.00      PROB C  
ATOM   4249  C   ILE P 464       4.278  42.529  -5.764  0.00  0.00      PROC C  
ATOM   4250  C   ILE P 464     -44.930   4.018  -4.330  0.00  0.00      PROD C  
ATOM   4251  O   ILE P 464      -1.295 -41.868  -2.184  0.00  0.00      PROA O  
ATOM   4252  O   ILE P 464      42.375  -3.057  -4.757  0.00  0.00      PROB O  
ATOM   4253  O   ILE P 464       3.708  42.438  -6.880  0.00  0.00      PROC O  
ATOM   4254  O   ILE P 464     -45.159   3.680  -5.480  0.00  0.00      PROD O  
ATOM   4255  CB  ILE P 464      -0.318 -42.391   0.871  0.00  0.00      PROA C  
ATOM   4256  CG2 ILE P 464      -0.242 -43.686   0.081  0.00  0.00      PROA C  
ATOM   4257  CG1 ILE P 464       1.099 -42.009   1.474  0.00  0.00      PROA C  
ATOM   4258  CD  ILE P 464       1.700 -42.912   2.590  0.00  0.00      PROA C  
ATOM   4259  CB  ILE P 464      43.995  -2.956  -1.911  0.00  0.00      PROB C  
ATOM   4260  CG2 ILE P 464      44.910  -2.377  -2.999  0.00  0.00      PROB C  
ATOM   4261  CG1 ILE P 464      44.269  -2.119  -0.574  0.00  0.00      PROB C  
ATOM   4262  CD  ILE P 464      43.751  -0.708  -0.703  0.00  0.00      PROB C  
ATOM   4263  CB  ILE P 464       3.480  43.989  -3.956  0.00  0.00      PROC C  
ATOM   4264  CG2 ILE P 464       2.831  44.957  -4.988  0.00  0.00      PROC C  
ATOM   4265  CG1 ILE P 464       2.805  44.018  -2.504  0.00  0.00      PROC C  
ATOM   4266  CD  ILE P 464       2.763  45.396  -1.810  0.00  0.00      PROC C  
ATOM   4267  CB  ILE P 464     -46.165   3.098  -2.346  0.00  0.00      PROD C  
ATOM   4268  CG2 ILE P 464     -47.360   2.889  -3.327  0.00  0.00      PROD C  
ATOM   4269  CG1 ILE P 464     -46.136   2.105  -1.131  0.00  0.00      PROD C  
ATOM   4270  CD  ILE P 464     -46.392   0.602  -1.428  0.00  0.00      PROD C  
ATOM   4271  HN  ILE P 464      -1.567 -40.253   1.864  0.00  0.00      PROA H  
ATOM   4272  HA  ILE P 464       0.011 -40.864  -0.502  0.00  0.00      PROA H  
ATOM   4273  HB  ILE P 464      -1.031 -42.497   1.717  0.00  0.00      PROA H  
ATOM   4274 HG21 ILE P 464       0.015 -44.570   0.703  0.00  0.00      PROA H  
ATOM   4275 HG22 ILE P 464       0.407 -43.666  -0.820  0.00  0.00      PROA H  
ATOM   4276 HG23 ILE P 464      -1.240 -43.876  -0.371  0.00  0.00      PROA H  
ATOM   4277 HG11 ILE P 464       0.945 -41.032   1.981  0.00  0.00      PROA H  
ATOM   4278 HG12 ILE P 464       1.747 -41.835   0.589  0.00  0.00      PROA H  
ATOM   4279  HD1 ILE P 464       2.075 -43.846   2.121  0.00  0.00      PROA H  
ATOM   4280  HD2 ILE P 464       0.915 -43.246   3.302  0.00  0.00      PROA H  
ATOM   4281  HD3 ILE P 464       2.499 -42.367   3.137  0.00  0.00      PROA H  
ATOM   4282  HN  ILE P 464      41.743  -3.728  -0.566  0.00  0.00      PROB H  
ATOM   4283  HA  ILE P 464      42.427  -1.876  -2.635  0.00  0.00      PROB H  
ATOM   4284  HB  ILE P 464      44.254  -3.993  -1.610  0.00  0.00      PROB H  
ATOM   4285 HG21 ILE P 464      45.875  -2.226  -2.469  0.00  0.00      PROB H  
ATOM   4286 HG22 ILE P 464      44.449  -1.464  -3.432  0.00  0.00      PROB H  
ATOM   4287 HG23 ILE P 464      45.126  -3.109  -3.806  0.00  0.00      PROB H  
ATOM   4288 HG11 ILE P 464      45.329  -1.975  -0.274  0.00  0.00      PROB H  
ATOM   4289 HG12 ILE P 464      43.735  -2.560   0.295  0.00  0.00      PROB H  
ATOM   4290  HD1 ILE P 464      42.643  -0.786  -0.735  0.00  0.00      PROB H  
ATOM   4291  HD2 ILE P 464      44.146  -0.130  -1.565  0.00  0.00      PROB H  
ATOM   4292  HD3 ILE P 464      44.088  -0.124   0.180  0.00  0.00      PROB H  
ATOM   4293  HN  ILE P 464       4.367  41.903  -2.638  0.00  0.00      PROC H  
ATOM   4294  HA  ILE P 464       2.443  42.334  -4.667  0.00  0.00      PROC H  
ATOM   4295  HB  ILE P 464       4.522  44.340  -3.795  0.00  0.00      PROC H  
ATOM   4296 HG21 ILE P 464       2.729  45.971  -4.545  0.00  0.00      PROC H  
ATOM   4297 HG22 ILE P 464       1.824  44.581  -5.269  0.00  0.00      PROC H  
ATOM   4298 HG23 ILE P 464       3.429  44.976  -5.924  0.00  0.00      PROC H  
ATOM   4299 HG11 ILE P 464       3.504  43.425  -1.876  0.00  0.00      PROC H  
ATOM   4300 HG12 ILE P 464       1.846  43.458  -2.528  0.00  0.00      PROC H  
ATOM   4301  HD1 ILE P 464       2.113  46.124  -2.341  0.00  0.00      PROC H  
ATOM   4302  HD2 ILE P 464       3.791  45.807  -1.908  0.00  0.00      PROC H  
ATOM   4303  HD3 ILE P 464       2.568  45.370  -0.716  0.00  0.00      PROC H  
ATOM   4304  HN  ILE P 464     -43.668   3.531  -1.387  0.00  0.00      PROD H  
ATOM   4305  HA  ILE P 464     -44.680   2.108  -3.619  0.00  0.00      PROD H  
ATOM   4306  HB  ILE P 464     -46.285   4.126  -1.941  0.00  0.00      PROD H  
ATOM   4307 HG21 ILE P 464     -47.513   3.807  -3.933  0.00  0.00      PROD H  
ATOM   4308 HG22 ILE P 464     -48.265   2.490  -2.822  0.00  0.00      PROD H  
ATOM   4309 HG23 ILE P 464     -47.097   2.056  -4.014  0.00  0.00      PROD H  
ATOM   4310 HG11 ILE P 464     -46.890   2.544  -0.443  0.00  0.00      PROD H  
ATOM   4311 HG12 ILE P 464     -45.171   2.212  -0.592  0.00  0.00      PROD H  
ATOM   4312  HD1 ILE P 464     -45.644   0.304  -2.193  0.00  0.00      PROD H  
ATOM   4313  HD2 ILE P 464     -47.428   0.563  -1.828  0.00  0.00      PROD H  
ATOM   4314  HD3 ILE P 464     -46.273  -0.044  -0.532  0.00  0.00      PROD H  
ATOM   4315  N   VAL P 465      -3.148 -41.547  -0.907  0.00  0.00      PROA N  
ATOM   4316  N   VAL P 465      42.562  -5.005  -3.650  0.00  0.00      PROB N  
ATOM   4317  N   VAL P 465       5.677  42.581  -5.671  0.00  0.00      PROC N  
ATOM   4318  N   VAL P 465     -44.650   5.303  -4.183  0.00  0.00      PROD N  
ATOM   4319  CA  VAL P 465      -4.093 -41.886  -1.990  0.00  0.00      PROA C  
ATOM   4320  CA  VAL P 465      42.714  -5.921  -4.815  0.00  0.00      PROB C  
ATOM   4321  CA  VAL P 465       6.618  42.514  -6.717  0.00  0.00      PROC C  
ATOM   4322  CA  VAL P 465     -44.650   6.269  -5.249  0.00  0.00      PROD C  
ATOM   4323  C   VAL P 465      -4.102 -40.779  -3.067  0.00  0.00      PROA C  
ATOM   4324  C   VAL P 465      41.597  -5.932  -5.743  0.00  0.00      PROB C  
ATOM   4325  C   VAL P 465       6.472  41.334  -7.599  0.00  0.00      PROC C  
ATOM   4326  C   VAL P 465     -43.609   6.041  -6.376  0.00  0.00      PROD C  
ATOM   4327  O   VAL P 465      -4.304 -41.162  -4.246  0.00  0.00      PROA O  
ATOM   4328  O   VAL P 465      41.716  -6.142  -6.936  0.00  0.00      PROB O  
ATOM   4329  O   VAL P 465       6.515  41.510  -8.779  0.00  0.00      PROC O  
ATOM   4330  O   VAL P 465     -43.885   6.224  -7.515  0.00  0.00      PROD O  
ATOM   4331  CB  VAL P 465      -5.450 -42.426  -1.442  0.00  0.00      PROA C  
ATOM   4332  CG1 VAL P 465      -6.528 -42.541  -2.564  0.00  0.00      PROA C  
ATOM   4333  CG2 VAL P 465      -5.289 -43.798  -0.787  0.00  0.00      PROA C  
ATOM   4334  CB  VAL P 465      43.100  -7.332  -4.289  0.00  0.00      PROB C  
ATOM   4335  CG1 VAL P 465      43.177  -8.327  -5.512  0.00  0.00      PROB C  
ATOM   4336  CG2 VAL P 465      44.551  -7.203  -3.776  0.00  0.00      PROB C  
ATOM   4337  CB  VAL P 465       8.065  42.813  -6.213  0.00  0.00      PROC C  
ATOM   4338  CG1 VAL P 465       9.011  42.732  -7.398  0.00  0.00      PROC C  
ATOM   4339  CG2 VAL P 465       8.188  44.232  -5.584  0.00  0.00      PROC C  
ATOM   4340  CB  VAL P 465     -44.495   7.734  -4.738  0.00  0.00      PROD C  
ATOM   4341  CG1 VAL P 465     -44.253   8.808  -5.859  0.00  0.00      PROD C  
ATOM   4342  CG2 VAL P 465     -45.805   8.181  -3.949  0.00  0.00      PROD C  
ATOM   4343  HN  VAL P 465      -3.562 -41.269  -0.044  0.00  0.00      PROA H  
ATOM   4344  HA  VAL P 465      -3.666 -42.682  -2.583  0.00  0.00      PROA H  
ATOM   4345  HB  VAL P 465      -5.811 -41.737  -0.649  0.00  0.00      PROA H  
ATOM   4346 HG11 VAL P 465      -6.784 -41.560  -3.019  0.00  0.00      PROA H  
ATOM   4347 HG12 VAL P 465      -7.491 -42.946  -2.187  0.00  0.00      PROA H  
ATOM   4348 HG13 VAL P 465      -6.202 -43.256  -3.350  0.00  0.00      PROA H  
ATOM   4349 HG21 VAL P 465      -6.212 -44.132  -0.266  0.00  0.00      PROA H  
ATOM   4350 HG22 VAL P 465      -4.582 -43.721   0.067  0.00  0.00      PROA H  
ATOM   4351 HG23 VAL P 465      -4.941 -44.529  -1.547  0.00  0.00      PROA H  
ATOM   4352  HN  VAL P 465      42.719  -5.516  -2.808  0.00  0.00      PROB H  
ATOM   4353  HA  VAL P 465      43.577  -5.503  -5.313  0.00  0.00      PROB H  
ATOM   4354  HB  VAL P 465      42.386  -7.695  -3.519  0.00  0.00      PROB H  
ATOM   4355 HG11 VAL P 465      43.732  -9.276  -5.353  0.00  0.00      PROB H  
ATOM   4356 HG12 VAL P 465      43.719  -7.881  -6.373  0.00  0.00      PROB H  
ATOM   4357 HG13 VAL P 465      42.135  -8.641  -5.737  0.00  0.00      PROB H  
ATOM   4358 HG21 VAL P 465      45.211  -6.945  -4.632  0.00  0.00      PROB H  
ATOM   4359 HG22 VAL P 465      44.992  -8.143  -3.381  0.00  0.00      PROB H  
ATOM   4360 HG23 VAL P 465      44.609  -6.384  -3.028  0.00  0.00      PROB H  
ATOM   4361  HN  VAL P 465       6.161  42.797  -4.827  0.00  0.00      PROC H  
ATOM   4362  HA  VAL P 465       6.506  43.371  -7.365  0.00  0.00      PROC H  
ATOM   4363  HB  VAL P 465       8.343  42.049  -5.457  0.00  0.00      PROC H  
ATOM   4364 HG11 VAL P 465       8.800  43.570  -8.096  0.00  0.00      PROC H  
ATOM   4365 HG12 VAL P 465       8.836  41.807  -7.987  0.00  0.00      PROC H  
ATOM   4366 HG13 VAL P 465      10.057  42.660  -7.028  0.00  0.00      PROC H  
ATOM   4367 HG21 VAL P 465       9.251  44.474  -5.372  0.00  0.00      PROC H  
ATOM   4368 HG22 VAL P 465       7.550  44.355  -4.683  0.00  0.00      PROC H  
ATOM   4369 HG23 VAL P 465       7.931  45.052  -6.288  0.00  0.00      PROC H  
ATOM   4370  HN  VAL P 465     -44.407   5.603  -3.264  0.00  0.00      PROD H  
ATOM   4371  HA  VAL P 465     -45.640   6.178  -5.672  0.00  0.00      PROD H  
ATOM   4372  HB  VAL P 465     -43.712   7.748  -3.950  0.00  0.00      PROD H  
ATOM   4373 HG11 VAL P 465     -45.104   8.841  -6.572  0.00  0.00      PROD H  
ATOM   4374 HG12 VAL P 465     -43.371   8.455  -6.436  0.00  0.00      PROD H  
ATOM   4375 HG13 VAL P 465     -44.043   9.773  -5.351  0.00  0.00      PROD H  
ATOM   4376 HG21 VAL P 465     -45.625   9.221  -3.602  0.00  0.00      PROD H  
ATOM   4377 HG22 VAL P 465     -45.974   7.486  -3.098  0.00  0.00      PROD H  
ATOM   4378 HG23 VAL P 465     -46.615   8.077  -4.702  0.00  0.00      PROD H  
ATOM   4379  N   ASP P 466      -3.859 -39.504  -2.726  0.00  0.00      PROA N  
ATOM   4380  N   ASP P 466      40.375  -5.655  -5.250  0.00  0.00      PROB N  
ATOM   4381  N   ASP P 466       6.150  40.178  -7.036  0.00  0.00      PROC N  
ATOM   4382  N   ASP P 466     -42.411   5.567  -6.037  0.00  0.00      PROD N  
ATOM   4383  CA  ASP P 466      -3.956 -38.363  -3.643  0.00  0.00      PROA C  
ATOM   4384  CA  ASP P 466      39.253  -5.268  -6.044  0.00  0.00      PROB C  
ATOM   4385  CA  ASP P 466       5.865  39.022  -7.845  0.00  0.00      PROC C  
ATOM   4386  CA  ASP P 466     -41.401   5.157  -6.974  0.00  0.00      PROD C  
ATOM   4387  C   ASP P 466      -3.033 -38.472  -4.906  0.00  0.00      PROA C  
ATOM   4388  C   ASP P 466      39.516  -4.125  -7.067  0.00  0.00      PROB C  
ATOM   4389  C   ASP P 466       4.732  39.236  -8.880  0.00  0.00      PROC C  
ATOM   4390  C   ASP P 466     -41.844   4.049  -7.983  0.00  0.00      PROD C  
ATOM   4391  O   ASP P 466      -3.389 -38.185  -6.064  0.00  0.00      PROA O  
ATOM   4392  O   ASP P 466      39.204  -4.219  -8.249  0.00  0.00      PROB O  
ATOM   4393  O   ASP P 466       4.811  38.928 -10.091  0.00  0.00      PROC O  
ATOM   4394  O   ASP P 466     -41.461   4.073  -9.139  0.00  0.00      PROD O  
ATOM   4395  CB  ASP P 466      -3.783 -37.079  -2.702  0.00  0.00      PROA C  
ATOM   4396  CG  ASP P 466      -3.602 -35.727  -3.448  0.00  0.00      PROA C  
ATOM   4397  OD1 ASP P 466      -4.335 -35.578  -4.449  0.00  0.00      PROA O  
ATOM   4398  OD2 ASP P 466      -2.679 -34.978  -3.020  0.00  0.00      PROA O1-
ATOM   4399  CB  ASP P 466      38.108  -4.900  -5.088  0.00  0.00      PROB C  
ATOM   4400  CG  ASP P 466      36.729  -4.595  -5.730  0.00  0.00      PROB C  
ATOM   4401  OD1 ASP P 466      36.268  -5.491  -6.475  0.00  0.00      PROB O  
ATOM   4402  OD2 ASP P 466      36.117  -3.494  -5.386  0.00  0.00      PROB O1-
ATOM   4403  CB  ASP P 466       5.607  37.801  -6.918  0.00  0.00      PROC C  
ATOM   4404  CG  ASP P 466       5.588  36.377  -7.542  0.00  0.00      PROC C  
ATOM   4405  OD1 ASP P 466       5.038  35.428  -6.962  0.00  0.00      PROC O  
ATOM   4406  OD2 ASP P 466       6.275  36.250  -8.559  0.00  0.00      PROC O1-
ATOM   4407  CB  ASP P 466     -40.184   4.683  -6.173  0.00  0.00      PROD C  
ATOM   4408  CG  ASP P 466     -38.993   4.298  -7.038  0.00  0.00      PROD C  
ATOM   4409  OD1 ASP P 466     -38.612   5.098  -7.955  0.00  0.00      PROD O  
ATOM   4410  OD2 ASP P 466     -38.316   3.269  -6.763  0.00  0.00      PROD O1-
ATOM   4411  HN  ASP P 466      -3.798 -39.335  -1.746  0.00  0.00      PROA H  
ATOM   4412  HA  ASP P 466      -4.947 -38.211  -4.043  0.00  0.00      PROA H  
ATOM   4413  HB1 ASP P 466      -2.907 -37.151  -2.023  0.00  0.00      PROA H  
ATOM   4414  HB2 ASP P 466      -4.652 -36.985  -2.016  0.00  0.00      PROA H  
ATOM   4415  HN  ASP P 466      40.236  -5.637  -4.263  0.00  0.00      PROB H  
ATOM   4416  HA  ASP P 466      38.795  -5.985  -6.708  0.00  0.00      PROB H  
ATOM   4417  HB1 ASP P 466      38.381  -4.104  -4.362  0.00  0.00      PROB H  
ATOM   4418  HB2 ASP P 466      38.075  -5.879  -4.564  0.00  0.00      PROB H  
ATOM   4419  HN  ASP P 466       6.009  40.122  -6.050  0.00  0.00      PROC H  
ATOM   4420  HA  ASP P 466       6.761  38.790  -8.402  0.00  0.00      PROC H  
ATOM   4421  HB1 ASP P 466       4.749  37.919  -6.223  0.00  0.00      PROC H  
ATOM   4422  HB2 ASP P 466       6.454  37.832  -6.199  0.00  0.00      PROC H  
ATOM   4423  HN  ASP P 466     -42.202   5.420  -5.073  0.00  0.00      PROD H  
ATOM   4424  HA  ASP P 466     -41.121   5.971  -7.626  0.00  0.00      PROD H  
ATOM   4425  HB1 ASP P 466     -40.492   3.727  -5.698  0.00  0.00      PROD H  
ATOM   4426  HB2 ASP P 466     -39.866   5.365  -5.356  0.00  0.00      PROD H  
ATOM   4427  N   ILE P 467      -1.806 -38.967  -4.627  0.00  0.00      PROA N  
ATOM   4428  N   ILE P 467      40.134  -2.938  -6.637  0.00  0.00      PROB N  
ATOM   4429  N   ILE P 467       3.619  39.791  -8.440  0.00  0.00      PROC N  
ATOM   4430  N   ILE P 467     -42.699   3.082  -7.514  0.00  0.00      PROD N  
ATOM   4431  CA  ILE P 467      -0.813 -39.326  -5.640  0.00  0.00      PROA C  
ATOM   4432  CA  ILE P 467      40.542  -1.835  -7.490  0.00  0.00      PROB C  
ATOM   4433  CA  ILE P 467       2.438  40.187  -9.174  0.00  0.00      PROC C  
ATOM   4434  CA  ILE P 467     -43.393   2.082  -8.228  0.00  0.00      PROD C  
ATOM   4435  C   ILE P 467      -1.371 -40.173  -6.765  0.00  0.00      PROA C  
ATOM   4436  C   ILE P 467      41.458  -2.275  -8.560  0.00  0.00      PROB C  
ATOM   4437  C   ILE P 467       2.834  41.109 -10.340  0.00  0.00      PROC C  
ATOM   4438  C   ILE P 467     -44.345   2.657  -9.201  0.00  0.00      PROD C  
ATOM   4439  O   ILE P 467      -1.104 -39.941  -7.936  0.00  0.00      PROA O  
ATOM   4440  O   ILE P 467      41.323  -1.938  -9.778  0.00  0.00      PROB O  
ATOM   4441  O   ILE P 467       2.566  40.935 -11.551  0.00  0.00      PROC O  
ATOM   4442  O   ILE P 467     -44.406   2.241 -10.308  0.00  0.00      PROD O  
ATOM   4443  CB  ILE P 467       0.476 -40.019  -5.024  0.00  0.00      PROA C  
ATOM   4444  CG2 ILE P 467       1.565 -40.543  -6.059  0.00  0.00      PROA C  
ATOM   4445  CG1 ILE P 467       1.186 -39.029  -4.097  0.00  0.00      PROA C  
ATOM   4446  CD  ILE P 467       1.848 -37.810  -4.748  0.00  0.00      PROA C  
ATOM   4447  CB  ILE P 467      41.238  -0.744  -6.637  0.00  0.00      PROB C  
ATOM   4448  CG2 ILE P 467      41.733   0.422  -7.585  0.00  0.00      PROB C  
ATOM   4449  CG1 ILE P 467      40.243  -0.161  -5.599  0.00  0.00      PROB C  
ATOM   4450  CD  ILE P 467      38.906   0.336  -6.330  0.00  0.00      PROB C  
ATOM   4451  CB  ILE P 467       1.346  40.989  -8.404  0.00  0.00      PROC C  
ATOM   4452  CG2 ILE P 467       0.019  41.043  -9.267  0.00  0.00      PROC C  
ATOM   4453  CG1 ILE P 467       1.047  40.241  -7.054  0.00  0.00      PROC C  
ATOM   4454  CD  ILE P 467       0.946  38.718  -7.166  0.00  0.00      PROC C  
ATOM   4455  CB  ILE P 467     -44.097   1.042  -7.335  0.00  0.00      PROD C  
ATOM   4456  CG2 ILE P 467     -44.727  -0.116  -8.199  0.00  0.00      PROD C  
ATOM   4457  CG1 ILE P 467     -43.012   0.500  -6.317  0.00  0.00      PROD C  
ATOM   4458  CD  ILE P 467     -43.443  -0.772  -5.580  0.00  0.00      PROD C  
ATOM   4459  HN  ILE P 467      -1.623 -39.247  -3.688  0.00  0.00      PROA H  
ATOM   4460  HA  ILE P 467      -0.360 -38.447  -6.074  0.00  0.00      PROA H  
ATOM   4461  HB  ILE P 467       0.139 -40.881  -4.409  0.00  0.00      PROA H  
ATOM   4462 HG21 ILE P 467       1.319 -41.587  -6.350  0.00  0.00      PROA H  
ATOM   4463 HG22 ILE P 467       2.610 -40.575  -5.686  0.00  0.00      PROA H  
ATOM   4464 HG23 ILE P 467       1.493 -39.871  -6.942  0.00  0.00      PROA H  
ATOM   4465 HG11 ILE P 467       1.881 -39.667  -3.510  0.00  0.00      PROA H  
ATOM   4466 HG12 ILE P 467       0.457 -38.555  -3.406  0.00  0.00      PROA H  
ATOM   4467  HD1 ILE P 467       2.598 -38.050  -5.532  0.00  0.00      PROA H  
ATOM   4468  HD2 ILE P 467       2.414 -37.283  -3.950  0.00  0.00      PROA H  
ATOM   4469  HD3 ILE P 467       1.040 -37.171  -5.164  0.00  0.00      PROA H  
ATOM   4470  HN  ILE P 467      40.550  -2.911  -5.732  0.00  0.00      PROB H  
ATOM   4471  HA  ILE P 467      39.612  -1.566  -7.968  0.00  0.00      PROB H  
ATOM   4472  HB  ILE P 467      42.096  -1.094  -6.024  0.00  0.00      PROB H  
ATOM   4473 HG21 ILE P 467      41.621   1.328  -6.951  0.00  0.00      PROB H  
ATOM   4474 HG22 ILE P 467      41.100   0.451  -8.499  0.00  0.00      PROB H  
ATOM   4475 HG23 ILE P 467      42.809   0.349  -7.851  0.00  0.00      PROB H  
ATOM   4476 HG11 ILE P 467      40.588   0.721  -5.018  0.00  0.00      PROB H  
ATOM   4477 HG12 ILE P 467      39.847  -0.843  -4.815  0.00  0.00      PROB H  
ATOM   4478  HD1 ILE P 467      39.168   1.101  -7.091  0.00  0.00      PROB H  
ATOM   4479  HD2 ILE P 467      38.200   0.688  -5.547  0.00  0.00      PROB H  
ATOM   4480  HD3 ILE P 467      38.465  -0.557  -6.824  0.00  0.00      PROB H  
ATOM   4481  HN  ILE P 467       3.649  39.843  -7.445  0.00  0.00      PROC H  
ATOM   4482  HA  ILE P 467       1.963  39.319  -9.606  0.00  0.00      PROC H  
ATOM   4483  HB  ILE P 467       1.596  42.064  -8.280  0.00  0.00      PROC H  
ATOM   4484 HG21 ILE P 467      -0.143  40.016  -9.660  0.00  0.00      PROC H  
ATOM   4485 HG22 ILE P 467       0.012  41.814 -10.067  0.00  0.00      PROC H  
ATOM   4486 HG23 ILE P 467      -0.912  41.170  -8.674  0.00  0.00      PROC H  
ATOM   4487 HG11 ILE P 467       0.118  40.647  -6.601  0.00  0.00      PROC H  
ATOM   4488 HG12 ILE P 467       1.906  40.492  -6.395  0.00  0.00      PROC H  
ATOM   4489  HD1 ILE P 467       0.238  38.322  -6.407  0.00  0.00      PROC H  
ATOM   4490  HD2 ILE P 467       1.962  38.341  -6.923  0.00  0.00      PROC H  
ATOM   4491  HD3 ILE P 467       0.588  38.300  -8.131  0.00  0.00      PROC H  
ATOM   4492  HN  ILE P 467     -42.864   3.251  -6.545  0.00  0.00      PROD H  
ATOM   4493  HA  ILE P 467     -42.695   1.601  -8.897  0.00  0.00      PROD H  
ATOM   4494  HB  ILE P 467     -44.862   1.620  -6.774  0.00  0.00      PROD H  
ATOM   4495 HG21 ILE P 467     -43.893  -0.720  -8.615  0.00  0.00      PROD H  
ATOM   4496 HG22 ILE P 467     -45.431   0.212  -8.993  0.00  0.00      PROD H  
ATOM   4497 HG23 ILE P 467     -45.396  -0.731  -7.559  0.00  0.00      PROD H  
ATOM   4498 HG11 ILE P 467     -42.925   1.206  -5.463  0.00  0.00      PROD H  
ATOM   4499 HG12 ILE P 467     -42.034   0.418  -6.837  0.00  0.00      PROD H  
ATOM   4500  HD1 ILE P 467     -42.819  -0.923  -4.673  0.00  0.00      PROD H  
ATOM   4501  HD2 ILE P 467     -43.460  -1.691  -6.203  0.00  0.00      PROD H  
ATOM   4502  HD3 ILE P 467     -44.490  -0.684  -5.217  0.00  0.00      PROD H  
ATOM   4503  N   LEU P 468      -2.138 -41.237  -6.437  0.00  0.00      PROA N  
ATOM   4504  N   LEU P 468      42.499  -3.096  -8.324  0.00  0.00      PROB N  
ATOM   4505  N   LEU P 468       3.604  42.170 -10.064  0.00  0.00      PROC N  
ATOM   4506  N   LEU P 468     -45.113   3.691  -8.851  0.00  0.00      PROD N  
ATOM   4507  CA  LEU P 468      -2.773 -42.135  -7.431  0.00  0.00      PROA C  
ATOM   4508  CA  LEU P 468      43.335  -3.746  -9.349  0.00  0.00      PROB C  
ATOM   4509  CA  LEU P 468       4.204  43.075 -11.004  0.00  0.00      PROC C  
ATOM   4510  CA  LEU P 468     -45.956   4.510  -9.761  0.00  0.00      PROD C  
ATOM   4511  C   LEU P 468      -3.840 -41.434  -8.239  0.00  0.00      PROA C  
ATOM   4512  C   LEU P 468      42.550  -4.621 -10.425  0.00  0.00      PROB C  
ATOM   4513  C   LEU P 468       5.090  42.450 -11.963  0.00  0.00      PROC C  
ATOM   4514  C   LEU P 468     -45.096   5.198 -10.770  0.00  0.00      PROD C  
ATOM   4515  O   LEU P 468      -3.968 -41.566  -9.435  0.00  0.00      PROA O  
ATOM   4516  O   LEU P 468      42.843  -4.561 -11.627  0.00  0.00      PROB O  
ATOM   4517  O   LEU P 468       5.168  42.997 -13.050  0.00  0.00      PROC O  
ATOM   4518  O   LEU P 468     -45.461   5.180 -11.943  0.00  0.00      PROD O  
ATOM   4519  CB  LEU P 468      -3.294 -43.486  -6.842  0.00  0.00      PROA C  
ATOM   4520  CG  LEU P 468      -2.330 -44.389  -6.046  0.00  0.00      PROA C  
ATOM   4521  CD1 LEU P 468      -1.983 -43.902  -4.631  0.00  0.00      PROA C  
ATOM   4522  CD2 LEU P 468      -2.804 -45.848  -5.818  0.00  0.00      PROA C  
ATOM   4523  CB  LEU P 468      44.445  -4.614  -8.573  0.00  0.00      PROB C  
ATOM   4524  CG  LEU P 468      45.472  -3.888  -7.646  0.00  0.00      PROB C  
ATOM   4525  CD1 LEU P 468      46.640  -4.815  -7.283  0.00  0.00      PROB C  
ATOM   4526  CD2 LEU P 468      46.064  -2.603  -8.389  0.00  0.00      PROB C  
ATOM   4527  CB  LEU P 468       4.932  44.191 -10.209  0.00  0.00      PROC C  
ATOM   4528  CG  LEU P 468       4.189  45.040  -9.195  0.00  0.00      PROC C  
ATOM   4529  CD1 LEU P 468       5.252  46.094  -8.607  0.00  0.00      PROC C  
ATOM   4530  CD2 LEU P 468       2.910  45.776  -9.675  0.00  0.00      PROC C  
ATOM   4531  CB  LEU P 468     -46.754   5.585  -8.998  0.00  0.00      PROD C  
ATOM   4532  CG  LEU P 468     -47.711   5.099  -7.864  0.00  0.00      PROD C  
ATOM   4533  CD1 LEU P 468     -48.397   6.363  -7.245  0.00  0.00      PROD C  
ATOM   4534  CD2 LEU P 468     -48.683   4.102  -8.474  0.00  0.00      PROD C  
ATOM   4535  HN  LEU P 468      -2.396 -41.424  -5.492  0.00  0.00      PROA H  
ATOM   4536  HA  LEU P 468      -2.066 -42.583  -8.113  0.00  0.00      PROA H  
ATOM   4537  HB1 LEU P 468      -3.628 -44.205  -7.621  0.00  0.00      PROA H  
ATOM   4538  HB2 LEU P 468      -4.210 -43.264  -6.255  0.00  0.00      PROA H  
ATOM   4539  HG  LEU P 468      -1.478 -44.542  -6.742  0.00  0.00      PROA H  
ATOM   4540 HD11 LEU P 468      -1.825 -44.803  -3.999  0.00  0.00      PROA H  
ATOM   4541 HD12 LEU P 468      -2.719 -43.234  -4.136  0.00  0.00      PROA H  
ATOM   4542 HD13 LEU P 468      -1.016 -43.355  -4.613  0.00  0.00      PROA H  
ATOM   4543 HD21 LEU P 468      -2.950 -46.283  -6.829  0.00  0.00      PROA H  
ATOM   4544 HD22 LEU P 468      -3.754 -45.876  -5.242  0.00  0.00      PROA H  
ATOM   4545 HD23 LEU P 468      -2.014 -46.471  -5.346  0.00  0.00      PROA H  
ATOM   4546  HN  LEU P 468      42.628  -3.391  -7.380  0.00  0.00      PROB H  
ATOM   4547  HA  LEU P 468      43.794  -3.010  -9.993  0.00  0.00      PROB H  
ATOM   4548  HB1 LEU P 468      44.950  -5.167  -9.393  0.00  0.00      PROB H  
ATOM   4549  HB2 LEU P 468      43.987  -5.282  -7.813  0.00  0.00      PROB H  
ATOM   4550  HG  LEU P 468      45.049  -3.575  -6.667  0.00  0.00      PROB H  
ATOM   4551 HD11 LEU P 468      47.194  -5.017  -8.224  0.00  0.00      PROB H  
ATOM   4552 HD12 LEU P 468      46.283  -5.771  -6.844  0.00  0.00      PROB H  
ATOM   4553 HD13 LEU P 468      47.328  -4.300  -6.579  0.00  0.00      PROB H  
ATOM   4554 HD21 LEU P 468      46.900  -2.169  -7.800  0.00  0.00      PROB H  
ATOM   4555 HD22 LEU P 468      45.321  -1.795  -8.564  0.00  0.00      PROB H  
ATOM   4556 HD23 LEU P 468      46.360  -2.930  -9.409  0.00  0.00      PROB H  
ATOM   4557  HN  LEU P 468       3.801  42.373  -9.108  0.00  0.00      PROC H  
ATOM   4558  HA  LEU P 468       3.512  43.487 -11.723  0.00  0.00      PROC H  
ATOM   4559  HB1 LEU P 468       5.521  44.723 -10.987  0.00  0.00      PROC H  
ATOM   4560  HB2 LEU P 468       5.715  43.659  -9.627  0.00  0.00      PROC H  
ATOM   4561  HG  LEU P 468       3.877  44.381  -8.356  0.00  0.00      PROC H  
ATOM   4562 HD11 LEU P 468       6.272  45.673  -8.476  0.00  0.00      PROC H  
ATOM   4563 HD12 LEU P 468       4.869  46.382  -7.604  0.00  0.00      PROC H  
ATOM   4564 HD13 LEU P 468       5.351  46.925  -9.337  0.00  0.00      PROC H  
ATOM   4565 HD21 LEU P 468       2.134  44.986  -9.767  0.00  0.00      PROC H  
ATOM   4566 HD22 LEU P 468       3.075  46.190 -10.692  0.00  0.00      PROC H  
ATOM   4567 HD23 LEU P 468       2.453  46.518  -8.986  0.00  0.00      PROC H  
ATOM   4568  HN  LEU P 468     -44.992   4.040  -7.925  0.00  0.00      PROD H  
ATOM   4569  HA  LEU P 468     -46.596   3.869 -10.349  0.00  0.00      PROD H  
ATOM   4570  HB1 LEU P 468     -47.407   5.979  -9.806  0.00  0.00      PROD H  
ATOM   4571  HB2 LEU P 468     -46.178   6.502  -8.752  0.00  0.00      PROD H  
ATOM   4572  HG  LEU P 468     -47.180   4.487  -7.105  0.00  0.00      PROD H  
ATOM   4573 HD11 LEU P 468     -49.324   6.561  -7.825  0.00  0.00      PROD H  
ATOM   4574 HD12 LEU P 468     -47.681   7.211  -7.289  0.00  0.00      PROD H  
ATOM   4575 HD13 LEU P 468     -48.695   6.176  -6.191  0.00  0.00      PROD H  
ATOM   4576 HD21 LEU P 468     -49.351   3.799  -7.639  0.00  0.00      PROD H  
ATOM   4577 HD22 LEU P 468     -48.246   3.119  -8.753  0.00  0.00      PROD H  
ATOM   4578 HD23 LEU P 468     -49.236   4.542  -9.331  0.00  0.00      PROD H  
ATOM   4579  N   ILE P 469      -4.646 -40.594  -7.601  0.00  0.00      PROA N  
ATOM   4580  N   ILE P 469      41.561  -5.413  -9.939  0.00  0.00      PROB N  
ATOM   4581  N   ILE P 469       5.874  41.414 -11.632  0.00  0.00      PROC N  
ATOM   4582  N   ILE P 469     -43.980   5.849 -10.314  0.00  0.00      PROD N  
ATOM   4583  CA  ILE P 469      -5.603 -39.749  -8.274  0.00  0.00      PROA C  
ATOM   4584  CA  ILE P 469      40.640  -6.225 -10.732  0.00  0.00      PROB C  
ATOM   4585  CA  ILE P 469       6.584  40.634 -12.610  0.00  0.00      PROC C  
ATOM   4586  CA  ILE P 469     -43.173   6.610 -11.256  0.00  0.00      PROD C  
ATOM   4587  C   ILE P 469      -4.956 -38.789  -9.306  0.00  0.00      PROA C  
ATOM   4588  C   ILE P 469      39.806  -5.250 -11.522  0.00  0.00      PROB C  
ATOM   4589  C   ILE P 469       5.689  39.901 -13.546  0.00  0.00      PROC C  
ATOM   4590  C   ILE P 469     -42.518   5.586 -12.210  0.00  0.00      PROD C  
ATOM   4591  O   ILE P 469      -5.308 -38.716 -10.534  0.00  0.00      PROA O  
ATOM   4592  O   ILE P 469      39.663  -5.396 -12.721  0.00  0.00      PROB O  
ATOM   4593  O   ILE P 469       5.953  39.763 -14.709  0.00  0.00      PROC O  
ATOM   4594  O   ILE P 469     -42.576   5.835 -13.437  0.00  0.00      PROD O  
ATOM   4595  CB  ILE P 469      -6.531 -39.084  -7.355  0.00  0.00      PROA C  
ATOM   4596  CG2 ILE P 469      -7.443 -38.031  -8.005  0.00  0.00      PROA C  
ATOM   4597  CG1 ILE P 469      -7.352 -40.049  -6.402  0.00  0.00      PROA C  
ATOM   4598  CD  ILE P 469      -8.418 -40.930  -7.080  0.00  0.00      PROA C  
ATOM   4599  CB  ILE P 469      39.665  -7.044  -9.923  0.00  0.00      PROB C  
ATOM   4600  CG2 ILE P 469      38.496  -7.610 -10.690  0.00  0.00      PROB C  
ATOM   4601  CG1 ILE P 469      40.480  -8.228  -9.183  0.00  0.00      PROB C  
ATOM   4602  CD  ILE P 469      40.957  -9.429  -9.968  0.00  0.00      PROB C  
ATOM   4603  CB  ILE P 469       7.585  39.742 -11.887  0.00  0.00      PROC C  
ATOM   4604  CG2 ILE P 469       8.187  38.653 -12.793  0.00  0.00      PROC C  
ATOM   4605  CG1 ILE P 469       8.625  40.538 -11.214  0.00  0.00      PROC C  
ATOM   4606  CD  ILE P 469       9.430  39.737 -10.236  0.00  0.00      PROC C  
ATOM   4607  CB  ILE P 469     -42.164   7.469 -10.520  0.00  0.00      PROD C  
ATOM   4608  CG2 ILE P 469     -41.226   8.130 -11.535  0.00  0.00      PROD C  
ATOM   4609  CG1 ILE P 469     -42.971   8.553  -9.766  0.00  0.00      PROD C  
ATOM   4610  CD  ILE P 469     -42.201   9.376  -8.668  0.00  0.00      PROD C  
ATOM   4611  HN  ILE P 469      -4.467 -40.361  -6.648  0.00  0.00      PROA H  
ATOM   4612  HA  ILE P 469      -6.170 -40.391  -8.932  0.00  0.00      PROA H  
ATOM   4613  HB  ILE P 469      -5.915 -38.534  -6.612  0.00  0.00      PROA H  
ATOM   4614 HG21 ILE P 469      -6.800 -37.159  -8.251  0.00  0.00      PROA H  
ATOM   4615 HG22 ILE P 469      -8.162 -37.691  -7.229  0.00  0.00      PROA H  
ATOM   4616 HG23 ILE P 469      -7.916 -38.387  -8.945  0.00  0.00      PROA H  
ATOM   4617 HG11 ILE P 469      -7.793 -39.355  -5.656  0.00  0.00      PROA H  
ATOM   4618 HG12 ILE P 469      -6.699 -40.756  -5.845  0.00  0.00      PROA H  
ATOM   4619  HD1 ILE P 469      -8.010 -41.474  -7.958  0.00  0.00      PROA H  
ATOM   4620  HD2 ILE P 469      -9.262 -40.405  -7.576  0.00  0.00      PROA H  
ATOM   4621  HD3 ILE P 469      -8.873 -41.599  -6.318  0.00  0.00      PROA H  
ATOM   4622  HN  ILE P 469      41.511  -5.509  -8.948  0.00  0.00      PROB H  
ATOM   4623  HA  ILE P 469      41.192  -6.828 -11.438  0.00  0.00      PROB H  
ATOM   4624  HB  ILE P 469      39.289  -6.376  -9.118  0.00  0.00      PROB H  
ATOM   4625 HG21 ILE P 469      37.799  -8.131 -10.000  0.00  0.00      PROB H  
ATOM   4626 HG22 ILE P 469      38.762  -8.224 -11.576  0.00  0.00      PROB H  
ATOM   4627 HG23 ILE P 469      37.800  -6.878 -11.152  0.00  0.00      PROB H  
ATOM   4628 HG11 ILE P 469      39.829  -8.599  -8.363  0.00  0.00      PROB H  
ATOM   4629 HG12 ILE P 469      41.428  -7.749  -8.855  0.00  0.00      PROB H  
ATOM   4630  HD1 ILE P 469      41.622 -10.046  -9.327  0.00  0.00      PROB H  
ATOM   4631  HD2 ILE P 469      41.514  -9.210 -10.904  0.00  0.00      PROB H  
ATOM   4632  HD3 ILE P 469      40.087 -10.070 -10.226  0.00  0.00      PROB H  
ATOM   4633  HN  ILE P 469       6.057  41.194 -10.677  0.00  0.00      PROC H  
ATOM   4634  HA  ILE P 469       7.219  41.326 -13.144  0.00  0.00      PROC H  
ATOM   4635  HB  ILE P 469       6.949  39.267 -11.110  0.00  0.00      PROC H  
ATOM   4636 HG21 ILE P 469       8.853  38.998 -13.611  0.00  0.00      PROC H  
ATOM   4637 HG22 ILE P 469       7.416  38.027 -13.291  0.00  0.00      PROC H  
ATOM   4638 HG23 ILE P 469       8.711  37.946 -12.115  0.00  0.00      PROC H  
ATOM   4639 HG11 ILE P 469       8.095  41.293 -10.595  0.00  0.00      PROC H  
ATOM   4640 HG12 ILE P 469       9.360  40.913 -11.958  0.00  0.00      PROC H  
ATOM   4641  HD1 ILE P 469       9.134  40.102  -9.229  0.00  0.00      PROC H  
ATOM   4642  HD2 ILE P 469      10.521  39.940 -10.208  0.00  0.00      PROC H  
ATOM   4643  HD3 ILE P 469       9.116  38.674 -10.311  0.00  0.00      PROC H  
ATOM   4644  HN  ILE P 469     -43.699   5.924  -9.361  0.00  0.00      PROD H  
ATOM   4645  HA  ILE P 469     -43.821   7.215 -11.873  0.00  0.00      PROD H  
ATOM   4646  HB  ILE P 469     -41.573   6.875  -9.790  0.00  0.00      PROD H  
ATOM   4647 HG21 ILE P 469     -40.680   7.346 -12.101  0.00  0.00      PROD H  
ATOM   4648 HG22 ILE P 469     -40.499   8.812 -11.044  0.00  0.00      PROD H  
ATOM   4649 HG23 ILE P 469     -41.833   8.806 -12.175  0.00  0.00      PROD H  
ATOM   4650 HG11 ILE P 469     -43.871   8.019  -9.393  0.00  0.00      PROD H  
ATOM   4651 HG12 ILE P 469     -43.369   9.212 -10.567  0.00  0.00      PROD H  
ATOM   4652  HD1 ILE P 469     -42.893  10.040  -8.108  0.00  0.00      PROD H  
ATOM   4653  HD2 ILE P 469     -41.393  10.047  -9.032  0.00  0.00      PROD H  
ATOM   4654  HD3 ILE P 469     -41.763   8.633  -7.968  0.00  0.00      PROD H  
ATOM   4655  N   ASN P 470      -3.894 -38.081  -8.801  0.00  0.00      PROA N  
ATOM   4656  N   ASN P 470      39.180  -4.251 -10.937  0.00  0.00      PROB N  
ATOM   4657  N   ASN P 470       4.573  39.418 -13.042  0.00  0.00      PROC N  
ATOM   4658  N   ASN P 470     -42.144   4.343 -11.804  0.00  0.00      PROD N  
ATOM   4659  CA  ASN P 470      -3.082 -37.127  -9.560  0.00  0.00      PROA C  
ATOM   4660  CA  ASN P 470      38.443  -3.233 -11.690  0.00  0.00      PROB C  
ATOM   4661  CA  ASN P 470       3.546  38.713 -13.796  0.00  0.00      PROC C  
ATOM   4662  CA  ASN P 470     -41.848   3.274 -12.719  0.00  0.00      PROD C  
ATOM   4663  C   ASN P 470      -2.510 -37.904 -10.700  0.00  0.00      PROA C  
ATOM   4664  C   ASN P 470      39.253  -2.507 -12.791  0.00  0.00      PROB C  
ATOM   4665  C   ASN P 470       2.846  39.525 -14.851  0.00  0.00      PROC C  
ATOM   4666  C   ASN P 470     -42.967   2.954 -13.639  0.00  0.00      PROD C  
ATOM   4667  O   ASN P 470      -2.596 -37.497 -11.843  0.00  0.00      PROA O  
ATOM   4668  O   ASN P 470      38.806  -2.345 -13.959  0.00  0.00      PROB O  
ATOM   4669  O   ASN P 470       2.792  39.258 -16.027  0.00  0.00      PROC O  
ATOM   4670  O   ASN P 470     -42.603   2.795 -14.853  0.00  0.00      PROD O  
ATOM   4671  CB  ASN P 470      -2.066 -36.529  -8.557  0.00  0.00      PROA C  
ATOM   4672  CG  ASN P 470      -1.015 -35.618  -9.196  0.00  0.00      PROA C  
ATOM   4673  OD1 ASN P 470       0.186 -35.722  -9.055  0.00  0.00      PROA O  
ATOM   4674  ND2 ASN P 470      -1.523 -34.775 -10.182  0.00  0.00      PROA N  
ATOM   4675  CB  ASN P 470      37.849  -2.204 -10.718  0.00  0.00      PROB C  
ATOM   4676  CG  ASN P 470      37.095  -1.064 -11.376  0.00  0.00      PROB C  
ATOM   4677  OD1 ASN P 470      37.222   0.094 -10.934  0.00  0.00      PROB O  
ATOM   4678  ND2 ASN P 470      36.288  -1.348 -12.399  0.00  0.00      PROB N  
ATOM   4679  CB  ASN P 470       2.393  38.037 -13.073  0.00  0.00      PROC C  
ATOM   4680  CG  ASN P 470       2.952  37.174 -11.892  0.00  0.00      PROC C  
ATOM   4681  OD1 ASN P 470       4.113  36.793 -11.949  0.00  0.00      PROC O  
ATOM   4682  ND2 ASN P 470       2.096  36.867 -10.926  0.00  0.00      PROC N  
ATOM   4683  CB  ASN P 470     -41.252   2.017 -12.037  0.00  0.00      PROD C  
ATOM   4684  CG  ASN P 470     -39.963   2.391 -11.322  0.00  0.00      PROD C  
ATOM   4685  OD1 ASN P 470     -39.265   3.356 -11.656  0.00  0.00      PROD O  
ATOM   4686  ND2 ASN P 470     -39.586   1.481 -10.438  0.00  0.00      PROD N  
ATOM   4687  HN  ASN P 470      -3.700 -38.100  -7.823  0.00  0.00      PROA H  
ATOM   4688  HA  ASN P 470      -3.678 -36.300  -9.919  0.00  0.00      PROA H  
ATOM   4689  HB1 ASN P 470      -1.451 -37.328  -8.091  0.00  0.00      PROA H  
ATOM   4690  HB2 ASN P 470      -2.518 -36.018  -7.680  0.00  0.00      PROA H  
ATOM   4691 HD21 ASN P 470      -0.883 -34.476 -10.889  0.00  0.00      PROA H  
ATOM   4692 HD22 ASN P 470      -2.443 -34.389 -10.110  0.00  0.00      PROA H  
ATOM   4693  HN  ASN P 470      39.330  -4.021  -9.978  0.00  0.00      PROB H  
ATOM   4694  HA  ASN P 470      37.610  -3.694 -12.201  0.00  0.00      PROB H  
ATOM   4695  HB1 ASN P 470      38.701  -1.765 -10.156  0.00  0.00      PROB H  
ATOM   4696  HB2 ASN P 470      37.219  -2.734  -9.972  0.00  0.00      PROB H  
ATOM   4697 HD21 ASN P 470      35.622  -0.709 -12.783  0.00  0.00      PROB H  
ATOM   4698 HD22 ASN P 470      36.086  -2.280 -12.700  0.00  0.00      PROB H  
ATOM   4699  HN  ASN P 470       4.281  39.633 -12.113  0.00  0.00      PROC H  
ATOM   4700  HA  ASN P 470       4.091  37.973 -14.363  0.00  0.00      PROC H  
ATOM   4701  HB1 ASN P 470       1.822  37.322 -13.704  0.00  0.00      PROC H  
ATOM   4702  HB2 ASN P 470       1.691  38.792 -12.657  0.00  0.00      PROC H  
ATOM   4703 HD21 ASN P 470       2.444  36.513 -10.058  0.00  0.00      PROC H  
ATOM   4704 HD22 ASN P 470       1.142  37.151 -11.025  0.00  0.00      PROC H  
ATOM   4705  HN  ASN P 470     -41.915   4.191 -10.845  0.00  0.00      PROD H  
ATOM   4706  HA  ASN P 470     -41.124   3.620 -13.441  0.00  0.00      PROD H  
ATOM   4707  HB1 ASN P 470     -41.128   1.269 -12.849  0.00  0.00      PROD H  
ATOM   4708  HB2 ASN P 470     -42.062   1.674 -11.358  0.00  0.00      PROD H  
ATOM   4709 HD21 ASN P 470     -40.208   0.750 -10.159  0.00  0.00      PROD H  
ATOM   4710 HD22 ASN P 470     -38.734   1.676  -9.952  0.00  0.00      PROD H  
ATOM   4711  N   PHE P 471      -1.810 -39.085 -10.460  0.00  0.00      PROA N  
ATOM   4712  N   PHE P 471      40.516  -2.156 -12.485  0.00  0.00      PROB N  
ATOM   4713  N   PHE P 471       2.543  40.770 -14.405  0.00  0.00      PROC N  
ATOM   4714  N   PHE P 471     -44.181   2.842 -13.198  0.00  0.00      PROD N  
ATOM   4715  CA  PHE P 471      -1.196 -39.744 -11.598  0.00  0.00      PROA C  
ATOM   4716  CA  PHE P 471      41.434  -1.571 -13.363  0.00  0.00      PROB C  
ATOM   4717  CA  PHE P 471       2.085  41.955 -15.209  0.00  0.00      PROC C  
ATOM   4718  CA  PHE P 471     -45.344   2.751 -14.085  0.00  0.00      PROD C  
ATOM   4719  C   PHE P 471      -2.165 -40.270 -12.682  0.00  0.00      PROA C  
ATOM   4720  C   PHE P 471      41.757  -2.534 -14.564  0.00  0.00      PROB C  
ATOM   4721  C   PHE P 471       2.986  42.151 -16.415  0.00  0.00      PROC C  
ATOM   4722  C   PHE P 471     -45.467   3.861 -15.151  0.00  0.00      PROD C  
ATOM   4723  O   PHE P 471      -1.814 -39.978 -13.822  0.00  0.00      PROA O  
ATOM   4724  O   PHE P 471      41.961  -2.053 -15.696  0.00  0.00      PROB O  
ATOM   4725  O   PHE P 471       2.578  42.382 -17.535  0.00  0.00      PROC O  
ATOM   4726  O   PHE P 471     -45.827   3.597 -16.261  0.00  0.00      PROD O  
ATOM   4727  CB  PHE P 471      -0.242 -40.962 -11.161  0.00  0.00      PROA C  
ATOM   4728  CG  PHE P 471       1.153 -40.560 -10.647  0.00  0.00      PROA C  
ATOM   4729  CD1 PHE P 471       1.999 -41.491  -9.921  0.00  0.00      PROA C  
ATOM   4730  CE1 PHE P 471       3.131 -41.148  -9.232  0.00  0.00      PROA C  
ATOM   4731  CZ  PHE P 471       3.569 -39.805  -9.231  0.00  0.00      PROA C  
ATOM   4732  CD2 PHE P 471       1.565 -39.219 -10.562  0.00  0.00      PROA C  
ATOM   4733  CE2 PHE P 471       2.764 -38.801  -9.879  0.00  0.00      PROA C  
ATOM   4734  CB  PHE P 471      42.725  -1.129 -12.611  0.00  0.00      PROB C  
ATOM   4735  CG  PHE P 471      42.605   0.071 -11.723  0.00  0.00      PROB C  
ATOM   4736  CD1 PHE P 471      43.805   0.595 -11.233  0.00  0.00      PROB C  
ATOM   4737  CE1 PHE P 471      43.862   1.751 -10.447  0.00  0.00      PROB C  
ATOM   4738  CZ  PHE P 471      42.681   2.345 -10.192  0.00  0.00      PROB C  
ATOM   4739  CD2 PHE P 471      41.402   0.747 -11.459  0.00  0.00      PROB C  
ATOM   4740  CE2 PHE P 471      41.391   1.888 -10.625  0.00  0.00      PROB C  
ATOM   4741  CB  PHE P 471       1.947  43.215 -14.320  0.00  0.00      PROC C  
ATOM   4742  CG  PHE P 471       1.735  44.545 -15.034  0.00  0.00      PROC C  
ATOM   4743  CD1 PHE P 471       2.452  45.666 -14.627  0.00  0.00      PROC C  
ATOM   4744  CE1 PHE P 471       2.143  46.869 -15.180  0.00  0.00      PROC C  
ATOM   4745  CZ  PHE P 471       1.323  47.026 -16.248  0.00  0.00      PROC C  
ATOM   4746  CD2 PHE P 471       0.802  44.649 -16.106  0.00  0.00      PROC C  
ATOM   4747  CE2 PHE P 471       0.643  45.940 -16.713  0.00  0.00      PROC C  
ATOM   4748  CB  PHE P 471     -46.797   2.658 -13.391  0.00  0.00      PROD C  
ATOM   4749  CG  PHE P 471     -46.988   1.448 -12.446  0.00  0.00      PROD C  
ATOM   4750  CD1 PHE P 471     -47.822   1.554 -11.285  0.00  0.00      PROD C  
ATOM   4751  CE1 PHE P 471     -48.111   0.429 -10.534  0.00  0.00      PROD C  
ATOM   4752  CZ  PHE P 471     -47.512  -0.797 -10.869  0.00  0.00      PROD C  
ATOM   4753  CD2 PHE P 471     -46.587   0.155 -12.862  0.00  0.00      PROD C  
ATOM   4754  CE2 PHE P 471     -46.791  -0.953 -12.051  0.00  0.00      PROD C  
ATOM   4755  HN  PHE P 471      -1.842 -39.434  -9.527  0.00  0.00      PROA H  
ATOM   4756  HA  PHE P 471      -0.582 -39.028 -12.125  0.00  0.00      PROA H  
ATOM   4757  HB1 PHE P 471      -0.073 -41.690 -11.983  0.00  0.00      PROA H  
ATOM   4758  HB2 PHE P 471      -0.806 -41.495 -10.366  0.00  0.00      PROA H  
ATOM   4759  HD1 PHE P 471       1.630 -42.504  -9.864  0.00  0.00      PROA H  
ATOM   4760  HE1 PHE P 471       3.669 -41.916  -8.696  0.00  0.00      PROA H  
ATOM   4761  HZ  PHE P 471       4.327 -39.457  -8.544  0.00  0.00      PROA H  
ATOM   4762  HD2 PHE P 471       0.948 -38.397 -10.896  0.00  0.00      PROA H  
ATOM   4763  HE2 PHE P 471       2.991 -37.752  -9.758  0.00  0.00      PROA H  
ATOM   4764  HN  PHE P 471      40.870  -2.176 -11.553  0.00  0.00      PROB H  
ATOM   4765  HA  PHE P 471      40.984  -0.662 -13.734  0.00  0.00      PROB H  
ATOM   4766  HB1 PHE P 471      43.515  -0.820 -13.328  0.00  0.00      PROB H  
ATOM   4767  HB2 PHE P 471      43.128  -2.017 -12.080  0.00  0.00      PROB H  
ATOM   4768  HD1 PHE P 471      44.808   0.253 -11.444  0.00  0.00      PROB H  
ATOM   4769  HE1 PHE P 471      44.830   2.053 -10.075  0.00  0.00      PROB H  
ATOM   4770  HZ  PHE P 471      42.699   3.297  -9.681  0.00  0.00      PROB H  
ATOM   4771  HD2 PHE P 471      40.417   0.515 -11.834  0.00  0.00      PROB H  
ATOM   4772  HE2 PHE P 471      40.461   2.412 -10.462  0.00  0.00      PROB H  
ATOM   4773  HN  PHE P 471       2.759  40.950 -13.448  0.00  0.00      PROC H  
ATOM   4774  HA  PHE P 471       1.083  41.876 -15.602  0.00  0.00      PROC H  
ATOM   4775  HB1 PHE P 471       2.750  43.440 -13.586  0.00  0.00      PROC H  
ATOM   4776  HB2 PHE P 471       1.010  43.083 -13.738  0.00  0.00      PROC H  
ATOM   4777  HD1 PHE P 471       3.148  45.609 -13.803  0.00  0.00      PROC H  
ATOM   4778  HE1 PHE P 471       2.608  47.786 -14.851  0.00  0.00      PROC H  
ATOM   4779  HZ  PHE P 471       1.225  47.943 -16.810  0.00  0.00      PROC H  
ATOM   4780  HD2 PHE P 471       0.193  43.806 -16.397  0.00  0.00      PROC H  
ATOM   4781  HE2 PHE P 471      -0.134  46.048 -17.455  0.00  0.00      PROC H  
ATOM   4782  HN  PHE P 471     -44.343   2.950 -12.220  0.00  0.00      PROD H  
ATOM   4783  HA  PHE P 471     -45.128   1.833 -14.612  0.00  0.00      PROD H  
ATOM   4784  HB1 PHE P 471     -47.575   2.437 -14.152  0.00  0.00      PROD H  
ATOM   4785  HB2 PHE P 471     -47.065   3.596 -12.860  0.00  0.00      PROD H  
ATOM   4786  HD1 PHE P 471     -48.266   2.525 -11.118  0.00  0.00      PROD H  
ATOM   4787  HE1 PHE P 471     -48.768   0.462  -9.677  0.00  0.00      PROD H  
ATOM   4788  HZ  PHE P 471     -47.692  -1.628 -10.204  0.00  0.00      PROD H  
ATOM   4789  HD2 PHE P 471     -46.027   0.085 -13.782  0.00  0.00      PROD H  
ATOM   4790  HE2 PHE P 471     -46.322  -1.920 -12.156  0.00  0.00      PROD H  
ATOM   4791  N   ARG P 472      -3.372 -40.948 -12.409  0.00  0.00      PROA N  
ATOM   4792  N   ARG P 472      41.782  -3.860 -14.311  0.00  0.00      PROB N  
ATOM   4793  N   ARG P 472       4.355  42.073 -16.214  0.00  0.00      PROC N  
ATOM   4794  N   ARG P 472     -45.154   5.143 -14.800  0.00  0.00      PROD N  
ATOM   4795  CA  ARG P 472      -4.331 -41.445 -13.337  0.00  0.00      PROA C  
ATOM   4796  CA  ARG P 472      42.090  -4.862 -15.378  0.00  0.00      PROB C  
ATOM   4797  CA  ARG P 472       5.270  42.287 -17.336  0.00  0.00      PROC C  
ATOM   4798  CA  ARG P 472     -45.321   6.181 -15.763  0.00  0.00      PROD C  
ATOM   4799  C   ARG P 472      -5.209 -40.388 -14.035  0.00  0.00      PROA C  
ATOM   4800  C   ARG P 472      40.940  -5.754 -15.818  0.00  0.00      PROB C  
ATOM   4801  C   ARG P 472       5.968  41.025 -17.901  0.00  0.00      PROC C  
ATOM   4802  C   ARG P 472     -44.036   6.554 -16.558  0.00  0.00      PROD C  
ATOM   4803  O   ARG P 472      -5.710 -40.526 -15.105  0.00  0.00      PROA O  
ATOM   4804  O   ARG P 472      41.103  -6.719 -16.583  0.00  0.00      PROB O  
ATOM   4805  O   ARG P 472       6.835  41.128 -18.807  0.00  0.00      PROC O  
ATOM   4806  O   ARG P 472     -44.015   7.434 -17.384  0.00  0.00      PROD O  
ATOM   4807  CB  ARG P 472      -5.288 -42.344 -12.522  0.00  0.00      PROA C  
ATOM   4808  CG  ARG P 472      -4.513 -43.639 -11.991  0.00  0.00      PROA C  
ATOM   4809  CD  ARG P 472      -3.894 -44.451 -13.232  0.00  0.00      PROA C  
ATOM   4810  NE  ARG P 472      -3.590 -45.845 -12.869  0.00  0.00      PROA N  
ATOM   4811  CZ  ARG P 472      -2.585 -46.517 -13.401  0.00  0.00      PROA C  
ATOM   4812  NH1 ARG P 472      -2.044 -46.261 -14.526  0.00  0.00      PROA N  
ATOM   4813  NH2 ARG P 472      -2.204 -47.696 -12.823  0.00  0.00      PROA N1+
ATOM   4814  CB  ARG P 472      43.287  -5.816 -14.860  0.00  0.00      PROB C  
ATOM   4815  CG  ARG P 472      44.542  -5.066 -14.571  0.00  0.00      PROB C  
ATOM   4816  CD  ARG P 472      44.906  -4.034 -15.688  0.00  0.00      PROB C  
ATOM   4817  NE  ARG P 472      44.969  -4.837 -16.979  0.00  0.00      PROB N  
ATOM   4818  CZ  ARG P 472      45.267  -4.271 -18.130  0.00  0.00      PROB C  
ATOM   4819  NH1 ARG P 472      45.439  -2.996 -18.373  0.00  0.00      PROB N  
ATOM   4820  NH2 ARG P 472      45.386  -5.107 -19.144  0.00  0.00      PROB N1+
ATOM   4821  CB  ARG P 472       6.367  43.378 -17.156  0.00  0.00      PROC C  
ATOM   4822  CG  ARG P 472       5.785  44.769 -16.787  0.00  0.00      PROC C  
ATOM   4823  CD  ARG P 472       4.600  45.282 -17.544  0.00  0.00      PROC C  
ATOM   4824  NE  ARG P 472       5.002  45.397 -18.992  0.00  0.00      PROC N  
ATOM   4825  CZ  ARG P 472       5.686  46.471 -19.497  0.00  0.00      PROC C  
ATOM   4826  NH1 ARG P 472       5.731  47.640 -19.008  0.00  0.00      PROC N  
ATOM   4827  NH2 ARG P 472       6.208  46.146 -20.685  0.00  0.00      PROC N1+
ATOM   4828  CB  ARG P 472     -45.770   7.376 -14.874  0.00  0.00      PROD C  
ATOM   4829  CG  ARG P 472     -46.236   8.686 -15.501  0.00  0.00      PROD C  
ATOM   4830  CD  ARG P 472     -47.254   8.503 -16.656  0.00  0.00      PROD C  
ATOM   4831  NE  ARG P 472     -47.596   9.836 -17.284  0.00  0.00      PROD N  
ATOM   4832  CZ  ARG P 472     -48.752  10.196 -17.834  0.00  0.00      PROD C  
ATOM   4833  NH1 ARG P 472     -49.746   9.396 -18.058  0.00  0.00      PROD N  
ATOM   4834  NH2 ARG P 472     -48.921  11.494 -18.028  0.00  0.00      PROD N1+
ATOM   4835  HN  ARG P 472      -3.435 -41.277 -11.470  0.00  0.00      PROA H  
ATOM   4836  HA  ARG P 472      -3.748 -42.011 -14.049  0.00  0.00      PROA H  
ATOM   4837  HB1 ARG P 472      -6.153 -42.525 -13.195  0.00  0.00      PROA H  
ATOM   4838  HB2 ARG P 472      -5.779 -41.814 -11.678  0.00  0.00      PROA H  
ATOM   4839  HG1 ARG P 472      -5.214 -44.342 -11.492  0.00  0.00      PROA H  
ATOM   4840  HG2 ARG P 472      -3.760 -43.445 -11.198  0.00  0.00      PROA H  
ATOM   4841  HD1 ARG P 472      -2.949 -43.932 -13.499  0.00  0.00      PROA H  
ATOM   4842  HD2 ARG P 472      -4.664 -44.401 -14.032  0.00  0.00      PROA H  
ATOM   4843  HE  ARG P 472      -4.071 -46.272 -12.103  0.00  0.00      PROA H  
ATOM   4844 HH11 ARG P 472      -2.420 -45.564 -15.137  0.00  0.00      PROA H  
ATOM   4845 HH12 ARG P 472      -1.354 -46.820 -14.986  0.00  0.00      PROA H  
ATOM   4846 HH21 ARG P 472      -2.884 -48.083 -12.200  0.00  0.00      PROA H  
ATOM   4847 HH22 ARG P 472      -1.567 -48.348 -13.235  0.00  0.00      PROA H  
ATOM   4848  HN  ARG P 472      41.746  -4.179 -13.367  0.00  0.00      PROB H  
ATOM   4849  HA  ARG P 472      42.432  -4.427 -16.306  0.00  0.00      PROB H  
ATOM   4850  HB1 ARG P 472      43.452  -6.662 -15.560  0.00  0.00      PROB H  
ATOM   4851  HB2 ARG P 472      42.900  -6.290 -13.932  0.00  0.00      PROB H  
ATOM   4852  HG1 ARG P 472      45.427  -5.711 -14.390  0.00  0.00      PROB H  
ATOM   4853  HG2 ARG P 472      44.498  -4.506 -13.612  0.00  0.00      PROB H  
ATOM   4854  HD1 ARG P 472      45.938  -3.646 -15.545  0.00  0.00      PROB H  
ATOM   4855  HD2 ARG P 472      44.191  -3.186 -15.745  0.00  0.00      PROB H  
ATOM   4856  HE  ARG P 472      44.589  -5.751 -17.119  0.00  0.00      PROB H  
ATOM   4857 HH11 ARG P 472      45.720  -2.325 -17.686  0.00  0.00      PROB H  
ATOM   4858 HH12 ARG P 472      45.551  -2.635 -19.298  0.00  0.00      PROB H  
ATOM   4859 HH21 ARG P 472      45.149  -6.059 -18.951  0.00  0.00      PROB H  
ATOM   4860 HH22 ARG P 472      46.052  -4.820 -19.833  0.00  0.00      PROB H  
ATOM   4861  HN  ARG P 472       4.700  41.991 -15.282  0.00  0.00      PROC H  
ATOM   4862  HA  ARG P 472       4.688  42.689 -18.152  0.00  0.00      PROC H  
ATOM   4863  HB1 ARG P 472       7.023  43.509 -18.043  0.00  0.00      PROC H  
ATOM   4864  HB2 ARG P 472       6.990  43.112 -16.276  0.00  0.00      PROC H  
ATOM   4865  HG1 ARG P 472       6.675  45.430 -16.867  0.00  0.00      PROC H  
ATOM   4866  HG2 ARG P 472       5.562  44.736 -15.700  0.00  0.00      PROC H  
ATOM   4867  HD1 ARG P 472       4.337  46.291 -17.160  0.00  0.00      PROC H  
ATOM   4868  HD2 ARG P 472       3.679  44.667 -17.447  0.00  0.00      PROC H  
ATOM   4869  HE  ARG P 472       5.371  44.579 -19.434  0.00  0.00      PROC H  
ATOM   4870 HH11 ARG P 472       5.168  47.957 -18.246  0.00  0.00      PROC H  
ATOM   4871 HH12 ARG P 472       6.176  48.395 -19.489  0.00  0.00      PROC H  
ATOM   4872 HH21 ARG P 472       6.379  45.209 -20.989  0.00  0.00      PROC H  
ATOM   4873 HH22 ARG P 472       6.855  46.794 -21.087  0.00  0.00      PROC H  
ATOM   4874  HN  ARG P 472     -44.791   5.383 -13.903  0.00  0.00      PROD H  
ATOM   4875  HA  ARG P 472     -46.152   5.912 -16.398  0.00  0.00      PROD H  
ATOM   4876  HB1 ARG P 472     -44.824   7.523 -14.311  0.00  0.00      PROD H  
ATOM   4877  HB2 ARG P 472     -46.565   7.009 -14.190  0.00  0.00      PROD H  
ATOM   4878  HG1 ARG P 472     -45.383   9.231 -15.960  0.00  0.00      PROD H  
ATOM   4879  HG2 ARG P 472     -46.767   9.340 -14.777  0.00  0.00      PROD H  
ATOM   4880  HD1 ARG P 472     -48.196   8.084 -16.243  0.00  0.00      PROD H  
ATOM   4881  HD2 ARG P 472     -46.966   7.745 -17.416  0.00  0.00      PROD H  
ATOM   4882  HE  ARG P 472     -46.910  10.559 -17.208  0.00  0.00      PROD H  
ATOM   4883 HH11 ARG P 472     -49.665   8.400 -18.040  0.00  0.00      PROD H  
ATOM   4884 HH12 ARG P 472     -50.550   9.707 -18.565  0.00  0.00      PROD H  
ATOM   4885 HH21 ARG P 472     -48.191  12.135 -17.790  0.00  0.00      PROD H  
ATOM   4886 HH22 ARG P 472     -49.707  11.776 -18.577  0.00  0.00      PROD H  
ATOM   4887  N   THR P 473      -5.458 -39.255 -13.366  0.00  0.00      PROA N  
ATOM   4888  N   THR P 473      39.670  -5.446 -15.416  0.00  0.00      PROB N  
ATOM   4889  N   THR P 473       5.619  39.796 -17.508  0.00  0.00      PROC N  
ATOM   4890  N   THR P 473     -42.909   5.850 -16.377  0.00  0.00      PROD N  
ATOM   4891  CA  THR P 473      -6.383 -38.199 -13.822  0.00  0.00      PROA C  
ATOM   4892  CA  THR P 473      38.461  -5.998 -15.941  0.00  0.00      PROB C  
ATOM   4893  CA  THR P 473       6.009  38.540 -18.080  0.00  0.00      PROC C  
ATOM   4894  CA  THR P 473     -41.630   6.189 -16.988  0.00  0.00      PROD C  
ATOM   4895  C   THR P 473      -5.843 -37.564 -15.099  0.00  0.00      PROA C  
ATOM   4896  C   THR P 473      38.145  -5.187 -17.193  0.00  0.00      PROB C  
ATOM   4897  C   THR P 473       5.381  38.194 -19.382  0.00  0.00      PROC C  
ATOM   4898  C   THR P 473     -41.020   5.120 -17.862  0.00  0.00      PROD C  
ATOM   4899  O   THR P 473      -4.667 -37.190 -15.190  0.00  0.00      PROA O  
ATOM   4900  O   THR P 473      38.566  -4.030 -17.421  0.00  0.00      PROB O  
ATOM   4901  O   THR P 473       4.141  38.264 -19.444  0.00  0.00      PROC O  
ATOM   4902  O   THR P 473     -40.947   3.970 -17.449  0.00  0.00      PROD O  
ATOM   4903  CB  THR P 473      -6.803 -37.183 -12.799  0.00  0.00      PROA C  
ATOM   4904  OG1 THR P 473      -7.641 -37.768 -11.839  0.00  0.00      PROA O  
ATOM   4905  CG2 THR P 473      -7.642 -36.039 -13.382  0.00  0.00      PROA C  
ATOM   4906  CB  THR P 473      37.351  -5.920 -14.923  0.00  0.00      PROB C  
ATOM   4907  OG1 THR P 473      37.566  -6.780 -13.813  0.00  0.00      PROB O  
ATOM   4908  CG2 THR P 473      35.993  -6.537 -15.445  0.00  0.00      PROB C  
ATOM   4909  CB  THR P 473       5.800  37.377 -17.026  0.00  0.00      PROC C  
ATOM   4910  OG1 THR P 473       6.558  37.483 -15.828  0.00  0.00      PROC O  
ATOM   4911  CG2 THR P 473       6.145  35.964 -17.533  0.00  0.00      PROC C  
ATOM   4912  CB  THR P 473     -40.473   6.321 -15.907  0.00  0.00      PROD C  
ATOM   4913  OG1 THR P 473     -40.732   7.386 -15.024  0.00  0.00      PROD O  
ATOM   4914  CG2 THR P 473     -39.140   6.677 -16.504  0.00  0.00      PROD C  
ATOM   4915  HN  THR P 473      -5.104 -39.199 -12.435  0.00  0.00      PROA H  
ATOM   4916  HA  THR P 473      -7.322 -38.615 -14.158  0.00  0.00      PROA H  
ATOM   4917  HB  THR P 473      -5.901 -36.684 -12.384  0.00  0.00      PROA H  
ATOM   4918  HG1 THR P 473      -7.006 -38.346 -11.409  0.00  0.00      PROA H  
ATOM   4919 HG21 THR P 473      -7.888 -35.392 -12.513  0.00  0.00      PROA H  
ATOM   4920 HG22 THR P 473      -8.583 -36.229 -13.941  0.00  0.00      PROA H  
ATOM   4921 HG23 THR P 473      -7.031 -35.493 -14.134  0.00  0.00      PROA H  
ATOM   4922  HN  THR P 473      39.434  -4.637 -14.884  0.00  0.00      PROB H  
ATOM   4923  HA  THR P 473      38.648  -7.002 -16.292  0.00  0.00      PROB H  
ATOM   4924  HB  THR P 473      37.127  -4.953 -14.424  0.00  0.00      PROB H  
ATOM   4925  HG1 THR P 473      38.317  -6.412 -13.342  0.00  0.00      PROB H  
ATOM   4926 HG21 THR P 473      35.200  -6.576 -14.668  0.00  0.00      PROB H  
ATOM   4927 HG22 THR P 473      36.219  -7.597 -15.692  0.00  0.00      PROB H  
ATOM   4928 HG23 THR P 473      35.606  -6.087 -16.384  0.00  0.00      PROB H  
ATOM   4929  HN  THR P 473       4.999  39.843 -16.729  0.00  0.00      PROC H  
ATOM   4930  HA  THR P 473       7.043  38.642 -18.377  0.00  0.00      PROC H  
ATOM   4931  HB  THR P 473       4.745  37.389 -16.678  0.00  0.00      PROC H  
ATOM   4932  HG1 THR P 473       6.145  38.237 -15.399  0.00  0.00      PROC H  
ATOM   4933 HG21 THR P 473       7.237  35.842 -17.698  0.00  0.00      PROC H  
ATOM   4934 HG22 THR P 473       5.661  35.952 -18.533  0.00  0.00      PROC H  
ATOM   4935 HG23 THR P 473       5.752  35.171 -16.861  0.00  0.00      PROC H
[truncated: 2,156,160 more chars]
